# Supplementary material for: Comparative genomics of the tardigrades Hypsibius dujardini and Ramazzottius varieornatus
Source: PLoS Biol. 2017 Jul 27;15(7):e2002266. doi: 10.1371/journal.pbio.2002266 (PMC5531438; doi:10.1371/journal.pbio.2002266)
Supplement: S1 Data — (1) Provisional id: identifier for miRNA sequence, based on scaffold of origin. (2) miRDeep2 score: score for miRNA as given by miRGeep2. (3) Total read count: total number of reads mapping to this miRNA model. (4) Mature read count: number of reads mapping to majority strand of predicted hairpin model. (5) Loop read count: number of reads mapping to predicted loop region of model. (6) Star read count: number of reads mapping to minority strand of predicted hairpin model. (7) Significant randfold p-value. (8) Example miRBase miRNA with the same seed: an example from miRBase of this miRNA family. (9) Consensus mature sequence. (10) Consensus star sequence. (11) Consensus precursor sequence. (12) Precursor coordinate: coordinates of the predicted miRNA on the scaffold. (XLSX) [file pbio.2002266.s018.xlsx]

## Sheet: Sheet1
provisional id	miRDeep2 score	total read count	mature read count	loop read count	star read count	significant randfold p-value	example miRBase miRNA with the same seed	consensus mature sequence	consensus star sequence	consensus precursor sequence	precursor coordinate
scaffold0182_26612	1600000	3266804	3266758	4	42	yes	cel-miR-1-3p-MIMAT0000003-Caenorhabditis-elegans-miR-1-3p	uggaauguaaagaaguauggag	ccgugcuucguuaugauuccaua	ccgugcuucguuaugauuccauagagcuaacuuugagaaaagcuauggaauguaaagaaguauggag	scaffold0182:151676..151743:-
scaffold0114_21460	190000	378509	356080	0	22429	yes	dme-miR-9a-5p-MIMAT0000114-Drosophila-melanogaster-miR-9a-5p	ucuuugguucuguuugaguggca	cgacucagcagggaccgaaggua	ucuuugguucuguuugaguggcaaagauuugauauacuugcgacucagcagggaccgaaggua	scaffold0114:22368..22431:+
scaffold0211_28998	130000	269763	269762	0	1	no		agacuuagaagaugacgcagcc	cugccucacccucucggccau	agacuuagaagaugacgcagccgaguuauacgcgaucgcugccucacccucucggccau	scaffold0211:105885..105944:+
scaffold0140_23536	58000	114225	114188	0	37	yes	cel-miR-71-5p-MIMAT0000043-Caenorhabditis-elegans-miR-71-5p	ugaaagacauggguagugagu	cucguuauucaugcgcuuucacc	ugaaagacauggguagugagugaaguuacacuuggugccacucguuauucaugcgcuuucacc	scaffold0140:129801..129864:+
scaffold0099_19436	48000	95153	95127	0	26	yes	dme-miR-8-3p-MIMAT0000113-Drosophila-melanogaster-miR-8-3p	uaauacugccgcauugaacgcc	cguucaaugagguggauauuauu	cguucaaugagguggauauuauuuagccagcgaaaauaauacugccgcauugaacgcc	scaffold0099:232384..232442:-
scaffold0022_6122	46000	91284	91249	0	35	yes	dme-miR-12-5p-MIMAT0000117-Drosophila-melanogaster-miR-12-5p	ugaguauugcuucgguacuga	cgguacuguuucauugcucguc	ugaguauugcuucgguacugauuagaaaugaucaaucgguacuguuucauugcucguc	scaffold0022:322235..322293:+
scaffold0013_4025	36000	70652	67641	0	3011	yes	cel-miR-80-3p-MIMAT0000053-Caenorhabditis-elegans-miR-80-3p	ugagaucauugugaaaagcuga	ugguuuuucccuuuggucugacauc	ugguuuuucccuuuggucugacaucaagaaaucauucugaugagaucauugugaaaagcuga	scaffold0013:387200..387262:+
scaffold0008_3277	28000	55826	55130	0	696	yes		gagguguagcauaagugggagccag	gcgccagugaaauaccacuacu	gagguguagcauaagugggagccagcaauggcgccagugaaauaccacuacu	scaffold0008:977150..977202:-
scaffold0021_5937	28000	55766	55130	0	636	yes		gagguguagcauaagugggagccag	gcgccagugaaauaccacuacu	gagguguagcauaagugggagccagcaauggcgccagugaaauaccacuacu	scaffold0021:134495..134547:-
scaffold0005_1183	12000	24666	24148	0	518	yes	dme-miR-276a-3p-MIMAT0000337-Drosophila-melanogaster-miR-276a-3p	uaggaacuucuaaccgugcuca	agcagggugggagacuccuguu	agcagggugggagacuccuguucgaaguccaaguuuugaucuaauaggaacuucuaaccgugcuca	scaffold0005:294643..294709:+
scaffold0006_1578	9800	19216	16035	0	3181	yes	cel-miR-72-5p-MIMAT0000044-Caenorhabditis-elegans-miR-72-5p	uggcaagauguuggcaaugcuga	cagcgucgcugacucggccga	uggcaagauguuggcaaugcugaggaagaaugaaucacucagcgucgcugacucggccga	scaffold0006:618353..618413:+
scaffold0182_26610	9600	19012	18178	0	834	yes	mmu-miR-133a-3p-MIMAT0000145-Mus-musculus-miR-133a-3p	auugguccccuucaaccagcugu	agcuguuugcagccgggccaaauu	agcuguuugcagccgggccaaauugugccaauguacuacaauugguccccuucaaccagcugu	scaffold0182:144615..144678:-
scaffold0173_26025	8900	17511	17062	0	449	yes	mmu-miR-122-5p-MIMAT0000246-Mus-musculus-miR-122-5p	uggagugucagcgaauauggaa	ccauauucaccgacacuccagc	ccauauucaccgacacuccagcaacuugcuggagugucagcgaauauggaa	scaffold0173:162504..162555:+
scaffold0030_8427	8900	17511	17062	0	449	yes	mmu-miR-122-5p-MIMAT0000246-Mus-musculus-miR-122-5p	uggagugucagcgaauauggaa	ccauauucaccgacacuccagc	ccauauucaccgacacuccagcaacuugcuggagugucagcgaauauggaa	scaffold0030:11987..12038:+
scaffold0316_35258	5100	10182	10011	80	91	yes	hsa-miR-210-3p-MIMAT0000267-Homo-sapiens-miR-210-3p	uugugcguguuacugcggccg	agucgcaguuucagacacaaug	agucgcaguuucagacacaauguagaauacuuacggagagacauugugcguguuacugcggccg	scaffold0316:39099..39163:-
scaffold0071_14917	5000	9870	9745	0	125	yes	hsa-miR-4785-MIMAT0019949-Homo-sapiens-miR-4785	agagucgguaugaggguuuuau	aaagcucuuguaucggcuuugu	agagucgguaugaggguuuuaucaacgauaaagcucuuguaucggcuuugu	scaffold0071:110424..110475:-
scaffold0105_20328	4200	8350	6062	0	2288	yes	gga-miR-1706-MIMAT0007598-Gallus-gallus-miR-1706	gguggaggaauucuugguggcc	ucaccggaaucgccuuugccuc	gguggaggaauucuugguggccagacuccauucuggucaccggaaucgccuuugccuc	scaffold0105:233624..233682:+
scaffold0151_24510	3700	7251	5244	0	2007	yes	cel-miR-2-3p-MIMAT0000004-Caenorhabditis-elegans-miR-2-3p	uaucacagccugcuuuggugucu	ucacuaaaggggcuagugaaaa	ucacuaaaggggcuagugaaaaagagaugcaucuuuaucacagccugcuuuggugucu	scaffold0151:179905..179963:-
scaffold0317_35261	3600	7109	4747	0	2362	yes		cgugaguaacgguuguagucgug	ugacuagaucuuuacucaucca	cgugaguaacgguuguagucgugcuguuuuuaagcaugacuagaucuuuacucaucca	scaffold0317:46836..46894:-
scaffold0020_5401	2900	5821	5462	8	351	no	cel-miR-232-3p-MIMAT0000287-Caenorhabditis-elegans-miR-232-3p	uaaaugcauugucugguauguga	gccuaccagcucugucuuuac	gccuaccagcucugucuuuacacagcuacuuggucuugaguuguaaaugcauugucugguauguga	scaffold0020:523279..523345:+
scaffold0284_33600	2400	4873	3166	0	1707	yes	dme-miR-958-3p-MIMAT0005471-Drosophila-melanogaster-miR-958-3p	ugagauuccucuccuccaaguug	cguggagcugcgguuucuacca	cguggagcugcgguuucuaccacuuuguucaaaauacugaaaagugagauuccucuccuccaaguug	scaffold0284:10726..10793:-
scaffold0032_8866	1800	3664	2290	0	1374	yes	cel-miR-87-3p-MIMAT0000060-Caenorhabditis-elegans-miR-87-3p	gugagcaaaguuucagguuuau	aggccugagaauuuagcucga	aggccugagaauuuagcucgaaccgaagccauaauugcggugagcaaaguuucagguuuau	scaffold0032:132581..132642:-
scaffold0016_4701	1400	2897	2631	0	266	yes	dme-miR-315-5p-MIMAT0000407-Drosophila-melanogaster-miR-315-5p	uuuugauuguugcucugaagguu	cucuaagcggcacucaaaacu	uuuugauuguugcucugaagguuugagcugaagacaagccucuaagcggcacucaaaacu	scaffold0016:498491..498551:-
scaffold0047_11267	1200	2529	2466	0	63	no		ggcgagggaaucucuggcggcu	ccaccgggaucacccuuugcccca	ggcgagggaaucucuggcggcuugccuuucgcgcuagccaccgggaucacccuuugcccca	scaffold0047:84315..84376:-
scaffold0047_11272	1200	2481	2287	0	194	yes	bma-miR-36c-MIMAT0014102-Brugia-malayi-miR-36c	ucaccggaaucgccuuugccuc	ggugagggcguucuugguggcc	ggugagggcguucuugguggccaguauccaucuggucaccggaaucgccuuugccuc	scaffold0047:84815..84872:-
scaffold0032_8841	1200	2415	2412	0	3	no		uucguggaacgcgaacggcaug	ugaccgaaagcguagcgauaacc	ugaccgaaagcguagcgauaaccgauaauguucuuucguggaacgcgaacggcaug	scaffold0032:600089..600145:+
scaffold0057_12579	1000	2006	958	0	1048	no	ath-miR319a-MIMAT0000511-Arabidopsis-thaliana-miR319a	uuggacugacgccuaccaaaaau	uggacguuggagugaaucggccau	uggacguuggagugaaucggccauucaaaguuuuuuggacugacgccuaccaaaaau	scaffold0057:2838..2895:+
scaffold0087_17780	990	1935	1733	0	202	yes	cel-miR-44-3p-MIMAT0000015-Caenorhabditis-elegans-miR-44-3p	ugacuagauccugacucucccc	ggaagugucggaccuuagucaug	ggaagugucggaccuuagucaugugggugcuuauucgccaugacuagauccugacucucccc	scaffold0087:250481..250543:-
scaffold0436_40887	940	1861	1741	0	120	no	dre-miR-7148-5p-MIMAT0028206-Danio-rerio-miR-7148-5p	uuggaaaucuguggagugggcgg	ggcgacuccaugaagaauuaucgg	ggcgacuccaugaagaauuaucgggcgggucuugcagaggauuuuuuggaaaucuguggagugggcgg	scaffold0436:14078..14146:+
scaffold0160_24967	890	1756	1716	0	40	yes	cel-miR-44-3p-MIMAT0000015-Caenorhabditis-elegans-miR-44-3p	ugacuagauccugacucucccc	gguugaguuggauuauagucgua	gguugaguuggauuauagucguauauuguuuuucaaauaugacuagauccugacucucccc	scaffold0160:152756..152817:+
scaffold0006_1599	810	1594	1485	0	109	yes	mmu-miR-153-5p-MIMAT0016992-Mus-musculus-miR-153-5p	uuugugaccguuauagcugugcau	gaugguuguagcgaucgcaaagg	uuugugaccguuauagcugugcaugcgaaaaaaguucaugaugguuguagcgaucgcaaagg	scaffold0006:281703..281765:-
scaffold0139_23480	770	1517	1475	0	42	no	gga-miR-122b-MIMAT0007719-Gallus-gallus-miR-122b	ugugugacgucacugugugggac	ucccauauuagaggaucgaucgcau	ugugugacgucacugugugggacaccauggcaccaucccauauuagaggaucgaucgcau	scaffold0139:107578..107638:+
scaffold0092_18807	740	1463	1431	29	3	yes	osa-miR1870-5p-MIMAT0007823-Oryza-sativa-miR1870-5p	ugcugaaucugcggaaugguga	ucaugacugcagagcgcacagaaggc	ugcugaaucugcggaauggugaaagaauccggucggaacacaaguuuuuugaccuuuuuaucaugacugcagagcgcacagaaggc	scaffold0092:44103..44189:-
scaffold0105_20332	620	1225	666	0	559	yes		ggcgagggaguccuggguggcc	ucaccgggaucacccuuugcccc	ggcgagggaguccuggguggccagucauccaaacuggucaccgggaucacccuuugcccc	scaffold0105:233900..233960:+
scaffold0153_24542	570	1134	905	0	229	no		gaagcgacaggcagagucucac	ucagaucuugacuaucgcuuccc	gaagcgacaggcagagucucacgaaaagcauuagguggaaacgucagaucuugacuaucgcuuccc	scaffold0153:23034..23100:-
scaffold0009_3359	540	1064	1060	0	4	yes	hsa-miR-96-5p-MIMAT0000095-Homo-sapiens-miR-96-5p	cuuggcacugguaagaguucacg	uggauuuuacugguugccaaa	cuuggcacugguaagaguucacgugagagccgguccacccgacggguuaagugaccacguggauuuuacugguugccaaa	scaffold0009:552780..552860:-
scaffold0105_20326	510	1009	736	0	273	yes		ggcgagggaauccugggguggcc	ucaccgggaucacccuuugccucu	ggcgagggaauccugggguggccagcguuucagccggucaccgggaucacccuuugccucu	scaffold0105:233439..233500:+
scaffold0022_6119	430	843	522	0	321	yes	hsa-miR-4999-3p-MIMAT0021018-Homo-sapiens-miR-4999-3p	acacuaccagcugugguugauca	uuaaucucagccugguagugc	uuaaucucagccugguagugcugauagcgagcaccuucuucacacuaccagcugugguugauca	scaffold0022:321869..321933:+
scaffold0005_1401	410	834	828	3	3	no	gra-miR8736-MIMAT0034148-Gossypium-raimondii-miR8736	uuggaacgagaaucgguaaggcaa	ucucagugguggcuuccggaaauc	uuggaacgagaaucgguaaggcaaggaaaaauggagcgaaaacaugcaagucucagugguggcuuccggaaauc	scaffold0005:418637..418711:-
scaffold0088_18534	410	816	798	0	18	yes		caaccaguguacucaucguuuga	agacggcgagucacgggaugg	agacggcgagucacgggauggcaacgaagagagcauaacguucuaauuauucugccaaccaguguacucaucguuuga	scaffold0088:233278..233356:-
scaffold0192_27393	350	696	690	0	6	no	rno-miR-6323-MIMAT0025062-Rattus-norvegicus-miR-6323	uggaacucucgcucuggcugacg	uucgccaaggacagaguucgg	uggaacucucgcucuggcugacguuucauuuuucgccaaggacagaguucgg	scaffold0192:61205..61257:-
scaffold0004_1170	340	682	611	0	71	yes		ucaagccagcacaccagggagc	uccuugaucuacuggauugcu	uccuugaucuacuggauugcuccaaguggaucaagccagcacaccagggagc	scaffold0004:895833..895885:-
scaffold0105_20336	310	608	555	0	53	yes	sme-miR-92-5p-MIMAT0012111-Schmidtea-mediterranea-miR-92-5p	agguaaaugcuccgggguggcg	ucaccgggaaagcauuugccccc	agguaaaugcuccgggguggcgagauccauucucgucaccgggaaagcauuugccccc	scaffold0105:234156..234214:+
scaffold0009_3321	300	594	349	0	245	yes	tca-miR-309a-5p-MIMAT0018750-Tribolium-castaneum-miR-309a-5p	agaugaacaggccaacaguca	ucugucugccuguuugucugu	ucugucugccuguuugucuguuuacuauguugacagcagaugaacaggccaacaguca	scaffold0009:500941..500999:+
scaffold0007_1934	280	561	551	4	6	no		ugagcuccuccaauugcagaccac	uguagguucuucgaggagugga	uguagguucuucgaggaguggaaucucgguaaccguuuugaugagcuccuccaauugcagaccac	scaffold0007:1009917..1009982:-
scaffold0024_6441	280	543	519	0	24	yes	cel-miR-35-3p-MIMAT0000006-Caenorhabditis-elegans-miR-35-3p	ucaccgggaaugauucgccucc	cggugaaucuucccagguggcc	cggugaaucuucccagguggccgaguagucggucaccgggaaugauucgccucc	scaffold0024:255403..255457:+
scaffold0031_8593	270	535	494	0	41	yes	tgu-miR-2984-5p-MIMAT0014494-Taeniopygia-guttata-miR-2984-5p	agccugcucggcauccaggacg	uccucgaugucgugcgcgcuga	uccucgaugucgugcgcgcugacaaaaucgaaccgaaagaggacagcaucagccugcucggcauccaggacg	scaffold0031:507316..507388:+
scaffold0414_40221	250	499	494	0	5	yes	osa-miR812a-MIMAT0004049-Oryza-sativa-miR812a	uacggacggcggcaacuucaag	uggaugugccgucauuguucugu	uggaugugccgucauuguucuguugaucauaggccuuucugaugugguuuuacggacggcggcaacuucaag	scaffold0414:37364..37436:+
scaffold0302_34610	250	499	494	0	5	yes	osa-miR812a-MIMAT0004049-Oryza-sativa-miR812a	uacggacggcggcaacuucaag	uggaugugccgucauuguucugu	uggaugugccgucauuguucuguuugaucauaggccuucugaugugguuuuacggacggcggcaacuucaag	scaffold0302:79076..79148:-
scaffold0242_31276	230	461	379	0	82	yes	ptc-miR6425a-5p-MIMAT0025190-Populus-trichocarpa-miR6425a-5p	augucuucccggacggcacguc	acggccgcccggcaagucugug	augucuucccggacggcacgucacgugggacggccgcccggcaagucugug	scaffold0242:74631..74682:+
scaffold0155_24643	220	447	431	0	16	no	osa-miR5161-MIMAT0021114-Oryza-sativa-miR5161	acuggauccaacggcuuacaacac	uguugaagcuggcaaucugacac	uguugaagcuggcaaucugacacgcugacuggauccaacggcuuacaacac	scaffold0155:161034..161085:-
scaffold0296_34267	210	455	451	0	4	no	hsa-miR-298-MIMAT0004901-Homo-sapiens-miR-298	ugcagaagguacugugcucggcguc	ugcaugacaauaccucuaaggaauac	ugcagaagguacugugcucggcgucacuaaaauuuucauugauaguuucaaaaucaugcaugacaauaccucuaaggaauac	scaffold0296:55618..55700:-
scaffold0015_4483	210	419	417	0	2	no	cel-miR-8195-5p-MIMAT0032803-Caenorhabditis-elegans-miR-8195-5p	uucgagcucuugcgaugucgga	ucgacgucgaagcaacagaagugc	uucgagcucuugcgaugucggauuuggauccggggucgacgucgaagcaacagaagugc	scaffold0015:724232..724291:-
scaffold0045_11073	210	408	312	0	96	yes	tca-miR-3876-3p-MIMAT0018845-Tribolium-castaneum-miR-3876-3p	aagaccaguacugccacgugu	uagauggcaguaccggucuua	aagaccaguacugccacguguauggcccauauagauggcaguaccggucuua	scaffold0045:268997..269049:-
scaffold0290_33854	200	424	417	0	7	no	pma-miR-430b-MIMAT0019549-Petromyzon-marinus-miR-430b	uaagagcuacaaguagugauucu	uaucaguaauguuagcucccugau	uaagagcuacaaguagugauucuauguuucgauaguuaucagucuuuacuucuuuaucaguaauguuagcucccugau	scaffold0290:54362..54440:+
scaffold0126_22370	180	363	358	1	4	yes	aca-miR-5458-MIMAT0022085-Anolis-carolinensis-miR-5458	agauccaccguauauuuugacug	gucauaauauacgaugggucuag	agauccaccguauauuuugacugcagugaaguacagugugugcagucauaauauacgaugggucuag	scaffold0126:195388..195455:+
scaffold0024_6440	180	366	294	0	72	yes		aggcacguugucuuggguggug	ucaccgggaucuacugccucc	aggcacguugucuuggguggugaggaaaaccauuuucaucaccgggaucuacugccucc	scaffold0024:255080..255139:+
scaffold0267_32525	170	370	367	0	3	no		ugaugucugucuguuugugcgg	uuacaaacaauuuccuuguguccgg	uuacaaacaauuuccuuguguccgguuauuccgacaugaugucugucuguuugugcgg	scaffold0267:93511..93569:+
scaffold0108_20612	170	351	350	0	1	no	dsi-miR-983a-5p-MIMAT0012525-Drosophila-simulans-miR-983a-5p	uguaauacacggcugccgcaauc	uuugcgucgaccaugguaaaaaauu	uguaauacacggcugccgcaaucugauuguauguuaauagcauguuugcgucgaccaugguaaaaaauu	scaffold0108:3165..3234:+
scaffold0116_21535	170	353	350	0	3	no	dsi-miR-983a-5p-MIMAT0012525-Drosophila-simulans-miR-983a-5p	uguaauacacggcugccgcaauc	uauguuaacagcauguuugcgucgacc	uguaauacacggcugccgcaaucugauuguauguuaacagcauguuugcgucgacc	scaffold0116:57971..58027:-
scaffold0582_44984	170	369	367	0	2	no		ugaugucugucuguuugugcgg	uuacaaacaauuuccuuuuguccug	uuacaaacaauuuccuuuuguccuguuaauccgacaugaugucugucuguuugugcgg	scaffold0582:8571..8629:-
scaffold0126_22373	160	324	322	0	2	yes	bfl-miR-4928-MIMAT0020117-Branchiostoma-floridae-miR-4928	cuugcuguuguauuggcuucuc	aggacccaguacggcggggaac	cuugcuguuguauuggcuucucugauucagaggacccaguacggcggggaac	scaffold0126:55616..55668:-
scaffold0062_13192	160	318	316	0	2	yes	ppt-miR1031a-MIMAT0005133-Physcomitrella-patens-miR1031a	gcaaugcuaggaaugagagcuu	gauuuccuuccuagcguuuccc	gauuuccuuccuagcguuuccccuuauugggcaaugcuaggaaugagagcuu	scaffold0062:201315..201367:-
scaffold0312_35140	160	326	317	0	9	no	aly-miR3441-3p.2-MIMAT0017716-Arabidopsis-lyrata-miR3441-3p.2	uacgacuugaucaaggacggccg	ugcuuccuuuggauuaucagaacgg	uacgacuugaucaaggacggccguuuuauauggguauuuacgaugaaugaauccaugcuuccuuuggauuaucagaacgg	scaffold0312:38918..38998:+
scaffold0027_6666	160	323	322	0	1	no		uagaaccguugagacgucgaug	ucggcaaugucgaauccggagcuc	uagaaccguugagacgucgauguauagacucggcaaugucgaauccggagcuc	scaffold0027:339144..339197:+
scaffold0022_6117	150	301	289	0	12	yes		cgcgguuacuuugagggucgc	cgacacucaaaguaaccgcgg	cgcgguuacuuugagggucgcuuauugaguuccggugagcgacacucaaaguaaccgcgg	scaffold0022:233541..233601:+
scaffold0059_12871	150	288	286	0	2	yes	mmu-miR-202-3p-MIMAT0000235-Mus-musculus-miR-202-3p	agagguauuacuuuuuucgcgg	cgcgaaagggugucuaucucguu	agagguauuacuuuuuucgcgguucgcugguauaaaaaaaacgugaugaaccgcgaaagggugucuaucucguu	scaffold0059:45867..45941:-
scaffold0160_24958	150	316	257	8	51	no	gga-miR-1782-MIMAT0007694-Gallus-gallus-miR-1782	ucauucauaucgucguaagcaau	uuuuuacgagauuuggacguuaa	ucauucauaucgucguaagcaauuucgcguggaaauuugaaacucgccauuucgucauuuuuuuacgagauuuggacguuaa	scaffold0160:107808..107890:+
scaffold0118_21666	140	299	298	0	1	no	osa-miR2120-MIMAT0011179-Oryza-sativa-miR2120	uaagaucugguucugcaacgga	auggaguugaaugggauguuagu	uaagaucugguucugcaacggagaaauggaguugaaugggauguuagu	scaffold0118:60014..60062:+
scaffold0032_8954	140	283	281	0	2	yes		uguaagagagacaaauagacaga	guuuguuugucugucugucuu	guuuguuugucugucugucuuaggcagacuguaagagagacaaauagacaga	scaffold0032:599145..599197:-
scaffold0978_47575	140	288	285	0	3	no	rno-miR-6323-MIMAT0025062-Rattus-norvegicus-miR-6323	ggaacucuggagaagaugggacacu	ucagcacuuugagucacgcagcgu	ucagcacuuugagucacgcagcguggaacucuggagaagaugggacacu	scaffold0978:229..278:+
scaffold0002_779	130	272	243	0	29	yes		gcucgaacucaguccggaca	uccgcaccgaguucgagccacg	uccgcaccgaguucgagccacggcgccagcgaaaucagguggcucgaacucaguccggaca	scaffold0002:842506..842567:-
scaffold0008_2909	130	266	252	6	8	no	osa-miR1865-5p-MIMAT0007815-Oryza-sativa-miR1865-5p	ugcuagugucgagauggggcgu	uaggagauugacgugauuagugau	ugcuagugucgagauggggcgugggggucaaauagcacgaaauccagacugccgacguaggagauugacgugauuagugau	scaffold0008:405042..405123:-
scaffold0080_15875	130	267	266	0	1	no	hsa-miR-1252-5p-MIMAT0005944-Homo-sapiens-miR-1252-5p	ugaaggaacgaaaggaagggugg	ugccuuuuauugcguuguuuca	ugccuuuuauugcguuguuucagcguuggcuggucugccuuguuaccuagugaaggaacgaaaggaagggugg	scaffold0080:276062..276135:+
scaffold0080_15787	130	267	266	0	1	no	hsa-miR-1252-5p-MIMAT0005944-Homo-sapiens-miR-1252-5p	ugaaggaacgaaaggaagggugg	ugccuuuuauugcguuguuuca	ugccuuuuauugcguuguuucagcguuggcuggucugccuuguuaccuagugaaggaacgaaaggaagggugg	scaffold0080:258600..258673:+
scaffold0102_19938	130	272	269	0	3	no		uacacucacaaggacgucgcgaau	ugcggaugucaguggaagcauu	uacacucacaaggacgucgcgaaucgucugcgagaaaugggcauugcggaugucaguggaagcauu	scaffold0102:142046..142112:+
scaffold0088_18291	130	272	267	0	5	no	mml-miR-222-5p-MIMAT0026849-Macaca-mulatta-miR-222-5p	uaguagccccucagauccaucgg	ugaauggacgagucuaaacagcg	uaguagccccucagauccaucggaaaaaaguguugcaaaauuucacgugaauggacgagucuaaacagcg	scaffold0088:24887..24957:-
scaffold0389_39479	120	246	242	0	4	no	osa-miR395u-MIMAT0000975-Oryza-sativa-miR395u	uugaagcgaucgguguucccugu	uuggagcagguucgaggauucagau	uugaagcgaucgguguucccugugaaugucauugucucuggaguugacuuggagcagguucgaggauucagau	scaffold0389:12914..12987:-
scaffold0533_43883	110	237	236	0	1	no		uggcggaagcguucgaggaccau	ugcccggugaacgaccccaugc	ugcccggugaacgaccccaugcacgcaaacacgaucgugcuuggcggaagcguucgaggaccau	scaffold0533:14234..14298:+
scaffold0088_18170	110	237	236	0	1	no		uggcggaagcguucgaggaccau	ugcccggugaacgaccccaugc	ugcccggugaacgaccccaugcacgcaaacacgaucgugcuuggcggaagcguucgaggaccau	scaffold0088:4159..4223:-
scaffold0008_2776	110	223	212	0	11	no	bdi-miR166e-3p-MIMAT0020687-Brachypodium-distachyon-miR166e-3p	uucggaccugcugauugggcga	ugcgaacucuguggucggaacga	ugcgaacucuguggucggaacgauuucggaccugcugauugggcga	scaffold0008:321212..321258:-
scaffold0732_46423	100	211	199	8	4	no		uauuggaguuguaacgguuguuuuu	gauucaaccaugcggacucuucu	uauuggaguuguaacgguuguuuuuuaggcuuugcgcugccuuaacggguacgucaaaggucagauucaaccaugcggacucuucu	scaffold0732:2659..2745:-
scaffold0367_38332	99	195	193	0	2	no	aca-miR-5443-MIMAT0022065-Anolis-carolinensis-miR-5443	uguagaaccuuuucagcugcuucgg	ugaagcauugagaaucguggcu	ugaagcauugagaaucguggcuggauguagaaccuuuucagcugcuucgg	scaffold0367:50275..50325:-
scaffold0018_4800	95	191	188	0	3	no	aca-miR-5405-5p-MIMAT0022018-Anolis-carolinensis-miR-5405-5p	uguuuuaugcgguagguggaau	uuuuacgugcggcauuggcuua	uuuuacgugcggcauuggcuuaguuuuguuguuuuaugcgguagguggaau	scaffold0018:806940..806991:-
scaffold0222_30549	93	212	210	0	2	no		ucgcugugccacuugcgacgga	gacgacaacaugcugcgaaauuug	ucgcugugccacuugcgacggaaaccaccauagaugcuauuuacguacaauuccgacgacaacaugcugcgaaauuug	scaffold0222:76017..76095:-
scaffold0267_32631	91	191	140	38	13	no		ugcguugaagggcuucuugucggu	ucagcaagagcuccgaauucaaggu	ugcguugaagggcuucuugucgguuugccuccaucuuagaucguuuagcuuccugacucgcagcaucagcaagagcuccgaauucaaggu	scaffold0267:95725..95815:-
scaffold0160_24965	89	167	155	0	12	yes	cel-miR-35-3p-MIMAT0000006-Caenorhabditis-elegans-miR-35-3p	ucaccgggaagcauauucuucu	aggucuaugccuugccggguuagcc	aggucuaugccuugccggguuagccaagaauuucuggucaccgggaagcauauucuucu	scaffold0160:152574..152633:+
scaffold0047_11273	87	169	105	0	64	yes		ggcgagggugucuuggguggcc	ucaccgggaccacccuuugccacu	ggcgagggugucuuggguggccagaauccgcuggucaccgggaccacccuuugccacu	scaffold0047:85072..85130:-
scaffold0012_3948	86	172	140	31	1	no	osa-miR2097-5p-MIMAT0010058-Oryza-sativa-miR2097-5p	ugagauggcugcggagauccgg	caaucccgaagccauuuauaauu	caaucccgaagccauuuauaauugggacuacaauggagcaggcugagauggcugcggagauccgg	scaffold0012:655425..655490:-
scaffold0018_4733	85	159	140	0	19	yes	hsa-miR-22-3p-MIMAT0000077-Homo-sapiens-miR-22-3p	uagcugcccuuucugaaggggugc	ccuccucaguuggguugcccuagc	ccuccucaguuggguugcccuagcaagcugaaagaugcuagcugcccuuucugaaggggugc	scaffold0018:98773..98835:+
scaffold0053_12211	84	156	135	3	18	yes	ath-miR8176-MIMAT0032775-Arabidopsis-thaliana-miR8176	ggccggugcuugauuguuugau	aaacaaucaagcaccugucauc	ggccggugcuugauuguuugauuuccagaagugcuguaauauacuaggauauaguacagcaaaucaaacaaucaagcaccugucauc	scaffold0053:280914..281001:-
scaffold0061_13079	81	181	154	0	27	no	gga-miR-6658-3p-MIMAT0025759-Gallus-gallus-miR-6658-3p	uauggacgauucggccgaagg	cucacacugagcccaaccgacau	uauggacgauucggccgaaggaugacucaaaaaucauuggucaacgccucacacugagcccaaccgacau	scaffold0061:291206..291276:-
scaffold0408_40096	79	147	141	0	6	yes	hsa-miR-4652-3p-MIMAT0019717-Homo-sapiens-miR-4652-3p	uuucuguugugaaauggauca	auccauuucacaacagaauca	uuucuguugugaaauggaucaaugcauugauccauuucacaacagaauca	scaffold0408:19062..19112:+
scaffold0015_4456	78	165	121	43	1	no	mtr-miR5293-MIMAT0021359-Medicago-truncatula-miR5293	uaugaagauggucuugacaguu	ucuauccaggcguauccauuc	uaugaagauggucuugacaguuuuuuauccaugcuaagguaacaucaaauagucgaccggagcauucuauccaggcguauccauuc	scaffold0015:822401..822487:+
scaffold0924_47328	78	154	153	0	1	no	mmu-miR-3102-3p.2-3p-MIMAT0014935-Mus-musculus-miR-3102-3p.2-3p	uucuacucucuacaacccggcac	ucggucaugugcuaucagaagcc	ucggucaugugcuaucagaagcccguucuacucucuacaacccggcac	scaffold0924:1319..1367:-
scaffold0090_18604	77	154	153	0	1	no	mmu-miR-3102-3p.2-3p-MIMAT0014935-Mus-musculus-miR-3102-3p.2-3p	uucuacucucuacaacccggcac	ucggucaugugcuaucagaagcc	ucggucaugugcuaucagaagcccguucuacucucuacaacccggcac	scaffold0090:4557..4605:-
scaffold0036_9587	77	143	141	1	1	yes	osa-miR812a-MIMAT0004049-Oryza-sativa-miR812a	uacggacgacggcaacuucaag	uggaugugccgucauuguccug	uggaugugccgucauuguccuguugaucauaggccugcugaugugguuuuacggacgacggcaacuucaag	scaffold0036:567177..567248:+
scaffold0149_24320	76	140	97	0	43	yes	pma-miR-4603-MIMAT0019637-Petromyzon-marinus-miR-4603	ggcgguugcuugauuguuugau	aaacaaucaagcaccugccau	ggcgguugcuugauuguuugauuuucugcccuauaucuagugugccauagcacgucuggaaaugaaacaaucaagcaccugccau	scaffold0149:79422..79507:+
scaffold0028_7452	76	156	141	2	13	no		ugcguugaagggcuucuugucggu	ucagcaagagcuccgaauucaaggu	ugcguugaagggcuucuugucgguuugccucaggagcucgcuuagccuccugauuugcggcaucagcaagagcuccgaauucaaggu	scaffold0028:95310..95397:+
scaffold0423_40556	74	146	132	9	5	no	osa-miR812a-MIMAT0004049-Oryza-sativa-miR812a	uacggacggcggcaacuucaaa	uuggaguuggaugugccgucau	uuggaguuggaugugccgucauugugcuguugaucauaggccugcugaugugguuuuacggacggcggcaacuucaaa	scaffold0423:35164..35242:-
scaffold0180_26304	74	137	104	0	33	yes	ssc-miR-484-MIMAT0017974-Sus-scrofa-miR-484	accaggggggcggagcuaugg	auagcuccgcccccuggcaucc	accaggggggcggagcuauggacuaauuucaaucuaggcuuccgaguggcauugcagaaaucacucauagcuccgcccccuggcaucc	scaffold0180:136780..136868:+
scaffold0038_9960	73	165	164	0	1	no		uuuaagauucgcagacuauucgg	cggaaagugacagaagauugaugg	uuuaagauucgcagacuauucggaagauugacgaaguguccggaaagugacagaagauugaugg	scaffold0038:211887..211951:+
scaffold0229_31004	71	132	127	1	4	yes	mmu-miR-137-3p-MIMAT0000149-Mus-musculus-miR-137-3p	uuauugcuugggaauacacgu	cguuuauucuugggacgaua	cguuuauucuugggacgauaacauggaacucugggcgcuaauagcuccguggguguuauugcuugggaauacacgu	scaffold0229:58143..58219:-
scaffold0385_39314	68	142	129	0	13	no		ucuuugcggagacggagagcagcu	ugaucaacguccaccgauuucccgac	ugaucaacguccaccgauuucccgacgcuuuuucaguucguguaagugucuuugcggagacggagagcagcu	scaffold0385:46684..46756:-
scaffold0186_26842	66	121	120	0	1	yes	mmu-miR-3092-5p-MIMAT0014905-Mus-musculus-miR-3092-5p	aggggaaauggaacacgaguc	acucguguuccauuuccccuug	aggggaaauggaacacgagucgaucguucguuucgacucguguuccauuuccccuug	scaffold0186:112532..112589:+
scaffold0186_26869	66	121	120	0	1	yes	mmu-miR-3092-5p-MIMAT0014905-Mus-musculus-miR-3092-5p	aggggaaauggaacacgaguc	acucguguuccauuuccccuug	aggggaaauggaacacgagucgaaacgaacgaucgacucguguuccauuuccccuug	scaffold0186:112530..112587:-
scaffold0031_8690	61	137	134	0	3	no		uguguuauucggcggucauuau	agauauugcauacgagcccaacg	agauauugcauacgagcccaacguaauccccuugauuuuguguuauucggcggucauuau	scaffold0031:558179..558239:-
scaffold0047_11270	61	111	83	0	28	yes	cel-miR-35-3p-MIMAT0000006-Caenorhabditis-elegans-miR-35-3p	ucaccgggcacgcauuuugcgcc	agcaaaaugggcccuggcgg	agcaaaaugggcccuggcggccaggaaugccauucuggucaccgggcacgcauuuugcgcc	scaffold0047:84469..84530:-
scaffold0019_4814	59	109	94	0	15	yes	pma-miR-4603-MIMAT0019637-Petromyzon-marinus-miR-4603	ggcgguugcuugauuguuugau	aaacaaucaagcaccugcuau	ggcgguugcuugauuguuugauuuccagaaguacaguaaacuaggauauaguacggcaaaucaaacaaucaagcaccugcuau	scaffold0019:10050..10133:+
scaffold0005_1462	54	100	97	0	3	yes	cte-miR-2694-MIMAT0013553-Capitella-teleta-miR-2694	ugcuuugacucgucgguccacgc	uggaacuguagcugucauuuuugcc	uggaacuguagcugucauuuuugccaccagaccgcugaggcacugcuuugacucgucgguccacgc	scaffold0005:637713..637779:-
scaffold0159_24924	53	96	93	0	3	yes	cel-miR-76-3p-MIMAT0000048-Caenorhabditis-elegans-miR-76-3p	uucguugucgcugaaacuugc	caugguuucgguggggagcgaaca	caugguuucgguggggagcgaacauuuccgcgugagcgcgcgccaaauguguucguugucgcugaaacuugc	scaffold0159:101076..101148:-
scaffold0084_17552	53	96	89	2	5	yes	pma-miR-4603-MIMAT0019637-Petromyzon-marinus-miR-4603	ggcgguugcuugauuguuugau	caagcaaucaagcaccugcca	caagcaaucaagcaccugccauaacggguuucucuuugauggcgguugcuugauuguuugau	scaffold0084:199537..199599:-
scaffold0020_5442	52	95	86	0	9	yes	tae-miR5048-5p-MIMAT0035803-Triticum-aestivum-miR5048-5p	uuugcaggccuacauuaauuacg	ugauugguguaaggggugcgg	ugauugguguaaggggugcgguaacccaguccaaaugcuggacuuuugcaggccuacauuaauuacg	scaffold0020:19051..19118:-
scaffold0084_17551	52	95	89	0	6	yes	pma-miR-4603-MIMAT0019637-Petromyzon-marinus-miR-4603	ggcgguugcuugauuguuugau	caagcaaucaagcaccugcca	ggcgguugcuugauuguuugauugucuguacuauaucguaguauaccauaacaugucugaaaaucaagcaaucaagcaccugcca	scaffold0084:199474..199559:-
scaffold0919_47294	52	102	99	0	3	yes		ugugaagucgucaaacaagagg	uuuuugacgaaccacaaccgacu	ugugaagucgucaaacaagagguccacauauucaacuuucgucagcgcugauucaaugggccuuuuuugacgaaccacaaccgacu	scaffold0919:297..383:+
scaffold0772_46692	52	102	99	0	3	yes		ugugaagucgucaaacaagagg	uuuuugacgaaccacaaccgacu	ugugaagucgucaaacaagagguccacauauucaacuuucgucagcgcugauucaaugggccuuuuuugacgaaccacaaccgacu	scaffold0772:2645..2731:+
scaffold0038_9926	52	102	99	0	3	yes		ugugaagucgucaaacaagagg	uuuuugacgaaccacaaccgacu	ugugaagucgucaaacaagagguccacauauucaacuuucgccagcgcugauucaaugggccuuuuuugacgaaccacaaccgacu	scaffold0038:133141..133227:+
scaffold0492_43099	52	95	86	0	9	yes	tae-miR5048-5p-MIMAT0035803-Triticum-aestivum-miR5048-5p	uuugcaggccuacauuaauuacg	ugauugguguaaggggugcgg	ugauugguguaaggggugcgguaacccaguccaaaugcuggacuuuugcaggccuacauuaauuacg	scaffold0492:8309..8376:+
scaffold0063_13329	51	108	107	0	1	no	sbi-miR6225-3p-MIMAT0026421-Sorghum-bicolor-miR6225-3p	uaaacgaacuuuggcugacucggu	uagucaugucaaccaaguuagguac	uagucaugucaaccaaguuagguacuuucacuauuuaaacgaacuuuggcugacucggu	scaffold0063:286294..286353:+
scaffold0198_28233	51	107	106	0	1	no	bmo-miR-2833-MIMAT0013747-Bombyx-mori-miR-2833	ugagauugagguaggaccagcaa	uguuccauccuuccucuuuc	ugagauugagguaggaccagcaacucucuguuccauccuuccucuuuc	scaffold0198:92200..92248:-
scaffold0088_18007	50	100	99	0	1	no	ppt-miR1216-MIMAT0003905-Physcomitrella-patens-miR1216	ugaugguguugacgagugacuga	ugcucuugaaacaauccucgaacuca	ugcucuugaaacaauccucgaacucagccacgcagguuuugaugguguugacgagugacuga	scaffold0088:46013..46075:+
scaffold0153_24546	50	98	93	0	5	no	dme-miR-278-5p-MIMAT0020805-Drosophila-melanogaster-miR-278-5p	acggaugauacgggacggacag	ucguccuguagggccagggugu	ucguccuguagggccagggugucggagggagaacggaugauacgggacggacag	scaffold0153:123712..123766:-
scaffold0122_22304	48	95	65	0	30	yes		uguccuccuaaaucugaccggcuc	ucgguuaucuuuuccgucgacauu	ucgguuaucuuuuccgucgacauucugccucaccucugaauguccuccuaaaucugaccggcuc	scaffold0122:185366..185430:-
scaffold0005_1548	48	84	81	0	3	yes	ppe-miR6293-MIMAT0027329-Prunus-persica-miR6293	caagaggcauuuugcguccauu	uggacguaaaaugccucuugcc	uggacguaaaaugccucuugcccgcgggcaagaggcauuuugcguccauu	scaffold0005:971988..972038:-
scaffold0038_10087	46	97	94	0	3	no		ugugaagucgucaaacaagagg	uuuuugacgaaccacaaccgacu	ugugaagucgucaaacaagagguccucauauucuacuuucgccggcgcugauucgaugggccuuuuuugacgaaccacaaccgacu	scaffold0038:143063..143149:-
scaffold0047_11266	45	86	32	0	54	yes		aggugaaugcucccagauggcg	ucaccgggaaagcauuugccccc	aggugaaugcucccagauggcgagauccauucucgucaccgggaaagcauuugccccc	scaffold0047:84070..84128:-
scaffold0139_23500	44	97	80	0	17	no		uuuaacggcagcgguggauugau	ugauagaacugaugucuuggguuga	ugauagaacugaugucuuggguugaggcggagcaggaaacgcuuuaacggcagcgguggauugau	scaffold0139:53222..53287:-
scaffold0161_25150	44	112	106	0	6	no		uaggaaucuaaggugucgggaau	auuucuuccacguucgucuagcaa	auuucuuccacguucgucuagcaaaguaaaauauucucgaaacgacuguaggaaucuaaggugucgggaau	scaffold0161:184242..184313:-
scaffold0015_4466	44	86	84	0	2	no	cel-miR-8195-5p-MIMAT0032803-Caenorhabditis-elegans-miR-8195-5p	uucgagcucuugugaugucggau	uucggaauuggaggucgaagca	uucgagcucuugugaugucggauccggauucggaauuggaggucgaagca	scaffold0015:825587..825637:+
scaffold0005_1445	43	87	85	0	2	no	bdi-miR5182-MIMAT0020731-Brachypodium-distachyon-miR5182	agaugaucaaugucguacagcgg	uuggacugguguugaugaacggc	agaugaucaaugucguacagcggaugaaugagcgacuuuuaauuguucguacgcaaaccguuggacugguguugaugaacggc	scaffold0005:611649..611732:-
scaffold0450_41687	43	97	43	0	54	no		uauuacgacaccaagcuggauaa	uccgagcugcuggaggaugugac	uauuacgacaccaagcuggauaaguacuuuuuacguuccgagcugcuggaggaugugac	scaffold0450:10747..10806:+
scaffold0097_19349	39	86	79	6	1	no		uucgucaaaagaaagauucucgg	ugacggagcucuuuugccggacgu	ugacggagcucuuuugccggacgugcacccaaguuuuuguugcagcgaaacuggauugauucgucaaaagaaagauucucgg	scaffold0097:292641..292723:+
scaffold0263_32288	38	84	79	4	1	no		uucgucaaaagaaagauucucgg	ugaaggagcucuuuugcaggacgu	ugaaggagcucuuuugcaggacgugcacccaaauauuuguugcagcgaaacuggauuguuucgucaaaagaaagauucucgg	scaffold0263:14160..14242:-
scaffold0003_979	35	72	50	16	6	no	mmu-miR-27b-5p-MIMAT0004522-Mus-musculus-miR-27b-5p	ugagcuuauuuggggaugaagacgu	uucuucagcacccggcuuacagu	ugagcuuauuuggggaugaagacgugcgucguuaccguuuugugaaaagucugacuaaaaucuucuucagcacccggcuuacagu	scaffold0003:392182..392267:-
scaffold0077_15380	35	59	41	0	18	yes	odi-miR-1486-MIMAT0006039-Oikopleura-dioica-miR-1486	uuagguggcugauuguucgau	ucgaacaaucaaccaccugaccugg	ucgaacaaucaaccaccugaccuggagcgguugauuuuuucaacaugccuuuuuagguuagguggcugauuguucgau	scaffold0077:264091..264169:-
scaffold0180_26302	33	58	37	0	21	yes	sme-miR-13-5p-MIMAT0012101-Schmidtea-mediterranea-miR-13-5p	aagccuuuugacucgguccgug	cugaacggaucaaauggcuuga	aagccuuuugacucgguccgugcauugcuuucuccacugaacggaucaaauggcuuga	scaffold0180:104052..104110:+
scaffold0086_17757	33	76	74	0	2	no	gma-miR171h-MIMAT0021054-Glycine-max-miR171h	uuugagacgcuugcaggcugcaa	uguuuauacaugcgaucaagacu	uuugagacgcuugcaggcugcaaugggaauuccugacguuguuuauacaugcgaucaagacu	scaffold0086:177446..177508:-
scaffold0276_33185	31	93	74	0	19	no	hsa-miR-8077-MIMAT0031004-Homo-sapiens-miR-8077	ugcugaguugcgcggaauuuaa	uaagaucugcuucgguaucaau	uaagaucugcuucgguaucaauaaaaaaacagaccugcugaguugcgcggaauuuaa	scaffold0276:72155..72212:+
scaffold0450_41668	29	61	50	8	3	no	mmu-miR-3068-5p-MIMAT0014842-Mus-musculus-miR-3068-5p	uuggaguuguaacgguugcuuuu	gauucaaccaugcggacuuuucu	uuggaguuguaacgguugcuuuuuaggcuuugcgcugccuuaacggguacgucaaaggucagauucaaccaugcggacuuuucu	scaffold0450:8349..8433:+
scaffold0052_12040	29	48	37	0	11	yes	pma-miR-4578-MIMAT0019611-Petromyzon-marinus-miR-4578	gcgguugcuugauuguuugau	aaacaaucaagcagcugccauc	gcgguugcuugauuguuugauuuccagaagcgguguaauauacaaggauauaugcgaaucaaacaaucaagcagcugccauc	scaffold0052:65673..65755:+
scaffold0088_17958	28	56	44	9	3	no	mmu-miR-7222-3p-MIMAT0028413-Mus-musculus-miR-7222-3p	uccaggacguauggggagacgg	ucuuauccagcagcuccucggaaca	uccaggacguauggggagacggagacgucuucgaugucagaccguagauauucguaccggaugcccgucuuauccagcagcuccucggaaca	scaffold0088:36421..36513:+
scaffold0005_1479	27	55	44	9	2	no	mmu-miR-7222-3p-MIMAT0028413-Mus-musculus-miR-7222-3p	uccaggacguauggggagacgg	gucuuauccagccgcuccucgg	uccaggacguauggggagacggagacgucuuuaaugucagaccguagauauucguaccggaugcccgucuuauccagccgcuccucgg	scaffold0005:640409..640497:-
scaffold0122_22312	27	65	64	0	1	no		uguccuccuaaaucugaccggcuc	ucgguuaucuuuuccgucgacaauu	ucgguuaucuuuuccgucgacaauuugucucaccucugaauguccuccuaaaucugaccggcuc	scaffold0122:201715..201779:-
scaffold0122_22243	25	56	55	0	1	no	eca-miR-1255b-MIMAT0013106-Equus-caballus-miR-1255b	uggauaagaccgguuuuuucuca	ucgaagaacuucaccggauuagagg	ucgaagaacuucaccggauuagagguuauggcguggcacuagucaaucauaaccggaauggauaagaccgguuuuuucuca	scaffold0122:192295..192376:+
scaffold0048_11320	25	50	47	0	3	no	mtr-miR398a-5p-MIMAT0022935-Medicago-truncatula-miR398a-5p	ugagugacaucaguuugccugac	uccgaggcugaagcugaugcgacuu	ugagugacaucaguuugccugacucguccacgacguccgaggcugaagcugaugcgacuu	scaffold0048:45053..45113:+
scaffold0240_31218	24	58	54	0	4	no		uuaauuacagacguagcauugcc	cucuaugcuaauucguugacgga	uuaauuacagacguagcauugccacguggcucuaugcuaauucguugacgga	scaffold0240:45455..45507:+
scaffold0171_25953	24	54	50	0	4	no	cin-miR-4081-5p-MIMAT0016651-Ciona-intestinalis-miR-4081-5p	uaguucaaucaagggcgcgggu	uuuguuggauuugauagggagcc	uaguucaaucaagggcgcggguggagggcaaagaggcaaugcucaaauuuguuggauuugauagggagcc	scaffold0171:97943..98013:-
scaffold0002_556	23	46	44	0	2	no	hsa-miR-5007-5p-MIMAT0021035-Homo-sapiens-miR-5007-5p	gagagucugacuuucugccggcuau	uagaauggcugucggaauuuga	gagagucugacuuucugccggcuaucgaugggcagauagaauggcugucggaauuuga	scaffold0002:234864..234922:+
scaffold0363_37846	22	37	32	4	1	yes	dps-miR-2554-3p-MIMAT0012369-Drosophila-pseudoobscura-miR-2554-3p	uauugucagccggcggaaaaac	uuaacaccaucggaagguacaa	uauugucagccggcggaaaaacgcguuuuguugaaggagaauuucaauaacgcguuuaacaccaucggaagguacaa	scaffold0363:35055..35132:+
scaffold0033_8987	22	42	41	0	1	yes		aguugaauggcaugacucaguc	ccgaguuaagccauuuagcuc	ccgaguuaagccauuuagcucgguuguguauaaagaccacauugaacgaguugaauggcaugacucaguc	scaffold0033:7168..7238:+
scaffold0012_3979	21	42	32	0	10	no	cre-miR1172.1-MIMAT0005433-Chlamydomonas-reinhardtii-miR1172.1	uggauugcauuaccgguagggac	ucauuacaaauuggauccaggagc	uggauugcauuaccgguagggacucguuuagggucauuacaaauuggauccaggagc	scaffold0012:685249..685306:-
scaffold0327_35920	19	38	34	0	4	no	osa-miR5162-MIMAT0021115-Oryza-sativa-miR5162	uaaugacccaucagaaaaccauu	acgguguucaugggucgaugcau	uaaugacccaucagaaaaccauugcacgguguucaugggucgaugcau	scaffold0327:69535..69583:+
scaffold0047_11203	18	44	42	0	2	no	eca-miR-9093-MIMAT0034638-Equus-caballus-miR-9093	cuguagucuauuuuaagagcggu	cuuggcucaaacucggaccac	cuuggcucaaacucggaccacauauuuuuucuguagucuauuuuaagagcggu	scaffold0047:16307..16360:+
scaffold0037_9801	18	28	25	0	3	yes	dme-miR-283-3p-MIMAT0020810-Drosophila-melanogaster-miR-283-3p	aggaauuuuugaacgccaguu	accggcgcccagaaauuguuca	aggaauuuuugaacgccaguuacacguaaccggcgcccagaaauuguuca	scaffold0037:147948..147998:-
scaffold0002_793	18	27	16	0	11	yes	cel-miR-46-5p-MIMAT0015096-Caenorhabditis-elegans-miR-46-5p	aagagagcugucucuuagacagg	ugucauggaguugcucucuuuc	aagagagcugucucuuagacaggcagcgaaucuuuuugaguuucugucauggaguugcucucuuuc	scaffold0002:1495941..1496007:-
scaffold0085_17575	18	44	42	0	2	no	tgu-miR-2956-MIMAT0014454-Taeniopygia-guttata-miR-2956	caggaaacaaaacuuaccgccga	uugguaguuugaguguuugaaaguc	uugguaguuugaguguuugaaagucugcaggaaacaaaacuuaccgccga	scaffold0085:61891..61941:+
scaffold0059_12873	17	26	20	0	6	yes	cel-lin-4-5p-MIMAT0000002-Caenorhabditis-elegans-lin-4-5p	ucccugagaccuauuaucaguca	acugaugguggcgucaccgggu	ucccugagaccuauuaucagucacaagcggugcaaugaagagcccugcgacugaugguggcgucaccgggu	scaffold0059:46109..46180:-
scaffold0085_17624	17	43	42	0	1	no	tgu-miR-2956-MIMAT0014454-Taeniopygia-guttata-miR-2956	caggaaacaaaacuuaccgccga	ucgguaguuugaguguuugaaagu	ucgguaguuugaguguuugaaagucugcaggaaacaaaacuuaccgccga	scaffold0085:100831..100881:-
scaffold0002_596	17	25	22	0	3	yes	hru-miR-1985-MIMAT0009716-Haliotis-rufescens-miR-1985	agccauuuaacucggucggug	acugaacgagucaaauggcuu	agccauuuaacucggucgguguaucaagccacgcacugaacgagucaaauggcuu	scaffold0002:1342951..1343006:+
scaffold0020_5376	16	24	21	0	3	yes	dme-miR-982-5p-MIMAT0005498-Drosophila-melanogaster-miR-982-5p	uccuggaccaagugcgagccacg	uggcucgauaucgguccggaca	uccuggaccaagugcgagccacgacgccagcaaaaucagguggcucgauaucgguccggaca	scaffold0020:366931..366993:+
scaffold0001_416	16	40	34	4	2	no	cel-miR-60-5p-MIMAT0015102-Caenorhabditis-elegans-miR-60-5p	uacuggaaaauuguagcgguuuugu	ugauugcugcauuauagaauaua	ugauugcugcauuauagaauauagcacauaauaaaaaaccgucggucuauacuggaaaauuguagcgguuuugu	scaffold0001:688036..688110:-
scaffold0082_17237	16	32	30	0	2	no	zma-miR171f-5p-MIMAT0015161-Zea-mays-miR171f-5p	ugauguugcugucgguucgggg	ucgaugaggcgcuccaucacuccc	ugauguugcugucgguucgggggcugucgaugaggcgcuccaucacuccc	scaffold0082:239415..239465:-
scaffold0088_18486	16	33	30	0	3	no	cel-miR-58a-3p-MIMAT0000030-Caenorhabditis-elegans-miR-58a-3p	ugagaucggggcuguugggcgg	uucaguaggcuccacacacaauaau	uucaguaggcuccacacacaauaaucgagggauugagaucggggcuguugggcgg	scaffold0088:69300..69355:-
scaffold0347_37247	15	48	46	0	2	no	mml-miR-627-5p-MIMAT0026904-Macaca-mulatta-miR-627-5p	ugagucuggccgcagucgguaa	caucagugcaucugccaguucgu	ugagucuggccgcagucgguaaacguuuuauuauuucaucagugcaucugccaguucgu	scaffold0347:14279..14338:-
scaffold0399_39811	15	43	39	0	4	no		ugguucagcaguucauugagguc	ccgcaugguauugcuguagucgg	ccgcaugguauugcuguagucgggucaggcuccucucuuucaucaggcucuucaucaugguucagcaguucauugagguc	scaffold0399:24500..24580:+
scaffold0066_13932	15	59	54	0	5	no		ugauuacgcuacuaucgccgga	uggccaugacaaguuaucacagaa	uggccaugacaaguuaucacagaaaguacauauaugauuacgcuacuaucgccgga	scaffold0066:14116..14172:-
scaffold0038_9950	15	21	18	0	3	yes	ppt-miR1074-MIMAT0005204-Physcomitrella-patens-miR1074	aggguuguuccugaaucagcc	ccgauucaagaacaaaccucg	aggguuguuccugaaucagccaggcggucuggccgauucaagaacaaaccucg	scaffold0038:161526..161579:+
scaffold0004_1087	10	20	10	0	10	no	cin-miR-4170-5p-MIMAT0016778-Ciona-intestinalis-miR-4170-5p	uggaauugcuggucguagcauggc	ugugcaacuggcggcgggaucc	ugugcaacuggcggcgggauccuggaauggcgauggagcacuuuuccuggaauugcuggucguagcauggc	scaffold0004:869986..870057:+
scaffold0072_14949	9.7	33	29	0	4	no		uacgaggucagucagaaacgugu	uuuuucucggacuuugucgguc	uuuuucucggacuuugucggucuuaauaucuuuauuauacgaggucagucagaaacgugu	scaffold0072:5105..5165:+
scaffold0078_15484	9.6	31	30	0	1	no		auacaaccaaaagauuccggggcau	uuucugaaucgcaauuauugguuaua	uuucugaaucgcaauuauugguuauauguuuguaugagaauucugggauauacaaccaaaagauuccggggcau	scaffold0078:239246..239320:-
scaffold0047_11191	9.1	21	13	0	8	yes		gagcgggauauacuguauacaga	uugguacaguggaaagugaaaacgg	uugguacaguggaaagugaaaacgggugccuggugagacauccggugggagcgggauauacuguauacaga	scaffold0047:7160..7231:+
scaffold0246_31551	8.2	38	36	0	2	no		uauuucggcacuguugguuaag	uaccgcuuuagcuggaaucuugguc	uaccgcuuuagcuggaaucuuggucuuauauuucggcacuguugguuaag	scaffold0246:94176..94226:+
scaffold0001_147	8	29	20	0	9	no		acgaguuccagcagaucuaugag	ucacagucgagcguggauaccg	ucacagucgagcguggauaccgugccauugucuuaggcgacgaguuccagcagaucuaugag	scaffold0001:836850..836912:+
scaffold0008_3133	7.5	41	37	0	4	no	mmu-miR-875-3p-MIMAT0004938-Mus-musculus-miR-875-3p	ucugaaaaguagggcgcucuagaa	uggccaaucguccaccuauguca	ucugaaaaguagggcgcucuagaauacacuggccaaucguccaccuauguca	scaffold0008:940107..940159:-
scaffold0025_6498	7.1	16	15	0	1	no	api-miR-3045a-MIMAT0014784-Acyrthosiphon-pisum-miR-3045a	aagaauaaucuuccggcuggug	cugaucggaugauuaucuuc	aagaauaaucuuccggcuggugugucucuaucucgugcugucacugaucggaugauuaucuuc	scaffold0025:160611..160674:+
scaffold0394_39687	6.7	15	12	0	3	no	rno-miR-101b-5p-MIMAT0017045-Rattus-norvegicus-miR-101b-5p	ucgguuaucuuuucggucgacauu	uguacuccuaaauuugaccggcacuc	ucgguuaucuuuucggucgacauucugccucaccucugaauguacuccuaaauuugaccggcacuc	scaffold0394:24530..24596:-
scaffold0178_26292	6.3	39	39	0	0	yes	mtr-miR5759-MIMAT0023146-Medicago-truncatula-miR5759	caggggguaggcagaggg	cuuugcccacccucuggc	caggggguaggcagaggggcaaaaauuuugccccuuugcccacccucuggc	scaffold0178:110809..110860:+
scaffold0001_150	6.2	68	68	0	0	yes	cbr-miR-792-MIMAT0004294-Caenorhabditis-briggsae-miR-792	augaaauugauaccguuggagc	uccaacgguaucauuuucauca	augaaauugauaccguuggagcagcgcugcuccaacgguaucauuuucauca	scaffold0001:846149..846201:+
scaffold0643_45620	6	230	228	0	2	yes	mghv-miR-M1-1-5p-MIMAT0017185-Mouse-gammaherpesvirus-miR-M1-1-5p	uggaaguguugggagcggcguu	aacgcagcucccaccacuucc	uggaaguguugggagcggcguucgcuucauguuagggaacaucauucaaaacgaacgcagcucccaccacuucc	scaffold0643:3219..3293:+
scaffold0065_13678	6	56	56	0	0	yes	gma-miR1510a-5p-MIMAT0017338-Glycine-max-miR1510a-5p	ugggauaggagcgucauggacc	uccaugacgccccuauccccca	uccaugacgccccuaucccccaacugucaugagagugugggauaggagcgucauggacc	scaffold0065:348377..348436:-
scaffold0241_31248	6	139	138	0	1	yes	mmu-miR-6974-5p-MIMAT0027850-Mus-musculus-miR-6974-5p	augaggcagguaggacuacgg	uccuaccugccucaugugacga	augaggcagguaggacuacggaccugaagugcguaguccuaccugccucaugugacga	scaffold0241:118918..118976:+
scaffold0074_15096	5.8	19	19	0	0	yes	gra-miR8784-MIMAT0034236-Gossypium-raimondii-miR8784	auugucgaaugauuugcgcauc	ugcgcaaaucauucgacaauca	ugcgcaaaucauucgacaaucaaucaaucaacgcuuuggcaauaccguugauugauugauugauugucgaaugauuugcgcauc	scaffold0074:309184..309268:-
scaffold0149_24342	5.7	146	146	0	0	yes	rno-miR-551b-3p-MIMAT0005596-Rattus-norvegicus-miR-551b-3p	agcgacccucaaaauaaccgc	gguuacauugagggucgccaa	gguuacauugagggucgccaagcagaauccaaugagcgacccucaaaauaaccgc	scaffold0149:79788..79843:-
scaffold0040_10511	5.7	114	113	0	1	yes	hsa-miR-4486-MIMAT0019020-Homo-sapiens-miR-4486	ucugggcgcguggguuuggg	cccauuccagcgcgcccacuc	cccauuccagcgcgcccacucauagacuuaacaugucugggcgcguggguuuggg	scaffold0040:378753..378808:+
scaffold0040_10513	5.7	113	113	0	0	yes	hsa-miR-4486-MIMAT0019020-Homo-sapiens-miR-4486	ucugggcgcguggguuuggg	cauuucagcgcgcccacuca	cauuucagcgcgcccacucauaggcuuaacaugucugggcgcguggguuuggg	scaffold0040:378845..378898:+
scaffold0051_12026	5.7	42	39	0	3	yes	ppt-miR1072-MIMAT0005201-Physcomitrella-patens-miR1072	ugcauuguaguugcacugcaug	cggugugggugcacugcaacca	ugcauuguaguugcacugcauggugacacugaccucgugcggugugggugcacugcaacca	scaffold0051:191780..191841:+
scaffold0025_6516	5.6	35	35	0	0	yes	bma-miR-5839-MIMAT0026337-Brugia-malayi-miR-5839	uuucguaggaacaagagggacg	ccucucuuguuccaacaaaguu	ccucucuuguuccaacaaaguucauuccuacgaauuucguaggaacaagagggacg	scaffold0025:642834..642890:-
scaffold0105_20330	5.6	13899	11758	0	2141	yes	mml-miR-31-5p-MIMAT0002379-Macaca-mulatta-miR-31-5p	agcaagaugggcucuggugg	ucaccgggccagcauuuugcgc	agcaagaugggcucugguggccaggaaucccauucuggucaccgggccagcauuuugcgc	scaffold0105:233750..233810:+
scaffold0093_18932	5.6	93	93	0	0	yes	hsa-miR-539-5p-MIMAT0003163-Homo-sapiens-miR-539-5p	agagaaauggcugaacucggau	ccgaguuaagccauuuaucucg	ccgaguuaagccauuuaucucgguuguugcgugaagccgcgcacauauugagagaaauggcugaacucggau	scaffold0093:57357..57429:-
scaffold0150_24400	5.5	28	28	0	0	yes	hsa-miR-3944-3p-MIMAT0018360-Homo-sapiens-miR-3944-3p	uucgggcuaguagcggcacucg	aguguccuuacuagcccaaaac	uucgggcuaguagcggcacucgcuguaugcgcgaucaagugcgugaaugagugaguguccuuacuagcccaaaac	scaffold0150:170583..170658:+
scaffold0020_5404	5.5	13303	13287	0	16	yes	cel-miR-34-5p-MIMAT0000005-Caenorhabditis-elegans-miR-34-5p	uggcaguguagcuagcugguu	agccacuaacuacggcugccuug	uggcaguguagcuagcugguugugggcuauauuauuacagccacuaacuacggcugccuug	scaffold0020:523808..523869:+
scaffold0020_5224	5.5	300	299	0	1	yes	mghv-miR-M1-1-5p-MIMAT0017185-Mouse-gammaherpesvirus-miR-M1-1-5p	uggaagugguaagagcagcguu	cucccaccaauucuacgcugca	uggaagugguaagagcagcguucgcuucaugcuaaggagcaucauucaaaaccgacgccgcucccaccaauucuacgcugca	scaffold0020:84966..85048:+
scaffold0059_12875	5.5	490	489	0	1	yes	cel-let-7-5p-MIMAT0000001-Caenorhabditis-elegans-let-7-5p	ugagguagcuguuaacucgguu	aacggggaugaccaagcucccuca	ugagguagcuguuaacucgguucgguucacaaugcccacgaacggggaugaccaagcucccuca	scaffold0059:46384..46448:-
scaffold0018_4758	5.4	183	183	0	0	yes	hsa-miR-4740-5p-MIMAT0019869-Homo-sapiens-miR-4740-5p	uggacugauucgacggaugcgg	ggacuguccgucgauucggauaucu	uggacugauucgacggaugcgggugguguuacugcugcagugacaaccguuaauccggacuguccgucgauucggauaucu	scaffold0018:805910..805991:+
scaffold0341_36614	5.4	105	105	0	0	yes	ppt-miR1074-MIMAT0005204-Physcomitrella-patens-miR1074	aggguugugacggguacucaacc	uuguacuuaccgguacaaaaugca	aggguugugacggguacucaaccuguaagguuguacuuaccgguacaaaaugca	scaffold0341:46857..46911:+
scaffold0470_42498	5.4	640	639	1	0	yes	hvu-miR6204-MIMAT0024832-Hordeum-vulgare-miR6204	cggagaaugaagagggcuuggu	caggccagcgagcaucgca	caggccagcgagcaucgcaacauguagagcaccuuaggggugcugagacaguugcggagaaugaagagggcuuggu	scaffold0470:12383..12459:-
scaffold0288_33796	5.4	1789	1789	0	0	yes	bta-miR-2418-MIMAT0011982-Bos-taurus-miR-2418	ugggaugacucugcauguggacg	acuauucgcaggucauguugaa	acuauucgcaggucauguugaaggcguuugaaggcaggcgccguuugggaugacucugcauguggacg	scaffold0288:1111..1179:-
scaffold0144_23748	5.4	51	51	0	0	yes	ath-miR780.1-MIMAT0004218-Arabidopsis-thaliana-miR780.1	ucuagcagaacaucggaacauu	uguuccgauguucugcuacaga	uguuccgauguucugcuacagaacaucucuagcagaacaucggaacauu	scaffold0144:96660..96709:-
scaffold0185_26815	5.3	136	136	0	0	yes	sme-miR-745-3p-MIMAT0003977-Schmidtea-mediterranea-miR-745-3p	cgcugccugcuccuggucga	uaucgcuaguagguggcgga	cgcugccugcuccuggucgaauggcggauucuaucgcuaguagguggcgga	scaffold0185:92892..92943:-
scaffold0142_23724	5.3	47	44	3	0	yes	mdo-miR-7314-5p-MIMAT0028628-Monodelphis-domestica-miR-7314-5p	ucagaaacuucucggcagaacau	ggugcgagaaagcauuuucucgcc	ggugcgagaaagcauuuucucgccaguucuugcccagugcuggcccagaagaggcaagaauuggucagaaacuucucggcagaacau	scaffold0142:93700..93787:-
scaffold0004_1089	5.3	47	47	0	0	yes	bta-miR-665-MIMAT0009363-Bos-taurus-miR-665	uccaguagaucaaggagcca	gcucccuggugugcuggcuu	gcucccuggugugcuggcuugauccacuuggagcaauccaguagaucaaggagcca	scaffold0004:895833..895889:+
scaffold0191_27232	5.2	72	72	0	0	yes	ame-miR-3740-MIMAT0018609-Apis-mellifera-miR-3740	ugaaaaggagcaggggaugaaggu	cuuuuuuugcugcaauuuugagc	cuuuuuuugcugcaauuuugagccguacgucggaaaacccugguggauugugcugaaaaggagcaggggaugaaggu	scaffold0191:46050..46127:-
scaffold0246_31565	5.2	37	35	0	2	yes	mdo-miR-7286-5p-MIMAT0028548-Monodelphis-domestica-miR-7286-5p	uggagcuugggcgaacguggca	uguucaucgucccgcucuguggcau	uggagcuugggcgaacguggcagauauugucauguucaucgucccgcucuguggcau	scaffold0246:95653..95710:-
scaffold0216_29435	5.2	35	35	0	0	yes	mdo-miR-7286-5p-MIMAT0028548-Monodelphis-domestica-miR-7286-5p	uggagcuugggcgaacguggca	gcauguucaucgccccacucugug	uggagcuugggcgaacguggcagauguuggcauguucaucgccccacucugug	scaffold0216:75349..75402:-
scaffold0283_33579	5.2	17	12	1	4	no		uguccgaagcuucgucccggag	ugaagauggagcuggacuggaag	uguccgaagcuucgucccggaguccgaacaucauuuccggaggguucguccugugaagauggagcuggacuggaag	scaffold0283:27997..28073:-
scaffold0316_35251	5.2	51	51	0	0	yes	bmo-miR-2757-3p-MIMAT0013628-Bombyx-mori-miR-2757-3p	gugaaaguggaaguggagcug	acuccacuuccacugaccg	acuccacuuccacugaccguucucgguggaguuccacauuguugcccguggugaaaguggaaguggagcug	scaffold0316:21035..21106:+
scaffold0321_35407	5.2	86	86	0	0	yes	tae-miR5048-5p-MIMAT0035803-Triticum-aestivum-miR5048-5p	uuugcaggccuacauuaauuacg	ugauugguguaaggggugcaguaa	ugauugguguaaggggugcaguaacccaguucaaaugcuggacuuuugcaggccuacauuaauuacg	scaffold0321:50807..50874:+
scaffold0100_19588	5.2	491	490	1	0	yes	sma-miR-8426-5p-MIMAT0033556-Schistosoma-mansoni-miR-8426-5p	ugcgaguacgaggauguagugu	gugccuggugcucucggu	ugcgaguacgaggauguaguguuggagcaagacugcccgacgugccuggugcucucggu	scaffold0100:156736..156795:+
scaffold0404_39992	5.2	336	335	0	1	yes	ath-miR165a-5p-MIMAT0031879-Arabidopsis-thaliana-miR165a-5p	ugaauguugucgcgcaggcuga	ucguguaguaccauuuggccagc	ucguguaguaccauuuggccagcuccggcugaauguugucgcgcaggcuga	scaffold0404:8910..8961:-
scaffold0051_12030	5.2	71	71	0	0	yes	ppc-miR-8252b-5p-MIMAT0033294-Pristionchus-pacificus-miR-8252b-5p	uuuggcuaguagcggcacucg	aguguccuuacuagcccaaaac	uuuggcuaguagcggcacucgcuguucgugcgagugagugagucaaugagugaguguccuuacuagcccaaaac	scaffold0051:420207..420281:+
scaffold0124_22367	5.1	16	16	0	0	yes	mmu-miR-326-5p-MIMAT0017027-Mus-musculus-miR-326-5p	gggggcaggcaggcaggcaug	cguuuguuuuugccuucccgga	gggggcaggcaggcaggcaugcaggcaugguucguuaacacucgacacaaccugcguuuguuuuugccuucccgga	scaffold0124:205814..205890:-
scaffold0168_25597	5.1	334	333	0	1	yes	hsa-miR-766-5p-MIMAT0022714-Homo-sapiens-miR-766-5p	uggaggaaggaaguggagcagag	uacggaccgucauuccagggacc	uggaggaaggaaguggagcagaguaucugguuuacggaccgucauuccagggacc	scaffold0168:3992..4047:-
scaffold0377_38646	5.1	2229	2229	0	0	yes	mmu-miR-124-3p-MIMAT0000134-Mus-musculus-miR-124-3p	uaaggcacgcggugaaugccaa	uguguucacugcgugagccuuguu	uguguucacugcgugagccuuguugcuuuauuaacgaaccauaaggcacgcggugaaugccaa	scaffold0377:18117..18180:-
scaffold0001_479	5.1	58	58	0	0	yes	osa-miR5082-MIMAT0020582-Oryza-sativa-miR5082	agcgaugacgagacuggcggu	cgucggucaaaccguccucucuca	agcgaugacgagacuggcggucaaaccgucggccgaaccaucagaccguuguguuucaaaccgucggucaaaccguccucucuca	scaffold0001:1797595..1797680:-
scaffold0315_35250	5.1	3604	3604	0	0	yes	tca-miR-3828-3p-MIMAT0018687-Tribolium-castaneum-miR-3828-3p	auagcuagaaguaucugugaag	ucguggcuaccucuaguucugc	ucguggcuaccucuaguucugcugccagcauagcuagaaguaucugugaag	scaffold0315:7240..7291:-
scaffold0404_40008	5.1	300	299	0	1	yes	ath-miR165a-5p-MIMAT0031879-Arabidopsis-thaliana-miR165a-5p	ugaauguugucgcgcaggcuga	ucguguaguaccauuuggccagc	ucguguaguaccauuuggccagcuccggcugaauguugucgcgcaggcuga	scaffold0404:38269..38320:-
scaffold0002_918	5.1	66	66	0	0	yes	aly-miR4223-MIMAT0017911-Arabidopsis-lyrata-miR4223	guggaauuuauggucaugacgg	ucuugggccagcuuguuccauuu	ucuugggccagcuuguuccauuucagcgcaaccgauaacguuuauccuugugggagggguggaauuuauggucaugacgg	scaffold0002:1744480..1744560:-
scaffold0073_15005	5.1	5939	5922	0	17	yes	cel-miR-80-3p-MIMAT0000053-Caenorhabditis-elegans-miR-80-3p	ugagaucauggugagagcuga	ucggcgcucauugugacucuu	ucggcgcucauugugacucuuagaaaguaauaaucuucugagaucauggugagagcuga	scaffold0073:352023..352082:+
scaffold0403_39959	5	775	527	248	0	yes	bdi-miR7729a-5p-MIMAT0030190-Brachypodium-distachyon-miR7729a-5p	uguuuucagacgguguggcauu	ggccucuacaccgugugguucuucaua	uguuuucagacgguguggcauucagcagauccacuccucgaucucuguacggccucuacaccgugugguucuucaua	scaffold0403:5205..5282:-
scaffold0248_31587	5	54	54	0	0	yes	osa-miR396e-3p-MIMAT0015159-Oryza-sativa-miR396e-3p	uugguucaacagucucgucacac	gucguuccgcugccauguuacaggu	uugguucaacagucucgucacacguacgucaucguaugugucguuccgcugccauguuacaggu	scaffold0248:63780..63844:-
scaffold0217_29636	5	22	22	0	0	yes	ath-miR166a-5p-MIMAT0031880-Arabidopsis-thaliana-miR166a-5p	ugacuguucacgagcaaccuccagc	cagugguuguucaugaacaaccccc	cagugguuguucaugaacaaccccccagugacuguucacgagcaaccuccagc	scaffold0217:6661..6714:-
scaffold0041_10856	5	39	39	0	0	yes	ppe-miR6279-MIMAT0027308-Prunus-persica-miR6279	cagacaaggagcgguaggcgu	gccuaccccccuuaaucagua	gccuaccccccuuaaucaguaggcgcaauuaccgccuacagacaaggagcgguaggcgu	scaffold0041:331781..331840:-
scaffold0240_31235	5	39	39	0	0	yes	gga-miR-3529-MIMAT0016378-Gallus-gallus-miR-3529	uggcagaccaaguuagagcca	gcucuaaguugguuagcucag	uggcagaccaaguuagagccacucuucucgcacaaacaauuuggcucuaaguugguuagcucag	scaffold0240:91109..91173:-
scaffold0294_34153	5	1547	1545	0	2	yes	dme-miR-7-5p-MIMAT0000112-Drosophila-melanogaster-miR-7-5p	uggaagacuagugauuuuuuuguu	aagaaaucacuuuguuuccugc	uggaagacuagugauuuuuuuguugugcucacgacuaacaagaaaucacuuuguuuccugc	scaffold0294:72718..72779:-
scaffold0140_23537	4.9	211	134	0	77	yes	cel-miR-2-3p-MIMAT0000004-Caenorhabditis-elegans-miR-2-3p	uaucacagucuucuuugauga	ccgucaaagauuucugugaaagg	ccgucaaagauuucugugaaaggccgauauugccugcccuaucacagucuucuuugauga	scaffold0140:129985..130045:+
scaffold0095_19092	4.9	369	365	0	4	yes	bfl-miR-4904-3p-MIMAT0020500-Branchiostoma-floridae-miR-4904-3p	ugcguagaagaaggaguuuggu	auuuccuucacggugcugcggac	ugcguagaagaaggaguuugguaugucgguuggaaaucggacgauuuccuucacggugcugcggac	scaffold0095:220608..220674:+
scaffold0036_9620	4.9	24	24	0	0	yes	hsa-miR-8077-MIMAT0031004-Homo-sapiens-miR-8077	ggcugagucgggaaucggacaggc	aauuuggauuccugcacucaggcuga	aauuuggauuccugcacucaggcugauugugcuuucaccuguugaagaaagccggcugagucgggaaucggacaggc	scaffold0036:138198..138275:-
scaffold0095_19151	4.9	78	78	0	0	yes	cre-miR1171-MIMAT0005430-Chlamydomonas-reinhardtii-miR1171	uggaguggaaauuuggcgggaac	ucccgccagagcuucccaauucccga	uggaguggaaauuuggcgggaacgucgaggaaggugucccgccagagcuucccaauucccga	scaffold0095:8556..8618:-
scaffold0002_600	4.9	460	207	0	253	yes	cme-miR164b-MIMAT0026088-Cucumis-melo-miR164b	uggagaggcggucucuagucacuuu	ugagauuccacuccuccaaguu	uggagaggcggucucuagucacuuugauuuaaauacaaaagugagauuccacuccuccaaguu	scaffold0002:1562449..1562512:+
scaffold0029_8294	4.9	1603	1596	0	7	yes	mmu-miR-383-3p-MIMAT0017082-Mus-musculus-miR-383-3p	acacagcauucaguucguucca	augaauugaacgcuguuauuu	acacagcauucaguucguuccagucuuaaauuuuggaaugaauugaacgcuguuauuu	scaffold0029:220591..220649:+
scaffold1107_47952	4.9	63	47	16	0	yes	hsa-miR-3942-3p-MIMAT0019230-Homo-sapiens-miR-3942-3p	uuucagauugaucuuggggaag	uccccgggaagucugaagga	uuucagauugaucuuggggaaggaucuucaaaauauuacacgaauacuuugaaaaguccggcguccccgggaagucugaagga	scaffold1107:1447..1530:+
scaffold0095_19313	4.8	82	82	0	0	yes	cre-miR1171-MIMAT0005430-Chlamydomonas-reinhardtii-miR1171	uggaguggaaauuuggcgggaac	uuccgccagagcuucccaauuccaca	uggaguggaaauuuggcgggaacgccgaggaagaggaauuccgccagagcuucccaauuccaca	scaffold0095:294808..294872:-
scaffold0156_24667	4.8	30	30	0	0	yes	cre-miR1160.2-MIMAT0005410-Chlamydomonas-reinhardtii-miR1160.2	ugacaaggagccgaauaaaucaau	uaauuuauucgguuacagucauu	uaauuuauucgguuacagucauuauugauuuguuucugucguugacaaggagccgaauaaaucaau	scaffold0156:16579..16645:+
scaffold1096_47911	4.8	1589	1589	0	0	yes	hsa-miR-3151-3p-MIMAT0027026-Homo-sapiens-miR-3151-3p	ucugauccagacuggcaagagaa	aaaacuccaaacucuggauucagagu	aaaacuccaaacucuggauucagaguugcccaucucugauccagacuggcaagagaa	scaffold1096:280..337:+
scaffold0021_5909	4.8	860	860	0	0	yes	ptc-miR6427-5p-MIMAT0025227-Populus-trichocarpa-miR6427-5p	acguaauguauagaguggcgcgu	guguaucuuuacacgacgugu	acguaauguauagaguggcgcgucaauugacccuugggucuggcggauuguguaucuuuacacgacgugu	scaffold0021:129183..129253:-
scaffold0477_42784	4.8	238	237	1	0	yes	hsa-let-7a-3p-MIMAT0004481-Homo-sapiens-let-7a-3p	uuauacaaauacgucgggauac	aacgauacauuugugggggc	aacgauacauuugugggggcguucagugcggaucaagaucugccgagcguuuauacaaauacgucgggauac	scaffold0477:5694..5766:-
scaffold0122_22231	4.8	114	94	20	0	yes	dvi-miR-9541-3p-MIMAT0035633-Drosophila-virilis-miR-9541-3p	auuuaggacaugcagaggugagg	uugccaucuggaguggaauucuaaucu	uugccaucuggaguggaauucuaaucuugcuguugcauuuaagcugcuuggagagccggucagauuuaggacaugcagaggugagg	scaffold0122:183921..184007:+
scaffold0070_14786	4.8	157	157	0	0	yes	ppc-miR-8307-5p-MIMAT0033140-Pristionchus-pacificus-miR-8307-5p	uaugagacggugaugggccaac	uggcaaaaucaacgccaugca	uaugagacggugaugggccaacgcaacggucucagucagaucgacacuggcaaaaucaacgccaugca	scaffold0070:89704..89772:+
scaffold0449_41631	4.8	27	27	0	0	yes	dme-miR-284-5p-MIMAT0020811-Drosophila-melanogaster-miR-284-5p	gcuggaauaaggagguuaggcac	gccgguccucuucgugccguuc	gcuggaauaaggagguuaggcacguuugguggaagccgguccucuucgugccguuc	scaffold0449:25296..25352:-
scaffold0545_44083	4.8	69	69	0	0	yes	pbi-miR-509-MIMAT0005782-Pygathrix-bieti-miR-509	ugauugaucuuugaagauggcuu	gcguuugcuugauugguugaucgau	ugauugaucuuugaagauggcuuagcaguuaguuucccaacugcugagcguuugcuugauugguugaucgau	scaffold0545:4407..4479:-
scaffold0292_34010	4.8	715	715	0	0	yes	hcmv-miR-US29-3p-MIMAT0028168-Human-cytomegalovirus-miR-US29-3p	uccacgguagaaaaagaggcgcuuu	cgcgccucuugguuuaccgggaau	uccacgguagaaaaagaggcgcuuuguagucguguaggaucucugugaauauggcgcgccucuugguuuaccgggaau	scaffold0292:1526..1604:+
scaffold0022_6130	4.7	70	29	41	0	yes	hsa-miR-6124-MIMAT0024597-Homo-sapiens-miR-6124	uggaaaagccgcacgugucucau	ggaacaacugcuuaccagu	uggaaaagccgcacgugucucaugcgguucgugaaggaaugcgucuucugcugacauaggaacaacugcuuaccagu	scaffold0022:361310..361387:+
scaffold0772_46700	4.7	313	312	1	0	yes	tgu-miR-2965-MIMAT0014468-Taeniopygia-guttata-miR-2965	uaggacugaccggaaaugggau	cccauaguuuuccuuaa	cccauaguuuuccuuaaucccauaauuuucuggguuuauggguauaggacugaccggaaaugggau	scaffold0772:398..464:-
scaffold0019_4874	4.7	67	67	0	0	yes	hsa-miR-625-5p-MIMAT0003294-Homo-sapiens-miR-625-5p	agggggaaauaguuggccaca	uggugacaaauugccucuug	agggggaaauaguuggccacaagacugcaguacauuuuuuguauagcuugcaggcuuguggugacaaauugccucuug	scaffold0019:214250..214328:+
scaffold0038_9884	4.7	275	275	0	0	yes	stu-miR8005a-MIMAT0030895-Solanum-tuberosum-miR8005a	uuuagaguccguagaaaacgcuu	gaguuuuuugcgggauuuauagc	uuuagaguccguagaaaacgcuugacacgcccuuccagggagucgaucaggaguuuuuugcgggauuuauagc	scaffold0038:73497..73570:+
scaffold0057_12585	4.7	13	13	0	0	yes	cin-miR-4060-3p-MIMAT0016609-Ciona-intestinalis-miR-4060-3p	agccguugacgcugcgcacuugu	aauugcgcggugcaauacacgagcugu	aauugcgcggugcaauacacgagcuguugagccguugacgcugcgcacuugu	scaffold0057:70429..70481:+
scaffold0868_47131	4.6	549	549	0	0	yes	gga-miR-30c-2-3p-MIMAT0026515-Gallus-gallus-miR-30c-2-3p	ugggagaauugguugaucgaucgg	gauugauugaucgauagcugucaug	ugggagaauugguugaucgaucggggaauugacugauugauugaucgauagcugucaug	scaffold0868:3687..3746:-
scaffold0185_26804	4.6	138	137	0	1	yes	sme-miR-745-3p-MIMAT0003977-Schmidtea-mediterranea-miR-745-3p	cgcugccugcuccuggucga	ucgaucacuaguagguggca	cgcugccugcuccuggucgaauggcauauucgaucacuaguagguggca	scaffold0185:103256..103305:+
scaffold0219_29940	4.6	63	62	1	0	yes	ath-miR161.1-MIMAT0000181-Arabidopsis-thaliana-miR161.1	ugaaagugcggaacggucauugc	acaccuauuguuccgcacugucggg	ugaaagugcggaacggucauugcauccguauucuauuacagagacacauagcaacacggauuuguacaccuauuguuccgcacugucggg	scaffold0219:98649..98739:+
scaffold0188_26897	4.5	1298	1298	0	0	yes	mmu-miR-152-5p-MIMAT0016991-Mus-musculus-miR-152-5p	uagguucugauaggaaaacggg	acuuuuucuauuuuagggcaaggu	uagguucugauaggaaaacggggaacacuuuuucuauuuuagggcaaggu	scaffold0188:127013..127063:-
scaffold0141_23581	4.5	64	64	0	0	yes	hsa-miR-6068-MIMAT0023693-Homo-sapiens-miR-6068	acugcgaguucggcgaaggc	auucgcgagcucgacaagaca	acugcgaguucggcgaaggcaaaauucgcgagcucgacaagaca	scaffold0141:117498..117542:-
scaffold0471_42694	4.5	562	561	1	0	yes	mmu-miR-153-5p-MIMAT0016992-Mus-musculus-miR-153-5p	uuugugacugaacggcuaacac	gccugccauuuugacgcaaaag	gccugccauuuugacgcaaaagccgucacuuacgccgaccggaccaacgaccgccauuugugacugaacggcuaacac	scaffold0471:23569..23647:-
scaffold0287_33759	4.5	67	67	0	0	yes	cre-miR912-MIMAT0004395-Chlamydomonas-reinhardtii-miR912	uggauugauucacagcguuauuu	uuaccguuguugacugcaauugcgau	uuaccguuguugacugcaauugcgauucagguuuugauuggauugauucacagcguuauuu	scaffold0287:65015..65076:+
scaffold0037_9698	4.5	56	56	0	0	yes	tca-miR-3814-5p-MIMAT0018652-Tribolium-castaneum-miR-3814-5p	aacaauuucugggcgccgguu	cuggcguucaaaaauuccuca	aacaauuucugggcgccgguuacguguaacuggcguucaaaaauuccuca	scaffold0037:147950..148000:+
scaffold0140_23532	4.4	233	233	0	0	yes	bdi-miR7760-5p-MIMAT0030266-Brachypodium-distachyon-miR7760-5p	aagcggacuguacaauacgccaug	ugguguauaaucauauucugcgaga	aagcggacuguacaauacgccaugauacuuuucuugguguauaaucauauucugcgaga	scaffold0140:71794..71853:+
scaffold0088_18461	4.4	354	333	21	0	yes	hsa-miR-5002-3p-MIMAT0021024-Homo-sapiens-miR-5002-3p	ugacugccgccgacgcgagaac	cauccgucgcggggcaguaaaa	ugacugccgccgacgcgagaacggucgagcaaaacaccaguaggagauggugcaauacugguaccacaacauccgucgcggggcaguaaaa	scaffold0088:56929..57020:-
scaffold0059_12856	4.4	78	78	0	0	yes	gga-miR-21-3p-MIMAT0026643-Gallus-gallus-miR-21-3p	uaacaacagagggggacugagaa	gccagucccauuuguuuucaaauugug	uaacaacagagggggacugagaaauagggugaacaacaguuguagcacccagaaaguuggccagucccauuuguuuucaaauugug	scaffold0059:350018..350104:+
scaffold0161_25135	4.2	439	439	0	0	yes	cre-miR1172.2-MIMAT0005432-Chlamydomonas-reinhardtii-miR1172.2	uaggaucguagaacguugacggg	uguacguucgauccacag	uaggaucguagaacguugacgggaaacuguacguucgauccacag	scaffold0161:153860..153905:-
scaffold0616_45383	4.2	517	517	0	0	yes	gga-miR-1799-MIMAT0007715-Gallus-gallus-miR-1799	ugaagugaucgacugauuggcua	auugauaguugaauugcuugggu	auugauaguugaauugcuuggguugauugaucgauggauugaucgaugaagugaucgacugauuggcua	scaffold0616:7199..7268:+
scaffold0038_10104	4.2	33	32	0	1	yes	cel-miR-2208a-3p-MIMAT0011428-Caenorhabditis-elegans-miR-2208a-3p	uugcaguuuccuguucuggcuu	ugacuugaaccugauuagaugu	ugacuugaaccugauuagauguucacuuaacacauuauuccuuugcaguuuccuguucuggcuu	scaffold0038:201466..201530:-
scaffold0191_27264	4.2	54	54	0	0	yes	rgl-miR7801-MIMAT0032242-Rehmannia-glutinosa-miR7801	uacgagauuuggcgacuuaugg	gaagcuccauccgcauuguguu	gaagcuccauccgcauuguguuaaccuacgagauuuggcgacuuaugg	scaffold0191:151998..152046:-
scaffold0033_8995	4.2	14	11	3	0	yes	mmu-miR-499-3p-MIMAT0017254-Mus-musculus-miR-499-3p	uaacaucauguugguuggcucgu	cagucuaauagcuuguauguucagg	cagucuaauagcuuguauguucagguucuuccguccuaauagggacggaggccuaacaucauguugguuggcucgu	scaffold0033:176356..176432:+
scaffold0197_27978	4.2	2420	2420	0	0	yes	ame-miR-9872-MIMAT0037276-Apis-mellifera-miR-9872	uacgagacggugaugggccaac	uggcaaaaucaacgcuauguaca	uacgagacggugaugggccaacgcaacagucucaaucagauugacauuggcaaaaucaacgcuauguaca	scaffold0197:8027..8097:+
scaffold0117_21563	4.1	64	61	1	2	yes	cin-miR-4116-5p-MIMAT0016707-Ciona-intestinalis-miR-4116-5p	ugggcaagaguggacggcguuc	gagccuaauacuguguuuacugga	gagccuaauacuguguuuacuggaaaagaaugaaggugcaauuuuauugcagcuggugggcaagaguggacggcguuc	scaffold0117:67130..67208:+
scaffold0080_15810	4.1	222	217	5	0	yes	dsi-miR-2581-MIMAT0012518-Drosophila-simulans-miR-2581	ugaagacaaucgauuagaccugc	gucgucacaucuugauucuaa	ugaagacaaucgauuagaccugcagcguucagacuacaaaucgaagugucugaaugcgcgucgucacaucuugauucuaa	scaffold0080:261073..261153:+
scaffold0116_21553	4.1	341	341	0	0	yes	mmu-miR-147-5p-MIMAT0017269-Mus-musculus-miR-147-5p	uggaaacagguugauuuugggc	ucacaauuuuucuggaggaauaau	uggaaacagguugauuuugggcgaucagagugcucacaauuuuucuggaggaauaau	scaffold0116:238257..238314:-
scaffold0202_28457	4.1	420	415	5	0	yes	hsa-miR-5197-3p-MIMAT0021131-Homo-sapiens-miR-5197-3p	uagaagagcucgaucgcggau	ccgcgaagcucuuucccc	uagaagagcucgaucgcggaugucgcaauucugcuuuuggacacccucugaacgcuccucaaagacccauccgcgaagcucuuucccc	scaffold0202:110522..110610:-
scaffold0080_15896	4.1	222	217	5	0	yes	dsi-miR-2581-MIMAT0012518-Drosophila-simulans-miR-2581	ugaagacaaucgauuagaccugc	gucgucacaucuugauucuaa	ugaagacaaucgauuagaccugcagcguucagacuacaaaucgaagugucugaaugcgcgucgucacaucuugauucuaa	scaffold0080:278057..278137:+
scaffold0391_39482	4	48	48	0	0	yes	rlcv-miR-rL1-16-3p-MIMAT0003448-Rhesus-lymphocryptovirus-miR-rL1-16-3p	uaugaaaccaccggcuccagag	augguguuagugaaguuucacguu	uaugaaaccaccggcuccagaggucaauugcgccuaauaugguguuagugaaguuucacguu	scaffold0391:5489..5551:+
scaffold0032_8950	4	182	181	0	1	yes	osa-miR1877-MIMAT0007834-Oryza-sativa-miR1877	ugaugacacaucgggcgcggcg	uaaaucgauaugugucgguguuc	uaaaucgauaugugucgguguucugcccauugcaguacaaugaugacacaucgggcgcggcg	scaffold0032:597889..597951:-
scaffold0145_24029	4	15	13	0	2	no		uguguguagcguaccugaaugaggc	uuuugauugguugaggugggcaa	uguguguagcguaccugaaugaggccauuuaucucggcuugaccggaggaaauggguuuugauugguugaggugggcaa	scaffold0145:147311..147390:-
scaffold0204_28614	4	54	36	18	0	yes	hsa-miR-4487-MIMAT0019021-Homo-sapiens-miR-4487	ugagcuggguuuagaccgucgug	caacgguaauccugcuuagu	ugagcuggguuuagaccgucgugaaacagcuuaguuuuacccgacugaugacugguuguugcaacgguaauccugcuuagu	scaffold0204:147957..148038:+
scaffold0192_27267	3.9	180	180	0	0	yes	bta-miR-2426-MIMAT0011996-Bos-taurus-miR-2426	uaggaaguacuagugggagucaa	ggcaucccuauaguaccaguacu	ggcaucccuauaguaccaguacuaacccuuguaggaaguacuagugggagucaa	scaffold0192:6587..6641:+
scaffold0026_6592	3.9	19	18	1	0	yes	mmu-miR-7082-5p-MIMAT0028070-Mus-musculus-miR-7082-5p	aacgggcacauuacacagua	cucaauaacggacacauuac	cucaauaacggacacauuacucaguaacggacacauuacucaguaacgggcacauuacacagua	scaffold0026:580182..580246:-
scaffold0277_33247	3.9	155	154	1	0	yes	gga-miR-3526-MIMAT0016375-Gallus-gallus-miR-3526	uugaagaucaguaggcaaacuaag	cauuuuguugaucuuguuuauaucgauu	uugaagaucaguaggcaaacuaagccacuuugauuggagcagauccgucgcaguuguacauuuuguugaucuuguuuauaucgauu	scaffold0277:29529..29615:-
scaffold0074_15095	3.8	19	19	0	0	yes	gra-miR8784-MIMAT0034236-Gossypium-raimondii-miR8784	auugucgaaugauuugcgcauc	cguguaacauaauuuucgucauuca	auugucgaaugauuugcgcaucaauuuuuguuugccugagccguuaaaugggaaaacguguaacauaauuuucgucauuca	scaffold0074:309125..309206:-
scaffold0323_35774	3.3	567	368	0	199	yes	bdi-miR7728-5p-MIMAT0030188-Brachypodium-distachyon-miR7728-5p	ugcucggauaccgcauacuuuuuu	uacaaaggaaaugcgaacggucgg	uacaaaggaaaugcgaacggucggaacuuaccuaguaaguaccaccgugcucggauaccgcauacuuuuuu	scaffold0323:47032..47103:-
scaffold0107_20580	3.3	438	438	0	0	yes	hsa-miR-197-5p-MIMAT0022691-Homo-sapiens-miR-197-5p	uggguagagagaauuggugaaau	ggcgccauagcaucgcccaaa	ggcgccauagcaucgcccaaacuugucuuuguaaaauaauuuauccugauuuguggguagagagaauuggugaaau	scaffold0107:222568..222644:-
scaffold0037_9700	3.3	12	12	0	0	yes	hsa-miR-4431-MIMAT0018947-Homo-sapiens-miR-4431	ucgacucugaugaaaccuggaaga	uuccugcagccguuucuccagcgacauac	ucgacucugaugaaaccuggaagagucaccucucuuccugcagccguuucuccagcgacauac	scaffold0037:258910..258973:+
scaffold0261_32191	3.3	40	40	0	0	yes	gsa-miR-9405-3p-MIMAT0035359-Gyrodactylus-salaris-miR-9405-3p	gaugaaaugauugauggcuugau	ggauugauugauggcuugauuga	gaugaaaugauugauggcuugauugauuaauugauugauugauggcuugauugauugaucgauggauugauugauggcuugauuga	scaffold0261:100003..100089:-
scaffold0458_42030	3.3	49	49	0	0	yes	rlcv-miR-rL1-16-3p-MIMAT0003448-Rhesus-lymphocryptovirus-miR-rL1-16-3p	uaugaaaccaccggcuccagag	augguguuagugaaguuucacguu	uaugaaaccaccggcuccagagguuaauuacgccuaauaugguguuagugaaguuucacguu	scaffold0458:21206..21268:+
scaffold0321_35396	3.2	30	30	0	0	yes	dps-miR-2530-MIMAT0012319-Drosophila-pseudoobscura-miR-2530	uauuucuggaaaauucggcaagc	uuuucugcuuuccaaaaauacu	uauuucuggaaaauucggcaagcccagcuuuucugcuuuccaaaaauacu	scaffold0321:26451..26501:+
scaffold0066_13731	3.2	93	93	0	0	yes	bta-miR-193a-MIMAT0013837-Bos-taurus-miR-193a	uggacuuuggauucugcuggcagu	ccccagucgaauuuuuuucaca	ccccagucgaauuuuuuucacauuuaaaaaauacuauuuuuucagaaguggacuuuggauucugcuggcagu	scaffold0066:18396..18468:+
scaffold0305_34790	3.1	53	53	0	0	yes	gga-miR-20b-3p-MIMAT0026551-Gallus-gallus-miR-20b-3p	ucuguaaucauguuaaggagcucc	ugcuccuucauagcuuguuaacggguu	ugcuccuucauagcuuguuaacggguuuuuuauuuuuuucuguaaucauguuaaggagcucc	scaffold0305:14078..14140:-
scaffold0088_18482	3	53	53	0	0	yes	mtr-miR2609a-MIMAT0013315-Medicago-truncatula-miR2609a	uggaaguaagugagguaugcaacau	guugcauucucauucauuauuauu	guugcauucucauucauuauuauuauuauuauuauuauuauuauuaauaauauaauuggaaguaagugagguaugcaacau	scaffold0088:67669..67750:-
scaffold0027_6946	2.9	26	21	0	5	yes	aly-miR846-5p-MIMAT0017635-Arabidopsis-lyrata-miR846-5p	uucagggaccgacacagaaaccaa	uaaagugucaucucgaauuacgg	uucagggaccgacacagaaaccaaaguguuucggucuauauaaugguuuaguaaagugucaucucgaauuacgg	scaffold0027:557487..557561:+
scaffold0117_21579	2.8	36	36	0	0	yes	ppc-miR-8278-3p-MIMAT0033056-Pristionchus-pacificus-miR-8278-3p	uaaaggucgcugggauuauaagu	acaugauuuccccgcgacaauuugc	acaugauuuccccgcgacaauuugcaucguguuccacuauauuuuagcauaaaggucgcugggauuauaagu	scaffold0117:107956..108028:+
scaffold0070_14835	2.7	25	25	0	0	yes	bdi-miR5182-MIMAT0020731-Brachypodium-distachyon-miR5182	agaugaucaaagggaggaaau	uuucugccaucucaaaacugc	agaugaucaaagggaggaaaugauuuuauauuuucugccaucucaaaacugc	scaffold0070:35627..35679:-
scaffold0185_26810	2.6	137	137	0	0	yes	sme-miR-745-3p-MIMAT0003977-Schmidtea-mediterranea-miR-745-3p	cgcugccugcuccuggucga	gaucacuaguugcuggcgaa	cgcugccugcuccuggucgaauggcauacucgaucacuaguugcuggcgaa	scaffold0185:118859..118910:+
scaffold0117_21591	2.6	73	73	0	0	yes	oar-miR-495-5p-MIMAT0019273-Ovis-aries-miR-495-5p	ugaagucgcgccuaucgccgga	uggcccuuccugaauagacuuccgg	uggcccuuccugaauagacuuccgguauuuuuagcugaagucgcgccuaucgccgga	scaffold0117:242070..242127:+
scaffold0236_31170	2.6	175	175	0	0	yes		gaggugaauggcuugacucgg	gagucaggccguuuaccuugu	gagucaggccguuuaccuuguguuacgaggugaauggcuugacucgg	scaffold0236:99091..99138:-
scaffold0096_19322	2.5	175	175	0	0	yes		gaggugaauggcuugacucgg	gagucaagccauugaacucga	gagucaagccauugaacucgauugguauauagcagcuaugcguuaaacgaggugaauggcuugacucgg	scaffold0096:142139..142208:-
scaffold0023_6243	2.3	691	691	0	0	yes		aauaagaaggacgugugagag	cucacacguccuucuuauuga	cucacacguccuucuuauugagacucucaauaagaaggacgugugagag	scaffold0023:301993..302042:+
scaffold0265_32449	2.3	94	94	0	0	yes	mmu-miR-7084-5p-MIMAT0028074-Mus-musculus-miR-7084-5p	uagaggauucaagugggauacuaa	acagucacauaugaaauugcuucuacc	acagucacauaugaaauugcuucuaccgacuagaggauucaagugggauacuaa	scaffold0265:105076..105130:+
scaffold0023_6374	2.3	691	691	0	0	yes		aauaagaaggacgugugagag	cucacacguccuucuuauuga	cucacacguccuucuuauugagagucucaauaagaaggacgugugagag	scaffold0023:301991..302040:-
scaffold0011_3580	2.2	42	42	0	0	yes		aaagccauugagcucggugugu	ggaccggcugaaugguuuaac	aaagccauugagcucggugugugcguaaacucaugcacggaccggcugaaugguuuaac	scaffold0011:781675..781734:+
scaffold0178_26289	2.2	87	87	0	0	yes		aggugaaugacuugacucgguu	ccgagucaagcgauuuaccucg	ccgagucaagcgauuuaccucgguucaugggcaacgagcgaggugaaugacuugacucgguu	scaffold0178:105260..105322:+
scaffold0018_4741	2.1	33	33	0	0	yes		gggguacuugcaguuguacgcg	cgaugcugcaaguaccccac	cgaugcugcaaguaccccaccacucggugggguacuugcaguuguacgcg	scaffold0018:760448..760498:+
scaffold0132_23125	2	100	99	0	1	yes		ucggauuacacgguguccuga	ucaggacacccucauauccc	ucaggacacccucauaucccauggagaugucaucggauuacacgguguccuga	scaffold0132:130998..131051:+
scaffold0044_10999	1.9	41	41	0	0	yes		guugacgcuacguauugggacau	guccuaauacgcagcgucaauuu	guugacgcuacguauugggacaucauacaguguaauguccuaauacgcagcgucaauuu	scaffold0044:345286..345345:-
scaffold0031_8653	1.9	405	404	0	1	yes		uagguaucagacggacggaaga	uccuuacacugauacacgagaucguu	uagguaucagacggacggaagaccuuucccucccagccuucuuggcuucgguccacuccguccuuacacugauacacgagaucguu	scaffold0031:354395..354481:-
scaffold0296_34172	1.9	405	404	0	1	yes		uagguaucagacggacggaaga	uccuuacacugauacacgagaucguu	uagguaucagacggacggaagaccuuucccucccagccuucuuggcuucgguccacuccguccuuacacugauacacgagaucguu	scaffold0296:51429..51515:+
scaffold0252_31798	1.8	36	36	0	0	yes		auugaccugccguagcugcug	gcaacuacgguagcacauucg	gcaacuacgguagcacauucgggagccgauugaccugccguagcugcug	scaffold0252:30575..30624:-
scaffold0042_10925	1.8	3126	3126	0	0	yes		agguguaucgugauuggccca	ggccaaucacaaugcgacuuc	agguguaucgugauuggcccagcgcugcuguuggccaaucacaaugcgacuuc	scaffold0042:396815..396868:-
scaffold0337_36519	1.7	60	60	0	0	yes		auugguggaucgauugauugg	gauugauugguccaccacccg	gauugauugguccaccacccguucagugcaaaucgauugguggaucgauugauugg	scaffold0337:55014..55070:+
scaffold0027_7294	1.6	40	40	0	0	no	gga-miR-1798-5p-MIMAT0007713-Gallus-gallus-miR-1798-5p	uacgugacauugggggugcggu	cccgccauuccaaagggcgugcg	cccgccauuccaaagggcgugcgcugaggcggggauagggccgcuggcuguacgugacauugggggugcggu	scaffold0027:556516..556588:-
scaffold0002_774	1.6	56131	56131	0	0	yes		acagacgcagacacagacacg	ugguguguuuggguuuuugc	ugguguguuuggguuuuugccgucggcacagacgcagacacagacacg	scaffold0002:367664..367712:-
scaffold0360_37640	1.6	28	28	0	0	yes		ucuggauaagacugcagccaca	uggccgcaauccuguucgcacc	uggccgcaauccuguucgcaccgaguucgagccacguucucaggaaaaacguggcucauaauuggucuggauaagacugcagccaca	scaffold0360:9674..9761:-
scaffold0032_8789	1.6	224	224	0	0	yes		uguaagagagacaaauagacaga	uuucugucugucuuaggcaga	uuucugucugucuuaggcagacuguaagagagacaaauagacaga	scaffold0032:571853..571898:+
scaffold0040_10509	1.5	12	12	0	0	yes		uccgauucgccauagaaguccag	cgacuuguguggugaucgcugucaaa	cgacuuguguggugaucgcugucaaacgcgggaacuucuuucgcuuuuccgauucgccauagaaguccag	scaffold0040:233485..233555:+
scaffold0412_40196	1.5	31	31	0	0	no	dme-miR-7-5p-MIMAT0000112-Drosophila-melanogaster-miR-7-5p	uggaagacgaagggcagccagc	agucuguccaggucggccggc	uggaagacgaagggcagccagcucgagaccgagucuguccaggucggccggc	scaffold0412:25729..25781:+
scaffold0533_43902	1.5	74	71	0	3	no	hsa-miR-4437-MIMAT0018953-Homo-sapiens-miR-4437	ugggcucagacucuuggaggcagg	gcuuaagucaucggccccagcga	gcuuaagucaucggccccagcgaugggcucagacucuuggaggcagg	scaffold0533:1310..1357:-
scaffold0184_26782	1.4	335	335	0	0	no	ath-miR165a-5p-MIMAT0031879-Arabidopsis-thaliana-miR165a-5p	ugaauguugucgcgcaggcuga	ggcuucgugugguaccauuuggc	ggcuucgugugguaccauuuggccagcuccggcugaauguugucgcgcaggcuga	scaffold0184:143511..143566:-
scaffold0063_13309	1.4	112	112	0	0	no	stu-miR7979-MIMAT0030846-Solanum-tuberosum-miR7979	ugguacaucucggauggcgcc	cuccaucgguggccagg	cuccaucgguggccaggcgggcgggcugccugaccacgucugguacaucucggauggcgcc	scaffold0063:184038..184099:+
scaffold0219_30152	1.3	42	42	0	0	no	ppc-miR-8364u-3p-MIMAT0033124-Pristionchus-pacificus-miR-8364u-3p	ugagcucgucggcgagucccgg	gggacagccgugucuuauccacc	gggacagccgugucuuauccaccgucaguaugaccaccucccgucgacacgcggugagcucgucggcgagucccgg	scaffold0219:89452..89528:-
scaffold0122_22252	1.3	1662	1660	2	0	no	mcmv-miR-m01-3-5p-MIMAT0005536-Mouse-cytomegalovirus-miR-m01-3-5p	uggugaagacguagagggcgcu	cugccucgguucacugcc	uggugaagacguagagggcgcuacaggcaaugacuagccguaacgcgcugccauugcccuggcugccucgguucacugcc	scaffold0122:199074..199154:+
scaffold0150_24422	1.3	464	464	0	0	no	mmu-miR-466f-MIMAT0005844-Mus-musculus-miR-466f	ucgugugucggagcuaccagga	cggugcguccgcuccggugaggcu	cggugcguccgcuccggugaggcuacaccagucgugugucggagcuaccagga	scaffold0150:9530..9583:-
scaffold0470_42500	1.3	441	441	0	0	no	mmu-miR-466f-MIMAT0005844-Mus-musculus-miR-466f	ucgugugucggagcuaccagga	cggugcgucugcuccggugaggcu	cggugcgucugcuccggugaggcugcaccagucgugugucggagcuaccagga	scaffold0470:12692..12745:-
scaffold0219_30109	1.3	55	55	0	0	no	oan-miR-1398-3p-MIMAT0026760-Ornithorhynchus-anatinus-miR-1398-3p	uguguugucgugcgggccaagu	guggcucgagauccgacc	uguguugucgugcgggccaaguacuguggugcccuaaguggcucgagauccgacc	scaffold0219:81594..81649:-
scaffold0514_43505	1.3	104	104	0	0	no	ppc-miR-8218a-3p-MIMAT0032867-Pristionchus-pacificus-miR-8218a-3p	ccagacaacagcgaacaccgucau	gagagugcgcugcuggcuggug	ccagacaacagcgaacaccgucauugucggaagggagagugcgcugcuggcuggug	scaffold0514:10856..10912:-
scaffold0045_11045	1.2	106	26	80	0	no	ppc-miR-8300-3p-MIMAT0033118-Pristionchus-pacificus-miR-8300-3p	ugguuagccaggauucggaggg	gaccgaauccgcugacccgu	gaccgaauccgcugacccguucugcauuauccuugaaguacggugugucggcuacaacuauugcucgcgugguuagccaggauucggaggg	scaffold0045:342992..343083:+
scaffold0129_22944	1.2	36925	36925	0	0	yes		acagacgcagacacagacacg	uguguauguaauaugcuuucuacuu	acagacgcagacacagacacgagaauaccccucgcuacaggaguaaauggagggguauuuuuguguguauguaauaugcuuucuacuu	scaffold0129:204592..204680:+
scaffold0263_32289	1.2	47	47	0	0	no	mtr-miR398a-5p-MIMAT0022935-Medicago-truncatula-miR398a-5p	ugagugacaucaguuugccugac	cuaaggcugaagcugaugcagucugg	ugagugacaucaguuugccugacucgcucgcgccgucuaaggcugaagcugaugcagucugg	scaffold0263:14254..14316:-
scaffold0418_40284	1.2	2422	2420	2	0	no	ame-miR-9872-MIMAT0037276-Apis-mellifera-miR-9872	uacgagacggugaugggccaac	uggcaaaaucaacgccauguaca	uacgagacggugaugggccaacgcaacggucucagucagaucgacauuggcaaaaucaacgccauguaca	scaffold0418:16163..16233:+
scaffold0066_13855	1.2	65	65	0	0	no	dsi-miR-2577-MIMAT0012509-Drosophila-simulans-miR-2577	uggaccgauugugcuggcgguguc	aacaguuggccagucgauccaguuugacg	aacaguuggccagucgauccaguuugacgggucuuccccuguggaccgauugugcuggcgguguc	scaffold0066:394665..394730:+
scaffold0048_11287	1.1	58	58	0	0	no	tca-miR-3862-5p-MIMAT0018800-Tribolium-castaneum-miR-3862-5p	ugggcaaaaaugucugucguucgu	gggcaauuucuugcuuuuu	gggcaauuucuugcuuuuucugggcaaaaaugucugucguucgu	scaffold0048:41203..41247:+
scaffold0086_17761	1.1	155	155	0	0	no	dme-miR-1003-5p-MIMAT0020902-Drosophila-melanogaster-miR-1003-5p	uggguauccagaucgggguuguc	cgaccugcguuagguucccuaua	uggguauccagaucgggguuguccacucggcacgggcaagaccgugggcgaccugcguuagguucccuaua	scaffold0086:229059..229130:-
scaffold0062_13274	1.1	250	250	0	0	no	bfl-miR-2057-MIMAT0009983-Branchiostoma-floridae-miR-2057	ugagaaguuccugaccgcggccc	gaugaauauuccgcgcagcuuuucgug	gaugaauauuccgcgcagcuuuucgugugguuugccaggugagaaguuccugaccgcggccc	scaffold0062:361349..361411:-
scaffold0181_26518	1.1	297	251	46	0	no	hsa-miR-4533-MIMAT0019072-Homo-sapiens-miR-4533	uggaaggagcugaacagaaugacgc	gucaacccgaucucuugcuuuuauc	gucaacccgaucucuugcuuuuauccacgauguugucguccacugcgucgucgugauggaaggagcugaacagaaugacgc	scaffold0181:163163..163244:-
scaffold0016_4698	1.1	107	107	0	0	no	hsa-miR-1267-MIMAT0005921-Homo-sapiens-miR-1267	ucuguugaaggcgaguguggguac	ggccaggggccuuaacuaug	ggccaggggccuuaacuaugcagucuauggaguuuacuccauuauuccacaucuguugaaggcgaguguggguac	scaffold0016:367467..367542:-
scaffold0112_21141	1.1	43802	43802	0	0	yes		agaauaguaucgauaggucguu	cgucuuaccgauacucuucuga	agaauaguaucgauaggucguuucaaucucaaggaaaaacgucuuaccgauacucuucuga	scaffold0112:103783..103844:-
scaffold0081_16923	1.1	60	60	0	0	no	sma-miR-8445-3p-MIMAT0033601-Schistosoma-mansoni-miR-8445-3p	uagguaggcucacagucgucuuggc	uacggacgaugccauucuugug	uagguaggcucacagucgucuuggcaaacgaugguugauucauugacugaguagugguacggacgaugccauucuugug	scaffold0081:29138..29217:-
scaffold0369_38461	1.1	196	196	0	0	no	dps-miR-2543a-5p-MIMAT0012344-Drosophila-pseudoobscura-miR-2543a-5p	guccuauccauucggcugucgga	cuagucgaauggcucgcgc	guccuauccauucggcugucggaccaccccgaaagcuaagggacuagucgaauggcucgcgc	scaffold0369:32457..32519:-
scaffold0468_42236	1.1	369	367	2	0	no	gga-miR-1689-3p-MIMAT0007580-Gallus-gallus-miR-1689-3p	ccggugacuacucaggcgaacgg	ucucgcaaguguuguuggua	ucucgcaaguguuguugguaguaucucaaacugggguggugguucguccggugacuacucaggcgaacgg	scaffold0468:3176..3246:-
scaffold0648_45633	1	42	42	0	0	no	hsa-miR-214-3p-MIMAT0000271-Homo-sapiens-miR-214-3p	ucagcaggaggugaacgacuuugc	aacguucgccguucucggaaa	aacguucgccguucucggaaauggcaacacuucagcaggaggugaacgacuuugc	scaffold0648:480..535:+
scaffold0122_22249	1	153	133	20	0	no	bmo-miR-3393-MIMAT0015597-Bombyx-mori-miR-3393	uaggaggacauucagaggugagg	uuaccaucuggaguggaauucugau	uuaccaucuggaguggaauucugauccuguuguugcauuugagcugcuuggagagccggucagauuuaggaggacauucagaggugagg	scaffold0122:194988..195077:+
scaffold0021_5898	1	77	77	0	0	yes		gccacgauuguaacggucgguu	uugauagaauugauagagugguac	uugauagaauugauagagugguacuguagugccacgauuguaacggucgguu	scaffold0021:43197..43249:-
scaffold0299_34448	1	181	181	0	0	no	hsa-miR-3925-5p-MIMAT0018200-Homo-sapiens-miR-3925-5p	uagagaacagcuccuccgucgg	gcgcaggggcauccuguu	gcgcaggggcauccuguugaaaacacccuuuuugauagagaacagcuccuccgucgg	scaffold0299:286..343:-
scaffold0210_28990	1	177	177	0	0	yes		uggacagcgccggaguucacgu	ggacauuccgcggcuuuauccgga	ggacauuccgcggcuuuauccggagaggaaaauaaaaucauccuccaaauggacagcgccggaguucacgu	scaffold0210:93541..93612:-
scaffold0168_25568	1	163	163	0	0	no	mmu-miR-182-3p-MIMAT0016995-Mus-musculus-miR-182-3p	uugguucugugcaacgcgucgg	gaagugucacaaauuagugaauuaacg	uugguucugugcaacgcgucggugggccgaagugucacaaauuagugaauuaacg	scaffold0168:184853..184908:+
scaffold0293_34129	1	579	521	58	0	no	bdi-miR7729a-5p-MIMAT0030190-Brachypodium-distachyon-miR7729a-5p	uguuuucagacgguguggcauu	ggccucuacaccgugugguucuucaug	uguuuucagacgguguggcauucaccagauccacuccucggucccuguacggccucuacaccgugugguucuucaug	scaffold0293:3352..3429:-
scaffold0248_31580	0.9	62	62	0	0	yes		aagcgagacaaugggcggauga	agcugucuauuugucuugucuga	aagcgagacaaugggcggaugaguuguguuugcaguacauuguucucauugcaaagcugucuauuugucuugucuga	scaffold0248:78036..78113:+
scaffold0035_9445	0.9	13	13	0	0	no	bmo-miR-278-5p-MIMAT0015291-Bombyx-mori-miR-278-5p	ucggacgagucaggcguagguccac	ggaaccgcugggcuguucgagg	ggaaccgcugggcuguucgagguaauccuucagcuccauuuucggacgagucaggcguagguccac	scaffold0035:40271..40337:+
scaffold0024_6442	0.9	519	519	0	0	no	cel-miR-35-3p-MIMAT0000006-Caenorhabditis-elegans-miR-35-3p	ucaccgggaaugauucgccucc	agugcgucgaaauuccugucgauu	ucaccgggaaugauucgccucccugaaaccguuuucuacaucggcugauugagugcgucgaaauuccugucgauu	scaffold0024:255435..255510:+
scaffold0034_9226	0.9	103	103	0	0	no	bmo-miR-13a-5p-MIMAT0007896-Bombyx-mori-miR-13a-5p	ucugucaagcaaggaucggugau	cgcccuuauuugcgugacgggug	ucugucaagcaaggaucggugauaaucugggcgcccugucuuaugaauguccugucgcccuuauuugcgugacgggug	scaffold0034:321397..321475:+
scaffold0136_23313	0.9	36	36	0	0	no	bra-miR9566-5p-MIMAT0035691-Brassica-rapa-miR9566-5p	guguugacuaguggagagggugg	gggaccuugaccgggaucaucgcgc	gggaccuugaccgggaucaucgcgccauauguggugggcguguugacuaguggagagggugg	scaffold0136:126746..126808:+
scaffold0676_45812	0.9	275	275	0	0	no	api-miR-3017a-MIMAT0014752-Acyrthosiphon-pisum-miR-3017a	uggucuguguacuggugcgggucg	gcccgugccgcucgcguccguc	uggucuguguacuggugcgggucgugugcuucucugucucccgugcggucuccugcccgugccgcucgcguccguc	scaffold0676:3755..3831:+
scaffold1185_48078	0.9	36	36	0	0	no	bra-miR9566-5p-MIMAT0035691-Brassica-rapa-miR9566-5p	guguugacuaguggagagggugg	gggaccuugaccgggaucaucgcgc	gggaccuugaccgggaucaucgcgccauauguggugggcguguugacuaguggagagggugg	scaffold1185:1254..1316:-
scaffold0166_25429	0.9	21	12	8	1	no	dme-miR-277-5p-MIMAT0020804-Drosophila-melanogaster-miR-277-5p	ugugucagugcuccagaccagg	ucugccugcaugcuaacagaaguu	ugugucagugcuccagaccaggugccguggucuuagaugguacauggcaagauucccgucugccugcaugcuaacagaaguu	scaffold0166:10551..10633:-
scaffold0076_15292	0.9	122	122	0	0	no	hsa-miR-597-3p-MIMAT0026619-Homo-sapiens-miR-597-3p	ugguucuccgggcagugacgcu	ccucgcauuugaugauuuccaccacc	ccucgcauuugaugauuuccaccaccccgaccuuccucgguuugguucuccgggcagugacgcu	scaffold0076:136388..136452:-
scaffold0001_521	0.9	207	207	0	0	no	mmu-miR-741-3p-MIMAT0004236-Mus-musculus-miR-741-3p	ugagagauugaggcggaacgcau	ccguccgcuucagcuagcgag	ugagagauugaggcggaacgcaucagacugcugcugguugagaaacuaccggugcuucaccguccgcuucagcuagcgag	scaffold0001:1988027..1988107:-
scaffold0132_23132	0.9	14	14	0	0	no	mdo-miR-20b-3p-MIMAT0028765-Monodelphis-domestica-miR-20b-3p	ucuguacuauguggacgcggaucgu	gagugcgucauuuuggcuggaau	gagugcgucauuuuggcuggaaugggcacgccggaagggaucgcucacaaucuguacuauguggacgcggaucgu	scaffold0132:213700..213775:-
scaffold0466_42136	0.9	253	253	0	0	no	dme-miR-9388-3p-MIMAT0035239-Drosophila-melanogaster-miR-9388-3p	uguaguacauugucgcgaggacc	ccccgcccaguggcugugag	uguaguacauugucgcgaggaccggaagaccccgcccaguggcugugag	scaffold0466:2310..2359:+
scaffold0088_18432	0.9	1016	1016	0	0	no	gga-miR-1799-MIMAT0007715-Gallus-gallus-miR-1799	ugaagugaagauuaaggcugaca	ucugccggcuccuuugcauuuucguc	ucugccggcuccuuugcauuuucguccacagagguggcaaucaaccgauccgccagaugaagugaagauuaaggcugaca	scaffold0088:50391..50471:-
scaffold0439_41273	0.9	607	607	0	0	no	gga-miR-1808-MIMAT0007726-Gallus-gallus-miR-1808	uuuguuggcgaaagaggcgauu	ucgcaacguucguucgcaccgc	uuuguuggcgaaagaggcgauugcgcucggguaccggcggcuggaauggagcuguaacguucgcaacguucguucgcaccgc	scaffold0439:28481..28563:-
scaffold0020_5454	0.9	588	588	0	0	no	bmo-miR-2842-MIMAT0013761-Bombyx-mori-miR-2842	ugaagaucuugugcugggguaua	ugccugugagaucuuuuuc	ugccugugagaucuuuuucaccuugaacacuuccaugcccgugguggagaugaagaucuugugcugggguaua	scaffold0020:80407..80480:-
scaffold0014_4260	0.8	43	28	14	1	no	cin-miR-4051-3p-MIMAT0016592-Ciona-intestinalis-miR-4051-3p	ucaaggucagggguuuugucga	aaaagugaaauucugccuucgg	aaaagugaaauucugccuucggguuuucugugacgauggagugacagaagucuccucaaggucagggguuuugucga	scaffold0014:216827..216904:-
scaffold0382_38746	0.8	101	101	0	0	yes		uuugaacgugauugggucguugg	uccgacuggucguaucuucacuau	uuugaacgugauugggucguuggcguuuuugcuuucgucugagcugaucaccuccgacuggucguaucuucacuau	scaffold0382:17979..18055:+
scaffold0070_14864	0.8	73	73	0	0	no	hsa-miR-4765-MIMAT0019916-Homo-sapiens-miR-4765	ugagugauggggcacaacaga	uguugaccgugcucuca	uguugaccgugcucucacaggugaugagugauggggcacaacaga	scaffold0070:302389..302434:-
scaffold0001_204	0.8	150	150	0	0	no	hvt-miR-H12-5p-MIMAT0012863-Herpesvirus-of-miR-H12-5p	guucuuaugguguaguggcuau	agucauuacuugggcaccc	guucuuaugguguaguggcuaucacgaccuguucagucauuacuugggcaccc	scaffold0001:1723375..1723428:+
scaffold0032_8919	0.8	93	93	0	0	yes		uacgacaacacgagcaagaccgac	cggcacgcgcacugugucuucgugac	uacgacaacacgagcaagaccgacuuucguuguaaguuugugucgacaucgacacaaauacaauguacggcacgcgcacugugucuucgugac	scaffold0032:569243..569336:-
scaffold0106_20424	0.8	97	97	0	0	no	hsa-miR-298-MIMAT0004901-Homo-sapiens-miR-298	ugcagaagucgauguugcugaua	ucgaugaugugggugcguccugggca	ucgaugaugugggugcguccugggcagccgcggccaacgaucguucggugugggcggagugugcagaagucgauguugcugaua	scaffold0106:30438..30522:-
scaffold0977_47569	0.8	9991	9991	0	0	no	ppe-miR6294-MIMAT0027330-Prunus-persica-miR6294	agguguagcauaagugggagccag	ggcgccagugaaguaccacuacuuu	agguguagcauaagugggagccagcaauggcgccagugaaguaccacuacuuu	scaffold0977:1834..1887:-
scaffold0607_45315	0.8	203	202	1	0	no	hsa-miR-219a-2-3p-MIMAT0004675-Homo-sapiens-miR-219a-2-3p	ugaauugucggcagacguggcu	cugugcuggcuguacaguuggua	ugaauugucggcagacguggcuggggaacugcuuccucuggcugugcuggcuguacaguuggua	scaffold0607:8476..8540:-
scaffold0206_28751	0.8	57	57	0	0	no	cel-miR-39-5p-MIMAT0020306-Caenorhabditis-elegans-miR-39-5p	ugcugauugcggccaacaagcau	gcuucuaccgcaguccacguc	gcuucuaccgcaguccacgucacaagggacguugugaguccagccguacgccgucccaaugcugauugcggccaacaagcau	scaffold0206:16161..16243:+
scaffold0296_34155	0.8	221	198	23	0	no	cin-miR-4045-3p-MIMAT0016580-Ciona-intestinalis-miR-4045-3p	cgggaucagaccgagugacgucgc	cacuucaccggaaaggccccacu	cacuucaccggaaaggccccacuggaagagccggugucugcaucaaagacgaagucuccaacaaguacgggaucagaccgagugacgucgc	scaffold0296:49568..49659:+
scaffold0283_33566	0.8	56	56	0	0	no	mmu-miR-6406-MIMAT0025159-Mus-musculus-miR-6406	ugcgaccucaagaauacaagcacga	gugucgguuagccugaaaguuggcgagu	ugcgaccucaagaauacaagcacgaccgugauccggaucagggcgugucgguuagccugaaaguuggcgagu	scaffold0283:27925..27997:+
scaffold0193_27514	0.8	1138	1069	69	0	no	cel-miR-58a-3p-MIMAT0000030-Caenorhabditis-elegans-miR-58a-3p	ugagaucgucaauguuacgcggc	cguccguggcgucagcgacagcauc	ugagaucgucaauguuacgcggcugcugcuccaccacaucgugcaugucggcgucguccguggcgucagcgacagcauc	scaffold0193:102392..102471:+
scaffold0019_4878	0.8	1224	1224	0	0	no	gga-miR-1608-MIMAT0007474-Gallus-gallus-miR-1608	ugggacagacggacaagcuuuu	aaaaaaacuguccgcguguugcugg	ugggacagacggacaagcuuuucaauuauguuuacuaugguaggcggcucgaaaaaaaaacuguccgcguguugcugg	scaffold0019:219177..219255:+
scaffold0428_40685	0.8	80	80	0	0	yes		uugaugaguucugguugucuau	gguaaaauccgggacuguuacua	uugaugaguucugguugucuauaaacgauuaugguaaaauccgggacuguuacua	scaffold0428:13458..13513:-
scaffold0363_37722	0.7	13	13	0	0	yes		uacaagcauaguccuggaguccu	gacuccgucuacuacaaaa	uacaagcauaguccuggaguccuuugucccaguccaggaccccaagcgacuccgucuacuacaaaa	scaffold0363:10551..10617:+
scaffold0014_4175	0.7	211	211	0	0	no	zma-miR167f-3p-MIMAT0015187-Zea-mays-miR167f-3p	uaucgugcugugcggauuaauc	ggaaugugcuacggcauuguccu	ggaaugugcuacggcauuguccuggugaaaacauaucgugcugugcggauuaauc	scaffold0014:666645..666700:+
scaffold0343_36820	0.7	85	85	0	0	no	hsa-miR-3166-MIMAT0015040-Homo-sapiens-miR-3166	cgcagacaaaggaaaaggacagcaa	guuguuaauccuauucugcccc	cgcagacaaaggaaaaggacagcaaugugaaguaggguuguuaauccuauucugcccc	scaffold0343:47867..47925:+
scaffold0110_20865	0.7	45	45	0	0	no	hsa-miR-4524b-3p-MIMAT0022256-Homo-sapiens-miR-4524b-3p	aagacaggagaauuccuuacuu	gucugucucccauguuuuca	gucugucucccauguuuucagacgggaagacaggagaauuccuuacuu	scaffold0110:95249..95297:+
scaffold0147_24189	0.7	96	96	0	0	no	mtr-miR2638a-MIMAT0013404-Medicago-truncatula-miR2638a	uugauuaacggagcaaguagcagac	cuacuauagugccccuucagacu	uugauuaacggagcaaguagcagacgguccgccacgauuguggacgcucggucuacuauagugccccuucagacu	scaffold0147:127802..127877:-
scaffold0014_4048	0.7	83	81	1	1	no	gma-miR4387e-MIMAT0022464-Glycine-max-miR4387e	uguuaguggaccggaaguggac	uuccguucacucaacugauuca	uguuaguggaccggaaguggacuuugucgaccaucacagagacgaagucauuuccguucacucaacugauuca	scaffold0014:124211..124284:+
scaffold0056_12564	0.7	38	38	0	0	yes		acgacuugauucggguagcgc	gcuacguguauaaagaauuu	acgacuugauucggguagcgccaucuugcggcuacguguauaaagaauuu	scaffold0056:334342..334392:+
scaffold0150_24386	0.7	57	57	0	0	no	nve-miR-2023-3p-MIMAT0009756-Nematostella-vectensis-miR-2023-3p	uaagaagucuggcgucuggcug	gccugggcaaucuucugaugacuaca	uaagaagucuggcgucuggcugaaagcuugccuauccccagccugggcaaucuucugaugacuaca	scaffold0150:9696..9762:+
scaffold0961_47470	0.7	1718	1718	0	0	no	mmu-miR-134-5p-MIMAT0000146-Mus-musculus-miR-134-5p	ugugacuggugaaacugcggcug	guugcguuacaccgggggagga	guugcguuacaccgggggaggaacggggggacaguaggcugugacuggugaaacugcggcug	scaffold0961:551..613:-
scaffold0739_46467	0.7	1896	1896	0	0	no	efu-miR-9318a-MIMAT0035003-Eptesicus-fuscus-miR-9318a	uguugacaagacucgcaagacgc	gucacguguuucacaacgcc	uguugacaagacucgcaagacgcaacaaaacgggucacguguuucacaacgcc	scaffold0739:2560..2613:+
scaffold0009_3323	0.7	448	448	0	0	no	mmu-miR-1947-5p-MIMAT0009413-Mus-musculus-miR-1947-5p	uggacgagacaagccugauugcgg	cagaacaggcuguuccaua	cagaacaggcuguuccauacguggacgagacaagccugauugcgg	scaffold0009:734470..734515:+
scaffold0066_14013	0.6	16	16	0	0	no	osa-miR2867-5p-MIMAT0013814-Oryza-sativa-miR2867-5p	agugccaugaugcguccucgucg	ccgagcagaugcggccaugccuuga	agugccaugaugcguccucgucgucgaaggaugucguaguugcccuugacuuugacaaaagcuuucgcccgagcagaugcggccaugccuuga	scaffold0066:46691..46784:-
scaffold0548_44263	0.6	583	582	1	0	no	gma-miR4401b-MIMAT0022461-Glycine-max-miR4401b	ucaaagacuccaagacaccggcu	cuguguguaguugcugaaa	ucaaagacuccaagacaccggcugcugaaacgaugggcaugauuguguagcuguguguaguugcugaaa	scaffold0548:3242..3311:-
scaffold0078_15535	0.6	108	102	6	0	yes		uagacuaacaucuccggcgacaua	ucaagcccccgauguugguuuuacc	uagacuaacaucuccggcgacauauggagaaggguacccuguuucaccuucaagcccccgauguugguuuuacc	scaffold0078:327398..327472:-
scaffold0122_22247	0.6	114	94	20	0	no	dvi-miR-9541-3p-MIMAT0035633-Drosophila-virilis-miR-9541-3p	auuuaggacaugcagaggugagg	uugccaucuggaguggaauucuaaucu	uugccaucuggaguggaauucuaaucuugcuguugcauuuaagcugcuuggagagccggucagauuuaggacaugcagaggugagg	scaffold0122:192616..192702:+
scaffold0463_42076	0.6	61	61	0	0	no	nve-miR-2047-3p-MIMAT0009819-Nematostella-vectensis-miR-2047-3p	ucagacauguguagacggcggaa	caucgucugcaaaaucggcc	caucgucugcaaaaucggccaguuaccuugcggcaucgugugcuacaacgucaccgaucagacauguguagacggcggaa	scaffold0463:5352..5432:-
scaffold0369_38440	0.6	57	36	0	21	no	mmu-miR-344f-5p-MIMAT0014931-Mus-musculus-miR-344f-5p	cgucagucaacggguuguaucgc	ugcaaccugaauugcccggcguu	ugcaaccugaauugcccggcguuugucgucagucaacggguuguaucgc	scaffold0369:14448..14497:-
scaffold0564_44511	0.6	286	286	0	0	no	ptc-miR6452-MIMAT0025262-Populus-trichocarpa-miR6452	ugcaaaggcucgggcacggacgc	guucacgcuggccuugaccaa	guucacgcuggccuugaccaauuggcacaagacuguucacggucuuaauucugguuugcaaaggcucgggcacggacgc	scaffold0564:4909..4988:+
scaffold0216_29433	0.6	27	27	0	0	no	mmu-miR-5107-5p-MIMAT0020615-Mus-musculus-miR-5107-5p	ugggcagaggcuguacgucgag	ugagcgugauugugugcucugcucccg	ugggcagaggcuguacgucgaggaaguacauugucuucacugugcugacguugagcgugauugugugcucugcucccg	scaffold0216:61461..61539:-
scaffold0343_36797	0.6	27	27	0	0	no	dme-miR-284-5p-MIMAT0020811-Drosophila-melanogaster-miR-284-5p	gcuggaauaaggagguuaggcac	gccugccugcuuauagacca	gccugccugcuuauagaccaaauuuugcagguuguauucgagagccgacccauuuggcgaaacuguggcuggaauaaggagguuaggcac	scaffold0343:27342..27432:+
scaffold0263_32240	0.6	208	208	0	0	no	bmo-miR-3251-MIMAT0015434-Bombyx-mori-miR-3251	uagaagcauuucugggcggcuau	aguugaacagagugcugagucugug	uagaagcauuucugggcggcuaucaagcaguugaacagagugcugagucugug	scaffold0263:64256..64309:+
scaffold0095_19107	0.6	46	46	0	0	no	hsa-miR-620-MIMAT0003289-Homo-sapiens-miR-620	guggagauaauacgggauuuugu	aguaaauuccaggucaauccaaag	aguaaauuccaggucaauccaaaggugaugugcacgcguggagauaauacgggauuuugu	scaffold0095:248970..249030:+
scaffold0264_32384	0.6	290	290	0	0	no	sly-miR1918-MIMAT0007910-Solanum-lycopersicum-miR1918	uguugguguuaguaaugguggc	uccagucgcgagcaccgcagu	uguugguguuaguaaugguggcgaggcugugcgauaagcgugucaaaggauaccaacgcgcacggugguuccagucgcgagcaccgcagu	scaffold0264:92684..92774:+
scaffold0002_776	0.6	320700	320700	0	0	no	mmu-miR-184-3p-MIMAT0000213-Mus-musculus-miR-184-3p	uggacggaguguuagauugg	cuucuaugcuuucgccacu	cuucuaugcuuucgccacuuagacucaaaaccaaguggacggaguguuagauugg	scaffold0002:745682..745737:-
scaffold0148_24294	0.6	40	40	0	0	no	cin-miR-4148-5p-MIMAT0016751-Ciona-intestinalis-miR-4148-5p	ugagucguuuuucaaguagugug	gacucuggagaggaaguc	gacucuggagaggaaguccuggggguaugagucguuuuucaaguagugug	scaffold0148:160799..160849:-
scaffold0436_41048	0.6	30	30	0	0	no	tae-miR530-MIMAT0036987-Triticum-aestivum-miR530	ugcaguggcgauuugggcaaccc	gugcaauuugccccucccg	gugcaauuugccccucccgacaguucucccggcaguccuugcaguggcgauuugggcaaccc	scaffold0436:9131..9193:-
scaffold0008_3284	0.5	1174	1173	0	1	no	gga-miR-6683-3p-MIMAT0025788-Gallus-gallus-miR-6683-3p	gcagagccgugcuaugccacacug	ucggcaaaaacacgcuuagcuucac	ucggcaaaaacacgcuuagcuucaccgcagagccgugcuaugccacacug	scaffold0008:978266..978316:-
scaffold0184_26761	0.5	88	88	0	0	no	mtr-miR5753-MIMAT0023135-Medicago-truncatula-miR5753	uuuuugaugacggcuggaagac	auugcuaaucguuucgaugaca	uuuuugaugacggcuggaagacguuauugcuaaucguuucgaugaca	scaffold0184:131231..131278:-
scaffold0194_27925	0.5	351	351	0	0	no	gga-miR-7468-3p-MIMAT0029091-Gallus-gallus-miR-7468-3p	ugauggaagauggcacgcucug	cuguuuguggucaacuccauccca	ugauggaagauggcacgcucugccuggcuauaaccacgcccuguuuguggucaacuccauccca	scaffold0194:157385..157449:-
scaffold0095_19091	0.5	365	365	0	0	no	bfl-miR-4904-3p-MIMAT0020500-Branchiostoma-floridae-miR-4904-3p	ugcguagaagaaggaguuuggu	uggaaacuccccuccuuuucugcauu	uggaaacuccccuccuuuucugcauucaugacgccaaggcucuugaauuuucguggugcguagaagaaggaguuuggu	scaffold0095:220552..220630:+
scaffold0238_31180	0.5	1843	1834	0	9	no	gra-miR8666-MIMAT0034037-Gossypium-raimondii-miR8666	guggugaucacggacuggaugg	uucaggaucuucggcuggugg	guggugaucacggacuggaugguuaauucgacgaucggucgauuccacaucuucaggaucuucggcuggugg	scaffold0238:33942..34014:+
scaffold0290_33979	0.5	259	250	0	9	no	sme-miR-755-5p-MIMAT0004022-Schmidtea-mediterranea-miR-755-5p	uggagcuaugagaagacugagucac	uuaaauuuucuacgugcgcgacugg	uggagcuaugagaagacugagucacuuuucuuaaauuuucuacgugcgcgacugg	scaffold0290:70033..70088:-
scaffold0553_44354	0.5	208	208	0	0	no	gga-miR-1694-MIMAT0007586-Gallus-gallus-miR-1694	agaggacgcaaucgucguguaga	agcaccgucgguuguaucccauugc	agaggacgcaaucgucguguagacgaagaucagcaccgucgguuguaucccauugc	scaffold0553:3252..3308:+
scaffold0347_37112	0.5	480	480	0	0	no	dme-miR-2491-5p-MIMAT0012198-Drosophila-melanogaster-miR-2491-5p	ugcuguuguuggauuggcggcgauc	gcgcacaccauguacaagcgcagcaag	ugcuguuguuggauuggcggcgaucaugcugcuggcgcacaccauguacaagcgcagcaag	scaffold0347:38941..39002:+
scaffold0095_19096	0.5	82	82	0	0	no	cre-miR1171-MIMAT0005430-Chlamydomonas-reinhardtii-miR1171	uggaguggaaauuuggcgggaac	uuccgccagagcuuuccaaauccaca	uggaguggaaauuuggcgggaacgccgaggaagagggaauuccgccagagcuuuccaaauccaca	scaffold0095:245993..246058:+
scaffold0138_23387	0.5	202	191	11	0	no	oar-miR-3955-5p-MIMAT0019245-Ovis-aries-miR-3955-5p	uuugauggugguuugggucggc	ugaguccaguccugaucuuuuu	ugaguccaguccugaucuuuuugacguuuucacggagggcugcaguccucaauuuucccuugcuagaguucgucgcuuuugauggugguuugggucggc	scaffold0138:31693..31792:+
scaffold0198_28230	0.5	142	142	0	0	no	bmo-miR-2778b-3p-MIMAT0013676-Bombyx-mori-miR-2778b-3p	uagaguagcgucagggguuugg	aaagccuucugcugguuuggc	aaagccuucugcugguuuggcccccaggugauuuuggaauucuucuugaucuccuuuccagcguagaguagcgucagggguuugg	scaffold0198:91477..91562:-
scaffold0175_26142	0.5	83	63	0	20	no	mdo-miR-7382-3p-MIMAT0028821-Monodelphis-domestica-miR-7382-3p	uacuagggaagcuguauggcguag	ugcaguaugaugguuggaauugu	uacuagggaagcuguauggcguaggcaauuggauuucuuuuuccaauguuguuugcguccuugcaguaugaugguuggaauugu	scaffold0175:2799..2883:+
scaffold0063_13416	0.5	327	327	0	0	no	cel-miR-65-3p-MIMAT0015106-Caenorhabditis-elegans-miR-65-3p	uugcuacggaucacgaaucgga	ugagccggaugugacaguaagg	ugagccggaugugacaguaaggauggacgaucauugcuacggaucacgaaucgga	scaffold0063:154942..154997:-
scaffold0031_8626	0.4	34	33	0	1	no	mmu-miR-540-3p-MIMAT0003167-Mus-musculus-miR-540-3p	uggucagacucacagucguuuugg	gauuguuucauuggucagacuca	gauuguuucauuggucagacucacagucguuuuggcuaccgauacuugauuguuucacuggucagacucacagucguuuugg	scaffold0031:26700..26782:-
scaffold0093_18898	0.4	124	34	90	0	no	gma-miR9762-MIMAT0036399-Glycine-max-miR9762	aacagauccaguuugcgggcguu	uggcccuuacggaugcugugaa	aacagauccaguuugcgggcguuggguuuaugccaauuugcagguuguagaaauggccccgaccaauggcccuuacggaugcugugaa	scaffold0093:191050..191138:+
scaffold0418_40296	0.4	2432	2420	12	0	no	ame-miR-9872-MIMAT0037276-Apis-mellifera-miR-9872	uacgagacggugaugggccaac	cggcaaaaucaacgccauguaca	uacgagacggugaugggccaacgcaacggucucagucagaucgacaucggcaaaaucaacgccauguaca	scaffold0418:32406..32476:+
scaffold0076_15241	0.4	118	118	0	0	no	ptc-miR474c-MIMAT0002066-Populus-trichocarpa-miR474c	uaaaagcucgagcuggaaucgg	gguccgccgagcuugucgg	gguccgccgagcuugucgguuaaguggaccaccggugucgcauaccaaccgugcuaaaagcucgagcuggaaucgg	scaffold0076:364557..364633:+
scaffold0191_27209	0.4	88	88	0	0	no	hsa-miR-4302-MIMAT0016855-Homo-sapiens-miR-4302	ucagugugaggcguugaccaau	aggcggcggauucaugcuuuuc	ucagugugaggcguugaccaaugaaggcggcggauucaugcuuuuc	scaffold0191:11619..11665:-
scaffold0038_9873	0.4	44	42	0	2	no	tae-miR5048-5p-MIMAT0035803-Triticum-aestivum-miR5048-5p	uuugcaggcucacauuauuaacgg	uguaaggggugcggcaacccaguc	uguaaggggugcggcaacccaguccaaaugcuggacuuuugcaggcucacauuauuaacgg	scaffold0038:6130..6191:+
scaffold0216_29436	0.4	35	35	0	0	no	mdo-miR-7286-5p-MIMAT0028548-Monodelphis-domestica-miR-7286-5p	uggagcuugggcgaacguggca	ccaaaucucguagguuuaacc	ccaaaucucguagguuuaaccacaacgcggauggagcuugggcgaacguggca	scaffold0216:75380..75433:-
scaffold0068_14353	0.4	312	312	0	0	no	hsa-miR-4711-5p-MIMAT0019816-Homo-sapiens-miR-4711-5p	ugcaucagucaucgucgucggc	cgacuugcugaucagcgug	ugcaucagucaucgucgucggcguuuucgucgacuugcugaucagcgug	scaffold0068:49498..49547:-
scaffold0028_7410	0.4	26	25	1	0	no	hsa-miR-378a-3p-MIMAT0000732-Homo-sapiens-miR-378a-3p	ucuggacucagccgaauaguuuu	gagauuuugucguuguguuccagac	ucuggacucagccgaauaguuuuaaggaauagucucugcacguucucaggcuucuucucgagagauuuugucguuguguuccagac	scaffold0028:32221..32307:+
scaffold0321_35460	0.4	238	237	1	0	no	hsa-let-7a-3p-MIMAT0004481-Homo-sapiens-let-7a-3p	uuauacaaauacgucgggauac	aacgauacauuucugggagc	aacgauacauuucugggagcguucagugcggaucaagaucugccgagcguuuauacaaauacgucgggauac	scaffold0321:14834..14906:-
scaffold0001_362	0.4	357	355	0	2	no	bta-miR-7860-MIMAT0030439-Bos-taurus-miR-7860	uggagcggacccagaggcaaacau	augguguauauugggucuccuu	augguguauauugggucuccuucaagucgaaaacgcaaguuggagcggacccagaggcaaacau	scaffold0001:268238..268302:-
scaffold0020_5313	0.4	388	388	0	0	no	hsv1-miR-H6-5p-MIMAT0015281-Herpes-Simplex-miR-H6-5p	uguggaagcaggcaacucuccc	cggaguagccuggcagccauuac	cggaguagccuggcagccauuaccaacacggccauaacugaugcaauguggaagcaggcaacucuccc	scaffold0020:103718..103786:+
scaffold0068_14257	0.4	1896	1896	0	0	no	efu-miR-9318a-MIMAT0035003-Eptesicus-fuscus-miR-9318a	uguugacaagacucgcaagacgc	gucacguguuucacaacgcc	uguugacaagacucgcaagacgcaacaaaacgggucacguguuucacaacgcc	scaffold0068:209575..209628:+
scaffold0078_15439	0.4	58	57	0	1	no	osa-miR2094-3p-MIMAT0010053-Oryza-sativa-miR2094-3p	uagagcugaauccggaaccaaau	uccggaacuaccuccucuucucc	uccggaacuaccuccucuucuccgcauucgaguggagcgcuggauagagcugaauccggaaccaaau	scaffold0078:298854..298921:+
scaffold0100_19769	0.4	69	69	0	0	no	pbi-miR-509-MIMAT0005782-Pygathrix-bieti-miR-509	ugauugaucuuugaagauggcuu	gugcuugcgugauugauugaucgau	ugauugaucuuugaagauggcuuagcaauuaguuucccgacugcugagugcuugcgugauugauugaucgau	scaffold0100:284226..284298:-
scaffold0204_28574	0.3	106	98	8	0	no	bta-miR-2401-MIMAT0011958-Bos-taurus-miR-2401	ugagcuugcucggggugaagac	uuucaacacccggcucaca	ugagcuugcucggggugaagacuugcgucguuaucuuuuugugaaacgucugaccaagauucuuuuucaacacccggcucaca	scaffold0204:124921..125004:+
scaffold0039_10422	0.3	368	331	37	0	no	efu-miR-9358-MIMAT0035168-Eptesicus-fuscus-miR-9358	uuugacauggaaccgcggccgg	ggaucguccacucagcgu	ggaucguccacucagcgugacguuguuauggcuuccagaugggaccgucaacggaguuagguuugacauggaaccgcggccgg	scaffold0039:372531..372614:-
scaffold0095_19052	0.3	21	21	0	0	no	ppt-miR1074-MIMAT0005204-Physcomitrella-patens-miR1074	uggguuguuccgagaugauguugc	agugucuucucuugggcgaucacuu	uggguuguuccgagaugauguugcgauauucuucagucucagugucuucucuugggcgaucacuu	scaffold0095:81539..81604:+
scaffold0217_29596	0.3	140	140	0	0	yes		uaaaaggacagccauucgaucgg	guucgucuguuuuucguc	uaaaaggacagccauucgaucgggauaacaaaaaugucuacuugucugccuguucgucuguuuuucguc	scaffold0217:21624..21693:+
scaffold0026_6568	0.3	128	127	0	1	no	ath-miR401-MIMAT0001002-Arabidopsis-thaliana-miR401	ugaaacuggaggauaucggcagg	ugugaguaccuugagacucaaga	ugugaguaccuugagacucaagaaaugaaacuggaggauaucggcagg	scaffold0026:342353..342401:-
scaffold0270_32894	0.3	95	81	3	11	no	tca-miR-3862-5p-MIMAT0018800-Tribolium-castaneum-miR-3862-5p	ugggcaaaagcugagcuggugcu	uaaucucggcucggucauccaau	uaaucucggcucggucauccaaucguuuaagaaggcucaagucauucagggcugauaaaacguaaugggcaaaagcugagcuggugcu	scaffold0270:39025..39113:-
scaffold0014_4146	0.3	210	210	0	0	no	vvi-miR172d-MIMAT0005702-Vitis-vinifera-miR172d	ugagaaucaacacgaacgagacg	ucagguuugugggcugggacu	ugagaaucaacacgaacgagacgcuuccgaccauuugguauguaaucagguuugugggcugggacu	scaffold0014:557364..557430:+
scaffold0104_20275	0.3	27	27	0	0	no	mmu-miR-7232-3p-MIMAT0028433-Mus-musculus-miR-7232-3p	ugguugaagagcucuaagaugacgc	gucacuagcucgaccaaugaag	ugguugaagagcucuaagaugacgcauccaaaacuccaaaugucacuagcucgaccaaugaag	scaffold0104:219916..219979:-
scaffold0215_29280	0.3	1174	1173	0	1	no	gga-miR-6683-3p-MIMAT0025788-Gallus-gallus-miR-6683-3p	gcagagccgugcuaugccacacug	uguuguucggcaaaaaugcgcu	uguuguucggcaaaaaugcgcucagcuucaccgcagagccgugcuaugccacacug	scaffold0215:94873..94929:-
scaffold0346_37078	0.3	158	158	0	0	yes	gra-miR8781a-MIMAT0034164-Gossypium-raimondii-miR8781a	gauugaaugauugauuguuagga	uugauaauuugaauuugauuga	uugauaauuugaauuugauugaaaugauugauugauuugucgguugaaagggguagauugaaugauugauuguuagga	scaffold0346:60069..60147:-
scaffold0174_26067	0.3	1469	1469	0	0	no	gga-miR-1590-MIMAT0007452-Gallus-gallus-miR-1590	ugggacaaaacauuucgcgcgu	gaggugagaacuuguuucccgug	gaggugagaacuuguuucccgugaaagagacuacuggucaguucugggacaaaacauuucgcgcgu	scaffold0174:2440..2506:+
scaffold0226_30756	0.3	31	31	0	0	no	gga-miR-1651-3p-MIMAT0007530-Gallus-gallus-miR-1651-3p	cugcuuuugacgucgcagcuga	agccgccgccucgcaaauucgagc	cugcuuuugacgucgcagcugagagagugaagcgccgcuuugguagccgccgccucgcaaauucgagc	scaffold0226:3457..3525:+
scaffold0031_8611	0.3	215	159	0	56	no	bta-miR-2898-MIMAT0013856-Bos-taurus-miR-2898	ugguggagaaggauuucagcaacgc	ugcuaaggauauggcuaccauugu	ugcuaaggauauggcuaccauuguaccagcguaugguggagaaggauuucagcaacgc	scaffold0031:588455..588513:+
scaffold0027_6806	0.3	60	60	0	0	yes		ugcgauaggugugguugaguuugg	aaaugaaaucaauaacgauucgcgau	ugcgauaggugugguugaguuuggaccaaaugaaaucaauaacgauucgcgau	scaffold0027:512730..512783:+
scaffold0027_7052	0.3	51	42	0	9	no	mghv-miR-M1-10-5p-MIMAT0018166-Mouse-gammaherpesvirus-miR-M1-10-5p	uuaagaacuaugugagaaugucgc	uuugucagaaaguucucggcaga	uuugucagaaaguucucggcagaacaucucccaguuuucugguuaagaacuaugugagaaugucgc	scaffold0027:372367..372433:-
scaffold0100_19464	0.3	94	76	10	8	no	osa-miR1432-5p-MIMAT0005966-Oryza-sativa-miR1432-5p	uucaggagcggcugaaguucauac	ugcagauggccgcaauugacaagca	uucaggagcggcugaaguucauacguuaccggcgggagcuguuugaguucgaggcgacguucaugcagauggccgcaauugacaagca	scaffold0100:135742..135830:+
scaffold0226_30776	0.3	461	458	2	1	no	gga-miR-2129-MIMAT0011205-Gallus-gallus-miR-2129	uagcaggaaggugguagugucu	ggguauuccauuauuccauuaccgua	uagcaggaaggugguagugucugugagccugaaucaugaggccuauggguauuccauuauuccauuaccgua	scaffold0226:46428..46500:+
scaffold0523_43766	0.3	1187	1187	0	0	no	mmu-miR-804-MIMAT0004210-Mus-musculus-miR-804	ugugaguuccgacgaugacgaca	uuuauugucacuugacgua	uuuauugucacuugacguaacaauaucagucagccagucagauuuuuguuaugugaguuccgacgaugacgaca	scaffold0523:7211..7285:-
scaffold0404_39975	0.3	81	81	0	0	no	ppc-miR-8364o-3p-MIMAT0033139-Pristionchus-pacificus-miR-8364o-3p	ugagagaguuggcaaaggggaa	ccccuuugacuauccgucgucaau	ccccuuugacuauccgucgucaaugcauacauuuuuuccacuaggcugagagaguuggcaaaggggaa	scaffold0404:21453..21521:+
scaffold0263_32342	0.2	237	237	0	0	no	hsa-let-7a-3p-MIMAT0004481-Homo-sapiens-let-7a-3p	uuauacaaauacgucgggauac	aacgauacauuugugggggc	aacgauacauuugugggggcguccagugcggaccaagaucugccgagcguuuauacaaauacgucgggauac	scaffold0263:102020..102092:-
scaffold0117_21638	0.2	11	11	0	0	no	oan-miR-1332-3p-MIMAT0006819-Ornithorhynchus-anatinus-miR-1332-3p	uauugguuggcugcauuucggu	cgagcugaauuaaagugaacaaauu	cgagcugaauuaaagugaacaaauugcgacuacuagcgcuucggguacaaaggggcaguauugguuggcugcauuucggu	scaffold0117:181788..181868:-
scaffold0009_3326	0.2	42	42	0	0	no	cel-miR-44-5p-MIMAT0020771-Caenorhabditis-elegans-miR-44-5p	auggaugugggaagaggagggaa	cauuacucucccuacggucg	auggaugugggaagaggagggaaggaaaagucgaugaaugccgaaguggcacuucuuagggcagccucauuacucucccuacggucg	scaffold0009:762134..762221:+
scaffold0078_15391	0.2	75	75	0	0	no	hsa-miR-4661-3p-MIMAT0019730-Homo-sapiens-miR-4661-3p	uaggaucccaucccgauugacgu	accagucggagugugggagauuguc	accagucggagugugggagauugucgccuaauaggaucccaucccgauugacgu	scaffold0078:234987..235041:+
scaffold0450_41847	0.2	127	127	0	0	no	ppt-miR1216-MIMAT0003905-Physcomitrella-patens-miR1216	ugaugguguugacgagugacuga	ugucuaagugaaucagcgccagguugaa	ugaugguguugacgagugacugaaugucuaagugaaucagcgccagguugaa	scaffold0450:3732..3784:-
scaffold0066_13756	0.2	192	190	0	2	no	dme-miR-283-3p-MIMAT0020810-Drosophila-melanogaster-miR-283-3p	uggaauuucuggauggauuucggu	ucggaaagccguucuuagaguagca	uggaauuucuggauggauuucgguucggaaagccguucuuagaguagca	scaffold0066:36310..36359:+
scaffold0014_4055	0.2	190	189	0	1	no	dsi-miR-2581-MIMAT0012518-Drosophila-simulans-miR-2581	ugaagacacccaucaggagcucga	ccaaguuccaacugagugcagcau	ccaaguuccaacugagugcagcauccguauggcccguuaucgcaugcgguuugaagacacccaucaggagcucga	scaffold0014:125776..125851:+
scaffold0195_27948	0.2	154	154	0	0	no	esi-miR3455-3p-MIMAT0017756-Ectocarpus-siliculosus-miR3455-3p	ugguggaaaaggcgaagaaguuga	agccgucuuugugggcgaauccaaaaag	agccgucuuugugggcgaauccaaaaaguggaucccugacuugguggaaaaggcgaagaaguuga	scaffold0195:83739..83804:-
scaffold0052_12084	0.2	275	275	0	0	no	dps-miR-2527-MIMAT0012317-Drosophila-pseudoobscura-miR-2527	ugauggaugaugcgacgugcac	auaugucggacuuaguggucguu	auaugucggacuuaguggucguugcaugcuggagacagucgccgaugauggaugaugcgacgugcac	scaffold0052:97823..97890:-
scaffold0102_20012	0.2	55	55	0	0	no	bfl-miR-92d-5p-MIMAT0020079-Branchiostoma-floridae-miR-92d-5p	uggucaggcucacagucguuuugg	guuuuggcugaccgaugcugccauu	guuuuggcugaccgaugcugccauugaaacccauccccuucgcuugcuugcgcucaggucaguggucaggcucacagucguuuugg	scaffold0102:208153..208239:-
scaffold0076_15242	0.2	118	118	0	0	no	ptc-miR474c-MIMAT0002066-Populus-trichocarpa-miR474c	uaaaagcucgagcuggaaucgg	uuucccagcuuggugcucgccau	uaaaagcucgagcuggaaucggaauguguugcaguuuucccagcuuggugcucgccau	scaffold0076:364611..364669:+
scaffold0243_31436	0.2	53	49	4	0	no	eca-miR-8924-MIMAT0034452-Equus-caballus-miR-8924	cgggacucuaauggggcaugcaa	uccugccccaucgugcuggacccgau	uccugccccaucgugcuggacccgauucuguuuaugcugaaucucgaaugaagaguaaauagcauagcgggacucuaauggggcaugcaa	scaffold0243:106219..106309:-
scaffold0625_45508	0.2	237	237	0	0	no	hsa-let-7a-3p-MIMAT0004481-Homo-sapiens-let-7a-3p	uuauacaaauacgucgggauac	aacgauacauuucugggagc	aacgauacauuucugggagcguucagugcggaucaggaucugccgagcguuuauacaaauacgucgggauac	scaffold0625:4916..4988:-
scaffold0145_23808	0.2	164	162	0	2	no	dme-miR-5-5p-MIMAT0000110-Drosophila-melanogaster-miR-5-5p	uaaggaacuuuaacggcucaugg	uagauuuuguuaaggccgagcgcagc	uaaggaacuuuaacggcucauggcgcaugucaguaucagcacugcuccaaguagauuuuguuaaggccgagcgcagc	scaffold0145:100456..100533:+
scaffold0228_30929	0.2	108	97	11	0	no	osa-miR1865-3p-MIMAT0007816-Oryza-sativa-miR1865-3p	ugaagaaucuucggcgcggccag	gguaggcaaccaggagagacaauc	ugaagaaucuucggcgcggccaggcaguuuuugaggaggaacagggccugguaggcaaccaggagagacaauc	scaffold0228:86148..86221:-
scaffold0018_4739	0.2	50	50	0	0	no	hsa-miR-1245b-3p-MIMAT0019951-Homo-sapiens-miR-1245b-3p	acagaugacgaguauccugca	uagugguauugcugcgc	uagugguauugcugcgcacucauuacgggcacagaugacgaguauccugca	scaffold0018:631542..631593:+
scaffold0023_6314	0.2	46	46	0	0	yes		ggcgaucgaauucgacaggauga	auacauauucgaaucaguuacgccug	auacauauucgaaucaguuacgccugacgaaauugcucgaggcgaucgaauucgacaggauga	scaffold0023:30496..30559:-
scaffold0308_35030	0.2	84	83	0	1	no	api-miR-3044-MIMAT0014782-Acyrthosiphon-pisum-miR-3044	ugaauucugacgagccguaugac	ucgauacagagggcaauaccau	ugaauucugacgagccguaugacgaugauuugaccacaaagguucuuaggucaucaugcucgauacagagggcaauaccau	scaffold0308:20217..20298:+
scaffold0002_707	0.2	221	218	3	0	no	hsa-miR-383-3p-MIMAT0026485-Homo-sapiens-miR-383-3p	acagcacucaacaaaaaggacgg	uucucaccaucaugauguguagugg	uucucaccaucaugauguguagugguguucccuuugcagugugccccuugcuguauggaggaacucugacagcacucaacaaaaaggacgg	scaffold0002:1738528..1738619:+
scaffold0043_10954	0.2	38	37	0	1	no	osa-miR2098-3p-MIMAT0010061-Oryza-sativa-miR2098-3p	ugguuuguguguucggauucuc	uagaagcucugauucgcgaaaugcguc	uagaagcucugauucgcgaaaugcgucgggaguggucgaagauugacguugguuuguguguucggauucuc	scaffold0043:196199..196270:-
scaffold0165_25289	0.1	86	77	8	1	no	hsa-miR-576-3p-MIMAT0004796-Homo-sapiens-miR-576-3p	uagaugugcucacggucguuaa	ugcccgugcguacaaccauagag	ugcccgugcguacaaccauagaguaccugaaucggcuuuuugccugcgccucuguagaugugcucacggucguuaa	scaffold0165:46831..46907:+
scaffold0041_10839	0.1	237	237	0	0	no	aly-miR4231-MIMAT0017919-Arabidopsis-lyrata-miR4231	cagaccuucauugaguacucgucgg	gacgcggaaccuuuauguaccggc	cagaccuucauugaguacucgucggagaagucccagccgacgcggaaccuuuauguaccggc	scaffold0041:19212..19274:-
scaffold0570_44592	0.1	67	67	0	0	no	ath-miR402-MIMAT0001003-Arabidopsis-thaliana-miR402	uucgaggcugauuacgugcgaau	ucgcugaaguuggccuuggugc	uucgaggcugauuacgugcgaauuucgcugaaguuggccuuggugc	scaffold0570:2040..2086:+
scaffold0015_4424	0.1	103	102	0	1	no	osa-miR1862d-MIMAT0007830-Oryza-sativa-miR1862d	gcuagguuggccgagugguug	aaggcgccagacuuaagau	gcuagguuggccgagugguuguugcauuuguuccacagaaggcgccagacuuaagau	scaffold0015:736090..736147:+
scaffold0635_45548	0.1	596	594	2	0	yes		uuugacggagcggcgaagaaug	uaaggugaccgcuucgaaaaaaca	uuugacggagcggcgaagaaugacagcgucaucuccacgagguugaucuaaggugaccgcuucgaaaaaaca	scaffold0635:650..722:+
scaffold0014_4160	0.1	158	156	0	2	no	hsa-miR-197-5p-MIMAT0022691-Homo-sapiens-miR-197-5p	cggguagaaaaagaugcgucgga	ucugacacuacuuggagacccgg	cggguagaaaaagaugcgucggaaucaagcuucucuggccagaaucaugcggacauucugacacuacuuggagacccgg	scaffold0014:627783..627862:+
scaffold0039_10160	0.1	69	69	0	0	no	osa-miR1870-5p-MIMAT0007823-Oryza-sativa-miR1870-5p	ugcugaauuugcggaaugguga	aucauggcugcagagugcaca	ugcugaauuugcggaauggugaaaggacucggucggaacccaaguuuggugacuuuuuuuaucauggcugcagagugcaca	scaffold0039:81178..81259:+
scaffold0520_43727	0.1	324	322	0	2	no	gga-miR-1762-MIMAT0007669-Gallus-gallus-miR-1762	ugcaggaguaagugggacaguguu	uguugacagccacuuccuccaguccac	ugcaggaguaagugggacaguguuuuuaacaauguugacagccacuuccuccaguccac	scaffold0520:4628..4687:-
scaffold0037_9758	0.1	259	254	4	1	no	hsa-miR-4513-MIMAT0019050-Homo-sapiens-miR-4513	ugacugacucguggggacguga	ucugaaucguggucagacugc	ugacugacucguggggacgugauaauucucgagcauuuuuguauggaaaaacguguucgaaagugucgucugaaucguggucagacugc	scaffold0037:482716..482805:+
scaffold0016_4599	0.1	82	79	3	0	no	hsa-miR-3974-MIMAT0019359-Homo-sapiens-miR-3974	uaaggucaguuguagugugucacgg	gugacgcacagaucacauuugaucuuuca	gugacgcacagaucacauuugaucuuucauugcucuagguaugucaaggcuuguacacaugaaaaaagauaaggucaguuguagugugucacgg	scaffold0016:355810..355904:+
scaffold0128_22599	0.1	32	31	1	0	no	gma-miR4393b-MIMAT0018317-Glycine-max-miR4393b	uugaaaagagaacggcggccau	ggacgucggcuuggaauaaacu	ggacgucggcuuggaauaaacuuggugaaaugucgcaucggagucgcaguugaaaagagaacggcggccau	scaffold0128:221556..221627:+
scaffold0150_24431	0.1	1523	1522	0	1	no	sja-miR-36-5p-MIMAT0016257-Schistosoma-japonicum-miR-36-5p	uaagaaugaucaggcaagggcgu	ugaaccucgcaggcuguuuuug	uaagaaugaucaggcaagggcgucguaagacugaaccucgcaggcuguuuuug	scaffold0150:87142..87195:-
scaffold0067_14159	0	40	40	0	0	yes		ucguagagcgaggcagucauu	ugacagcuauuugcucaauuacgauu	ugacagcuauuugcucaauuacgauugagucauuuucguagagcgaggcagucauu	scaffold0067:332417..332473:+
scaffold0412_40208	0	165	164	0	1	no	aly-miR3440-5p-MIMAT0017711-Arabidopsis-lyrata-miR3440-5p	ugguuucccugaaugccggccga	ucggagcauccgguaagacagcuga	ucggagcauccgguaagacagcugaagaagccgugguuucccugaaugccggccga	scaffold0412:25772..25828:-
scaffold0088_18122	0	334	333	1	0	no	hsa-miR-5002-3p-MIMAT0021024-Homo-sapiens-miR-5002-3p	ugacugccgccgacgcgagaac	cauccgucgccgggcaguaaaa	ugacugccgccgacgcgagaacggucgagcaaaacaccaguaucagauggugcaauacugguaccacaacauccgucgccgggcaguaaaa	scaffold0088:184318..184409:+
scaffold0382_38738	0	54	54	0	0	yes		uuugaacgugauuggcucgucgg	aacaugaucacuuccuacu	uuugaacgugauuggcucgucggcguucuuccucaacgccaacaugaucacuuccuacu	scaffold0382:8888..8947:+
scaffold0078_15461	0	229	224	1	4	no	mmu-miR-6923-3p-MIMAT0027747-Mus-musculus-miR-6923-3p	acacucccuauggacugaagacgg	uaguacauaaaucuguuagucug	uaguacauaaaucuguuagucuguccgccguggauugcuugacacucccuauggacugaagacgg	scaffold0078:353402..353467:+
scaffold0228_30921	0	46	46	0	0	no	ghr-miR156c-MIMAT0005808-Gossypium-hirsutum-miR156c	ugucagaauucgcaggcgucug	uuagccaucgagucccugaucacc	uuagccaucgagucccugaucaccaccgcugaaguuacgggccgagcaagccuacuggcgguaaugucagaauucgcaggcgucug	scaffold0228:86543..86629:+
scaffold0001_101	0	184	184	0	0	no	cin-miR-4002-5p-MIMAT0016448-Ciona-intestinalis-miR-4002-5p	uuugaacugccggccaucagac	cugaacaccaguauucuuugc	cugaacaccaguauucuuugcccgcgggauacuuucgacgagaugcucugcuuuugaacugccggccaucagac	scaffold0001:589090..589164:+
scaffold0411_40186	0	26	26	0	0	no	bmo-miR-1b-3p-MIMAT0013788-Bombyx-mori-miR-1b-3p	ugggaaguaaucaaggguccaaa	cccuccuuugauuacguacuaug	ugggaaguaaucaaggguccaaaccacccaccuacccuccuuugauuacguacuaug	scaffold0411:26725..26782:-
scaffold0607_45288	0	235	234	0	1	no	mtr-miR5758-MIMAT0023144-Medicago-truncatula-miR5758	uaaguuggauaucguuuuggccg	cggagggucaucuggaaaauuga	cggagggucaucuggaaaauugauauacaaguauuaaguuggauaucguuuuggccg	scaffold0607:6354..6411:-
scaffold0307_34934	0	67	64	0	3	no	mmu-miR-6960-5p-MIMAT0027820-Mus-musculus-miR-6960-5p	uaggaugacugggugaacaccgg	uaacuguccucgucuuucuucgu	uaacuguccucgucuuucuucguguggauaaaagcagcacauaggaugacugggugaacaccgg	scaffold0307:17345..17409:-
scaffold0329_36203	0	29	24	5	0	no	osa-miR5504-MIMAT0022137-Oryza-sativa-miR5504	ugugacggcguggguucgacgau	cucgacaauugcacaggucgguguu	ugugacggcguggguucgacgauugagaccguggcgaaggcucucgaaugggacucaacucgacaauugcacaggucgguguu	scaffold0329:51126..51209:-
scaffold0106_20485	0	208	208	0	0	no	bmo-miR-3251-MIMAT0015434-Bombyx-mori-miR-3251	uagaagcauuucugggcggcuau	aguugaacagaguggugagucugug	uagaagcauuucugggcggcuaucaagcaguugaacagaguggugagucugug	scaffold0106:278318..278371:-
scaffold0122_22255	0	85	80	5	0	no	bmo-miR-3393-MIMAT0015597-Bombyx-mori-miR-3393	uaggaggacauucagaggugaga	uuaccaucuggaguggaauucugau	uuaccaucuggaguggaauucugauccuguuguugcguuugagcugccuugagagccggucagauuuaggaggacauucagaggugaga	scaffold0122:201663..201752:+
scaffold0110_20872	0	163	163	0	0	no	hsa-miR-631-MIMAT0003300-Homo-sapiens-miR-631	ugaccuggacgacuagacugguga	aucacaggugucgcgggcaau	aucacaggugucgcgggcaauuucaugaccuggacgacuagacugguga	scaffold0110:47542..47591:-
scaffold0001_534	0	18	18	0	0	no	hsa-miR-940-MIMAT0004983-Homo-sapiens-miR-940	caggcaggcagacaggcaga	uguuucugccugagca	uguuucugccugagcaaaugucaagacaggggggggggcaggcaggcaggcagacaggcaga	scaffold0001:2004862..2004924:-
scaffold0028_7622	0	137	137	0	0	no	gma-miR1510a-3p-MIMAT0007368-Glycine-max-miR1510a-3p	uuguuguucuuguuguggucgg	uucuucgacaaggcaacaguc	uuguuguucuuguuguggucggauucuuuguuacgcaaaacgacagcuucagauuucuucuucgacaaggcaacaguc	scaffold0028:152068..152146:+
scaffold0469_42264	0	41	41	0	0	no	rlcv-miR-rL1-16-3p-MIMAT0003448-Rhesus-lymphocryptovirus-miR-rL1-16-3p	uaugaaaccaccggcuccagag	augguguuagugaaguuucacguu	uaugaaaccaccggcuccagagauuaauugcgcuuaguaugguguuagugaaguuucacguu	scaffold0469:24893..24955:+
scaffold0022_6163	0	441	441	0	0	no	dme-miR-4982-3p-MIMAT0020216-Drosophila-melanogaster-miR-4982-3p	ugcuggaaaguacagauugc	uguuuaugcuuggccgguugg	ugcuggaaaguacagauugcacguguuuaugcuuggccgguugg	scaffold0022:560682..560726:-
scaffold0437_41197	0	361	361	0	0	no	cfa-miR-8908e-MIMAT0034426-Canis-familiaris-miR-8908e	ugcauaggcuuguagaagagga	cuccuuccaagugugucccgg	cuccuuccaagugugucccgguucaccgugcauaggcuuguagaagagga	scaffold0437:26373..26423:+
scaffold0028_8220	0	156	105	50	1	no	tur-miR-7-3p-MIMAT0023037-Tetranychus-urticae-miR-7-3p	ucaagaaauccuuccucgucgu	uggaaugaauuuuuucugaacaggcu	uggaaugaauuuuuucugaacaggcuaggccaacggucaugcggcgugggcgcagcaucaagaaauccuuccucgucgu	scaffold0028:416508..416587:-
scaffold0489_43056	0	85	84	0	1	no	ssa-miR-219c-3p-MIMAT0032531-Salmo-salar-miR-219c-3p	uggaguugucggccagggcacacuc	uugccgacaggaagcugagcac	uugccgacaggaagcugagcacccuuuuugaugucauaauaacgaauccggguggaguugucggccagggcacacuc	scaffold0489:11243..11320:-
scaffold0008_2369	0	95	95	0	0	no	dme-miR-978-5p-MIMAT0020875-Drosophila-melanogaster-miR-978-5p	ugcaaucugauccggcgcuucc	aaaagucgagauccggcuca	aaaagucgagauccggcucaucgggauacauaucucccaauacugcaaucugauccggcgcuucc	scaffold0008:738302..738367:+
scaffold0116_21552	0	20	20	0	0	no	prd-miR-7955-5p-MIMAT0030796-Panagrellus-redivivus-miR-7955-5p	ugcgcguauacacgaagaggaacaa	gcgcaauuuuuugcgugagaug	gcgcaauuuuuugcgugagaugugcaaaacacgcacgugcgcguauacacgaagaggaacaa	scaffold0116:238084..238146:-
scaffold0183_26684	0	2723	2723	0	0	no	bta-miR-193a-MIMAT0013837-Bos-taurus-miR-193a	uggacuuugccaaggagagcgacuc	cucguuuauuuuuuguagucucccac	cucguuuauuuuuuguagucucccaccagacguuucgcgucagguccuuuuggcgccaaaugaauuggacuuugccaaggagagcgacuc	scaffold0183:4835..4925:-
scaffold0363_37701	0	143	143	0	0	no	gga-miR-1807-MIMAT0007725-Gallus-gallus-miR-1807	ucagaaugugcgccagagacuc	guuaugacgcauaucuguuuuaug	guuaugacgcauaucuguuuuauguaaaugguguuucauuuauaucagaaugugcgccagagacuc	scaffold0363:6945..7011:+
scaffold0263_32271	0	97	73	24	0	no	cel-lsy-6-3p-MIMAT0000749-Caenorhabditis-elegans-lsy-6-3p	auuuguauaaacgcucggcagau	cugauguguugacagaguu	cugauguguugacagaguucguaauacggccaguaucccgacguauuuguauaaacgcucggcagau	scaffold0263:101988..102055:+
scaffold0068_14490	0	101	100	1	0	no	hsa-miR-382-3p-MIMAT0022697-Homo-sapiens-miR-382-3p	gaucauucaaaugucgucgaagag	cuuucggcguaaacauggucgg	cuuucggcguaaacauggucggucuuccucguggcccgauuucucgaucauucaaaugucgucgaagag	scaffold0068:377630..377699:-
scaffold0047_11245	0	586	582	4	0	no	gma-miR4401b-MIMAT0022461-Glycine-max-miR4401b	ucaaagacuccaagacaccggcu	cugugugcaguugcugaaa	ucaaagacuccaagacaccggcugcugaaacgaugggcaugacuguguagcugugugcaguugcugaaa	scaffold0047:11066..11135:-
scaffold0172_25992	0	54	54	0	0	no	hsa-miR-191-3p-MIMAT0001618-Homo-sapiens-miR-191-3p	ucugcgcugcguagaauucaguugg	aacugagauugccaacgcgagguu	aacugagauugccaacgcgagguuuaaaucugcgcugcguagaauucaguugg	scaffold0172:125959..126012:-
scaffold0021_5910	0	914	860	0	54	no	ptc-miR6427-5p-MIMAT0025227-Populus-trichocarpa-miR6427-5p	acguaauguauagaguggcgcgu	agaggaaguaaaagucgua	agaggaaguaaaagucguaacaagguuuuuccguggugaccugcggaaggauauuacguaauguauagaguggcgcgu	scaffold0021:129230..129308:-
scaffold0243_31447	0	195	195	0	0	no	gga-miR-1789-MIMAT0007702-Gallus-gallus-miR-1789	uggguguaugucuugcuggcgg	ggcuguuggauacgcucuuuuaccgcc	uggguguaugucuugcuggcggaguuccccaucuggcuguuggauacgcucuuuuaccgcc	scaffold0243:115009..115070:-
scaffold0117_21624	0	27	27	0	0	no	kshv-miR-K12-4-5p-MIMAT0002191-Kaposi-sarcoma-associated-miR-K12-4-5p	agcuaaacaagggcuggaccga	ggaaaaagugccguguuuaugccuu	ggaaaaagugccguguuuaugccuugucaaacaagcaagcuaaacaagggcuggaccga	scaffold0117:83672..83731:-
