# Supplementary material for: Comparative genomics of the tardigrades Hypsibius dujardini and Ramazzottius varieornatus
Source: PLoS Biol. 2017 Jul 27;15(7):e2002266. doi: 10.1371/journal.pbio.2002266 (PMC5531438; doi:10.1371/journal.pbio.2002266)
Supplement: S4 Data — This excel file lists the properties of the 463 loci identified as potential HGTs in H. dujardini using the HGT index approach. The columns in the table are as follows: (1) protein: name of the H. dujardini HGT candidate; (2) best_metazoan_hit: identifier for the best hit in Metazoa (as identifier|database|classification); (3) metazoan_hitscore: bit score for the best metazoan hit; (4) best_nonmetazoan_hit: identifier for the best hit in non-metazoan organisms (as identifier|database|classification); (5) nonmetazoan_hitscore: bit score for the best non-metazoan hit; (6) hits_to_metazoan_nonmetazoan: summary of whether the protein has hits to one or both of Metazoa and non-Metazoa; (7) score_difference: difference in BLAST bitscore between metazoan and non-metazoan hits, the HGT index; (8) HGT_index_gt30: is the difference between best Metazoan and best non-metazoan hit scores greater than 30—the HGT index score; (9) has_metazoan_neighbour_on_same_scaffold: Does the locus have neighbours on the same scaffold with uncomplicated metazoan similarities? (10) intron_count: number of introns predicted in the gene; (11) expr_level_in_any_lib_gt_1tpm: Does the gene have evidence of expression from RNA-Seq data? hiexp = greater than 1 TPM, lowexp = less than 1 TPM; (12) tree_classification: the taxonomic classification of the locus based on RAXML phylogenetic analyses; (13) OrthogroupName: the OrthoFinder orthogroup the locus is a member of; (14) High_likelihood_HGTs: classification of likelihood of being a true HGT, with evidence supporting HighLikelihood calls; (15) Ramazzottius_HGT_homologues: orthologues and homiologues in R. varieornatus (names are R. varieornatus gene names); (16) Short_InterproScan_Names: summary of InterProScan-derived domain annotations for the locus. Where more than one domain is found, the different domains are separated by “|” characters. (XLSX) [file pbio.2002266.s021.xlsx]

## Sheet: Sheet1
protein	best_metazoan_hit	metazoan_hitscore	best_nonmetazoan_hit	nonmetazoan_hitscore	hits_to_metazoan_nonmetazoan	score_difference	HGT_canditate_index_gt30	High_likelihood_HGTs	phylogenetic_classification	expr_level_in_any_lib_gt_1tpm	OrthogroupName	Ramazzottius_HGT_homologues	Short_InterproScan_Names	intron_count
bHd00124.1	H3E4J9_PRIPA|trembl|invertebrates	75.9	A0A059A3K9_EUCGR|trembl|plants	164.1	Both	88.2	YES		complex	hiexp	OG0000567	RvY_17925.1,RvY_14267.1,RvY_16916.1,RvY_10535.1,RvY_16663.1,RvY_10489.1,RvY_10534.1,RvY_10536.1,RvY_16276.1,RvY_07244.1,RvY_10749.1,RvY_19440.1,RvY_10429.1,RvY_10538.1,RvY_16898.1,RvY_10490.1,RvY_14902.1,RvY_18033.2,RvY_04709.1,RvY_17221.1,RvY_16660.1,RvY_01367.1,RvY_04707.1,RvY_14951.1,RvY_16722.1,RvY_01966.1,RvY_19444.1,RvY_18033.1,RvY_10535.2	RGS|UDP_glucos_trans	0
bHd00161.1	A0A091QTE8_MERNU|trembl|vertebrates	37.4	I0YKG1_9CHLO|trembl|plants	72.4	Both	35	YES		complex_hgts	loexp				1
bHd00205.1	G0P879_CAEBE|trembl|invertebrates	38.9	A0A0D5NCF4_GEOSN|trembl|bacteria	94.7	Both	55.8	YES		prokaryotes	hiexp				3
bHd00257.1	G7PNV1_MACFA|trembl|mammals	44.7	A0A100HL47_9DEIO|trembl|bacteria	155.6	Both	110.9	YES		prokaryotes	hiexp				2
bHd00271.1	B4PB10_DROYA|trembl|invertebrates	36.2	S8EI24_FOMPI|trembl|fungi	142.9	Both	106.7	YES		non_metazoan	hiexp				2
bHd00297.1	A0A088A5I7_APIME|trembl|invertebrates	79.7	A0A094BM10_9PEZI|trembl|fungi	127.9	Both	48.2	YES		complex	hiexp				3
bHd00300.1	E9PCK9_HUMAN|trembl|human	31.2	M5BRH9_THACB|trembl|fungi	133.7	Both	102.5	YES	Phylogeny_and_expression_and_perdurance	non_metazoan	hiexp	OG0012111	RvY_18491.2,RvY_18491.1	DUF1349	2
bHd00317.1	G3W6M3_SARHA|trembl|mammals	201.8	G2QV65_THITE|trembl|fungi	453.8	Both	252	YES		complex	loexp				3
bHd00363.1	A0A132A3S5_SARSC|trembl|invertebrates	120.9	H3H159_PHYRM|trembl|plants	288.9	Both	168	YES		complex	loexp	OG0006634	RvY_14250.1,RvY_11515.1	Intradiol_dOase_C|Intradiol_dOase_core	2
bHd00364.1	T1K8P1_TETUR|trembl|invertebrates	107.5	A0A094AF91_9PEZI|trembl|fungi	249.2	Both	141.7	YES		non_metazoan	loexp	OG0006634	RvY_14250.1,RvY_11515.1	Intradiol_dOase_C|Intradiol_dOase_core	5
bHd00366.1	T1KKQ0_TETUR|trembl|invertebrates	110.5	W2QN77_PHYPN|trembl|plants	303.5	Both	193	YES	Phylogeny_and_expression_and_perdurance	non_metazoan	hiexp	OG0006634	RvY_11515.1,RvY_14250.1	Intradiol_dOase_C|Intradiol_dOase_core	2
bHd00399.1	B3S799_TRIAD|trembl|invertebrates	261.2	L8HIA4_ACACA|trembl|invertebrates	424.1	Both	162.9	YES		non_metazoan	hiexp				5
bHd00409.1	G1MUP3_MELGA|trembl|vertebrates	49.7	A0A0F3IE83_9GAMM|trembl|bacteria	167.5	Both	117.8	YES		not_enough_seqs	loexp	OG0008318	RvY_06714.1,RvY_03849.4,RvY_03849.1	Amino_oxidase|FAD/NAD-binding_dom|P-loop_NTPase|Sulfotransferase_dom	1
bHd00411.1	M3XVA8_MUSPF|trembl|mammals	33.9	A0A067M101_9HOMO|trembl|fungi	141.7	Both	107.8	YES		non_metazoan	hiexp				0
bHd00428.1	F7H5U2_MACMU|trembl|mammals	34.7	A0A0C3F160_9HOMO|trembl|fungi	253.4	Both	218.7	YES		non_metazoan	hiexp				0
bHd00433.1	B0VZV7_CULQU|trembl|invertebrates	80.9	A0A0E0NVB4_ORYRU|trembl|plants	142.1	Both	61.2	YES		complex	loexp	OG0000567	RvY_18033.2,RvY_17221.1,RvY_04709.1,RvY_16660.1,RvY_01367.1,RvY_04707.1,RvY_14951.1,RvY_16722.1,RvY_01966.1,RvY_19444.1,RvY_18033.1,RvY_10535.2,RvY_17925.1,RvY_14267.1,RvY_16916.1,RvY_16663.1,RvY_10489.1,RvY_10535.1,RvY_10534.1,RvY_10536.1,RvY_16276.1,RvY_07244.1,RvY_10749.1,RvY_19440.1,RvY_10429.1,RvY_10538.1,RvY_10490.1,RvY_16898.1,RvY_14902.1	RGS|UDP_glucos_trans	1
bHd00441.1	A0A077ZGC6_TRITR|trembl|invertebrates	184.1	A0A0L0HTI1_SPIPN|trembl|fungi	383.6	Both	199.5	YES	Phylogeny_and_expression_and_perdurance	non_metazoan	hiexp	OG0000478	RvY_02215.1,RvY_08065.1,RvY_07834.1,RvY_16735.2,RvY_08064.1,RvY_06344.1,RvY_18370.1,RvY_16735.1	Atg8-like|NH4_transpt_AmtB-like_dom|Peptidase_S1_PA|Trypsin_dom|Ubiquitin-rel_dom	3
bHd00473.1	A0A077ZGC6_TRITR|trembl|invertebrates	185.7	A0A0L0HTI1_SPIPN|trembl|fungi	476.9	Both	291.2	YES	Phylogeny_and_expression_and_perdurance	non_metazoan	hiexp	OG0000478	RvY_16735.1,RvY_18370.1,RvY_06344.1,RvY_08064.1,RvY_16735.2,RvY_08065.1,RvY_07834.1,RvY_02215.1	Atg8-like|NH4_transpt_AmtB-like_dom|Peptidase_S1_PA|Trypsin_dom|Ubiquitin-rel_dom	7
bHd00585.1	T1GEF6_MEGSC|trembl|invertebrates	42.4	A0A0Q9YP65_9COXI|trembl|bacteria	115.9	Both	73.5	YES	Phylogeny_and_expression_and_perdurance	complex_hgts	hiexp	OG0002444	RvY_02785.1,RvY_03923.1,RvY_00427.1,RvY_16642.1,RvY_03427.1,RvY_04431.1	ANF_lig-bd_rcpt|Methyltransf_11|Methyltransf_12|Peripla_BP_I|SAM-dependent_MTases	2
bHd00589.1	V3YWK1_LOTGI|trembl|invertebrates	71.2	I1K4M2_SOYBN|trembl|plants	137.9	Both	66.7	YES		complex	hiexp	OG0000567	RvY_10749.1,RvY_19440.1,RvY_10536.1,RvY_07244.1,RvY_16276.1,RvY_10490.1,RvY_16898.1,RvY_14902.1,RvY_10429.1,RvY_10538.1,RvY_17925.1,RvY_10489.1,RvY_16916.1,RvY_16663.1,RvY_10535.1,RvY_10534.1,RvY_14267.1,RvY_19444.1,RvY_01966.1,RvY_10535.2,RvY_18033.1,RvY_01367.1,RvY_04707.1,RvY_18033.2,RvY_17221.1,RvY_04709.1,RvY_16660.1,RvY_16722.1,RvY_14951.1	RGS|UDP_glucos_trans	1
bHd00616.1	A0A0C2MX64_THEKT|trembl|invertebrates	228	A0A0D2VPX4_CAPO3|trembl|invertebrates	397.1	Both	169.1	YES	Phylogeny_and_expression_and_perdurance	non_metazoan	hiexp	OG0002325	RvY_19317.2,RvY_19317.3,RvY_19317.1	ApbE|ApbE-like|FMN-bd|OxRdtase_FMN_N	1
bHd00617.1	G3U5A0_LOXAF|trembl|mammals	35.4	A0A0D2VPX4_CAPO3|trembl|invertebrates	294.3	Both	258.9	YES	Phylogeny_and_expression_and_perdurance	non_metazoan	hiexp	OG0002325	RvY_19317.1,RvY_19317.3,RvY_19317.2	ApbE|ApbE-like|FMN-bd|OxRdtase_FMN_N	3
bHd00780.1	C3ZXH0_BRAFL|trembl|invertebrates	47.8	A0A100HL47_9DEIO|trembl|bacteria	193	Both	145.2	YES		prokaryotes	hiexp				8
bHd00794.1	H2V8I2_TAKRU|trembl|vertebrates	35.4	A0A0U5JFF7_9CHLA|trembl|bacteria	67	Both	31.6	YES		not_enough_seqs	hiexp				6
bHd00811.1	G6DMD7_DANPL|trembl|invertebrates	37.7	H8KXQ6_SOLCM|trembl|bacteria	69.7	Both	32	YES		not_enough_seqs	loexp				4
bHd00832.1	W4Z8N4_STRPU|trembl|invertebrates	152.1	A0A0C3F8R0_9HOMO|trembl|fungi	517.3	Both	365.2	YES		complex	hiexp	OG0000403	RvY_00956.1	Cu-oxidase|Cu-oxidase_2|Cu-oxidase_3|Cupredoxin|VWF_A|Znf_C2CH	5
bHd00876.1	F7H534_MACMU|trembl|mammals	35.4	I0YLL8_9CHLO|trembl|plants	151.4	Both	116	YES	Phylogeny_and_expression_and_perdurance	prokaryotes	hiexp	OG0001952	RvY_10252.1,RvY_06960.2,RvY_00334.1,RvY_06452.1,RvY_14265.1,RvY_10254.1,RvY_06868.1,RvY_06960.1,RvY_06939.1	Ankyrin_rpt|Ankyrin_rpt-contain_dom|BTB/POZ_dom|PHTB1_C_dom|PHTB1_N_dom|RCC1/BLIP-II|Reg_chr_condens|SKP1/BTB/POZ	1
bHd00906.1	W5QC52_SHEEP|trembl|mammals	35.4	M3FRT8_LEPIR|trembl|bacteria	71.2	Both	35.8	YES		prokaryotes	hiexp				0
bHd00993.1	E9FVR9_DAPPU|trembl|invertebrates	36.6	A0A0K1PXT7_9DELT|trembl|bacteria	275.4	Both	238.8	YES		prokaryotes	hiexp				0
bHd00994.1	A0A0L0BY91_LUCCU|trembl|invertebrates	39.3	Q0B7L0_BURCM|trembl|bacteria	278.5	Both	239.2	YES		prokaryotes	loexp				2
bHd01145.1	A0A0J7KSY1_LASNI|trembl|invertebrates	35	Q89CW8_BRADU|trembl|bacteria	114.4	Both	79.4	YES		prokaryotes	hiexp				3
bHd01146.1	Q16K36_AEDAE|trembl|invertebrates	35.4	I4JIX8_PSEST|trembl|bacteria	112.5	Both	77.1	YES		prokaryotes	hiexp				1
bHd01149.1	-	0	A0A085FRC6_9BRAD|trembl|bacteria	115.2	Single	115.2	YES		prokaryotes	hiexp				1
bHd01290.1	J9K2S2_ACYPI|trembl|invertebrates	61.6	A0A0F4ZL70_9PEZI|trembl|fungi	91.7	Both	30.1	YES		metazoan	loexp				2
bHd01470.1	A0A0J7K4C6_LASNI|trembl|invertebrates	277.3	A0A0A0D6T3_9PROT|trembl|bacteria	328.2	Both	50.9	YES	Phylogeny_and_expression_and_perdurance	prokaryotes	hiexp	OG0012119	RvY_11574.1,RvY_08325.1	TauD/TfdA-like	1
bHd01490.1	H0VRJ2_CAVPO|trembl|rodents	31.2	G3ASW3_SPAPN|trembl|fungi	75.5	Both	44.3	YES		non_metazoan	loexp	OG0007734	RvY_16176.1,RvY_02615.1	Barwin_dom|Expansin/allergen_DPBB_dom|RlpA-like_DPBB	0
bHd01506.1	I1EM41_AMPQE|trembl|invertebrates	189.9	A0A0X8D941_9BACL|trembl|bacteria	311.2	Both	121.3	YES		prokaryotes	hiexp				1
bHd01507.1	E3NQ50_CAERE|trembl|invertebrates	40.8	F0XAR4_GROCL|trembl|fungi	131	Both	90.2	YES		non_metazoan	hiexp				1
bHd01508.1	E3NQ50_CAERE|trembl|invertebrates	40	M7N320_9BACT|trembl|bacteria	102.8	Both	62.8	YES		prokaryotes	hiexp				0
bHd01633.1	I1G2X2_AMPQE|trembl|invertebrates	267.3	W7TTD4_9STRA|trembl|plants	430.6	Both	163.3	YES		complex	hiexp	OG0000414	RvY_12413.1,RvY_12414.1	Cyt_B5-like_heme/steroid-bd|FA_desaturase_dom	2
bHd01634.1	I1G2X2_AMPQE|trembl|invertebrates	276.9	G4Z3T1_PHYSP|trembl|plants	446.8	Both	169.9	YES		complex	hiexp	OG0000414	RvY_12414.1,RvY_12413.1	Cyt_B5-like_heme/steroid-bd|FA_desaturase_dom	3
bHd01640.1	K7F1I0_PELSI|trembl|vertebrates	48.1	I0YLL8_9CHLO|trembl|plants	138.3	Both	90.2	YES	Phylogeny_and_expression_and_perdurance	complex_hgts	hiexp	OG0001952	RvY_06960.1,RvY_06868.1,RvY_10254.1,RvY_14265.1,RvY_10252.1,RvY_06960.2,RvY_06452.1,RvY_00334.1,RvY_06939.1	Ankyrin_rpt|Ankyrin_rpt-contain_dom|BTB/POZ_dom|PHTB1_C_dom|PHTB1_N_dom|RCC1/BLIP-II|Reg_chr_condens|SKP1/BTB/POZ	1
bHd01641.1	G3HJB2_CRIGR|trembl|rodents	35.8	I0YLL8_9CHLO|trembl|plants	167.9	Both	132.1	YES	Phylogeny_and_expression_and_perdurance	prokaryotes	hiexp	OG0001952	RvY_06868.1,RvY_06960.1,RvY_10254.1,RvY_14265.1,RvY_10252.1,RvY_06452.1,RvY_06960.2,RvY_00334.1,RvY_06939.1	Ankyrin_rpt|Ankyrin_rpt-contain_dom|BTB/POZ_dom|PHTB1_C_dom|PHTB1_N_dom|RCC1/BLIP-II|Reg_chr_condens|SKP1/BTB/POZ	3
bHd01829.1	K1Q2A1_CRAGI|trembl|invertebrates	134.4	A0A125NVG8_9BURK|trembl|bacteria	424.5	Both	290.1	YES		prokaryotes	hiexp				3
bHd01943.1	A0A0D6MCA7_9BILA|trembl|invertebrates	42	I0YLL8_9CHLO|trembl|plants	146.7	Both	104.7	YES		prokaryotes	loexp	OG0001952	RvY_06939.1,RvY_10254.1,RvY_06868.1,RvY_06960.1,RvY_10252.1,RvY_06960.2,RvY_06452.1,RvY_00334.1,RvY_14265.1	Ankyrin_rpt|Ankyrin_rpt-contain_dom|BTB/POZ_dom|PHTB1_C_dom|PHTB1_N_dom|RCC1/BLIP-II|Reg_chr_condens|SKP1/BTB/POZ	1
bHd01947.1	DHSO_BOMMO|sprot|invertebrates	106.3	A0A0E9NP20_9ASCO|trembl|fungi	303.9	Both	197.6	YES	Phylogeny_and_expression_and_perdurance	non_metazoan	hiexp	OG0000541	RvY_14554.1,RvY_06823.1,RvY_04203.1,RvY_16777.1,RvY_06986.1,RvY_04787.1	ADH_C|ADH_N|ADH_N_assoc|Glu_dehyd_C|GroES-like|Metallo-B-lactamas|NAD(P)-bd_dom|PKS_ER|PRD|PTS_EIIA_type-2_dom|PTS_EIIB_2|PTS_EIIB_2/3|PTS_EIIC_2|PTS_sugar-sp_permease|PTrfase/Anion_transptr|PyrdxlP-dep_Trfase	6
bHd02074.1	G6DBX1_DANPL|trembl|invertebrates	83.6	A0A087GLD1_ARAAL|trembl|plants	164.9	Both	81.3	YES		complex	loexp	OG0000567	RvY_17925.1,RvY_14267.1,RvY_10534.1,RvY_10535.1,RvY_16916.1,RvY_16663.1,RvY_10489.1,RvY_16276.1,RvY_07244.1,RvY_10536.1,RvY_19440.1,RvY_10749.1,RvY_10538.1,RvY_10429.1,RvY_14902.1,RvY_10490.1,RvY_16898.1,RvY_16660.1,RvY_18033.2,RvY_17221.1,RvY_04709.1,RvY_04707.1,RvY_01367.1,RvY_14951.1,RvY_16722.1,RvY_01966.1,RvY_19444.1,RvY_18033.1,RvY_10535.2	RGS|UDP_glucos_trans	3
bHd02113.1	F1MMV0_BOVIN|trembl|mammals	112.5	I0YLL8_9CHLO|trembl|plants	193.4	Both	80.9	YES		complex	hiexp	OG0001952	RvY_10254.1,RvY_06868.1,RvY_06960.1,RvY_00334.1,RvY_06960.2,RvY_06452.1,RvY_10252.1,RvY_14265.1,RvY_06939.1	Ankyrin_rpt|Ankyrin_rpt-contain_dom|BTB/POZ_dom|PHTB1_C_dom|PHTB1_N_dom|RCC1/BLIP-II|Reg_chr_condens|SKP1/BTB/POZ	8
bHd02115.1	A0A0R3RBC5_9BILA|trembl|invertebrates	68.9	B0C4T8_ACAM1|trembl|bacteria	275.4	Both	206.5	YES	Phylogeny_and_expression_and_perdurance	prokaryotes	hiexp	OG0010561	RvY_08131.1,RvY_08130.1,RvY_03901.1,RvY_03902.1	NAD(P)-bd_dom|NmrA-like	1
bHd02126.1	E9HG75_DAPPU|trembl|invertebrates	172.6	A0A137NW57_CONC2|trembl|fungi	249.6	Both	77	YES		complex	loexp	OG0003553	RvY_12533.1	Apple|Glyco_hydro_5|Glycoside_hydrolase_SF|Ig-like_dom|Pan_app|Peptidase_S1_PA|Trypsin_dom	9
bHd02188.1	A0A0J7MN07_LASNI|trembl|invertebrates	50.1	G4HH30_9BACL|trembl|bacteria	116.3	Both	66.2	YES		prokaryotes	loexp				0
bHd02206.1	A0A0M3IQH9_ASCLU|trembl|invertebrates	52.8	A0A0L0DDS2_THETB|trembl|invertebrates	115.5	Both	62.7	YES	Phylogeny_and_expression_and_perdurance	complex_hgts	hiexp	OG0006120	RvY_10550.1,RvY_02086.1,RvY_02086.2,RvY_08499.1	AB_hydrolase|Glyco_transf_92|HtrL|Nucleotide-diphossugar_trans	1
bHd02240.1	B3RVH7_TRIAD|trembl|invertebrates	460.7	A9TPZ2_PHYPA|trembl|plants	599.4	Both	138.7	YES		complex	hiexp				3
bHd02255.1	K7ISY5_NASVI|trembl|invertebrates	74.7	B9MVE1_POPTR|trembl|plants	132.1	Both	57.4	YES	Phylogeny_and_expression_and_perdurance	non_metazoan	hiexp	OG0000567	RvY_14267.1,RvY_10534.1,RvY_16916.1,RvY_16663.1,RvY_10489.1,RvY_10535.1,RvY_17925.1,RvY_10538.1,RvY_10429.1,RvY_14902.1,RvY_16898.1,RvY_10490.1,RvY_07244.1,RvY_16276.1,RvY_10536.1,RvY_19440.1,RvY_10749.1,RvY_14951.1,RvY_16722.1,RvY_16660.1,RvY_18033.2,RvY_17221.1,RvY_04709.1,RvY_04707.1,RvY_01367.1,RvY_18033.1,RvY_10535.2,RvY_01966.1,RvY_19444.1	RGS|UDP_glucos_trans	1
bHd02256.1	A0A0N4VCI1_ENTVE|trembl|invertebrates	71.6	K4AJK0_SETIT|trembl|plants	144.8	Both	73.2	YES	Phylogeny_and_expression_and_perdurance	non_metazoan	hiexp	OG0000567	RvY_10534.1,RvY_16916.1,RvY_10489.1,RvY_16663.1,RvY_10535.1,RvY_14267.1,RvY_17925.1,RvY_14902.1,RvY_16898.1,RvY_10490.1,RvY_10538.1,RvY_10429.1,RvY_19440.1,RvY_10749.1,RvY_16276.1,RvY_07244.1,RvY_10536.1,RvY_16722.1,RvY_14951.1,RvY_04707.1,RvY_01367.1,RvY_16660.1,RvY_04709.1,RvY_18033.2,RvY_17221.1,RvY_10535.2,RvY_18033.1,RvY_19444.1,RvY_01966.1	RGS|UDP_glucos_trans	0
bHd02285.1	X1WS60_ACYPI|trembl|invertebrates	273.9	A0A0A0D4F4_9PROT|trembl|bacteria	449.5	Both	175.6	YES		prokaryotes	hiexp				3
bHd02373.1	A7STQ0_NEMVE|trembl|invertebrates	71.6	S8EPW8_FOMPI|trembl|fungi	325.9	Both	254.3	YES	Phylogeny_and_expression_and_perdurance	non_metazoan	hiexp	OG0006370	RvY_02225.1,RvY_02225.2	EGF-like_CS|EGF-like_dom|Glyco_trans_17	3
bHd02390.1	A7T454_NEMVE|trembl|invertebrates	191.4	A0A0C1IQ84_9SPHI|trembl|bacteria	240	Both	48.6	YES		prokaryotes	hiexp				0
bHd02409.1	J9K229_ACYPI|trembl|invertebrates	119.8	A0A015KUD5_9GLOM|trembl|fungi	236.9	Both	117.1	YES		non_metazoan	loexp	OG0000737	RvY_09660.1,RvY_19438.1,RvY_19550.1,RvY_19612.1,RvY_19411.1,RvY_06577.2,RvY_18620.1,RvY_06067.1,RvY_04077.1,RvY_04572.1,RvY_01632.1,RvY_19298.1,RvY_06577.1,RvY_02121.1,RvY_11536.1	DUF659|HATC_C_dom|RNaseH-like_dom|RT_dom|Znf_BED	5
bHd02461.1	H2SS29_TAKRU|trembl|vertebrates	67	U4KVA2_PYROM|trembl|fungi	213.8	Both	146.8	YES		complex	loexp				4
bHd02487.1	A7RIS2_NEMVE|trembl|invertebrates	143.7	E1ZF84_CHLVA|trembl|plants	306.2	Both	162.5	YES		metazoan	hiexp				1
bHd02496.1	G0MG69_CAEBE|trembl|invertebrates	70.1	A5G933_GEOUR|trembl|bacteria	217.6	Both	147.5	YES		complex	hiexp				0
bHd02551.1	A0A0Q3ZDX9_ALLMI|trembl|vertebrates	36.2	B6QZI0_9RHOB|trembl|bacteria	109.4	Both	73.2	YES	Phylogeny_and_expression_and_perdurance	prokaryotes	hiexp	OG0017710	RvY_18219.1	GH114_TIM-barrel|Glycoside_hydrolase_SF	2
bHd02813.1	A0A0P7WQV6_9TELE|trembl|vertebrates	36.2	D8RWS6_SELML|trembl|plants	134.4	Both	98.2	YES		non_metazoan	loexp				1
bHd02819.1	F7I0S0_CALJA|trembl|mammals	38.5	I0YLL8_9CHLO|trembl|plants	170.2	Both	131.7	YES	Phylogeny_and_expression_and_perdurance	prokaryotes	hiexp	OG0001952	RvY_06868.1,RvY_06960.1,RvY_10254.1,RvY_14265.1,RvY_06960.2,RvY_00334.1,RvY_06452.1,RvY_10252.1,RvY_06939.1	Ankyrin_rpt|Ankyrin_rpt-contain_dom|BTB/POZ_dom|PHTB1_C_dom|PHTB1_N_dom|RCC1/BLIP-II|Reg_chr_condens|SKP1/BTB/POZ	2
bHd02829.1	E1BZ83_CHICK|trembl|vertebrates	37.7	I0YLL8_9CHLO|trembl|plants	166.4	Both	128.7	YES	Phylogeny_and_expression_and_perdurance	prokaryotes	hiexp	OG0001952	RvY_14265.1,RvY_10252.1,RvY_06960.2,RvY_06452.1,RvY_00334.1,RvY_06868.1,RvY_06960.1,RvY_10254.1,RvY_06939.1	Ankyrin_rpt|Ankyrin_rpt-contain_dom|BTB/POZ_dom|PHTB1_C_dom|PHTB1_N_dom|RCC1/BLIP-II|Reg_chr_condens|SKP1/BTB/POZ	1
bHd02856.1	V4AUD6_LOTGI|trembl|invertebrates	101.7	A0A0D0GKU7_9SPHI|trembl|bacteria	181.8	Both	80.1	YES		prokaryotes	hiexp				0
bHd02868.1	K1PFL5_CRAGI|trembl|invertebrates	261.9	A0A0B6WSD8_9BACT|trembl|bacteria	747.7	Both	485.8	YES		prokaryotes	loexp	OG0005199	RvY_12236.1,RvY_12142.1,RvY_12084.1,RvY_12082.1,RvY_12237.1,RvY_12140.1,RvY_12083.1,RvY_16885.1,RvY_12018.1,RvY_12238.1	Fn3-like|GPCR_Rhodpsn|GPCR_Rhodpsn_7TM|Glyco_hydro_3_C|Glyco_hydro_3_N|Glycoside_hydrolase_SF|Ribosomal_S15|S15_NS1_RNA-bd	5
bHd02933.1	H2Z6L9_CIOSA|trembl|invertebrates	52.4	A0A060LT15_9BACI|trembl|bacteria	94.7	Both	42.3	YES	Phylogeny_and_expression_and_perdurance	prokaryotes	hiexp	OG0000432	RvY_12782.1	BGBP_N|ConA-like_dom|GH16|Kinase-like_dom|Prot_kinase_dom|Ser-Thr/Tyr_kinase_cat_dom|Tyr_kinase_cat_dom|WSC_carb-bd	2
bHd02934.1	T1JF06_STRMM|trembl|invertebrates	143.7	A0A0Q3WIX4_BRECH|trembl|bacteria	187.2	Both	43.5	YES	Phylogeny_and_expression_and_perdurance	prokaryotes	hiexp	OG0000432	RvY_12782.1	BGBP_N|ConA-like_dom|GH16|Kinase-like_dom|Prot_kinase_dom|Ser-Thr/Tyr_kinase_cat_dom|Tyr_kinase_cat_dom|WSC_carb-bd	1
bHd02940.1	T1JF06_STRMM|trembl|invertebrates	137.5	A0A0A2TJI8_9BACI|trembl|bacteria	200.7	Both	63.2	YES	Phylogeny_and_expression_and_perdurance	prokaryotes	hiexp	OG0000432	RvY_12782.1	BGBP_N|ConA-like_dom|GH16|Kinase-like_dom|Prot_kinase_dom|Ser-Thr/Tyr_kinase_cat_dom|Tyr_kinase_cat_dom|WSC_carb-bd	3
bHd03051.1	B0WYS1_CULQU|trembl|invertebrates	230.7	C5X9A0_SORBI|trembl|plants	261.9	Both	31.2	YES		metazoan	loexp				20
bHd03253.1	T1IXA6_STRMM|trembl|invertebrates	208	A0A090M8Q6_OSTTA|trembl|plants	260.4	Both	52.4	YES		non_metazoan	loexp				7
bHd03298.1	A0A087ZMU7_APIME|trembl|invertebrates	67.8	A0A0L0HV85_SPIPN|trembl|fungi	101.3	Both	33.5	YES		complex_hgts	hiexp				1
bHd03347.1	-	0	A0A0G3A0E8_9DELT|trembl|bacteria	166.8	Single	166.8	YES		prokaryotes	hiexp				1
bHd03362.1	A0A0L7QQ40_9HYME|trembl|invertebrates	58.2	A0A085BF07_9FLAO|trembl|bacteria	397.9	Both	339.7	YES		prokaryotes	hiexp				1
bHd03373.1	H3CDB1_TETNG|trembl|vertebrates	33.5	U9V049_RHIID|trembl|fungi	116.3	Both	82.8	YES		non_metazoan	hiexp				1
bHd03418.1	A0A132A590_SARSC|trembl|invertebrates	141.7	A0A098VVG6_9MICR|trembl|fungi	195.7	Both	54	YES		complex	hiexp	OG0005217	RvY_04444.1,RvY_11277.1	Glyco_hydro_19_cat|Kinase-like_dom|LysM_dom|Lysozyme-like_dom|Peptidase_M12A|Peptidase_Metallo|Prot_kinase_dom|UDP-Glc/GDP-Man_DH_C	1
bHd03486.1	G3SBH6_GORGO|trembl|mammals	45.1	D2VZK2_NAEGR|trembl|invertebrates	162.5	Both	117.4	YES		complex_hgts	loexp	OG0008318	RvY_06714.1,RvY_03849.1,RvY_03849.4	Amino_oxidase|FAD/NAD-binding_dom|P-loop_NTPase|Sulfotransferase_dom	1
bHd03506.1	A8X705_CAEBR|trembl|invertebrates	109.8	D8RK94_SELML|trembl|plants	433	Both	323.2	YES	Phylogeny_and_expression_and_perdurance	non_metazoan	hiexp	OG0000541	RvY_06823.1,RvY_04203.1,RvY_16777.1,RvY_06986.1,RvY_04787.1,RvY_14554.1	ADH_C|ADH_N|ADH_N_assoc|Glu_dehyd_C|GroES-like|Metallo-B-lactamas|NAD(P)-bd_dom|PKS_ER|PRD|PTS_EIIA_type-2_dom|PTS_EIIB_2|PTS_EIIB_2/3|PTS_EIIC_2|PTS_sugar-sp_permease|PTrfase/Anion_transptr|PyrdxlP-dep_Trfase	7
bHd03647.1	A0A084VPK2_ANOSI|trembl|invertebrates	36.6	A0A0Q9YP65_9COXI|trembl|bacteria	95.1	Both	58.5	YES	Phylogeny_and_expression_and_perdurance	complex_hgts	hiexp	OG0002444	RvY_03427.1,RvY_04431.1,RvY_03923.1,RvY_02785.1,RvY_00427.1,RvY_16642.1	ANF_lig-bd_rcpt|Methyltransf_11|Methyltransf_12|Peripla_BP_I|SAM-dependent_MTases	1
bHd03666.1	N6UIF9_DENPD|trembl|invertebrates	225.7	A0A0B7NBT2_9FUNG|trembl|fungi	299.3	Both	73.6	YES		non_metazoan	loexp				2
bHd03672.1	X1XDK9_ACYPI|trembl|invertebrates	246.9	A0A0B6X0X2_9BACT|trembl|bacteria	436.8	Both	189.9	YES	Phylogeny_and_expression_and_perdurance	prokaryotes	hiexp	OG0008212	RvY_16739.1,RvY_17300.1,RvY_10993.1,RvY_16739.2,RvY_16740.1	DUF4611|Glc/Sorbosone_DH|Quinoprot_gluc/sorb_DH	2
bHd03765.1	H2Y364_CIOIN|trembl|invertebrates	36.2	A0A0C2XDE3_HEBCY|trembl|fungi	110.5	Both	74.3	YES		non_metazoan	hiexp				1
bHd03869.1	A0A0V1AT96_TRISP|trembl|invertebrates	61.2	G8M4V7_9BURK|trembl|bacteria	285	Both	223.8	YES		prokaryotes	hiexp				3
bHd03895.1	X1XAA8_ACYPI|trembl|invertebrates	92.8	A0A0R0ARR5_9GAMM|trembl|bacteria	127.9	Both	35.1	YES		prokaryotes	loexp				5
bHd03897.1	U3I7F0_ANAPL|trembl|vertebrates	39.3	I0YNJ9_9CHLO|trembl|plants	82	Both	42.7	YES	Phylogeny_and_expression_and_perdurance	prokaryotes	hiexp	OG0001952	RvY_06960.1,RvY_06868.1,RvY_10254.1,RvY_14265.1,RvY_10252.1,RvY_06452.1,RvY_06960.2,RvY_00334.1,RvY_06939.1	Ankyrin_rpt|Ankyrin_rpt-contain_dom|BTB/POZ_dom|PHTB1_C_dom|PHTB1_N_dom|RCC1/BLIP-II|Reg_chr_condens|SKP1/BTB/POZ	4
bHd03905.1	B0VZV7_CULQU|trembl|invertebrates	83.6	K3ZSW7_SETIT|trembl|plants	140.6	Both	57	YES	Phylogeny_and_expression_and_perdurance	non_metazoan	hiexp	OG0000567	RvY_19444.1,RvY_01966.1,RvY_10535.2,RvY_18033.1,RvY_01367.1,RvY_04707.1,RvY_17221.1,RvY_18033.2,RvY_04709.1,RvY_16660.1,RvY_16722.1,RvY_14951.1,RvY_10749.1,RvY_19440.1,RvY_10536.1,RvY_16276.1,RvY_07244.1,RvY_16898.1,RvY_10490.1,RvY_14902.1,RvY_10429.1,RvY_10538.1,RvY_17925.1,RvY_10535.1,RvY_16916.1,RvY_16663.1,RvY_10489.1,RvY_10534.1,RvY_14267.1	RGS|UDP_glucos_trans	1
bHd03911.1	C3Z831_BRAFL|trembl|invertebrates	76.6	M0XX24_HORVD|trembl|plants	158.7	Both	82.1	YES		complex	hiexp	OG0000567	RvY_19444.1,RvY_01966.1,RvY_10535.2,RvY_18033.1,RvY_01367.1,RvY_04707.1,RvY_17221.1,RvY_18033.2,RvY_04709.1,RvY_16660.1,RvY_16722.1,RvY_14951.1,RvY_10749.1,RvY_19440.1,RvY_10536.1,RvY_07244.1,RvY_16276.1,RvY_10490.1,RvY_16898.1,RvY_14902.1,RvY_10429.1,RvY_10538.1,RvY_17925.1,RvY_10535.1,RvY_16916.1,RvY_16663.1,RvY_10489.1,RvY_10534.1,RvY_14267.1	RGS|UDP_glucos_trans	0
bHd03913.1	B3RSD7_TRIAD|trembl|invertebrates	77	D7MAH4_ARALL|trembl|plants	148.3	Both	71.3	YES		complex	hiexp	OG0000567	RvY_19444.1,RvY_01966.1,RvY_10535.2,RvY_18033.1,RvY_04707.1,RvY_01367.1,RvY_16660.1,RvY_18033.2,RvY_04709.1,RvY_17221.1,RvY_16722.1,RvY_14951.1,RvY_19440.1,RvY_10749.1,RvY_07244.1,RvY_16276.1,RvY_10536.1,RvY_14902.1,RvY_10490.1,RvY_16898.1,RvY_10538.1,RvY_10429.1,RvY_17925.1,RvY_10534.1,RvY_16916.1,RvY_16663.1,RvY_10489.1,RvY_10535.1,RvY_14267.1	RGS|UDP_glucos_trans	0
bHd03914.1	G6DBX1_DANPL|trembl|invertebrates	77	B9IJF1_POPTR|trembl|plants	159.1	Both	82.1	YES		complex	hiexp	OG0000567	RvY_16660.1,RvY_17221.1,RvY_18033.2,RvY_04709.1,RvY_04707.1,RvY_01367.1,RvY_14951.1,RvY_16722.1,RvY_01966.1,RvY_19444.1,RvY_18033.1,RvY_10535.2,RvY_17925.1,RvY_14267.1,RvY_10534.1,RvY_10489.1,RvY_16916.1,RvY_16663.1,RvY_10535.1,RvY_07244.1,RvY_16276.1,RvY_10536.1,RvY_19440.1,RvY_10749.1,RvY_10538.1,RvY_10429.1,RvY_14902.1,RvY_10490.1,RvY_16898.1	RGS|UDP_glucos_trans	0
bHd03915.1	H3FNK7_PRIPA|trembl|invertebrates	77.8	M0XX24_HORVD|trembl|plants	169.1	Both	91.3	YES		complex	hiexp	OG0000567	RvY_14902.1,RvY_10490.1,RvY_16898.1,RvY_10538.1,RvY_10429.1,RvY_19440.1,RvY_10749.1,RvY_16276.1,RvY_07244.1,RvY_10536.1,RvY_10534.1,RvY_16663.1,RvY_16916.1,RvY_10535.1,RvY_10489.1,RvY_14267.1,RvY_17925.1,RvY_10535.2,RvY_18033.1,RvY_19444.1,RvY_01966.1,RvY_16722.1,RvY_14951.1,RvY_04707.1,RvY_01367.1,RvY_16660.1,RvY_18033.2,RvY_04709.1,RvY_17221.1	RGS|UDP_glucos_trans	0
bHd03916.1	A0A0L7QNH0_9HYME|trembl|invertebrates	80.1	V4TL50_9ROSI|trembl|plants	165.6	Both	85.5	YES		complex	hiexp	OG0000567	RvY_10749.1,RvY_19440.1,RvY_10536.1,RvY_16276.1,RvY_07244.1,RvY_16898.1,RvY_10490.1,RvY_14902.1,RvY_10429.1,RvY_10538.1,RvY_17925.1,RvY_10535.1,RvY_16916.1,RvY_16663.1,RvY_10489.1,RvY_10534.1,RvY_14267.1,RvY_19444.1,RvY_01966.1,RvY_10535.2,RvY_18033.1,RvY_01367.1,RvY_04707.1,RvY_04709.1,RvY_18033.2,RvY_17221.1,RvY_16660.1,RvY_16722.1,RvY_14951.1	RGS|UDP_glucos_trans	2
bHd03930.1	F7DTX0_HORSE|trembl|mammals	34.3	I0YLL8_9CHLO|trembl|plants	118.2	Both	83.9	YES	Phylogeny_and_expression_and_perdurance	prokaryotes	hiexp	OG0001952	RvY_06960.1,RvY_06868.1,RvY_10254.1,RvY_14265.1,RvY_10252.1,RvY_06452.1,RvY_06960.2,RvY_00334.1,RvY_06939.1	Ankyrin_rpt|Ankyrin_rpt-contain_dom|BTB/POZ_dom|PHTB1_C_dom|PHTB1_N_dom|RCC1/BLIP-II|Reg_chr_condens|SKP1/BTB/POZ	1
bHd03931.1	L9L292_TUPCH|trembl|mammals	36.2	I0YNJ9_9CHLO|trembl|plants	112.1	Both	75.9	YES	Phylogeny_and_expression_and_perdurance	prokaryotes	hiexp	OG0001952	RvY_06939.1,RvY_06452.1,RvY_06960.2,RvY_00334.1,RvY_10252.1,RvY_14265.1,RvY_10254.1,RvY_06960.1,RvY_06868.1	Ankyrin_rpt|Ankyrin_rpt-contain_dom|BTB/POZ_dom|PHTB1_C_dom|PHTB1_N_dom|RCC1/BLIP-II|Reg_chr_condens|SKP1/BTB/POZ	1
bHd03933.1	A0A0N4X870_HAEPC|trembl|invertebrates	40.4	I0YNJ9_9CHLO|trembl|plants	132.1	Both	91.7	YES	Phylogeny_and_expression_and_perdurance	prokaryotes	hiexp	OG0001952	RvY_10254.1,RvY_06960.1,RvY_06868.1,RvY_10252.1,RvY_06960.2,RvY_00334.1,RvY_06452.1,RvY_14265.1,RvY_06939.1	Ankyrin_rpt|Ankyrin_rpt-contain_dom|BTB/POZ_dom|PHTB1_C_dom|PHTB1_N_dom|RCC1/BLIP-II|Reg_chr_condens|SKP1/BTB/POZ	1
bHd04038.1	T1KLV6_TETUR|trembl|invertebrates	51.6	A0A0P9DFV9_9CHLR|trembl|bacteria	120.9	Both	69.3	YES		prokaryotes	loexp	OG0011262	RvY_16836.1	ConA-like_dom|GH16	2
bHd04063.2	B4QFJ8_DROSI|trembl|invertebrates	87.4	A0A098GB76_TATMI|trembl|bacteria	151	Both	63.6	YES		complex	loexp	OG0002444	RvY_16642.1,RvY_00427.1,RvY_03923.1,RvY_02785.1,RvY_03427.1,RvY_04431.1	ANF_lig-bd_rcpt|Methyltransf_11|Methyltransf_12|Peripla_BP_I|SAM-dependent_MTases	15
bHd04064.1	F7DZT0_XENTR|trembl|vertebrates	40	A0A0Q9YP65_9COXI|trembl|bacteria	152.5	Both	112.5	YES	Phylogeny_and_expression_and_perdurance	prokaryotes	hiexp	OG0002444	RvY_04431.1,RvY_03427.1,RvY_16642.1,RvY_00427.1,RvY_03923.1,RvY_02785.1	ANF_lig-bd_rcpt|Methyltransf_11|Methyltransf_12|Peripla_BP_I|SAM-dependent_MTases	0
bHd04081.1	A0A067R8J6_ZOONE|trembl|invertebrates	185.7	F2UPC3_SALR5|trembl|invertebrates	380.2	Both	194.5	YES		non_metazoan	loexp	OG0000403	RvY_00956.1	Cu-oxidase|Cu-oxidase_2|Cu-oxidase_3|Cupredoxin|VWF_A|Znf_C2CH	4
bHd04083.1	A0A091D087_FUKDA|trembl|rodents	33.9	A0A0Q7DYI7_9RHIZ|trembl|bacteria	308.5	Both	274.6	YES		prokaryotes	hiexp				1
bHd04084.1	H0Y1D4_OTOGA|trembl|mammals	40	A0A0Q5ZNV0_9FLAO|trembl|bacteria	251.5	Both	211.5	YES		prokaryotes	hiexp				0
bHd04085.1	A0A093HN47_STRCA|trembl|vertebrates	32.7	C1D3J7_DEIDV|trembl|bacteria	102.1	Both	69.4	YES		prokaryotes	hiexp				0
bHd04086.3	R7VU11_COLLI|trembl|vertebrates	43.1	A0A0Q5ZNV0_9FLAO|trembl|bacteria	287.3	Both	244.2	YES		prokaryotes	loexp				1
bHd04288.1	E9H3M4_DAPPU|trembl|invertebrates	150.2	YL728_MIMIV|sprot|viruses	287.7	Both	137.5	YES	Phylogeny_and_expression_and_perdurance	viruses	hiexp	OG0009448	RvY_03415.1	DUF2828|MFS_dom|VWF_A	4
bHd04346.1	-	0	A0A0C3CGQ1_9HOMO|trembl|fungi	291.6	Single	291.6	YES		non_metazoan	loexp				3
bHd04424.1	I1FZ28_AMPQE|trembl|invertebrates	139.4	J2KJ61_9BURK|trembl|bacteria	419.1	Both	279.7	YES		complex	hiexp				2
bHd04526.1	U6PDK0_HAECO|trembl|invertebrates	73.9	Q6ER37_ORYSJ|trembl|plants	157.1	Both	83.2	YES		complex	hiexp	OG0000567	RvY_07244.1,RvY_16276.1,RvY_10536.1,RvY_19440.1,RvY_10749.1,RvY_10538.1,RvY_10429.1,RvY_14902.1,RvY_16898.1,RvY_10490.1,RvY_17925.1,RvY_14267.1,RvY_10534.1,RvY_16916.1,RvY_16663.1,RvY_10535.1,RvY_10489.1,RvY_01966.1,RvY_19444.1,RvY_18033.1,RvY_10535.2,RvY_16660.1,RvY_04709.1,RvY_18033.2,RvY_17221.1,RvY_04707.1,RvY_01367.1,RvY_14951.1,RvY_16722.1	RGS|UDP_glucos_trans	1
bHd04529.1	B3SE71_TRIAD|trembl|invertebrates	72.8	I1HDP5_BRADI|trembl|plants	147.1	Both	74.3	YES	Phylogeny_and_expression_and_perdurance	non_metazoan	hiexp	OG0000567	RvY_14902.1,RvY_10490.1,RvY_16898.1,RvY_10538.1,RvY_10429.1,RvY_19440.1,RvY_10749.1,RvY_16276.1,RvY_07244.1,RvY_10536.1,RvY_10534.1,RvY_10489.1,RvY_16916.1,RvY_16663.1,RvY_10535.1,RvY_14267.1,RvY_17925.1,RvY_10535.2,RvY_18033.1,RvY_19444.1,RvY_01966.1,RvY_16722.1,RvY_14951.1,RvY_04707.1,RvY_01367.1,RvY_16660.1,RvY_18033.2,RvY_17221.1,RvY_04709.1	RGS|UDP_glucos_trans	1
bHd04534.1	N6TJP9_DENPD|trembl|invertebrates	76.3	J3ML52_ORYBR|trembl|plants	147.9	Both	71.6	YES	Phylogeny_and_expression_and_perdurance	non_metazoan	hiexp	OG0000567	RvY_07244.1,RvY_16276.1,RvY_10536.1,RvY_19440.1,RvY_10749.1,RvY_10538.1,RvY_10429.1,RvY_14902.1,RvY_10490.1,RvY_16898.1,RvY_17925.1,RvY_14267.1,RvY_10534.1,RvY_16663.1,RvY_16916.1,RvY_10535.1,RvY_10489.1,RvY_01966.1,RvY_19444.1,RvY_18033.1,RvY_10535.2,RvY_16660.1,RvY_18033.2,RvY_04709.1,RvY_17221.1,RvY_04707.1,RvY_01367.1,RvY_14951.1,RvY_16722.1	RGS|UDP_glucos_trans	2
bHd04537.1	K7IWF4_NASVI|trembl|invertebrates	38.5	A0A0F6RMJ2_MICAE|trembl|bacteria	93.2	Both	54.7	YES	Phylogeny_and_expression_and_perdurance	prokaryotes	hiexp	OG0002444	RvY_00427.1,RvY_16642.1,RvY_03923.1,RvY_02785.1,RvY_04431.1,RvY_03427.1	ANF_lig-bd_rcpt|Methyltransf_11|Methyltransf_12|Peripla_BP_I|SAM-dependent_MTases	2
bHd04645.1	E9HBT2_DAPPU|trembl|invertebrates	440.7	M5F7R5_9RHIZ|trembl|bacteria	630.2	Both	189.5	YES		complex	hiexp				2
bHd04646.1	E9HBT2_DAPPU|trembl|invertebrates	466.8	G6YFP6_9RHIZ|trembl|bacteria	679.1	Both	212.3	YES		complex	hiexp				1
bHd04665.1	A0A132A590_SARSC|trembl|invertebrates	106.7	A0A098VVG6_9MICR|trembl|fungi	141	Both	34.3	YES		complex	loexp	OG0005217	RvY_04444.1,RvY_11277.1	Glyco_hydro_19_cat|Kinase-like_dom|LysM_dom|Lysozyme-like_dom|Peptidase_M12A|Peptidase_Metallo|Prot_kinase_dom|UDP-Glc/GDP-Man_DH_C	0
bHd04719.1	D3YTC9_HUMAN|trembl|human	30.4	A0A0K2E2B5_PISSA|trembl|bacteria	139.4	Both	109	YES	Phylogeny_and_expression_and_perdurance	prokaryotes	hiexp	OG0002444	RvY_16642.1,RvY_00427.1,RvY_02785.1,RvY_03923.1,RvY_04431.1,RvY_03427.1	ANF_lig-bd_rcpt|Methyltransf_11|Methyltransf_12|Peripla_BP_I|SAM-dependent_MTases	1
bHd04720.1	C3XPB3_BRAFL|trembl|invertebrates	35	Q6MPW8_BDEBA|trembl|bacteria	167.9	Both	132.9	YES		prokaryotes	hiexp				1
bHd04732.1	C3XPB3_BRAFL|trembl|invertebrates	43.1	Q6MPW8_BDEBA|trembl|bacteria	117.1	Both	74	YES		prokaryotes	hiexp				0
bHd04733.1	G5BYK6_HETGA|trembl|rodents	43.9	A0A0B8WLN6_9DELT|trembl|bacteria	116.3	Both	72.4	YES		prokaryotes	hiexp				0
bHd04734.1	C3XPB3_BRAFL|trembl|invertebrates	40.4	Q6MPW8_BDEBA|trembl|bacteria	133.7	Both	93.3	YES		prokaryotes	hiexp				1
bHd04768.1	A7SYD0_NEMVE|trembl|invertebrates	47.8	R5C4B4_9BACE|trembl|bacteria	78.6	Both	30.8	YES		complex_hgts	loexp				1
bHd04770.1	K1PZK1_CRAGI|trembl|invertebrates	63.9	L1IVG1_GUITH|trembl|plants	119.8	Both	55.9	YES		complex	hiexp	OG0006120	RvY_08499.1,RvY_02086.2,RvY_02086.1,RvY_10550.1	AB_hydrolase|Glyco_transf_92|HtrL|Nucleotide-diphossugar_trans	3
bHd04771.1	T1ERQ3_HELRO|trembl|invertebrates	50.1	L1IVG1_GUITH|trembl|plants	100.1	Both	50	YES	Phylogeny_and_expression_and_perdurance	non_metazoan	hiexp	OG0006120	RvY_10550.1,RvY_02086.1,RvY_02086.2,RvY_08499.1	AB_hydrolase|Glyco_transf_92|HtrL|Nucleotide-diphossugar_trans	2
bHd04776.1	K1PZK1_CRAGI|trembl|invertebrates	65.9	F7XVI7_MIDMI|trembl|bacteria	132.9	Both	67	YES		complex_hgts	loexp	OG0006120	RvY_02086.2,RvY_08499.1,RvY_10550.1,RvY_02086.1	AB_hydrolase|Glyco_transf_92|HtrL|Nucleotide-diphossugar_trans	1
bHd04777.1	W4Y950_STRPU|trembl|invertebrates	53.9	L1IIP7_GUITH|trembl|plants	86.7	Both	32.8	YES		non_metazoan	loexp				1
bHd04780.1	W4Y950_STRPU|trembl|invertebrates	51.2	L1IIP7_GUITH|trembl|plants	83.2	Both	32	YES		complex_hgts	loexp				0
bHd04787.1	T1F719_HELRO|trembl|invertebrates	49.7	A0A0L0H719_SPIPN|trembl|fungi	90.5	Both	40.8	YES		non_metazoan	loexp	OG0006120	RvY_10550.1,RvY_02086.1,RvY_02086.2,RvY_08499.1	AB_hydrolase|Glyco_transf_92|HtrL|Nucleotide-diphossugar_trans	1
bHd04788.1	V3ZML5_LOTGI|trembl|invertebrates	50.1	F7XVI7_MIDMI|trembl|bacteria	120.2	Both	70.1	YES		complex_hgts	loexp	OG0006120	RvY_02086.2,RvY_08499.1,RvY_10550.1,RvY_02086.1	AB_hydrolase|Glyco_transf_92|HtrL|Nucleotide-diphossugar_trans	2
bHd05084.1	A0A132A590_SARSC|trembl|invertebrates	113.6	A0A075AVS6_9FUNG|trembl|fungi	148.3	Both	34.7	YES		metazoan	loexp	OG0005217	RvY_11277.1,RvY_04444.1	Glyco_hydro_19_cat|Kinase-like_dom|LysM_dom|Lysozyme-like_dom|Peptidase_M12A|Peptidase_Metallo|Prot_kinase_dom|UDP-Glc/GDP-Man_DH_C	1
bHd05106.1	K1QYW3_CRAGI|trembl|invertebrates	122.1	A0A0K1PY06_9DELT|trembl|bacteria	273.9	Both	151.8	YES		complex	loexp				4
bHd05107.1	A0A0L0CPR4_LUCCU|trembl|invertebrates	38.1	A0A0Q5ZNV0_9FLAO|trembl|bacteria	99.4	Both	61.3	YES		prokaryotes	loexp				2
bHd05168.1	SRFB1_XENTR|sprot|vertebrates	51.2	L1IVG1_GUITH|trembl|plants	110.2	Both	59	YES	Phylogeny_and_expression_and_perdurance	complex_hgts	hiexp	OG0006120	RvY_10550.1,RvY_02086.1,RvY_02086.2,RvY_08499.1	AB_hydrolase|Glyco_transf_92|HtrL|Nucleotide-diphossugar_trans	3
bHd05171.1	J7NNX8_MOUSE|trembl|rodents	100.5	R7SEK8_CONPW|trembl|fungi	157.1	Both	56.6	YES		complex	hiexp				2
bHd05294.1	A0A0M3J2C2_ANISI|trembl|invertebrates	35.8	I0YLL8_9CHLO|trembl|plants	171.8	Both	136	YES		prokaryotes	loexp	OG0001952	RvY_06939.1,RvY_10254.1,RvY_06960.1,RvY_06868.1,RvY_10252.1,RvY_06960.2,RvY_06452.1,RvY_00334.1,RvY_14265.1	Ankyrin_rpt|Ankyrin_rpt-contain_dom|BTB/POZ_dom|PHTB1_C_dom|PHTB1_N_dom|RCC1/BLIP-II|Reg_chr_condens|SKP1/BTB/POZ	0
bHd05307.1	A7SJN0_NEMVE|trembl|invertebrates	236.9	K9VD72_9CYAN|trembl|bacteria	290.8	Both	53.9	YES		complex	hiexp				3
bHd05794.1	A0A0Q9W1L5_DROVI|trembl|invertebrates	61.6	G7ZEH3_AZOL4|trembl|bacteria	111.3	Both	49.7	YES		complex	loexp	OG0010492	RvY_08972.1	EGF-like_Ca-bd_dom|EGF-like_dom|EGF_dom|LDrepeatLR_classA_rpt|Pan_app	8
bHd05824.1	X1XCU4_ACYPI|trembl|invertebrates	133.7	A0A085UVW7_PSESX|trembl|bacteria	296.6	Both	162.9	YES		prokaryotes	hiexp				0
bHd05825.1	X1XCU4_ACYPI|trembl|invertebrates	64.7	A0A0B1YYT8_9PSED|trembl|bacteria	95.9	Both	31.2	YES		prokaryotes	hiexp				2
bHd05826.1	-	0	A0A124ZXL2_9PSED|trembl|bacteria	99.8	Single	99.8	YES		prokaryotes	loexp				0
bHd05827.1	X1XCU4_ACYPI|trembl|invertebrates	110.5	A0A085UVW7_PSESX|trembl|bacteria	290	Both	179.5	YES		prokaryotes	hiexp				0
bHd05828.1	X1XCU4_ACYPI|trembl|invertebrates	113.6	A0A085VJ33_PSESX|trembl|bacteria	294.7	Both	181.1	YES		prokaryotes	hiexp				0
bHd05829.1	X1XCU4_ACYPI|trembl|invertebrates	117.5	A0A085UVW7_PSESX|trembl|bacteria	265.4	Both	147.9	YES		complex	hiexp				0
bHd05918.1	B4IZL1_DROGR|trembl|invertebrates	38.9	X8JHB6_9HOMO|trembl|fungi	161.8	Both	122.9	YES		non_metazoan	hiexp				1
bHd05947.1	-	0	Q00S85_OSTTA|trembl|plants	323.9	Single	323.9	YES		non_metazoan	hiexp				1
bHd06011.1	-	0	A0A0L0HCP9_SPIPN|trembl|fungi	158.7	Single	158.7	YES		non_metazoan	loexp	OG0009632	RvY_11030.1,RvY_01926.1	GPCR_Rhodpsn|GPCR_Rhodpsn_7TM|MFS|MFS_dom	3
bHd06012.1	A7T7P0_NEMVE|trembl|invertebrates	59.7	A0A0L0HCP9_SPIPN|trembl|fungi	211.8	Both	152.1	YES		non_metazoan	loexp	OG0009632	RvY_01926.1,RvY_11030.1	GPCR_Rhodpsn|GPCR_Rhodpsn_7TM|MFS|MFS_dom	5
bHd06046.1	Q17HH9_AEDAE|trembl|invertebrates	233	F0ZS71_DICPU|trembl|invertebrates	284.6	Both	51.6	YES		complex	hiexp				3
bHd06084.1	MUC22_HUMAN|sprot|human	32.7	A0A0N0CGB1_9FLAO|trembl|bacteria	98.6	Both	65.9	YES		prokaryotes	hiexp				1
bHd06101.1	X1XJ92_ACYPI|trembl|invertebrates	109.8	A0A0L0HPD3_SPIPN|trembl|fungi	470.7	Both	360.9	YES	Phylogeny_and_expression_and_perdurance	non_metazoan	hiexp	OG0008213	RvY_07279.1,RvY_07279.2,RvY_07279.3	ALO|FAD-bd_2|Ig-like_dom|Ig_I-set|Ig_sub|Ig_sub2|Oxid_FAD_bind_N	4
bHd06103.1	A0A0R3WL89_HYDTA|trembl|invertebrates	109	A0A067PNK5_9HOMO|trembl|fungi	160.2	Both	51.2	YES		complex	loexp				0
bHd06211.1	G3IKQ0_CRIGR|trembl|rodents	93.2	E4PUK7_MYCLG|trembl|bacteria	146.7	Both	53.5	YES		complex	loexp				0
bHd06318.1	G3R9F3_GORGO|trembl|mammals	36.2	A0A0Q5NT98_9SPHI|trembl|bacteria	90.5	Both	54.3	YES		prokaryotes	hiexp				2
bHd06490.1	H2UP03_TAKRU|trembl|vertebrates	41.6	A0A0Q9YP65_9COXI|trembl|bacteria	151	Both	109.4	YES	Phylogeny_and_expression_and_perdurance	prokaryotes	hiexp	OG0002444	RvY_04431.1,RvY_03427.1,RvY_00427.1,RvY_16642.1,RvY_03923.1,RvY_02785.1	ANF_lig-bd_rcpt|Methyltransf_11|Methyltransf_12|Peripla_BP_I|SAM-dependent_MTases	3
bHd06618.1	A0A0L8HZJ8_OCTBM|trembl|invertebrates	36.2	A0A0G2ZTL6_9DELT|trembl|bacteria	204.5	Both	168.3	YES	Phylogeny_and_expression_and_perdurance	prokaryotes	hiexp	OG0012148	RvY_18525.1,RvY_18525.2,RvY_14094.1	ConA-like_dom|GH16	2
bHd06655.1	U3JZ04_FICAL|trembl|vertebrates	35.4	A0A075B0C4_9FUNG|trembl|fungi	192.6	Both	157.2	YES	Phylogeny_and_expression_and_perdurance	complex_hgts	hiexp	OG0010481	RvY_00993.1	ATP-grasp|BC-like_N|Biotin_carboxylation_dom|CbamoylP_synth_lsu-like_ATP-bd|Dala_Dala_lig_C|Dala_Dala_lig_N|PreATP-grasp_dom	3
bHd06676.1	A0A0L8G3G6_OCTBM|trembl|invertebrates	38.9	C1D3J7_DEIDV|trembl|bacteria	207.2	Both	168.3	YES		prokaryotes	hiexp				1
bHd06712.1	I1GCY0_AMPQE|trembl|invertebrates	253.8	A0A0B6WSD8_9BACT|trembl|bacteria	718.4	Both	464.6	YES	Phylogeny_and_expression_and_perdurance	prokaryotes	hiexp	OG0005199	RvY_12238.1,RvY_12082.1,RvY_12237.1,RvY_12084.1,RvY_16885.1,RvY_12083.1,RvY_12018.1,RvY_12140.1,RvY_12236.1,RvY_12142.1	Fn3-like|GPCR_Rhodpsn|GPCR_Rhodpsn_7TM|Glyco_hydro_3_C|Glyco_hydro_3_N|Glycoside_hydrolase_SF|Ribosomal_S15|S15_NS1_RNA-bd	4
bHd06719.1	A0A077ZM53_TRITR|trembl|invertebrates	246.9	K4M8J3_9EURY|trembl|archaea	306.6	Both	59.7	YES		prokaryotes	loexp	OG0000667	RvY_03920.1,RvY_16840.1,RvY_15726.1	AhpC/TSA|Catalase|Catalase-like_dom|Catalase_core|Catalase_immune_responsive|Class_I_gatase-like|Cro/C1-type_HTH|DJ-1/PfpI|Lambda_DNA-bd_dom|Thioredoxin-like_fold|Thioredoxin_domain	3
bHd06772.1	J9L6S9_ACYPI|trembl|invertebrates	246.5	G8NQB0_GRAMM|trembl|bacteria	353.2	Both	106.7	YES		complex	hiexp				1
bHd06799.1	W4YNT1_STRPU|trembl|invertebrates	76.3	A0A0Q8ZVE9_9MYCO|trembl|bacteria	290.4	Both	214.1	YES	Phylogeny_and_expression_and_perdurance	prokaryotes	hiexp	OG0010561	RvY_08131.1,RvY_08130.1,RvY_03901.1,RvY_03902.1	NAD(P)-bd_dom|NmrA-like	1
bHd06861.1	T1FGH2_HELRO|trembl|invertebrates	82	L1IVG1_GUITH|trembl|plants	126.7	Both	44.7	YES		complex_hgts	loexp	OG0006120	RvY_08499.1,RvY_02086.2,RvY_02086.1,RvY_10550.1	AB_hydrolase|Glyco_transf_92|HtrL|Nucleotide-diphossugar_trans	5
bHd06862.1	K1R3V3_CRAGI|trembl|invertebrates	63.9	L1IVG1_GUITH|trembl|plants	100.1	Both	36.2	YES		non_metazoan	loexp	OG0006120	RvY_08499.1,RvY_02086.2,RvY_02086.1,RvY_10550.1	AB_hydrolase|Glyco_transf_92|HtrL|Nucleotide-diphossugar_trans	5
bHd06900.1	F6YG16_HORSE|trembl|mammals	33.5	I0YLL8_9CHLO|trembl|plants	175.3	Both	141.8	YES	Phylogeny_and_expression_and_perdurance	prokaryotes	hiexp	OG0001952	RvY_06960.2,RvY_06452.1,RvY_00334.1,RvY_10252.1,RvY_14265.1,RvY_10254.1,RvY_06960.1,RvY_06868.1,RvY_06939.1	Ankyrin_rpt|Ankyrin_rpt-contain_dom|BTB/POZ_dom|PHTB1_C_dom|PHTB1_N_dom|RCC1/BLIP-II|Reg_chr_condens|SKP1/BTB/POZ	2
bHd07001.1	H9JG61_BOMMO|trembl|invertebrates	77	A0A0J8CVS0_BETVU|trembl|plants	143.3	Both	66.3	YES		complex	hiexp	OG0000567	RvY_16722.1,RvY_14951.1,RvY_04707.1,RvY_01367.1,RvY_16660.1,RvY_18033.2,RvY_17221.1,RvY_04709.1,RvY_10535.2,RvY_18033.1,RvY_19444.1,RvY_01966.1,RvY_10534.1,RvY_10489.1,RvY_16916.1,RvY_16663.1,RvY_10535.1,RvY_14267.1,RvY_17925.1,RvY_14902.1,RvY_10490.1,RvY_16898.1,RvY_10538.1,RvY_10429.1,RvY_19440.1,RvY_10749.1,RvY_16276.1,RvY_07244.1,RvY_10536.1	RGS|UDP_glucos_trans	1
bHd07018.1	W2TQA7_NECAM|trembl|invertebrates	129.4	A0A0Q7AI82_9BURK|trembl|bacteria	350.1	Both	220.7	YES		prokaryotes	hiexp				1
bHd07026.1	A0A0Q3XYW2_ALLMI|trembl|vertebrates	270.8	A0A0B6WSD8_9BACT|trembl|bacteria	764.2	Both	493.4	YES	Phylogeny_and_expression_and_perdurance	prokaryotes	hiexp	OG0005199	RvY_12236.1,RvY_12142.1,RvY_12084.1,RvY_12082.1,RvY_12237.1,RvY_12140.1,RvY_16885.1,RvY_12083.1,RvY_12018.1,RvY_12238.1	Fn3-like|GPCR_Rhodpsn|GPCR_Rhodpsn_7TM|Glyco_hydro_3_C|Glyco_hydro_3_N|Glycoside_hydrolase_SF|Ribosomal_S15|S15_NS1_RNA-bd	5
bHd07027.1	FAH2B_HUMAN|sprot|human	31.6	Q1IUB4_KORVE|trembl|bacteria	347.1	Both	315.5	YES	Phylogeny_and_expression_and_perdurance	prokaryotes	hiexp	OG0018037	RvY_00471.1	DUF2329	3
bHd07111.1	YV023_HUMAN|sprot|human	34.7	A0A0Q5QW57_9SPHN|trembl|bacteria	156.4	Both	121.7	YES		prokaryotes	hiexp				1
bHd07153.1	A0A077ZGC6_TRITR|trembl|invertebrates	201.4	A0A0L0HTI1_SPIPN|trembl|fungi	479.2	Both	277.8	YES	Phylogeny_and_expression_and_perdurance	non_metazoan	hiexp	OG0000478	RvY_02215.1,RvY_08065.1,RvY_07834.1,RvY_16735.2,RvY_08064.1,RvY_18370.1,RvY_06344.1,RvY_16735.1	Atg8-like|NH4_transpt_AmtB-like_dom|Peptidase_S1_PA|Trypsin_dom|Ubiquitin-rel_dom	5
bHd07201.1	W5LIS7_ASTMX|trembl|vertebrates	39.3	A0A0S2HSA5_STRVZ|trembl|bacteria	267.3	Both	228	YES		complex_hgts	loexp				3
bHd07214.1	Q94298_CAEEL|trembl|invertebrates	43.1	A0A0D1WSS3_9EURO|trembl|fungi	74.3	Both	31.2	YES	Phylogeny_and_expression_and_perdurance	complex_hgts	hiexp	OG0005217	RvY_04444.1,RvY_11277.1	Glyco_hydro_19_cat|Kinase-like_dom|LysM_dom|Lysozyme-like_dom|Peptidase_M12A|Peptidase_Metallo|Prot_kinase_dom|UDP-Glc/GDP-Man_DH_C	5
bHd07232.1	A0A091S1V6_NESNO|trembl|vertebrates	34.3	A0A0L0UVT6_9BASI|trembl|fungi	66.6	Both	32.3	YES	Phylogeny_and_expression_and_perdurance	non_metazoan	hiexp	OG0002227	RvY_11846.1	None	1
bHd07249.1	E9H3M4_DAPPU|trembl|invertebrates	209.5	YL728_MIMIV|sprot|viruses	360.9	Both	151.4	YES	Phylogeny_and_expression_and_perdurance	viruses	hiexp	OG0009448	RvY_03415.1	DUF2828|MFS_dom|VWF_A	4
bHd07251.1	A0A077ZQA7_TRITR|trembl|invertebrates	258.1	A0A0F8UMH2_9EURO|trembl|fungi	431.8	Both	173.7	YES		complex	hiexp	OG0008162	RvY_00509.1	AA-permease/SLC12A_dom|Alkaline_phosphatase|Alkaline_phosphatase_core	5
bHd07254.1	A0A0L0BXR7_LUCCU|trembl|invertebrates	44.3	A0A0B4H1G3_9HYPO|trembl|fungi	154.8	Both	110.5	YES		non_metazoan	loexp				5
bHd07295.3	G3PK91_GASAC|trembl|vertebrates	35	I0YLL8_9CHLO|trembl|plants	158.7	Both	123.7	YES	Phylogeny_and_expression_and_perdurance	prokaryotes	hiexp	OG0001952	RvY_10254.1,RvY_06960.1,RvY_06868.1,RvY_00334.1,RvY_06960.2,RvY_06452.1,RvY_10252.1,RvY_14265.1,RvY_06939.1	Ankyrin_rpt|Ankyrin_rpt-contain_dom|BTB/POZ_dom|PHTB1_C_dom|PHTB1_N_dom|RCC1/BLIP-II|Reg_chr_condens|SKP1/BTB/POZ	1
bHd07440.1	M3ZQS7_XIPMA|trembl|vertebrates	33.5	S3D466_GLAL2|trembl|fungi	95.1	Both	61.6	YES		complex_hgts	hiexp				1
bHd07466.1	A0A0P9AP52_DROAN|trembl|invertebrates	39.3	F4C6T3_SPHS2|trembl|bacteria	107.1	Both	67.8	YES	Phylogeny_and_expression_and_perdurance	prokaryotes	hiexp	OG0018056	RvY_14593.1	DUF2807	0
bHd07561.1	A0A077ZGC6_TRITR|trembl|invertebrates	188	A0A0L0HTI1_SPIPN|trembl|fungi	450.3	Both	262.3	YES	Phylogeny_and_expression_and_perdurance	non_metazoan	hiexp	OG0000478	RvY_16735.2,RvY_08065.1,RvY_07834.1,RvY_02215.1,RvY_16735.1,RvY_18370.1,RvY_06344.1,RvY_08064.1	Atg8-like|NH4_transpt_AmtB-like_dom|Peptidase_S1_PA|Trypsin_dom|Ubiquitin-rel_dom	11
bHd07612.1	T1FIA6_HELRO|trembl|invertebrates	79.3	D6U2F1_9CHLR|trembl|bacteria	147.5	Both	68.2	YES	Phylogeny_and_expression_and_perdurance	prokaryotes	hiexp	OG0015026	RvY_14254.1	None	0
bHd07679.1	A0A0T6ATV2_9SCAR|trembl|invertebrates	291.2	A0A015JXU6_9GLOM|trembl|fungi	321.6	Both	30.4	YES		metazoan	hiexp				2
bHd07819.1	A0A0Q3Y4J6_ALLMI|trembl|vertebrates	199.1	A0A067SNS7_9AGAR|trembl|fungi	554.3	Both	355.2	YES		complex	loexp				5
bHd07900.1	A0A0J7KB81_LASNI|trembl|invertebrates	50.8	A0A0D8D5W6_9GAMM|trembl|bacteria	264.6	Both	213.8	YES	Phylogeny_and_expression_and_perdurance	prokaryotes	hiexp	OG0012152	RvY_08157.1,RvY_04956.1,RvY_04958.1,RvY_04955.1	Class_I_gatase-like|ThiJ-like	1
bHd07972.1	A0A077ZI58_TRITR|trembl|invertebrates	163.7	B2T4N7_BURPP|trembl|bacteria	209.1	Both	45.4	YES		prokaryotes	hiexp				3
bHd08038.1	X1XAA8_ACYPI|trembl|invertebrates	139	G8NQB0_GRAMM|trembl|bacteria	221.5	Both	82.5	YES		prokaryotes	loexp				1
bHd08113.1	SESQ1_HUMAN|sprot|human	31.2	A0A0K1PXT7_9DELT|trembl|bacteria	225.3	Both	194.1	YES		prokaryotes	loexp				5
bHd08213.1	U3J093_ANAPL|trembl|vertebrates	143.3	R7Z215_CONA1|trembl|fungi	233	Both	89.7	YES		complex	hiexp				4
bHd08342.1	B7Q7U2_IXOSC|trembl|invertebrates	231.9	A0A0L0HTI1_SPIPN|trembl|fungi	543.5	Both	311.6	YES	Phylogeny_and_expression_and_perdurance	non_metazoan	hiexp	OG0000478	RvY_16735.1,RvY_18370.1,RvY_06344.1,RvY_08064.1,RvY_16735.2,RvY_08065.1,RvY_07834.1,RvY_02215.1	Atg8-like|NH4_transpt_AmtB-like_dom|Peptidase_S1_PA|Trypsin_dom|Ubiquitin-rel_dom	6
bHd08386.1	-	0	M2MLF1_BAUCO|trembl|fungi	65.5	Single	65.5	YES		non_metazoan	loexp				1
bHd08399.1	A0A093QM67_9PASS|trembl|vertebrates	46.6	G2QXD7_THITE|trembl|fungi	147.5	Both	100.9	YES		non_metazoan	hiexp				1
bHd08400.1	I3J9Y2_ORENI|trembl|vertebrates	40.4	I0Z845_9CHLO|trembl|plants	219.2	Both	178.8	YES		non_metazoan	hiexp				1
bHd08476.1	A0A087X303_POEFO|trembl|vertebrates	153.7	A0A0G4ENK3_9ALVE|trembl|invertebrates	223	Both	69.3	YES		complex	hiexp				6
bHd08515.1	F1Q765_DANRE|trembl|vertebrates	41.2	D8SDQ0_SELML|trembl|plants	99	Both	57.8	YES	Phylogeny_and_expression_and_perdurance	non_metazoan	hiexp	OG0015047	RvY_17842.1	Haemerythrin-like	2
bHd08538.1	A0A087XWR7_POEFO|trembl|vertebrates	125.2	A0A0B2RFV4_GLYSO|trembl|plants	164.5	Both	39.3	YES		complex	hiexp				3
bHd08548.1	Q17417_CAEEL|trembl|invertebrates	39.7	D2QRH1_SPILD|trembl|bacteria	337.4	Both	297.7	YES		prokaryotes	loexp				0
bHd08549.1	I3N7N2_ICTTR|trembl|rodents	32	A0A0Q6NV15_9RHIZ|trembl|bacteria	255	Both	223	YES		prokaryotes	loexp				0
bHd08606.1	CA195_HUMAN|sprot|human	29.3	A0A069PJ85_9BURK|trembl|bacteria	66.2	Both	36.9	YES		prokaryotes	hiexp				1
bHd08666.1	-	0	Q00S85_OSTTA|trembl|plants	250.4	Single	250.4	YES		non_metazoan	hiexp				1
bHd08850.1	W5LFT0_ASTMX|trembl|vertebrates	39.7	V9GCG4_9BACL|trembl|bacteria	244.6	Both	204.9	YES		prokaryotes	hiexp				4
bHd08890.1	K7E6J9_ORNAN|trembl|mammals	35	D2QRH1_SPILD|trembl|bacteria	267.7	Both	232.7	YES		prokaryotes	hiexp				3
bHd08906.1	F4W5Q0_ACREC|trembl|invertebrates	37.4	A0A0Q8BI91_9BURK|trembl|bacteria	70.1	Both	32.7	YES	Phylogeny_and_expression_and_perdurance	prokaryotes	hiexp	OG0018156	RvY_01618.1	None	6
bHd08925.1	DLX4_HUMAN|sprot|human	29.3	A0A0P4TZA9_ROSNE|trembl|fungi	288.9	Both	259.6	YES		complex_hgts	hiexp				1
bHd08935.1	I3K521_ORENI|trembl|vertebrates	63.9	T0RK02_9DELT|trembl|bacteria	123.2	Both	59.3	YES		metazoan	hiexp				1
bHd08936.1	I3K521_ORENI|trembl|vertebrates	63.9	T0RK02_9DELT|trembl|bacteria	123.2	Both	59.3	YES		prokaryotes	hiexp				1
bHd08993.1	PE2R4_HUMAN|sprot|human	30	A0A090VI81_9FLAO|trembl|bacteria	240.7	Both	210.7	YES		prokaryotes	hiexp				1
bHd09065.1	G6DBX1_DANPL|trembl|invertebrates	71.2	W5GGE4_WHEAT|trembl|plants	154.5	Both	83.3	YES		complex	loexp	OG0000567	RvY_14267.1,RvY_16663.1,RvY_16916.1,RvY_10489.1,RvY_10535.1,RvY_10534.1,RvY_17925.1,RvY_10429.1,RvY_10538.1,RvY_10490.1,RvY_16898.1,RvY_14902.1,RvY_10536.1,RvY_07244.1,RvY_16276.1,RvY_10749.1,RvY_19440.1,RvY_14951.1,RvY_16722.1,RvY_04709.1,RvY_18033.2,RvY_17221.1,RvY_16660.1,RvY_01367.1,RvY_04707.1,RvY_18033.1,RvY_10535.2,RvY_01966.1,RvY_19444.1	RGS|UDP_glucos_trans	2
bHd09135.1	C3XXI0_BRAFL|trembl|invertebrates	82.8	R0GIA8_9BRAS|trembl|plants	146.4	Both	63.6	YES	Phylogeny_and_expression_and_perdurance	non_metazoan	hiexp	OG0000567	RvY_16660.1,RvY_04709.1,RvY_18033.2,RvY_17221.1,RvY_04707.1,RvY_01367.1,RvY_14951.1,RvY_16722.1,RvY_01966.1,RvY_19444.1,RvY_18033.1,RvY_10535.2,RvY_17925.1,RvY_14267.1,RvY_10534.1,RvY_16916.1,RvY_16663.1,RvY_10535.1,RvY_10489.1,RvY_07244.1,RvY_16276.1,RvY_10536.1,RvY_19440.1,RvY_10749.1,RvY_10538.1,RvY_10429.1,RvY_14902.1,RvY_16898.1,RvY_10490.1	RGS|UDP_glucos_trans	3
bHd09141.1	G3RAV2_GORGO|trembl|mammals	40.8	W6TVG7_9SPHI|trembl|bacteria	97.1	Both	56.3	YES		prokaryotes	loexp				2
bHd09163.1	A0A0L8FNW0_OCTBM|trembl|invertebrates	124.4	S8AQM8_DACHA|trembl|fungi	244.6	Both	120.2	YES	Phylogeny_and_expression_and_perdurance	non_metazoan	hiexp	OG0000403	RvY_00956.1	Cu-oxidase|Cu-oxidase_2|Cu-oxidase_3|Cupredoxin|VWF_A|Znf_C2CH	5
bHd09176.1	J9JSE8_ACYPI|trembl|invertebrates	146	A0A0Q4L8K2_9SPHI|trembl|bacteria	261.9	Both	115.9	YES	Phylogeny_and_expression_and_perdurance	prokaryotes	hiexp	OG0009631	RvY_06493.2,RvY_06493.1,RvY_06493.3,RvY_16399.1,RvY_12162.1	Glyco_hydro_43|Glyco_hydro_beta-prop|P-loop_NTPase|T2SS_protein-E	4
bHd09257.1	G0MN68_CAEBE|trembl|invertebrates	63.2	B6QK89_TALMQ|trembl|fungi	177.9	Both	114.7	YES		non_metazoan	loexp				5
bHd09261.1	D6WF03_TRICA|trembl|invertebrates	118.2	A0A0M0L7N3_9BACI|trembl|bacteria	413.3	Both	295.1	YES		prokaryotes	hiexp				2
bHd09392.1	-	0	Q00S85_OSTTA|trembl|plants	219.9	Single	219.9	YES		non_metazoan	loexp				1
bHd09398.1	E0VXK7_PEDHC|trembl|invertebrates	35.8	Q00S85_OSTTA|trembl|plants	253.8	Both	218	YES		non_metazoan	loexp				1
bHd09484.1	-	0	A0A0L0UVT6_9BASI|trembl|fungi	68.2	Single	68.2	YES	Phylogeny_and_expression_and_perdurance	non_metazoan	hiexp	OG0002227	RvY_11846.1	None	4
bHd09485.1	T1IK39_STRMM|trembl|invertebrates	194.1	A0A0L0UVH7_9BASI|trembl|fungi	252.3	Both	58.2	YES		complex	loexp	OG0000022	RvY_19572.1,RvY_01956.1,RvY_14818.1,RvY_13821.1,RvY_06564.1,RvY_08980.1,RvY_19625.1,RvY_16957.1,RvY_16028.1,RvY_19087.1,RvY_19226.1,RvY_08586.1,RvY_19603.1,RvY_04517.1,RvY_10582.1,RvY_06946.1,RvY_10202.1,RvY_19626.1,RvY_13186.1,RvY_13292.1,RvY_10919.1,RvY_11557.1,RvY_17948.1,RvY_02306.1,RvY_19671.1	Ankyrin_rpt|Ankyrin_rpt-contain_dom|CBFA_NFYB_domain|DDE_SF_endonuclease_dom|DUF4817|Endo/exonuclease/phosphatase|Envelope_fusion-like|HARBI1_dom|HATC_C_dom|Histone-fold|Ig_E-set|Integrase_cat-core|PGBD|PLipase_C_Pinositol-sp_Y|RNA-dir_pol_PSvirus|RNaseH-like_dom|RT_dom|Transposase_1|Transposase_HTH_dom|Znf_FLYWCH	0
bHd09501.1	I1G926_AMPQE|trembl|invertebrates	95.5	A0A0K8MGS5_9RICK|trembl|bacteria	172.6	Both	77.1	YES		prokaryotes	hiexp				4
bHd09667.1	I1GBH6_AMPQE|trembl|invertebrates	234.6	A0A015K5V9_9GLOM|trembl|fungi	352.4	Both	117.8	YES		complex	loexp	OG0006999	RvY_13309.1,RvY_12191.1	DNA_helicase_pif1-like|Helitron_helicase-like|P-loop_NTPase	3
bHd09668.1	J9KZR6_ACYPI|trembl|invertebrates	240.4	A0A015K5V9_9GLOM|trembl|fungi	337	Both	96.6	YES		complex	loexp				1
bHd09689.1	E9FQU3_DAPPU|trembl|invertebrates	194.9	YL728_MIMIV|sprot|viruses	353.2	Both	158.3	YES	Phylogeny_and_expression_and_perdurance	viruses	hiexp	OG0009448	RvY_03415.1	DUF2828|MFS_dom|VWF_A	4
bHd09704.1	A7T460_NEMVE|trembl|invertebrates	95.5	C7PLJ2_CHIPD|trembl|bacteria	149.4	Both	53.9	YES		prokaryotes	hiexp				0
bHd09719.1	-	0	A6E6G6_9SPHI|trembl|bacteria	61.2	Single	61.2	YES		not_enough_seqs	loexp				3
bHd09760.1	G6DA86_DANPL|trembl|invertebrates	75.5	I1LEK0_SOYBN|trembl|plants	139.8	Both	64.3	YES		complex	hiexp	OG0000567	RvY_07244.1,RvY_16276.1,RvY_10536.1,RvY_19440.1,RvY_10749.1,RvY_10538.1,RvY_10429.1,RvY_14902.1,RvY_10490.1,RvY_16898.1,RvY_17925.1,RvY_14267.1,RvY_10534.1,RvY_16916.1,RvY_16663.1,RvY_10535.1,RvY_10489.1,RvY_01966.1,RvY_19444.1,RvY_18033.1,RvY_10535.2,RvY_16660.1,RvY_18033.2,RvY_04709.1,RvY_17221.1,RvY_04707.1,RvY_01367.1,RvY_14951.1,RvY_16722.1	RGS|UDP_glucos_trans	2
bHd09769.1	A0A091M7N4_CARIC|trembl|vertebrates	160.6	A5AB40_ASPNC|trembl|fungi	797.3	Both	636.7	YES		complex	hiexp				2
bHd09771.1	W4XCR9_STRPU|trembl|invertebrates	48.1	A0A0F3IE83_9GAMM|trembl|bacteria	151.4	Both	103.3	YES	Phylogeny_and_expression_and_perdurance	prokaryotes	hiexp	OG0008318	RvY_06714.1,RvY_03849.1,RvY_03849.4	Amino_oxidase|FAD/NAD-binding_dom|P-loop_NTPase|Sulfotransferase_dom	4
bHd09790.1	D6WAZ4_TRICA|trembl|invertebrates	43.9	D2VZK2_NAEGR|trembl|invertebrates	155.6	Both	111.7	YES		complex_hgts	loexp	OG0008318	RvY_06714.1,RvY_03849.1,RvY_03849.4	Amino_oxidase|FAD/NAD-binding_dom|P-loop_NTPase|Sulfotransferase_dom	4
bHd09828.1	M3YUZ4_MUSPF|trembl|mammals	37.4	A0A0F3GJ74_9BACT|trembl|bacteria	95.5	Both	58.1	YES		prokaryotes	loexp				3
bHd09965.1	A0A132A590_SARSC|trembl|invertebrates	92.4	A0A098VVG6_9MICR|trembl|fungi	126.7	Both	34.3	YES	Phylogeny_and_expression_and_perdurance	complex_hgts	hiexp	OG0005217	RvY_11277.1,RvY_04444.1	Glyco_hydro_19_cat|Kinase-like_dom|LysM_dom|Lysozyme-like_dom|Peptidase_M12A|Peptidase_Metallo|Prot_kinase_dom|UDP-Glc/GDP-Man_DH_C	0
bHd10049.1	A0A0L8FLA6_OCTBM|trembl|invertebrates	42.4	F7XVI7_MIDMI|trembl|bacteria	114	Both	71.6	YES	Phylogeny_and_expression_and_perdurance	complex_hgts	hiexp	OG0006120	RvY_10550.1,RvY_02086.1,RvY_02086.2,RvY_08499.1	AB_hydrolase|Glyco_transf_92|HtrL|Nucleotide-diphossugar_trans	1
bHd10052.1	A0A0J7JVP3_LASNI|trembl|invertebrates	211.1	A0A084SHQ9_9DELT|trembl|bacteria	332.8	Both	121.7	YES		complex	loexp				2
bHd10058.1	K1RE10_CRAGI|trembl|invertebrates	52	L1IVG1_GUITH|trembl|plants	88.2	Both	36.2	YES	Phylogeny_and_expression_and_perdurance	non_metazoan	hiexp	OG0006120	RvY_10550.1,RvY_02086.1,RvY_02086.2,RvY_08499.1	AB_hydrolase|Glyco_transf_92|HtrL|Nucleotide-diphossugar_trans	0
bHd10086.1	A0A077ZM53_TRITR|trembl|invertebrates	727.2	V4QAE1_PSECO|trembl|bacteria	788.9	Both	61.7	YES		complex	loexp	OG0000667	RvY_03920.1,RvY_16840.1,RvY_15726.1	AhpC/TSA|Catalase|Catalase-like_dom|Catalase_core|Catalase_immune_responsive|Class_I_gatase-like|Cro/C1-type_HTH|DJ-1/PfpI|Lambda_DNA-bd_dom|Thioredoxin-like_fold|Thioredoxin_domain	4
bHd10126.1	A0A091K0T7_COLST|trembl|vertebrates	65.5	U4KVA2_PYROM|trembl|fungi	194.9	Both	129.4	YES		non_metazoan	loexp				4
bHd10128.1	Q9VDD0_DROME|trembl|invertebrates	48.5	U4KVA2_PYROM|trembl|fungi	102.8	Both	54.3	YES		non_metazoan	loexp				2
bHd10150.1	A0A0A0A171_CHAVO|trembl|vertebrates	95.5	A0A0B2RFV4_GLYSO|trembl|plants	127.9	Both	32.4	YES		non_metazoan	loexp				1
bHd10273.1	J9L6S9_ACYPI|trembl|invertebrates	241.1	G8NQB0_GRAMM|trembl|bacteria	374.4	Both	133.3	YES		prokaryotes	hiexp				2
bHd10318.1	A0A091I0M0_CALAN|trembl|vertebrates	58.5	S8DRW4_FOMPI|trembl|fungi	132.5	Both	74	YES		complex	loexp				4
bHd10354.1	CALI_RAT|sprot|rodents	34.7	B6QZI0_9RHOB|trembl|bacteria	102.4	Both	67.7	YES	Phylogeny_and_expression_and_perdurance	prokaryotes	hiexp	OG0018220	RvY_09087.1	GH114_TIM-barrel|Glycoside_hydrolase_SF	1
bHd10444.1	H3FDQ1_PRIPA|trembl|invertebrates	42.4	I0YNJ9_9CHLO|trembl|plants	135.2	Both	92.8	YES	Phylogeny_and_expression_and_perdurance	prokaryotes	hiexp	OG0001952	RvY_14265.1,RvY_10252.1,RvY_06960.2,RvY_06452.1,RvY_00334.1,RvY_06960.1,RvY_06868.1,RvY_10254.1,RvY_06939.1	Ankyrin_rpt|Ankyrin_rpt-contain_dom|BTB/POZ_dom|PHTB1_C_dom|PHTB1_N_dom|RCC1/BLIP-II|Reg_chr_condens|SKP1/BTB/POZ	1
bHd10446.1	A0A0N5A4P0_PARTI|trembl|invertebrates	45.4	I0YLL8_9CHLO|trembl|plants	145.6	Both	100.2	YES	Phylogeny_and_expression_and_perdurance	prokaryotes	hiexp	OG0001952	RvY_06939.1,RvY_10254.1,RvY_06868.1,RvY_06960.1,RvY_10252.1,RvY_06960.2,RvY_06452.1,RvY_00334.1,RvY_14265.1	Ankyrin_rpt|Ankyrin_rpt-contain_dom|BTB/POZ_dom|PHTB1_C_dom|PHTB1_N_dom|RCC1/BLIP-II|Reg_chr_condens|SKP1/BTB/POZ	0
bHd10508.1	U6PSJ6_HAECO|trembl|invertebrates	48.9	A0A0F6RMJ2_MICAE|trembl|bacteria	83.2	Both	34.3	YES	Phylogeny_and_expression_and_perdurance	complex_hgts	hiexp	OG0002444	RvY_03923.1,RvY_02785.1,RvY_00427.1,RvY_16642.1,RvY_04431.1,RvY_03427.1	ANF_lig-bd_rcpt|Methyltransf_11|Methyltransf_12|Peripla_BP_I|SAM-dependent_MTases	1
bHd10510.1	A0A077Z7H3_TRITR|trembl|invertebrates	43.9	S3ZJR5_9ACTN|trembl|bacteria	89.4	Both	45.5	YES	Phylogeny_and_expression_and_perdurance	complex_hgts	hiexp	OG0002444	RvY_04431.1,RvY_03427.1,RvY_16642.1,RvY_00427.1,RvY_03923.1,RvY_02785.1	ANF_lig-bd_rcpt|Methyltransf_11|Methyltransf_12|Peripla_BP_I|SAM-dependent_MTases	3
bHd10532.1	HERC2_HUMAN|sprot|human	33.5	A0A0E9NBT9_9ASCO|trembl|fungi	64.3	Both	30.8	YES		non_metazoan	hiexp				2
bHd10533.1	K7EPL3_HUMAN|trembl|human	29.6	A0A0B7N7I2_9FUNG|trembl|fungi	97.4	Both	67.8	YES	Phylogeny_and_expression_and_perdurance	non_metazoan	hiexp	OG0018232	RvY_08067.1	DUF3759	1
bHd10541.1	H3E4J9_PRIPA|trembl|invertebrates	75.5	Q69X81_ORYSJ|trembl|plants	110.5	Both	35	YES		complex	hiexp	OG0000567	RvY_10429.1,RvY_10538.1,RvY_10490.1,RvY_16898.1,RvY_14902.1,RvY_10536.1,RvY_07244.1,RvY_16276.1,RvY_10749.1,RvY_19440.1,RvY_14267.1,RvY_16916.1,RvY_10535.1,RvY_16663.1,RvY_10489.1,RvY_10534.1,RvY_17925.1,RvY_18033.1,RvY_10535.2,RvY_01966.1,RvY_19444.1,RvY_14951.1,RvY_16722.1,RvY_17221.1,RvY_18033.2,RvY_04709.1,RvY_16660.1,RvY_01367.1,RvY_04707.1	RGS|UDP_glucos_trans	1
bHd10635.1	L7N2L0_XENTR|trembl|vertebrates	248.4	L8HGA1_ACACA|trembl|invertebrates	283.5	Both	35.1	YES		prokaryotes	hiexp				2
bHd10645.1	B3SCS2_TRIAD|trembl|invertebrates	76.6	B9RYD7_RICCO|trembl|plants	160.6	Both	84	YES		complex	hiexp	OG0000567	RvY_16722.1,RvY_14951.1,RvY_04707.1,RvY_01367.1,RvY_16660.1,RvY_04709.1,RvY_18033.2,RvY_17221.1,RvY_10535.2,RvY_18033.1,RvY_19444.1,RvY_01966.1,RvY_10534.1,RvY_10489.1,RvY_16916.1,RvY_16663.1,RvY_10535.1,RvY_14267.1,RvY_17925.1,RvY_14902.1,RvY_16898.1,RvY_10490.1,RvY_10538.1,RvY_10429.1,RvY_19440.1,RvY_10749.1,RvY_07244.1,RvY_16276.1,RvY_10536.1	RGS|UDP_glucos_trans	0
bHd10650.1	B3SCS2_TRIAD|trembl|invertebrates	75.9	A0A0E0KJ78_ORYPU|trembl|plants	160.2	Both	84.3	YES	Phylogeny_and_expression_and_perdurance	non_metazoan	hiexp	OG0000567	RvY_17925.1,RvY_14267.1,RvY_10534.1,RvY_16663.1,RvY_16916.1,RvY_10535.1,RvY_10489.1,RvY_07244.1,RvY_16276.1,RvY_10536.1,RvY_19440.1,RvY_10749.1,RvY_10538.1,RvY_10429.1,RvY_14902.1,RvY_10490.1,RvY_16898.1,RvY_16660.1,RvY_04709.1,RvY_18033.2,RvY_17221.1,RvY_04707.1,RvY_01367.1,RvY_14951.1,RvY_16722.1,RvY_01966.1,RvY_19444.1,RvY_18033.1,RvY_10535.2	RGS|UDP_glucos_trans	0
bHd10675.1	L8Y1V0_TUPCH|trembl|mammals	43.9	I0YLL8_9CHLO|trembl|plants	101.7	Both	57.8	YES	Phylogeny_and_expression_and_perdurance	prokaryotes	hiexp	OG0001952	RvY_06939.1,RvY_10254.1,RvY_06868.1,RvY_06960.1,RvY_10252.1,RvY_00334.1,RvY_06960.2,RvY_06452.1,RvY_14265.1	Ankyrin_rpt|Ankyrin_rpt-contain_dom|BTB/POZ_dom|PHTB1_C_dom|PHTB1_N_dom|RCC1/BLIP-II|Reg_chr_condens|SKP1/BTB/POZ	2
bHd10801.1	H9JG61_BOMMO|trembl|invertebrates	63.2	W9QQZ0_9ROSA|trembl|plants	115.2	Both	52	YES		complex	hiexp	OG0000567	RvY_18033.2,RvY_04709.1,RvY_17221.1,RvY_16660.1,RvY_01367.1,RvY_04707.1,RvY_14951.1,RvY_16722.1,RvY_01966.1,RvY_19444.1,RvY_18033.1,RvY_10535.2,RvY_17925.1,RvY_14267.1,RvY_16916.1,RvY_16663.1,RvY_10489.1,RvY_10535.1,RvY_10534.1,RvY_10536.1,RvY_16276.1,RvY_07244.1,RvY_10749.1,RvY_19440.1,RvY_10429.1,RvY_10538.1,RvY_10490.1,RvY_16898.1,RvY_14902.1	RGS|UDP_glucos_trans	5
bHd10808.1	A0A0L7LRH5_9NEOP|trembl|invertebrates	73.9	K4A9Q8_SETIT|trembl|plants	153.7	Both	79.8	YES		complex	hiexp	OG0000567	RvY_19444.1,RvY_01966.1,RvY_10535.2,RvY_18033.1,RvY_01367.1,RvY_04707.1,RvY_04709.1,RvY_18033.2,RvY_17221.1,RvY_16660.1,RvY_16722.1,RvY_14951.1,RvY_10749.1,RvY_19440.1,RvY_10536.1,RvY_16276.1,RvY_07244.1,RvY_16898.1,RvY_10490.1,RvY_14902.1,RvY_10429.1,RvY_10538.1,RvY_17925.1,RvY_16916.1,RvY_16663.1,RvY_10489.1,RvY_10535.1,RvY_10534.1,RvY_14267.1	RGS|UDP_glucos_trans	3
bHd10966.1	X1WUT3_ACYPI|trembl|invertebrates	149.8	B2TAV4_BURPP|trembl|bacteria	289.7	Both	139.9	YES		prokaryotes	hiexp				1
bHd10967.1	X1WUT3_ACYPI|trembl|invertebrates	172.9	B2TAV4_BURPP|trembl|bacteria	283.9	Both	111	YES		prokaryotes	hiexp				4
bHd10969.1	A8DVE4_NEMVE|trembl|invertebrates	35	A0A124ZXL2_9PSED|trembl|bacteria	94.7	Both	59.7	YES		prokaryotes	loexp				0
bHd10970.1	X1XCU4_ACYPI|trembl|invertebrates	118.6	A0A085UVW7_PSESX|trembl|bacteria	321.2	Both	202.6	YES		prokaryotes	hiexp				0
bHd10972.1	X1WUT3_ACYPI|trembl|invertebrates	150.6	A0A0M4NXM7_9BURK|trembl|bacteria	288.9	Both	138.3	YES		prokaryotes	hiexp				1
bHd10973.1	X1WUT3_ACYPI|trembl|invertebrates	58.2	J2L5N8_9RHIZ|trembl|bacteria	95.5	Both	37.3	YES		prokaryotes	hiexp				0
bHd10974.1	A0A0J7JYL0_LASNI|trembl|invertebrates	69.7	H0FVH2_RHIML|trembl|bacteria	111.7	Both	42	YES		prokaryotes	hiexp				0
bHd10975.1	X1WUT3_ACYPI|trembl|invertebrates	159.5	B2TAV4_BURPP|trembl|bacteria	298.1	Both	138.6	YES		complex	hiexp				1
bHd11206.1	K7FKT1_PELSI|trembl|vertebrates	43.5	D2QRH1_SPILD|trembl|bacteria	245.7	Both	202.2	YES		prokaryotes	loexp				2
bHd11210.1	H2Z6L9_CIOSA|trembl|invertebrates	62.4	A0A0J5SCQ0_9BACI|trembl|bacteria	98.2	Both	35.8	YES	Phylogeny_and_expression_and_perdurance	prokaryotes	hiexp	OG0000432	RvY_12782.1	BGBP_N|ConA-like_dom|GH16|Kinase-like_dom|Prot_kinase_dom|Ser-Thr/Tyr_kinase_cat_dom|Tyr_kinase_cat_dom|WSC_carb-bd	1
bHd11273.1	A0A087YMP9_POEFO|trembl|vertebrates	73.6	A0A0K1ENL9_CHOCO|trembl|bacteria	190.3	Both	116.7	YES		complex	hiexp	OG0018265	RvY_00770.1	Bulb-type_lectin_dom	11
bHd11456.1	E9HCU7_DAPPU|trembl|invertebrates	58.5	A6FJ09_9GAMM|trembl|bacteria	255.4	Both	196.9	YES		complex	hiexp				1
bHd11499.1	FBN2_HUMAN|sprot|human	30.8	A0A0C3S678_PHLGI|trembl|fungi	147.1	Both	116.3	YES	Phylogeny_and_expression_and_perdurance	non_metazoan	hiexp	OG0012111	RvY_18491.1,RvY_18491.2	DUF1349	3
bHd11500.1	-	0	A0A0C3S678_PHLGI|trembl|fungi	106.3	Single	106.3	YES	Phylogeny_and_expression_and_perdurance	non_metazoan	hiexp	OG0012111	RvY_18491.2,RvY_18491.1	DUF1349	1
bHd11506.1	K1PZK1_CRAGI|trembl|invertebrates	65.5	A0A139ACP1_GONPR|trembl|fungi	101.7	Both	36.2	YES		complex_hgts	loexp	OG0006120	RvY_02086.2,RvY_08499.1,RvY_10550.1,RvY_02086.1	AB_hydrolase|Glyco_transf_92|HtrL|Nucleotide-diphossugar_trans	1
bHd11573.1	N6UIF9_DENPD|trembl|invertebrates	229.9	A0A0C9MLV2_9FUNG|trembl|fungi	302.8	Both	72.9	YES		metazoan	hiexp				2
bHd11591.1	H2Y704_CIOSA|trembl|invertebrates	52.8	A0A0L0DDS2_THETB|trembl|invertebrates	119.4	Both	66.6	YES		complex_hgts	loexp	OG0006120	RvY_02086.1,RvY_10550.1,RvY_08499.1,RvY_02086.2	AB_hydrolase|Glyco_transf_92|HtrL|Nucleotide-diphossugar_trans	5
bHd11602.1	M7C8D4_CHEMY|trembl|vertebrates	98.6	G4TPJ4_PIRID|trembl|fungi	441.4	Both	342.8	YES		non_metazoan	hiexp				6
bHd11661.1	B3RKD1_TRIAD|trembl|invertebrates	35	A0A0L0H647_SPIPN|trembl|fungi	68.6	Both	33.6	YES		not_enough_seqs	hiexp				0
bHd11811.1	J9L6S9_ACYPI|trembl|invertebrates	231.1	G8NQB0_GRAMM|trembl|bacteria	350.1	Both	119	YES		complex	loexp				2
bHd11824.1	A0A0N5CPI9_THECL|trembl|invertebrates	74.7	B9HEN9_POPTR|trembl|plants	151.8	Both	77.1	YES		complex	hiexp	OG0000567	RvY_14951.1,RvY_16722.1,RvY_17221.1,RvY_18033.2,RvY_04709.1,RvY_16660.1,RvY_01367.1,RvY_04707.1,RvY_18033.1,RvY_10535.2,RvY_01966.1,RvY_19444.1,RvY_14267.1,RvY_16916.1,RvY_10535.1,RvY_16663.1,RvY_10489.1,RvY_10534.1,RvY_17925.1,RvY_10429.1,RvY_10538.1,RvY_10490.1,RvY_16898.1,RvY_14902.1,RvY_10536.1,RvY_16276.1,RvY_07244.1,RvY_10749.1,RvY_19440.1	RGS|UDP_glucos_trans	1
bHd11844.1	W2SKI2_NECAM|trembl|invertebrates	101.7	A0A0B2RFV4_GLYSO|trembl|plants	137.1	Both	35.4	YES		metazoan	loexp				0
bHd11863.1	F6VQC6_ORNAN|trembl|mammals	34.7	A0A0L0V9W9_9BASI|trembl|fungi	176.8	Both	142.1	YES	Phylogeny_and_expression_and_perdurance	non_metazoan	hiexp	OG0018290	RvY_17634.1	Ferritin-like_SF	3
bHd11939.1	I1GIK7_AMPQE|trembl|invertebrates	257.7	A0A0B6WSD8_9BACT|trembl|bacteria	736.1	Both	478.4	YES	Phylogeny_and_expression_and_perdurance	prokaryotes	hiexp	OG0005199	RvY_12142.1,RvY_12236.1,RvY_12140.1,RvY_12083.1,RvY_16885.1,RvY_12018.1,RvY_12084.1,RvY_12082.1,RvY_12237.1,RvY_12238.1	Fn3-like|GPCR_Rhodpsn|GPCR_Rhodpsn_7TM|Glyco_hydro_3_C|Glyco_hydro_3_N|Glycoside_hydrolase_SF|Ribosomal_S15|S15_NS1_RNA-bd	4
bHd11940.1	I1G904_AMPQE|trembl|invertebrates	172.2	A0A0B6WSD8_9BACT|trembl|bacteria	549.3	Both	377.1	YES	Phylogeny_and_expression_and_perdurance	prokaryotes	hiexp	OG0005199	RvY_12238.1,RvY_12140.1,RvY_16885.1,RvY_12083.1,RvY_12018.1,RvY_12084.1,RvY_12082.1,RvY_12237.1,RvY_12142.1,RvY_12236.1	Fn3-like|GPCR_Rhodpsn|GPCR_Rhodpsn_7TM|Glyco_hydro_3_C|Glyco_hydro_3_N|Glycoside_hydrolase_SF|Ribosomal_S15|S15_NS1_RNA-bd	3
bHd11941.1	A0A087RCN6_APTFO|trembl|vertebrates	66.6	A0A0B6WSD8_9BACT|trembl|bacteria	105.5	Both	38.9	YES		complex	hiexp	OG0005199	RvY_12238.1,RvY_12082.1,RvY_12237.1,RvY_12084.1,RvY_16885.1,RvY_12083.1,RvY_12018.1,RvY_12140.1,RvY_12236.1,RvY_12142.1	Fn3-like|GPCR_Rhodpsn|GPCR_Rhodpsn_7TM|Glyco_hydro_3_C|Glyco_hydro_3_N|Glycoside_hydrolase_SF|Ribosomal_S15|S15_NS1_RNA-bd	0
bHd12019.1	A0A077ZGC6_TRITR|trembl|invertebrates	230.3	A0A0L0HTI1_SPIPN|trembl|fungi	542	Both	311.7	YES	Phylogeny_and_expression_and_perdurance	non_metazoan	hiexp	OG0000478	RvY_16735.1,RvY_18370.1,RvY_06344.1,RvY_08064.1,RvY_16735.2,RvY_08065.1,RvY_07834.1,RvY_02215.1	Atg8-like|NH4_transpt_AmtB-like_dom|Peptidase_S1_PA|Trypsin_dom|Ubiquitin-rel_dom	7
bHd12022.1	W4Y285_STRPU|trembl|invertebrates	44.7	A7HDZ9_ANADF|trembl|bacteria	79.3	Both	34.6	YES		non_metazoan	hiexp				3
bHd12052.1	K1QDD8_CRAGI|trembl|invertebrates	36.2	A0A100HL47_9DEIO|trembl|bacteria	156.8	Both	120.6	YES		prokaryotes	hiexp				2
bHd12055.1	MSTAB_DROME|sprot|invertebrates	61.2	A0A0J5Q4J7_ASPFM|trembl|fungi	141.4	Both	80.2	YES		metazoan	loexp				2
bHd12100.1	B3RYF9_TRIAD|trembl|invertebrates	107.5	A0A0B2RFV4_GLYSO|trembl|plants	137.5	Both	30	YES		non_metazoan	loexp				2
bHd12161.1	W5KPS8_ASTMX|trembl|vertebrates	65.9	A0A0D8ZKB0_CHRVL|trembl|bacteria	106.3	Both	40.4	YES		prokaryotes	hiexp				4
bHd12212.1	I3KCI3_ORENI|trembl|vertebrates	33.5	I3YYL3_AEQSU|trembl|bacteria	70.1	Both	36.6	YES		not_enough_seqs	loexp				1
bHd12214.1	F6TA32_CALJA|trembl|mammals	38.1	A0A0D5YP43_9FLAO|trembl|bacteria	72.4	Both	34.3	YES		prokaryotes	loexp				2
bHd12221.1	G3VH43_SARHA|trembl|mammals	35.8	W8FA19_9BACT|trembl|bacteria	85.9	Both	50.1	YES		prokaryotes	loexp				0
bHd12300.1	A0A091DL81_FUKDA|trembl|rodents	30.4	A0A0G3A0E8_9DELT|trembl|bacteria	128.6	Both	98.2	YES	Phylogeny_and_expression_and_perdurance	prokaryotes	hiexp	OG0018310	RvY_13216.1	DUF4442|HotDog_dom	1
bHd12468.1	A0A0J7JY75_LASNI|trembl|invertebrates	41.6	W3REQ3_9BRAD|trembl|bacteria	86.7	Both	45.1	YES		prokaryotes	hiexp				0
bHd12483.1	SPCS3_HUMAN|sprot|human	30.4	I0YNJ9_9CHLO|trembl|plants	94.7	Both	64.3	YES	Phylogeny_and_expression_and_perdurance	prokaryotes	hiexp	OG0001952	RvY_06939.1,RvY_06868.1,RvY_06960.1,RvY_10254.1,RvY_14265.1,RvY_10252.1,RvY_06960.2,RvY_06452.1,RvY_00334.1	Ankyrin_rpt|Ankyrin_rpt-contain_dom|BTB/POZ_dom|PHTB1_C_dom|PHTB1_N_dom|RCC1/BLIP-II|Reg_chr_condens|SKP1/BTB/POZ	0
bHd12492.1	K7EY98_PELSI|trembl|vertebrates	43.9	I0YLL8_9CHLO|trembl|plants	177.2	Both	133.3	YES	Phylogeny_and_expression_and_perdurance	prokaryotes	hiexp	OG0001952	RvY_06939.1,RvY_10254.1,RvY_06960.1,RvY_06868.1,RvY_06452.1,RvY_06960.2,RvY_00334.1,RvY_10252.1,RvY_14265.1	Ankyrin_rpt|Ankyrin_rpt-contain_dom|BTB/POZ_dom|PHTB1_C_dom|PHTB1_N_dom|RCC1/BLIP-II|Reg_chr_condens|SKP1/BTB/POZ	1
bHd12565.1	F7CCD5_MONDO|trembl|mammals	131	H3H701_PHYRM|trembl|plants	325.9	Both	194.9	YES	Phylogeny_and_expression_and_perdurance	non_metazoan	hiexp	OG0018318	RvY_04256.1	Kinase-like_dom|Prot_kinase_dom|Ser-Thr/Tyr_kinase_cat_dom	3
bHd12695.1	I3NEC7_ICTTR|trembl|rodents	32	A0A0D8HMY7_9NOCA|trembl|bacteria	69.3	Both	37.3	YES		prokaryotes	hiexp				3
bHd12708.1	A0A096M601_POEFO|trembl|vertebrates	137.1	A0A015KHC5_9GLOM|trembl|fungi	218.8	Both	81.7	YES		non_metazoan	loexp	OG0000029	RvY_03011.1,RvY_11839.1,RvY_18932.1	Capsid/spike_ssDNA_virus|DNA_helicase_pif1-like|DUF4371|DUF659|Endo/exonuclease/phosphatase|Guanylate-bd_N|HATC_C_dom|HTH_Psq|Hemopexin-like_dom|Hermes_transposase_DNA-db|Homeodomain-like|Kelch_1|P-loop_NTPase|PGBD|Pept_M10_metallopeptidase|Peptidase_Metallo|Peptidase_S1_PA|Pre_C2HC_dom|RNaseH-like_dom|RNaseH_domain|RT_dom|Transposase_Tc1-like|Trypsin_dom|Znf_BED|Znf_C2CH|Znf_C2H2-like|hAT-like_t…	2
bHd12774.1	-	0	A0A068RL06_9FUNG|trembl|fungi	77	Single	77	YES	Phylogeny_and_expression_and_perdurance	non_metazoan	hiexp	OG0007734	RvY_02615.1,RvY_16176.1	Barwin_dom|Expansin/allergen_DPBB_dom|RlpA-like_DPBB	1
bHd12792.1	E9GP70_DAPPU|trembl|invertebrates	40.4	B6QZI0_9RHOB|trembl|bacteria	93.2	Both	52.8	YES	Phylogeny_and_expression_and_perdurance	prokaryotes	hiexp	OG0018327	RvY_13229.1	GH114_TIM-barrel|Glycoside_hydrolase_SF	0
bHd12813.1	K7J0Q5_NASVI|trembl|invertebrates	72.4	Q7XU03_ORYSJ|trembl|plants	157.1	Both	84.7	YES		complex	hiexp	OG0000567	RvY_19440.1,RvY_10749.1,RvY_07244.1,RvY_16276.1,RvY_10536.1,RvY_14902.1,RvY_10490.1,RvY_16898.1,RvY_10538.1,RvY_10429.1,RvY_17925.1,RvY_10534.1,RvY_10535.1,RvY_16916.1,RvY_16663.1,RvY_10489.1,RvY_14267.1,RvY_19444.1,RvY_01966.1,RvY_10535.2,RvY_18033.1,RvY_04707.1,RvY_01367.1,RvY_16660.1,RvY_04709.1,RvY_18033.2,RvY_17221.1,RvY_16722.1,RvY_14951.1	RGS|UDP_glucos_trans	3
bHd12814.1	Q29MG4_DROPS|trembl|invertebrates	42.4	W9S9X4_9ROSA|trembl|plants	115.5	Both	73.1	YES	Phylogeny_and_expression_and_perdurance	non_metazoan	hiexp	OG0000567	RvY_04709.1,RvY_18033.2,RvY_17221.1,RvY_16660.1,RvY_01367.1,RvY_04707.1,RvY_14951.1,RvY_16722.1,RvY_01966.1,RvY_19444.1,RvY_18033.1,RvY_10535.2,RvY_17925.1,RvY_14267.1,RvY_16663.1,RvY_16916.1,RvY_10535.1,RvY_10489.1,RvY_10534.1,RvY_10536.1,RvY_07244.1,RvY_16276.1,RvY_10749.1,RvY_19440.1,RvY_10429.1,RvY_10538.1,RvY_16898.1,RvY_10490.1,RvY_14902.1	RGS|UDP_glucos_trans	3
bHd12854.1	K1R3V3_CRAGI|trembl|invertebrates	60.5	F7XVI7_MIDMI|trembl|bacteria	108.2	Both	47.7	YES		complex_hgts	loexp	OG0006120	RvY_10550.1,RvY_02086.1,RvY_02086.2,RvY_08499.1	AB_hydrolase|Glyco_transf_92|HtrL|Nucleotide-diphossugar_trans	1
bHd12883.1	Q17HH9_AEDAE|trembl|invertebrates	208.8	F0ZF96_DICPU|trembl|invertebrates	248.4	Both	39.6	YES		non_metazoan	hiexp				2
bHd12925.1	X1XCU4_ACYPI|trembl|invertebrates	122.1	A0A085VJ33_PSESX|trembl|bacteria	325.1	Both	203	YES		prokaryotes	hiexp				0
bHd12926.1	X1XCU4_ACYPI|trembl|invertebrates	131	A0A085VJ33_PSESX|trembl|bacteria	347.8	Both	216.8	YES		prokaryotes	hiexp				0
bHd12927.1	X1XCU4_ACYPI|trembl|invertebrates	104.4	A0A085VJ33_PSESX|trembl|bacteria	293.5	Both	189.1	YES		prokaryotes	hiexp				0
bHd12983.1	A0A087XKR3_POEFO|trembl|vertebrates	37.7	I0YLL8_9CHLO|trembl|plants	206.1	Both	168.4	YES	Phylogeny_and_expression_and_perdurance	prokaryotes	hiexp	OG0001952	RvY_10254.1,RvY_06960.1,RvY_06868.1,RvY_10252.1,RvY_06960.2,RvY_00334.1,RvY_06452.1,RvY_14265.1,RvY_06939.1	Ankyrin_rpt|Ankyrin_rpt-contain_dom|BTB/POZ_dom|PHTB1_C_dom|PHTB1_N_dom|RCC1/BLIP-II|Reg_chr_condens|SKP1/BTB/POZ	0
bHd12985.1	G0M871_CAEBE|trembl|invertebrates	38.5	I0YLL8_9CHLO|trembl|plants	218.4	Both	179.9	YES	Phylogeny_and_expression_and_perdurance	prokaryotes	hiexp	OG0001952	RvY_06939.1,RvY_10252.1,RvY_06960.2,RvY_00334.1,RvY_06452.1,RvY_14265.1,RvY_10254.1,RvY_06960.1,RvY_06868.1	Ankyrin_rpt|Ankyrin_rpt-contain_dom|BTB/POZ_dom|PHTB1_C_dom|PHTB1_N_dom|RCC1/BLIP-II|Reg_chr_condens|SKP1/BTB/POZ	0
bHd12986.1	W5JBR0_ANODA|trembl|invertebrates	40	I0YLL8_9CHLO|trembl|plants	221.9	Both	181.9	YES	Phylogeny_and_expression_and_perdurance	prokaryotes	hiexp	OG0001952	RvY_06939.1,RvY_14265.1,RvY_10252.1,RvY_00334.1,RvY_06960.2,RvY_06452.1,RvY_06960.1,RvY_06868.1,RvY_10254.1	Ankyrin_rpt|Ankyrin_rpt-contain_dom|BTB/POZ_dom|PHTB1_C_dom|PHTB1_N_dom|RCC1/BLIP-II|Reg_chr_condens|SKP1/BTB/POZ	0
bHd12987.1	M3XMP4_MUSPF|trembl|mammals	39.3	I0YLL8_9CHLO|trembl|plants	213.4	Both	174.1	YES	Phylogeny_and_expression_and_perdurance	prokaryotes	hiexp	OG0001952	RvY_06452.1,RvY_06960.2,RvY_00334.1,RvY_10252.1,RvY_14265.1,RvY_10254.1,RvY_06960.1,RvY_06868.1,RvY_06939.1	Ankyrin_rpt|Ankyrin_rpt-contain_dom|BTB/POZ_dom|PHTB1_C_dom|PHTB1_N_dom|RCC1/BLIP-II|Reg_chr_condens|SKP1/BTB/POZ	0
bHd12988.1	W5LWH7_LEPOC|trembl|vertebrates	44.3	W9E4G7_9ACTN|trembl|bacteria	95.5	Both	51.2	YES		prokaryotes	hiexp				5
bHd13020.2	W2TKX4_NECAM|trembl|invertebrates	307.4	A0A031GEF3_9BURK|trembl|bacteria	536.6	Both	229.2	YES	Phylogeny_and_expression_and_perdurance	prokaryotes	hiexp	OG0008444	RvY_05740.1	6-PGluconate_DH_C-like|GntR_C|HTH_11|Mannitol_DH_C|Mannitol_DH_N|Mga_HTH|NAD(P)-bd_dom|PRD|PTS_EIIA_type-2_dom|PTrfase/Anion_transptr|P_Acid_Pase_2/haloperoxidase|TF_FadR/GntR_C|Tscrpt_reg_HTH_GntR|WHTH_DNA-bd_dom	7
bHd13038.1	Q26632_STRPU|trembl|invertebrates	73.2	A0A0C3DCW6_9PEZI|trembl|fungi	147.5	Both	74.3	YES		prokaryotes	loexp	OG0009959	RvY_13024.1	Peptidase_M12A|Peptidase_Metallo	1
bHd13105.1	A0A091KZH4_9GRUI|trembl|vertebrates	35.8	A0A0U2VXH6_9BACL|trembl|bacteria	144.4	Both	108.6	YES		prokaryotes	hiexp				2
bHd13148.1	A8DVE4_NEMVE|trembl|invertebrates	85.5	W0HHB5_PSECI|trembl|bacteria	157.5	Both	72	YES		prokaryotes	hiexp				1
bHd13153.1	A7S0M9_NEMVE|trembl|invertebrates	47	A0A0W0W6J3_9GAMM|trembl|bacteria	121.7	Both	74.7	YES	Phylogeny_and_expression_and_perdurance	complex_hgts	hiexp	OG0002444	RvY_16642.1,RvY_00427.1,RvY_03923.1,RvY_02785.1,RvY_03427.1,RvY_04431.1	ANF_lig-bd_rcpt|Methyltransf_11|Methyltransf_12|Peripla_BP_I|SAM-dependent_MTases	1
bHd13171.1	A0A0C2MX64_THEKT|trembl|invertebrates	246.5	A0A0D2VPX4_CAPO3|trembl|invertebrates	380.9	Both	134.4	YES	Phylogeny_and_expression_and_perdurance	non_metazoan	hiexp	OG0002325	RvY_19317.1,RvY_19317.3,RvY_19317.2	ApbE|ApbE-like|FMN-bd|OxRdtase_FMN_N	3
bHd13172.1	B3S950_TRIAD|trembl|invertebrates	55.5	A0A0P8ZWP2_VARPD|trembl|bacteria	370.2	Both	314.7	YES		non_metazoan	hiexp				0
bHd13177.1	K7J9U8_NASVI|trembl|invertebrates	105.9	A0A098VVG6_9MICR|trembl|fungi	159.1	Both	53.2	YES	Phylogeny_and_expression_and_perdurance	complex_hgts	hiexp	OG0005217	RvY_11277.1,RvY_04444.1	Glyco_hydro_19_cat|Kinase-like_dom|LysM_dom|Lysozyme-like_dom|Peptidase_M12A|Peptidase_Metallo|Prot_kinase_dom|UDP-Glc/GDP-Man_DH_C	0
bHd13185.1	B4GKS1_DROPE|trembl|invertebrates	162.2	F2UPC3_SALR5|trembl|invertebrates	334.7	Both	172.5	YES	Phylogeny_and_expression_and_perdurance	non_metazoan	hiexp	OG0000403	RvY_00956.1	Cu-oxidase|Cu-oxidase_2|Cu-oxidase_3|Cupredoxin|VWF_A|Znf_C2CH	2
bHd13198.1	A0A087UR01_9ARAC|trembl|invertebrates	50.4	A0A0C3CDL8_9PEZI|trembl|fungi	323.9	Both	273.5	YES		non_metazoan	hiexp				6
bHd13207.1	E9G2Z9_DAPPU|trembl|invertebrates	35.4	A0A069PJ85_9BURK|trembl|bacteria	67	Both	31.6	YES		prokaryotes	hiexp				0
bHd13229.1	X1XTM3_ACYPI|trembl|invertebrates	97.4	A0A0L0HCP9_SPIPN|trembl|fungi	578.6	Both	481.2	YES	Phylogeny_and_expression_and_perdurance	non_metazoan	hiexp	OG0009632	RvY_01926.1,RvY_11030.1	GPCR_Rhodpsn|GPCR_Rhodpsn_7TM|MFS|MFS_dom	9
bHd13246.1	Q4RMX9_TETNG|trembl|vertebrates	50.8	A0A0G2ZTK7_9DELT|trembl|bacteria	108.6	Both	57.8	YES		non_metazoan	hiexp				5
bHd13370.1	A0A0F8B159_LARCR|trembl|vertebrates	47.8	A0A0G2ZTK7_9DELT|trembl|bacteria	122.5	Both	74.7	YES		prokaryotes	loexp				12
bHd13421.1	W5K596_ASTMX|trembl|vertebrates	55.8	A0A0K1ENL9_CHOCO|trembl|bacteria	89	Both	33.2	YES		complex_hgts	loexp				4
bHd13519.1	T1IU29_STRMM|trembl|invertebrates	92	A0A0L6VSZ7_9BASI|trembl|fungi	157.9	Both	65.9	YES		non_metazoan	loexp	OG0000022	RvY_19087.1,RvY_19226.1,RvY_08586.1,RvY_19603.1,RvY_04517.1,RvY_06946.1,RvY_10582.1,RvY_10202.1,RvY_19626.1,RvY_10919.1,RvY_13292.1,RvY_13186.1,RvY_11557.1,RvY_17948.1,RvY_02306.1,RvY_19671.1,RvY_19572.1,RvY_01956.1,RvY_13821.1,RvY_14818.1,RvY_08980.1,RvY_06564.1,RvY_19625.1,RvY_16957.1,RvY_16028.1	Ankyrin_rpt|Ankyrin_rpt-contain_dom|CBFA_NFYB_domain|DDE_SF_endonuclease_dom|DUF4817|Endo/exonuclease/phosphatase|Envelope_fusion-like|HARBI1_dom|HATC_C_dom|Histone-fold|Ig_E-set|Integrase_cat-core|PGBD|PLipase_C_Pinositol-sp_Y|RNA-dir_pol_PSvirus|RNaseH-like_dom|RT_dom|Transposase_1|Transposase_HTH_dom|Znf_FLYWCH	1
bHd13530.1	A0A0J7JYL0_LASNI|trembl|invertebrates	65.1	A0A0M4NXM7_9BURK|trembl|bacteria	243.8	Both	178.7	YES		prokaryotes	hiexp				6
bHd13537.1	A8DVE4_NEMVE|trembl|invertebrates	113.2	A0A085UVW7_PSESX|trembl|bacteria	303.5	Both	190.3	YES		prokaryotes	hiexp				0
bHd13576.1	N6UIF9_DENPD|trembl|invertebrates	235	S2JYT5_MUCC1|trembl|fungi	300.1	Both	65.1	YES		complex	hiexp				4
bHd13688.1	I1GD21_AMPQE|trembl|invertebrates	42.7	K3YRM3_SETIT|trembl|plants	102.4	Both	59.7	YES		non_metazoan	loexp	OG0000567	RvY_14902.1,RvY_10490.1,RvY_16898.1,RvY_10538.1,RvY_10429.1,RvY_19440.1,RvY_10749.1,RvY_07244.1,RvY_16276.1,RvY_10536.1,RvY_10534.1,RvY_16916.1,RvY_10489.1,RvY_16663.1,RvY_10535.1,RvY_14267.1,RvY_17925.1,RvY_10535.2,RvY_18033.1,RvY_19444.1,RvY_01966.1,RvY_16722.1,RvY_14951.1,RvY_04707.1,RvY_01367.1,RvY_16660.1,RvY_17221.1,RvY_18033.2,RvY_04709.1	RGS|UDP_glucos_trans	1
bHd13730.1	E3LCV1_CAERE|trembl|invertebrates	37.7	I0YLL8_9CHLO|trembl|plants	101.3	Both	63.6	YES	Phylogeny_and_expression_and_perdurance	prokaryotes	hiexp	OG0001952	RvY_06939.1,RvY_10254.1,RvY_06960.1,RvY_06868.1,RvY_10252.1,RvY_06960.2,RvY_00334.1,RvY_06452.1,RvY_14265.1	Ankyrin_rpt|Ankyrin_rpt-contain_dom|BTB/POZ_dom|PHTB1_C_dom|PHTB1_N_dom|RCC1/BLIP-II|Reg_chr_condens|SKP1/BTB/POZ	0
bHd13750.1	A0A067QM86_ZOONE|trembl|invertebrates	77.8	W5ES01_WHEAT|trembl|plants	177.2	Both	99.4	YES		complex	loexp	OG0000567	RvY_14902.1,RvY_10490.1,RvY_16898.1,RvY_10538.1,RvY_10429.1,RvY_19440.1,RvY_10749.1,RvY_16276.1,RvY_07244.1,RvY_10536.1,RvY_10534.1,RvY_16916.1,RvY_10489.1,RvY_16663.1,RvY_10535.1,RvY_14267.1,RvY_17925.1,RvY_10535.2,RvY_18033.1,RvY_19444.1,RvY_01966.1,RvY_16722.1,RvY_14951.1,RvY_04707.1,RvY_01367.1,RvY_16660.1,RvY_04709.1,RvY_18033.2,RvY_17221.1	RGS|UDP_glucos_trans	1
bHd13885.1	H2RL65_TAKRU|trembl|vertebrates	53.1	A0A0Q5AU06_9MICO|trembl|bacteria	125.2	Both	72.1	YES		prokaryotes	loexp				11
bHd13955.1	W5LWH7_LEPOC|trembl|vertebrates	47.4	A0A0G2ZTK7_9DELT|trembl|bacteria	134.4	Both	87	YES		prokaryotes	loexp				6
bHd13963.1	U6J0D9_ECHGR|trembl|invertebrates	35	Q89CW8_BRADU|trembl|bacteria	112.1	Both	77.1	YES		prokaryotes	hiexp				1
bHd13966.1	D3YUT2_MOUSE|trembl|rodents	32	Q89CW8_BRADU|trembl|bacteria	66.6	Both	34.6	YES		prokaryotes	hiexp				2
bHd13967.1	F7E5W9_MONDO|trembl|mammals	35	X8DQN3_9MYCO|trembl|bacteria	90.5	Both	55.5	YES		prokaryotes	loexp				1
bHd13969.1	-	0	Q2YAC3_NITMU|trembl|bacteria	63.5	Single	63.5	YES		prokaryotes	hiexp				1
bHd13982.1	Q4RMX9_TETNG|trembl|vertebrates	50.8	A0A0G2ZTK7_9DELT|trembl|bacteria	113.6	Both	62.8	YES		prokaryotes	loexp				5
bHd14049.1	H2WM08_CAEJA|trembl|invertebrates	44.3	A0A100HL47_9DEIO|trembl|bacteria	144.4	Both	100.1	YES		prokaryotes	hiexp				2
bHd14077.1	K7J9U8_NASVI|trembl|invertebrates	113.6	A0A098VVG6_9MICR|trembl|fungi	147.5	Both	33.9	YES		complex	hiexp	OG0005217	RvY_11277.1,RvY_04444.1	Glyco_hydro_19_cat|Kinase-like_dom|LysM_dom|Lysozyme-like_dom|Peptidase_M12A|Peptidase_Metallo|Prot_kinase_dom|UDP-Glc/GDP-Man_DH_C	1
bHd14100.1	E9FQQ6_DAPPU|trembl|invertebrates	47.4	E9F7F4_METRA|trembl|fungi	77.4	Both	30	YES		not_enough_seqs	hiexp				1
bHd14127.1	-	0	H8MJM5_CORCM|trembl|bacteria	116.3	Single	116.3	YES		non_metazoan	hiexp				0
bHd14271.1	A0A077ZQA7_TRITR|trembl|invertebrates	114	G0S317_CHATD|trembl|fungi	171	Both	57	YES	Phylogeny_and_expression_and_perdurance	non_metazoan	hiexp	OG0008162	RvY_00509.1	AA-permease/SLC12A_dom|Alkaline_phosphatase|Alkaline_phosphatase_core	2
bHd14280.1	W5LWH7_LEPOC|trembl|vertebrates	50.8	A0A0Q5AU06_9MICO|trembl|bacteria	96.3	Both	45.5	YES		prokaryotes	loexp				4
bHd14347.2	G1QS88_NOMLE|trembl|mammals	34.7	A0A0C3B0V8_9HOMO|trembl|fungi	83.6	Both	48.9	YES		non_metazoan	hiexp				2
bHd14357.1	C3XPB3_BRAFL|trembl|invertebrates	43.9	Q6MPW8_BDEBA|trembl|bacteria	109	Both	65.1	YES		prokaryotes	loexp				0
bHd14394.1	E9PQS0_HUMAN|trembl|human	30.4	A0A0G2ZTK7_9DELT|trembl|bacteria	79.3	Both	48.9	YES		prokaryotes	loexp				2
bHd14514.1	A0A0J7JY75_LASNI|trembl|invertebrates	100.5	M5FM96_9RHIZ|trembl|bacteria	135.6	Both	35.1	YES		complex	loexp				0
bHd14541.1	G7PEB5_MACFA|trembl|mammals	33.5	S9QS76_9DELT|trembl|bacteria	96.3	Both	62.8	YES	Phylogeny_and_expression_and_perdurance	prokaryotes	hiexp	OG0012148	RvY_14094.1,RvY_18525.2,RvY_18525.1	ConA-like_dom|GH16	0
bHd14651.1	C3Z7W2_BRAFL|trembl|invertebrates	58.9	B7G8P9_PHATC|trembl|plants	156.8	Both	97.9	YES	Phylogeny_and_expression_and_perdurance	non_metazoan	hiexp	OG0013314	RvY_02802.1,RvY_05892.1	Xdiol_dOase_suB	1
bHd14655.1	A0A0Q3Y4L3_ALLMI|trembl|vertebrates	81.3	A0A0E0QTW8_ORYRU|trembl|plants	147.9	Both	66.6	YES		complex	hiexp	OG0000567	RvY_14902.1,RvY_16898.1,RvY_10490.1,RvY_10538.1,RvY_10429.1,RvY_19440.1,RvY_10749.1,RvY_16276.1,RvY_07244.1,RvY_10536.1,RvY_10534.1,RvY_16916.1,RvY_10489.1,RvY_16663.1,RvY_10535.1,RvY_14267.1,RvY_17925.1,RvY_10535.2,RvY_18033.1,RvY_19444.1,RvY_01966.1,RvY_16722.1,RvY_14951.1,RvY_04707.1,RvY_01367.1,RvY_16660.1,RvY_18033.2,RvY_04709.1,RvY_17221.1	RGS|UDP_glucos_trans	0
bHd14656.1	Q16YF5_AEDAE|trembl|invertebrates	56.6	J3KUN3_ORYBR|trembl|plants	110.2	Both	53.6	YES	Phylogeny_and_expression_and_perdurance	non_metazoan	hiexp	OG0000567	RvY_01367.1,RvY_04707.1,RvY_04709.1,RvY_18033.2,RvY_17221.1,RvY_16660.1,RvY_16722.1,RvY_14951.1,RvY_19444.1,RvY_01966.1,RvY_10535.2,RvY_18033.1,RvY_17925.1,RvY_16916.1,RvY_10535.1,RvY_16663.1,RvY_10489.1,RvY_10534.1,RvY_14267.1,RvY_10749.1,RvY_19440.1,RvY_10536.1,RvY_07244.1,RvY_16276.1,RvY_10490.1,RvY_16898.1,RvY_14902.1,RvY_10429.1,RvY_10538.1	RGS|UDP_glucos_trans	0
bHd14660.1	A7T6L0_NEMVE|trembl|invertebrates	124	A0A0J9U0E8_PLAVI|trembl|invertebrates	156.4	Both	32.4	YES		complex	hiexp				0
bHd14700.1	-	0	A0A0G4IZW2_PLABS|trembl|invertebrates	65.9	Single	65.9	YES		complex_hgts	loexp				1
bHd14729.1	W5LBH9_ASTMX|trembl|vertebrates	35	S4XXL6_SORCE|trembl|bacteria	156	Both	121	YES		complex_hgts	hiexp				0
bHd14792.1	W5MZY3_LEPOC|trembl|vertebrates	49.3	G2QV65_THITE|trembl|fungi	114.4	Both	65.1	YES		non_metazoan	hiexp				0
bHd14822.1	A0A0J7KHD9_LASNI|trembl|invertebrates	220.3	A0A0D2VPX4_CAPO3|trembl|invertebrates	369.8	Both	149.5	YES	Phylogeny_and_expression_and_perdurance	complex_hgts	hiexp	OG0002325	RvY_19317.2,RvY_19317.3,RvY_19317.1	ApbE|ApbE-like|FMN-bd|OxRdtase_FMN_N	1
bHd15031.1	X1WUT3_ACYPI|trembl|invertebrates	143.3	B2TAV4_BURPP|trembl|bacteria	273.5	Both	130.2	YES		prokaryotes	hiexp				2
bHd15032.1	X1WUT3_ACYPI|trembl|invertebrates	179.5	B2TAV4_BURPP|trembl|bacteria	323.2	Both	143.7	YES		complex	hiexp				2
bHd15068.1	E4X4Y0_OIKDI|trembl|invertebrates	157.5	A0A0E9NB05_9ASCO|trembl|fungi	832.4	Both	674.9	YES		non_metazoan	hiexp				5
bHd15069.1	MCIN_MOUSE|sprot|rodents	30.4	A0A0C9V7Y6_9HOMO|trembl|fungi	63.2	Both	32.8	YES		non_metazoan	hiexp				1
bHd15070.1	CUL3_HUMAN|sprot|human	48.9	A0A0E9NB05_9ASCO|trembl|fungi	125.2	Both	76.3	YES		non_metazoan	loexp				6
bHd15199.1	A0A0V1MXU1_9BILA|trembl|invertebrates	41.2	U9SVP6_RHIID|trembl|fungi	79.3	Both	38.1	YES		not_enough_seqs	loexp				9
bHd15232.1	T1JF06_STRMM|trembl|invertebrates	69.3	A0A0S4P0B7_9BURK|trembl|bacteria	101.3	Both	32	YES	Phylogeny_and_expression_and_perdurance	prokaryotes	hiexp	OG0000432	RvY_12782.1	BGBP_N|ConA-like_dom|GH16|Kinase-like_dom|Prot_kinase_dom|Ser-Thr/Tyr_kinase_cat_dom|Tyr_kinase_cat_dom|WSC_carb-bd	3
bHd15268.1	A0A0Q3ZEQ7_ALLMI|trembl|vertebrates	43.9	A0A015K6S5_9GLOM|trembl|fungi	86.3	Both	42.4	YES		non_metazoan	hiexp				11
bHd15288.1	A0A077ZGC6_TRITR|trembl|invertebrates	187.6	A0A0L0HTI1_SPIPN|trembl|fungi	436	Both	248.4	YES		metazoan	loexp	OG0000478	RvY_08064.1,RvY_06344.1,RvY_18370.1,RvY_16735.1,RvY_02215.1,RvY_08065.1,RvY_07834.1,RvY_16735.2	Atg8-like|NH4_transpt_AmtB-like_dom|Peptidase_S1_PA|Trypsin_dom|Ubiquitin-rel_dom	10
bHd15421.1	-	0	K9UZB3_9CYAN|trembl|bacteria	66.2	Single	66.2	YES		not_enough_seqs	hiexp				1
bHd15652.1	W2TYC1_NECAM|trembl|invertebrates	67	W1PP20_AMBTC|trembl|plants	150.6	Both	83.6	YES		complex	hiexp	OG0000567	RvY_18033.2,RvY_17221.1,RvY_04709.1,RvY_16660.1,RvY_01367.1,RvY_04707.1,RvY_14951.1,RvY_16722.1,RvY_01966.1,RvY_19444.1,RvY_18033.1,RvY_10535.2,RvY_17925.1,RvY_14267.1,RvY_16916.1,RvY_10535.1,RvY_16663.1,RvY_10489.1,RvY_10534.1,RvY_10536.1,RvY_16276.1,RvY_07244.1,RvY_10749.1,RvY_19440.1,RvY_10429.1,RvY_10538.1,RvY_10490.1,RvY_16898.1,RvY_14902.1	RGS|UDP_glucos_trans	2
bHd15701.1	G1SQM2_RABIT|trembl|mammals	57.4	W3REQ3_9BRAD|trembl|bacteria	261.5	Both	204.1	YES		prokaryotes	hiexp				1
bHd15702.1	F7G0F8_CALJA|trembl|mammals	58.2	W3REQ3_9BRAD|trembl|bacteria	188.7	Both	130.5	YES		prokaryotes	hiexp				1
bHd15707.1	A0A0D9RCJ6_CHLSB|trembl|mammals	43.9	F0IDZ3_9FLAO|trembl|bacteria	93.6	Both	49.7	YES		prokaryotes	loexp				1
bHd15714.1	A0A0N4ZNR4_PARTI|trembl|invertebrates	65.9	A0A0Q7DYI7_9RHIZ|trembl|bacteria	297	Both	231.1	YES		prokaryotes	hiexp				6
bHd15885.1	K7JAZ1_NASVI|trembl|invertebrates	134	A0A0F4YFJ1_TALEM|trembl|fungi	549.7	Both	415.7	YES		complex	loexp	OG0000403	RvY_00956.1	Cu-oxidase|Cu-oxidase_2|Cu-oxidase_3|Cupredoxin|VWF_A|Znf_C2CH	3
bHd15886.1	A0A077ZI58_TRITR|trembl|invertebrates	194.9	B2T4N7_BURPP|trembl|bacteria	234.6	Both	39.7	YES		metazoan	hiexp				2
bHd15917.1	F7CKX5_XENTR|trembl|vertebrates	40.4	A0A0R3DBV9_9BRAD|trembl|bacteria	266.2	Both	225.8	YES		prokaryotes	loexp	OG0002325	RvY_19317.3,RvY_19317.1,RvY_19317.2	ApbE|ApbE-like|FMN-bd|OxRdtase_FMN_N	7
bHd15918.1	X1X2Z3_ACYPI|trembl|invertebrates	60.1	A0A0X2QA75_BURSP|trembl|bacteria	365.9	Both	305.8	YES		complex	loexp				1
bHd15921.1	SRCRL_HUMAN|sprot|human	42	A0A0D2VPX4_CAPO3|trembl|invertebrates	372.1	Both	330.1	YES	Phylogeny_and_expression_and_perdurance	non_metazoan	hiexp	OG0002325	RvY_19317.2,RvY_19317.1,RvY_19317.3	ApbE|ApbE-like|FMN-bd|OxRdtase_FMN_N	4
bHd15922.1	A0A087WRU3_MOUSE|trembl|rodents	30.4	A0A0P8ZWP2_VARPD|trembl|bacteria	82	Both	51.6	YES		complex_hgts	loexp				0
bHd16069.1	U4UIZ8_DENPD|trembl|invertebrates	206.8	E5A2B2_LEPMJ|trembl|fungi	240.7	Both	33.9	YES		metazoan	hiexp				4
bHd16121.1	D4A3V5_RAT|trembl|rodents	37.7	W3A5D8_PHYPR|trembl|plants	79	Both	41.3	YES		non_metazoan	loexp				0
bHd16138.1	T1IK39_STRMM|trembl|invertebrates	175.3	A0A0L0UVH7_9BASI|trembl|fungi	239.6	Both	64.3	YES		non_metazoan	loexp	OG0000022	RvY_17948.1,RvY_11557.1,RvY_13292.1,RvY_13186.1,RvY_10919.1,RvY_19626.1,RvY_19671.1,RvY_02306.1,RvY_08586.1,RvY_19226.1,RvY_19087.1,RvY_10202.1,RvY_10582.1,RvY_04517.1,RvY_06946.1,RvY_19603.1,RvY_16028.1,RvY_19625.1,RvY_16957.1,RvY_08980.1,RvY_06564.1,RvY_19572.1,RvY_14818.1,RvY_13821.1,RvY_01956.1	Ankyrin_rpt|Ankyrin_rpt-contain_dom|CBFA_NFYB_domain|DDE_SF_endonuclease_dom|DUF4817|Endo/exonuclease/phosphatase|Envelope_fusion-like|HARBI1_dom|HATC_C_dom|Histone-fold|Ig_E-set|Integrase_cat-core|PGBD|PLipase_C_Pinositol-sp_Y|RNA-dir_pol_PSvirus|RNaseH-like_dom|RT_dom|Transposase_1|Transposase_HTH_dom|Znf_FLYWCH	2
bHd16264.1	A0A0N4VKI5_ENTVE|trembl|invertebrates	93.2	A0A0B2SFQ0_GLYSO|trembl|plants	158.3	Both	65.1	YES		complex	hiexp	OG0000567	RvY_10538.1,RvY_10429.1,RvY_14902.1,RvY_10490.1,RvY_16898.1,RvY_16276.1,RvY_07244.1,RvY_10536.1,RvY_19440.1,RvY_10749.1,RvY_14267.1,RvY_10534.1,RvY_16916.1,RvY_10489.1,RvY_16663.1,RvY_10535.1,RvY_17925.1,RvY_18033.1,RvY_10535.2,RvY_01966.1,RvY_19444.1,RvY_14951.1,RvY_16722.1,RvY_16660.1,RvY_18033.2,RvY_04709.1,RvY_17221.1,RvY_04707.1,RvY_01367.1	RGS|UDP_glucos_trans	2
bHd16265.1	A0A0N4VKI5_ENTVE|trembl|invertebrates	93.6	M4EH33_BRARP|trembl|plants	157.9	Both	64.3	YES		complex	hiexp	OG0000567	RvY_18033.1,RvY_10535.2,RvY_01966.1,RvY_19444.1,RvY_14951.1,RvY_16722.1,RvY_17221.1,RvY_18033.2,RvY_04709.1,RvY_16660.1,RvY_01367.1,RvY_04707.1,RvY_10429.1,RvY_10538.1,RvY_16898.1,RvY_10490.1,RvY_14902.1,RvY_10536.1,RvY_07244.1,RvY_16276.1,RvY_10749.1,RvY_19440.1,RvY_14267.1,RvY_16663.1,RvY_16916.1,RvY_10489.1,RvY_10535.1,RvY_10534.1,RvY_17925.1	RGS|UDP_glucos_trans	2
bHd16266.1	H3FJ20_PRIPA|trembl|invertebrates	77.8	M5X4T6_PRUPE|trembl|plants	151	Both	73.2	YES		complex	hiexp	OG0000567	RvY_16916.1,RvY_16663.1,RvY_10489.1,RvY_10535.1,RvY_10534.1,RvY_14267.1,RvY_17925.1,RvY_16898.1,RvY_10490.1,RvY_14902.1,RvY_10429.1,RvY_10538.1,RvY_10749.1,RvY_19440.1,RvY_10536.1,RvY_16276.1,RvY_07244.1,RvY_16722.1,RvY_14951.1,RvY_01367.1,RvY_04707.1,RvY_18033.2,RvY_17221.1,RvY_04709.1,RvY_16660.1,RvY_10535.2,RvY_18033.1,RvY_19444.1,RvY_01966.1	RGS|UDP_glucos_trans	4
bHd16283.1	H2NZC2_PONAB|trembl|mammals	36.2	D2QRH1_SPILD|trembl|bacteria	222.6	Both	186.4	YES		prokaryotes	hiexp				1
bHd16294.1	A0A077ZQA7_TRITR|trembl|invertebrates	101.7	C4K009_UNCRE|trembl|fungi	246.5	Both	144.8	YES	Phylogeny_and_expression_and_perdurance	non_metazoan	hiexp	OG0008162	RvY_00509.1	AA-permease/SLC12A_dom|Alkaline_phosphatase|Alkaline_phosphatase_core	4
bHd16296.1	A0A077ZQA7_TRITR|trembl|invertebrates	223	B6Q8L5_TALMQ|trembl|fungi	444.9	Both	221.9	YES	Phylogeny_and_expression_and_perdurance	non_metazoan	hiexp	OG0008162	RvY_00509.1	AA-permease/SLC12A_dom|Alkaline_phosphatase|Alkaline_phosphatase_core	8
bHd16371.1	-	0	A0A0J8CVN1_BETVU|trembl|plants	62.8	Single	62.8	YES	Phylogeny_and_expression_and_perdurance	non_metazoan	hiexp	OG0000567	RvY_10538.1,RvY_10429.1,RvY_14902.1,RvY_16898.1,RvY_10490.1,RvY_16276.1,RvY_07244.1,RvY_10536.1,RvY_19440.1,RvY_10749.1,RvY_14267.1,RvY_10534.1,RvY_16916.1,RvY_16663.1,RvY_10535.1,RvY_10489.1,RvY_17925.1,RvY_18033.1,RvY_10535.2,RvY_01966.1,RvY_19444.1,RvY_14951.1,RvY_16722.1,RvY_16660.1,RvY_18033.2,RvY_04709.1,RvY_17221.1,RvY_04707.1,RvY_01367.1	RGS|UDP_glucos_trans	0
bHd16524.1	F7EQ77_MONDO|trembl|mammals	33.5	A0A0M4GQ29_9ACTO|trembl|bacteria	80.9	Both	47.4	YES		prokaryotes	hiexp				1
bHd16580.1	K1PZK1_CRAGI|trembl|invertebrates	47.8	L1IVG1_GUITH|trembl|plants	108.6	Both	60.8	YES	Phylogeny_and_expression_and_perdurance	non_metazoan	hiexp	OG0006120	RvY_02086.1,RvY_10550.1,RvY_08499.1,RvY_02086.2	AB_hydrolase|Glyco_transf_92|HtrL|Nucleotide-diphossugar_trans	1
bHd16583.1	A8Y1A7_CAEBR|trembl|invertebrates	139	A0A0L0H543_SPIPN|trembl|fungi	354.4	Both	215.4	YES		non_metazoan	loexp				4
bHd16596.1	WIPF1_RAT|sprot|rodents	38.9	I0YLL8_9CHLO|trembl|plants	128.3	Both	89.4	YES	Phylogeny_and_expression_and_perdurance	prokaryotes	hiexp	OG0001952	RvY_06939.1,RvY_14265.1,RvY_10252.1,RvY_06960.2,RvY_00334.1,RvY_06452.1,RvY_06868.1,RvY_06960.1,RvY_10254.1	Ankyrin_rpt|Ankyrin_rpt-contain_dom|BTB/POZ_dom|PHTB1_C_dom|PHTB1_N_dom|RCC1/BLIP-II|Reg_chr_condens|SKP1/BTB/POZ	1
bHd16615.1	V4AQF2_LOTGI|trembl|invertebrates	120.9	A9RG09_PHYPA|trembl|plants	403.7	Both	282.8	YES		non_metazoan	hiexp				3
bHd16616.1	A0A091NAV6_APAVI|trembl|vertebrates	34.7	G0QYM7_ICHMG|trembl|invertebrates	77.4	Both	42.7	YES	Phylogeny_and_expression_and_perdurance	complex_hgts	hiexp	OG0013328	RvY_06258.1	None	3
bHd16618.1	H3B461_LATCH|trembl|vertebrates	40.8	I0YLL8_9CHLO|trembl|plants	73.9	Both	33.1	YES	Phylogeny_and_expression_and_perdurance	complex_hgts	hiexp	OG0013328	RvY_06258.1	None	3
bHd16619.1	-	0	A0A0W0RKF8_9GAMM|trembl|bacteria	60.1	Single	60.1	YES	Phylogeny_and_expression_and_perdurance	not_enough_seqs	hiexp	OG0013328	RvY_06258.1	None	3
bHd16693.1	A0A091CUF3_FUKDA|trembl|rodents	31.6	A0A085WWG6_9DELT|trembl|bacteria	137.5	Both	105.9	YES		prokaryotes	loexp	OG0010561	RvY_08131.1,RvY_08130.1,RvY_03901.1,RvY_03902.1	NAD(P)-bd_dom|NmrA-like	2
bHd16931.1	A0A0R4IJP2_DANRE|trembl|vertebrates	38.1	U9TK68_RHIID|trembl|fungi	74.7	Both	36.6	YES		not_enough_seqs	loexp				9
bHd16952.1	E9FQU3_DAPPU|trembl|invertebrates	203	YL728_MIMIV|sprot|viruses	330.5	Both	127.5	YES	Phylogeny_and_expression_and_perdurance	viruses	hiexp	OG0009448	RvY_03415.1	DUF2828|MFS_dom|VWF_A	2
bHd17030.1	A0A0J7K3E6_LASNI|trembl|invertebrates	43.9	A8LVQ6_SALAI|trembl|bacteria	90.5	Both	46.6	YES	Phylogeny_and_expression_and_perdurance	prokaryotes	hiexp	OG0018529	RvY_13567.1	CBM_fam5/12	2
bHd17075.1	-	0	A0A0Q5NT98_9SPHI|trembl|bacteria	110.2	Single	110.2	YES	Phylogeny_and_expression_and_perdurance	prokaryotes	hiexp	OG0018536	RvY_12128.1	DUF2807	1
bHd17084.1	A0A077ZM53_TRITR|trembl|invertebrates	759.2	A0A0T6VC15_9PSED|trembl|bacteria	833.2	Both	74	YES	Phylogeny_and_expression_and_perdurance	prokaryotes	hiexp	OG0000667	RvY_15726.1,RvY_16840.1,RvY_03920.1	AhpC/TSA|Catalase|Catalase-like_dom|Catalase_core|Catalase_immune_responsive|Class_I_gatase-like|Cro/C1-type_HTH|DJ-1/PfpI|Lambda_DNA-bd_dom|Thioredoxin-like_fold|Thioredoxin_domain	5
bHd17085.1	A0A077ZM53_TRITR|trembl|invertebrates	723.4	A0A0X2ZRT7_BURSP|trembl|bacteria	784.3	Both	60.9	YES	Phylogeny_and_expression_and_perdurance	prokaryotes	hiexp	OG0000667	RvY_15726.1,RvY_16840.1,RvY_03920.1	AhpC/TSA|Catalase|Catalase-like_dom|Catalase_core|Catalase_immune_responsive|Class_I_gatase-like|Cro/C1-type_HTH|DJ-1/PfpI|Lambda_DNA-bd_dom|Thioredoxin-like_fold|Thioredoxin_domain	5
bHd17152.1	X1XTT1_ACYPI|trembl|invertebrates	97.1	A0A117P954_9ACTN|trembl|bacteria	157.5	Both	60.4	YES		complex	loexp				2
bHd17163.1	A0A0A0MWC8_PAPAN|trembl|mammals	35.8	S8E5E7_FOMPI|trembl|fungi	119.4	Both	83.6	YES		non_metazoan	hiexp				0
bHd17164.1	-	0	A0A0E9NBT9_9ASCO|trembl|fungi	85.5	Single	85.5	YES		non_metazoan	hiexp				0
bHd17170.1	K7ECB4_ORNAN|trembl|mammals	34.7	A0A0E9NBT9_9ASCO|trembl|fungi	98.2	Both	63.5	YES		non_metazoan	hiexp				0
bHd17171.1	F5H5U2_HUMAN|trembl|human	28.5	A0A0E9NBT9_9ASCO|trembl|fungi	84	Both	55.5	YES		non_metazoan	hiexp				0
bHd17172.1	-	0	S8E5E7_FOMPI|trembl|fungi	91.7	Single	91.7	YES		non_metazoan	hiexp				0
bHd17195.1	F6Y9H8_MONDO|trembl|mammals	37	H8KXQ6_SOLCM|trembl|bacteria	92.8	Both	55.8	YES		prokaryotes	hiexp				0
bHd17226.1	E9GYF7_DAPPU|trembl|invertebrates	38.9	G8NU30_GRAMM|trembl|bacteria	168.3	Both	129.4	YES		prokaryotes	hiexp				1
bHd17228.1	G5BRA5_HETGA|trembl|rodents	33.5	G8NU30_GRAMM|trembl|bacteria	65.5	Both	32	YES		prokaryotes	hiexp				0
bHd17229.1	A0A087ZMU8_APIME|trembl|invertebrates	66.2	W0V6B1_9BURK|trembl|bacteria	204.1	Both	137.9	YES		prokaryotes	hiexp				0
bHd17252.1	-	0	A0A0Q5VCD7_9ACTN|trembl|bacteria	107.8	Single	107.8	YES		prokaryotes	loexp				7
bHd17255.1	H2RL65_TAKRU|trembl|vertebrates	51.2	A0A0Q5AU06_9MICO|trembl|bacteria	88.2	Both	37	YES		complex_hgts	loexp				7
bHd17261.1	-	0	A0A0E9NBT9_9ASCO|trembl|fungi	68.9	Single	68.9	YES		non_metazoan	loexp				0
bHd17393.1	A0A077Z850_TRITR|trembl|invertebrates	104.4	A0A0C3CNB0_HEBCY|trembl|fungi	256.9	Both	152.5	YES	Phylogeny_and_expression_and_perdurance	non_metazoan	hiexp	OG0015168	RvY_12884.1	UvdE|Xyl_isomerase-like_TIM-brl	2
bHd17574.1	W4Y6U5_STRPU|trembl|invertebrates	38.1	A0A0C1G613_9SPHI|trembl|bacteria	95.5	Both	57.4	YES	Phylogeny_and_expression_and_perdurance	prokaryotes	hiexp	OG0018574	RvY_01030.1	DUF2807	0
bHd17606.1	A0A077ZGC6_TRITR|trembl|invertebrates	181	A0A0L0HTI1_SPIPN|trembl|fungi	451.4	Both	270.4	YES		non_metazoan	loexp	OG0000478	RvY_16735.2,RvY_08065.1,RvY_07834.1,RvY_02215.1,RvY_16735.1,RvY_18370.1,RvY_06344.1,RvY_08064.1	Atg8-like|NH4_transpt_AmtB-like_dom|Peptidase_S1_PA|Trypsin_dom|Ubiquitin-rel_dom	10
bHd17656.1	M4A508_XIPMA|trembl|vertebrates	37	A0A0K1PXT7_9DELT|trembl|bacteria	156.8	Both	119.8	YES		prokaryotes	hiexp				1
bHd17657.1	G3QP93_GORGO|trembl|mammals	34.3	A0A0K1PXT7_9DELT|trembl|bacteria	224.9	Both	190.6	YES		prokaryotes	loexp				1
bHd17658.1	-	0	A0A0K1PY06_9DELT|trembl|bacteria	193.4	Single	193.4	YES		prokaryotes	hiexp				2
bHd17659.1	F7C192_ORNAN|trembl|mammals	36.2	A0A0Q4Y6W1_9BURK|trembl|bacteria	250.4	Both	214.2	YES		prokaryotes	hiexp				1
bHd17660.1	F1MZV6_BOVIN|trembl|mammals	34.7	A0A0K1PXT7_9DELT|trembl|bacteria	270.8	Both	236.1	YES		prokaryotes	hiexp				1
bHd17661.1	L5K9Z8_PTEAL|trembl|mammals	36.2	A0A0Q4Y6W1_9BURK|trembl|bacteria	280	Both	243.8	YES		prokaryotes	hiexp				2
bHd17698.1	E9H4W7_DAPPU|trembl|invertebrates	45.1	S3ZJR5_9ACTN|trembl|bacteria	91.7	Both	46.6	YES	Phylogeny_and_expression_and_perdurance	prokaryotes	hiexp	OG0002444	RvY_03923.1,RvY_02785.1,RvY_16642.1,RvY_00427.1,RvY_03427.1,RvY_04431.1	ANF_lig-bd_rcpt|Methyltransf_11|Methyltransf_12|Peripla_BP_I|SAM-dependent_MTases	0
bHd17713.1	A0A0L8G4I1_OCTBM|trembl|invertebrates	114	G3IZJ2_9GAMM|trembl|bacteria	318.9	Both	204.9	YES	Phylogeny_and_expression_and_perdurance	non_metazoan	hiexp	OG0018584	RvY_07712.1	NADP_OxRdtase_dom	3
bHd17714.1	-	0	A0A0L0HH45_SPIPN|trembl|fungi	401.4	Single	401.4	YES		non_metazoan	hiexp				14
bHd17782.1	MUC6_MOUSE|sprot|rodents	36.6	S3ZJR5_9ACTN|trembl|bacteria	113.6	Both	77	YES	Phylogeny_and_expression_and_perdurance	prokaryotes	hiexp	OG0002444	RvY_03923.1,RvY_02785.1,RvY_16642.1,RvY_00427.1,RvY_03427.1,RvY_04431.1	ANF_lig-bd_rcpt|Methyltransf_11|Methyltransf_12|Peripla_BP_I|SAM-dependent_MTases	1
bHd18225.1	G6DBX1_DANPL|trembl|invertebrates	87.8	I1JLX6_SOYBN|trembl|plants	144.8	Both	57	YES		complex	hiexp	OG0000567	RvY_07244.1,RvY_16276.1,RvY_10536.1,RvY_19440.1,RvY_10749.1,RvY_10538.1,RvY_10429.1,RvY_14902.1,RvY_10490.1,RvY_16898.1,RvY_17925.1,RvY_14267.1,RvY_10534.1,RvY_16916.1,RvY_10535.1,RvY_16663.1,RvY_10489.1,RvY_01966.1,RvY_19444.1,RvY_18033.1,RvY_10535.2,RvY_16660.1,RvY_18033.2,RvY_17221.1,RvY_04709.1,RvY_04707.1,RvY_01367.1,RvY_14951.1,RvY_16722.1	RGS|UDP_glucos_trans	0
bHd18348.1	W5LWH7_LEPOC|trembl|vertebrates	66.6	A0A0K1ENL9_CHOCO|trembl|bacteria	178.3	Both	111.7	YES		prokaryotes	hiexp				8
bHd18365.1	-	0	C7PQ16_CHIPD|trembl|bacteria	94	Single	94	YES		prokaryotes	hiexp				3
bHd18524.1	A0A0Q4A9S2_ALLMI|trembl|vertebrates	213	B0DLL9_LACBS|trembl|fungi	703.7	Both	490.7	YES		non_metazoan	hiexp				7
bHd18533.1	A0A0N5APU0_9BILA|trembl|invertebrates	50.8	B0T986_CAUSK|trembl|bacteria	319.3	Both	268.5	YES		prokaryotes	hiexp				0
bHd18534.1	A0A096MPK5_PAPAN|trembl|mammals	34.7	B0T986_CAUSK|trembl|bacteria	240.7	Both	206	YES		prokaryotes	hiexp				0
bHd18535.1	A0A0N5APU0_9BILA|trembl|invertebrates	53.5	B0T986_CAUSK|trembl|bacteria	315.8	Both	262.3	YES		prokaryotes	hiexp				2
bHd18557.1	B3M8G6_DROAN|trembl|invertebrates	36.6	E4T935_RIEAD|trembl|bacteria	146.4	Both	109.8	YES	Phylogeny_and_expression_and_perdurance	prokaryotes	hiexp	OG0009143	RvY_16239.1,RvY_11619.1,RvY_16240.1	Acyl_CoA_acyltransferase|GNAT_dom	0
bHd18558.1	Q8IRH2_DROME|trembl|invertebrates	38.1	E4T935_RIEAD|trembl|bacteria	128.6	Both	90.5	YES	Phylogeny_and_expression_and_perdurance	prokaryotes	hiexp	OG0009143	RvY_16240.1,RvY_11619.1,RvY_16239.1	Acyl_CoA_acyltransferase|GNAT_dom	0
bHd18657.1	Q3UCF2_MOUSE|trembl|rodents	32	A8NNQ9_COPC7|trembl|fungi	154.1	Both	122.1	YES	Phylogeny_and_expression_and_perdurance	non_metazoan	hiexp	OG0018670	RvY_10463.1	Haemerythrin-like	1
bHd18735.1	V3YWK1_LOTGI|trembl|invertebrates	68.9	U5D276_AMBTC|trembl|plants	135.2	Both	66.3	YES		complex	hiexp	OG0000567	RvY_04709.1,RvY_18033.2,RvY_17221.1,RvY_16660.1,RvY_01367.1,RvY_04707.1,RvY_14951.1,RvY_16722.1,RvY_01966.1,RvY_19444.1,RvY_18033.1,RvY_10535.2,RvY_17925.1,RvY_14267.1,RvY_10535.1,RvY_16916.1,RvY_16663.1,RvY_10489.1,RvY_10534.1,RvY_10536.1,RvY_16276.1,RvY_07244.1,RvY_10749.1,RvY_19440.1,RvY_10429.1,RvY_10538.1,RvY_16898.1,RvY_10490.1,RvY_14902.1	RGS|UDP_glucos_trans	1
bHd18739.1	H3E2A6_PRIPA|trembl|invertebrates	77.8	M0X6U7_HORVD|trembl|plants	154.8	Both	77	YES		complex	hiexp	OG0000567	RvY_18033.1,RvY_10535.2,RvY_01966.1,RvY_19444.1,RvY_14951.1,RvY_16722.1,RvY_16660.1,RvY_04709.1,RvY_18033.2,RvY_17221.1,RvY_04707.1,RvY_01367.1,RvY_10538.1,RvY_10429.1,RvY_14902.1,RvY_10490.1,RvY_16898.1,RvY_16276.1,RvY_07244.1,RvY_10536.1,RvY_19440.1,RvY_10749.1,RvY_14267.1,RvY_10534.1,RvY_16663.1,RvY_16916.1,RvY_10535.1,RvY_10489.1,RvY_17925.1	RGS|UDP_glucos_trans	1
bHd18740.1	UD11_HUMAN|sprot|human	81.3	M0X6U7_HORVD|trembl|plants	165.6	Both	84.3	YES		complex	hiexp	OG0000567	RvY_10490.1,RvY_16898.1,RvY_14902.1,RvY_10429.1,RvY_10538.1,RvY_10749.1,RvY_19440.1,RvY_10536.1,RvY_07244.1,RvY_16276.1,RvY_10489.1,RvY_16916.1,RvY_16663.1,RvY_10535.1,RvY_10534.1,RvY_14267.1,RvY_17925.1,RvY_10535.2,RvY_18033.1,RvY_19444.1,RvY_01966.1,RvY_16722.1,RvY_14951.1,RvY_01367.1,RvY_04707.1,RvY_17221.1,RvY_18033.2,RvY_04709.1,RvY_16660.1	RGS|UDP_glucos_trans	1
bHd18842.1	W4WNE5_ATTCE|trembl|invertebrates	90.9	T0QMU8_PHOTE|trembl|bacteria	632.9	Both	542	YES		prokaryotes	hiexp				3
bHd18878.1	A0A088ABE1_APIME|trembl|invertebrates	136.3	A0A0T5ZYM6_9BACT|trembl|bacteria	200.3	Both	64	YES		prokaryotes	hiexp				2
bHd18886.1	T1IT09_STRMM|trembl|invertebrates	49.7	Q54M95_DICDI|trembl|invertebrates	123.6	Both	73.9	YES		non_metazoan	loexp	OG0009959	RvY_13024.1	Peptidase_M12A|Peptidase_Metallo	4
bHd19025.1	A0A0Q3ZB49_ALLMI|trembl|vertebrates	40	A0A0K1ENL9_CHOCO|trembl|bacteria	70.5	Both	30.5	YES		not_enough_seqs	hiexp				11
bHd19058.1	A0A0N4WLY9_HAEPC|trembl|invertebrates	57.4	Q54KR0_DICDI|trembl|invertebrates	89	Both	31.6	YES		complex_hgts	hiexp				0
bHd19113.1	INVS_HUMAN|sprot|human	30.4	S8AAJ6_DACHA|trembl|fungi	330.5	Both	300.1	YES		non_metazoan	hiexp				1
bHd19233.1	S9X2K7_9CETA|trembl|mammals	35.4	I0YLL8_9CHLO|trembl|plants	200.3	Both	164.9	YES	Phylogeny_and_expression_and_perdurance	prokaryotes	hiexp	OG0001952	RvY_06939.1,RvY_14265.1,RvY_10252.1,RvY_06960.2,RvY_06452.1,RvY_00334.1,RvY_06868.1,RvY_06960.1,RvY_10254.1	Ankyrin_rpt|Ankyrin_rpt-contain_dom|BTB/POZ_dom|PHTB1_C_dom|PHTB1_N_dom|RCC1/BLIP-II|Reg_chr_condens|SKP1/BTB/POZ	3
bHd19291.1	A0A0D6L402_9BILA|trembl|invertebrates	50.8	C5CIX9_KOSOT|trembl|bacteria	144.4	Both	93.6	YES		prokaryotes	hiexp				1
bHd19312.1	B4KN05_DROMO|trembl|invertebrates	36.2	A0A080JXH8_9NEIS|trembl|bacteria	84.7	Both	48.5	YES		not_enough_seqs	hiexp				1
bHd19354.1	A0A091FQ11_9AVES|trembl|vertebrates	40	A3HRZ9_9BACT|trembl|bacteria	200.7	Both	160.7	YES		prokaryotes	hiexp				2
bHd19355.1	D3ZAH4_RAT|trembl|rodents	34.7	L7U598_MYXSD|trembl|bacteria	192.2	Both	157.5	YES		prokaryotes	hiexp				2
bHd19356.1	F6T7Q5_HORSE|trembl|mammals	33.1	M2B490_9PLAN|trembl|bacteria	201.8	Both	168.7	YES		prokaryotes	hiexp				2
bHd19366.1	G3NLI3_GASAC|trembl|vertebrates	57	A0A0Q5VCD7_9ACTN|trembl|bacteria	95.9	Both	38.9	YES		prokaryotes	loexp				5
bHd19414.1	-	0	A9SIV0_PHYPA|trembl|plants	171.8	Single	171.8	YES		non_metazoan	loexp				0
bHd19495.1	A7S0M9_NEMVE|trembl|invertebrates	43.1	A0A0W0W6J3_9GAMM|trembl|bacteria	124.4	Both	81.3	YES	Phylogeny_and_expression_and_perdurance	complex_hgts	hiexp	OG0002444	RvY_04431.1,RvY_03427.1,RvY_02785.1,RvY_03923.1,RvY_00427.1,RvY_16642.1	ANF_lig-bd_rcpt|Methyltransf_11|Methyltransf_12|Peripla_BP_I|SAM-dependent_MTases	1
bHd19498.1	G3T5E6_LOXAF|trembl|mammals	33.9	A0A0K6FS96_9HOMO|trembl|fungi	86.7	Both	52.8	YES		non_metazoan	loexp				0
bHd19543.1	BAZ1B_DANRE|sprot|vertebrates	34.7	A0A0C3CGQ1_9HOMO|trembl|fungi	173.7	Both	139	YES		non_metazoan	loexp				2
bHd19544.1	ITIH4_MOUSE|sprot|rodents	32.7	A0A0C3CGQ1_9HOMO|trembl|fungi	285.4	Both	252.7	YES		non_metazoan	hiexp				7
bHd19545.1	-	0	A0A0C3CGQ1_9HOMO|trembl|fungi	339.7	Single	339.7	YES		non_metazoan	hiexp				1
bHd19553.1	I3NGD8_ICTTR|trembl|rodents	33.1	A0A0C3CGQ1_9HOMO|trembl|fungi	397.9	Both	364.8	YES		non_metazoan	hiexp				1
bHd19554.1	Z280C_HUMAN|sprot|human	32.3	A0A0C3CGQ1_9HOMO|trembl|fungi	406.4	Both	374.1	YES		non_metazoan	hiexp				1
bHd19556.1	M3XEH7_FELCA|trembl|mammals	39.3	A0A0C3CGQ1_9HOMO|trembl|fungi	404.1	Both	364.8	YES		non_metazoan	hiexp				1
bHd19725.1	I1EVH0_AMPQE|trembl|invertebrates	85.1	A0A0D2SC04_GOSRA|trembl|plants	121.3	Both	36.2	YES	Phylogeny_and_expression_and_perdurance	non_metazoan	hiexp	OG0000029	RvY_11839.1,RvY_18932.1,RvY_03011.1	Capsid/spike_ssDNA_virus|DNA_helicase_pif1-like|DUF4371|DUF659|Endo/exonuclease/phosphatase|Guanylate-bd_N|HATC_C_dom|HTH_Psq|Hemopexin-like_dom|Hermes_transposase_DNA-db|Homeodomain-like|Kelch_1|P-loop_NTPase|PGBD|Pept_M10_metallopeptidase|Peptidase_Metallo|Peptidase_S1_PA|Pre_C2HC_dom|RNaseH-like_dom|RNaseH_domain|RT_dom|Transposase_Tc1-like|Trypsin_dom|Znf_BED|Znf_C2CH|Znf_C2H2-like|hAT-like_t…	7
bHd19735.1	G3MZJ8_BOVIN|trembl|mammals	37.4	G2R9V2_THITE|trembl|fungi	540.4	Both	503	YES		non_metazoan	hiexp				2
