# Supplementary material for: Comparative genomics of the tardigrades Hypsibius dujardini and Ramazzottius varieornatus
Source: PLoS Biol. 2017 Jul 27;15(7):e2002266. doi: 10.1371/journal.pbio.2002266 (PMC5531438; doi:10.1371/journal.pbio.2002266)
Supplement: S5 Data — These data are the phylogenies from which putative HGTs were classified by taxon-of-origin. This compressed file (tar-gzipped) contains a directory, that holds five subdirectories, “complex”, “metazoan”, “non-metazoan”, “prokaryotes”, “viruses”. In each subdirectory is the set of text files containing NEWICK format trees for putative HGT loci generated by RAXML search, as described in the Methods. Each tree has a name of the form “RAxML_bestTree.bHd00409.1.faa.aln.ml.newick”: RAXML best tree for gene bHd00409.1, amino acid fasta alignment, generated with maximum likelihood, NEWICK format. (GZ) [file pbio.2002266.s022.tar.gz]

Archive with 922 entries (914 files):
- ./._S5_Data
- S5_Data
- S5_Data/._Catalase
- S5_Data/Catalase
- S5_Data/._complex
- S5_Data/complex
- S5_Data/._complex_hgts
- S5_Data/complex_hgts
- S5_Data/._metazoan
- S5_Data/metazoan
- S5_Data/._non_metazoan
- S5_Data/non_metazoan
- S5_Data/._not_enough_seqs.txt
- S5_Data/not_enough_seqs.txt
- S5_Data/._prokaryotes
- S5_Data/prokaryotes
- S5_Data/._viruses
- S5_Data/viruses
- S5_Data/viruses/._RAxML_bestTree.bHd04288.1.fasta.aln.ml
- S5_Data/viruses/RAxML_bestTree.bHd04288.1.fasta.aln.ml
- S5_Data/viruses/._RAxML_bestTree.bHd07249.1.fasta.aln.ml
- S5_Data/viruses/RAxML_bestTree.bHd07249.1.fasta.aln.ml
- S5_Data/viruses/._RAxML_bestTree.bHd09689.1.fasta.aln.ml
- S5_Data/viruses/RAxML_bestTree.bHd09689.1.fasta.aln.ml
- S5_Data/viruses/._RAxML_bestTree.bHd16952.1.fasta.aln.ml
- S5_Data/viruses/RAxML_bestTree.bHd16952.1.fasta.aln.ml
- S5_Data/prokaryotes/._RAxML_bestTree.bHd00205.1.fasta.aln.ml
- S5_Data/prokaryotes/RAxML_bestTree.bHd00205.1.fasta.aln.ml
- S5_Data/prokaryotes/._RAxML_bestTree.bHd00257.1.fasta.aln.ml
- S5_Data/prokaryotes/RAxML_bestTree.bHd00257.1.fasta.aln.ml
- S5_Data/prokaryotes/._RAxML_bestTree.bHd00780.1.fasta.aln.ml
- S5_Data/prokaryotes/RAxML_bestTree.bHd00780.1.fasta.aln.ml
- S5_Data/prokaryotes/._RAxML_bestTree.bHd00876.1.fasta.aln.ml
- S5_Data/prokaryotes/RAxML_bestTree.bHd00876.1.fasta.aln.ml
- S5_Data/prokaryotes/._RAxML_bestTree.bHd00906.1.fasta.aln.ml
- S5_Data/prokaryotes/RAxML_bestTree.bHd00906.1.fasta.aln.ml
- S5_Data/prokaryotes/._RAxML_bestTree.bHd00993.1.fasta.aln.ml
- S5_Data/prokaryotes/RAxML_bestTree.bHd00993.1.fasta.aln.ml
- S5_Data/prokaryotes/._RAxML_bestTree.bHd00994.1.fasta.aln.ml
- S5_Data/prokaryotes/RAxML_bestTree.bHd00994.1.fasta.aln.ml
- S5_Data/prokaryotes/._RAxML_bestTree.bHd01145.1.fasta.aln.ml
- S5_Data/prokaryotes/RAxML_bestTree.bHd01145.1.fasta.aln.ml
- S5_Data/prokaryotes/._RAxML_bestTree.bHd01146.1.fasta.aln.ml
- S5_Data/prokaryotes/RAxML_bestTree.bHd01146.1.fasta.aln.ml
- S5_Data/prokaryotes/._RAxML_bestTree.bHd01149.1.fasta.aln.ml
- S5_Data/prokaryotes/RAxML_bestTree.bHd01149.1.fasta.aln.ml
- S5_Data/prokaryotes/._RAxML_bestTree.bHd01470.1.fasta.aln.ml
- S5_Data/prokaryotes/RAxML_bestTree.bHd01470.1.fasta.aln.ml
- S5_Data/prokaryotes/._RAxML_bestTree.bHd01506.1.fasta.aln.ml
- S5_Data/prokaryotes/RAxML_bestTree.bHd01506.1.fasta.aln.ml
- S5_Data/prokaryotes/._RAxML_bestTree.bHd01508.1.fasta.aln.ml
- S5_Data/prokaryotes/RAxML_bestTree.bHd01508.1.fasta.aln.ml
- S5_Data/prokaryotes/._RAxML_bestTree.bHd01641.1.fasta.aln.ml
- S5_Data/prokaryotes/RAxML_bestTree.bHd01641.1.fasta.aln.ml
- S5_Data/prokaryotes/._RAxML_bestTree.bHd01829.1.fasta.aln.ml
- S5_Data/prokaryotes/RAxML_bestTree.bHd01829.1.fasta.aln.ml
- S5_Data/prokaryotes/._RAxML_bestTree.bHd01943.1.fasta.aln.ml
- S5_Data/prokaryotes/RAxML_bestTree.bHd01943.1.fasta.aln.ml
- S5_Data/prokaryotes/._RAxML_bestTree.bHd02115.1.fasta.aln.ml
- S5_Data/prokaryotes/RAxML_bestTree.bHd02115.1.fasta.aln.ml
- S5_Data/prokaryotes/._RAxML_bestTree.bHd02188.1.fasta.aln.ml
- S5_Data/prokaryotes/RAxML_bestTree.bHd02188.1.fasta.aln.ml
- S5_Data/prokaryotes/._RAxML_bestTree.bHd02285.1.fasta.aln.ml
- S5_Data/prokaryotes/RAxML_bestTree.bHd02285.1.fasta.aln.ml
- S5_Data/prokaryotes/._RAxML_bestTree.bHd02390.1.fasta.aln.ml
- S5_Data/prokaryotes/RAxML_bestTree.bHd02390.1.fasta.aln.ml
- S5_Data/prokaryotes/._RAxML_bestTree.bHd02551.1.fasta.aln.ml
- S5_Data/prokaryotes/RAxML_bestTree.bHd02551.1.fasta.aln.ml
- S5_Data/prokaryotes/._RAxML_bestTree.bHd02819.1.fasta.aln.ml
- S5_Data/prokaryotes/RAxML_bestTree.bHd02819.1.fasta.aln.ml
- S5_Data/prokaryotes/._RAxML_bestTree.bHd02829.1.fasta.aln.ml
- S5_Data/prokaryotes/RAxML_bestTree.bHd02829.1.fasta.aln.ml
- S5_Data/prokaryotes/._RAxML_bestTree.bHd02856.1.fasta.aln.ml
- S5_Data/prokaryotes/RAxML_bestTree.bHd02856.1.fasta.aln.ml
- S5_Data/prokaryotes/._RAxML_bestTree.bHd02868.1.fasta.aln.ml
- S5_Data/prokaryotes/RAxML_bestTree.bHd02868.1.fasta.aln.ml
- S5_Data/prokaryotes/._RAxML_bestTree.bHd02933.1.fasta.aln.ml
- S5_Data/prokaryotes/RAxML_bestTree.bHd02933.1.fasta.aln.ml
- S5_Data/prokaryotes/._RAxML_bestTree.bHd02934.1.fasta.aln.ml
- S5_Data/prokaryotes/RAxML_bestTree.bHd02934.1.fasta.aln.ml
- S5_Data/prokaryotes/._RAxML_bestTree.bHd02940.1.fasta.aln.ml
- S5_Data/prokaryotes/RAxML_bestTree.bHd02940.1.fasta.aln.ml
- S5_Data/prokaryotes/._RAxML_bestTree.bHd03347.1.fasta.aln.ml
- S5_Data/prokaryotes/RAxML_bestTree.bHd03347.1.fasta.aln.ml
- S5_Data/prokaryotes/._RAxML_bestTree.bHd03362.1.fasta.aln.ml
- S5_Data/prokaryotes/RAxML_bestTree.bHd03362.1.fasta.aln.ml
- S5_Data/prokaryotes/._RAxML_bestTree.bHd03672.1.fasta.aln.ml
- S5_Data/prokaryotes/RAxML_bestTree.bHd03672.1.fasta.aln.ml
- S5_Data/prokaryotes/._RAxML_bestTree.bHd03869.1.fasta.aln.ml
- S5_Data/prokaryotes/RAxML_bestTree.bHd03869.1.fasta.aln.ml
- S5_Data/prokaryotes/._RAxML_bestTree.bHd03895.1.fasta.aln.ml
- S5_Data/prokaryotes/RAxML_bestTree.bHd03895.1.fasta.aln.ml
- S5_Data/prokaryotes/._RAxML_bestTree.bHd03897.1.fasta.aln.ml
- S5_Data/prokaryotes/RAxML_bestTree.bHd03897.1.fasta.aln.ml
- S5_Data/prokaryotes/._RAxML_bestTree.bHd03930.1.fasta.aln.ml
- S5_Data/prokaryotes/RAxML_bestTree.bHd03930.1.fasta.aln.ml
- S5_Data/prokaryotes/._RAxML_bestTree.bHd03931.1.fasta.aln.ml
- S5_Data/prokaryotes/RAxML_bestTree.bHd03931.1.fasta.aln.ml
- S5_Data/prokaryotes/._RAxML_bestTree.bHd03933.1.fasta.aln.ml
- S5_Data/prokaryotes/RAxML_bestTree.bHd03933.1.fasta.aln.ml
- S5_Data/prokaryotes/._RAxML_bestTree.bHd04038.1.fasta.aln.ml
- S5_Data/prokaryotes/RAxML_bestTree.bHd04038.1.fasta.aln.ml
- S5_Data/prokaryotes/._RAxML_bestTree.bHd04064.1.fasta.aln.ml
- S5_Data/prokaryotes/RAxML_bestTree.bHd04064.1.fasta.aln.ml
- S5_Data/prokaryotes/._RAxML_bestTree.bHd04083.1.fasta.aln.ml
- S5_Data/prokaryotes/RAxML_bestTree.bHd04083.1.fasta.aln.ml
- S5_Data/prokaryotes/._RAxML_bestTree.bHd04084.1.fasta.aln.ml
- S5_Data/prokaryotes/RAxML_bestTree.bHd04084.1.fasta.aln.ml
- S5_Data/prokaryotes/._RAxML_bestTree.bHd04085.1.fasta.aln.ml
- S5_Data/prokaryotes/RAxML_bestTree.bHd04085.1.fasta.aln.ml
- S5_Data/prokaryotes/._RAxML_bestTree.bHd04086.3.fasta.aln.ml
- S5_Data/prokaryotes/RAxML_bestTree.bHd04086.3.fasta.aln.ml
- S5_Data/prokaryotes/._RAxML_bestTree.bHd04537.1.fasta.aln.ml
- S5_Data/prokaryotes/RAxML_bestTree.bHd04537.1.fasta.aln.ml
- S5_Data/prokaryotes/._RAxML_bestTree.bHd04719.1.fasta.aln.ml
- S5_Data/prokaryotes/RAxML_bestTree.bHd04719.1.fasta.aln.ml
- S5_Data/prokaryotes/._RAxML_bestTree.bHd04720.1.fasta.aln.ml
- S5_Data/prokaryotes/RAxML_bestTree.bHd04720.1.fasta.aln.ml
- S5_Data/prokaryotes/._RAxML_bestTree.bHd04732.1.fasta.aln.ml
- S5_Data/prokaryotes/RAxML_bestTree.bHd04732.1.fasta.aln.ml
- S5_Data/prokaryotes/._RAxML_bestTree.bHd04733.1.fasta.aln.ml
- S5_Data/prokaryotes/RAxML_bestTree.bHd04733.1.fasta.aln.ml
- S5_Data/prokaryotes/._RAxML_bestTree.bHd04734.1.fasta.aln.ml
- S5_Data/prokaryotes/RAxML_bestTree.bHd04734.1.fasta.aln.ml
- S5_Data/prokaryotes/._RAxML_bestTree.bHd05107.1.fasta.aln.ml
- S5_Data/prokaryotes/RAxML_bestTree.bHd05107.1.fasta.aln.ml
- S5_Data/prokaryotes/._RAxML_bestTree.bHd05294.1.fasta.aln.ml
- S5_Data/prokaryotes/RAxML_bestTree.bHd05294.1.fasta.aln.ml
- S5_Data/prokaryotes/._RAxML_bestTree.bHd05824.1.fasta.aln.ml
- S5_Data/prokaryotes/RAxML_bestTree.bHd05824.1.fasta.aln.ml
- S5_Data/prokaryotes/._RAxML_bestTree.bHd05825.1.fasta.aln.ml
- S5_Data/prokaryotes/RAxML_bestTree.bHd05825.1.fasta.aln.ml
- S5_Data/prokaryotes/._RAxML_bestTree.bHd05826.1.fasta.aln.ml
- S5_Data/prokaryotes/RAxML_bestTree.bHd05826.1.fasta.aln.ml
- S5_Data/prokaryotes/._RAxML_bestTree.bHd05827.1.fasta.aln.ml
- S5_Data/prokaryotes/RAxML_bestTree.bHd05827.1.fasta.aln.ml
- S5_Data/prokaryotes/._RAxML_bestTree.bHd05828.1.fasta.aln.ml
- S5_Data/prokaryotes/RAxML_bestTree.bHd05828.1.fasta.aln.ml
- S5_Data/prokaryotes/._RAxML_bestTree.bHd06084.1.fasta.aln.ml
- S5_Data/prokaryotes/RAxML_bestTree.bHd06084.1.fasta.aln.ml
- S5_Data/prokaryotes/._RAxML_bestTree.bHd06318.1.fasta.aln.ml
- S5_Data/prokaryotes/RAxML_bestTree.bHd06318.1.fasta.aln.ml
- S5_Data/prokaryotes/._RAxML_bestTree.bHd06490.1.fasta.aln.ml
- S5_Data/prokaryotes/RAxML_bestTree.bHd06490.1.fasta.aln.ml
- S5_Data/prokaryotes/._RAxML_bestTree.bHd06618.1.fasta.aln.ml
- S5_Data/prokaryotes/RAxML_bestTree.bHd06618.1.fasta.aln.ml
- S5_Data/prokaryotes/._RAxML_bestTree.bHd06676.1.fasta.aln.ml
- S5_Data/prokaryotes/RAxML_bestTree.bHd06676.1.fasta.aln.ml
- S5_Data/prokaryotes/._RAxML_bestTree.bHd06712.1.fasta.aln.ml
- S5_Data/prokaryotes/RAxML_bestTree.bHd06712.1.fasta.aln.ml
- S5_Data/prokaryotes/._RAxML_bestTree.bHd06719.1.fasta.aln.ml
- S5_Data/prokaryotes/RAxML_bestTree.bHd06719.1.fasta.aln.ml
- S5_Data/prokaryotes/._RAxML_bestTree.bHd06799.1.fasta.aln.ml
- S5_Data/prokaryotes/RAxML_bestTree.bHd06799.1.fasta.aln.ml
- S5_Data/prokaryotes/._RAxML_bestTree.bHd06900.1.fasta.aln.ml
- S5_Data/prokaryotes/RAxML_bestTree.bHd06900.1.fasta.aln.ml
- S5_Data/prokaryotes/._RAxML_bestTree.bHd07018.1.fasta.aln.ml
- S5_Data/prokaryotes/RAxML_bestTree.bHd07018.1.fasta.aln.ml
- S5_Data/prokaryotes/._RAxML_bestTree.bHd07026.1.fasta.aln.ml
- S5_Data/prokaryotes/RAxML_bestTree.bHd07026.1.fasta.aln.ml
- S5_Data/prokaryotes/._RAxML_bestTree.bHd07027.1.fasta.aln.ml
- S5_Data/prokaryotes/RAxML_bestTree.bHd07027.1.fasta.aln.ml
- S5_Data/prokaryotes/._RAxML_bestTree.bHd07111.1.fasta.aln.ml
- S5_Data/prokaryotes/RAxML_bestTree.bHd07111.1.fasta.aln.ml
- S5_Data/prokaryotes/._RAxML_bestTree.bHd07295.3.fasta.aln.ml
- S5_Data/prokaryotes/RAxML_bestTree.bHd07295.3.fasta.aln.ml
- S5_Data/prokaryotes/._RAxML_bestTree.bHd07466.1.fasta.aln.ml
- S5_Data/prokaryotes/RAxML_bestTree.bHd07466.1.fasta.aln.ml
- S5_Data/prokaryotes/._RAxML_bestTree.bHd07612.1.fasta.aln.ml
- S5_Data/prokaryotes/RAxML_bestTree.bHd07612.1.fasta.aln.ml
- S5_Data/prokaryotes/._RAxML_bestTree.bHd07900.1.fasta.aln.ml
- S5_Data/prokaryotes/RAxML_bestTree.bHd07900.1.fasta.aln.ml
- S5_Data/prokaryotes/._RAxML_bestTree.bHd07972.1.fasta.aln.ml
- S5_Data/prokaryotes/RAxML_bestTree.bHd07972.1.fasta.aln.ml
- S5_Data/prokaryotes/._RAxML_bestTree.bHd08038.1.fasta.aln.ml
- S5_Data/prokaryotes/RAxML_bestTree.bHd08038.1.fasta.aln.ml
- S5_Data/prokaryotes/._RAxML_bestTree.bHd08113.1.fasta.aln.ml
- S5_Data/prokaryotes/RAxML_bestTree.bHd08113.1.fasta.aln.ml
- S5_Data/prokaryotes/._RAxML_bestTree.bHd08548.1.fasta.aln.ml
- S5_Data/prokaryotes/RAxML_bestTree.bHd08548.1.fasta.aln.ml
- S5_Data/prokaryotes/._RAxML_bestTree.bHd08549.1.fasta.aln.ml
- S5_Data/prokaryotes/RAxML_bestTree.bHd08549.1.fasta.aln.ml
- S5_Data/prokaryotes/._RAxML_bestTree.bHd08606.1.fasta.aln.ml
- S5_Data/prokaryotes/RAxML_bestTree.bHd08606.1.fasta.aln.ml
- S5_Data/prokaryotes/._RAxML_bestTree.bHd08850.1.fasta.aln.ml
- S5_Data/prokaryotes/RAxML_bestTree.bHd08850.1.fasta.aln.ml
- S5_Data/prokaryotes/._RAxML_bestTree.bHd08890.1.fasta.aln.ml
- S5_Data/prokaryotes/RAxML_bestTree.bHd08890.1.fasta.aln.ml
- S5_Data/prokaryotes/._RAxML_bestTree.bHd08906.1.fasta.aln.ml
- S5_Data/prokaryotes/RAxML_bestTree.bHd08906.1.fasta.aln.ml
- S5_Data/prokaryotes/._RAxML_bestTree.bHd08936.1.fasta.aln.ml
- S5_Data/prokaryotes/RAxML_bestTree.bHd08936.1.fasta.aln.ml
- S5_Data/prokaryotes/._RAxML_bestTree.bHd08993.1.fasta.aln.ml
- S5_Data/prokaryotes/RAxML_bestTree.bHd08993.1.fasta.aln.ml
- S5_Data/prokaryotes/._RAxML_bestTree.bHd09141.1.fasta.aln.ml
- S5_Data/prokaryotes/RAxML_bestTree.bHd09141.1.fasta.aln.ml
- S5_Data/prokaryotes/._RAxML_bestTree.bHd09176.1.fasta.aln.ml
- S5_Data/prokaryotes/RAxML_bestTree.bHd09176.1.fasta.aln.ml
- S5_Data/prokaryotes/._RAxML_bestTree.bHd09261.1.fasta.aln.ml
- S5_Data/prokaryotes/RAxML_bestTree.bHd09261.1.fasta.aln.ml
- S5_Data/prokaryotes/._RAxML_bestTree.bHd09501.1.fasta.aln.ml
- S5_Data/prokaryotes/RAxML_bestTree.bHd09501.1.fasta.aln.ml
- S5_Data/prokaryotes/._RAxML_bestTree.bHd09704.1.fasta.aln.ml
- S5_Data/prokaryotes/RAxML_bestTree.bHd09704.1.fasta.aln.ml
- S5_Data/prokaryotes/._RAxML_bestTree.bHd09771.1.fasta.aln.ml
- S5_Data/prokaryotes/RAxML_bestTree.bHd09771.1.fasta.aln.ml
- S5_Data/prokaryotes/._RAxML_bestTree.bHd09828.1.fasta.aln.ml
- S5_Data/prokaryotes/RAxML_bestTree.bHd09828.1.fasta.aln.ml
- S5_Data/prokaryotes/._RAxML_bestTree.bHd10273.1.fasta.aln.ml
- S5_Data/prokaryotes/RAxML_bestTree.bHd10273.1.fasta.aln.ml
- S5_Data/prokaryotes/._RAxML_bestTree.bHd10354.1.fasta.aln.ml
- S5_Data/prokaryotes/RAxML_bestTree.bHd10354.1.fasta.aln.ml
- S5_Data/prokaryotes/._RAxML_bestTree.bHd10444.1.fasta.aln.ml
- S5_Data/prokaryotes/RAxML_bestTree.bHd10444.1.fasta.aln.ml
- S5_Data/prokaryotes/._RAxML_bestTree.bHd10446.1.fasta.aln.ml
- S5_Data/prokaryotes/RAxML_bestTree.bHd10446.1.fasta.aln.ml
- S5_Data/prokaryotes/._RAxML_bestTree.bHd10635.1.fasta.aln.ml
- S5_Data/prokaryotes/RAxML_bestTree.bHd10635.1.fasta.aln.ml
- S5_Data/prokaryotes/._RAxML_bestTree.bHd10675.1.fasta.aln.ml
- S5_Data/prokaryotes/RAxML_bestTree.bHd10675.1.fasta.aln.ml
- S5_Data/prokaryotes/._RAxML_bestTree.bHd10966.1.fasta.aln.ml
- S5_Data/prokaryotes/RAxML_bestTree.bHd10966.1.fasta.aln.ml
- S5_Data/prokaryotes/._RAxML_bestTree.bHd10967.1.fasta.aln.ml
- S5_Data/prokaryotes/RAxML_bestTree.bHd10967.1.fasta.aln.ml
- S5_Data/prokaryotes/._RAxML_bestTree.bHd10969.1.fasta.aln.ml
- S5_Data/prokaryotes/RAxML_bestTree.bHd10969.1.fasta.aln.ml
- S5_Data/prokaryotes/._RAxML_bestTree.bHd10970.1.fasta.aln.ml
- S5_Data/prokaryotes/RAxML_bestTree.bHd10970.1.fasta.aln.ml
- S5_Data/prokaryotes/._RAxML_bestTree.bHd10972.1.fasta.aln.ml
- S5_Data/prokaryotes/RAxML_bestTree.bHd10972.1.fasta.aln.ml
- S5_Data/prokaryotes/._RAxML_bestTree.bHd10973.1.fasta.aln.ml
- S5_Data/prokaryotes/RAxML_bestTree.bHd10973.1.fasta.aln.ml
- S5_Data/prokaryotes/._RAxML_bestTree.bHd10974.1.fasta.aln.ml
- S5_Data/prokaryotes/RAxML_bestTree.bHd10974.1.fasta.aln.ml
- S5_Data/prokaryotes/._RAxML_bestTree.bHd11206.1.fasta.aln.ml
- S5_Data/prokaryotes/RAxML_bestTree.bHd11206.1.fasta.aln.ml
- S5_Data/prokaryotes/._RAxML_bestTree.bHd11210.1.fasta.aln.ml
- S5_Data/prokaryotes/RAxML_bestTree.bHd11210.1.fasta.aln.ml
- S5_Data/prokaryotes/._RAxML_bestTree.bHd11939.1.fasta.aln.ml
- S5_Data/prokaryotes/RAxML_bestTree.bHd11939.1.fasta.aln.ml
- S5_Data/prokaryotes/._RAxML_bestTree.bHd11940.1.fasta.aln.ml
- S5_Data/prokaryotes/RAxML_bestTree.bHd11940.1.fasta.aln.ml
- S5_Data/prokaryotes/._RAxML_bestTree.bHd12052.1.fasta.aln.ml
- S5_Data/prokaryotes/RAxML_bestTree.bHd12052.1.fasta.aln.ml
- S5_Data/prokaryotes/._RAxML_bestTree.bHd12161.1.fasta.aln.ml
- S5_Data/prokaryotes/RAxML_bestTree.bHd12161.1.fasta.aln.ml
- S5_Data/prokaryotes/._RAxML_bestTree.bHd12214.1.fasta.aln.ml
- S5_Data/prokaryotes/RAxML_bestTree.bHd12214.1.fasta.aln.ml
- S5_Data/prokaryotes/._RAxML_bestTree.bHd12221.1.fasta.aln.ml
- S5_Data/prokaryotes/RAxML_bestTree.bHd12221.1.fasta.aln.ml
- S5_Data/prokaryotes/._RAxML_bestTree.bHd12300.1.fasta.aln.ml
- S5_Data/prokaryotes/RAxML_bestTree.bHd12300.1.fasta.aln.ml
- S5_Data/prokaryotes/._RAxML_bestTree.bHd12468.1.fasta.aln.ml
- S5_Data/prokaryotes/RAxML_bestTree.bHd12468.1.fasta.aln.ml
- S5_Data/prokaryotes/._RAxML_bestTree.bHd12483.1.fasta.aln.ml
- S5_Data/prokaryotes/RAxML_bestTree.bHd12483.1.fasta.aln.ml
- S5_Data/prokaryotes/._RAxML_bestTree.bHd12492.1.fasta.aln.ml
- S5_Data/prokaryotes/RAxML_bestTree.bHd12492.1.fasta.aln.ml
- S5_Data/prokaryotes/._RAxML_bestTree.bHd12695.1.fasta.aln.ml
- S5_Data/prokaryotes/RAxML_bestTree.bHd12695.1.fasta.aln.ml
- S5_Data/prokaryotes/._RAxML_bestTree.bHd12792.1.fasta.aln.ml
- S5_Data/prokaryotes/RAxML_bestTree.bHd12792.1.fasta.aln.ml
- S5_Data/prokaryotes/._RAxML_bestTree.bHd12925.1.fasta.aln.ml
- S5_Data/prokaryotes/RAxML_bestTree.bHd12925.1.fasta.aln.ml
- S5_Data/prokaryotes/._RAxML_bestTree.bHd12926.1.fasta.aln.ml
- S5_Data/prokaryotes/RAxML_bestTree.bHd12926.1.fasta.aln.ml
- S5_Data/prokaryotes/._RAxML_bestTree.bHd12927.1.fasta.aln.ml
- S5_Data/prokaryotes/RAxML_bestTree.bHd12927.1.fasta.aln.ml
- S5_Data/prokaryotes/._RAxML_bestTree.bHd12983.1.fasta.aln.ml
- S5_Data/prokaryotes/RAxML_bestTree.bHd12983.1.fasta.aln.ml
- S5_Data/prokaryotes/._RAxML_bestTree.bHd12985.1.fasta.aln.ml
- S5_Data/prokaryotes/RAxML_bestTree.bHd12985.1.fasta.aln.ml
- S5_Data/prokaryotes/._RAxML_bestTree.bHd12986.1.fasta.aln.ml
- S5_Data/prokaryotes/RAxML_bestTree.bHd12986.1.fasta.aln.ml
- S5_Data/prokaryotes/._RAxML_bestTree.bHd12987.1.fasta.aln.ml
- S5_Data/prokaryotes/RAxML_bestTree.bHd12987.1.fasta.aln.ml
- S5_Data/prokaryotes/._RAxML_bestTree.bHd12988.1.fasta.aln.ml
- S5_Data/prokaryotes/RAxML_bestTree.bHd12988.1.fasta.aln.ml
- S5_Data/prokaryotes/._RAxML_bestTree.bHd13020.2.fasta.aln.ml
- S5_Data/prokaryotes/RAxML_bestTree.bHd13020.2.fasta.aln.ml
- S5_Data/prokaryotes/._RAxML_bestTree.bHd13038.1.fasta.aln.ml
- S5_Data/prokaryotes/RAxML_bestTree.bHd13038.1.fasta.aln.ml
- S5_Data/prokaryotes/._RAxML_bestTree.bHd13105.1.fasta.aln.ml
- S5_Data/prokaryotes/RAxML_bestTree.bHd13105.1.fasta.aln.ml
- S5_Data/prokaryotes/._RAxML_bestTree.bHd13148.1.fasta.aln.ml
- S5_Data/prokaryotes/RAxML_bestTree.bHd13148.1.fasta.aln.ml
- S5_Data/prokaryotes/._RAxML_bestTree.bHd13207.1.fasta.aln.ml
- S5_Data/prokaryotes/RAxML_bestTree.bHd13207.1.fasta.aln.ml
- S5_Data/prokaryotes/._RAxML_bestTree.bHd13370.1.fasta.aln.ml
- S5_Data/prokaryotes/RAxML_bestTree.bHd13370.1.fasta.aln.ml
- S5_Data/prokaryotes/._RAxML_bestTree.bHd13530.1.fasta.aln.ml
- S5_Data/prokaryotes/RAxML_bestTree.bHd13530.1.fasta.aln.ml
- S5_Data/prokaryotes/._RAxML_bestTree.bHd13537.1.fasta.aln.ml
- S5_Data/prokaryotes/RAxML_bestTree.bHd13537.1.fasta.aln.ml
- S5_Data/prokaryotes/._RAxML_bestTree.bHd13730.1.fasta.aln.ml
- S5_Data/prokaryotes/RAxML_bestTree.bHd13730.1.fasta.aln.ml
- S5_Data/prokaryotes/._RAxML_bestTree.bHd13885.1.fasta.aln.ml
- S5_Data/prokaryotes/RAxML_bestTree.bHd13885.1.fasta.aln.ml
- S5_Data/prokaryotes/._RAxML_bestTree.bHd13955.1.fasta.aln.ml
- S5_Data/prokaryotes/RAxML_bestTree.bHd13955.1.fasta.aln.ml
[truncated: 622 more entries]
