# Supplementary material for: Comparative genomics of the tardigrades Hypsibius dujardini and Ramazzottius varieornatus
Source: PLoS Biol. 2017 Jul 27;15(7):e2002266. doi: 10.1371/journal.pbio.2002266 (PMC5531438; doi:10.1371/journal.pbio.2002266)
Supplement: S5 Data — These data are the phylogenies from which putative HGTs were classified by taxon-of-origin. This compressed file (tar-gzipped) contains a directory, that holds five subdirectories, “complex”, “metazoan”, “non-metazoan”, “prokaryotes”, “viruses”. In each subdirectory is the set of text files containing NEWICK format trees for putative HGT loci generated by RAXML search, as described in the Methods. Each tree has a name of the form “RAxML_bestTree.bHd00409.1.faa.aln.ml.newick”: RAXML best tree for gene bHd00409.1, amino acid fasta alignment, generated with maximum likelihood, NEWICK format. (GZ) [file pbio.2002266.s022.tar.gz › S5_Data/not_enough_seqs.txt]

bHd00409.1.fasta.aln	PROKARYOTES
bHd00794.1.fasta.aln	PROKARYOTES
bHd00811.1.fasta.aln	PROKARYOTES
bHd09719.1.fasta.aln	PROKARYOTES
bHd11661.1.fasta.aln	NON_METAZOAN
bHd12212.1.fasta.aln	PROKARYOTES
bHd14100.1.fasta.aln	NON_METAZOAN
bHd15199.1.fasta.aln	PROKARYOTES
bHd15421.1.fasta.aln	PROKARYOTES
bHd16619.1.fasta.aln	PROKARYOTES
bHd16931.1.fasta.aln	NON_METAZOAN
bHd19025.1.fasta.aln	PROKARYOTES
bHd19312.1.fasta.aln	PROKARYOTES
