# Supplementary material for: Comparative genomics of the tardigrades Hypsibius dujardini and Ramazzottius varieornatus
Source: PLoS Biol. 2017 Jul 27;15(7):e2002266. doi: 10.1371/journal.pbio.2002266 (PMC5531438; doi:10.1371/journal.pbio.2002266)
Supplement: S5 Data — These data are the phylogenies from which putative HGTs were classified by taxon-of-origin. This compressed file (tar-gzipped) contains a directory, that holds five subdirectories, “complex”, “metazoan”, “non-metazoan”, “prokaryotes”, “viruses”. In each subdirectory is the set of text files containing NEWICK format trees for putative HGT loci generated by RAXML search, as described in the Methods. Each tree has a name of the form “RAxML_bestTree.bHd00409.1.faa.aln.ml.newick”: RAXML best tree for gene bHd00409.1, amino acid fasta alignment, generated with maximum likelihood, NEWICK format. (GZ) [file pbio.2002266.s022.tar.gz › S5_Data/viruses/RAxML_bestTree.bHd04288.1.fasta.aln.ml]

((((W4F856_9STRA|OUT|Eukaryota|undef|undef:0.61931806392470623024,A0A067CP37_SAPPC|OUT|Eukaryota|undef|undef:0.50869663677633514265):0.86713178087952080819,(((YL728_MIMIV|OUT|Viruses|undef|undef:1.44776464327721066105,bHd04288.1:1.22081096063015137609):0.65897630081034730409,(A0A131ZY20_SARSC|IN|Eukaryota|Metazoa|Arthropoda:1.99713948930181461883,((E9FQU3_DAPPU|IN|Eukaryota|Metazoa|Arthropoda:0.12133358665840757173,E9H3M4_DAPPU|IN|Eukaryota|Metazoa|Arthropoda:0.17105255594698337562):1.19584903057385227854,(D8SML3_SELML|OUT|Eukaryota|Viridiplantae|Streptophyta:0.82632973768672990378,((R0I3K8_9BRAS|OUT|Eukaryota|Viridiplantae|Streptophyta:0.25028886010798540029,(M4F2I8_BRARP|OUT|Eukaryota|Viridiplantae|Streptophyta:0.19529563197805321906,A0A087G6Q6_ARAAL|OUT|Eukaryota|Viridiplantae|Streptophyta:0.18914549333339758519):0.09095881367608230073):0.19501488752774692736,(A0A0K9QIP1_SPIOL|OUT|Eukaryota|Viridiplantae|Streptophyta:0.62319528442396643353,((F6H8M5_VITVI|OUT|Eukaryota|Viridiplantae|Streptophyta:0.45763642577154700630,A0A061ENL9_THECC|OUT|Eukaryota|Viridiplantae|Streptophyta:0.27760629688480614741):0.05942730461426072586,(A0A0D3D8M4_BRAOL|OUT|Eukaryota|Viridiplantae|Streptophyta:0.15873752074669000844,((D7MP71_ARALL|OUT|Eukaryota|Viridiplantae|Streptophyta:0.04068959497668759445,Q94AE4_ARATH|OUT|Eukaryota|Viridiplantae|Streptophyta:0.04072668801952312317):0.03427917675962258853,(R0GBX5_9BRAS|OUT|Eukaryota|Viridiplantae|Streptophyta:0.17641473578791297405,D7MP72_ARALL|OUT|Eukaryota|Viridiplantae|Streptophyta:0.09994229296298938470):0.02408743354244966342):0.07937305946337473717):0.27338755614904691749):0.16309284039387608733):0.19867928396844211636):0.38461377230340182409):0.53589551415759983932):0.23079157056410712356):0.30805988176422627323):0.48239025828159176612,D2VQA7_NAEGR|OUT|Eukaryota|undef|undef:0.87861328240076352891):0.22474012835141554678):0.49689292785281735654,(F4PUR4_DICFS|OUT|Eukaryota|undef|undef:0.33145290697016022152,D3BIT1_POLPA|OUT|Eukaryota|undef|undef:0.34792685653360261311):0.22311907270499417577):0.27465208083872438838,F0Z716_DICPU|OUT|Eukaryota|undef|undef:0.32354422058107074056,Q54T94_DICDI|OUT|Eukaryota|undef|undef:0.30675470237825130937):0.0;
