# Supplementary material for: Comparative genomics of the tardigrades Hypsibius dujardini and Ramazzottius varieornatus
Source: PLoS Biol. 2017 Jul 27;15(7):e2002266. doi: 10.1371/journal.pbio.2002266 (PMC5531438; doi:10.1371/journal.pbio.2002266)
Supplement: S5 Data — These data are the phylogenies from which putative HGTs were classified by taxon-of-origin. This compressed file (tar-gzipped) contains a directory, that holds five subdirectories, “complex”, “metazoan”, “non-metazoan”, “prokaryotes”, “viruses”. In each subdirectory is the set of text files containing NEWICK format trees for putative HGT loci generated by RAXML search, as described in the Methods. Each tree has a name of the form “RAxML_bestTree.bHd00409.1.faa.aln.ml.newick”: RAXML best tree for gene bHd00409.1, amino acid fasta alignment, generated with maximum likelihood, NEWICK format. (GZ) [file pbio.2002266.s022.tar.gz › S5_Data/viruses/RAxML_bestTree.bHd07249.1.fasta.aln.ml]

(E9FQU3_DAPPU|IN|Eukaryota|Metazoa|Arthropoda:0.06651121438973769950,((A0A0K9R7Z9_SPIOL|OUT|Eukaryota|Viridiplantae|Streptophyta:0.21330165768340261789,(F6I1P6_VITVI|OUT|Eukaryota|Viridiplantae|Streptophyta:0.28674909221039407425,(V4LM31_EUTSA|OUT|Eukaryota|Viridiplantae|Streptophyta:0.32120070730360655853,A0A059B4Q8_EUCGR|OUT|Eukaryota|Viridiplantae|Streptophyta:0.45254672270038237558):0.03347960457659382438):0.10548354036675897105):0.65229167873801474631,(A0A131ZY20_SARSC|IN|Eukaryota|Metazoa|Arthropoda:1.61721712020609964533,((YL728_MIMIV|OUT|Viruses|undef|undef:1.15381814464088994221,bHd07249.1:0.82536661180622328260):0.44640292750610954808,(D2VQA7_NAEGR|OUT|Eukaryota|undef|undef:0.64546027837629549317,(((F0Z716_DICPU|OUT|Eukaryota|undef|undef:0.28292783531548720832,Q54T94_DICDI|OUT|Eukaryota|undef|undef:0.23414915524810361869):0.23817568154735135888,(F4PUR4_DICFS|OUT|Eukaryota|undef|undef:0.28778101765411689961,D3BIT1_POLPA|OUT|Eukaryota|undef|undef:0.25881767866077742823):0.15122982123853437320):0.40689484787398466636,((K3WVZ5_PYTUL|OUT|Eukaryota|undef|undef:0.15525656329181672377,K3WVX3_PYTUL|OUT|Eukaryota|undef|undef:0.16360563018897353316):0.29894201811770099164,((W4F856_9STRA|OUT|Eukaryota|undef|undef:0.10039319603643293011,(A0A024UVP1_9STRA|OUT|Eukaryota|undef|undef:0.00000100000050002909,A0A024UVL4_9STRA|OUT|Eukaryota|undef|undef:0.00707809454530212209):0.13774767304792784328):0.31703604428101800350,((T0Q8K0_9STRA|OUT|Eukaryota|undef|undef:0.02480587741252138906,A0A067CRZ2_SAPPC|OUT|Eukaryota|undef|undef:0.02996757556594117911):0.22412672256144922089,(A0A067CP25_SAPPC|OUT|Eukaryota|undef|undef:0.05520828806345659534,(T0Q7Q4_9STRA|OUT|Eukaryota|undef|undef:0.04806758130132966073,A0A067CP37_SAPPC|OUT|Eukaryota|undef|undef:0.01530252986680822290):0.04024903739472911884):0.42207796610501974177):0.13504987318004549324):0.17048761080715968408):0.58384268487393520264):0.23857026189653879333):0.32626544085587422250):0.26900732101644037053):0.20358300661417369493):0.94369505259382790996,E9H3M4_DAPPU|IN|Eukaryota|Metazoa|Arthropoda:0.19336728460619370673):0.0;
