# Supplementary material for: Comparative genomics of the tardigrades Hypsibius dujardini and Ramazzottius varieornatus
Source: PLoS Biol. 2017 Jul 27;15(7):e2002266. doi: 10.1371/journal.pbio.2002266 (PMC5531438; doi:10.1371/journal.pbio.2002266)
Supplement: S5 Data — These data are the phylogenies from which putative HGTs were classified by taxon-of-origin. This compressed file (tar-gzipped) contains a directory, that holds five subdirectories, “complex”, “metazoan”, “non-metazoan”, “prokaryotes”, “viruses”. In each subdirectory is the set of text files containing NEWICK format trees for putative HGT loci generated by RAXML search, as described in the Methods. Each tree has a name of the form “RAxML_bestTree.bHd00409.1.faa.aln.ml.newick”: RAXML best tree for gene bHd00409.1, amino acid fasta alignment, generated with maximum likelihood, NEWICK format. (GZ) [file pbio.2002266.s022.tar.gz › S5_Data/viruses/RAxML_bestTree.bHd09689.1.fasta.aln.ml]

(A0A024UVL4_9STRA|OUT|Eukaryota|undef|undef:0.00682267289933080612,(W4F856_9STRA|OUT|Eukaryota|undef|undef:0.10331994626438727181,((((D2VQA7_NAEGR|OUT|Eukaryota|undef|undef:0.63666483333806778155,(A0A131ZY20_SARSC|IN|Eukaryota|Metazoa|Arthropoda:1.51670535262612360405,(((E9FQU3_DAPPU|IN|Eukaryota|Metazoa|Arthropoda:0.12109640820886079238,E9H3M4_DAPPU|IN|Eukaryota|Metazoa|Arthropoda:0.13664534594861774131):0.90481862726337680680,(F6H8M5_VITVI|OUT|Eukaryota|Viridiplantae|Streptophyta:0.46362315852712437936,((A0A059B4Q8_EUCGR|OUT|Eukaryota|Viridiplantae|Streptophyta:0.14462311323290655274,A0A059B334_EUCGR|OUT|Eukaryota|Viridiplantae|Streptophyta:0.04674496928899034287):0.28211056541764217842,V4LM31_EUTSA|OUT|Eukaryota|Viridiplantae|Streptophyta:0.33476925729609086080):0.14337637999458172078):0.69088940003029453152):0.27810730566149977072,(bHd09689.1:0.91127694632698830191,YL728_MIMIV|OUT|Viruses|undef|undef:0.98675622865379120086):0.48086377792129053610):0.09811452825546865264):0.31130860889848904760):0.21802826858190615944,((F0Z716_DICPU|OUT|Eukaryota|undef|undef:0.26548890857839740898,Q54T94_DICDI|OUT|Eukaryota|undef|undef:0.23147911710265123286):0.22256895877844809495,(F4PUR4_DICFS|OUT|Eukaryota|undef|undef:0.27670073127008876224,D3BIT1_POLPA|OUT|Eukaryota|undef|undef:0.25128196704007421669):0.13802730664964232843):0.37653559218795368269):0.56923521053060421870,(K3WVX3_PYTUL|OUT|Eukaryota|undef|undef:0.16888075032709939927,K3WVZ5_PYTUL|OUT|Eukaryota|undef|undef:0.16023457225889012334):0.29085432538676297964):0.15333011137415253344,((A0A067CP25_SAPPC|OUT|Eukaryota|undef|undef:0.05399310541400547531,(A0A067CP37_SAPPC|OUT|Eukaryota|undef|undef:0.01481950563639244760,T0Q7Q4_9STRA|OUT|Eukaryota|undef|undef:0.04611218991566100323):0.03687009044503073568):0.38410501191853418934,(A0A067CRZ2_SAPPC|OUT|Eukaryota|undef|undef:0.03281228382128423965,T0Q8K0_9STRA|OUT|Eukaryota|undef|undef:0.02039580430975048569):0.20411486726041361273):0.13859842250120235629):0.30358320745994499257):0.12367238365456802163,A0A024UVP1_9STRA|OUT|Eukaryota|undef|undef:0.00000100000050002909):0.0;
