# Supplementary material for: Comparative genomics of the tardigrades Hypsibius dujardini and Ramazzottius varieornatus
Source: PLoS Biol. 2017 Jul 27;15(7):e2002266. doi: 10.1371/journal.pbio.2002266 (PMC5531438; doi:10.1371/journal.pbio.2002266)
Supplement: S5 Data — These data are the phylogenies from which putative HGTs were classified by taxon-of-origin. This compressed file (tar-gzipped) contains a directory, that holds five subdirectories, “complex”, “metazoan”, “non-metazoan”, “prokaryotes”, “viruses”. In each subdirectory is the set of text files containing NEWICK format trees for putative HGT loci generated by RAXML search, as described in the Methods. Each tree has a name of the form “RAxML_bestTree.bHd00409.1.faa.aln.ml.newick”: RAXML best tree for gene bHd00409.1, amino acid fasta alignment, generated with maximum likelihood, NEWICK format. (GZ) [file pbio.2002266.s022.tar.gz › S5_Data/viruses/RAxML_bestTree.bHd16952.1.fasta.aln.ml]

(T0Q7Q4_9STRA|OUT|Eukaryota|undef|undef:0.04839173251513419899,(((T0Q8K0_9STRA|OUT|Eukaryota|undef|undef:0.02500331921853559541,A0A067CRZ2_SAPPC|OUT|Eukaryota|undef|undef:0.03015596994194634506):0.21042900673628767150,(((((bHd16952.1:0.92237688435592946057,YL728_MIMIV|OUT|Viruses|undef|undef:1.12535301413850463703):0.45677344986798629201,(((D8SB02_SELML|OUT|Eukaryota|Viridiplantae|Streptophyta:0.61651313105416649663,((F6H8M5_VITVI|OUT|Eukaryota|Viridiplantae|Streptophyta:0.53062241730368719939,(V4LM31_EUTSA|OUT|Eukaryota|Viridiplantae|Streptophyta:0.37178216353212523160,M5WER8_PRUPE|OUT|Eukaryota|Viridiplantae|Streptophyta:0.26003713124553229363):0.03673885537282872010):0.07804257176916123973,A0A0K9R7Z9_SPIOL|OUT|Eukaryota|Viridiplantae|Streptophyta:0.24733071865363348563):0.34900347370835949068):0.47359492795748869831,(E9FQU3_DAPPU|IN|Eukaryota|Metazoa|Arthropoda:0.11998887345743071420,E9H3M4_DAPPU|IN|Eukaryota|Metazoa|Arthropoda:0.14219413751642989707):0.94702552185535593399):0.17973588434749426801,A0A131ZY20_SARSC|IN|Eukaryota|Metazoa|Arthropoda:1.54549466514279343343):0.25957479521977916415):0.49919779692164728546,((F4PUR4_DICFS|OUT|Eukaryota|undef|undef:0.28307712933458473170,D3BIT1_POLPA|OUT|Eukaryota|undef|undef:0.27984441738354187690):0.14702217173155179841,(F0Z716_DICPU|OUT|Eukaryota|undef|undef:0.29524584980756823915,Q54T94_DICDI|OUT|Eukaryota|undef|undef:0.23550827845179439501):0.24471369330551825949):0.43878865750352835651):0.59180936937720474145,(K3WVX3_PYTUL|OUT|Eukaryota|undef|undef:0.18665744484008872650,K3WVZ5_PYTUL|OUT|Eukaryota|undef|undef:0.16276812364908935238):0.28870975345475963225):0.19365773770250160890,(W4F856_9STRA|OUT|Eukaryota|undef|undef:0.10599315738735602677,(A0A024UVP1_9STRA|OUT|Eukaryota|undef|undef:0.00000100000050002909,A0A024UVL4_9STRA|OUT|Eukaryota|undef|undef:0.00710440743402963783):0.13580532384733390305):0.33181466129353709427):0.14699626967412895984):0.43531766115643522053,A0A067CP25_SAPPC|OUT|Eukaryota|undef|undef:0.05809637087457542037):0.03879905826938170182,A0A067CP37_SAPPC|OUT|Eukaryota|undef|undef:0.01553375400983310860):0.0;
