# Supplementary material for: Comparative genomics of the tardigrades Hypsibius dujardini and Ramazzottius varieornatus
Source: PLoS Biol. 2017 Jul 27;15(7):e2002266. doi: 10.1371/journal.pbio.2002266 (PMC5531438; doi:10.1371/journal.pbio.2002266)
Supplement: S5 Data — These data are the phylogenies from which putative HGTs were classified by taxon-of-origin. This compressed file (tar-gzipped) contains a directory, that holds five subdirectories, “complex”, “metazoan”, “non-metazoan”, “prokaryotes”, “viruses”. In each subdirectory is the set of text files containing NEWICK format trees for putative HGT loci generated by RAXML search, as described in the Methods. Each tree has a name of the form “RAxML_bestTree.bHd00409.1.faa.aln.ml.newick”: RAXML best tree for gene bHd00409.1, amino acid fasta alignment, generated with maximum likelihood, NEWICK format. (GZ) [file pbio.2002266.s022.tar.gz › S5_Data/prokaryotes/RAxML_bestTree.bHd00205.1.fasta.aln.ml]

(((A0A0S8G8L6_9BACT|OUT|Bacteria|undef|undef:0.00000100000050002909,A0A0S8JQC8_9BACT|OUT|Bacteria|undef|undef:0.00000100000050002909):1.62645339257417598233,(A0A0U2VXH6_9BACL|OUT|Bacteria|undef|Firmicutes:1.32419799931293447059,(bHd00205.1:1.70232604345642801746,(A0A100HL47_9DEIO|OUT|Bacteria|undef|Deinococcus-Thermus:1.20621314454145034389,((J1E9U5_9BURK|OUT|Bacteria|undef|Proteobacteria:0.04825865120502031286,(A0A0Q8TB21_9BURK|OUT|Bacteria|undef|Proteobacteria:0.00000100000050002909,A0A0Q8TC71_9BURK|OUT|Bacteria|undef|Proteobacteria:0.00000100000050002909):0.02661448874623281030):1.23369747554585895699,((((A0A0D5NCF4_GEOSN|OUT|Bacteria|undef|Proteobacteria:0.01285592786524452670,E6VXU2_DESAO|OUT|Bacteria|undef|Proteobacteria:0.00638480652669160941):0.00646815828285469876,(E8WUR6_GEOS8|OUT|Bacteria|undef|Proteobacteria:0.02602766880128874055,((D8K2U3_DEHLB|OUT|Bacteria|undef|Chloroflexi:0.02337592863769665658,A0A0B5FT66_9DELT|OUT|Bacteria|undef|Proteobacteria:0.00946818383328373869):0.00968323993034209650,(Q314A1_DESAG|OUT|Bacteria|undef|Proteobacteria:0.01297909397602575732,Q310H2_DESAG|OUT|Bacteria|undef|Proteobacteria:0.01307237860873776934):0.00000100000050002909):0.00947933913647691466):0.00000100000050002909):0.00000100000050002909,(A0LPZ6_SYNFM|OUT|Bacteria|undef|Proteobacteria:0.02161563626950014846,A0A0C1TSF3_9DELT|OUT|Bacteria|undef|Proteobacteria:0.01900822188819245584):0.00794237252630822406):0.01951496110677702553,(S7TBT2_9DELT|OUT|Bacteria|undef|Proteobacteria:0.00642516254413155220,U7NI21_9ALTE|OUT|Bacteria|undef|Proteobacteria:0.00649373475868571422):0.00000100000050002909):0.71293778696599152678):0.16685231345785284107):0.03217206319865244940):0.07464883886185287587):0.23257751067198895178):0.12940604929545715396,A0A0S7C3Z4_9BACT|OUT|Bacteria|undef|Bacteroidetes:1.23744779409563232520,E4UAB3_OCEP5|OUT|Bacteria|undef|Deinococcus-Thermus:0.75762623743546797517):0.0;
