# Supplementary material for: Comparative genomics of the tardigrades Hypsibius dujardini and Ramazzottius varieornatus
Source: PLoS Biol. 2017 Jul 27;15(7):e2002266. doi: 10.1371/journal.pbio.2002266 (PMC5531438; doi:10.1371/journal.pbio.2002266)
Supplement: S5 Data — These data are the phylogenies from which putative HGTs were classified by taxon-of-origin. This compressed file (tar-gzipped) contains a directory, that holds five subdirectories, “complex”, “metazoan”, “non-metazoan”, “prokaryotes”, “viruses”. In each subdirectory is the set of text files containing NEWICK format trees for putative HGT loci generated by RAXML search, as described in the Methods. Each tree has a name of the form “RAxML_bestTree.bHd00409.1.faa.aln.ml.newick”: RAXML best tree for gene bHd00409.1, amino acid fasta alignment, generated with maximum likelihood, NEWICK format. (GZ) [file pbio.2002266.s022.tar.gz › S5_Data/prokaryotes/RAxML_bestTree.bHd00257.1.fasta.aln.ml]

((A0A0B5FT66_9DELT|OUT|Bacteria|undef|Proteobacteria:0.01021758760646088691,D8K2U3_DEHLB|OUT|Bacteria|undef|Chloroflexi:0.02508377247462733120):0.01029381096302464139,(Q310H2_DESAG|OUT|Bacteria|undef|Proteobacteria:0.01375355876999621516,(((((A0A0S7C3Z4_9BACT|OUT|Bacteria|undef|Bacteroidetes:1.56814138355179677475,bHd00257.1:1.08380239011322987430):0.31060605941277652509,(A0A100HL47_9DEIO|OUT|Bacteria|undef|Deinococcus-Thermus:0.99070219189503616608,((U2EY68_9FIRM|OUT|Bacteria|undef|Firmicutes:0.00588217896543132782,R7GQ43_9FIRM|OUT|Bacteria|undef|Firmicutes:0.00000100000050002909):1.12321139519737367429,((R6NT49_9FIRM|OUT|Bacteria|undef|Firmicutes:0.00000100000050002909,F3AEK3_9FIRM|OUT|Bacteria|undef|Firmicutes:0.00000100000050002909):0.00000100000050002909,C9L944_BLAHA|OUT|Bacteria|undef|Firmicutes:0.00000100000050002909):1.08382326415464325109):0.45557353693062824229):0.18176595601159672988):0.13305311305803130262,(Q97K41_CLOAB|OUT|Bacteria|undef|Firmicutes:1.44684513160783767560,A0A0V8QHF0_9FIRM|OUT|Bacteria|undef|Firmicutes:1.38626231016104095595):0.16282415316059714594):1.26287728093712026123,A0A0C1TSF3_9DELT|OUT|Bacteria|undef|Proteobacteria:0.00691521625336617360):0.01751643242849364526,((E8WUR6_GEOS8|OUT|Bacteria|undef|Proteobacteria:0.02404315742104467038,(A0LPZ6_SYNFM|OUT|Bacteria|undef|Proteobacteria:0.02401053366313063084,(S7TBT2_9DELT|OUT|Bacteria|undef|Proteobacteria:0.01026467829811477002,U7NI21_9ALTE|OUT|Bacteria|undef|Proteobacteria:0.00343012291654058981):0.01717317724333408333):0.00339519818503655323):0.00670153135748694125,(A0A0D5NCF4_GEOSN|OUT|Bacteria|undef|Proteobacteria:0.01030788516569646797,E6VXU2_DESAO|OUT|Bacteria|undef|Proteobacteria:0.01009387930333601087):0.00686028309994168167):0.00000100000050002909):0.00689074822506120961):0.00000100000050002909,Q314A1_DESAG|OUT|Bacteria|undef|Proteobacteria:0.01370710122435846168):0.0;
