# Supplementary material for: Comparative genomics of the tardigrades Hypsibius dujardini and Ramazzottius varieornatus
Source: PLoS Biol. 2017 Jul 27;15(7):e2002266. doi: 10.1371/journal.pbio.2002266 (PMC5531438; doi:10.1371/journal.pbio.2002266)
Supplement: S5 Data — These data are the phylogenies from which putative HGTs were classified by taxon-of-origin. This compressed file (tar-gzipped) contains a directory, that holds five subdirectories, “complex”, “metazoan”, “non-metazoan”, “prokaryotes”, “viruses”. In each subdirectory is the set of text files containing NEWICK format trees for putative HGT loci generated by RAXML search, as described in the Methods. Each tree has a name of the form “RAxML_bestTree.bHd00409.1.faa.aln.ml.newick”: RAXML best tree for gene bHd00409.1, amino acid fasta alignment, generated with maximum likelihood, NEWICK format. (GZ) [file pbio.2002266.s022.tar.gz › S5_Data/prokaryotes/RAxML_bestTree.bHd00780.1.fasta.aln.ml]

((((((((A0A0N0D6A1_9DELT|OUT|Bacteria|undef|Proteobacteria:1.77458352452300172075,(A0A011UCU7_RUMAL|OUT|Bacteria|undef|Firmicutes:1.70191451215388345197,(((F3AEK3_9FIRM|OUT|Bacteria|undef|Firmicutes:0.00000100000050002909,R6NT49_9FIRM|OUT|Bacteria|undef|Firmicutes:0.00000100000050002909):0.00000100000050002909,C9L944_BLAHA|OUT|Bacteria|undef|Firmicutes:0.00000100000050002909):1.08266930905803260288,((U2EY68_9FIRM|OUT|Bacteria|undef|Firmicutes:0.00583192638559683254,R7GQ43_9FIRM|OUT|Bacteria|undef|Firmicutes:0.00000100000050002909):0.96394319534268602112,R7HAI4_9FIRM|OUT|Bacteria|undef|Firmicutes:0.74245303397378148436):0.21461160447651070338):0.28853903823658449967):0.07045801945974425329):0.13827863933898121296,(Q97K41_CLOAB|OUT|Bacteria|undef|Firmicutes:1.66227058004925343226,G2SXP7_ROSHA|OUT|Bacteria|undef|Firmicutes:1.19456944226671790688):0.18469792600816392625):0.26579721578884141220,(bHd00780.1:1.34577897003439383994,A0A100HL47_9DEIO|OUT|Bacteria|undef|Deinococcus-Thermus:1.05487798126268783605):0.13715230824068000426):1.30160117623026150291,A0A0C1TSF3_9DELT|OUT|Bacteria|undef|Proteobacteria:0.00000100000050002909):0.02581074517913996627,(U7NI21_9ALTE|OUT|Bacteria|undef|Proteobacteria:0.00711748356208197208,S7TBT2_9DELT|OUT|Bacteria|undef|Proteobacteria:0.00702870211185458414):0.01797331252465346821):0.00307031503714217400,(E8WUR6_GEOS8|OUT|Bacteria|undef|Proteobacteria:0.02926291021713219725,(A0A0D5NCF4_GEOSN|OUT|Bacteria|undef|Proteobacteria:0.01437650869610567449,E6VXU2_DESAO|OUT|Bacteria|undef|Proteobacteria:0.00671100853824698699):0.00711974161099396263):0.00000100000050002909):0.00732761015065859847,Q310H2_DESAG|OUT|Bacteria|undef|Proteobacteria:0.01777541175961684997):0.01012460380218287853,D8K2U3_DEHLB|OUT|Bacteria|undef|Chloroflexi:0.02879947728473970792,A0A0B5FT66_9DELT|OUT|Bacteria|undef|Proteobacteria:0.00756461026348847695):0.0;
