# Supplementary material for: Comparative genomics of the tardigrades Hypsibius dujardini and Ramazzottius varieornatus
Source: PLoS Biol. 2017 Jul 27;15(7):e2002266. doi: 10.1371/journal.pbio.2002266 (PMC5531438; doi:10.1371/journal.pbio.2002266)
Supplement: S5 Data — These data are the phylogenies from which putative HGTs were classified by taxon-of-origin. This compressed file (tar-gzipped) contains a directory, that holds five subdirectories, “complex”, “metazoan”, “non-metazoan”, “prokaryotes”, “viruses”. In each subdirectory is the set of text files containing NEWICK format trees for putative HGT loci generated by RAXML search, as described in the Methods. Each tree has a name of the form “RAxML_bestTree.bHd00409.1.faa.aln.ml.newick”: RAXML best tree for gene bHd00409.1, amino acid fasta alignment, generated with maximum likelihood, NEWICK format. (GZ) [file pbio.2002266.s022.tar.gz › S5_Data/prokaryotes/RAxML_bestTree.bHd00876.1.fasta.aln.ml]

((bHd00876.1:1.27401306685350546033,(A0A0W0Y470_9GAMM|OUT|Bacteria|undef|Proteobacteria:0.41932795833390568152,((A0A0W0WYL4_9GAMM|OUT|Bacteria|undef|Proteobacteria:0.11374664231895641187,(A0A0W0XFR9_9GAMM|OUT|Bacteria|undef|Proteobacteria:0.07477833382470489010,((A0A0W0VYT3_9GAMM|OUT|Bacteria|undef|Proteobacteria:0.08859156393720578337,A0A0W0SMI1_9GAMM|OUT|Bacteria|undef|Proteobacteria:0.13318054918112645635):0.08257454765002622543,(((A0A0W0ZLZ3_9GAMM|OUT|Bacteria|undef|Proteobacteria:0.03752439751911069987,(A0A0W0SBX1_9GAMM|OUT|Bacteria|undef|Proteobacteria:0.09036058311593353487,A0A0W0T694_9GAMM|OUT|Bacteria|undef|Proteobacteria:0.11808806616538827794):0.01883008460883967700):0.01582696419334112328,A0A0W0ZQX8_9GAMM|OUT|Bacteria|undef|Proteobacteria:0.09166731306174283334):0.03996525517617290080,(A0A0W0SS28_9GAMM|OUT|Bacteria|undef|Proteobacteria:0.10251232674833807290,(A0A0W0UBD9_9GAMM|OUT|Bacteria|undef|Proteobacteria:0.07574579574504518298,(A0A0W0ZPY7_9GAMM|OUT|Bacteria|undef|Proteobacteria:0.03292963311629017176,(A0A0W0RRY7_FLUBO|OUT|Bacteria|undef|Proteobacteria:0.03705480504737732744,A0A0W0RYT1_9GAMM|OUT|Bacteria|undef|Proteobacteria:0.03856742011683530341):0.02086429527500196363):0.04819738910906019858):0.04671448260437977701):0.02330168978302324390):0.04325206688920823356):0.13956058341877713991):0.02705256063657099017):0.04278353183002737287,A0A0W1A5W5_9GAMM|OUT|Bacteria|undef|Proteobacteria:0.16528150430578705810):0.11417908280342874139):0.79134836732825608596):0.68418315220082470685,((A0A0T6VZI4_9ALTE|OUT|Bacteria|undef|Proteobacteria:0.01700488108998283315,U7HJP4_9ALTE|OUT|Bacteria|undef|Proteobacteria:0.03024660588080339482):0.31916045899031370014,(W8G4F1_9GAMM|OUT|Bacteria|undef|Proteobacteria:0.01743550868963254438,M5DX84_9GAMM|OUT|Bacteria|undef|Proteobacteria:0.01438996835880298683):0.25478198460022677407):0.54262277487177312807,B0C5J7_ACAM1|OUT|Bacteria|undef|Cyanobacteria:0.82506955228471123842):0.0;
