# Supplementary material for: Comparative genomics of the tardigrades Hypsibius dujardini and Ramazzottius varieornatus
Source: PLoS Biol. 2017 Jul 27;15(7):e2002266. doi: 10.1371/journal.pbio.2002266 (PMC5531438; doi:10.1371/journal.pbio.2002266)
Supplement: S5 Data — These data are the phylogenies from which putative HGTs were classified by taxon-of-origin. This compressed file (tar-gzipped) contains a directory, that holds five subdirectories, “complex”, “metazoan”, “non-metazoan”, “prokaryotes”, “viruses”. In each subdirectory is the set of text files containing NEWICK format trees for putative HGT loci generated by RAXML search, as described in the Methods. Each tree has a name of the form “RAxML_bestTree.bHd00409.1.faa.aln.ml.newick”: RAXML best tree for gene bHd00409.1, amino acid fasta alignment, generated with maximum likelihood, NEWICK format. (GZ) [file pbio.2002266.s022.tar.gz › S5_Data/prokaryotes/RAxML_bestTree.bHd00906.1.fasta.aln.ml]

(((M6YAQ2_9LEPT|OUT|Bacteria|undef|Spirochaetes:0.02482722315852578174,M6UDG9_9LEPT|OUT|Bacteria|undef|Spirochaetes:0.00871880848669417431):0.11578968955569254873,(M5UYY2_9LEPT|OUT|Bacteria|undef|Spirochaetes:0.00342254864667200769,M6Z0G8_9LEPT|OUT|Bacteria|undef|Spirochaetes:0.01075469743607897904):0.00000100000050002909):0.10617398724235399543,((M3FRT8_LEPIR|OUT|Bacteria|undef|Spirochaetes:0.06267342389462514374,M6UPJ2_9LEPT|OUT|Bacteria|undef|Spirochaetes:0.00000100000050002909):0.06159770305754286301,(G8NQF4_GRAMM|OUT|Bacteria|undef|Acidobacteria:1.24749714926168753237,bHd00906.1:0.44215644495134670544):0.93809783115973155443):0.13297874353851479867,A0A0G8BHP6_9LEPT|OUT|Bacteria|undef|Spirochaetes:0.03693969329791513267):0.0;
