# Supplementary material for: Comparative genomics of the tardigrades Hypsibius dujardini and Ramazzottius varieornatus
Source: PLoS Biol. 2017 Jul 27;15(7):e2002266. doi: 10.1371/journal.pbio.2002266 (PMC5531438; doi:10.1371/journal.pbio.2002266)
Supplement: S5 Data — These data are the phylogenies from which putative HGTs were classified by taxon-of-origin. This compressed file (tar-gzipped) contains a directory, that holds five subdirectories, “complex”, “metazoan”, “non-metazoan”, “prokaryotes”, “viruses”. In each subdirectory is the set of text files containing NEWICK format trees for putative HGT loci generated by RAXML search, as described in the Methods. Each tree has a name of the form “RAxML_bestTree.bHd00409.1.faa.aln.ml.newick”: RAXML best tree for gene bHd00409.1, amino acid fasta alignment, generated with maximum likelihood, NEWICK format. (GZ) [file pbio.2002266.s022.tar.gz › S5_Data/prokaryotes/RAxML_bestTree.bHd00993.1.fasta.aln.ml]

(((W7WBY5_9BURK|OUT|Bacteria|undef|Proteobacteria:0.23583400367356036065,(Q0B7L0_BURCM|OUT|Bacteria|undef|Proteobacteria:0.13296426554051143931,A0A0Q4Y6W1_9BURK|OUT|Bacteria|undef|Proteobacteria:0.07644037089752879488):0.05667532524717212167):0.08551653012766265161,((((A0A0K1PXT7_9DELT|OUT|Bacteria|undef|Proteobacteria:0.13315064504747139984,A0A0K1PY06_9DELT|OUT|Bacteria|undef|Proteobacteria:0.16715714303336354218):0.09290992939104650294,(A0A0Q6E326_9RHIZ|OUT|Bacteria|undef|Proteobacteria:0.00000100000050002909,A0A0Q6D8F1_9RHIZ|OUT|Bacteria|undef|Proteobacteria:0.00000100000050002909):0.27543285355553481786):0.07527831550646035819,((A0A0P9F9N6_9CHLR|OUT|Bacteria|undef|Chloroflexi:0.33585505240176066755,D2QRH1_SPILD|OUT|Bacteria|undef|Bacteroidetes:0.21111426180894696247):0.05032818584886283170,(bHd00993.1:1.25407898503185899486,((A0A090VI81_9FLAO|OUT|Bacteria|undef|Bacteroidetes:0.24009090908370814277,G0L6S3_ZOBGA|OUT|Bacteria|undef|Bacteroidetes:0.33293511276383036535):0.09791755694681737732,(A0A0Q5ZNV0_9FLAO|OUT|Bacteria|undef|Bacteroidetes:0.15151210831466066509,(F0IDZ3_9FLAO|OUT|Bacteria|undef|Bacteroidetes:0.01554952126865578703,(E4MPC0_CAPOC|OUT|Bacteria|undef|Bacteroidetes:0.00000100000050002909,S3BGR4_9FLAO|OUT|Bacteria|undef|Bacteroidetes:0.00447150299357090570):0.01173475197665892894):0.18478738571114161626):0.06251406384933502758):0.05914067169319089240):0.02879970160531896556):0.01110109315897602443):0.04226025669671547302,((A0A0Q7DYI7_9RHIZ|OUT|Bacteria|undef|Proteobacteria:0.01235703504527758956,A0A0Q6NV15_9RHIZ|OUT|Bacteria|undef|Proteobacteria:0.01176382970772622480):0.16557299864564775649,C1D3J7_DEIDV|OUT|Bacteria|undef|Deinococcus-Thermus:0.33311779972415977991):0.03770603286969601009):0.06242579023002212124):0.07042657781977751386,C6XD81_METGS|OUT|Bacteria|undef|Proteobacteria:0.28804401257478401410,Z4WRI9_9PORP|OUT|Bacteria|undef|Bacteroidetes:0.34238310831874901874):0.0;
