# Supplementary material for: Comparative genomics of the tardigrades Hypsibius dujardini and Ramazzottius varieornatus
Source: PLoS Biol. 2017 Jul 27;15(7):e2002266. doi: 10.1371/journal.pbio.2002266 (PMC5531438; doi:10.1371/journal.pbio.2002266)
Supplement: S5 Data — These data are the phylogenies from which putative HGTs were classified by taxon-of-origin. This compressed file (tar-gzipped) contains a directory, that holds five subdirectories, “complex”, “metazoan”, “non-metazoan”, “prokaryotes”, “viruses”. In each subdirectory is the set of text files containing NEWICK format trees for putative HGT loci generated by RAXML search, as described in the Methods. Each tree has a name of the form “RAxML_bestTree.bHd00409.1.faa.aln.ml.newick”: RAXML best tree for gene bHd00409.1, amino acid fasta alignment, generated with maximum likelihood, NEWICK format. (GZ) [file pbio.2002266.s022.tar.gz › S5_Data/prokaryotes/RAxML_bestTree.bHd00994.1.fasta.aln.ml]

((C1D3J7_DEIDV|OUT|Bacteria|undef|Deinococcus-Thermus:0.32931141978879757692,(((W7WBY5_9BURK|OUT|Bacteria|undef|Proteobacteria:0.22743296281419031479,(Q0B7L0_BURCM|OUT|Bacteria|undef|Proteobacteria:0.14015843551142109780,A0A0Q4Y6W1_9BURK|OUT|Bacteria|undef|Proteobacteria:0.06819245065872041323):0.06629791816307563368):0.12178266335629249484,((D2QRH1_SPILD|OUT|Bacteria|undef|Bacteroidetes:0.21514164990486611684,A0A0P9F9N6_9CHLR|OUT|Bacteria|undef|Chloroflexi:0.34180930273652249118):0.05625793415790762697,(((((G0L6S3_ZOBGA|OUT|Bacteria|undef|Bacteroidetes:0.33813968703195235177,A0A090VI81_9FLAO|OUT|Bacteria|undef|Bacteroidetes:0.24992178712690657494):0.10787959600409363636,A0A0Q5ZNV0_9FLAO|OUT|Bacteria|undef|Bacteroidetes:0.15645940048561168823):0.03663812763035594749,((S3BGR4_9FLAO|OUT|Bacteria|undef|Bacteroidetes:0.00447567038380079600,E4MPC0_CAPOC|OUT|Bacteria|undef|Bacteroidetes:0.00000100000050002909):0.01178379131661414989,F0IDZ3_9FLAO|OUT|Bacteria|undef|Bacteroidetes:0.01554260470435282933):0.17936621648475783997):0.04752639292041385688,(Z4WRI9_9PORP|OUT|Bacteria|undef|Bacteroidetes:0.32451135751656862150,C6XD81_METGS|OUT|Bacteria|undef|Proteobacteria:0.30698701930497601653):0.08027246085638894968):0.05868489065142223210,((A0A0Q6D8F1_9RHIZ|OUT|Bacteria|undef|Proteobacteria:0.00000100000050002909,A0A0Q6E326_9RHIZ|OUT|Bacteria|undef|Proteobacteria:0.00000100000050002909):0.26251425046470122648,(A0A0K1PXT7_9DELT|OUT|Bacteria|undef|Proteobacteria:0.15184074005437517285,A0A0K1PY06_9DELT|OUT|Bacteria|undef|Proteobacteria:0.15429212016136589769):0.10141703162830201235):0.06939514227108672939):0.03350255834013046025):0.04238291802052827212):0.03321959595292507672,bHd00994.1:1.28856484778570634653):0.00418936365316658829):0.16280615992973659911,A0A0Q6NV15_9RHIZ|OUT|Bacteria|undef|Proteobacteria:0.01088480173662784677,A0A0Q7DYI7_9RHIZ|OUT|Bacteria|undef|Proteobacteria:0.01307434072978142826):0.0;
