# Supplementary material for: Comparative genomics of the tardigrades Hypsibius dujardini and Ramazzottius varieornatus
Source: PLoS Biol. 2017 Jul 27;15(7):e2002266. doi: 10.1371/journal.pbio.2002266 (PMC5531438; doi:10.1371/journal.pbio.2002266)
Supplement: S5 Data — These data are the phylogenies from which putative HGTs were classified by taxon-of-origin. This compressed file (tar-gzipped) contains a directory, that holds five subdirectories, “complex”, “metazoan”, “non-metazoan”, “prokaryotes”, “viruses”. In each subdirectory is the set of text files containing NEWICK format trees for putative HGT loci generated by RAXML search, as described in the Methods. Each tree has a name of the form “RAxML_bestTree.bHd00409.1.faa.aln.ml.newick”: RAXML best tree for gene bHd00409.1, amino acid fasta alignment, generated with maximum likelihood, NEWICK format. (GZ) [file pbio.2002266.s022.tar.gz › S5_Data/prokaryotes/RAxML_bestTree.bHd01145.1.fasta.aln.ml]

(((bHd01145.1:1.01099744458805140823,(A0A023XB61_BRAJP|OUT|Bacteria|undef|Proteobacteria:0.58023056591162114337,(I2QV75_9BRAD|OUT|Bacteria|undef|Proteobacteria:0.24374796266851461723,((A0A0M9B435_BRAJP|OUT|Bacteria|undef|Proteobacteria:0.00000100000050002909,Q89CW8_BRADU|OUT|Bacteria|undef|Proteobacteria:0.01530377000163052510):0.08042466325584837761,I0GG21_9BRAD|OUT|Bacteria|undef|Proteobacteria:0.04843689824170827746):0.12019367225092669749):0.38522770211702861420):0.12995300911691154422):0.16153759867916508974,(((W6XM78_9BURK|OUT|Bacteria|undef|Proteobacteria:0.29744181110334849683,((A4G2Y0_HERAR|OUT|Bacteria|undef|Proteobacteria:0.00000100000050002909,A6SWL9_JANMA|OUT|Bacteria|undef|Proteobacteria:0.00000100000050002909):0.47634376507643966248,W0PAN7_9BURK|OUT|Bacteria|undef|Proteobacteria:0.15378982443493796617):0.25281361778358912851):0.17675674622879414266,(A0A0G9I1G5_9XANT|OUT|Bacteria|undef|Proteobacteria:0.00000100000050002909,A0A0G9HLY6_9GAMM|OUT|Bacteria|undef|Proteobacteria:0.00000100000050002909):0.26613801538002501701):0.07909569016537687514,(A0A023NR48_9GAMM|OUT|Bacteria|undef|Proteobacteria:0.27798690824169003388,(G8MIS7_9BURK|OUT|Bacteria|undef|Proteobacteria:0.15520791269470510243,((K5Z704_9PSED|OUT|Bacteria|undef|Proteobacteria:0.00000100000050002909,A0A099RU47_9PSED|OUT|Bacteria|undef|Proteobacteria:0.00000100000050002909):0.06207495090959374434,I4JIX8_PSEST|OUT|Bacteria|undef|Proteobacteria:0.03313698670050242018):0.29437675474212660065):0.26044474695093838834):0.02396464764367046280):0.18735113708471018423):0.06916897824249240712,((G9A9R6_RHIFH|OUT|Bacteria|undef|Proteobacteria:0.24794393323393101869,A0A0Q8NAQ5_9RHIZ|OUT|Bacteria|undef|Proteobacteria:0.12648223473397526839):0.68943563386172446172,S9NX99_9DELT|OUT|Bacteria|undef|Proteobacteria:0.44371216535546897930):0.23803671198451681335,A0A085FRC6_9BRAD|OUT|Bacteria|undef|Proteobacteria:0.38363932111103438150):0.0;
