# Supplementary material for: Comparative genomics of the tardigrades Hypsibius dujardini and Ramazzottius varieornatus
Source: PLoS Biol. 2017 Jul 27;15(7):e2002266. doi: 10.1371/journal.pbio.2002266 (PMC5531438; doi:10.1371/journal.pbio.2002266)
Supplement: S5 Data — These data are the phylogenies from which putative HGTs were classified by taxon-of-origin. This compressed file (tar-gzipped) contains a directory, that holds five subdirectories, “complex”, “metazoan”, “non-metazoan”, “prokaryotes”, “viruses”. In each subdirectory is the set of text files containing NEWICK format trees for putative HGT loci generated by RAXML search, as described in the Methods. Each tree has a name of the form “RAxML_bestTree.bHd00409.1.faa.aln.ml.newick”: RAXML best tree for gene bHd00409.1, amino acid fasta alignment, generated with maximum likelihood, NEWICK format. (GZ) [file pbio.2002266.s022.tar.gz › S5_Data/prokaryotes/RAxML_bestTree.bHd01146.1.fasta.aln.ml]

(K5Z704_9PSED|OUT|Bacteria|undef|Proteobacteria:0.00000100000050002909,(((((A0A0D6RWZ0_9RHIZ|OUT|Bacteria|undef|Proteobacteria:0.79571363393215499560,S9NX99_9DELT|OUT|Bacteria|undef|Proteobacteria:0.32310816479212406405):0.25051626884581851273,((bHd01146.1:0.91545390872311460662,(A0A0Q9P6U6_9GAMM|OUT|Bacteria|undef|Proteobacteria:0.26126202863757175265,I4VSU1_9GAMM|OUT|Bacteria|undef|Proteobacteria:0.17444930189679724863):0.46314871674812385649):0.12621614317580093223,(A0A023XB61_BRAJP|OUT|Bacteria|undef|Proteobacteria:0.50564341294087222778,(I2QV75_9BRAD|OUT|Bacteria|undef|Proteobacteria:0.24376651966479154221,(I0GG21_9BRAD|OUT|Bacteria|undef|Proteobacteria:0.04393829861552171062,(Q89CW8_BRADU|OUT|Bacteria|undef|Proteobacteria:0.01542946107787901769,A0A0M9B435_BRAJP|OUT|Bacteria|undef|Proteobacteria:0.00000100000050002909):0.08665102356506054759):0.11720119630548747613):0.44877540486876454917):0.06274065375596384053):0.05093740588180698664):0.20268381381361380567,(A0A023NR48_9GAMM|OUT|Bacteria|undef|Proteobacteria:0.19805699569681931016,((A4G2Y0_HERAR|OUT|Bacteria|undef|Proteobacteria:0.00000100000050002909,A6SWL9_JANMA|OUT|Bacteria|undef|Proteobacteria:0.00000100000050002909):0.33614575907714622227,(((I3X3P3_RHIFR|OUT|Bacteria|undef|Proteobacteria:0.00000100000050002909,H0G973_RHIML|OUT|Bacteria|undef|Proteobacteria:0.00784324467432936587):0.46954342250920649837,N0B1R8_9RHIZ|OUT|Bacteria|undef|Proteobacteria:0.12971347379512979114):0.07186434837335481385,W0PAN7_9BURK|OUT|Bacteria|undef|Proteobacteria:0.21692988807911164906):0.13133291131712532263):0.32699281303162874845):0.18031250854611161061):0.13710962369135509809,G8MIS7_9BURK|OUT|Bacteria|undef|Proteobacteria:0.19254623142438054284):0.27151535392947911962,I4JIX8_PSEST|OUT|Bacteria|undef|Proteobacteria:0.00824152668482311564):0.08995160766534827934,A0A099RU47_9PSED|OUT|Bacteria|undef|Proteobacteria:0.00000100000050002909):0.0;
