# Supplementary material for: Comparative genomics of the tardigrades Hypsibius dujardini and Ramazzottius varieornatus
Source: PLoS Biol. 2017 Jul 27;15(7):e2002266. doi: 10.1371/journal.pbio.2002266 (PMC5531438; doi:10.1371/journal.pbio.2002266)
Supplement: S5 Data — These data are the phylogenies from which putative HGTs were classified by taxon-of-origin. This compressed file (tar-gzipped) contains a directory, that holds five subdirectories, “complex”, “metazoan”, “non-metazoan”, “prokaryotes”, “viruses”. In each subdirectory is the set of text files containing NEWICK format trees for putative HGT loci generated by RAXML search, as described in the Methods. Each tree has a name of the form “RAxML_bestTree.bHd00409.1.faa.aln.ml.newick”: RAXML best tree for gene bHd00409.1, amino acid fasta alignment, generated with maximum likelihood, NEWICK format. (GZ) [file pbio.2002266.s022.tar.gz › S5_Data/prokaryotes/RAxML_bestTree.bHd01149.1.fasta.aln.ml]

(G8MIS7_9BURK|OUT|Bacteria|undef|Proteobacteria:0.25578042293334141144,(((N0B1R8_9RHIZ|OUT|Bacteria|undef|Proteobacteria:0.22326947971836194617,(A6SWL9_JANMA|OUT|Bacteria|undef|Proteobacteria:0.00000100000050002909,A4G2Y0_HERAR|OUT|Bacteria|undef|Proteobacteria:0.00000100000050002909):0.40364719671356991126):0.25063764432939933391,(A0A023NR48_9GAMM|OUT|Bacteria|undef|Proteobacteria:0.22619086930517698364,((A0A085FRC6_9BRAD|OUT|Bacteria|undef|Proteobacteria:0.27670207016434200664,(A0A0M9B435_BRAJP|OUT|Bacteria|undef|Proteobacteria:0.00000100000050002909,Q89CW8_BRADU|OUT|Bacteria|undef|Proteobacteria:0.01488097258172046272):0.67213874618379687575):0.09628687080426569234,(bHd01149.1:1.21812119135812668702,(S9NX99_9DELT|OUT|Bacteria|undef|Proteobacteria:0.49939034688442252019,(((A0A109JLI7_9RHIZ|OUT|Bacteria|undef|Proteobacteria:0.10478929498298705791,(A0A0Q8NAQ5_9RHIZ|OUT|Bacteria|undef|Proteobacteria:0.11730598509777451222,(G9A9R6_RHIFH|OUT|Bacteria|undef|Proteobacteria:0.00500617191482693666,A0A0T6ZZ46_RHIFR|OUT|Bacteria|undef|Proteobacteria:0.01900160422212807815):0.32339775451243707449):0.06500127691302592936):0.38471598311155408290,(A0A0Q5HA74_9RHIZ|OUT|Bacteria|undef|Proteobacteria:0.41385929776060331742,(J5PNF8_9RHIZ|OUT|Bacteria|undef|Proteobacteria:0.29440906158279034344,A0A0C3RMH0_9PROT|OUT|Bacteria|undef|Proteobacteria:0.44435523535072674051):0.07511367392629893225):0.03784555469989282078):0.12272774047107411211,A0A0J6S3X7_9RHIZ|OUT|Bacteria|undef|Proteobacteria:0.31303058012436985047):0.24214232209925556916):0.14153616229051346753):0.04540931141340205646):0.20035441965271388876):0.10232695205480148160):0.07020724525754261369,(A0A0G9HLY6_9GAMM|OUT|Bacteria|undef|Proteobacteria:0.00000100000050002909,A0A0G9I1G5_9XANT|OUT|Bacteria|undef|Proteobacteria:0.00000100000050002909):0.23976437975393818935):0.12079354647277906754,A0A060V158_9ENTR|OUT|Bacteria|undef|Proteobacteria:0.57036936316717934403):0.0;
