# Supplementary material for: Comparative genomics of the tardigrades Hypsibius dujardini and Ramazzottius varieornatus
Source: PLoS Biol. 2017 Jul 27;15(7):e2002266. doi: 10.1371/journal.pbio.2002266 (PMC5531438; doi:10.1371/journal.pbio.2002266)
Supplement: S5 Data — These data are the phylogenies from which putative HGTs were classified by taxon-of-origin. This compressed file (tar-gzipped) contains a directory, that holds five subdirectories, “complex”, “metazoan”, “non-metazoan”, “prokaryotes”, “viruses”. In each subdirectory is the set of text files containing NEWICK format trees for putative HGT loci generated by RAXML search, as described in the Methods. Each tree has a name of the form “RAxML_bestTree.bHd00409.1.faa.aln.ml.newick”: RAXML best tree for gene bHd00409.1, amino acid fasta alignment, generated with maximum likelihood, NEWICK format. (GZ) [file pbio.2002266.s022.tar.gz › S5_Data/prokaryotes/RAxML_bestTree.bHd01470.1.fasta.aln.ml]

(((((A0A0P7LKJ1_9PSED|OUT|Bacteria|undef|Proteobacteria:0.00000100000050002909,(A0A0M9B007_9PSED|OUT|Bacteria|undef|Proteobacteria:0.00000100000050002909,(A0A059L162_9PSED|OUT|Bacteria|undef|Proteobacteria:0.02396458398391041952,((A0A0Q8HLQ9_9PSED|OUT|Bacteria|undef|Proteobacteria:0.00000100000050002909,A0A0Q8PLF3_9PSED|OUT|Bacteria|undef|Proteobacteria:0.00000100000050002909):0.00900878837800770174,A0A0F4TR65_PSEFL|OUT|Bacteria|undef|Proteobacteria:0.00537100536964427600):0.01822216200223848032):0.01649701249601676425):0.00357909792072320238):0.10791479065294905249,((M5QFX5_9PSED|OUT|Bacteria|undef|Proteobacteria:0.04596681346851744926,((A0A0J6IHN7_9PSED|OUT|Bacteria|undef|Proteobacteria:0.00000100000050002909,A0A0J6ISG8_9PSED|OUT|Bacteria|undef|Proteobacteria:0.00000100000050002909):0.00000100000050002909,A0A105T3S3_9PSED|OUT|Bacteria|undef|Proteobacteria:0.00000100000050002909):0.02069614443076901386):0.04991818777607971713,(W2DTP8_9PSED|OUT|Bacteria|undef|Proteobacteria:0.03486635764982890656,U1UX44_PSEFL|OUT|Bacteria|undef|Proteobacteria:0.01066048960521020529):0.05066947895147786568):0.02926517086422801561):0.01594872836433126190,((((A0A0J6NFZ9_9NEIS|OUT|Bacteria|undef|Proteobacteria:0.02051789689383018075,A0A0J6R8G0_9NEIS|OUT|Bacteria|undef|Proteobacteria:0.01260403355806274765):0.21912448008244911346,(A0A0A0D6T3_9PROT|OUT|Bacteria|undef|Proteobacteria:0.31813600597405522485,bHd01470.1:0.55784152519233620726):0.08721136781413878214):0.13126347441712526987,A0A0J7K4C6_LASNI|IN|Eukaryota|Metazoa|Arthropoda:0.62960754891745485118):0.11506594420755636432,(S9PAI7_9DELT|OUT|Bacteria|undef|Proteobacteria:0.15375335463761161114,A0A0T6UWE6_9PSED|OUT|Bacteria|undef|Proteobacteria:0.12708816801226086035):0.03814474469080743335):0.07874200386126355145):0.03094664757118253257,A0A067AD61_9PSED|OUT|Bacteria|undef|Proteobacteria:0.03457371045230126644):0.01065403468977169435,L1M5E5_PSEPU|OUT|Bacteria|undef|Proteobacteria:0.11014430822828254197,A0A0D1LXE7_PSEPU|OUT|Bacteria|undef|Proteobacteria:0.04490487603770767361):0.0;
