# Supplementary material for: Comparative genomics of the tardigrades Hypsibius dujardini and Ramazzottius varieornatus
Source: PLoS Biol. 2017 Jul 27;15(7):e2002266. doi: 10.1371/journal.pbio.2002266 (PMC5531438; doi:10.1371/journal.pbio.2002266)
Supplement: S5 Data — These data are the phylogenies from which putative HGTs were classified by taxon-of-origin. This compressed file (tar-gzipped) contains a directory, that holds five subdirectories, “complex”, “metazoan”, “non-metazoan”, “prokaryotes”, “viruses”. In each subdirectory is the set of text files containing NEWICK format trees for putative HGT loci generated by RAXML search, as described in the Methods. Each tree has a name of the form “RAxML_bestTree.bHd00409.1.faa.aln.ml.newick”: RAXML best tree for gene bHd00409.1, amino acid fasta alignment, generated with maximum likelihood, NEWICK format. (GZ) [file pbio.2002266.s022.tar.gz › S5_Data/prokaryotes/RAxML_bestTree.bHd01506.1.fasta.aln.ml]

((A0A0S7AM68_MEIRU|OUT|Bacteria|undef|Deinococcus-Thermus:0.00000100000050002909,D3PPS4_MEIRD|OUT|Bacteria|undef|Deinococcus-Thermus:0.00000100000050002909):0.33028799747890996708,((A0A0J7MN07_LASNI|IN|Eukaryota|Metazoa|Arthropoda:1.51224836886212665732,A0A0F6W2W2_9DELT|OUT|Bacteria|undef|Proteobacteria:0.55371076566227495075):0.22252330638691544817,(((bHd01506.1:0.77389015174249664586,W6LPA8_9GAMM|OUT|Bacteria|undef|Proteobacteria:0.78910926265658543066):0.15303581352566350549,(A0A0W0RXF6_9GAMM|OUT|Bacteria|undef|Proteobacteria:0.11881480015638941350,A0A0W1A1X2_9GAMM|OUT|Bacteria|undef|Proteobacteria:0.15429473037191854257):0.63141611670811059742):0.15486330407815529497,(D5WW41_KYRT2|OUT|Bacteria|undef|Firmicutes:0.66958000141180973319,(A0A0X8D941_9BACL|OUT|Bacteria|undef|Firmicutes:0.49091253642641630162,(A0A081P8W0_9BACL|OUT|Bacteria|undef|Firmicutes:0.51246440425064865298,(E0I7V9_9BACL|OUT|Bacteria|undef|Firmicutes:0.29144956794177612203,((((G7VXY8_PAETH|OUT|Bacteria|undef|Firmicutes:0.03357888976408725246,(H6CPH2_9BACL|OUT|Bacteria|undef|Firmicutes:0.01542973847872505279,A0A074L195_PAEPO|OUT|Bacteria|undef|Firmicutes:0.03993739916851407612):0.01012084457808001825):0.01445074375890958301,A0A090ZLU9_PAEMA|OUT|Bacteria|undef|Firmicutes:0.04100491419074473592):0.02036565292360778892,E3EG91_PAEPS|OUT|Bacteria|undef|Firmicutes:0.06703554391544847002):0.08797808498511468234,((G4HH30_9BACL|OUT|Bacteria|undef|Firmicutes:0.08828929186663667106,(G7VW78_PAETH|OUT|Bacteria|undef|Firmicutes:0.03846235511976731775,H6N9N2_9BACL|OUT|Bacteria|undef|Firmicutes:0.10236141046483393513):0.09828604176755692534):0.15109344597329726900,(A0A0D5NJS8_9BACL|OUT|Bacteria|undef|Firmicutes:0.17319215294827638996,A0A0C2UZE4_9BACL|OUT|Bacteria|undef|Firmicutes:0.10761874904210219639):0.03314674532673343027):0.02339542743948947248):0.10965389967500609181):0.19045880007768348219):0.07687574631354285315):0.08044688947519947064):0.12366879592914839514):0.08080622360172905194):0.23617091737557624476,I1EM41_AMPQE|IN|Eukaryota|Metazoa|Porifera:1.49324227139919507579):0.0;
