# Supplementary material for: Comparative genomics of the tardigrades Hypsibius dujardini and Ramazzottius varieornatus
Source: PLoS Biol. 2017 Jul 27;15(7):e2002266. doi: 10.1371/journal.pbio.2002266 (PMC5531438; doi:10.1371/journal.pbio.2002266)
Supplement: S5 Data — These data are the phylogenies from which putative HGTs were classified by taxon-of-origin. This compressed file (tar-gzipped) contains a directory, that holds five subdirectories, “complex”, “metazoan”, “non-metazoan”, “prokaryotes”, “viruses”. In each subdirectory is the set of text files containing NEWICK format trees for putative HGT loci generated by RAXML search, as described in the Methods. Each tree has a name of the form “RAxML_bestTree.bHd00409.1.faa.aln.ml.newick”: RAXML best tree for gene bHd00409.1, amino acid fasta alignment, generated with maximum likelihood, NEWICK format. (GZ) [file pbio.2002266.s022.tar.gz › S5_Data/prokaryotes/RAxML_bestTree.bHd01508.1.fasta.aln.ml]

((((A0A0Q3WQ85_BRECH|OUT|Bacteria|undef|Firmicutes:0.32719528348324661282,(A4AP00_MARSH|OUT|Bacteria|undef|Bacteroidetes:0.97133347989124219080,(D2QEB9_SPILD|OUT|Bacteria|undef|Bacteroidetes:0.49833580935778132304,(A0A0A7LP54_9BACT|OUT|Bacteria|undef|Bacteroidetes:0.61862697815696343628,((((U0ZAP3_9NEIS|OUT|Bacteria|undef|Proteobacteria:0.01662346501897032577,(Q7NU28_CHRVO|OUT|Bacteria|undef|Proteobacteria:0.02408846035226397744,A0A0J6P9A4_CHRVL|OUT|Bacteria|undef|Proteobacteria:0.00000100000050002909):0.05685960887175590950):0.73898162840487602310,(A0A0M2RCK0_9PROT|OUT|Bacteria|undef|Proteobacteria:0.05286459827258074839,A0A0H2MI35_9PROT|OUT|Bacteria|undef|Proteobacteria:0.05471407953115134393):0.52497133850524035914):0.16616410955564930862,(bHd01508.1:1.08186382522230517544,(T5KU00_STEMA|OUT|Bacteria|undef|Proteobacteria:0.81852793227786257990,A0A0C9UD47_9HOMO|OUT|Eukaryota|Fungi|Basidiomycota:1.31456165577869121819):0.23405692049258156051):0.22101221503046966643):0.17613583452910769322,(M7N320_9BACT|OUT|Bacteria|undef|Bacteroidetes:0.64968153477687295982,(A0A0D3LKZ1_9BACT|OUT|Bacteria|undef|Bacteroidetes:0.56849440064099809877,(A0A0H4VQ60_9BACT|OUT|Bacteria|undef|Bacteroidetes:0.46067637357021939959,A0A023BZF7_9FLAO|OUT|Bacteria|undef|Bacteroidetes:0.58186874701426549716):0.09928002446183825658):0.10903009965473364762):0.06752305439816060073):0.10270056518174211502):0.05325630193612601593):0.06009811417844411474):0.12144425416230940351):0.12136414095712839967,A0A0J6BY46_BREBE|OUT|Bacteria|undef|Firmicutes:0.38405698116123715424):0.18330785486643691451,(A0A0W8ES81_ELIMR|OUT|Bacteria|undef|Bacteroidetes:1.05422672068653056066,Q1ZAG2_9GAMM|OUT|Bacteria|undef|Proteobacteria:0.57208957204594268475):0.07629434247110990219):0.69205260412333824416,A0A0M2T0S9_9GAMM|OUT|Bacteria|undef|Proteobacteria:0.17959406227635496545,F7P1D4_9GAMM|OUT|Bacteria|undef|Proteobacteria:0.11457951989701949114):0.0;
