# Supplementary material for: Comparative genomics of the tardigrades Hypsibius dujardini and Ramazzottius varieornatus
Source: PLoS Biol. 2017 Jul 27;15(7):e2002266. doi: 10.1371/journal.pbio.2002266 (PMC5531438; doi:10.1371/journal.pbio.2002266)
Supplement: S5 Data — These data are the phylogenies from which putative HGTs were classified by taxon-of-origin. This compressed file (tar-gzipped) contains a directory, that holds five subdirectories, “complex”, “metazoan”, “non-metazoan”, “prokaryotes”, “viruses”. In each subdirectory is the set of text files containing NEWICK format trees for putative HGT loci generated by RAXML search, as described in the Methods. Each tree has a name of the form “RAxML_bestTree.bHd00409.1.faa.aln.ml.newick”: RAXML best tree for gene bHd00409.1, amino acid fasta alignment, generated with maximum likelihood, NEWICK format. (GZ) [file pbio.2002266.s022.tar.gz › S5_Data/prokaryotes/RAxML_bestTree.bHd01641.1.fasta.aln.ml]

(U7HJP4_9ALTE|OUT|Bacteria|undef|Proteobacteria:0.02937496434469178894,((W8G4F1_9GAMM|OUT|Bacteria|undef|Proteobacteria:0.02051301695044763576,M5DX84_9GAMM|OUT|Bacteria|undef|Proteobacteria:0.01137376981435646132):0.37320613153371434700,((((A0A078APN1_STYLE|OUT|Eukaryota|undef|undef:1.21466469306663715777,((A0A0W0XFR9_9GAMM|OUT|Bacteria|undef|Proteobacteria:0.15913556676475174023,((A0A0W0VYT3_9GAMM|OUT|Bacteria|undef|Proteobacteria:0.07693637398232550106,A0A0W0SMI1_9GAMM|OUT|Bacteria|undef|Proteobacteria:0.13942123061911687598):0.07908703958892236707,(A0A0W0YJZ0_9GAMM|OUT|Bacteria|undef|Proteobacteria:0.10299783815082737271,(A0A0W0UBD9_9GAMM|OUT|Bacteria|undef|Proteobacteria:0.06920693509192409054,(A0A0W0ZPY7_9GAMM|OUT|Bacteria|undef|Proteobacteria:0.03255714050456417347,(A0A0W0RRY7_FLUBO|OUT|Bacteria|undef|Proteobacteria:0.03542332564188348243,A0A0W0RYT1_9GAMM|OUT|Bacteria|undef|Proteobacteria:0.03819213754248915876):0.01899062264247623755):0.05097097837571678419):0.06800030929882769359):0.04207054869968022970):0.06494371398887094360):0.13019432049390042283,((A0A0W0RKF8_9GAMM|OUT|Bacteria|undef|Proteobacteria:0.19841868298655088165,A0A0W0Y470_9GAMM|OUT|Bacteria|undef|Proteobacteria:0.05683792442694696190):0.29835321218346405603,A0A0W1A0V8_9GAMM|OUT|Bacteria|undef|Proteobacteria:0.16490697305203910750):0.10236497477153526370):0.91933326779834301234):0.25648412255466029874,bHd01641.1:1.64517497799903100741):0.51026178876311434340,(B0C5J7_ACAM1|OUT|Bacteria|undef|Cyanobacteria:0.42917521190889296179,K9V9Q2_9CYAN|OUT|Bacteria|undef|Cyanobacteria:0.23794951646504702847):0.40606954908079229138):0.62183187975793952074,(U7G7A8_9GAMM|OUT|Bacteria|undef|Proteobacteria:0.06371533360577176508,A0A095UIF3_9GAMM|OUT|Bacteria|undef|Proteobacteria:0.06834261092898875900):0.11559668683503052100):0.06967131600239516442):0.20679142858157636975,A0A0T6VZI4_9ALTE|OUT|Bacteria|undef|Proteobacteria:0.01800880654950303555):0.0;
