# Supplementary material for: Comparative genomics of the tardigrades Hypsibius dujardini and Ramazzottius varieornatus
Source: PLoS Biol. 2017 Jul 27;15(7):e2002266. doi: 10.1371/journal.pbio.2002266 (PMC5531438; doi:10.1371/journal.pbio.2002266)
Supplement: S5 Data — These data are the phylogenies from which putative HGTs were classified by taxon-of-origin. This compressed file (tar-gzipped) contains a directory, that holds five subdirectories, “complex”, “metazoan”, “non-metazoan”, “prokaryotes”, “viruses”. In each subdirectory is the set of text files containing NEWICK format trees for putative HGT loci generated by RAXML search, as described in the Methods. Each tree has a name of the form “RAxML_bestTree.bHd00409.1.faa.aln.ml.newick”: RAXML best tree for gene bHd00409.1, amino acid fasta alignment, generated with maximum likelihood, NEWICK format. (GZ) [file pbio.2002266.s022.tar.gz › S5_Data/prokaryotes/RAxML_bestTree.bHd01829.1.fasta.aln.ml]

((N6TK20_DENPD|IN|Eukaryota|Metazoa|Arthropoda:0.41495513020088209410,(GATA_ANOGA|IN|Eukaryota|Metazoa|Arthropoda:0.28629804023273275337,(B4K5Z0_DROMO|IN|Eukaryota|Metazoa|Arthropoda:0.04249347235857837274,(B4MBW2_DROVI|IN|Eukaryota|Metazoa|Arthropoda:0.06343256725432473708,B4JYK4_DROGR|IN|Eukaryota|Metazoa|Arthropoda:0.14141250395013715835):0.03414673633569859090):0.24506426636543163222):0.11342775192964796305):0.19813188230302269943,(B7PXS8_IXOSC|IN|Eukaryota|Metazoa|Arthropoda:0.90622451901976663891,(((K1QFU8_CRAGI|IN|Eukaryota|Metazoa|Mollusca:0.11961608117913426208,K1Q2A1_CRAGI|IN|Eukaryota|Metazoa|Mollusca:0.17488249050950119279):0.41186821040979904041,(C3YPB6_BRAFL|IN|Eukaryota|Metazoa|Chordata:0.18135481458387284204,C3YPB5_BRAFL|IN|Eukaryota|Metazoa|Chordata:0.18567409335379458923):0.40764384382349960756):1.08184802378572020309,(((U3IQK4_ANAPL|IN|Eukaryota|Metazoa|Chordata:0.01799126172882933514,(A0A093IYE3_EURHL|IN|Eukaryota|Metazoa|Chordata:0.03247556022352699606,(A0A091FW63_9AVES|IN|Eukaryota|Metazoa|Chordata:0.02850451412469008974,((A0A091N290_9PASS|IN|Eukaryota|Metazoa|Chordata:0.06181750407841495737,A0A091HGM9_BUCRH|IN|Eukaryota|Metazoa|Chordata:0.03500484739890036279):0.01004180552402803191,(A0A091QQ32_MERNU|IN|Eukaryota|Metazoa|Chordata:0.03083341265551566707,F1NQ46_CHICK|IN|Eukaryota|Metazoa|Chordata:0.04806783404473809196):0.00634240999280796282):0.00626724115559587711):0.00326731656692443636):0.04779980984618920764):1.42767941612793158868,((A0A125NVG8_9BURK|OUT|Bacteria|undef|Proteobacteria:0.12709953543234145390,((A0A0P9ADB5_VARPD|OUT|Bacteria|undef|Proteobacteria:0.12351773225660039879,(((E6V8A1_VARPE|OUT|Bacteria|undef|Proteobacteria:0.02960454118033128273,A0A0D0JQG9_VARPD|OUT|Bacteria|undef|Proteobacteria:0.02555286858693440327):0.02501942282466686901,A0A0Q6MQU1_9BURK|OUT|Bacteria|undef|Proteobacteria:0.06954503212292527381):0.03296388387398205277,((J2KJ61_9BURK|OUT|Bacteria|undef|Proteobacteria:0.00628364875409936040,A0A0Q7GZ47_9BURK|OUT|Bacteria|undef|Proteobacteria:0.01505187539452201677):0.00817730038055681889,A0A0Q7CIP4_9BURK|OUT|Bacteria|undef|Proteobacteria:0.01613898187895806274):0.08502881498421581419):0.04941634393534340836):0.04194444111754948301,(((A0A109K269_9BRAD|OUT|Bacteria|undef|Proteobacteria:0.13790612415301831128,(A0A0R3MRE4_9BRAD|OUT|Bacteria|undef|Proteobacteria:0.03956004057618890679,A0A0R3L3M8_9BRAD|OUT|Bacteria|undef|Proteobacteria:0.02471990839637516063):0.08083298109134015585):0.03790484074490525074,(A0A0Q5ZCF2_9BRAD|OUT|Bacteria|undef|Proteobacteria:0.12426387575324782109,(H5YKK9_9BRAD|OUT|Bacteria|undef|Proteobacteria:0.09683397787628410247,(A0A0D7PHX1_9BRAD|OUT|Bacteria|undef|Proteobacteria:0.07813585615209522883,(((I0GF60_9BRAD|OUT|Bacteria|undef|Proteobacteria:0.08743427785504043204,J3I0M0_9BRAD|OUT|Bacteria|undef|Proteobacteria:0.03150578447376308627):0.01476884379441851386,((G7D3C7_BRAJP|OUT|Bacteria|undef|Proteobacteria:0.00236891835308674931,A0A023XRL5_BRAJP|OUT|Bacteria|undef|Proteobacteria:0.00489828814097044863):0.04077427365436112061,A0A0A3Y6J6_BRAJP|OUT|Bacteria|undef|Proteobacteria:0.06792168890559302508):0.03608703663552292884):0.01147419346444886017,I2QHS4_9BRAD|OUT|Bacteria|undef|Proteobacteria:0.07448719435066251948):0.01982288868032732951):0.00435307920108436632):0.02089436540123205607):0.11486497428308051205):0.21004021865112382228,bHd01829.1:0.79180832746973239811):0.15361902418970907469):0.02659828404253544720):0.73659221872941094134,I1FZ28_AMPQE|IN|Eukaryota|Metazoa|Porifera:1.44608248571698272400):0.47286564469319330994):0.27271466181347853164,W2TR86_NECAM|IN|Eukaryota|Metazoa|Nematoda:0.91832750119235928565):0.12526613837925712480):0.47438632922519924362):0.44552257140883883002,GATA_IXOSC|IN|Eukaryota|Metazoa|Arthropoda:0.45000374049863534065):0.0;
