# Supplementary material for: Comparative genomics of the tardigrades Hypsibius dujardini and Ramazzottius varieornatus
Source: PLoS Biol. 2017 Jul 27;15(7):e2002266. doi: 10.1371/journal.pbio.2002266 (PMC5531438; doi:10.1371/journal.pbio.2002266)
Supplement: S5 Data — These data are the phylogenies from which putative HGTs were classified by taxon-of-origin. This compressed file (tar-gzipped) contains a directory, that holds five subdirectories, “complex”, “metazoan”, “non-metazoan”, “prokaryotes”, “viruses”. In each subdirectory is the set of text files containing NEWICK format trees for putative HGT loci generated by RAXML search, as described in the Methods. Each tree has a name of the form “RAxML_bestTree.bHd00409.1.faa.aln.ml.newick”: RAXML best tree for gene bHd00409.1, amino acid fasta alignment, generated with maximum likelihood, NEWICK format. (GZ) [file pbio.2002266.s022.tar.gz › S5_Data/prokaryotes/RAxML_bestTree.bHd01943.1.fasta.aln.ml]

(G0QYM7_ICHMG|OUT|Eukaryota|undef|undef:0.67348253149850689780,((((A0A0T6UNA2_9PSED|OUT|Bacteria|undef|Proteobacteria:0.28639037163824643262,((A0A095SHZ7_9GAMM|OUT|Bacteria|undef|Proteobacteria:0.04318588314768169456,U7G7A8_9GAMM|OUT|Bacteria|undef|Proteobacteria:0.04125179659589835179):0.10851684481266242466,A0A0B4XME6_9GAMM|OUT|Bacteria|undef|Proteobacteria:0.06330541361984108606):0.20127079375914586068):0.54329188604279721186,K9V9Q2_9CYAN|OUT|Bacteria|undef|Cyanobacteria:0.51264674850055791389):0.62531600514035412530,(bHd01943.1:1.43340305319021754649,(A0A0W0Y470_9GAMM|OUT|Bacteria|undef|Proteobacteria:0.35414431605738383446,(A0A0W1A5W5_9GAMM|OUT|Bacteria|undef|Proteobacteria:0.16880668205825774542,((((A0A0W0SMI1_9GAMM|OUT|Bacteria|undef|Proteobacteria:0.14334173020594709325,A0A0W0VYT3_9GAMM|OUT|Bacteria|undef|Proteobacteria:0.07740902224900562956):0.08443449884830889207,((A0A0W0ZLZ3_9GAMM|OUT|Bacteria|undef|Proteobacteria:0.03574308560767824189,(A0A0W0ZQX8_9GAMM|OUT|Bacteria|undef|Proteobacteria:0.09858086399485495310,(A0A0W0SBX1_9GAMM|OUT|Bacteria|undef|Proteobacteria:0.09080256427762715965,A0A0W0T694_9GAMM|OUT|Bacteria|undef|Proteobacteria:0.11478569495381001075):0.01877436336217869206):0.00797963387271215935):0.03910735461849464134,A0A0W0UBD9_9GAMM|OUT|Bacteria|undef|Proteobacteria:0.12756917380178314780):0.05330223299958775085):0.12617886585761761697,A0A0W0XFR9_9GAMM|OUT|Bacteria|undef|Proteobacteria:0.08152553302618970044):0.02309748813732610123,A0A0W0WYL4_9GAMM|OUT|Bacteria|undef|Proteobacteria:0.11566487810129895408):0.04031412120408336963):0.17805402508509385329):0.41557088359835314684):0.34198541056936920812):0.85724881656567386568,(Q22P05_TETTS|OUT|Eukaryota|undef|undef:0.29225748075530050274,Q22P06_TETTS|OUT|Eukaryota|undef|undef:0.32261908129561117642):0.17821914782976416847):0.14022540828315047112,Q22P04_TETTS|OUT|Eukaryota|undef|undef:0.42463219268777124826):0.0;
