# Supplementary material for: Comparative genomics of the tardigrades Hypsibius dujardini and Ramazzottius varieornatus
Source: PLoS Biol. 2017 Jul 27;15(7):e2002266. doi: 10.1371/journal.pbio.2002266 (PMC5531438; doi:10.1371/journal.pbio.2002266)
Supplement: S5 Data — These data are the phylogenies from which putative HGTs were classified by taxon-of-origin. This compressed file (tar-gzipped) contains a directory, that holds five subdirectories, “complex”, “metazoan”, “non-metazoan”, “prokaryotes”, “viruses”. In each subdirectory is the set of text files containing NEWICK format trees for putative HGT loci generated by RAXML search, as described in the Methods. Each tree has a name of the form “RAxML_bestTree.bHd00409.1.faa.aln.ml.newick”: RAXML best tree for gene bHd00409.1, amino acid fasta alignment, generated with maximum likelihood, NEWICK format. (GZ) [file pbio.2002266.s022.tar.gz › S5_Data/prokaryotes/RAxML_bestTree.bHd02115.1.fasta.aln.ml]

(A0A0R3RBC5_9BILA|IN|Eukaryota|Metazoa|Nematoda:1.38302973613911017736,((A0A0N0ASW8_9PSEU|OUT|Bacteria|undef|Actinobacteria:0.86992758910297107722,(A0A0B5RWT7_9FLAO|OUT|Bacteria|undef|Bacteroidetes:0.48409807778088492780,(A0A0M4QDB1_9PSED|OUT|Bacteria|undef|Proteobacteria:0.13666495586095919745,(A0A0X8SLN8_SERLI|OUT|Bacteria|undef|Proteobacteria:0.00991713509344079210,A0A0S6VC51_SERLI|OUT|Bacteria|undef|Proteobacteria:0.01134105322431252193):0.19708885502728248906):0.25707552389235016621):0.40896465533891934729):0.15253533878631553300,(((F8L0H2_PARAV|OUT|Bacteria|undef|Chlamydiae:0.34074068016537134573,(A0A0W0W3R9_9GAMM|OUT|Bacteria|undef|Proteobacteria:0.13460165628544507044,A0A098GEL8_TATMI|OUT|Bacteria|undef|Proteobacteria:0.07621690354761087582):0.40775401169007485791):0.29505687519300810573,(((A0A0Q8ZVE9_9MYCO|OUT|Bacteria|undef|Actinobacteria:0.34112039378852809790,B0C4T8_ACAM1|OUT|Bacteria|undef|Cyanobacteria:0.51933655336593720353):0.05909376097703764735,(bHd02115.1:0.67951024904179424535,((M3DLI1_9ACTN|OUT|Bacteria|undef|Actinobacteria:0.23861817676899779728,A0A124IXQ8_9BACL|OUT|Bacteria|undef|Firmicutes:0.33215893705594329299):0.36870252871625874835,A0A0C2B989_9ACTN|OUT|Bacteria|undef|Actinobacteria:0.87187347133763415385):0.11844128336360888742):0.06747879485317372084):0.09021556345071556071,((A0A085WWG6_9DELT|OUT|Bacteria|undef|Proteobacteria:0.34183714425432759620,(A0A0B8SYP3_9SPHI|OUT|Bacteria|undef|Bacteroidetes:0.18434936567661316942,W8EQE5_9BACT|OUT|Bacteria|undef|Bacteroidetes:0.15627092336777476111):0.38810020822458796141):0.07530408838784254100,(A0A0L1HEJ4_9PLEO|OUT|Eukaryota|Fungi|Ascomycota:0.29295178098978558179,A0A074XVP5_AURPU|OUT|Eukaryota|Fungi|Ascomycota:0.37695997628727223594):0.10943006960701924524):0.05623373700697154032):0.19985071096533255086):0.30999637941553853659,(A0A0C1XYI7_9CYAN|OUT|Bacteria|undef|Cyanobacteria:0.08786024152808535881,A0A0C2QFM6_9CYAN|OUT|Bacteria|undef|Cyanobacteria:0.11174562401801467482):0.66726218420967176037):0.11613155107468577099):0.70400326449576855481,W4YRT4_STRPU|IN|Eukaryota|Metazoa|Echinodermata:2.05688918632152306643):0.0;
