# Supplementary material for: Comparative genomics of the tardigrades Hypsibius dujardini and Ramazzottius varieornatus
Source: PLoS Biol. 2017 Jul 27;15(7):e2002266. doi: 10.1371/journal.pbio.2002266 (PMC5531438; doi:10.1371/journal.pbio.2002266)
Supplement: S5 Data — These data are the phylogenies from which putative HGTs were classified by taxon-of-origin. This compressed file (tar-gzipped) contains a directory, that holds five subdirectories, “complex”, “metazoan”, “non-metazoan”, “prokaryotes”, “viruses”. In each subdirectory is the set of text files containing NEWICK format trees for putative HGT loci generated by RAXML search, as described in the Methods. Each tree has a name of the form “RAxML_bestTree.bHd00409.1.faa.aln.ml.newick”: RAXML best tree for gene bHd00409.1, amino acid fasta alignment, generated with maximum likelihood, NEWICK format. (GZ) [file pbio.2002266.s022.tar.gz › S5_Data/prokaryotes/RAxML_bestTree.bHd02188.1.fasta.aln.ml]

((A0A0X8D941_9BACL|OUT|Bacteria|undef|Firmicutes:0.48566007091562390929,((A0A081P8W0_9BACL|OUT|Bacteria|undef|Firmicutes:0.04358614697917813363,A0A0P9FRK4_9BACL|OUT|Bacteria|undef|Firmicutes:0.03474398374577956916):0.45356124454123186718,((((K2GMU6_9BACI|OUT|Bacteria|undef|Firmicutes:0.50741108578343174784,L5N3E3_9BACI|OUT|Bacteria|undef|Firmicutes:0.53412732253653960601):0.11025770337049106695,A0A0A6VEW9_9BACI|OUT|Bacteria|undef|Firmicutes:0.51425621698115675517):0.16138531309978138006,A0A0A5GBM9_9BACI|OUT|Bacteria|undef|Firmicutes:0.78299488658349636339):0.14032267631081457582,((A0A061N1T0_9BACL|OUT|Bacteria|undef|Firmicutes:0.77806526610069048910,M8DY27_9BACL|OUT|Bacteria|undef|Firmicutes:0.69285695170520600339):0.09540743194854722775,(bHd02188.1:1.20896611567707967794,W6LPA8_9GAMM|OUT|Bacteria|undef|Proteobacteria:1.02542538981857123126):0.09376134408230490935):0.02565508636226631820):0.12762386344268666916):0.10765681900697333939):0.18079155922011477808,(((A0A0D5NJS8_9BACL|OUT|Bacteria|undef|Firmicutes:0.16229413081346630299,A0A0C2UZE4_9BACL|OUT|Bacteria|undef|Firmicutes:0.09424819151487293101):0.03172339745774750697,(A0A090ZLU9_PAEMA|OUT|Bacteria|undef|Firmicutes:0.04025183838464231612,((H6CPH2_9BACL|OUT|Bacteria|undef|Firmicutes:0.01467367087014940022,A0A074L195_PAEPO|OUT|Bacteria|undef|Firmicutes:0.03733786680873248803):0.00994905828475504267,G7VXY8_PAETH|OUT|Bacteria|undef|Firmicutes:0.03156142990712383634):0.00966832048511842221):0.11537162708076609263):0.03697938891888818275,((G7VW78_PAETH|OUT|Bacteria|undef|Firmicutes:0.03646385972784737389,H6N9N2_9BACL|OUT|Bacteria|undef|Firmicutes:0.09676680672300520814):0.09718811760300007097,G4HH30_9BACL|OUT|Bacteria|undef|Firmicutes:0.08148952863339917196):0.14074302240663263963):0.09944633788529462504,E0I7V9_9BACL|OUT|Bacteria|undef|Firmicutes:0.28558303925921957322):0.0;
