# Supplementary material for: Comparative genomics of the tardigrades Hypsibius dujardini and Ramazzottius varieornatus
Source: PLoS Biol. 2017 Jul 27;15(7):e2002266. doi: 10.1371/journal.pbio.2002266 (PMC5531438; doi:10.1371/journal.pbio.2002266)
Supplement: S5 Data — These data are the phylogenies from which putative HGTs were classified by taxon-of-origin. This compressed file (tar-gzipped) contains a directory, that holds five subdirectories, “complex”, “metazoan”, “non-metazoan”, “prokaryotes”, “viruses”. In each subdirectory is the set of text files containing NEWICK format trees for putative HGT loci generated by RAXML search, as described in the Methods. Each tree has a name of the form “RAxML_bestTree.bHd00409.1.faa.aln.ml.newick”: RAXML best tree for gene bHd00409.1, amino acid fasta alignment, generated with maximum likelihood, NEWICK format. (GZ) [file pbio.2002266.s022.tar.gz › S5_Data/prokaryotes/RAxML_bestTree.bHd02285.1.fasta.aln.ml]

(((A0A0A3Y786_BRAJP|OUT|Bacteria|undef|Proteobacteria:0.01582922897459291059,G7DC97_BRAJP|OUT|Bacteria|undef|Proteobacteria:0.00000100000050002909):0.00311877194829947258,A0A023XNL9_BRAJP|OUT|Bacteria|undef|Proteobacteria:0.00315474812525647075):0.05371567452220710193,(J2VWT4_9BRAD|OUT|Bacteria|undef|Proteobacteria:0.03189082151986458169,((H5YQS4_9BRAD|OUT|Bacteria|undef|Proteobacteria:0.03502743779820299830,I2QP33_9BRAD|OUT|Bacteria|undef|Proteobacteria:0.01868940990183550269):0.02850678679052019368,((A0A0S6UM89_9BRAD|OUT|Bacteria|undef|Proteobacteria:0.04436923459535728476,((((A0A0K2BFJ8_9BURK|OUT|Bacteria|undef|Proteobacteria:0.30974827804229276840,((A0A087ZMV2_APIME|IN|Eukaryota|Metazoa|Arthropoda:1.39154586839301419587,(A0A0L8I294_OCTBM|IN|Eukaryota|Metazoa|Mollusca:0.21361824687881075802,((H2YKH9_CIOSA|IN|Eukaryota|Metazoa|Chordata:0.00000100000050002909,H2YKH8_CIOSA|IN|Eukaryota|Metazoa|Chordata:0.00000100000050002909):0.47402939587286024858,K1Q6X7_CRAGI|IN|Eukaryota|Metazoa|Mollusca:0.32783232012422347523):0.12804731841138114468):0.50719346567033363193):2.46110582918150244680,X1WS60_ACYPI|IN|Eukaryota|Metazoa|Arthropoda:0.21978739733646099341):0.22794241372357701425):0.13085390958582251986,(((A0A126NXJ5_9BRAD|OUT|Bacteria|undef|Proteobacteria:0.04583724063122777970,A0A0N0MAQ5_9BRAD|OUT|Bacteria|undef|Proteobacteria:0.06758792941048323566):0.27486743926265566618,(bHd02285.1:0.50090737794544748507,B5WGK2_9BURK|OUT|Bacteria|undef|Proteobacteria:0.37530135758401866886):0.08197490070410998197):0.05064542883140443069,A0A0A0D4F4_9PROT|OUT|Bacteria|undef|Proteobacteria:0.26680217660651239786):0.07199757262026046378):0.24071785775712251088,(B6JI91_OLICO|OUT|Bacteria|undef|Proteobacteria:0.07780995604932679222,K8NKU1_AFIFE|OUT|Bacteria|undef|Proteobacteria:0.06177940593445132439):0.19978373886878061927):0.06809386111682856624,(A0A0R3NC94_9BRAD|OUT|Bacteria|undef|Proteobacteria:0.04727836610053101629,A0A0R3MGL4_9BRAD|OUT|Bacteria|undef|Proteobacteria:0.04081524735659235875):0.09607446168863838232):0.11337987988818572227):0.02599619548589008483,(Q89FM2_BRADU|OUT|Bacteria|undef|Proteobacteria:0.01002787323476892097,(A0A0N1IWA0_BRAJP|OUT|Bacteria|undef|Proteobacteria:0.00000100000050002909,A0A0E3VSY7_9BRAD|OUT|Bacteria|undef|Proteobacteria:0.00629732026752218097):0.00924702823814271477):0.02820417814909692567):0.01204135790888590830):0.00426290094254178423):0.03733417468749677254,I0G261_9BRAD|OUT|Bacteria|undef|Proteobacteria:0.05726597182174748141):0.0;
