# Supplementary material for: Comparative genomics of the tardigrades Hypsibius dujardini and Ramazzottius varieornatus
Source: PLoS Biol. 2017 Jul 27;15(7):e2002266. doi: 10.1371/journal.pbio.2002266 (PMC5531438; doi:10.1371/journal.pbio.2002266)
Supplement: S5 Data — These data are the phylogenies from which putative HGTs were classified by taxon-of-origin. This compressed file (tar-gzipped) contains a directory, that holds five subdirectories, “complex”, “metazoan”, “non-metazoan”, “prokaryotes”, “viruses”. In each subdirectory is the set of text files containing NEWICK format trees for putative HGT loci generated by RAXML search, as described in the Methods. Each tree has a name of the form “RAxML_bestTree.bHd00409.1.faa.aln.ml.newick”: RAXML best tree for gene bHd00409.1, amino acid fasta alignment, generated with maximum likelihood, NEWICK format. (GZ) [file pbio.2002266.s022.tar.gz › S5_Data/prokaryotes/RAxML_bestTree.bHd02390.1.fasta.aln.ml]

((W6TNQ0_9SPHI|OUT|Bacteria|undef|Bacteroidetes:0.28440248989462596496,bHd02390.1:0.15790446275830005707):0.06747217409466427229,((C7PTV2_CHIPD|OUT|Bacteria|undef|Bacteroidetes:0.21192615488884600228,((A7T454_NEMVE|IN|Eukaryota|Metazoa|Cnidaria:0.79260423277723968116,F4C8P3_SPHS2|OUT|Bacteria|undef|Bacteroidetes:0.19145260173386074998):0.06320655587726559110,A0A0C1EY80_9FLAO|OUT|Bacteria|undef|Bacteroidetes:0.22329673755807935565):0.04680824983546418711):0.02132309609770402514,((C6W289_DYAFD|OUT|Bacteria|undef|Bacteroidetes:0.14396958003264059833,(A0A124F4W4_9FLAO|OUT|Bacteria|undef|Bacteroidetes:0.15466232222912865146,((A0A0B4DEA6_9FLAO|OUT|Bacteria|undef|Bacteroidetes:0.19391522642124500719,((A0A085Z6P8_9FLAO|OUT|Bacteria|undef|Bacteroidetes:0.02719952109514469848,A0A0Q6A6K3_9FLAO|OUT|Bacteria|undef|Bacteroidetes:0.04706250304288604747):0.00938790856825880843,(D7VYB3_9FLAO|OUT|Bacteria|undef|Bacteroidetes:0.03357413082040281577,((A0A086AZE8_9FLAO|OUT|Bacteria|undef|Bacteroidetes:0.16316837946290163597,A0A0G3M2X6_9FLAO|OUT|Bacteria|undef|Bacteroidetes:0.03302543218528379565):0.02860114088876145391,(A0A0N0ZVI2_9FLAO|OUT|Bacteria|undef|Bacteroidetes:0.13516185994724044805,A0A0Q9DQH7_9FLAO|OUT|Bacteria|undef|Bacteroidetes:0.17417441771801528416):0.02805051160303909802):0.03182652664183372587):0.05059435205131700142):0.07773825554278790406):0.08465187213886914142,((A0A0D0LZ81_9FLAO|OUT|Bacteria|undef|Bacteroidetes:0.32658098411364816505,A0A095SZB2_9FLAO|OUT|Bacteria|undef|Bacteroidetes:0.04371944650024107981):0.06456142946082887857,A0A101CS00_9FLAO|OUT|Bacteria|undef|Bacteroidetes:0.07457918284220704797):0.03159139589864607550):0.08806562933281390781):0.00000100000050002909):0.14857743097271325361,(G2PLW5_MURRD|OUT|Bacteria|undef|Bacteroidetes:0.26151339161696945945,A0A0Q5U0L5_9SPHI|OUT|Bacteria|undef|Bacteroidetes:0.30873196396031366007):0.01694611670024964017):0.02980979019399354613):0.04371898541599084781,G8TJE2_NIAKG|OUT|Bacteria|undef|Bacteroidetes:0.24790126266932571708):0.0;
