# Supplementary material for: Comparative genomics of the tardigrades Hypsibius dujardini and Ramazzottius varieornatus
Source: PLoS Biol. 2017 Jul 27;15(7):e2002266. doi: 10.1371/journal.pbio.2002266 (PMC5531438; doi:10.1371/journal.pbio.2002266)
Supplement: S5 Data — These data are the phylogenies from which putative HGTs were classified by taxon-of-origin. This compressed file (tar-gzipped) contains a directory, that holds five subdirectories, “complex”, “metazoan”, “non-metazoan”, “prokaryotes”, “viruses”. In each subdirectory is the set of text files containing NEWICK format trees for putative HGT loci generated by RAXML search, as described in the Methods. Each tree has a name of the form “RAxML_bestTree.bHd00409.1.faa.aln.ml.newick”: RAXML best tree for gene bHd00409.1, amino acid fasta alignment, generated with maximum likelihood, NEWICK format. (GZ) [file pbio.2002266.s022.tar.gz › S5_Data/prokaryotes/RAxML_bestTree.bHd02551.1.fasta.aln.ml]

(B7IHZ3_THEAB|OUT|Bacteria|undef|Thermotogae:0.00688348127935899633,((H2J5Z1_MARPK|OUT|Bacteria|undef|Thermotogae:0.56493919476183829254,(A0A0H2SKG2_9BACT|OUT|Bacteria|undef|Thermotogae:0.01572412853870800223,A0A0H2SGZ8_9BACT|OUT|Bacteria|undef|Thermotogae:0.00815749224499765987):0.24626247021068292664):0.16482668446914860994,((((bHd02551.1:1.79571949687515597383,((I0V8B0_9PSEU|OUT|Bacteria|undef|Actinobacteria:0.16885141866680486444,H5XGN2_9PSEU|OUT|Bacteria|undef|Actinobacteria:0.19124668713194306613):0.19244470596848983757,(K0K032_SACES|OUT|Bacteria|undef|Actinobacteria:0.25446781140918073305,A0A0M9ZYY0_9NOCA|OUT|Bacteria|undef|Actinobacteria:0.14282135274352761312):0.33151939788868617365):0.95418016897306723312):0.20233835851378703663,((G4RAP6_PELHB|OUT|Bacteria|undef|Proteobacteria:0.74969951318844407773,((B6QZI0_9RHOB|OUT|Bacteria|undef|Proteobacteria:0.00000100000050002909,G8PHE6_PSEUV|OUT|Bacteria|undef|Proteobacteria:0.02426678920090533445):0.67320260477810578426,A0A0Q4XG67_9RHIZ|OUT|Bacteria|undef|Proteobacteria:1.14380052479622040806):0.22853613866842778513):0.25516334510215660236,(Y705_DEIRA|OUT|Bacteria|undef|Deinococcus-Thermus:0.31349846925980229262,(A0A100HKI2_9DEIO|OUT|Bacteria|undef|Deinococcus-Thermus:0.06412267686262160260,A0A0F7JNY4_9DEIO|OUT|Bacteria|undef|Deinococcus-Thermus:0.06388670466051357688):0.35986711754480293912):0.99436301712263142072):0.17002648175330684066):0.50886125908255797068,(A0A0Q2MS14_9EURY|OUT|Archaea|undef|Euryarchaeota:0.58300992920701966149,A0A0F6AM99_THESQ|OUT|Bacteria|undef|Thermotogae:0.70185817702647634864):0.26362618793393793881):0.19114378696277939396,(H2J744_MARPK|OUT|Bacteria|undef|Thermotogae:0.37810673926619986496,C5CIX9_KOSOT|OUT|Bacteria|undef|Thermotogae:0.48596778084053893210):0.11885618070335461638):0.47358258830384158955):0.61561911175353734027,K2PQB4_9BACT|OUT|Bacteria|undef|Thermotogae:0.02374774385479960087):0.0;
