# Supplementary material for: Comparative genomics of the tardigrades Hypsibius dujardini and Ramazzottius varieornatus
Source: PLoS Biol. 2017 Jul 27;15(7):e2002266. doi: 10.1371/journal.pbio.2002266 (PMC5531438; doi:10.1371/journal.pbio.2002266)
Supplement: S5 Data — These data are the phylogenies from which putative HGTs were classified by taxon-of-origin. This compressed file (tar-gzipped) contains a directory, that holds five subdirectories, “complex”, “metazoan”, “non-metazoan”, “prokaryotes”, “viruses”. In each subdirectory is the set of text files containing NEWICK format trees for putative HGT loci generated by RAXML search, as described in the Methods. Each tree has a name of the form “RAxML_bestTree.bHd00409.1.faa.aln.ml.newick”: RAXML best tree for gene bHd00409.1, amino acid fasta alignment, generated with maximum likelihood, NEWICK format. (GZ) [file pbio.2002266.s022.tar.gz › S5_Data/prokaryotes/RAxML_bestTree.bHd02819.1.fasta.aln.ml]

(M5DX84_9GAMM|OUT|Bacteria|undef|Proteobacteria:0.39044707606957407275,((A0A0B4XME6_9GAMM|OUT|Bacteria|undef|Proteobacteria:0.08521231564710129991,(A0A095UIF3_9GAMM|OUT|Bacteria|undef|Proteobacteria:0.04342942639855224690,U7G7A8_9GAMM|OUT|Bacteria|undef|Proteobacteria:0.08985692888385576893):0.04508233515200765068):0.09914997169752744199,((K9V9Q2_9CYAN|OUT|Bacteria|undef|Cyanobacteria:0.29168290958925607859,B0C5J7_ACAM1|OUT|Bacteria|undef|Cyanobacteria:0.40181467350677385619):0.39849481402254399720,(((A0A0W1A5W5_9GAMM|OUT|Bacteria|undef|Proteobacteria:0.19345141978599839083,A0A0W0WYL4_9GAMM|OUT|Bacteria|undef|Proteobacteria:0.12720711222431207998):0.06036361349151675437,((A0A0W0SBX1_9GAMM|OUT|Bacteria|undef|Proteobacteria:0.13175205321234256806,(A0A0W0VYT3_9GAMM|OUT|Bacteria|undef|Proteobacteria:0.16977378851747354505,((A0A0W0YJZ0_9GAMM|OUT|Bacteria|undef|Proteobacteria:0.03535455065402270253,(D3HM62_LEGLN|OUT|Bacteria|undef|Proteobacteria:0.07149949191540184990,A0A0W0Z4P7_9GAMM|OUT|Bacteria|undef|Proteobacteria:0.01638543379851613302):0.01796727477928529437):0.07761333298315052642,(A0A0W0UBD9_9GAMM|OUT|Bacteria|undef|Proteobacteria:0.06962382983940576531,(A0A0W0ZPY7_9GAMM|OUT|Bacteria|undef|Proteobacteria:0.03204349280934934430,(A0A0W0RRY7_FLUBO|OUT|Bacteria|undef|Proteobacteria:0.03550403602482045395,A0A0W0RYT1_9GAMM|OUT|Bacteria|undef|Proteobacteria:0.03868031334612034161):0.02006934145459158061):0.05264124686435547179):0.06507407910682390384):0.02304468001712239519):0.01972588807440002825):0.06094432351640877155,(A0A0W1A0V8_9GAMM|OUT|Bacteria|undef|Proteobacteria:0.14364792870464718200,A0A0W0Y470_9GAMM|OUT|Bacteria|undef|Proteobacteria:0.37905443810939332128):0.21937437101518883487):0.03408841693691375130):1.01055521157707151048,bHd02819.1:1.29397969867032869296):0.73232222989551887249):0.58890643957893862304):0.07488397564977616883,A0A0T6VZI4_9ALTE|OUT|Bacteria|undef|Proteobacteria:0.21778615202277051832):0.0;
