# Supplementary material for: Comparative genomics of the tardigrades Hypsibius dujardini and Ramazzottius varieornatus
Source: PLoS Biol. 2017 Jul 27;15(7):e2002266. doi: 10.1371/journal.pbio.2002266 (PMC5531438; doi:10.1371/journal.pbio.2002266)
Supplement: S5 Data — These data are the phylogenies from which putative HGTs were classified by taxon-of-origin. This compressed file (tar-gzipped) contains a directory, that holds five subdirectories, “complex”, “metazoan”, “non-metazoan”, “prokaryotes”, “viruses”. In each subdirectory is the set of text files containing NEWICK format trees for putative HGT loci generated by RAXML search, as described in the Methods. Each tree has a name of the form “RAxML_bestTree.bHd00409.1.faa.aln.ml.newick”: RAXML best tree for gene bHd00409.1, amino acid fasta alignment, generated with maximum likelihood, NEWICK format. (GZ) [file pbio.2002266.s022.tar.gz › S5_Data/prokaryotes/RAxML_bestTree.bHd02829.1.fasta.aln.ml]

(((bHd02829.1:1.28029099141268853934,(((W8G4F1_9GAMM|OUT|Bacteria|undef|Proteobacteria:0.01912271473849845929,M5DX84_9GAMM|OUT|Bacteria|undef|Proteobacteria:0.01282547619932559654):0.34038049608089621101,A0A0B4XME6_9GAMM|OUT|Bacteria|undef|Proteobacteria:0.27535864045957386681):0.52730920970464123521,(K9V9Q2_9CYAN|OUT|Bacteria|undef|Cyanobacteria:0.30776450252139647690,B0C5J7_ACAM1|OUT|Bacteria|undef|Cyanobacteria:0.42019001387426685445):0.50631570410225767986):0.66967254489367977754):0.99588886289508304905,A0A0W0Y470_9GAMM|OUT|Bacteria|undef|Proteobacteria:0.37275636629040820313):0.21079914467706362124,(((((A0A0W0ZQX8_9GAMM|OUT|Bacteria|undef|Proteobacteria:0.08797611596488962016,A0A0W0SBX1_9GAMM|OUT|Bacteria|undef|Proteobacteria:0.10813170651625420016):0.01434985105445781700,A0A0W0ZLZ3_9GAMM|OUT|Bacteria|undef|Proteobacteria:0.04125736101127440436):0.03864763721733386476,((A0A0W0UBD9_9GAMM|OUT|Bacteria|undef|Proteobacteria:0.07739207593457801682,(A0A0W0ZPY7_9GAMM|OUT|Bacteria|undef|Proteobacteria:0.03417787440849106434,(A0A0W0RRY7_FLUBO|OUT|Bacteria|undef|Proteobacteria:0.03826968113363139051,A0A0W0RYT1_9GAMM|OUT|Bacteria|undef|Proteobacteria:0.04014892870164162714):0.02130925100386000387):0.05036156883290408143):0.05107146892800277366,((A0A0W0Z4P7_9GAMM|OUT|Bacteria|undef|Proteobacteria:0.01292960217262539326,(D3HM62_LEGLN|OUT|Bacteria|undef|Proteobacteria:0.06999768118353628943,A0A0W0YJZ0_9GAMM|OUT|Bacteria|undef|Proteobacteria:0.05264035743617843932):0.01047472853304456421):0.02039126928959402937,A0A0W0SS28_9GAMM|OUT|Bacteria|undef|Proteobacteria:0.02123482791222239957):0.08355119976128670689):0.03234301756861059779):0.06092568735442333017,A0A0W0VYT3_9GAMM|OUT|Bacteria|undef|Proteobacteria:0.15142612258344612108):0.12377993268732682963,A0A0W0XFR9_9GAMM|OUT|Bacteria|undef|Proteobacteria:0.10498881751444952282):0.05432330417419638235,A0A0W1A5W5_9GAMM|OUT|Bacteria|undef|Proteobacteria:0.17259326126700483273):0.0;
