# Supplementary material for: Comparative genomics of the tardigrades Hypsibius dujardini and Ramazzottius varieornatus
Source: PLoS Biol. 2017 Jul 27;15(7):e2002266. doi: 10.1371/journal.pbio.2002266 (PMC5531438; doi:10.1371/journal.pbio.2002266)
Supplement: S5 Data — These data are the phylogenies from which putative HGTs were classified by taxon-of-origin. This compressed file (tar-gzipped) contains a directory, that holds five subdirectories, “complex”, “metazoan”, “non-metazoan”, “prokaryotes”, “viruses”. In each subdirectory is the set of text files containing NEWICK format trees for putative HGT loci generated by RAXML search, as described in the Methods. Each tree has a name of the form “RAxML_bestTree.bHd00409.1.faa.aln.ml.newick”: RAXML best tree for gene bHd00409.1, amino acid fasta alignment, generated with maximum likelihood, NEWICK format. (GZ) [file pbio.2002266.s022.tar.gz › S5_Data/prokaryotes/RAxML_bestTree.bHd02856.1.fasta.aln.ml]

(B8HVB1_CYAP4|OUT|Bacteria|undef|Cyanobacteria:0.39285032552086346369,((Q3A5Q3_PELCD|OUT|Bacteria|undef|Proteobacteria:0.52352744183017985158,(A0A0P7BCP5_9BACT|OUT|Bacteria|undef|Bacteroidetes:0.63989645984965815018,(((K9YNP0_CYASC|OUT|Bacteria|undef|Cyanobacteria:0.63718396256625242646,(A0A0J9DXR7_9RALS|OUT|Bacteria|undef|Proteobacteria:0.92372795193851853224,((bHd02856.1:0.60542639336171000242,((K5CH37_9BACE|OUT|Bacteria|undef|Bacteroidetes:0.24723701469155154320,((A0A0F5JA15_9PORP|OUT|Bacteria|undef|Bacteroidetes:0.00000100000050002909,A0A0F5JGP7_9PORP|OUT|Bacteria|undef|Bacteroidetes:0.01361386069122274244):0.16538991326762400580,(((A0A0J6CD68_9PORP|OUT|Bacteria|undef|Bacteroidetes:0.00000100000050002909,A0A0F5JIA7_9PORP|OUT|Bacteria|undef|Bacteroidetes:0.00000100000050002909):0.00000100000050002909,S0GM36_9PORP|OUT|Bacteria|undef|Bacteroidetes:0.00000100000050002909):0.00000100000050002909,K5ZLU9_9PORP|OUT|Bacteria|undef|Bacteroidetes:0.03529220955928778769):0.14876004324553562808):0.31159724019105028425):0.68465389512742125255,A0A0D0GKU7_9SPHI|OUT|Bacteria|undef|Bacteroidetes:0.45451016323181586687):0.14644594288991436004):0.23836633210510790870,(((V4AUD6_LOTGI|IN|Eukaryota|Metazoa|Mollusca:0.91023105288407679669,C3YQM3_BRAFL|IN|Eukaryota|Metazoa|Chordata:0.76473984718878673661):0.40908533335713281875,(C3ZBJ5_BRAFL|IN|Eukaryota|Metazoa|Chordata:0.18972229096512133184,C3ZRV7_BRAFL|IN|Eukaryota|Metazoa|Chordata:0.11901869393806263631):1.47888151594098449237):0.12294810623624240209,((B3S2Z2_TRIAD|IN|Eukaryota|Metazoa|Placozoa:0.01875808796609784723,B3SF27_TRIAD|IN|Eukaryota|Metazoa|Placozoa:0.00000100000050002909):2.12690396593162445171,A7SQ90_NEMVE|IN|Eukaryota|Metazoa|Cnidaria:1.18881900634475434764):0.13290059383288155281):0.26273251936563579712):0.07340592342839848128):0.08268343681385627308):0.08095563959111784502,(A0A075MW03_9ARCH|OUT|Archaea|undef|Thaumarchaeota:0.06836488181468274028,A0A060HJZ0_9ARCH|OUT|Archaea|undef|Thaumarchaeota:0.09908831975980074425):0.63372412122380272770):0.10769119505766937273,((A0A023BPV1_9FLAO|OUT|Bacteria|undef|Bacteroidetes:0.30261585521307804436,A9E4T2_9FLAO|OUT|Bacteria|undef|Bacteroidetes:0.38113116057678203541):0.14621420826489284206,L0FX34_ECHVK|OUT|Bacteria|undef|Bacteroidetes:0.64815505684502672246):0.21633983308357862541):0.04501431284889495510):0.08877552060882451523):0.16576279578914562829,Q8DKM9_THEEB|OUT|Bacteria|undef|Cyanobacteria:0.44745876132423839655):0.06264879159356612215,A0A081SIA3_9CHLB|OUT|Bacteria|undef|Chlorobi:0.33774217649411109043):0.0;
