# Supplementary material for: Comparative genomics of the tardigrades Hypsibius dujardini and Ramazzottius varieornatus
Source: PLoS Biol. 2017 Jul 27;15(7):e2002266. doi: 10.1371/journal.pbio.2002266 (PMC5531438; doi:10.1371/journal.pbio.2002266)
Supplement: S5 Data — These data are the phylogenies from which putative HGTs were classified by taxon-of-origin. This compressed file (tar-gzipped) contains a directory, that holds five subdirectories, “complex”, “metazoan”, “non-metazoan”, “prokaryotes”, “viruses”. In each subdirectory is the set of text files containing NEWICK format trees for putative HGT loci generated by RAXML search, as described in the Methods. Each tree has a name of the form “RAxML_bestTree.bHd00409.1.faa.aln.ml.newick”: RAXML best tree for gene bHd00409.1, amino acid fasta alignment, generated with maximum likelihood, NEWICK format. (GZ) [file pbio.2002266.s022.tar.gz › S5_Data/prokaryotes/RAxML_bestTree.bHd02868.1.fasta.aln.ml]

(J2SIZ1_FLASC|OUT|Bacteria|undef|Bacteroidetes:0.29343326100186223337,((((I1GIK7_AMPQE|IN|Eukaryota|Metazoa|Porifera:0.22529488813365980415,I1GDD8_AMPQE|IN|Eukaryota|Metazoa|Porifera:0.20621875019839380760):0.35464720968964064118,((V3ZX49_LOTGI|IN|Eukaryota|Metazoa|Mollusca:0.61737665676680708593,(V3ZQT9_LOTGI|IN|Eukaryota|Metazoa|Mollusca:0.64680106614644117258,(V4BHE2_LOTGI|IN|Eukaryota|Metazoa|Mollusca:0.55234967053150185734,V4A7B2_LOTGI|IN|Eukaryota|Metazoa|Mollusca:0.45560650309902256394):0.10367822857785684298):0.08601290795703590841):0.04814278416201214078,(((M7BCJ4_CHEMY|IN|Eukaryota|Metazoa|Chordata:0.15896600550185160938,(H9KYZ6_CHICK|IN|Eukaryota|Metazoa|Chordata:0.09802947806721128143,(((((A0A091JCP1_9AVES|IN|Eukaryota|Metazoa|Chordata:0.03092247146200905947,A0A093H7M0_PICPB|IN|Eukaryota|Metazoa|Chordata:0.05423903470260343918):0.01178881080386239358,(A0A087RCN6_APTFO|IN|Eukaryota|Metazoa|Chordata:0.01262703829495930019,A0A093RGM6_PYGAD|IN|Eukaryota|Metazoa|Chordata:0.01904510591345536658):0.03482920860613211017):0.01351480284321871818,A0A091HV22_CALAN|IN|Eukaryota|Metazoa|Chordata:0.03253352594197477660):0.02532452173667595549,A0A093BLK2_CHAPE|IN|Eukaryota|Metazoa|Chordata:0.05570266938011037006):0.01150528246466605425,A0A0Q3U379_AMAAE|IN|Eukaryota|Metazoa|Chordata:0.10751144787325715713):0.02093047174264085417):0.10288955530941087946):0.08549947979397931608,V8NWF9_OPHHA|IN|Eukaryota|Metazoa|Chordata:0.33361437082239547847):0.43317956821826092417,(T1EEJ9_HELRO|IN|Eukaryota|Metazoa|Annelida:0.99729525187810885711,K1PFL5_CRAGI|IN|Eukaryota|Metazoa|Mollusca:0.52251400309110884734):0.05657029438642238728):0.06489751048841031766):0.14931273749666568174):0.51073649339429050276,I1G904_AMPQE|IN|Eukaryota|Metazoa|Porifera:1.02225561855999735883):1.03538087812398416077,(((A0A081SI74_9CHLB|OUT|Bacteria|undef|Chlorobi:0.56042755609757988200,(((D3EZH8_CONWI|OUT|Bacteria|undef|Actinobacteria:0.55214955346148308912,(bHd02868.1:0.76556056752878343108,A0A0B6WSD8_9BACT|OUT|Bacteria|undef|Acidobacteria:0.30474226873535092963):0.09940471017497663764):0.07815658984616202787,A0A0S8B2B4_9BACT|OUT|Bacteria|undef|Gemmatimonadetes:0.49473579414505264307):0.06462429772970781916,A0A102D092_9BACT|OUT|Bacteria|undef|Bacteroidetes:0.51919911299977095087):0.08652809561869234667):0.07018598242251099240,(L8JSU5_9BACT|OUT|Bacteria|undef|Bacteroidetes:0.60356947756964052232,(A0A101W748_9FLAO|OUT|Bacteria|undef|Bacteroidetes:0.36815754972746117524,((A0A0Q4KG08_9SPHN|OUT|Bacteria|undef|Proteobacteria:0.24840911076923705147,(A0A0M5IL71_SPHS1|OUT|Bacteria|undef|Proteobacteria:0.10678876907279986896,(A0A0W1D819_9SPHN|OUT|Bacteria|undef|Proteobacteria:0.03584249671222435041,((A0A0A7PHI2_9SPHN|OUT|Bacteria|undef|Proteobacteria:0.02068789183644814331,A0A0M9TXN3_9SPHN|OUT|Bacteria|undef|Proteobacteria:0.02640792472470368524):0.01173582534924165303,(A0A0W1F3L7_9SPHN|OUT|Bacteria|undef|Proteobacteria:0.00940696811256214009,A0A095BKS9_9SPHN|OUT|Bacteria|undef|Proteobacteria:0.00640237510161115186):0.01491733941171229268):0.03008059534462616605):0.08319228159483411933):0.10542254502278694539):0.14233068219482125638,(K6YTT7_9ALTE|OUT|Bacteria|undef|Proteobacteria:0.27517664607672209787,A0A0M0M920_9GAMM|OUT|Bacteria|undef|Proteobacteria:0.30199260705305841501):0.08686859889747344798):0.10021568296110915097):0.14194955553514956859):0.14782901402485384978):0.06452287214737922882,(A0A0U2WTX7_9BACL|OUT|Bacteria|undef|Firmicutes:0.62920298939658814152,R1CX50_9CLOT|OUT|Bacteria|undef|Firmicutes:0.56442654128615754594):0.10776137595212988141):0.03027977930036118009):0.39465415574546408584,A0A0D7W4U3_9FLAO|OUT|Bacteria|undef|Bacteroidetes:0.24851729037669109679):0.0;
