# Supplementary material for: Comparative genomics of the tardigrades Hypsibius dujardini and Ramazzottius varieornatus
Source: PLoS Biol. 2017 Jul 27;15(7):e2002266. doi: 10.1371/journal.pbio.2002266 (PMC5531438; doi:10.1371/journal.pbio.2002266)
Supplement: S5 Data — These data are the phylogenies from which putative HGTs were classified by taxon-of-origin. This compressed file (tar-gzipped) contains a directory, that holds five subdirectories, “complex”, “metazoan”, “non-metazoan”, “prokaryotes”, “viruses”. In each subdirectory is the set of text files containing NEWICK format trees for putative HGT loci generated by RAXML search, as described in the Methods. Each tree has a name of the form “RAxML_bestTree.bHd00409.1.faa.aln.ml.newick”: RAXML best tree for gene bHd00409.1, amino acid fasta alignment, generated with maximum likelihood, NEWICK format. (GZ) [file pbio.2002266.s022.tar.gz › S5_Data/prokaryotes/RAxML_bestTree.bHd02933.1.fasta.aln.ml]

(D7B458_NOCDD|OUT|Bacteria|undef|Actinobacteria:0.12888817006499406204,(((((bHd02933.1:2.58242322983637873079,(A0A098EQZ6_9BACL|OUT|Bacteria|undef|Firmicutes:1.33712778068519111407,E6TUD7_BACCJ|OUT|Bacteria|undef|Firmicutes:0.98715583107658766426):0.29453126597146978005):0.30400345143724161190,(E6TZB0_BACCJ|OUT|Bacteria|undef|Firmicutes:0.68248489952177493478,(A0A0M9GT26_9BACI|OUT|Bacteria|undef|Firmicutes:0.81981091674108130807,(Q5WK63_BACSK|OUT|Bacteria|undef|Firmicutes:0.09349098763178781413,(W7ZAM2_9BACI|OUT|Bacteria|undef|Firmicutes:0.03486631641716361751,A0A060LT15_9BACI|OUT|Bacteria|undef|Firmicutes:0.05793789997844839973):0.14315441149601196291):0.23979667344029798048):0.16847802517921692256):0.69579346229487293307):0.32863726672655296790,(F5LID1_9BACL|OUT|Bacteria|undef|Firmicutes:0.61501654802604055483,(J9JBC1_9SPIT|OUT|Eukaryota|undef|undef:0.19261607362246355168,(A0A078ASX6_STYLE|OUT|Eukaryota|undef|undef:0.38911928000139595074,J9HZR3_9SPIT|OUT|Eukaryota|undef|undef:0.21963372295297609038):0.11335501562584407442):0.65892499752951994019):0.05813761755510151591):0.39884499587844957080,(((S5V6E0_STRC3|OUT|Bacteria|undef|Actinobacteria:0.06504182658907345371,(A0A0U5L922_STRRE|OUT|Bacteria|undef|Actinobacteria:0.01620420813612432481,A0A0M8VG85_9ACTN|OUT|Bacteria|undef|Actinobacteria:0.07544106070170154832):0.01751964929210936966):0.10248018186509658123,A0ADJ6_STRAM|OUT|Bacteria|undef|Actinobacteria:0.06838062452206668251):0.12429357113345088082,(A0A0G3UFS8_9ACTN|OUT|Bacteria|undef|Actinobacteria:0.00186176119296460694,B4V730_9ACTN|OUT|Bacteria|undef|Actinobacteria:0.10712885943694988589):0.10774085041266710794):0.55678033961688921938):0.34816500601117222891,A0A0M8Y1F0_9ACTN|OUT|Bacteria|undef|Actinobacteria:0.26471237220221727204):0.12514652967096245861,J7LHK0_NOCAA|OUT|Bacteria|undef|Actinobacteria:0.35498819751591703664):0.0;
