# Supplementary material for: Comparative genomics of the tardigrades Hypsibius dujardini and Ramazzottius varieornatus
Source: PLoS Biol. 2017 Jul 27;15(7):e2002266. doi: 10.1371/journal.pbio.2002266 (PMC5531438; doi:10.1371/journal.pbio.2002266)
Supplement: S5 Data — These data are the phylogenies from which putative HGTs were classified by taxon-of-origin. This compressed file (tar-gzipped) contains a directory, that holds five subdirectories, “complex”, “metazoan”, “non-metazoan”, “prokaryotes”, “viruses”. In each subdirectory is the set of text files containing NEWICK format trees for putative HGT loci generated by RAXML search, as described in the Methods. Each tree has a name of the form “RAxML_bestTree.bHd00409.1.faa.aln.ml.newick”: RAXML best tree for gene bHd00409.1, amino acid fasta alignment, generated with maximum likelihood, NEWICK format. (GZ) [file pbio.2002266.s022.tar.gz › S5_Data/prokaryotes/RAxML_bestTree.bHd02934.1.fasta.aln.ml]

(F6UAD5_CIOIN|IN|Eukaryota|Metazoa|Chordata:0.37936416054677229992,(((((A0A101XYC4_9BACL|OUT|Bacteria|undef|Firmicutes:0.77618902299680836432,((A0A084H181_9BACI|OUT|Bacteria|undef|Firmicutes:0.09352705177107027701,A0A084GLE4_9BACI|OUT|Bacteria|undef|Firmicutes:0.02960754463936592432):0.49139263330935956109,(W7ZWE2_9BACI|OUT|Bacteria|undef|Firmicutes:0.04170974935433496150,A0A060M7R5_9BACI|OUT|Bacteria|undef|Firmicutes:0.01876416806998087994):1.09303871053642365219):0.25685053451147699111):0.32855487740643629646,((T1JF06_STRMM|IN|Eukaryota|Metazoa|Arthropoda:1.07631739811639270954,T1J6Q0_STRMM|IN|Eukaryota|Metazoa|Arthropoda:0.79787519999646916435):0.21497292466410816703,((bHd02934.1:1.20379314185362717993,(((S0EV54_CHTCT|OUT|Bacteria|undef|Armatimonadetes:0.69435912132009702802,B4D4K3_9BACT|OUT|Bacteria|undef|Verrucomicrobia:1.08946826842082522546):0.22238970995512000184,K9U8A4_9CYAN|OUT|Bacteria|undef|Cyanobacteria:1.28241372558445454466):0.17838983017892690031,(B9XR91_PEDPL|OUT|Bacteria|undef|Verrucomicrobia:0.84105167116607937317,(A0A0Q3WIX4_BRECH|OUT|Bacteria|undef|Firmicutes:0.63793228892000708452,(C0GFE1_9FIRM|OUT|Bacteria|undef|Firmicutes:0.53002666571744405655,((F2F9T9_SOLSS|OUT|Bacteria|undef|Firmicutes:0.55604336155113720519,(A0A0A2TJI8_9BACI|OUT|Bacteria|undef|Firmicutes:0.44887126834572499412,N4WSR9_9BACI|OUT|Bacteria|undef|Firmicutes:0.68986940555353193361):0.08814964160381467961):0.27372725617606558091,(U5LFV8_9BACI|OUT|Bacteria|undef|Firmicutes:0.00000100000050002909,Q2BFA2_9BACI|OUT|Bacteria|undef|Firmicutes:0.00000100000050002909):1.20391761394453844503):0.06784468669977729294):0.17207846603957968612):0.24838287911999629154):0.07298829202324798315):0.10635951174258535812):0.47771903382287506101,(A0A078ACI9_STYLE|OUT|Eukaryota|undef|undef:0.41854381912227101026,(A0A078ASX6_STYLE|OUT|Eukaryota|undef|undef:0.30037922713245174267,(J9JBC1_9SPIT|OUT|Eukaryota|undef|undef:0.23080059538129471530,J9HZR3_9SPIT|OUT|Eukaryota|undef|undef:0.22975461122576412709):0.07852345520958599334):0.19695560405097256584):0.43272454694693640587):0.09297928554484413688):0.16490524136635187347):0.25940892822898709014,(N6SXC6_DENPD|IN|Eukaryota|Metazoa|Arthropoda:0.98161102583906523211,(F7BJS1_CIOIN|IN|Eukaryota|Metazoa|Chordata:0.53033661588297953404,(E9FTU0_DAPPU|IN|Eukaryota|Metazoa|Arthropoda:0.54948803232315712730,(W5J8B2_ANODA|IN|Eukaryota|Metazoa|Arthropoda:0.31731924189672749970,Q7QCT4_ANOGA|IN|Eukaryota|Metazoa|Arthropoda:0.09740079187951178330):0.36641591070189977186):0.09367251156699918369):0.17381698701500958304):0.99339508153732258844):0.75774821359657318354,(E4XNF3_OIKDI|IN|Eukaryota|Metazoa|Chordata:0.53482232556886499797,E4XGL2_OIKDI|IN|Eukaryota|Metazoa|Chordata:0.92252817956463173399):0.19110158168874197271):0.47923840509770493368,H2Z6L9_CIOSA|IN|Eukaryota|Metazoa|Chordata:0.14435544972113095730):0.04566887325305962059,F7B0D1_CIOIN|IN|Eukaryota|Metazoa|Chordata:0.02065128456611960150):0.0;
