# Supplementary material for: Comparative genomics of the tardigrades Hypsibius dujardini and Ramazzottius varieornatus
Source: PLoS Biol. 2017 Jul 27;15(7):e2002266. doi: 10.1371/journal.pbio.2002266 (PMC5531438; doi:10.1371/journal.pbio.2002266)
Supplement: S5 Data — These data are the phylogenies from which putative HGTs were classified by taxon-of-origin. This compressed file (tar-gzipped) contains a directory, that holds five subdirectories, “complex”, “metazoan”, “non-metazoan”, “prokaryotes”, “viruses”. In each subdirectory is the set of text files containing NEWICK format trees for putative HGT loci generated by RAXML search, as described in the Methods. Each tree has a name of the form “RAxML_bestTree.bHd00409.1.faa.aln.ml.newick”: RAXML best tree for gene bHd00409.1, amino acid fasta alignment, generated with maximum likelihood, NEWICK format. (GZ) [file pbio.2002266.s022.tar.gz › S5_Data/prokaryotes/RAxML_bestTree.bHd02940.1.fasta.aln.ml]

(B0WB79_CULQU|IN|Eukaryota|Metazoa|Arthropoda:0.07963145346024801119,(Q16WM4_AEDAE|IN|Eukaryota|Metazoa|Arthropoda:0.47488788887447469511,(((W4AIT9_9BACL|OUT|Bacteria|undef|Firmicutes:0.00696527253357878684,A0A117I1F6_PAEAM|OUT|Bacteria|undef|Firmicutes:0.01999080645695579250):0.88568295128978491437,(((T1ILI4_STRMM|IN|Eukaryota|Metazoa|Arthropoda:1.34801546297881946757,T1J6Q0_STRMM|IN|Eukaryota|Metazoa|Arthropoda:0.79983981044225993529):0.34029496422537641731,(A0A126PAV5_9BACT|OUT|Bacteria|undef|Bacteroidetes:1.02379237511719156650,(G0GAG4_SPITZ|OUT|Bacteria|undef|Spirochaetes:0.85462337382264774721,(J9JBC1_9SPIT|OUT|Eukaryota|undef|undef:0.16532325581449139329,(A0A078ASX6_STYLE|OUT|Eukaryota|undef|undef:0.37362643320186095242,J9HZR3_9SPIT|OUT|Eukaryota|undef|undef:0.25661724242288713738):0.15625247388252100356):0.89522275254747252227):0.15149619225444521664):0.26325751242814238173):0.11718859793199112862,(T1JF06_STRMM|IN|Eukaryota|Metazoa|Arthropoda:1.22157647112780365362,(((B4D4K3_9BACT|OUT|Bacteria|undef|Verrucomicrobia:1.20918437487858354551,S0EV54_CHTCT|OUT|Bacteria|undef|Armatimonadetes:0.96043713576243927577):0.18913438266265125698,(K9U0C8_9CYAN|OUT|Bacteria|undef|Cyanobacteria:0.64522525904907657157,K9U0D3_9CYAN|OUT|Bacteria|undef|Cyanobacteria:0.52384357588056940092):0.68385156075718478430):0.47376264116720523401,((A0A0Q3WIX4_BRECH|OUT|Bacteria|undef|Firmicutes:0.83598485420873280827,(C0GFE1_9FIRM|OUT|Bacteria|undef|Firmicutes:0.80401254882690342818,(F2F9T9_SOLSS|OUT|Bacteria|undef|Firmicutes:0.68182920063811203182,((N4WSR9_9BACI|OUT|Bacteria|undef|Firmicutes:0.79954430254070207873,A0A0A2TJI8_9BACI|OUT|Bacteria|undef|Firmicutes:0.49660094631244161567):0.06783501492983882997,E6TUD7_BACCJ|OUT|Bacteria|undef|Firmicutes:0.71264420639499392873):0.13181572918294542918):0.27155492904885275562):0.24286672659629321425):0.26310698448158659213,((B9XR91_PEDPL|OUT|Bacteria|undef|Verrucomicrobia:0.41670336716594258419,U5Q2N5_9BACT|OUT|Bacteria|undef|Bacteroidetes:0.48220379390327994251):0.60625826931746962245,(bHd02940.1:1.54672246955073711128,K9W8N6_9CYAN|OUT|Bacteria|undef|Cyanobacteria:1.39028144607461645599):0.12864880964803465657):0.14269403236863753559):0.16194202880192662408):0.60157713118217426285):0.01164935768149675047):0.40802003520836716000):0.35579579240557090980,(E4XGL2_OIKDI|IN|Eukaryota|Metazoa|Chordata:1.09564854758793917000,(((F7B0D1_CIOIN|IN|Eukaryota|Metazoa|Chordata:0.02318064867256317343,F6UAD5_CIOIN|IN|Eukaryota|Metazoa|Chordata:0.45532484248094834411):0.05634194521807180112,H2Z6L9_CIOSA|IN|Eukaryota|Metazoa|Chordata:0.15786961310016806026):0.64967233328584772512,E4XNF3_OIKDI|IN|Eukaryota|Metazoa|Chordata:0.74511525230002728648):0.29174502995843548669):0.64083520827822748611):1.57714839695180897294):0.21044816754203066189,Q16WM5_AEDAE|IN|Eukaryota|Metazoa|Arthropoda:0.11343020798868638788):0.0;
