# Supplementary material for: Comparative genomics of the tardigrades Hypsibius dujardini and Ramazzottius varieornatus
Source: PLoS Biol. 2017 Jul 27;15(7):e2002266. doi: 10.1371/journal.pbio.2002266 (PMC5531438; doi:10.1371/journal.pbio.2002266)
Supplement: S5 Data — These data are the phylogenies from which putative HGTs were classified by taxon-of-origin. This compressed file (tar-gzipped) contains a directory, that holds five subdirectories, “complex”, “metazoan”, “non-metazoan”, “prokaryotes”, “viruses”. In each subdirectory is the set of text files containing NEWICK format trees for putative HGT loci generated by RAXML search, as described in the Methods. Each tree has a name of the form “RAxML_bestTree.bHd00409.1.faa.aln.ml.newick”: RAXML best tree for gene bHd00409.1, amino acid fasta alignment, generated with maximum likelihood, NEWICK format. (GZ) [file pbio.2002266.s022.tar.gz › S5_Data/prokaryotes/RAxML_bestTree.bHd03347.1.fasta.aln.ml]

((((A0A0W0SK42_9GAMM|OUT|Bacteria|undef|Proteobacteria:0.01914213690972742937,D3HKJ6_LEGLN|OUT|Bacteria|undef|Proteobacteria:0.05355020980938016845):0.19814478826381412557,(A0A098GFE4_TATMI|OUT|Bacteria|undef|Proteobacteria:0.27340691648121367985,(A0A0W0WWQ9_9GAMM|OUT|Bacteria|undef|Proteobacteria:0.04119760336532232725,A0A0W0TDW1_9GAMM|OUT|Bacteria|undef|Proteobacteria:0.08709600877547972464):0.14122043652360852239):0.06970098564420852683):0.02884424508584276445,((A0A0Q9YDM7_9COXI|OUT|Bacteria|undef|Proteobacteria:0.37075431803798852837,((L8K1L9_9BACT|OUT|Bacteria|undef|Bacteroidetes:0.86115194239731784887,((M6FUN4_9LEPT|OUT|Bacteria|undef|Spirochaetes:0.01993428297954057127,((N1UCY2_9LEPT|OUT|Bacteria|undef|Spirochaetes:0.00000100000050002909,M6LU65_9LEPT|OUT|Bacteria|undef|Spirochaetes:0.00000100000050002909):0.00000100000050002909,M6Q1F1_9LEPT|OUT|Bacteria|undef|Spirochaetes:0.00000100000050002909):0.00118955805220579487):0.65436943859676799384,(A0A0S7Z010_9GAMM|OUT|Bacteria|undef|Proteobacteria:0.93111304029836550189,E8RKS5_ASTEC|OUT|Bacteria|undef|Proteobacteria:0.60659971422490543969):0.20389317225198236305):0.01381451131242158667):0.14843485398114106277,(bHd03347.1:0.98633837020576387022,(Q1IQJ4_KORVE|OUT|Bacteria|undef|Acidobacteria:0.72508371758348733049,A0A0G3A0E8_9DELT|OUT|Bacteria|undef|Proteobacteria:0.37701697315296867075):0.06395095413444505661):0.20695933050107742646):0.05649496100451754932):0.33149063583669724498,A0A098G327_9GAMM|OUT|Bacteria|undef|Proteobacteria:0.22799869697902849786):0.05067206505447005571):0.05885877013173832634,((A0A0W0Y1C4_9GAMM|OUT|Bacteria|undef|Proteobacteria:0.12038195851800101432,A0A0W0X1U2_9GAMM|OUT|Bacteria|undef|Proteobacteria:0.03086942677458063417):0.22308363156165456065,A0A078L2M6_9GAMM|OUT|Bacteria|undef|Proteobacteria:0.55901731085334782634):0.05820505779390736795,A0A0W0YWC8_9GAMM|OUT|Bacteria|undef|Proteobacteria:0.23641225504023552495):0.0;
