# Supplementary material for: Comparative genomics of the tardigrades Hypsibius dujardini and Ramazzottius varieornatus
Source: PLoS Biol. 2017 Jul 27;15(7):e2002266. doi: 10.1371/journal.pbio.2002266 (PMC5531438; doi:10.1371/journal.pbio.2002266)
Supplement: S5 Data — These data are the phylogenies from which putative HGTs were classified by taxon-of-origin. This compressed file (tar-gzipped) contains a directory, that holds five subdirectories, “complex”, “metazoan”, “non-metazoan”, “prokaryotes”, “viruses”. In each subdirectory is the set of text files containing NEWICK format trees for putative HGT loci generated by RAXML search, as described in the Methods. Each tree has a name of the form “RAxML_bestTree.bHd00409.1.faa.aln.ml.newick”: RAXML best tree for gene bHd00409.1, amino acid fasta alignment, generated with maximum likelihood, NEWICK format. (GZ) [file pbio.2002266.s022.tar.gz › S5_Data/prokaryotes/RAxML_bestTree.bHd03362.1.fasta.aln.ml]

(((F8KZ69_PARAV|OUT|Bacteria|undef|Chlamydiae:0.44035300493658402488,(bHd03362.1:0.72311933644774173402,(A0A0J8YH58_9BACT|OUT|Bacteria|undef|undef:0.62473970239298404206,(A0A085BF07_9FLAO|OUT|Bacteria|undef|Bacteroidetes:0.27898094710671200724,A0A0J7IGR8_9FLAO|OUT|Bacteria|undef|Bacteroidetes:0.25687223220168142745):0.18547883210065732595):0.05955704969019032236):0.33657591303618833445):0.11367473484478796131,((H8KZQ8_FRAAD|OUT|Bacteria|undef|Proteobacteria:0.39224044519256062724,(((((A0A063X5Y8_ACEAC|OUT|Bacteria|undef|Proteobacteria:0.05799604120874007895,(H1UPK4_ACEPA|OUT|Bacteria|undef|Proteobacteria:0.00807297662858821874,(S6D6X2_ACEPA|OUT|Bacteria|undef|Proteobacteria:0.00000100000050002909,C7JAU2_ACEP3|OUT|Bacteria|undef|Proteobacteria:0.00000100000050002909):0.00441784984451230357):0.07254762987400024954):0.16439340047308270698,(F8EUZ5_ZYMMT|OUT|Bacteria|undef|Proteobacteria:0.34995609250704717841,(((F7VIU3_9PROT|OUT|Bacteria|undef|Proteobacteria:0.00560107243716507532,A0A0U5ETB8_9PROT|OUT|Bacteria|undef|Proteobacteria:0.00952044160916292424):0.00408187215635568128,A0A094YMT5_9PROT|OUT|Bacteria|undef|Proteobacteria:0.00611494329946186705):0.13146005412118014211,A0A0D6NII0_9PROT|OUT|Bacteria|undef|Proteobacteria:0.23713108691496143088):0.07469688427536795572):0.05934496179534161364):0.19351589132290919482,A9HBE2_GLUDA|OUT|Bacteria|undef|Proteobacteria:0.28016033547247487512):0.14920598575550089726,(B2IG02_BEII9|OUT|Bacteria|undef|Proteobacteria:0.24983386000899548973,(A0A0B2BF01_9ACTN|OUT|Bacteria|undef|Actinobacteria:0.22714123346038664342,A0A023D8V5_ACIMT|OUT|Bacteria|undef|Proteobacteria:0.20455864663597495001):0.07497422535727849002):0.12541439260960762780):0.07324668848474791272,A0A0K1Q563_9DELT|OUT|Bacteria|undef|Proteobacteria:0.51159373878487024445):0.06289379923442174614):0.13579221404494093428,A0A0D6MZ76_ACEAC|OUT|Bacteria|undef|Proteobacteria:0.52695317089646298570):0.25692860516958854200):2.00593727796470444602,A0A088AMI6_APIME|IN|Eukaryota|Metazoa|Arthropoda:1.50509064989486796016,A0A0L7QQ40_9HYME|IN|Eukaryota|Metazoa|Arthropoda:1.51022761689787099471):0.0;
