# Supplementary material for: Comparative genomics of the tardigrades Hypsibius dujardini and Ramazzottius varieornatus
Source: PLoS Biol. 2017 Jul 27;15(7):e2002266. doi: 10.1371/journal.pbio.2002266 (PMC5531438; doi:10.1371/journal.pbio.2002266)
Supplement: S5 Data — These data are the phylogenies from which putative HGTs were classified by taxon-of-origin. This compressed file (tar-gzipped) contains a directory, that holds five subdirectories, “complex”, “metazoan”, “non-metazoan”, “prokaryotes”, “viruses”. In each subdirectory is the set of text files containing NEWICK format trees for putative HGT loci generated by RAXML search, as described in the Methods. Each tree has a name of the form “RAxML_bestTree.bHd00409.1.faa.aln.ml.newick”: RAXML best tree for gene bHd00409.1, amino acid fasta alignment, generated with maximum likelihood, NEWICK format. (GZ) [file pbio.2002266.s022.tar.gz › S5_Data/prokaryotes/RAxML_bestTree.bHd03672.1.fasta.aln.ml]

(A9GMH1_SORC5|OUT|Bacteria|undef|Proteobacteria:0.06449799696624938794,((((Q023F3_SOLUE|OUT|Bacteria|undef|Acidobacteria:0.47659978622291632178,Q1IV04_KORVE|OUT|Bacteria|undef|Acidobacteria:0.45386517787996982776):0.15899730495931921337,(((X1XDK9_ACYPI|IN|Eukaryota|Metazoa|Arthropoda:1.53710911205507838595,(bHd03672.1:0.68109367930508202260,A0A0B6X0X2_9BACT|OUT|Bacteria|undef|Acidobacteria:0.52357897490696558851):0.09582183970549260077):0.17048600643432706980,((I1EWJ0_AMPQE|IN|Eukaryota|Metazoa|Porifera:1.24087551962467923516,((T1IYJ7_STRMM|IN|Eukaryota|Metazoa|Arthropoda:0.23843979914014498678,T1IYJ6_STRMM|IN|Eukaryota|Metazoa|Arthropoda:0.33319854259597964097):0.37938490380053951911,((T1INY7_STRMM|IN|Eukaryota|Metazoa|Arthropoda:0.67086498187038445806,T1JJG4_STRMM|IN|Eukaryota|Metazoa|Arthropoda:0.65353226480037829305):0.14477643379729143724,T1J8X3_STRMM|IN|Eukaryota|Metazoa|Arthropoda:0.78177882912715079833):0.27861750582365091278):0.93552881505127871709):0.23729456509717641866,A0A0N4ZJL1_PARTI|IN|Eukaryota|Metazoa|Nematoda:2.60634916960427664989):0.49643094543756688397):0.14927629974012626701,(((((A0A0E3VVV8_9BRAD|OUT|Bacteria|undef|Proteobacteria:0.00000100000050002909,Q89RQ3_BRADU|OUT|Bacteria|undef|Proteobacteria:0.00253422255193873174):0.01271090920337677836,A0A0M9BDN5_BRAJP|OUT|Bacteria|undef|Proteobacteria:0.01062573532872701856):0.05485102462716069660,(I0GCJ1_9BRAD|OUT|Bacteria|undef|Proteobacteria:0.06663861927201625290,(I2QDB1_9BRAD|OUT|Bacteria|undef|Proteobacteria:0.03931132972246608598,H5YL20_9BRAD|OUT|Bacteria|undef|Proteobacteria:0.03423862571269757626):0.02233545177175660576):0.03164042404342078812):0.17104840282370881166,(H0TPW8_9BRAD|OUT|Bacteria|undef|Proteobacteria:0.26791112453629550849,(A0A125Q5S8_9BRAD|OUT|Bacteria|undef|Proteobacteria:0.16198663016860953556,((A0A0D7NC28_9BRAD|OUT|Bacteria|undef|Proteobacteria:0.01193936758297915561,A0A0D7QBQ7_9BRAD|OUT|Bacteria|undef|Proteobacteria:0.01696939803035268229):0.08479823527583769949,(A0A0R3CC68_9BRAD|OUT|Bacteria|undef|Proteobacteria:0.06597503170000967865,A0A0D1P7Q8_BRAEL|OUT|Bacteria|undef|Proteobacteria:0.05776808440962803021):0.02850469348455282256):0.02732845647127796554):0.13442645752956644545):0.06693284669309891577):0.15817699508357765947,M5F1Z7_9RHIZ|OUT|Bacteria|undef|Proteobacteria:0.48631494903849620259):0.11295924486012461074):0.11598177628201773726):0.14820897279899636345,L0DQA8_SINAD|OUT|Bacteria|undef|Planctomycetes:0.24968451804216809653):0.28561717349105530950,A0A017T7A8_9DELT|OUT|Bacteria|undef|Proteobacteria:0.17168000339120406683):0.10986959932313006272,S4XXG2_SORCE|OUT|Bacteria|undef|Proteobacteria:0.05432004898611000887):0.0;
