# Supplementary material for: Comparative genomics of the tardigrades Hypsibius dujardini and Ramazzottius varieornatus
Source: PLoS Biol. 2017 Jul 27;15(7):e2002266. doi: 10.1371/journal.pbio.2002266 (PMC5531438; doi:10.1371/journal.pbio.2002266)
Supplement: S5 Data — These data are the phylogenies from which putative HGTs were classified by taxon-of-origin. This compressed file (tar-gzipped) contains a directory, that holds five subdirectories, “complex”, “metazoan”, “non-metazoan”, “prokaryotes”, “viruses”. In each subdirectory is the set of text files containing NEWICK format trees for putative HGT loci generated by RAXML search, as described in the Methods. Each tree has a name of the form “RAxML_bestTree.bHd00409.1.faa.aln.ml.newick”: RAXML best tree for gene bHd00409.1, amino acid fasta alignment, generated with maximum likelihood, NEWICK format. (GZ) [file pbio.2002266.s022.tar.gz › S5_Data/prokaryotes/RAxML_bestTree.bHd03869.1.fasta.aln.ml]

((((A0A0V1PE87_9BILA|IN|Eukaryota|Metazoa|Nematoda:0.00000100000050002909,A0A0V1PE96_9BILA|IN|Eukaryota|Metazoa|Nematoda:0.00000100000050002909):0.00348076395302566186,((A0A0V1DIW1_TRIBR|IN|Eukaryota|Metazoa|Nematoda:0.00000100000050002909,(A0A0V0U2L6_9BILA|IN|Eukaryota|Metazoa|Nematoda:0.00328314567995684203,A0A0V0U2F4_9BILA|IN|Eukaryota|Metazoa|Nematoda:0.00000100000050002909):0.00266115392699598158):0.00088459183557245238,(A0A0V0V278_9BILA|IN|Eukaryota|Metazoa|Nematoda:0.01006874183662134423,A0A0V0V271_9BILA|IN|Eukaryota|Metazoa|Nematoda:0.00000100000050002909):0.00088431331605941905):0.00088071422111779649):0.00086884628474489460,(A0A0V0XB35_9BILA|IN|Eukaryota|Metazoa|Nematoda:0.00088455120379517303,(A0A0V1L8K1_9BILA|IN|Eukaryota|Metazoa|Nematoda:0.00000100000050002909,(A0A0V1L8U7_9BILA|IN|Eukaryota|Metazoa|Nematoda:0.00000100000050002909,(A0A0V1L8C0_9BILA|IN|Eukaryota|Metazoa|Nematoda:0.00000100000050002909,A0A0V1L8P0_9BILA|IN|Eukaryota|Metazoa|Nematoda:0.00000100000050002909):0.00000100000050002909):0.00000100000050002909):0.00189178955347842808):0.00000100000050002909):0.01125412435059042725,((((A0A0V1JV01_TRIPS|IN|Eukaryota|Metazoa|Nematoda:0.00000100000050002909,(A0A0V1JV47_TRIPS|IN|Eukaryota|Metazoa|Nematoda:0.00000100000050002909,A0A0V1JV42_TRIPS|IN|Eukaryota|Metazoa|Nematoda:0.00000100000050002909):0.00000100000050002909):0.00334296740829360473,(A0A0V0YB67_TRIPS|IN|Eukaryota|Metazoa|Nematoda:0.00262903262127899906,A0A0V0YBI1_TRIPS|IN|Eukaryota|Metazoa|Nematoda:0.00000100000050002909):0.00295693836747304298):0.00421023572556775572,((U6EF93_9EURY|OUT|Archaea|undef|Euryarchaeota:0.12932663496415497395,((L0HHY5_METFS|OUT|Archaea|undef|Euryarchaeota:0.16851233070273205494,A7I517_METB6|OUT|Archaea|undef|Euryarchaeota:0.30369435340195272133):0.21590812141509749256,(D3BQH4_POLPA|OUT|Eukaryota|undef|undef:0.74421798898018909352,(A0A024HL41_PSEKB|OUT|Bacteria|undef|Proteobacteria:0.30949239479686035947,(bHd03869.1:0.28568942779076639260,((((A0A0M4NZI5_9BURK|OUT|Bacteria|undef|Proteobacteria:0.00511447039414299805,B1G2A9_9BURK|OUT|Bacteria|undef|Proteobacteria:0.00500847446817489789):0.18605129050835020332,A0A104N3Y2_9BURK|OUT|Bacteria|undef|Proteobacteria:0.32633943278284172074):0.08761357923439580531,(((A0A060P169_9BURK|OUT|Bacteria|undef|Proteobacteria:0.00969824476167095197,G8M4V7_9BURK|OUT|Bacteria|undef|Proteobacteria:0.00000100000050002909):0.05000772924810427400,(A0A0L0M7V8_9BURK|OUT|Bacteria|undef|Proteobacteria:0.08025799782159417917,(R4WWK7_9BURK|OUT|Bacteria|undef|Proteobacteria:0.04940323546834356899,A0A038H6Z0_9BURK|OUT|Bacteria|undef|Proteobacteria:0.07081761062779561022):0.01122897185807145322):0.00931121818787792807):0.01443610725617797130,(A0A0K9JUU6_9BURK|OUT|Bacteria|undef|Proteobacteria:0.19364387213744038707,(A0A0C2C4C8_9BURK|OUT|Bacteria|undef|Proteobacteria:0.02539014921281897152,(A0A069P804_9BURK|OUT|Bacteria|undef|Proteobacteria:0.03245994552840616998,A0A0L0MGE2_9BURK|OUT|Bacteria|undef|Proteobacteria:0.12193716434004757410):0.00637681086901325904):0.04754395612588011022):0.01790546808603202603):0.08579249797666543831):0.11016265423305345028,A0A0S1XVC4_9BORD|OUT|Bacteria|undef|Proteobacteria:0.26303699657097501241):0.11158661773557580765):0.08368153941709818855):0.16101924833146571969):0.58523958008678578224):0.22826566777272222497):0.07790086760088194007,(A0A117LYP5_9EURY|OUT|Archaea|undef|Euryarchaeota:0.00000100000050002909,A0A090I5Z1_METFO|OUT|Archaea|undef|Euryarchaeota:0.00617251618738761613):0.00620427969669616348):2.12320089950533219536):0.09236937725535207533,(A0A0V0SIF1_9BILA|IN|Eukaryota|Metazoa|Nematoda:0.00000100000050002909,A0A0V0SJ23_9BILA|IN|Eukaryota|Metazoa|Nematoda:0.00000100000050002909):0.00829481234095895241):0.00192365619661766024,A0A0V1AT96_TRISP|IN|Eukaryota|Metazoa|Nematoda:0.01194056827265944747):0.0;
