# Supplementary material for: Comparative genomics of the tardigrades Hypsibius dujardini and Ramazzottius varieornatus
Source: PLoS Biol. 2017 Jul 27;15(7):e2002266. doi: 10.1371/journal.pbio.2002266 (PMC5531438; doi:10.1371/journal.pbio.2002266)
Supplement: S5 Data — These data are the phylogenies from which putative HGTs were classified by taxon-of-origin. This compressed file (tar-gzipped) contains a directory, that holds five subdirectories, “complex”, “metazoan”, “non-metazoan”, “prokaryotes”, “viruses”. In each subdirectory is the set of text files containing NEWICK format trees for putative HGT loci generated by RAXML search, as described in the Methods. Each tree has a name of the form “RAxML_bestTree.bHd00409.1.faa.aln.ml.newick”: RAXML best tree for gene bHd00409.1, amino acid fasta alignment, generated with maximum likelihood, NEWICK format. (GZ) [file pbio.2002266.s022.tar.gz › S5_Data/prokaryotes/RAxML_bestTree.bHd03895.1.fasta.aln.ml]

((A0A0J6GTM5_PSETA|OUT|Bacteria|undef|Proteobacteria:0.00858890409807906360,(W6V972_9PSED|OUT|Bacteria|undef|Proteobacteria:0.02412064654227687524,((Q1ILZ7_KORVE|OUT|Bacteria|undef|Acidobacteria:0.19022676732332968741,M4RZB1_9SPHN|OUT|Bacteria|undef|Proteobacteria:0.12509598798345247794):0.02943486496367200833,(((A0A0A7PBL4_9SPHN|OUT|Bacteria|undef|Proteobacteria:0.17542972585329999480,J1SHT3_9RHIZ|OUT|Bacteria|undef|Proteobacteria:0.08214213153120125677):0.07565440802931551467,A0A0Q9IYT9_9BRAD|OUT|Bacteria|undef|Proteobacteria:0.07719986887504091955):0.03110372004582871372,(A0A109BIG7_HYPSL|OUT|Bacteria|undef|Proteobacteria:0.17079251836664371966,(((A0A0J7JY75_LASNI|IN|Eukaryota|Metazoa|Arthropoda:0.83548186118828460245,(J9L6S9_ACYPI|IN|Eukaryota|Metazoa|Arthropoda:0.17848728395450647044,X1XAA8_ACYPI|IN|Eukaryota|Metazoa|Arthropoda:0.13356426350638911371):0.88639637427795836544):0.25608580630367172581,A0A109BH28_9BURK|OUT|Bacteria|undef|Proteobacteria:0.07604845285247573139):0.18782118602692646214,(((((A0A075P9Q7_PSEFL|OUT|Bacteria|undef|Proteobacteria:0.08571818643182826936,(A0A0Q8YUD8_9PSED|OUT|Bacteria|undef|Proteobacteria:0.00000100000050002909,A0A120G5E6_PSEFL|OUT|Bacteria|undef|Proteobacteria:0.00000100000050002909):0.00244306196045522952):0.00621786318989471249,(A0A109LCH0_PSEFL|OUT|Bacteria|undef|Proteobacteria:0.00000100000050002909,A0A0R3C5Z3_9PSED|OUT|Bacteria|undef|Proteobacteria:0.00000100000050002909):0.00854577749712603918):0.00425683306502909042,F9W7W0_TRYCI|OUT|Eukaryota|undef|undef:0.00000100000050002909):0.20227632218806318454,A0A0D8DSX3_9BURK|OUT|Bacteria|undef|Proteobacteria:0.18804943823444705830):0.09960261300004288887,(bHd03895.1:1.70126446733944258760,(A0A0R0ARR5_9GAMM|OUT|Bacteria|undef|Proteobacteria:0.17435405531596295803,A0A0Q6S2W1_9RHIZ|OUT|Bacteria|undef|Proteobacteria:0.21837695162930015336):0.02926314148113652244):0.05141357478348296262):0.11231071683510701620):0.03903821706344095394):0.06152191544253764188):0.01127901751388491608):0.19862355314398963402):0.01038235858632999623):0.00000100000050002909,A0A0J6GIQ8_9PSED|OUT|Bacteria|undef|Proteobacteria:0.00000100000050002909,A0A0N0LA95_9PSED|OUT|Bacteria|undef|Proteobacteria:0.00436231668926842248):0.0;
