# Supplementary material for: Comparative genomics of the tardigrades Hypsibius dujardini and Ramazzottius varieornatus
Source: PLoS Biol. 2017 Jul 27;15(7):e2002266. doi: 10.1371/journal.pbio.2002266 (PMC5531438; doi:10.1371/journal.pbio.2002266)
Supplement: S5 Data — These data are the phylogenies from which putative HGTs were classified by taxon-of-origin. This compressed file (tar-gzipped) contains a directory, that holds five subdirectories, “complex”, “metazoan”, “non-metazoan”, “prokaryotes”, “viruses”. In each subdirectory is the set of text files containing NEWICK format trees for putative HGT loci generated by RAXML search, as described in the Methods. Each tree has a name of the form “RAxML_bestTree.bHd00409.1.faa.aln.ml.newick”: RAXML best tree for gene bHd00409.1, amino acid fasta alignment, generated with maximum likelihood, NEWICK format. (GZ) [file pbio.2002266.s022.tar.gz › S5_Data/prokaryotes/RAxML_bestTree.bHd03897.1.fasta.aln.ml]

(A0A0W0RYT1_9GAMM|OUT|Bacteria|undef|Proteobacteria:0.02541481780681025676,((A0A0W0SBX1_9GAMM|OUT|Bacteria|undef|Proteobacteria:0.13899359588995507941,((((W8G4F1_9GAMM|OUT|Bacteria|undef|Proteobacteria:0.03193161647851866514,M5DX84_9GAMM|OUT|Bacteria|undef|Proteobacteria:0.00000100000050002909):1.17921235808823365865,bHd03897.1:2.00961450596295554405):1.06451368155324899156,A0A0W0SMI1_9GAMM|OUT|Bacteria|undef|Proteobacteria:0.07990647091280857206):0.09994397999183037007,A0A0W0XFR9_9GAMM|OUT|Bacteria|undef|Proteobacteria:0.21700077526997832433):0.04126377240729622864):0.06129661175993883493,A0A0W0UBD9_9GAMM|OUT|Bacteria|undef|Proteobacteria:0.06599822572188460135):0.05259444641662411324,A0A0W0RRY7_FLUBO|OUT|Bacteria|undef|Proteobacteria:0.04649686172817542318):0.0;
