# Supplementary material for: Comparative genomics of the tardigrades Hypsibius dujardini and Ramazzottius varieornatus
Source: PLoS Biol. 2017 Jul 27;15(7):e2002266. doi: 10.1371/journal.pbio.2002266 (PMC5531438; doi:10.1371/journal.pbio.2002266)
Supplement: S5 Data — These data are the phylogenies from which putative HGTs were classified by taxon-of-origin. This compressed file (tar-gzipped) contains a directory, that holds five subdirectories, “complex”, “metazoan”, “non-metazoan”, “prokaryotes”, “viruses”. In each subdirectory is the set of text files containing NEWICK format trees for putative HGT loci generated by RAXML search, as described in the Methods. Each tree has a name of the form “RAxML_bestTree.bHd00409.1.faa.aln.ml.newick”: RAXML best tree for gene bHd00409.1, amino acid fasta alignment, generated with maximum likelihood, NEWICK format. (GZ) [file pbio.2002266.s022.tar.gz › S5_Data/prokaryotes/RAxML_bestTree.bHd03930.1.fasta.aln.ml]

(((bHd03930.1:1.74127274674659981990,((A0A0W0RKF8_9GAMM|OUT|Bacteria|undef|Proteobacteria:0.18973609230999743946,A0A0W0Y470_9GAMM|OUT|Bacteria|undef|Proteobacteria:0.06213073171702176295):0.09480526938483768706,(A0A0W1A0V8_9GAMM|OUT|Bacteria|undef|Proteobacteria:0.16939328907863088203,(((A0A0W0VYT3_9GAMM|OUT|Bacteria|undef|Proteobacteria:0.08052323391035626221,A0A0W0SMI1_9GAMM|OUT|Bacteria|undef|Proteobacteria:0.13315428534013837303):0.08023393643163850841,((A0A0W0RRY7_FLUBO|OUT|Bacteria|undef|Proteobacteria:0.10109821944687016892,A0A0W0UBD9_9GAMM|OUT|Bacteria|undef|Proteobacteria:0.05959662916897601886):0.07314598084579533588,(A0A0W0Z4P7_9GAMM|OUT|Bacteria|undef|Proteobacteria:0.03193509471051846765,A0A0W0YJZ0_9GAMM|OUT|Bacteria|undef|Proteobacteria:0.03582520417961948533):0.07518625040344216470):0.03955921606556908610):0.06824900044847342917,((A0A0W1A5W5_9GAMM|OUT|Bacteria|undef|Proteobacteria:0.19844103575271410111,A0A0W0WYL4_9GAMM|OUT|Bacteria|undef|Proteobacteria:0.11031594309295705836):0.02464640289202306780,A0A0W0XFR9_9GAMM|OUT|Bacteria|undef|Proteobacteria:0.07492618907155411401):0.07508560527664759343):0.22714972703305608137):0.20470226876625391421):0.93225274126261314933):1.23911374757178638362,((A0A0T6VZI4_9ALTE|OUT|Bacteria|undef|Proteobacteria:0.01762114322308437619,U7HJP4_9ALTE|OUT|Bacteria|undef|Proteobacteria:0.03107627667145586997):0.20132293774500137351,A0A0T6UNA2_9PSED|OUT|Bacteria|undef|Proteobacteria:0.37408254561679854522):0.08969580677537110358):0.10217438958805780125,((B4WXQ0_9GAMM|OUT|Bacteria|undef|Proteobacteria:0.07548108027076726179,(A0A095SHZ7_9GAMM|OUT|Bacteria|undef|Proteobacteria:0.04688877816823056044,U7G7A8_9GAMM|OUT|Bacteria|undef|Proteobacteria:0.03981978764204872900):0.04248292260596962799):0.02146266070470130918,A0A095UIF3_9GAMM|OUT|Bacteria|undef|Proteobacteria:0.04177515253691090058):0.05703282667638624043,A0A0B4XME6_9GAMM|OUT|Bacteria|undef|Proteobacteria:0.07941422117186165697):0.0;
