# Supplementary material for: Comparative genomics of the tardigrades Hypsibius dujardini and Ramazzottius varieornatus
Source: PLoS Biol. 2017 Jul 27;15(7):e2002266. doi: 10.1371/journal.pbio.2002266 (PMC5531438; doi:10.1371/journal.pbio.2002266)
Supplement: S5 Data — These data are the phylogenies from which putative HGTs were classified by taxon-of-origin. This compressed file (tar-gzipped) contains a directory, that holds five subdirectories, “complex”, “metazoan”, “non-metazoan”, “prokaryotes”, “viruses”. In each subdirectory is the set of text files containing NEWICK format trees for putative HGT loci generated by RAXML search, as described in the Methods. Each tree has a name of the form “RAxML_bestTree.bHd00409.1.faa.aln.ml.newick”: RAXML best tree for gene bHd00409.1, amino acid fasta alignment, generated with maximum likelihood, NEWICK format. (GZ) [file pbio.2002266.s022.tar.gz › S5_Data/prokaryotes/RAxML_bestTree.bHd03931.1.fasta.aln.ml]

(U7HJP4_9ALTE|OUT|Bacteria|undef|Proteobacteria:0.02740753017488592458,(((((A0A0W0RKF8_9GAMM|OUT|Bacteria|undef|Proteobacteria:0.13860852093797701445,A0A0W0Y470_9GAMM|OUT|Bacteria|undef|Proteobacteria:0.11106634766445319662):0.16632025935316432919,(A0A0W0SMI1_9GAMM|OUT|Bacteria|undef|Proteobacteria:0.15998188618364736491,((A0A0W0UBD9_9GAMM|OUT|Bacteria|undef|Proteobacteria:0.06409553728273784112,A0A0W0RRY7_FLUBO|OUT|Bacteria|undef|Proteobacteria:0.09864745639785643672):0.08054594361739887687,(A0A0W0SS28_9GAMM|OUT|Bacteria|undef|Proteobacteria:0.01662892774657701023,(A0A0W0Z4P7_9GAMM|OUT|Bacteria|undef|Proteobacteria:0.01930365366327979962,D3HM62_LEGLN|OUT|Bacteria|undef|Proteobacteria:0.07001147513108535447):0.01646082687963560873):0.06093692707794701180):0.06307998456986259328):0.36527601613430632499):1.11542787911704155412,bHd03931.1:1.70841820277940703576):1.07523051678249847996,(A0A0B4XME6_9GAMM|OUT|Bacteria|undef|Proteobacteria:0.08488677831789374906,(A0A095UIF3_9GAMM|OUT|Bacteria|undef|Proteobacteria:0.04119006766418695925,((U7G7A8_9GAMM|OUT|Bacteria|undef|Proteobacteria:0.03929505910505136368,A0A095SHZ7_9GAMM|OUT|Bacteria|undef|Proteobacteria:0.04657555721604629551):0.04196543528002696227,B4WXQ0_9GAMM|OUT|Bacteria|undef|Proteobacteria:0.07411342366723305819):0.02174254250615245687):0.05068636887572920691):0.13326865506379512172):0.04677544883018622951,((Q1N3B4_9GAMM|OUT|Bacteria|undef|Proteobacteria:0.36818262183077155036,(W8G4F1_9GAMM|OUT|Bacteria|undef|Proteobacteria:0.01946242292257078371,M5DX84_9GAMM|OUT|Bacteria|undef|Proteobacteria:0.01273560719105437146):0.25917320188561243643):0.06751629508164035121,(A0A0B3BUY2_9PSED|OUT|Bacteria|undef|Proteobacteria:0.13927794847778962595,A0A0T6UNA2_9PSED|OUT|Bacteria|undef|Proteobacteria:0.18900103517626914984):0.11823509274333988961):0.10317115537175451656):0.20712096744012389871,A0A0T6VZI4_9ALTE|OUT|Bacteria|undef|Proteobacteria:0.02065156575279450055):0.0;
