# Supplementary material for: Comparative genomics of the tardigrades Hypsibius dujardini and Ramazzottius varieornatus
Source: PLoS Biol. 2017 Jul 27;15(7):e2002266. doi: 10.1371/journal.pbio.2002266 (PMC5531438; doi:10.1371/journal.pbio.2002266)
Supplement: S5 Data — These data are the phylogenies from which putative HGTs were classified by taxon-of-origin. This compressed file (tar-gzipped) contains a directory, that holds five subdirectories, “complex”, “metazoan”, “non-metazoan”, “prokaryotes”, “viruses”. In each subdirectory is the set of text files containing NEWICK format trees for putative HGT loci generated by RAXML search, as described in the Methods. Each tree has a name of the form “RAxML_bestTree.bHd00409.1.faa.aln.ml.newick”: RAXML best tree for gene bHd00409.1, amino acid fasta alignment, generated with maximum likelihood, NEWICK format. (GZ) [file pbio.2002266.s022.tar.gz › S5_Data/prokaryotes/RAxML_bestTree.bHd03933.1.fasta.aln.ml]

(U7G7A8_9GAMM|OUT|Bacteria|undef|Proteobacteria:0.03970437784113819979,(B4WXQ0_9GAMM|OUT|Bacteria|undef|Proteobacteria:0.07463904736146778629,(A0A095UIF3_9GAMM|OUT|Bacteria|undef|Proteobacteria:0.04170069198020094625,((((A0A0T6VZI4_9ALTE|OUT|Bacteria|undef|Proteobacteria:0.01793067126829306357,U7HJP4_9ALTE|OUT|Bacteria|undef|Proteobacteria:0.03062209019664565574):0.20580298100553237606,((Q1N3B4_9GAMM|OUT|Bacteria|undef|Proteobacteria:0.35598153753754135931,(W8G4F1_9GAMM|OUT|Bacteria|undef|Proteobacteria:0.02062350487761676829,M5DX84_9GAMM|OUT|Bacteria|undef|Proteobacteria:0.01189983807242971613):0.27165971760982937644):0.07199340787474778347,A0A0T6UNA2_9PSED|OUT|Bacteria|undef|Proteobacteria:0.29484445190218450117):0.09701761284924458051):0.04146217602813578179,(((((((A0A0W0UBD9_9GAMM|OUT|Bacteria|undef|Proteobacteria:0.06321744391791180029,(A0A0W0RRY7_FLUBO|OUT|Bacteria|undef|Proteobacteria:0.04725704880802122920,A0A0W0RYT1_9GAMM|OUT|Bacteria|undef|Proteobacteria:0.02621628297146215078):0.05681226590535795595):0.06813708339932225688,A0A0W0YJZ0_9GAMM|OUT|Bacteria|undef|Proteobacteria:0.10872413739246826470):0.05062972807524830643,A0A0W0SMI1_9GAMM|OUT|Bacteria|undef|Proteobacteria:0.17740520850404845055):0.10074457733651966118,A0A0W1A5W5_9GAMM|OUT|Bacteria|undef|Proteobacteria:0.19740942897814581225):0.24314406276312158783,(A0A0W0RKF8_9GAMM|OUT|Bacteria|undef|Proteobacteria:0.15528765136367336797,A0A0W0Y470_9GAMM|OUT|Bacteria|undef|Proteobacteria:0.09542713080041012597):0.19766582930748802238):0.87870554560234914732,bHd03933.1:1.68420673075109728067):0.40902625936571740395,J9IAZ4_9SPIT|OUT|Eukaryota|undef|undef:0.99211939186103781374):0.73363191710357189557):0.14217184917855110737,A0A0B4XME6_9GAMM|OUT|Bacteria|undef|Proteobacteria:0.08464344543277797783):0.05230921154941859524):0.02181690871739085449):0.04269714467541074754,A0A095SHZ7_9GAMM|OUT|Bacteria|undef|Proteobacteria:0.04717811818328635637):0.0;
