# Supplementary material for: Comparative genomics of the tardigrades Hypsibius dujardini and Ramazzottius varieornatus
Source: PLoS Biol. 2017 Jul 27;15(7):e2002266. doi: 10.1371/journal.pbio.2002266 (PMC5531438; doi:10.1371/journal.pbio.2002266)
Supplement: S5 Data — These data are the phylogenies from which putative HGTs were classified by taxon-of-origin. This compressed file (tar-gzipped) contains a directory, that holds five subdirectories, “complex”, “metazoan”, “non-metazoan”, “prokaryotes”, “viruses”. In each subdirectory is the set of text files containing NEWICK format trees for putative HGT loci generated by RAXML search, as described in the Methods. Each tree has a name of the form “RAxML_bestTree.bHd00409.1.faa.aln.ml.newick”: RAXML best tree for gene bHd00409.1, amino acid fasta alignment, generated with maximum likelihood, NEWICK format. (GZ) [file pbio.2002266.s022.tar.gz › S5_Data/prokaryotes/RAxML_bestTree.bHd04038.1.fasta.aln.ml]

(A0A0N7JEJ6_9SPHI|OUT|Bacteria|undef|Bacteroidetes:0.73286487498919261618,(((A6E7E8_9SPHI|OUT|Bacteria|undef|Bacteroidetes:0.32949052005848805669,A0A0D0GF15_9SPHI|OUT|Bacteria|undef|Bacteroidetes:0.26308671624777263398):0.44088995682642201368,(((((C4LDH8_TOLAT|OUT|Bacteria|undef|Proteobacteria:0.09588621946372867522,C4LAS1_TOLAT|OUT|Bacteria|undef|Proteobacteria:0.04889434616895138586):0.91316686624619824997,A0A0N1JTR7_9NEIS|OUT|Bacteria|undef|Proteobacteria:0.97601767219629242955):0.12805126516978260209,(A0A0P9DFV9_9CHLR|OUT|Bacteria|undef|Chloroflexi:0.57920694814749240642,((A0A0W0SNK5_9GAMM|OUT|Bacteria|undef|Proteobacteria:0.10963969506316260938,A0A0A8UTP5_LEGHA|OUT|Bacteria|undef|Proteobacteria:0.12143133713475857960):0.86988160014215210047,((((A0A0J6KLZ0_9NEIS|OUT|Bacteria|undef|Proteobacteria:0.05209591079747188935,A0A0J6NEP7_9NEIS|OUT|Bacteria|undef|Proteobacteria:0.03161740211824198843):0.15104972128377108787,(A0A0J6QBT1_CHRVL|OUT|Bacteria|undef|Proteobacteria:0.00634606350818110558,(Q7P1W6_CHRVO|OUT|Bacteria|undef|Proteobacteria:0.00979826818274000082,U1A7U5_9NEIS|OUT|Bacteria|undef|Proteobacteria:0.05053669810486342839):0.00669448188100756330):0.21973987243615289433):0.12063755061336976782,H8MZ51_CORCM|OUT|Bacteria|undef|Proteobacteria:0.49636673711169271295):0.20203642060136794978,A0A0Q7Q245_9GAMM|OUT|Bacteria|undef|Proteobacteria:0.64515683932291245650):0.05973757292782742173):0.08422884674353592338):0.05114123128839440785):0.06910157952107499890,(A0A0M0KJR9_9BACI|OUT|Bacteria|undef|Firmicutes:0.48708375968528766498,A0A0K9HBB8_9BACI|OUT|Bacteria|undef|Firmicutes:0.78959698113004261888):0.55467807841843397298):0.09435568508345823502,bHd04038.1:1.25841531306260656642):0.10635596173107300655):0.12896829704427745233,G8TGJ7_NIAKG|OUT|Bacteria|undef|Bacteroidetes:0.43821600320637610348):0.10247984918346200733,A0A0T5VMY3_9SPHI|OUT|Bacteria|undef|Bacteroidetes:0.95184159725749051262):0.0;
