# Supplementary material for: Comparative genomics of the tardigrades Hypsibius dujardini and Ramazzottius varieornatus
Source: PLoS Biol. 2017 Jul 27;15(7):e2002266. doi: 10.1371/journal.pbio.2002266 (PMC5531438; doi:10.1371/journal.pbio.2002266)
Supplement: S5 Data — These data are the phylogenies from which putative HGTs were classified by taxon-of-origin. This compressed file (tar-gzipped) contains a directory, that holds five subdirectories, “complex”, “metazoan”, “non-metazoan”, “prokaryotes”, “viruses”. In each subdirectory is the set of text files containing NEWICK format trees for putative HGT loci generated by RAXML search, as described in the Methods. Each tree has a name of the form “RAxML_bestTree.bHd00409.1.faa.aln.ml.newick”: RAXML best tree for gene bHd00409.1, amino acid fasta alignment, generated with maximum likelihood, NEWICK format. (GZ) [file pbio.2002266.s022.tar.gz › S5_Data/prokaryotes/RAxML_bestTree.bHd04064.1.fasta.aln.ml]

((G9ELK6_9GAMM|OUT|Bacteria|undef|Proteobacteria:0.10147179156503050024,((A0A0W0WKC0_9GAMM|OUT|Bacteria|undef|Proteobacteria:0.25455369794134991013,(A0A0W0VQI0_9GAMM|OUT|Bacteria|undef|Proteobacteria:0.53018960499973644129,((A0A0K2L5G4_PISSA|OUT|Bacteria|undef|Proteobacteria:1.27036027726040168240,A0A0K2E2B5_PISSA|OUT|Bacteria|undef|Proteobacteria:0.48430875432751130383):0.33895430481118121735,((bHd04064.1:1.45071809136416507435,((A0A0Q9YP65_9COXI|OUT|Bacteria|undef|Proteobacteria:0.27021810626962455837,A0A0Q9YI47_9COXI|OUT|Bacteria|undef|Proteobacteria:0.37490688449218595446):0.35586408813952596919,((A0A098G1K6_9GAMM|OUT|Bacteria|undef|Proteobacteria:0.39994986746740640582,(A0A0W0W6J3_9GAMM|OUT|Bacteria|undef|Proteobacteria:0.03525246957129739289,A0A098GB76_TATMI|OUT|Bacteria|undef|Proteobacteria:0.18221490639357987296):0.21522691128923579496):0.83823372846586419183,A0A0F6RMJ2_MICAE|OUT|Bacteria|undef|Cyanobacteria:0.89159395507520733393):0.07784923141794118651):0.11666833592396769204):0.12687530395692808716,((D0LQT9_HALO1|OUT|Bacteria|undef|Proteobacteria:1.10306077850491646153,K8RIS8_9BURK|OUT|Bacteria|undef|Proteobacteria:0.86622217011897140182):0.52418971327319074938,(A0A090AMK6_9GAMM|OUT|Bacteria|undef|Proteobacteria:0.82298378902123725531,A0A0C5VQJ2_9GAMM|OUT|Bacteria|undef|Proteobacteria:0.88343877991451180698):0.56425481603316396395):0.12492291747460125551):0.36009580333263868646):0.41955505382599278530):0.17812784230309527955):0.10335868544434989591,(A0A0A8UR69_LEGHA|OUT|Bacteria|undef|Proteobacteria:0.45267294556143750084,A0A098GL20_TATMI|OUT|Bacteria|undef|Proteobacteria:0.20019910538689741908):0.05102057243630784417):0.20580466473950817519):0.07934839558309229879,(A0A0W0T6X1_9GAMM|OUT|Bacteria|undef|Proteobacteria:0.00000100000050002909,A0A0W0SDC0_9GAMM|OUT|Bacteria|undef|Proteobacteria:0.00000100000050002909):0.05085677261847247610,A0A0A2SXB8_9GAMM|OUT|Bacteria|undef|Proteobacteria:0.02376877155967149075):0.0;
