# Supplementary material for: Comparative genomics of the tardigrades Hypsibius dujardini and Ramazzottius varieornatus
Source: PLoS Biol. 2017 Jul 27;15(7):e2002266. doi: 10.1371/journal.pbio.2002266 (PMC5531438; doi:10.1371/journal.pbio.2002266)
Supplement: S5 Data — These data are the phylogenies from which putative HGTs were classified by taxon-of-origin. This compressed file (tar-gzipped) contains a directory, that holds five subdirectories, “complex”, “metazoan”, “non-metazoan”, “prokaryotes”, “viruses”. In each subdirectory is the set of text files containing NEWICK format trees for putative HGT loci generated by RAXML search, as described in the Methods. Each tree has a name of the form “RAxML_bestTree.bHd00409.1.faa.aln.ml.newick”: RAXML best tree for gene bHd00409.1, amino acid fasta alignment, generated with maximum likelihood, NEWICK format. (GZ) [file pbio.2002266.s022.tar.gz › S5_Data/prokaryotes/RAxML_bestTree.bHd04083.1.fasta.aln.ml]

((((((((((A0A0Q7DYI7_9RHIZ|OUT|Bacteria|undef|Proteobacteria:0.01041354632627785985,A0A0Q6NV15_9RHIZ|OUT|Bacteria|undef|Proteobacteria:0.01319123122745963564):0.16901627682329642410,C1D3J7_DEIDV|OUT|Bacteria|undef|Deinococcus-Thermus:0.28534548702961948230):0.06002211849564255408,(C6XD81_METGS|OUT|Bacteria|undef|Proteobacteria:0.31385525648321210834,(A0A0Q4Y6W1_9BURK|OUT|Bacteria|undef|Proteobacteria:0.07107684251606620485,Q0B7L0_BURCM|OUT|Bacteria|undef|Proteobacteria:0.13096424762327130153):0.09380969204305687759):0.06226583273468139224):0.04919259793944369408,((A0A0K1PY06_9DELT|OUT|Bacteria|undef|Proteobacteria:0.15378644523847798120,A0A0K1PXT7_9DELT|OUT|Bacteria|undef|Proteobacteria:0.13556921396311760741):0.09825616275646341380,(A0A0Q6E326_9RHIZ|OUT|Bacteria|undef|Proteobacteria:0.00000100000050002909,A0A0Q6D8F1_9RHIZ|OUT|Bacteria|undef|Proteobacteria:0.00000100000050002909):0.25005046732392016695):0.06965423860394841238):0.02022548274598909637,(D2QRH1_SPILD|OUT|Bacteria|undef|Bacteroidetes:0.20283817277672575030,A0A0P9F9N6_9CHLR|OUT|Bacteria|undef|Chloroflexi:0.32623780085896891823):0.03851540423365586163):0.06226283482886436904,((A0A0Q5ZNV0_9FLAO|OUT|Bacteria|undef|Bacteroidetes:0.18552465607549331605,(A0A090VI81_9FLAO|OUT|Bacteria|undef|Bacteroidetes:0.23410754591914345601,G0L6S3_ZOBGA|OUT|Bacteria|undef|Bacteroidetes:0.34196803362860395126):0.05099880182929326933):0.02504998004379369730,A0A074KZ36_9BACT|OUT|Bacteria|undef|Bacteroidetes:0.41613092585597349915):0.03359505681607206223):0.06953099169239831956,bHd04083.1:0.73978462711508385929):0.20455303314789866076,A8FZD7_SHESH|OUT|Bacteria|undef|Proteobacteria:0.26026968073091338862):0.15568627049159169951,E1SM09_FERBD|OUT|Bacteria|undef|Proteobacteria:0.35187593954719065259):0.22825608030973232321,R1GRX0_9GAMM|OUT|Bacteria|undef|Proteobacteria:0.00000100000050002909,A0A0F5ZQA0_9GAMM|OUT|Bacteria|undef|Proteobacteria:0.01063588715326126491):0.0;
