# Supplementary material for: Comparative genomics of the tardigrades Hypsibius dujardini and Ramazzottius varieornatus
Source: PLoS Biol. 2017 Jul 27;15(7):e2002266. doi: 10.1371/journal.pbio.2002266 (PMC5531438; doi:10.1371/journal.pbio.2002266)
Supplement: S5 Data — These data are the phylogenies from which putative HGTs were classified by taxon-of-origin. This compressed file (tar-gzipped) contains a directory, that holds five subdirectories, “complex”, “metazoan”, “non-metazoan”, “prokaryotes”, “viruses”. In each subdirectory is the set of text files containing NEWICK format trees for putative HGT loci generated by RAXML search, as described in the Methods. Each tree has a name of the form “RAxML_bestTree.bHd00409.1.faa.aln.ml.newick”: RAXML best tree for gene bHd00409.1, amino acid fasta alignment, generated with maximum likelihood, NEWICK format. (GZ) [file pbio.2002266.s022.tar.gz › S5_Data/prokaryotes/RAxML_bestTree.bHd04084.1.fasta.aln.ml]

((A0A090VI81_9FLAO|OUT|Bacteria|undef|Bacteroidetes:0.22082370661131475731,((((F0IDZ3_9FLAO|OUT|Bacteria|undef|Bacteroidetes:0.01685509339456684949,(E4MPC0_CAPOC|OUT|Bacteria|undef|Bacteroidetes:0.00000100000050002909,S3BGR4_9FLAO|OUT|Bacteria|undef|Bacteroidetes:0.00418087612107876250):0.00850996334338319574):0.00000100000050002909,J6HK43_9FLAO|OUT|Bacteria|undef|Bacteroidetes:0.07026904610468365231):0.17080332479930868117,A0A0Q5ZNV0_9FLAO|OUT|Bacteria|undef|Bacteroidetes:0.13240800542586453337):0.06713551058875541488,(((((C6XD81_METGS|OUT|Bacteria|undef|Proteobacteria:0.29618594634588463199,(Q0B7L0_BURCM|OUT|Bacteria|undef|Proteobacteria:0.13197688746192168252,A0A0Q4Y6W1_9BURK|OUT|Bacteria|undef|Proteobacteria:0.05998421236155366404):0.09357959020740889977):0.06387999921834089379,(A0A0K1PY06_9DELT|OUT|Bacteria|undef|Proteobacteria:0.21117333787022801728,((A0A0Q6E326_9RHIZ|OUT|Bacteria|undef|Proteobacteria:0.00000100000050002909,A0A0Q6D8F1_9RHIZ|OUT|Bacteria|undef|Proteobacteria:0.00000100000050002909):0.17265932684556076215,A0A0S9QFS8_9RHIZ|OUT|Bacteria|undef|Proteobacteria:0.42319620568344962219):0.03046249227715914359):0.04388684255235427573):0.03723704488627634784,(C1D3J7_DEIDV|OUT|Bacteria|undef|Deinococcus-Thermus:0.28012567780089597802,(A0A0Q6NV15_9RHIZ|OUT|Bacteria|undef|Proteobacteria:0.01406385140763531313,A0A0Q7DYI7_9RHIZ|OUT|Bacteria|undef|Proteobacteria:0.00804613824970871680):0.15505253920922409949):0.05989126876837836538):0.03497614690253671166,(A0A0P9F9N6_9CHLR|OUT|Bacteria|undef|Chloroflexi:0.29678884042209419114,D2QRH1_SPILD|OUT|Bacteria|undef|Bacteroidetes:0.19396415178316386840):0.03421727703054527892):0.04408865381189055327,bHd04084.1:0.90448829278187281577):0.04235624691627049715):0.06432554748837490677):0.03968618028277062781,G0L6S3_ZOBGA|OUT|Bacteria|undef|Bacteroidetes:0.28827886989216106040,A8FYF5_SHESH|OUT|Bacteria|undef|Proteobacteria:0.36943469044601012774):0.0;
