# Supplementary material for: Comparative genomics of the tardigrades Hypsibius dujardini and Ramazzottius varieornatus
Source: PLoS Biol. 2017 Jul 27;15(7):e2002266. doi: 10.1371/journal.pbio.2002266 (PMC5531438; doi:10.1371/journal.pbio.2002266)
Supplement: S5 Data — These data are the phylogenies from which putative HGTs were classified by taxon-of-origin. This compressed file (tar-gzipped) contains a directory, that holds five subdirectories, “complex”, “metazoan”, “non-metazoan”, “prokaryotes”, “viruses”. In each subdirectory is the set of text files containing NEWICK format trees for putative HGT loci generated by RAXML search, as described in the Methods. Each tree has a name of the form “RAxML_bestTree.bHd00409.1.faa.aln.ml.newick”: RAXML best tree for gene bHd00409.1, amino acid fasta alignment, generated with maximum likelihood, NEWICK format. (GZ) [file pbio.2002266.s022.tar.gz › S5_Data/prokaryotes/RAxML_bestTree.bHd04085.1.fasta.aln.ml]

((Q47V72_COLP3|OUT|Bacteria|undef|Proteobacteria:0.05938061382840928437,A0A099KWZ4_COLPS|OUT|Bacteria|undef|Proteobacteria:0.07143914820012332856):0.24047431334934540881,((((A0A090YQW9_PAEMA|OUT|Bacteria|undef|Firmicutes:0.03888079163985677655,(H3SMZ5_9BACL|OUT|Bacteria|undef|Firmicutes:0.03067903103187433894,(F3MGF1_9BACL|OUT|Bacteria|undef|Firmicutes:0.00409555985283125736,D3ECJ4_GEOS4|OUT|Bacteria|undef|Firmicutes:0.02117094004774962984):0.03950843300567759980):0.04201368648050061300):0.66221177663736519037,A0A024FIH6_9FLAO|OUT|Bacteria|undef|Bacteroidetes:0.54567388680956718794):0.13133454678394940185,(A0A090VI81_9FLAO|OUT|Bacteria|undef|Bacteroidetes:0.19611476866423988019,((((A0A0P9F9N6_9CHLR|OUT|Bacteria|undef|Chloroflexi:0.33758428510095983555,D2QRH1_SPILD|OUT|Bacteria|undef|Bacteroidetes:0.17571057783679758235):0.03487751288204395117,((C1D3J7_DEIDV|OUT|Bacteria|undef|Deinococcus-Thermus:0.29776290221573786798,(A0A0Q7DYI7_9RHIZ|OUT|Bacteria|undef|Proteobacteria:0.00908774324564549235,A0A0Q6NV15_9RHIZ|OUT|Bacteria|undef|Proteobacteria:0.01360450209772082891):0.15037449629405960638):0.07608707140007332781,Q0B7L0_BURCM|OUT|Bacteria|undef|Proteobacteria:0.26686809166647312841):0.02046726914956181753):0.07671151553727592609,(C6XD81_METGS|OUT|Bacteria|undef|Proteobacteria:0.38429967997448905015,(A0A0Q5ZNV0_9FLAO|OUT|Bacteria|undef|Bacteroidetes:0.15770101118452733990,J6HK43_9FLAO|OUT|Bacteria|undef|Bacteroidetes:0.21392510756986196641):0.08787691295967044181):0.03137777675885271289):0.04562809511904934029,A0A074KZ36_9BACT|OUT|Bacteria|undef|Bacteroidetes:0.37684859125944342173):0.02135808185491364433):0.07775212686922443328):0.05969907723656316112,(bHd04085.1:1.11497246850890197045,A0A0D0GWB0_9SPHI|OUT|Bacteria|undef|Bacteroidetes:0.89988977317468699102):0.34110709964007834838):0.09626896085573322104,A8FYF5_SHESH|OUT|Bacteria|undef|Proteobacteria:0.19818723183959757739):0.0;
