# Supplementary material for: Comparative genomics of the tardigrades Hypsibius dujardini and Ramazzottius varieornatus
Source: PLoS Biol. 2017 Jul 27;15(7):e2002266. doi: 10.1371/journal.pbio.2002266 (PMC5531438; doi:10.1371/journal.pbio.2002266)
Supplement: S5 Data — These data are the phylogenies from which putative HGTs were classified by taxon-of-origin. This compressed file (tar-gzipped) contains a directory, that holds five subdirectories, “complex”, “metazoan”, “non-metazoan”, “prokaryotes”, “viruses”. In each subdirectory is the set of text files containing NEWICK format trees for putative HGT loci generated by RAXML search, as described in the Methods. Each tree has a name of the form “RAxML_bestTree.bHd00409.1.faa.aln.ml.newick”: RAXML best tree for gene bHd00409.1, amino acid fasta alignment, generated with maximum likelihood, NEWICK format. (GZ) [file pbio.2002266.s022.tar.gz › S5_Data/prokaryotes/RAxML_bestTree.bHd04086.3.fasta.aln.ml]

(A0A090VI81_9FLAO|OUT|Bacteria|undef|Bacteroidetes:0.22355175735966847927,(((((J6HK43_9FLAO|OUT|Bacteria|undef|Bacteroidetes:0.07632807699648859467,(F0IDZ3_9FLAO|OUT|Bacteria|undef|Bacteroidetes:0.01808746990724043741,(E4MPC0_CAPOC|OUT|Bacteria|undef|Bacteroidetes:0.00000100000050002909,S3BGR4_9FLAO|OUT|Bacteria|undef|Bacteroidetes:0.00448486194980605123):0.00920564956528900982):0.00000100000050002909):0.18315094383834312763,A0A0Q5ZNV0_9FLAO|OUT|Bacteria|undef|Bacteroidetes:0.15841763898217139928):0.05092098448270306749,bHd04086.3:0.90845337274100845804):0.03138507884532375225,(((A0A0K1PY06_9DELT|OUT|Bacteria|undef|Proteobacteria:0.15860977701414097352,A0A0K1PXT7_9DELT|OUT|Bacteria|undef|Proteobacteria:0.15526910813274938383):0.09649297992360113263,(A0A0Q6E326_9RHIZ|OUT|Bacteria|undef|Proteobacteria:0.00000100000050002909,A0A0Q6D8F1_9RHIZ|OUT|Bacteria|undef|Proteobacteria:0.00000100000050002909):0.26490504501331502141):0.06485811610813504990,((A0A0P9F9N6_9CHLR|OUT|Bacteria|undef|Chloroflexi:0.34467802573962369461,D2QRH1_SPILD|OUT|Bacteria|undef|Bacteroidetes:0.20020902626402775626):0.04335319920087019746,(((A0A0Q4Y6W1_9BURK|OUT|Bacteria|undef|Proteobacteria:0.06697715790587505102,Q0B7L0_BURCM|OUT|Bacteria|undef|Proteobacteria:0.14093766080942271568):0.07011038410788235364,W7WBY5_9BURK|OUT|Bacteria|undef|Proteobacteria:0.22583909913903882360):0.11227283672144923454,((A0A0Q7DYI7_9RHIZ|OUT|Bacteria|undef|Proteobacteria:0.01169468305586199124,A0A0Q6NV15_9RHIZ|OUT|Bacteria|undef|Proteobacteria:0.01218678110215869019):0.16475209301130883111,C1D3J7_DEIDV|OUT|Bacteria|undef|Deinococcus-Thermus:0.35154427411220984245):0.05283628829703641838):0.05252059098322161418):0.03069118304229161501):0.04134831963743187955):0.05267043943641577103,C6XD81_METGS|OUT|Bacteria|undef|Proteobacteria:0.34230815979671719296):0.08205728974326967351,A0A074KZ36_9BACT|OUT|Bacteria|undef|Bacteroidetes:0.39185699911599691792):0.0;
