# Supplementary material for: Comparative genomics of the tardigrades Hypsibius dujardini and Ramazzottius varieornatus
Source: PLoS Biol. 2017 Jul 27;15(7):e2002266. doi: 10.1371/journal.pbio.2002266 (PMC5531438; doi:10.1371/journal.pbio.2002266)
Supplement: S5 Data — These data are the phylogenies from which putative HGTs were classified by taxon-of-origin. This compressed file (tar-gzipped) contains a directory, that holds five subdirectories, “complex”, “metazoan”, “non-metazoan”, “prokaryotes”, “viruses”. In each subdirectory is the set of text files containing NEWICK format trees for putative HGT loci generated by RAXML search, as described in the Methods. Each tree has a name of the form “RAxML_bestTree.bHd00409.1.faa.aln.ml.newick”: RAXML best tree for gene bHd00409.1, amino acid fasta alignment, generated with maximum likelihood, NEWICK format. (GZ) [file pbio.2002266.s022.tar.gz › S5_Data/prokaryotes/RAxML_bestTree.bHd04537.1.fasta.aln.ml]

(A0A0A8UR69_LEGHA|OUT|Bacteria|undef|Proteobacteria:0.46447119552650956154,(A0A0W0VQI0_9GAMM|OUT|Bacteria|undef|Proteobacteria:0.44344547997435124209,((A0A0Q9YI47_9COXI|OUT|Bacteria|undef|Proteobacteria:0.42233310141232605073,A0A0Q9YP65_9COXI|OUT|Bacteria|undef|Proteobacteria:0.27375928887238870635):0.26181004675205554744,(((A0A090AMK6_9GAMM|OUT|Bacteria|undef|Proteobacteria:0.75812722263796028521,S3ZJR5_9ACTN|OUT|Bacteria|undef|Actinobacteria:0.73958285605802642770):0.52884911525713018676,bHd04537.1:1.73647119408670302931):0.18149492751095719356,(A0A0F6RMJ2_MICAE|OUT|Bacteria|undef|Cyanobacteria:0.85777221695350869268,D0LQT9_HALO1|OUT|Bacteria|undef|Proteobacteria:1.41569464970656566649):0.03780770912106687365):0.29159830557803845252):0.85645356594478583290):0.18135232931363318154,A0A0W0WKC0_9GAMM|OUT|Bacteria|undef|Proteobacteria:0.35655118997030754713):0.0;
