# Supplementary material for: Comparative genomics of the tardigrades Hypsibius dujardini and Ramazzottius varieornatus
Source: PLoS Biol. 2017 Jul 27;15(7):e2002266. doi: 10.1371/journal.pbio.2002266 (PMC5531438; doi:10.1371/journal.pbio.2002266)
Supplement: S5 Data — These data are the phylogenies from which putative HGTs were classified by taxon-of-origin. This compressed file (tar-gzipped) contains a directory, that holds five subdirectories, “complex”, “metazoan”, “non-metazoan”, “prokaryotes”, “viruses”. In each subdirectory is the set of text files containing NEWICK format trees for putative HGT loci generated by RAXML search, as described in the Methods. Each tree has a name of the form “RAxML_bestTree.bHd00409.1.faa.aln.ml.newick”: RAXML best tree for gene bHd00409.1, amino acid fasta alignment, generated with maximum likelihood, NEWICK format. (GZ) [file pbio.2002266.s022.tar.gz › S5_Data/prokaryotes/RAxML_bestTree.bHd04719.1.fasta.aln.ml]

(A0A0W0W6J3_9GAMM|OUT|Bacteria|undef|Proteobacteria:0.03386131444151877640,(((A0A0Q9YI47_9COXI|OUT|Bacteria|undef|Proteobacteria:0.40221071388715529116,A0A0Q9YP65_9COXI|OUT|Bacteria|undef|Proteobacteria:0.29249721480892021397):0.31561883604231932843,((A0A0C5VQJ2_9GAMM|OUT|Bacteria|undef|Proteobacteria:0.76852677015809511829,A2DJ12_TRIVA|OUT|Eukaryota|undef|undef:1.48197744086923388629):0.27074705701804852032,((A0A0W0VQI0_9GAMM|OUT|Bacteria|undef|Proteobacteria:0.54503100419481487204,(A0A0W0WKC0_9GAMM|OUT|Bacteria|undef|Proteobacteria:0.22264542956733832102,(A0A098GL20_TATMI|OUT|Bacteria|undef|Proteobacteria:0.24976427109860507847,(((W0BAV3_9GAMM|OUT|Bacteria|undef|Proteobacteria:0.00000100000050002909,(Q5X049_LEGPL|OUT|Bacteria|undef|Proteobacteria:0.00000100000050002909,A0A0W0X0P9_9GAMM|OUT|Bacteria|undef|Proteobacteria:0.00000100000050002909):0.00000100000050002909):0.02947711322926645922,A0A0A2SXB8_9GAMM|OUT|Bacteria|undef|Proteobacteria:0.04065050879866851513):0.06249636495937289926,(G9ELK6_9GAMM|OUT|Bacteria|undef|Proteobacteria:0.08949031499357625041,(A0A0W0Z5L9_LEGSP|OUT|Bacteria|undef|Proteobacteria:0.06425668149367987081,A0A0W0ZD76_9GAMM|OUT|Bacteria|undef|Proteobacteria:0.07048809224230190296):0.05677395792941361541):0.02798419683053337756):0.23794972188893562248):0.10943479401755289160):0.21106872069955537330):0.49507474958215014205,(bHd04719.1:1.34842770090183328158,((A0A0K2DUH6_PISSA|OUT|Bacteria|undef|Proteobacteria:0.28126403696391366616,A0A0K2L5G4_PISSA|OUT|Bacteria|undef|Proteobacteria:0.15426100161483538575):0.99167401177812852797,A0A0K2E2B5_PISSA|OUT|Bacteria|undef|Proteobacteria:0.57273894356627297331):0.10017619328028343206):0.16582893884593222222):0.27816391544848168005):0.27867765015789963678):0.93689364590318580106,A0A098G1K6_9GAMM|OUT|Bacteria|undef|Proteobacteria:0.34067191178085493020):0.29664950249865784659,A0A098GB76_TATMI|OUT|Bacteria|undef|Proteobacteria:0.18751694981711236609):0.0;
