# Supplementary material for: Comparative genomics of the tardigrades Hypsibius dujardini and Ramazzottius varieornatus
Source: PLoS Biol. 2017 Jul 27;15(7):e2002266. doi: 10.1371/journal.pbio.2002266 (PMC5531438; doi:10.1371/journal.pbio.2002266)
Supplement: S5 Data — These data are the phylogenies from which putative HGTs were classified by taxon-of-origin. This compressed file (tar-gzipped) contains a directory, that holds five subdirectories, “complex”, “metazoan”, “non-metazoan”, “prokaryotes”, “viruses”. In each subdirectory is the set of text files containing NEWICK format trees for putative HGT loci generated by RAXML search, as described in the Methods. Each tree has a name of the form “RAxML_bestTree.bHd00409.1.faa.aln.ml.newick”: RAXML best tree for gene bHd00409.1, amino acid fasta alignment, generated with maximum likelihood, NEWICK format. (GZ) [file pbio.2002266.s022.tar.gz › S5_Data/prokaryotes/RAxML_bestTree.bHd04720.1.fasta.aln.ml]

(((A0A086WM17_9VIBR|OUT|Bacteria|undef|Proteobacteria:0.00925036212063104490,A0A097QKX0_9VIBR|OUT|Bacteria|undef|Proteobacteria:0.00000100000050002909):0.00000100000050002909,(((A0A0M0HNB8_VIBNE|OUT|Bacteria|undef|Proteobacteria:0.39666254507601506063,(((Q8Z0N5_NOSS1|OUT|Bacteria|undef|Cyanobacteria:0.04366848386541855032,Q3M9R5_ANAVT|OUT|Bacteria|undef|Cyanobacteria:0.00000100000050002909):0.88622678908185237301,(T0SZU8_9DELT|OUT|Bacteria|undef|Proteobacteria:0.87133152745447017828,(bHd04720.1:0.35615505140635694836,((K7Z7T0_BDEBC|OUT|Bacteria|undef|Proteobacteria:0.00829115969514355317,Q6MPW8_BDEBA|OUT|Bacteria|undef|Proteobacteria:0.00000100000050002909):0.28322828413075645804,A0A0B8WLN6_9DELT|OUT|Bacteria|undef|Proteobacteria:0.22596752107508233376):0.10493022182219577387):0.42505341011011510410):0.75962466228515290734):0.64734768595516900547,(A0A098RED2_9GAMM|OUT|Bacteria|undef|Proteobacteria:0.07336173244058977194,W9V1R0_9GAMM|OUT|Bacteria|undef|Proteobacteria:0.14114158802692355899):0.41084107557043114678):0.22783940215262249440):0.17126915144086404807,((F9T8X8_9VIBR|OUT|Bacteria|undef|Proteobacteria:0.13339685411470311727,A0A0H2MRK8_9VIBR|OUT|Bacteria|undef|Proteobacteria:0.09569800822783278149):0.16880189382720636737,(((F9RC67_VIBSN|OUT|Bacteria|undef|Proteobacteria:0.15570629336116084684,F9RYP0_9VIBR|OUT|Bacteria|undef|Proteobacteria:0.10640068996471835350):0.24419502265549553055,A0A090P277_9VIBR|OUT|Bacteria|undef|Proteobacteria:0.11910601013637062140):0.40355643993143042181,E8LTT1_9VIBR|OUT|Bacteria|undef|Proteobacteria:0.36900922985985962210):0.04424151673137732832):0.13569637285668054161):0.17657844408776871004,U0FQF0_9VIBR|OUT|Bacteria|undef|Proteobacteria:0.00000100000050002909):0.03871397988432948023):0.02877905347734784763,A0A0F4P3J9_9VIBR|OUT|Bacteria|undef|Proteobacteria:0.18235232445851864980,A0A0A0SW94_9VIBR|OUT|Bacteria|undef|Proteobacteria:0.00000100000050002909):0.0;
