# Supplementary material for: Comparative genomics of the tardigrades Hypsibius dujardini and Ramazzottius varieornatus
Source: PLoS Biol. 2017 Jul 27;15(7):e2002266. doi: 10.1371/journal.pbio.2002266 (PMC5531438; doi:10.1371/journal.pbio.2002266)
Supplement: S5 Data — These data are the phylogenies from which putative HGTs were classified by taxon-of-origin. This compressed file (tar-gzipped) contains a directory, that holds five subdirectories, “complex”, “metazoan”, “non-metazoan”, “prokaryotes”, “viruses”. In each subdirectory is the set of text files containing NEWICK format trees for putative HGT loci generated by RAXML search, as described in the Methods. Each tree has a name of the form “RAxML_bestTree.bHd00409.1.faa.aln.ml.newick”: RAXML best tree for gene bHd00409.1, amino acid fasta alignment, generated with maximum likelihood, NEWICK format. (GZ) [file pbio.2002266.s022.tar.gz › S5_Data/prokaryotes/RAxML_bestTree.bHd04732.1.fasta.aln.ml]

(W0H364_PSECI|OUT|Bacteria|undef|Proteobacteria:0.28266641745765574978,(L8M5M5_9CYAN|OUT|Bacteria|undef|Cyanobacteria:0.72636154192103907778,((((A0A0B8WLN6_9DELT|OUT|Bacteria|undef|Proteobacteria:0.32968467988744398767,(K7Z7T0_BDEBC|OUT|Bacteria|undef|Proteobacteria:0.00898145859707643636,Q6MPW8_BDEBA|OUT|Bacteria|undef|Proteobacteria:0.00000100000050002909):0.17460226195371972291):0.91304136969511806576,bHd04732.1:0.63476192452553981127):0.89226525249812216334,((A0A0J6NTB2_9NEIS|OUT|Bacteria|undef|Proteobacteria:0.04096874479146472847,A0A0J6N2U3_9NEIS|OUT|Bacteria|undef|Proteobacteria:0.03032102323846138509):0.42991203686071305379,(((((A0A0D6KP23_9CYAN|OUT|Bacteria|undef|Cyanobacteria:0.20626407602765836624,(K9ZE23_ANACC|OUT|Bacteria|undef|Cyanobacteria:0.02652743014326894300,A0A0K2M2G5_9NOST|OUT|Bacteria|undef|Cyanobacteria:0.04851688604549125178):0.26414085082428323537):0.05590304981413645596,(B2J3V7_NOSP7|OUT|Bacteria|undef|Cyanobacteria:0.20660324388772477455,A0A0C1XA09_9CYAN|OUT|Bacteria|undef|Cyanobacteria:0.13120684113956934680):0.01164397920770845855):0.05195513093712274960,A0A0C1QMA3_9CYAN|OUT|Bacteria|undef|Cyanobacteria:0.14234206187730594206):0.02151582196557152993,K9QPT7_NOSS7|OUT|Bacteria|undef|Cyanobacteria:0.30623434675194904919):0.06698285530411385302,((Q3M9R5_ANAVT|OUT|Bacteria|undef|Cyanobacteria:0.02374308318724547076,Q8Z0N5_NOSS1|OUT|Bacteria|undef|Cyanobacteria:0.01812240041769607249):0.07402503309426389233,A0A0S3PG20_9NOSO|OUT|Bacteria|undef|Cyanobacteria:0.11071119265336078208):0.30738210231438600761):0.29539659996286798949):0.19525762008322328223):0.30463424494101859485,(D4XFQ0_9BURK|OUT|Bacteria|undef|Proteobacteria:0.07175463063870891889,E3HX87_ACHXA|OUT|Bacteria|undef|Proteobacteria:0.10489187362787190383):0.62160655186453006582):0.35569636021473099996):0.37175816653904991682,A0A0P9LKI9_PSECA|OUT|Bacteria|undef|Proteobacteria:0.19133334859448641874):0.0;
