# Supplementary material for: Comparative genomics of the tardigrades Hypsibius dujardini and Ramazzottius varieornatus
Source: PLoS Biol. 2017 Jul 27;15(7):e2002266. doi: 10.1371/journal.pbio.2002266 (PMC5531438; doi:10.1371/journal.pbio.2002266)
Supplement: S5 Data — These data are the phylogenies from which putative HGTs were classified by taxon-of-origin. This compressed file (tar-gzipped) contains a directory, that holds five subdirectories, “complex”, “metazoan”, “non-metazoan”, “prokaryotes”, “viruses”. In each subdirectory is the set of text files containing NEWICK format trees for putative HGT loci generated by RAXML search, as described in the Methods. Each tree has a name of the form “RAxML_bestTree.bHd00409.1.faa.aln.ml.newick”: RAXML best tree for gene bHd00409.1, amino acid fasta alignment, generated with maximum likelihood, NEWICK format. (GZ) [file pbio.2002266.s022.tar.gz › S5_Data/prokaryotes/RAxML_bestTree.bHd04733.1.fasta.aln.ml]

((L8M5M5_9CYAN|OUT|Bacteria|undef|Cyanobacteria:0.36495981298113544522,Q5E0G0_VIBF1|OUT|Bacteria|undef|Proteobacteria:1.21015738955297491586):0.24587306403791645004,((W1N8Q6_9GAMM|OUT|Bacteria|undef|Proteobacteria:0.44402364172516955998,W1S2M7_9GAMM|OUT|Bacteria|undef|Proteobacteria:0.70958248767401721491):0.32732100730515661935,(((U1BJC9_9NEIS|OUT|Bacteria|undef|Proteobacteria:0.37081335069930299042,(A0A0J6N2U3_9NEIS|OUT|Bacteria|undef|Proteobacteria:0.04898762725358411091,A0A0J6NTB2_9NEIS|OUT|Bacteria|undef|Proteobacteria:0.02266449246461870598):0.15932466711581139140):0.30172208835310870834,(((((K9ZE23_ANACC|OUT|Bacteria|undef|Cyanobacteria:0.02449709687246029791,A0A0K2M2G5_9NOST|OUT|Bacteria|undef|Cyanobacteria:0.05183479241919414920):0.20596189405601561528,K9QPT7_NOSS7|OUT|Bacteria|undef|Cyanobacteria:0.29757208354316588839):0.10373102139053055892,A0A0C1QMA3_9CYAN|OUT|Bacteria|undef|Cyanobacteria:0.15404797352216728634):0.03038672150054726184,A0A0D6KP23_9CYAN|OUT|Bacteria|undef|Cyanobacteria:0.25611310323474895112):0.05344255729824039236,(A0A0S3PG20_9NOSO|OUT|Bacteria|undef|Cyanobacteria:0.10548518314569474419,(Q3M9R5_ANAVT|OUT|Bacteria|undef|Cyanobacteria:0.02687261876540793584,Q8Z0N5_NOSS1|OUT|Bacteria|undef|Cyanobacteria:0.01494616979447416574):0.07854648021751237108):0.29840613716570568714):0.30493269888325602590):0.30104339474301866630,(L8GHY2_ACACA|OUT|Eukaryota|undef|undef:0.90377753381727232718,(bHd04733.1:0.54206450203000211552,(A0A0B8WLN6_9DELT|OUT|Bacteria|undef|Proteobacteria:0.21514247246468587438,(Q6MPW8_BDEBA|OUT|Bacteria|undef|Proteobacteria:0.00000100000050002909,K7Z7T0_BDEBC|OUT|Bacteria|undef|Proteobacteria:0.00872653884691462940):0.26919378721002223953):0.67757539725949689213):0.40522383711218490365):0.32276571102863044205):0.33500788192412472855):0.21492326493165095358,W0H364_PSECI|OUT|Bacteria|undef|Proteobacteria:0.72928723406439666110):0.0;
