# Supplementary material for: Comparative genomics of the tardigrades Hypsibius dujardini and Ramazzottius varieornatus
Source: PLoS Biol. 2017 Jul 27;15(7):e2002266. doi: 10.1371/journal.pbio.2002266 (PMC5531438; doi:10.1371/journal.pbio.2002266)
Supplement: S5 Data — These data are the phylogenies from which putative HGTs were classified by taxon-of-origin. This compressed file (tar-gzipped) contains a directory, that holds five subdirectories, “complex”, “metazoan”, “non-metazoan”, “prokaryotes”, “viruses”. In each subdirectory is the set of text files containing NEWICK format trees for putative HGT loci generated by RAXML search, as described in the Methods. Each tree has a name of the form “RAxML_bestTree.bHd00409.1.faa.aln.ml.newick”: RAXML best tree for gene bHd00409.1, amino acid fasta alignment, generated with maximum likelihood, NEWICK format. (GZ) [file pbio.2002266.s022.tar.gz › S5_Data/prokaryotes/RAxML_bestTree.bHd04734.1.fasta.aln.ml]

((U2AYK2_9PSED|OUT|Bacteria|undef|Proteobacteria:0.10751026108783541535,((A0A0D5L7D4_9BURK|OUT|Bacteria|undef|Proteobacteria:0.70020085032210499509,(B7KG94_CYAP7|OUT|Bacteria|undef|Cyanobacteria:0.62176680002378326151,(((bHd04734.1:0.71553553074019482505,(A0A0B8WLN6_9DELT|OUT|Bacteria|undef|Proteobacteria:0.29613883010924824113,((Q6MPW8_BDEBA|OUT|Bacteria|undef|Proteobacteria:0.00000100000050002909,K7Z7T0_BDEBC|OUT|Bacteria|undef|Proteobacteria:0.00939871615767210247):0.23891066856803222507,T0SZU8_9DELT|OUT|Bacteria|undef|Proteobacteria:1.83619697023873418296):0.01721665955996702288):0.50351620689217879701):0.98887356150273308941,A0A0F4GQ86_9PEZI|OUT|Eukaryota|Fungi|Ascomycota:1.34733561314647976026):1.00204795648442712697,(((A0A0T7BQS9_9CYAN|OUT|Bacteria|undef|Cyanobacteria:0.62023430292068726377,K9QPT7_NOSS7|OUT|Bacteria|undef|Cyanobacteria:0.17163583670119741953):0.20089125623777548402,((A0A0C2QHJ2_9CYAN|OUT|Bacteria|undef|Cyanobacteria:0.10295154138954269729,K9ZE23_ANACC|OUT|Bacteria|undef|Cyanobacteria:0.30085446833191015203):0.06173678592222175965,A0A0C1QMA3_9CYAN|OUT|Bacteria|undef|Cyanobacteria:0.21225945565600679021):0.04690539532726303862):0.17680385913566520895,(Q3M9R5_ANAVT|OUT|Bacteria|undef|Cyanobacteria:0.12524855177388297123,A0A0S3PG20_9NOSO|OUT|Bacteria|undef|Cyanobacteria:0.11404615163737900907):0.27833025822108958813):0.46329711101772058646):0.13543901717867631862):0.28794294570141232281):0.43396387535256336632,((U9VM45_9CYAN|OUT|Bacteria|undef|Cyanobacteria:0.06828295570656597868,K9EN65_9CYAN|OUT|Bacteria|undef|Cyanobacteria:0.00000100000050002909):1.38297207378166331360,W0H364_PSECI|OUT|Bacteria|undef|Proteobacteria:0.67805312354812397047):0.29408940106483222321):0.31228443550508871995):0.11264594275036306226,L8MTV6_PSEPS|OUT|Bacteria|undef|Proteobacteria:0.40002274257874531616,F4DV96_PSEMN|OUT|Bacteria|undef|Proteobacteria:0.07914491675580667684):0.0;
