# Supplementary material for: Comparative genomics of the tardigrades Hypsibius dujardini and Ramazzottius varieornatus
Source: PLoS Biol. 2017 Jul 27;15(7):e2002266. doi: 10.1371/journal.pbio.2002266 (PMC5531438; doi:10.1371/journal.pbio.2002266)
Supplement: S5 Data — These data are the phylogenies from which putative HGTs were classified by taxon-of-origin. This compressed file (tar-gzipped) contains a directory, that holds five subdirectories, “complex”, “metazoan”, “non-metazoan”, “prokaryotes”, “viruses”. In each subdirectory is the set of text files containing NEWICK format trees for putative HGT loci generated by RAXML search, as described in the Methods. Each tree has a name of the form “RAxML_bestTree.bHd00409.1.faa.aln.ml.newick”: RAXML best tree for gene bHd00409.1, amino acid fasta alignment, generated with maximum likelihood, NEWICK format. (GZ) [file pbio.2002266.s022.tar.gz › S5_Data/prokaryotes/RAxML_bestTree.bHd05107.1.fasta.aln.ml]

((((A0A0Q6D8F1_9RHIZ|OUT|Bacteria|undef|Proteobacteria:0.00000100000050002909,A0A0Q6E326_9RHIZ|OUT|Bacteria|undef|Proteobacteria:0.00000100000050002909):0.19172162255633248829,A0A0K1PY06_9DELT|OUT|Bacteria|undef|Proteobacteria:0.20386869385997982707):0.06948693955434563641,(((A0A0Q4Y6W1_9BURK|OUT|Bacteria|undef|Proteobacteria:0.06131003873894645684,Q0B7L0_BURCM|OUT|Bacteria|undef|Proteobacteria:0.12354845388421434316):0.05398449307628348792,W7WBY5_9BURK|OUT|Bacteria|undef|Proteobacteria:0.20611447890120895843):0.11058130190900673784,(((A0A0Q5ZNV0_9FLAO|OUT|Bacteria|undef|Bacteroidetes:0.15510896501304069495,(J6HK43_9FLAO|OUT|Bacteria|undef|Bacteroidetes:0.07172853358094634368,(F0IDZ3_9FLAO|OUT|Bacteria|undef|Bacteroidetes:0.01691862328615219638,(E4MPC0_CAPOC|OUT|Bacteria|undef|Bacteroidetes:0.00000100000050002909,S3BGR4_9FLAO|OUT|Bacteria|undef|Bacteroidetes:0.00420923437587279910):0.00861611180401303592):0.00000100000050002909):0.15372667851604648881):0.10672282440156337369,(((E1SM09_FERBD|OUT|Bacteria|undef|Proteobacteria:0.30212597480153124962,A0A106BY19_SHEFR|OUT|Bacteria|undef|Proteobacteria:0.23602376354144025128):0.08986263699201718635,A0A090R9V2_9VIBR|OUT|Bacteria|undef|Proteobacteria:0.54632076224008740972):0.10306343110528554119,(A8FZD7_SHESH|OUT|Bacteria|undef|Proteobacteria:0.11782922878344219419,Q6LJC9_PHOPR|OUT|Bacteria|undef|Proteobacteria:0.14837043303159694330):0.14259469373162456107):0.23407995781235593769):0.02722085766066096452,((bHd05107.1:1.30643707226834293600,A0A0P9F9N6_9CHLR|OUT|Bacteria|undef|Chloroflexi:0.24677295115406172599):0.05545106482807856535,D2QRH1_SPILD|OUT|Bacteria|undef|Bacteroidetes:0.17542290014978265122):0.03271339608848686242):0.03323385404281876260):0.02279750511294605098):0.19156979503849677626,A0A0Q6NV15_9RHIZ|OUT|Bacteria|undef|Proteobacteria:0.00953151671723560627,A0A0Q7DYI7_9RHIZ|OUT|Bacteria|undef|Proteobacteria:0.01251144575070809242):0.0;
