# Supplementary material for: Comparative genomics of the tardigrades Hypsibius dujardini and Ramazzottius varieornatus
Source: PLoS Biol. 2017 Jul 27;15(7):e2002266. doi: 10.1371/journal.pbio.2002266 (PMC5531438; doi:10.1371/journal.pbio.2002266)
Supplement: S5 Data — These data are the phylogenies from which putative HGTs were classified by taxon-of-origin. This compressed file (tar-gzipped) contains a directory, that holds five subdirectories, “complex”, “metazoan”, “non-metazoan”, “prokaryotes”, “viruses”. In each subdirectory is the set of text files containing NEWICK format trees for putative HGT loci generated by RAXML search, as described in the Methods. Each tree has a name of the form “RAxML_bestTree.bHd00409.1.faa.aln.ml.newick”: RAXML best tree for gene bHd00409.1, amino acid fasta alignment, generated with maximum likelihood, NEWICK format. (GZ) [file pbio.2002266.s022.tar.gz › S5_Data/prokaryotes/RAxML_bestTree.bHd05294.1.fasta.aln.ml]

(((Q1N3B4_9GAMM|OUT|Bacteria|undef|Proteobacteria:0.41086838252428581342,(A0A0T6UNA2_9PSED|OUT|Bacteria|undef|Proteobacteria:0.18198041544954188242,A0A0B3BUY2_9PSED|OUT|Bacteria|undef|Proteobacteria:0.14764812059181384174):0.14404940494657153538):0.08986713384668074123,((((G0QYM7_ICHMG|OUT|Eukaryota|undef|undef:0.76554269475293923453,(A0A078AVM4_STYLE|OUT|Eukaryota|undef|undef:0.22786681503713226982,(A0A078A9V1_STYLE|OUT|Eukaryota|undef|undef:0.31680898992094064237,A0A078APN1_STYLE|OUT|Eukaryota|undef|undef:0.17620395321220377882):0.11047943523548231504):0.52076730480661692635):0.62662289787865732560,(bHd05294.1:1.59638367481675191861,(A0A0W0Y470_9GAMM|OUT|Bacteria|undef|Proteobacteria:0.25558932296335706846,(((A0A0W0UBD9_9GAMM|OUT|Bacteria|undef|Proteobacteria:0.07786859391188059865,A0A0W0RYT1_9GAMM|OUT|Bacteria|undef|Proteobacteria:0.06302198568611501461):0.08978124164520381867,A0A0W0SMI1_9GAMM|OUT|Bacteria|undef|Proteobacteria:0.18025111747049854527):0.26782194500052258768,A0A0W1A0V8_9GAMM|OUT|Bacteria|undef|Proteobacteria:0.14831939258749818333):0.10970349774527007880):0.68532158855750768822):0.30683171970927808347):0.62837564420014468958,(B0C5J7_ACAM1|OUT|Bacteria|undef|Cyanobacteria:0.44609477598709756929,K9V9Q2_9CYAN|OUT|Bacteria|undef|Cyanobacteria:0.23943576926727705434):0.33516899893664153787):0.70206774589318843294,(B4WXQ0_9GAMM|OUT|Bacteria|undef|Proteobacteria:0.05527173325481844063,((U7G7A8_9GAMM|OUT|Bacteria|undef|Proteobacteria:0.03834895201825230804,A0A095SHZ7_9GAMM|OUT|Bacteria|undef|Proteobacteria:0.04863539065399696132):0.04493210437472896362,A0A095UIF3_9GAMM|OUT|Bacteria|undef|Proteobacteria:0.05719096065657081063):0.02316734627264618526):0.20834575894714421618):0.02156467829534386080):0.18275976705671165279,A0A0T6VZI4_9ALTE|OUT|Bacteria|undef|Proteobacteria:0.02341146030207768083,U7HJP4_9ALTE|OUT|Bacteria|undef|Proteobacteria:0.02561635462436170213):0.0;
