# Supplementary material for: Comparative genomics of the tardigrades Hypsibius dujardini and Ramazzottius varieornatus
Source: PLoS Biol. 2017 Jul 27;15(7):e2002266. doi: 10.1371/journal.pbio.2002266 (PMC5531438; doi:10.1371/journal.pbio.2002266)
Supplement: S5 Data — These data are the phylogenies from which putative HGTs were classified by taxon-of-origin. This compressed file (tar-gzipped) contains a directory, that holds five subdirectories, “complex”, “metazoan”, “non-metazoan”, “prokaryotes”, “viruses”. In each subdirectory is the set of text files containing NEWICK format trees for putative HGT loci generated by RAXML search, as described in the Methods. Each tree has a name of the form “RAxML_bestTree.bHd00409.1.faa.aln.ml.newick”: RAXML best tree for gene bHd00409.1, amino acid fasta alignment, generated with maximum likelihood, NEWICK format. (GZ) [file pbio.2002266.s022.tar.gz › S5_Data/prokaryotes/RAxML_bestTree.bHd05824.1.fasta.aln.ml]

(A8DVE4_NEMVE|IN|Eukaryota|Metazoa|Cnidaria:0.70962091860359843842,((A0A0W0HJ89_PSEVI|OUT|Bacteria|undef|Proteobacteria:0.01173864548426171474,A0A0W0JRC9_PSESY|OUT|Bacteria|undef|Proteobacteria:0.00258906962769248159):0.02323299450969068189,((((S6H6I3_9PSED|OUT|Bacteria|undef|Proteobacteria:0.00501047832282219135,A0A085UVW7_PSESX|OUT|Bacteria|undef|Proteobacteria:0.00000100000050002909):0.10560428838923950623,A0A085VJ33_PSESX|OUT|Bacteria|undef|Proteobacteria:0.07327991339335102050):0.14230656916309292193,(A0A0Q5EBL6_9PSED|OUT|Bacteria|undef|Proteobacteria:0.16381623200180678301,bHd05824.1:0.64471445547758321482):0.07867731543792505500):0.09916025447347186217,((A0A0Q0A5Y4_PSESX|OUT|Bacteria|undef|Proteobacteria:0.00476386741964626974,((A0A0P9JAU6_9PSED|OUT|Bacteria|undef|Proteobacteria:0.00000100000050002909,A0A0N8QL72_9PSED|OUT|Bacteria|undef|Proteobacteria:0.00000100000050002909):0.00475285728804944203,(A0A0N8T762_PSEUB|OUT|Bacteria|undef|Proteobacteria:0.00000100000050002909,Q87U08_PSESM|OUT|Bacteria|undef|Proteobacteria:0.00000100000050002909):0.00000100000050002909):0.00000100000050002909):0.01928483427342478698,(((S6W3J9_PSESF|OUT|Bacteria|undef|Proteobacteria:0.00475320777461517036,(S6UR23_PSESF|OUT|Bacteria|undef|Proteobacteria:0.00000100000050002909,A0A0W0PWC2_PSESF|OUT|Bacteria|undef|Proteobacteria:0.00000100000050002909):0.00474411051320202358):0.00478598472580553814,(F3E0J6_PSEA0|OUT|Bacteria|undef|Proteobacteria:0.00481846030646570535,((A0A0E2UJK3_PSESF|OUT|Bacteria|undef|Proteobacteria:0.00000100000050002909,(A0A0K1DXU5_PSESF|OUT|Bacteria|undef|Proteobacteria:0.00000100000050002909,A0A0K8LU81_PSESF|OUT|Bacteria|undef|Proteobacteria:0.00000100000050002909):0.00000100000050002909):0.00000100000050002909,A0A0Q0FYM5_PSESX|OUT|Bacteria|undef|Proteobacteria:0.00000100000050002909):0.00483225520449029420):0.00479039961033320052):0.00000100000050002909,K2SE11_9PSED|OUT|Bacteria|undef|Proteobacteria:0.00960204284889571401):0.00000100000050002909):0.07981246347024208154):0.04851554089522377294):0.85941082038739624593,X1XCU4_ACYPI|IN|Eukaryota|Metazoa|Arthropoda:1.13549721785873547475):0.0;
