# Supplementary material for: Comparative genomics of the tardigrades Hypsibius dujardini and Ramazzottius varieornatus
Source: PLoS Biol. 2017 Jul 27;15(7):e2002266. doi: 10.1371/journal.pbio.2002266 (PMC5531438; doi:10.1371/journal.pbio.2002266)
Supplement: S5 Data — These data are the phylogenies from which putative HGTs were classified by taxon-of-origin. This compressed file (tar-gzipped) contains a directory, that holds five subdirectories, “complex”, “metazoan”, “non-metazoan”, “prokaryotes”, “viruses”. In each subdirectory is the set of text files containing NEWICK format trees for putative HGT loci generated by RAXML search, as described in the Methods. Each tree has a name of the form “RAxML_bestTree.bHd00409.1.faa.aln.ml.newick”: RAXML best tree for gene bHd00409.1, amino acid fasta alignment, generated with maximum likelihood, NEWICK format. (GZ) [file pbio.2002266.s022.tar.gz › S5_Data/prokaryotes/RAxML_bestTree.bHd05825.1.fasta.aln.ml]

(A0A0B1YYT8_9PSED|OUT|Bacteria|undef|Proteobacteria:0.00527598632959206358,((((A0A010RGC4_PSEFL|OUT|Bacteria|undef|Proteobacteria:0.03668953035214494313,((((J0PCL0_9PSED|OUT|Bacteria|undef|Proteobacteria:0.00000100000050002909,V7DZ48_PSEFL|OUT|Bacteria|undef|Proteobacteria:0.01539362093093536547):0.13783972396349208900,(((J2RGF8_9PSED|OUT|Bacteria|undef|Proteobacteria:0.03861426389825885902,(A0A0F4TTN5_PSEFL|OUT|Bacteria|undef|Proteobacteria:0.01442984445717537638,(A0A0Q8PRQ5_9PSED|OUT|Bacteria|undef|Proteobacteria:0.00000100000050002909,A0A0Q8HKE3_9PSED|OUT|Bacteria|undef|Proteobacteria:0.00000100000050002909):0.00000100000050002909):0.00201979721911015779):0.02147432274806027400,J3HJ26_9PSED|OUT|Bacteria|undef|Proteobacteria:0.00000100000050002909):0.02116599929090743487,(J2RDJ2_9PSED|OUT|Bacteria|undef|Proteobacteria:0.00517015781384086871,K9NR88_9PSED|OUT|Bacteria|undef|Proteobacteria:0.00000100000050002909):0.01010727016639070136):0.00000100000050002909):0.01914790163448194110,(Q3K4D2_PSEPF|OUT|Bacteria|undef|Proteobacteria:0.05018372458403710240,A0A0S8ZKV3_9PSED|OUT|Bacteria|undef|Proteobacteria:0.05191325014408870731):0.01691558827267884008):0.02392722349683479993,J2PKZ5_9PSED|OUT|Bacteria|undef|Proteobacteria:0.02815015264004960827):0.00394869463118712426):0.04529609200279263725,(((U5VLG5_9PSED|OUT|Bacteria|undef|Proteobacteria:0.09934947039306971095,A0A0A7JVV5_9PSED|OUT|Bacteria|undef|Proteobacteria:0.21998135349788833226):0.19547824586588499751,bHd05825.1:1.31687695473842847349):0.21269790441038488593,(S6JH89_9PSED|OUT|Bacteria|undef|Proteobacteria:0.03185338345351198391,X1XCU4_ACYPI|IN|Eukaryota|Metazoa|Arthropoda:2.60693277040828208513):0.12905581622337708447):0.06685406596787446531):0.05777948805296357487,I4KLT8_PSEFL|OUT|Bacteria|undef|Proteobacteria:0.04050737941675468939):0.03088000570891499819,A0A0A4GGC1_9PSED|OUT|Bacteria|undef|Proteobacteria:0.08935498735378970270):0.08268408576436335478,A0A0D9AIB8_PSEFL|OUT|Bacteria|undef|Proteobacteria:0.00516384651214426161):0.0;
