# Supplementary material for: Comparative genomics of the tardigrades Hypsibius dujardini and Ramazzottius varieornatus
Source: PLoS Biol. 2017 Jul 27;15(7):e2002266. doi: 10.1371/journal.pbio.2002266 (PMC5531438; doi:10.1371/journal.pbio.2002266)
Supplement: S5 Data — These data are the phylogenies from which putative HGTs were classified by taxon-of-origin. This compressed file (tar-gzipped) contains a directory, that holds five subdirectories, “complex”, “metazoan”, “non-metazoan”, “prokaryotes”, “viruses”. In each subdirectory is the set of text files containing NEWICK format trees for putative HGT loci generated by RAXML search, as described in the Methods. Each tree has a name of the form “RAxML_bestTree.bHd00409.1.faa.aln.ml.newick”: RAXML best tree for gene bHd00409.1, amino acid fasta alignment, generated with maximum likelihood, NEWICK format. (GZ) [file pbio.2002266.s022.tar.gz › S5_Data/prokaryotes/RAxML_bestTree.bHd05826.1.fasta.aln.ml]

(M5QNR1_9PSED|OUT|Bacteria|undef|Proteobacteria:0.00000100000050002909,(A0A0M5M2T8_9PSED|OUT|Bacteria|undef|Proteobacteria:0.01043456067804028262,(((S6H6I3_9PSED|OUT|Bacteria|undef|Proteobacteria:0.17119691364763284236,W0HHB5_PSECI|OUT|Bacteria|undef|Proteobacteria:0.18287534758534643164):0.27288462608640035034,((bHd05826.1:0.68123206702929062217,(A0A0A4GGC1_9PSED|OUT|Bacteria|undef|Proteobacteria:0.10515119822875163003,A0A0F4XQ15_9PSED|OUT|Bacteria|undef|Proteobacteria:0.04456715322732898721):0.15272943173245270843):0.00900243270428111378,(((((F8G0V9_PSEP6|OUT|Bacteria|undef|Proteobacteria:0.00000100000050002909,(V7DG47_9PSED|OUT|Bacteria|undef|Proteobacteria:0.00000100000050002909,V9V6R2_9PSED|OUT|Bacteria|undef|Proteobacteria:0.00000100000050002909):0.00000100000050002909):0.00728105642603066143,J8V7V7_PSEPU|OUT|Bacteria|undef|Proteobacteria:0.02128322022055010448):0.04563988532385311603,A0A0P7D9G1_PSEPU|OUT|Bacteria|undef|Proteobacteria:0.05278768970638468561):0.02363844378641532726,(S2JWH3_9PSED|OUT|Bacteria|undef|Proteobacteria:0.07916553373007560734,J3DZ62_9PSED|OUT|Bacteria|undef|Proteobacteria:0.05210997378918216100):0.05052778950732663560):0.04043139831845778132,(A0A0L6FLC5_9PSED|OUT|Bacteria|undef|Proteobacteria:0.07112566961497238105,A0A0A7JVV5_9PSED|OUT|Bacteria|undef|Proteobacteria:0.18454661656651497048):0.05492616256980480810):0.26651962637060072625):0.06217379545305495164):0.15107778549971595528,((A0A124ZXL2_9PSED|OUT|Bacteria|undef|Proteobacteria:0.01772936392812686154,(A0A0J6IWF0_9PSED|OUT|Bacteria|undef|Proteobacteria:0.00959825389135217193,A0A0J6INZ0_9PSED|OUT|Bacteria|undef|Proteobacteria:0.00000100000050002909):0.00657939370181536993):0.07060719135541815294,A0A0J6JMG4_PSETA|OUT|Bacteria|undef|Proteobacteria:0.09520166851883950232):0.03495135983326857348):0.08232634378600169056):0.00000100000050002909,A0A109R9M6_PSEFR|OUT|Bacteria|undef|Proteobacteria:0.00000100000050002909):0.0;
