# Supplementary material for: Comparative genomics of the tardigrades Hypsibius dujardini and Ramazzottius varieornatus
Source: PLoS Biol. 2017 Jul 27;15(7):e2002266. doi: 10.1371/journal.pbio.2002266 (PMC5531438; doi:10.1371/journal.pbio.2002266)
Supplement: S5 Data — These data are the phylogenies from which putative HGTs were classified by taxon-of-origin. This compressed file (tar-gzipped) contains a directory, that holds five subdirectories, “complex”, “metazoan”, “non-metazoan”, “prokaryotes”, “viruses”. In each subdirectory is the set of text files containing NEWICK format trees for putative HGT loci generated by RAXML search, as described in the Methods. Each tree has a name of the form “RAxML_bestTree.bHd00409.1.faa.aln.ml.newick”: RAXML best tree for gene bHd00409.1, amino acid fasta alignment, generated with maximum likelihood, NEWICK format. (GZ) [file pbio.2002266.s022.tar.gz › S5_Data/prokaryotes/RAxML_bestTree.bHd05827.1.fasta.aln.ml]

(((((A0A0P9JB84_9PSED|OUT|Bacteria|undef|Proteobacteria:0.01467203603381230653,(F2ZVV6_9PSED|OUT|Bacteria|undef|Proteobacteria:0.00000100000050002909,(A0A0M0VGQ9_9PSED|OUT|Bacteria|undef|Proteobacteria:0.00000100000050002909,F2ZQI4_9PSED|OUT|Bacteria|undef|Proteobacteria:0.00000100000050002909):0.00000100000050002909):0.00485089615251859535):0.00000100000050002909,(A0A0Q0D5N3_9PSED|OUT|Bacteria|undef|Proteobacteria:0.00486774296456512785,((A0A0N0EVA6_9PSED|OUT|Bacteria|undef|Proteobacteria:0.00000100000050002909,A0A0Q0DI62_9PSED|OUT|Bacteria|undef|Proteobacteria:0.00000100000050002909):0.00000100000050002909,A0A0P9SNE2_9PSED|OUT|Bacteria|undef|Proteobacteria:0.00000100000050002909):0.00000100000050002909):0.00488562954044613820):0.09834829378924411780,(A0A0W0INN4_9PSED|OUT|Bacteria|undef|Proteobacteria:0.00839082407704554514,((A0A0P9VUS8_PSEA0|OUT|Bacteria|undef|Proteobacteria:0.00480293457107419143,(F3EZ76_PSEA0|OUT|Bacteria|undef|Proteobacteria:0.00487964482743974848,(F3K920_PSEAJ|OUT|Bacteria|undef|Proteobacteria:0.00000100000050002909,A0A125N246_PSEA0|OUT|Bacteria|undef|Proteobacteria:0.00000100000050002909):0.00000100000050002909):0.00000100000050002909):0.00480717246198780583,A0A0P9IUZ1_PSEA0|OUT|Bacteria|undef|Proteobacteria:0.00000100000050002909):0.01137342353236850748):0.06811947249393819626):0.05203963427229752609,(((A0A098SVG9_9PSED|OUT|Bacteria|undef|Proteobacteria:0.40200534396070747301,(A0A085VJ33_PSESX|OUT|Bacteria|undef|Proteobacteria:0.07343610520464360913,(S6H6I3_9PSED|OUT|Bacteria|undef|Proteobacteria:0.00509760351936936265,A0A085UVW7_PSESX|OUT|Bacteria|undef|Proteobacteria:0.00000100000050002909):0.11230328907333843313):0.05138005678903638518):0.04665047660848572336,(A0A0J6JMG4_PSETA|OUT|Bacteria|undef|Proteobacteria:0.43524399834495586248,bHd05827.1:0.60029053863753356612):0.05768094908496625844):0.05659851915023775965,W0HHB5_PSECI|OUT|Bacteria|undef|Proteobacteria:0.15029036550729446553):0.06009173907158935068):0.90085766781858223062,X1XCU4_ACYPI|IN|Eukaryota|Metazoa|Arthropoda:1.08618805800112827598,A8DVE4_NEMVE|IN|Eukaryota|Metazoa|Cnidaria:0.70314379821385275537):0.0;
