# Supplementary material for: Comparative genomics of the tardigrades Hypsibius dujardini and Ramazzottius varieornatus
Source: PLoS Biol. 2017 Jul 27;15(7):e2002266. doi: 10.1371/journal.pbio.2002266 (PMC5531438; doi:10.1371/journal.pbio.2002266)
Supplement: S5 Data — These data are the phylogenies from which putative HGTs were classified by taxon-of-origin. This compressed file (tar-gzipped) contains a directory, that holds five subdirectories, “complex”, “metazoan”, “non-metazoan”, “prokaryotes”, “viruses”. In each subdirectory is the set of text files containing NEWICK format trees for putative HGT loci generated by RAXML search, as described in the Methods. Each tree has a name of the form “RAxML_bestTree.bHd00409.1.faa.aln.ml.newick”: RAXML best tree for gene bHd00409.1, amino acid fasta alignment, generated with maximum likelihood, NEWICK format. (GZ) [file pbio.2002266.s022.tar.gz › S5_Data/prokaryotes/RAxML_bestTree.bHd05828.1.fasta.aln.ml]

((A0A0P9IUZ1_PSEA0|OUT|Bacteria|undef|Proteobacteria:0.00000100000050002909,(((((((A0A0Q0DI62_9PSED|OUT|Bacteria|undef|Proteobacteria:0.00000100000050002909,(A0A0N0EVA6_9PSED|OUT|Bacteria|undef|Proteobacteria:0.00000100000050002909,A0A0P9SNE2_9PSED|OUT|Bacteria|undef|Proteobacteria:0.00000100000050002909):0.00000100000050002909):0.00000100000050002909,A0A0Q0D5N3_9PSED|OUT|Bacteria|undef|Proteobacteria:0.00481211164600586685):0.00482156069586852590,(A0A0P9JB84_9PSED|OUT|Bacteria|undef|Proteobacteria:0.01449796401124537996,(A0A0M0VGQ9_9PSED|OUT|Bacteria|undef|Proteobacteria:0.00000100000050002909,F2ZQI4_9PSED|OUT|Bacteria|undef|Proteobacteria:0.00000100000050002909):0.00479004236614792925):0.00000100000050002909):0.09540365967000073721,((W0HHB5_PSECI|OUT|Bacteria|undef|Proteobacteria:0.13909644440046423086,(A0A077LI17_9PSED|OUT|Bacteria|undef|Proteobacteria:0.16644698682799810574,A0A0Q5EBL6_9PSED|OUT|Bacteria|undef|Proteobacteria:0.16234040810280717104):0.07126820959505700270):0.03837712195941867660,((bHd05828.1:0.67392548156162013218,((A0A085UVW7_PSESX|OUT|Bacteria|undef|Proteobacteria:0.00000100000050002909,S6H6I3_9PSED|OUT|Bacteria|undef|Proteobacteria:0.00506607465382615148):0.11603905956535065513,A0A085VJ33_PSESX|OUT|Bacteria|undef|Proteobacteria:0.07296031159397603494):0.04057002534791524090):0.03648806575486496229,A0A098SVG9_9PSED|OUT|Bacteria|undef|Proteobacteria:0.40359835500115814888):0.08752151492266350974):0.08841846734705414990):0.02818642551176512093,(A8DVE4_NEMVE|IN|Eukaryota|Metazoa|Cnidaria:0.92353200283627534528,X1XCU4_ACYPI|IN|Eukaryota|Metazoa|Arthropoda:1.28996360593001924144):1.00646471205736864896):0.04037034766394998614,A0A0W0INN4_9PSED|OUT|Bacteria|undef|Proteobacteria:0.00767549128694723724):0.01191970189494531013,A0A0P9ZSC1_PSEAQ|OUT|Bacteria|undef|Proteobacteria:0.01452442597270047105):0.00000100000050002909):0.00478819689468446084,(A0A0P9VUS8_PSEA0|OUT|Bacteria|undef|Proteobacteria:0.00478618370968522232,A0A0P9WWF0_PSEA0|OUT|Bacteria|undef|Proteobacteria:0.00478783460744388201):0.00000100000050002909,A0A0P9NUX7_PSESX|OUT|Bacteria|undef|Proteobacteria:0.00478779963919644894):0.0;
