# Supplementary material for: Comparative genomics of the tardigrades Hypsibius dujardini and Ramazzottius varieornatus
Source: PLoS Biol. 2017 Jul 27;15(7):e2002266. doi: 10.1371/journal.pbio.2002266 (PMC5531438; doi:10.1371/journal.pbio.2002266)
Supplement: S5 Data — These data are the phylogenies from which putative HGTs were classified by taxon-of-origin. This compressed file (tar-gzipped) contains a directory, that holds five subdirectories, “complex”, “metazoan”, “non-metazoan”, “prokaryotes”, “viruses”. In each subdirectory is the set of text files containing NEWICK format trees for putative HGT loci generated by RAXML search, as described in the Methods. Each tree has a name of the form “RAxML_bestTree.bHd00409.1.faa.aln.ml.newick”: RAXML best tree for gene bHd00409.1, amino acid fasta alignment, generated with maximum likelihood, NEWICK format. (GZ) [file pbio.2002266.s022.tar.gz › S5_Data/prokaryotes/RAxML_bestTree.bHd06084.1.fasta.aln.ml]

(A0A0A7K7S6_9FLAO|OUT|Bacteria|undef|Bacteroidetes:0.11928835830893692871,(A4AR22_MARSH|OUT|Bacteria|undef|Bacteroidetes:0.12145752132761969411,(A4CNE7_ROBBH|OUT|Bacteria|undef|Bacteroidetes:0.38008706107203826807,(A0A0Q9ZNN5_9FLAO|OUT|Bacteria|undef|Bacteroidetes:0.52308084685853706297,(((A0A0N0CGB1_9FLAO|OUT|Bacteria|undef|Bacteroidetes:0.02112860068939317881,A2U0Z3_9FLAO|OUT|Bacteria|undef|Bacteroidetes:0.06624764656850154476):0.21226125742586940404,A0A099Y1N2_9FLAO|OUT|Bacteria|undef|Bacteroidetes:0.22180134992240305158):0.38148078218539072104,((G2Z7N9_FLABF|OUT|Bacteria|undef|Bacteroidetes:0.78538723961827761055,(A0A0X7BB72_9FLAO|OUT|Bacteria|undef|Bacteroidetes:0.41851312207647489716,A0A0Q7FUZ1_9FLAO|OUT|Bacteria|undef|Bacteroidetes:0.31171526194698939705):0.22566788810702859136):0.09429724735759907606,((bHd06084.1:0.86514911258738946831,(A1ZSJ1_9BACT|OUT|Bacteria|undef|Bacteroidetes:0.96619810570983633013,K1G6E3_BACFG|OUT|Bacteria|undef|Bacteroidetes:1.02852807286353176153):0.16088434892060873849):0.32573396912430363503,(((H1XZJ5_9SPHI|OUT|Bacteria|undef|Bacteroidetes:0.60658952582048331070,(A0A0Q8GZ48_9BURK|OUT|Bacteria|undef|Proteobacteria:0.73189928057011455209,A0A0N1AL07_9PROT|OUT|Bacteria|undef|Proteobacteria:0.62895531252413505729):0.16780554991385632224):0.19194902979077507754,(A0A0W8ECR8_9BACT|OUT|Bacteria|undef|Bacteroidetes:0.74926132905807407703,F4BYH0_METCG|OUT|Archaea|undef|Euryarchaeota:0.79469909786132331142):0.18895995031109288909):0.04385949794717016598,(A0A0Q5NT98_9SPHI|OUT|Bacteria|undef|Bacteroidetes:0.22565853167828087145,C6Y2G2_PEDHD|OUT|Bacteria|undef|Bacteroidetes:0.49217566202153245625):0.75811787963221133335):0.04366625477888531198):0.35323214639077121779):0.05512957045576439424):0.08089978809023887218):0.07157883543963997064):0.09203247660615132553):0.25540051915252759418,E6XDL4_CELAD|OUT|Bacteria|undef|Bacteroidetes:0.12578272468384213423):0.0;
