# Supplementary material for: Comparative genomics of the tardigrades Hypsibius dujardini and Ramazzottius varieornatus
Source: PLoS Biol. 2017 Jul 27;15(7):e2002266. doi: 10.1371/journal.pbio.2002266 (PMC5531438; doi:10.1371/journal.pbio.2002266)
Supplement: S5 Data — These data are the phylogenies from which putative HGTs were classified by taxon-of-origin. This compressed file (tar-gzipped) contains a directory, that holds five subdirectories, “complex”, “metazoan”, “non-metazoan”, “prokaryotes”, “viruses”. In each subdirectory is the set of text files containing NEWICK format trees for putative HGT loci generated by RAXML search, as described in the Methods. Each tree has a name of the form “RAxML_bestTree.bHd00409.1.faa.aln.ml.newick”: RAXML best tree for gene bHd00409.1, amino acid fasta alignment, generated with maximum likelihood, NEWICK format. (GZ) [file pbio.2002266.s022.tar.gz › S5_Data/prokaryotes/RAxML_bestTree.bHd06318.1.fasta.aln.ml]

((bHd06318.1:1.32115752266498742706,((F8F148_TRECH|OUT|Bacteria|undef|Spirochaetes:1.17267306135870996719,((A0A0A6D051_9SPHN|OUT|Bacteria|undef|Proteobacteria:0.00000100000050002909,(A0A0Q4I8B2_9SPHN|OUT|Bacteria|undef|Proteobacteria:0.02059796647956642704,A0A0Q4KHZ3_9SPHN|OUT|Bacteria|undef|Proteobacteria:0.00793840518022293981):0.03676402674362987816):0.94528485603037382123,D5HAG9_SALRM|OUT|Bacteria|undef|Bacteroidetes:0.89048746082160123994):0.14453163595552415144):0.14504337455329421869,(H2BZ76_9FLAO|OUT|Bacteria|undef|Bacteroidetes:0.41319706365083669342,((G0L110_ZOBGA|OUT|Bacteria|undef|Bacteroidetes:0.38422890314396457301,A0A099XU74_9FLAO|OUT|Bacteria|undef|Bacteroidetes:0.59948503035093148039):0.09338578895213635322,(W2UT96_9FLAO|OUT|Bacteria|undef|Bacteroidetes:0.43832007728181654471,(A0A085EHC5_9FLAO|OUT|Bacteria|undef|Bacteroidetes:0.39625695139708566606,(A0A0Q0WD26_9FLAO|OUT|Bacteria|undef|Bacteroidetes:0.19416893638641316566,((A0A124F519_9FLAO|OUT|Bacteria|undef|Bacteroidetes:0.09984024153365986254,A0A0D0K2R4_9FLAO|OUT|Bacteria|undef|Bacteroidetes:0.12136284412276787670):0.09575611730994421089,(A0A0J0YCI7_9FLAO|OUT|Bacteria|undef|Bacteroidetes:0.16744037133396064143,A0A0Q7FUZ1_9FLAO|OUT|Bacteria|undef|Bacteroidetes:0.14348834438104215994):0.02776882274613089174):0.03735262278373478739):0.17385529640625096981):0.17073242698037013887):0.07048015489225283037):0.12339638133125328812):0.48626109955670898666):0.15940143917928115136):0.26057694854764668069,(W6U7G2_9SPHI|OUT|Bacteria|undef|Bacteroidetes:0.28303369168671449474,(W6TVG7_9SPHI|OUT|Bacteria|undef|Bacteroidetes:0.35059149872820510874,(A0A0J1BIN5_9SPHI|OUT|Bacteria|undef|Bacteroidetes:0.31947820502638119011,A0A0Q5NT98_9SPHI|OUT|Bacteria|undef|Bacteroidetes:0.14996692168941119783):0.07148575907224222203):0.28203376849894667977):0.39215732409604941999,F4C6T3_SPHS2|OUT|Bacteria|undef|Bacteroidetes:0.57534769880636726924):0.0;
