# Supplementary material for: Comparative genomics of the tardigrades Hypsibius dujardini and Ramazzottius varieornatus
Source: PLoS Biol. 2017 Jul 27;15(7):e2002266. doi: 10.1371/journal.pbio.2002266 (PMC5531438; doi:10.1371/journal.pbio.2002266)
Supplement: S5 Data — These data are the phylogenies from which putative HGTs were classified by taxon-of-origin. This compressed file (tar-gzipped) contains a directory, that holds five subdirectories, “complex”, “metazoan”, “non-metazoan”, “prokaryotes”, “viruses”. In each subdirectory is the set of text files containing NEWICK format trees for putative HGT loci generated by RAXML search, as described in the Methods. Each tree has a name of the form “RAxML_bestTree.bHd00409.1.faa.aln.ml.newick”: RAXML best tree for gene bHd00409.1, amino acid fasta alignment, generated with maximum likelihood, NEWICK format. (GZ) [file pbio.2002266.s022.tar.gz › S5_Data/prokaryotes/RAxML_bestTree.bHd06490.1.fasta.aln.ml]

(((K8RIS8_9BURK|OUT|Bacteria|undef|Proteobacteria:1.30917577931938700075,(Q7NYQ2_CHRVO|OUT|Bacteria|undef|Proteobacteria:1.20064953445138322685,((A0A0K2DUH6_PISSA|OUT|Bacteria|undef|Proteobacteria:1.28627132011226885666,A0A0K2E2B5_PISSA|OUT|Bacteria|undef|Proteobacteria:0.42831019390313124218):0.30109523920922565132,(A0A0W0VQI0_9GAMM|OUT|Bacteria|undef|Proteobacteria:0.45051378910782258203,(A0A0W0WKC0_9GAMM|OUT|Bacteria|undef|Proteobacteria:0.26210649291127108285,((A0A0A8UR69_LEGHA|OUT|Bacteria|undef|Proteobacteria:0.37033034594012775864,A0A0W0SNK4_9GAMM|OUT|Bacteria|undef|Proteobacteria:0.24299736263265253600):0.09026711072970378114,G9ELK6_9GAMM|OUT|Bacteria|undef|Proteobacteria:0.29572662374430869203):0.11451849600561785081):0.22238318235787490895):0.49091518742581652379):0.12822076732499473883):0.16559397817176410572):0.15457372617721606978,((A0A0F6RMJ2_MICAE|OUT|Bacteria|undef|Cyanobacteria:0.80663317741863616028,((bHd06490.1:1.22989298705010585699,(F2UID4_SALR5|OUT|Eukaryota|undef|undef:1.39321958318808847288,((A0A090AMK6_9GAMM|OUT|Bacteria|undef|Proteobacteria:0.80290690442118450854,S3ZJR5_9ACTN|OUT|Bacteria|undef|Actinobacteria:0.86239548273345101315):0.41979359365837976004,A0A0C5VQJ2_9GAMM|OUT|Bacteria|undef|Proteobacteria:0.60873009653950083120):0.26436551137260833055):0.28197735094869508243):0.04156991851722196402,(A2DJ12_TRIVA|OUT|Eukaryota|undef|undef:1.32105210466542710712,A0A077FJZ8_9RICK|OUT|Bacteria|undef|Proteobacteria:1.43963170758638381308):0.55672626369440203487):0.10180237355550943168):0.08960665852781794782,(A0A0Q9YP65_9COXI|OUT|Bacteria|undef|Proteobacteria:0.25441759023236781845,A0A0Q9YI47_9COXI|OUT|Bacteria|undef|Proteobacteria:0.37836162790804211964):0.41884316160679224694):0.02194202435665632001):0.88578668203508259538,A0A098GB76_TATMI|OUT|Bacteria|undef|Proteobacteria:0.36523459517651402084,A0A098G1K6_9GAMM|OUT|Bacteria|undef|Proteobacteria:0.30924118709207215616):0.0;
