# Supplementary material for: Comparative genomics of the tardigrades Hypsibius dujardini and Ramazzottius varieornatus
Source: PLoS Biol. 2017 Jul 27;15(7):e2002266. doi: 10.1371/journal.pbio.2002266 (PMC5531438; doi:10.1371/journal.pbio.2002266)
Supplement: S5 Data — These data are the phylogenies from which putative HGTs were classified by taxon-of-origin. This compressed file (tar-gzipped) contains a directory, that holds five subdirectories, “complex”, “metazoan”, “non-metazoan”, “prokaryotes”, “viruses”. In each subdirectory is the set of text files containing NEWICK format trees for putative HGT loci generated by RAXML search, as described in the Methods. Each tree has a name of the form “RAxML_bestTree.bHd00409.1.faa.aln.ml.newick”: RAXML best tree for gene bHd00409.1, amino acid fasta alignment, generated with maximum likelihood, NEWICK format. (GZ) [file pbio.2002266.s022.tar.gz › S5_Data/prokaryotes/RAxML_bestTree.bHd06618.1.fasta.aln.ml]

((A0A0Q4LEM8_9SPHI|OUT|Bacteria|undef|Bacteroidetes:0.39846840363304114607,A0A0Q4GP75_9SPHI|OUT|Bacteria|undef|Bacteroidetes:0.33139236456261961239):0.32429723265140697475,((((A0A090Y3V9_PAEMA|OUT|Bacteria|undef|Firmicutes:0.71622643033134336665,C7PEL1_CHIPD|OUT|Bacteria|undef|Bacteroidetes:1.18086144056894437604):0.18147807854988690091,((G8T6N2_NIAKG|OUT|Bacteria|undef|Bacteroidetes:0.38440650277139254420,(((C7PEM1_CHIPD|OUT|Bacteria|undef|Bacteroidetes:0.50333959175227849236,(A0A0Q4L6U6_9SPHI|OUT|Bacteria|undef|Bacteroidetes:0.11265487492834805328,A0A0Q5UCF4_9SPHI|OUT|Bacteria|undef|Bacteroidetes:0.26105397254180767730):0.32922180730629313494):0.04929600843246853548,(C7PD42_CHIPD|OUT|Bacteria|undef|Bacteroidetes:0.56581043311078682567,((A0A0T5VR65_9SPHI|OUT|Bacteria|undef|Bacteroidetes:0.08000731773924839307,A0A0J0Y870_9SPHI|OUT|Bacteria|undef|Bacteroidetes:0.06124361940858045333):0.25998028551890689508,A0A0P0NMS7_9SPHI|OUT|Bacteria|undef|Bacteroidetes:0.27671441615074632292):0.45765938604647071752):0.18391103337937486639):0.10500495662834523347,(C7PIY0_CHIPD|OUT|Bacteria|undef|Bacteroidetes:0.52398140433865136867,(Q08Z33_STIAD|OUT|Bacteria|undef|Proteobacteria:0.07692070811468959546,((A0A0G2ZTL6_9DELT|OUT|Bacteria|undef|Proteobacteria:0.07802742816590628461,S9QS76_9DELT|OUT|Bacteria|undef|Proteobacteria:0.19079521962644455102):0.05225306678584945574,S9QVB8_9DELT|OUT|Bacteria|undef|Proteobacteria:0.13555038816091713461):0.07837679308773463915):0.24006850896943640605):0.06342528492035288956):0.06292272445348311150):0.07030127349024571648,bHd06618.1:0.77030731868050428268):0.08275437234246810214):0.14091043815807111073,D5BI71_ZUNPS|OUT|Bacteria|undef|Bacteroidetes:1.10987459703655932941):0.32940445490887049207,H1Y4F4_9SPHI|OUT|Bacteria|undef|Bacteroidetes:0.89926843421540503254):0.12371331837879452620,A6E7E4_9SPHI|OUT|Bacteria|undef|Bacteroidetes:0.45125171980314665587):0.0;
