# Supplementary material for: Comparative genomics of the tardigrades Hypsibius dujardini and Ramazzottius varieornatus
Source: PLoS Biol. 2017 Jul 27;15(7):e2002266. doi: 10.1371/journal.pbio.2002266 (PMC5531438; doi:10.1371/journal.pbio.2002266)
Supplement: S5 Data — These data are the phylogenies from which putative HGTs were classified by taxon-of-origin. This compressed file (tar-gzipped) contains a directory, that holds five subdirectories, “complex”, “metazoan”, “non-metazoan”, “prokaryotes”, “viruses”. In each subdirectory is the set of text files containing NEWICK format trees for putative HGT loci generated by RAXML search, as described in the Methods. Each tree has a name of the form “RAxML_bestTree.bHd00409.1.faa.aln.ml.newick”: RAXML best tree for gene bHd00409.1, amino acid fasta alignment, generated with maximum likelihood, NEWICK format. (GZ) [file pbio.2002266.s022.tar.gz › S5_Data/prokaryotes/RAxML_bestTree.bHd06676.1.fasta.aln.ml]

(((W7WBY5_9BURK|OUT|Bacteria|undef|Proteobacteria:0.00000100000050002909,W7VTV6_9BURK|OUT|Bacteria|undef|Proteobacteria:0.00544604108815405132):0.23116168355401059409,(((((A0A0Q6E326_9RHIZ|OUT|Bacteria|undef|Proteobacteria:0.00000100000050002909,A0A0Q6D8F1_9RHIZ|OUT|Bacteria|undef|Proteobacteria:0.00000100000050002909):0.25362004777000113354,(A0A0K1PY06_9DELT|OUT|Bacteria|undef|Proteobacteria:0.15816949386952328105,A0A0K1PXT7_9DELT|OUT|Bacteria|undef|Proteobacteria:0.14312033941779236934):0.10041894455018832155):0.05988204819711533816,((A0A0Q5ZNV0_9FLAO|OUT|Bacteria|undef|Bacteroidetes:0.16850815902434432281,(F0IDZ3_9FLAO|OUT|Bacteria|undef|Bacteroidetes:0.02242829962918158754,J6HK43_9FLAO|OUT|Bacteria|undef|Bacteroidetes:0.07465438607723673403):0.16814880614033034245):0.06259559482930002194,(C6XD81_METGS|OUT|Bacteria|undef|Proteobacteria:0.37200050749266072581,(A0A074KZ36_9BACT|OUT|Bacteria|undef|Bacteroidetes:0.40360195312397861844,(A0A090VI81_9FLAO|OUT|Bacteria|undef|Bacteroidetes:0.22781813998011132827,G0L6S3_ZOBGA|OUT|Bacteria|undef|Bacteroidetes:0.38878344276738713292):0.05238524461663258969):0.05830899052941482946):0.04137400456118654063):0.07703793590966878657):0.02162009405043174154,(A0A0P9F9N6_9CHLR|OUT|Bacteria|undef|Chloroflexi:0.33396797742485129223,D2QRH1_SPILD|OUT|Bacteria|undef|Bacteroidetes:0.20972391744372448352):0.04826596194008792029):0.04199235512065105369,((bHd06676.1:1.38839418672650793951,C1D3J7_DEIDV|OUT|Bacteria|undef|Deinococcus-Thermus:0.21215228498445629080):0.11366658096701631742,(A0A0Q6NV15_9RHIZ|OUT|Bacteria|undef|Proteobacteria:0.01312772110269507658,A0A0Q7DYI7_9RHIZ|OUT|Bacteria|undef|Proteobacteria:0.01051292943413016309):0.16516051723531735562):0.05286010030382600616):0.12285249505056200503):0.06552626553066351334,Q0B7L0_BURCM|OUT|Bacteria|undef|Proteobacteria:0.13802965687945559226,A0A0Q4Y6W1_9BURK|OUT|Bacteria|undef|Proteobacteria:0.06687614317333095970):0.0;
