# Supplementary material for: Comparative genomics of the tardigrades Hypsibius dujardini and Ramazzottius varieornatus
Source: PLoS Biol. 2017 Jul 27;15(7):e2002266. doi: 10.1371/journal.pbio.2002266 (PMC5531438; doi:10.1371/journal.pbio.2002266)
Supplement: S5 Data — These data are the phylogenies from which putative HGTs were classified by taxon-of-origin. This compressed file (tar-gzipped) contains a directory, that holds five subdirectories, “complex”, “metazoan”, “non-metazoan”, “prokaryotes”, “viruses”. In each subdirectory is the set of text files containing NEWICK format trees for putative HGT loci generated by RAXML search, as described in the Methods. Each tree has a name of the form “RAxML_bestTree.bHd00409.1.faa.aln.ml.newick”: RAXML best tree for gene bHd00409.1, amino acid fasta alignment, generated with maximum likelihood, NEWICK format. (GZ) [file pbio.2002266.s022.tar.gz › S5_Data/prokaryotes/RAxML_bestTree.bHd06712.1.fasta.aln.ml]

(((A0A091JCP1_9AVES|IN|Eukaryota|Metazoa|Chordata:0.01816790166072110649,((((((((((A0A0A2LQU3_9FLAO|OUT|Bacteria|undef|Bacteroidetes:0.51616971793044907901,((A0A0M0M920_9GAMM|OUT|Bacteria|undef|Proteobacteria:0.32335016632562824102,(A0A0M5IL71_SPHS1|OUT|Bacteria|undef|Proteobacteria:0.10709214108983179659,(A0A0W1DPZ7_9SPHN|OUT|Bacteria|undef|Proteobacteria:0.06789605883921445706,(A0A0W1D819_9SPHN|OUT|Bacteria|undef|Proteobacteria:0.04808569635654086349,((A0A0W1F3L7_9SPHN|OUT|Bacteria|undef|Proteobacteria:0.00768925946400392853,A0A095BKS9_9SPHN|OUT|Bacteria|undef|Proteobacteria:0.00867044269333619964):0.01634559421396754655,(A0A0M9TXN3_9SPHN|OUT|Bacteria|undef|Proteobacteria:0.02609196330398682109,A0A0A7PHI2_9SPHN|OUT|Bacteria|undef|Proteobacteria:0.02238652234133497315):0.01112410794966619924):0.02073870492620783629):0.03590919774731644865):0.06910045436165952737):0.24119525245849490758):0.11349862188603355995,A0A101W748_9FLAO|OUT|Bacteria|undef|Bacteroidetes:0.41361500255129884929):0.07004746910078378519):0.06481235130800938604,E5V759_9BACE|OUT|Bacteria|undef|Bacteroidetes:0.56623098630464552272):0.12493354842747195210,((((D3EZH8_CONWI|OUT|Bacteria|undef|Actinobacteria:0.55364796216598510803,(bHd06712.1:0.81400514262409118249,A0A0B6WSD8_9BACT|OUT|Bacteria|undef|Acidobacteria:0.31204975819825508943):0.10446762375656623578):0.07821453633146102646,A0A0S8B2B4_9BACT|OUT|Bacteria|undef|Gemmatimonadetes:0.52354350834182439289):0.05904280786764574268,A0A102D092_9BACT|OUT|Bacteria|undef|Bacteroidetes:0.51878987300772638758):0.08382579790564360922,((A0A0Q6SLT2_9BURK|OUT|Bacteria|undef|Proteobacteria:0.39607594280125146824,(A0A098UFY0_9BURK|OUT|Bacteria|undef|Proteobacteria:0.48443112749011307816,A0A0Q5TB67_9SPHI|OUT|Bacteria|undef|Bacteroidetes:0.35738244038831940008):0.06880205158155777712):0.29247973987211373093,A0A081SI74_9CHLB|OUT|Bacteria|undef|Chlorobi:0.55212201671257776781):0.07980338388547789097):0.08883795398822347256):0.15691381967396336727,A0YBP8_9GAMM|OUT|Bacteria|undef|Proteobacteria:0.86860213118580220648):1.03799924640390028863,(I1G904_AMPQE|IN|Eukaryota|Metazoa|Porifera:0.96487400753785401708,I1GCY0_AMPQE|IN|Eukaryota|Metazoa|Porifera:1.28900457091222353512):0.11575569662642629098):0.49476920491005282887,(I1GDD8_AMPQE|IN|Eukaryota|Metazoa|Porifera:0.21641746558460350780,I1GIK7_AMPQE|IN|Eukaryota|Metazoa|Porifera:0.22680257994717456516):0.40471326000194673966):0.10585136448091089778,((V3ZX49_LOTGI|IN|Eukaryota|Metazoa|Mollusca:0.27687774542037318914,V4A1Z7_LOTGI|IN|Eukaryota|Metazoa|Mollusca:0.40384591668342390003):0.36186521225470597019,(V4A7B2_LOTGI|IN|Eukaryota|Metazoa|Mollusca:0.53713503593649625234,V4BHE2_LOTGI|IN|Eukaryota|Metazoa|Mollusca:0.52190111122482440997):0.14265850905489549372):0.11347754755343016086):0.13257229088366867531,T1EEJ9_HELRO|IN|Eukaryota|Metazoa|Annelida:1.00807796392034743072):0.41099436860714183561,A0A091HV22_CALAN|IN|Eukaryota|Metazoa|Chordata:0.00970283175389723661):0.02148554269434695477,((H9KYZ6_CHICK|IN|Eukaryota|Metazoa|Chordata:0.13245415438982044432,(V8NWF9_OPHHA|IN|Eukaryota|Metazoa|Chordata:0.41350045974217758404,M7BCJ4_CHEMY|IN|Eukaryota|Metazoa|Chordata:0.11638547375228780467):0.16241550807303334336):0.03296129173722104483,A0A093H7M0_PICPB|IN|Eukaryota|Metazoa|Chordata:0.05768422511586165924):0.00650881278816165931):0.01191679132719541089):0.01660668057906493356,(A0A087RCN6_APTFO|IN|Eukaryota|Metazoa|Chordata:0.00634014142379250509,A0A093RGM6_PYGAD|IN|Eukaryota|Metazoa|Chordata:0.02637455732803575814):0.02661443406292191699):0.00836809872176870993,A0A0Q3U379_AMAAE|IN|Eukaryota|Metazoa|Chordata:0.10509852125616463148,A0A091VJJ9_NIPNI|IN|Eukaryota|Metazoa|Chordata:0.02999728173555685912):0.0;
