# Supplementary material for: Comparative genomics of the tardigrades Hypsibius dujardini and Ramazzottius varieornatus
Source: PLoS Biol. 2017 Jul 27;15(7):e2002266. doi: 10.1371/journal.pbio.2002266 (PMC5531438; doi:10.1371/journal.pbio.2002266)
Supplement: S5 Data — These data are the phylogenies from which putative HGTs were classified by taxon-of-origin. This compressed file (tar-gzipped) contains a directory, that holds five subdirectories, “complex”, “metazoan”, “non-metazoan”, “prokaryotes”, “viruses”. In each subdirectory is the set of text files containing NEWICK format trees for putative HGT loci generated by RAXML search, as described in the Methods. Each tree has a name of the form “RAxML_bestTree.bHd00409.1.faa.aln.ml.newick”: RAXML best tree for gene bHd00409.1, amino acid fasta alignment, generated with maximum likelihood, NEWICK format. (GZ) [file pbio.2002266.s022.tar.gz › S5_Data/prokaryotes/RAxML_bestTree.bHd06719.1.fasta.aln.ml]

((((I0JV87_9PSEU|OUT|Bacteria|undef|Actinobacteria:0.48958359436160669986,(((((A0A067QHF8_ZOONE|IN|Eukaryota|Metazoa|Arthropoda:0.53546598709558734797,K1PNZ5_CRAGI|IN|Eukaryota|Metazoa|Mollusca:0.36966992057553055284):0.09386452980625301090,(A0A0L0C232_LUCCU|IN|Eukaryota|Metazoa|Arthropoda:0.78751551231634142614,((G5AXV0_HETGA|IN|Eukaryota|Metazoa|Chordata:0.07168890518212694962,H0VLR7_CAVPO|IN|Eukaryota|Metazoa|Chordata:0.06424588224767678601):0.03638980323118216204,(F6PLF0_MACMU|IN|Eukaryota|Metazoa|Chordata:0.00000100000050002909,G7PQF0_MACFA|IN|Eukaryota|Metazoa|Chordata:0.00258708611240515132):0.06621948890679460464):0.26933848026311957291):0.06754949688103628613):0.23637787366922527466,(U1P0B7_ASCSU|IN|Eukaryota|Metazoa|Nematoda:0.37310948796479953549,(H3F8T7_PRIPA|IN|Eukaryota|Metazoa|Nematoda:0.28470142410039073200,(((A0A0N4WYL0_HAEPC|IN|Eukaryota|Metazoa|Nematoda:0.03538525162601369872,A0A0N4XBI7_HAEPC|IN|Eukaryota|Metazoa|Nematoda:0.01132595507446573953):0.19083656008966223827,A0A0N4Y696_NIPBR|IN|Eukaryota|Metazoa|Nematoda:0.13138266093183664784):0.11753311573076229146,(((A8XYN7_CAEBR|IN|Eukaryota|Metazoa|Nematoda:0.05602952572792695152,CATA1_CAEEL|IN|Eukaryota|Metazoa|Nematoda:0.05554800119361169575):0.05204602906187590083,H2WK08_CAEJA|IN|Eukaryota|Metazoa|Nematoda:0.04846479134876338635):0.17507836445438726414,(E3MMR7_CAERE|IN|Eukaryota|Metazoa|Nematoda:0.07648169425428107127,A8XYN6_CAEBR|IN|Eukaryota|Metazoa|Nematoda:0.08687941623577992434):0.22226221512509844458):0.23324079379684045654):0.05673458448884581562):0.09704934998372719002):0.07749065189061109249):0.16884930261887018399,A0A0N4V3L0_ENTVE|IN|Eukaryota|Metazoa|Nematoda:0.60042669788454239299):2.04292871174953338809,((K4M8J3_9EURY|OUT|Archaea|undef|Euryarchaeota:0.19252921060634350936,A0A0E3SMS7_METBA|OUT|Archaea|undef|Euryarchaeota:0.11790024362354346865):0.20995192959931135990,(U5L560_9BACI|OUT|Bacteria|undef|Firmicutes:0.00000100000050002909,Q2BCA9_9BACI|OUT|Bacteria|undef|Firmicutes:0.00000100000050002909):0.33080803589633223094):0.10669198823176080648):0.05672251031045715680):0.09333806100764767411,bHd06719.1:1.05404323186180826077):0.14400238676940776972,(A0A077ZM53_TRITR|IN|Eukaryota|Metazoa|Nematoda:0.62806905539894064550,(R4WKK1_9BURK|OUT|Bacteria|undef|Proteobacteria:0.29697990730198664533,(((K5Z5S2_9PSED|OUT|Bacteria|undef|Proteobacteria:0.01647047189244756071,(A0A061JUP2_PSEST|OUT|Bacteria|undef|Proteobacteria:0.03251894528069197710,(I4CZF6_PSEST|OUT|Bacteria|undef|Proteobacteria:0.00913407607996686785,(V4QAE1_PSECO|OUT|Bacteria|undef|Proteobacteria:0.01515696141830959708,(A0A0I9SHF7_9PSED|OUT|Bacteria|undef|Proteobacteria:0.00460852698636668272,A0A0D7EAK8_PSEST|OUT|Bacteria|undef|Proteobacteria:0.00152514263421931460):0.00191964363178952126):0.00329266424230034325):0.01663542881920858363):0.01163506365319312390):0.01300225314989979924,((A0A0T6VC15_9PSED|OUT|Bacteria|undef|Proteobacteria:0.00768554841077872739,A0A0T6VWI5_9PSED|OUT|Bacteria|undef|Proteobacteria:0.00000100000050002909):0.10152563352281049336,A0A078LV69_9PSED|OUT|Bacteria|undef|Proteobacteria:0.04561714140656027844):0.02215341896749663253):0.07645304069883974984,(A0A0D9AVE9_PSEST|OUT|Bacteria|undef|Proteobacteria:0.02039546909432463084,(A0A0A1G9G1_9PSED|OUT|Bacteria|undef|Proteobacteria:0.02925082719693803887,W8RNU0_PSEST|OUT|Bacteria|undef|Proteobacteria:0.02081613058035771194):0.01847329072029643346):0.04493024496203152501):0.20181130436078209556):0.06245920014041972390):0.04656147172256459160):0.33934778703916729237,A0A0F4QRK8_9GAMM|OUT|Bacteria|undef|Proteobacteria:0.06200433224283412315,W1N9A9_9GAMM|OUT|Bacteria|undef|Proteobacteria:0.10253602507875976546):0.0;
