# Supplementary material for: Comparative genomics of the tardigrades Hypsibius dujardini and Ramazzottius varieornatus
Source: PLoS Biol. 2017 Jul 27;15(7):e2002266. doi: 10.1371/journal.pbio.2002266 (PMC5531438; doi:10.1371/journal.pbio.2002266)
Supplement: S5 Data — These data are the phylogenies from which putative HGTs were classified by taxon-of-origin. This compressed file (tar-gzipped) contains a directory, that holds five subdirectories, “complex”, “metazoan”, “non-metazoan”, “prokaryotes”, “viruses”. In each subdirectory is the set of text files containing NEWICK format trees for putative HGT loci generated by RAXML search, as described in the Methods. Each tree has a name of the form “RAxML_bestTree.bHd00409.1.faa.aln.ml.newick”: RAXML best tree for gene bHd00409.1, amino acid fasta alignment, generated with maximum likelihood, NEWICK format. (GZ) [file pbio.2002266.s022.tar.gz › S5_Data/prokaryotes/RAxML_bestTree.bHd06799.1.fasta.aln.ml]

(A0A0L1HEJ4_9PLEO|OUT|Eukaryota|Fungi|Ascomycota:0.29248092181227824948,(((((A0A0R3RBC5_9BILA|IN|Eukaryota|Metazoa|Nematoda:1.23861259643011423215,((K1QGN6_CRAGI|IN|Eukaryota|Metazoa|Mollusca:0.81894039588511846617,((F7DUJ6_MONDO|IN|Eukaryota|Metazoa|Chordata:0.11251959012720637310,(I3M8F3_ICTTR|IN|Eukaryota|Metazoa|Chordata:0.12012288593470606124,G3HKN3_CRIGR|IN|Eukaryota|Metazoa|Chordata:0.13240249983653806787):0.13684311690792916316):0.32422364223220012658,(C3Y365_BRAFL|IN|Eukaryota|Metazoa|Chordata:0.32605161628729822931,W4YRT4_STRPU|IN|Eukaryota|Metazoa|Echinodermata:0.72934135209826189694):0.18183478406476316636):0.21711573461846511712):0.85978438185662653392,((I1FA44_AMPQE|IN|Eukaryota|Metazoa|Porifera:0.55785727612923552421,(I1F897_AMPQE|IN|Eukaryota|Metazoa|Porifera:0.03121186195833900584,(I1F896_AMPQE|IN|Eukaryota|Metazoa|Porifera:0.02567043074656585183,I1F898_AMPQE|IN|Eukaryota|Metazoa|Porifera:0.08313436254735520614):0.00502204661105756529):0.19817016838791473576):0.45087457399654479184,(W4YNT7_STRPU|IN|Eukaryota|Metazoa|Echinodermata:0.03104025167150595635,W4YNT1_STRPU|IN|Eukaryota|Metazoa|Echinodermata:0.03496076307895340518):0.43386178228884586527):0.87125302319428832298):0.33477636871978033728):0.39950702068619736718,((A0A0C2QFM6_9CYAN|OUT|Bacteria|undef|Cyanobacteria:0.10321656501133263939,A0A0C1XYI7_9CYAN|OUT|Bacteria|undef|Cyanobacteria:0.09345186360932684899):0.60089995903292747759,(A0A0N0ASW8_9PSEU|OUT|Bacteria|undef|Actinobacteria:0.89020213656562185989,(A0A0B5RWT7_9FLAO|OUT|Bacteria|undef|Bacteroidetes:0.45115487263249937078,((M5QYQ3_9PSED|OUT|Bacteria|undef|Proteobacteria:0.01730937850931328625,A0A0M4QDB1_9PSED|OUT|Bacteria|undef|Proteobacteria:0.02666935230702701179):0.32696137927606777618,K8WA90_PRORE|OUT|Bacteria|undef|Proteobacteria:0.69797944686561486094):0.07512728300744893339):0.33770814075033889212):0.18660915357843807505):0.13565913330239162682):0.22253264469796218972,(F8L0H2_PARAV|OUT|Bacteria|undef|Chlamydiae:0.33750355149815602918,(A0A098GEL8_TATMI|OUT|Bacteria|undef|Proteobacteria:0.07880678504771228277,A0A0W0W3R9_9GAMM|OUT|Bacteria|undef|Proteobacteria:0.13296135740454143037):0.37876212624023453124):0.28406113652015629878):0.19167773025130316333,((bHd06799.1:0.60508685636691106335,(A0A0C2B989_9ACTN|OUT|Bacteria|undef|Actinobacteria:0.77206286061763251816,(A0A124IXQ8_9BACL|OUT|Bacteria|undef|Firmicutes:0.31463601548938602281,M3DLI1_9ACTN|OUT|Bacteria|undef|Actinobacteria:0.24260096959227017699):0.37956822880867102654):0.11154618224667957327):0.08215717996578907056,(A0A0Q8ZVE9_9MYCO|OUT|Bacteria|undef|Actinobacteria:0.34215406570038570111,B0C4T8_ACAM1|OUT|Bacteria|undef|Cyanobacteria:0.49321039203317051935):0.07234077573076293233):0.05844214540075997472):0.05988434833133907814,(A0A085WWG6_9DELT|OUT|Bacteria|undef|Proteobacteria:0.32900173444659275290,(W8EQE5_9BACT|OUT|Bacteria|undef|Bacteroidetes:0.15686769179600845714,A0A0B8SYP3_9SPHI|OUT|Bacteria|undef|Bacteroidetes:0.17618717514606588304):0.37891581166361737454):0.07863226733243594557):0.09467866883956538304,A0A074XVP5_AURPU|OUT|Eukaryota|Fungi|Ascomycota:0.34993198176973311364):0.0;
