# Supplementary material for: Comparative genomics of the tardigrades Hypsibius dujardini and Ramazzottius varieornatus
Source: PLoS Biol. 2017 Jul 27;15(7):e2002266. doi: 10.1371/journal.pbio.2002266 (PMC5531438; doi:10.1371/journal.pbio.2002266)
Supplement: S5 Data — These data are the phylogenies from which putative HGTs were classified by taxon-of-origin. This compressed file (tar-gzipped) contains a directory, that holds five subdirectories, “complex”, “metazoan”, “non-metazoan”, “prokaryotes”, “viruses”. In each subdirectory is the set of text files containing NEWICK format trees for putative HGT loci generated by RAXML search, as described in the Methods. Each tree has a name of the form “RAxML_bestTree.bHd00409.1.faa.aln.ml.newick”: RAXML best tree for gene bHd00409.1, amino acid fasta alignment, generated with maximum likelihood, NEWICK format. (GZ) [file pbio.2002266.s022.tar.gz › S5_Data/prokaryotes/RAxML_bestTree.bHd06900.1.fasta.aln.ml]

(((((((A0A0W0Z4P7_9GAMM|OUT|Bacteria|undef|Proteobacteria:0.01168925265284037271,(D3HM62_LEGLN|OUT|Bacteria|undef|Proteobacteria:0.07012336564142822304,A0A0W0YJZ0_9GAMM|OUT|Bacteria|undef|Proteobacteria:0.05044455372578886959):0.01054034121942510130):0.01873628512721198583,A0A0W0SS28_9GAMM|OUT|Bacteria|undef|Proteobacteria:0.02314459901962333949):0.07490490603825301907,(((A0A0W0T694_9GAMM|OUT|Bacteria|undef|Proteobacteria:0.11701403138050020525,A0A0W0SBX1_9GAMM|OUT|Bacteria|undef|Proteobacteria:0.09547067805840528387):0.02412379120368471352,A0A0W0ZQX8_9GAMM|OUT|Bacteria|undef|Proteobacteria:0.09653371099418962820):0.04156718523572229540,((A0A0W0ZPY7_9GAMM|OUT|Bacteria|undef|Proteobacteria:0.03426160747765184117,(A0A0W0RYT1_9GAMM|OUT|Bacteria|undef|Proteobacteria:0.03890427966725379383,A0A0W0RRY7_FLUBO|OUT|Bacteria|undef|Proteobacteria:0.03797205620643551854):0.02094020319356772533):0.04744113708107172006,A0A0W0UBD9_9GAMM|OUT|Bacteria|undef|Proteobacteria:0.07661265118702123567):0.05331633953281111199):0.02503231099496619136):0.03822918891236212757,(A0A0W0VYT3_9GAMM|OUT|Bacteria|undef|Proteobacteria:0.09092880287343423074,A0A0W0SMI1_9GAMM|OUT|Bacteria|undef|Proteobacteria:0.13876669689025711296):0.08807853565138210050):0.07826628933716162084,(((bHd06900.1:1.81496631603341151973,K9V9Q2_9CYAN|OUT|Bacteria|undef|Cyanobacteria:2.07505956677595726489):0.58140940958474340849,(A0A0W0RKF8_9GAMM|OUT|Bacteria|undef|Proteobacteria:0.18878232215616680412,A0A0W0Y470_9GAMM|OUT|Bacteria|undef|Proteobacteria:0.08491833348934044179):0.21884093492195288988):0.09824818839703770845,A0A0W1A0V8_9GAMM|OUT|Bacteria|undef|Proteobacteria:0.18922576824780820703):0.24268212719719919890):0.08573654737591104857,A0A0W0XFR9_9GAMM|OUT|Bacteria|undef|Proteobacteria:0.08082960195777098844):0.02684224245361212235,A0A0W1A5W5_9GAMM|OUT|Bacteria|undef|Proteobacteria:0.21781201539978417570,A0A0W0WYL4_9GAMM|OUT|Bacteria|undef|Proteobacteria:0.12142253234291937314):0.0;
