# Supplementary material for: Comparative genomics of the tardigrades Hypsibius dujardini and Ramazzottius varieornatus
Source: PLoS Biol. 2017 Jul 27;15(7):e2002266. doi: 10.1371/journal.pbio.2002266 (PMC5531438; doi:10.1371/journal.pbio.2002266)
Supplement: S5 Data — These data are the phylogenies from which putative HGTs were classified by taxon-of-origin. This compressed file (tar-gzipped) contains a directory, that holds five subdirectories, “complex”, “metazoan”, “non-metazoan”, “prokaryotes”, “viruses”. In each subdirectory is the set of text files containing NEWICK format trees for putative HGT loci generated by RAXML search, as described in the Methods. Each tree has a name of the form “RAxML_bestTree.bHd00409.1.faa.aln.ml.newick”: RAXML best tree for gene bHd00409.1, amino acid fasta alignment, generated with maximum likelihood, NEWICK format. (GZ) [file pbio.2002266.s022.tar.gz › S5_Data/prokaryotes/RAxML_bestTree.bHd07018.1.fasta.aln.ml]

((bHd07018.1:0.39448437423218402076,((A0A0N0JDU6_9PROT|OUT|Bacteria|undef|Proteobacteria:0.40982675373583771217,(((A0A0Q6W488_9BURK|OUT|Bacteria|undef|Proteobacteria:0.35119708520093606552,((W2TQA7_NECAM|IN|Eukaryota|Metazoa|Nematoda:1.64421210311242305124,J9LYR0_ACYPI|IN|Eukaryota|Metazoa|Arthropoda:4.57600277733564730909):0.39872119954295903721,A0A059KHD5_9BURK|OUT|Bacteria|undef|Proteobacteria:0.11446446801924745063):0.22895920457899537892):0.06179938027208871365,(((A0A016XLP4_9BURK|OUT|Bacteria|undef|Proteobacteria:0.03387820723287984781,F3KPP6_9BURK|OUT|Bacteria|undef|Proteobacteria:0.03161379846804340810):0.12356864943307768745,A0A0Q6NAR6_9BURK|OUT|Bacteria|undef|Proteobacteria:0.19902832492925040531):0.04689080800250785414,(A0A0R0MI72_9BURK|OUT|Bacteria|undef|Proteobacteria:0.10284820192735606714,(J0KMK4_9BURK|OUT|Bacteria|undef|Proteobacteria:0.00804688762482835655,(A0A0Q8T121_9BURK|OUT|Bacteria|undef|Proteobacteria:0.00000100000050002909,A0A0Q8SNF2_9BURK|OUT|Bacteria|undef|Proteobacteria:0.00506097647667756636):0.02972488014898442762):0.10181725928370570500):0.04419037494831101753):0.12690206087636368704):0.08227544797387570386,(A0A0P6WE63_9RHIZ|OUT|Bacteria|undef|Proteobacteria:0.33744406459367842777,((A0A0Q6PVH1_9RHIZ|OUT|Bacteria|undef|Proteobacteria:0.04043592026430045672,A0A0Q7D9Q2_9RHIZ|OUT|Bacteria|undef|Proteobacteria:0.00000100000050002909):0.12825843241967627151,(A0A087M706_9RHIZ|OUT|Bacteria|undef|Proteobacteria:0.12664642713362761484,A0A0F5FM65_9RHIZ|OUT|Bacteria|undef|Proteobacteria:0.15407057124103748502):0.09452460427775050134):0.14185900940724352481):0.11923756852605818524):0.11222848380451956596):0.10215092947019870084,(A0A0K8NXD7_IDESA|OUT|Bacteria|undef|Proteobacteria:0.20022832179316962797,A0A0Q7AI82_9BURK|OUT|Bacteria|undef|Proteobacteria:0.08908843858255641179):0.04132237729063648751):0.03736736642696016769):0.13934277189712748757,(W7WLJ5_9BURK|OUT|Bacteria|undef|Proteobacteria:0.00000100000050002909,A2SDT7_METPP|OUT|Bacteria|undef|Proteobacteria:0.00000100000050002909):0.02605172156124430441,A0A0Q7CK67_9BURK|OUT|Bacteria|undef|Proteobacteria:0.03573960314406207650):0.0;
