# Supplementary material for: Comparative genomics of the tardigrades Hypsibius dujardini and Ramazzottius varieornatus
Source: PLoS Biol. 2017 Jul 27;15(7):e2002266. doi: 10.1371/journal.pbio.2002266 (PMC5531438; doi:10.1371/journal.pbio.2002266)
Supplement: S5 Data — These data are the phylogenies from which putative HGTs were classified by taxon-of-origin. This compressed file (tar-gzipped) contains a directory, that holds five subdirectories, “complex”, “metazoan”, “non-metazoan”, “prokaryotes”, “viruses”. In each subdirectory is the set of text files containing NEWICK format trees for putative HGT loci generated by RAXML search, as described in the Methods. Each tree has a name of the form “RAxML_bestTree.bHd00409.1.faa.aln.ml.newick”: RAXML best tree for gene bHd00409.1, amino acid fasta alignment, generated with maximum likelihood, NEWICK format. (GZ) [file pbio.2002266.s022.tar.gz › S5_Data/prokaryotes/RAxML_bestTree.bHd07026.1.fasta.aln.ml]

(A0A0M9VGU5_9FLAO|OUT|Bacteria|undef|Bacteroidetes:0.12995032228433342492,((A0A0Q5UGC2_9FLAO|OUT|Bacteria|undef|Bacteroidetes:0.12892186107496247938,A0A0A2MCX9_9FLAO|OUT|Bacteria|undef|Bacteroidetes:0.17197872407383704707):0.01858681308934940699,((((((((A0A0Q5TB67_9SPHI|OUT|Bacteria|undef|Bacteroidetes:0.24355882088508654104,A0A0Q9E2T5_9FLAO|OUT|Bacteria|undef|Bacteroidetes:0.24216567299554841997):0.26419960570924055920,L8JSU5_9BACT|OUT|Bacteria|undef|Bacteroidetes:0.56097261055025016141):0.06777520558663419070,(A0A081SI74_9CHLB|OUT|Bacteria|undef|Chlorobi:0.54131738804750906269,(I7A254_MELRP|OUT|Bacteria|undef|Ignavibacteriae:0.41160081036656287479,A7LY37_BACO1|OUT|Bacteria|undef|Bacteroidetes:0.55242195034730934289):0.06144641146007922411):0.03750060843057033411):0.03195928270081057482,A0A0S8HL86_9BACE|OUT|Bacteria|undef|Bacteroidetes:0.54375317532840050649):0.03974747891157355550,(((I1G904_AMPQE|IN|Eukaryota|Metazoa|Porifera:0.85671421884296905525,(I1GCY0_AMPQE|IN|Eukaryota|Metazoa|Porifera:1.19402487734581042034,((I1GDD8_AMPQE|IN|Eukaryota|Metazoa|Porifera:0.18855181439264737109,I1GIK7_AMPQE|IN|Eukaryota|Metazoa|Porifera:0.20852880274266852312):0.35537877036940312969,((V8NWF9_OPHHA|IN|Eukaryota|Metazoa|Chordata:0.28540133381909771337,((H9KYZ6_CHICK|IN|Eukaryota|Metazoa|Chordata:0.10070330788608976291,(A0A0Q3U379_AMAAE|IN|Eukaryota|Metazoa|Chordata:0.10732397191846265727,(A0A091JCP1_9AVES|IN|Eukaryota|Metazoa|Chordata:0.02880555333040483654,((A0A093RGM6_PYGAD|IN|Eukaryota|Metazoa|Chordata:0.01913393687930238854,A0A087RCN6_APTFO|IN|Eukaryota|Metazoa|Chordata:0.01043398336751425598):0.03343543437498389115,A0A091HV22_CALAN|IN|Eukaryota|Metazoa|Chordata:0.03626507872544515454):0.01627128958337563727):0.02459144013377332488):0.01421583722774750341):0.10964582704061455465,M7BCJ4_CHEMY|IN|Eukaryota|Metazoa|Chordata:0.12260466653357310340):0.09156185129609484274):0.37661773656370589602,(((V4BHE2_LOTGI|IN|Eukaryota|Metazoa|Mollusca:0.52132367491056530451,(V4BK55_LOTGI|IN|Eukaryota|Metazoa|Mollusca:0.47354918461121109363,(V4A1Z7_LOTGI|IN|Eukaryota|Metazoa|Mollusca:0.35212878954341220172,V3ZX49_LOTGI|IN|Eukaryota|Metazoa|Mollusca:0.22884625257029375667):0.24859405094121744817):0.05750038849976692873):0.08814582232856375821,(V3ZQT9_LOTGI|IN|Eukaryota|Metazoa|Mollusca:0.59359675777607590064,V4A7B2_LOTGI|IN|Eukaryota|Metazoa|Mollusca:0.41721244878382640620):0.10131583426311648044):0.04164101948013548826,K1PFL5_CRAGI|IN|Eukaryota|Metazoa|Mollusca:0.53284675653115698424):0.10360374236300165518):0.08775374301546562394):0.49609114608100796096):0.08826437681646662203):1.00627326233671432476,B1ZVK8_OPITP|OUT|Bacteria|undef|Verrucomicrobia:0.58918282302096980363):0.03280082431619014971,(A0A102D092_9BACT|OUT|Bacteria|undef|Bacteroidetes:0.49694896482707884289,(A0A0B6WSD8_9BACT|OUT|Bacteria|undef|Acidobacteria:0.33262697043261801877,(bHd07026.1:0.53329557577448638561,D3EZH8_CONWI|OUT|Bacteria|undef|Actinobacteria:0.48227783649535010957):0.09740370727628000491):0.11049463631687965470):0.10139813711015326081):0.08511283602777851287):0.07864708638444156685,E5V759_9BACE|OUT|Bacteria|undef|Bacteroidetes:0.52495276410038205217):0.09411738571453942548,(A0A101W748_9FLAO|OUT|Bacteria|undef|Bacteroidetes:0.29739710148997561268,F8X2Q1_9PORP|OUT|Bacteria|undef|Bacteroidetes:0.39172261298333704849):0.06815059262910728999):0.04185807653304381842,(A0A0M0M920_9GAMM|OUT|Bacteria|undef|Proteobacteria:0.28955547875037623839,K6YTT7_9ALTE|OUT|Bacteria|undef|Proteobacteria:0.24989070397023366299):0.15145717888490425884):0.33360522836754136211):0.03375583917334943479,A0A0A2LQU3_9FLAO|OUT|Bacteria|undef|Bacteroidetes:0.15655929270435978151):0.0;
