# Supplementary material for: Comparative genomics of the tardigrades Hypsibius dujardini and Ramazzottius varieornatus
Source: PLoS Biol. 2017 Jul 27;15(7):e2002266. doi: 10.1371/journal.pbio.2002266 (PMC5531438; doi:10.1371/journal.pbio.2002266)
Supplement: S5 Data — These data are the phylogenies from which putative HGTs were classified by taxon-of-origin. This compressed file (tar-gzipped) contains a directory, that holds five subdirectories, “complex”, “metazoan”, “non-metazoan”, “prokaryotes”, “viruses”. In each subdirectory is the set of text files containing NEWICK format trees for putative HGT loci generated by RAXML search, as described in the Methods. Each tree has a name of the form “RAxML_bestTree.bHd00409.1.faa.aln.ml.newick”: RAXML best tree for gene bHd00409.1, amino acid fasta alignment, generated with maximum likelihood, NEWICK format. (GZ) [file pbio.2002266.s022.tar.gz › S5_Data/prokaryotes/RAxML_bestTree.bHd07027.1.fasta.aln.ml]

(Q01R69_SOLUE|OUT|Bacteria|undef|Acidobacteria:0.38202614468602802411,((((((B1ZQR3_OPITP|OUT|Bacteria|undef|Verrucomicrobia:0.64159925770899062236,B2A006_OPITP|OUT|Bacteria|undef|Verrucomicrobia:0.59936431484186136753):0.16374595071169401050,((A0A0E3YUY5_9BACT|OUT|Bacteria|undef|Verrucomicrobia:0.78191148010130595569,B4CWL7_9BACT|OUT|Bacteria|undef|Verrucomicrobia:0.52054857573959312234):0.12812815895928472698,((A0A0J1EJY7_9PLAN|OUT|Bacteria|undef|Planctomycetes:0.08556873360602222645,(((Q7UQD9_RHOBA|OUT|Bacteria|undef|Planctomycetes:0.00000100000050002909,L7CFF9_RHOBT|OUT|Bacteria|undef|Planctomycetes:0.00000100000050002909):0.00226603638534201820,(K5DER9_RHOBT|OUT|Bacteria|undef|Planctomycetes:0.00226154161287101191,F2AVP0_RHOBT|OUT|Bacteria|undef|Planctomycetes:0.00000100000050002909):0.00000100000050002909):0.02377999616928200624,(M2B5P7_9PLAN|OUT|Bacteria|undef|Planctomycetes:0.01474095670595187979,M5SSZ7_9PLAN|OUT|Bacteria|undef|Planctomycetes:0.00520589320929161666):0.00508635985614079491):0.04739857030640252933):0.37465532604270762596,((M5TYK5_9PLAN|OUT|Bacteria|undef|Planctomycetes:0.47738679299702641012,M5RJH7_9PLAN|OUT|Bacteria|undef|Planctomycetes:0.35676271370156464879):0.06031001154353149429,A3ZV06_9PLAN|OUT|Bacteria|undef|Planctomycetes:0.32407661641166984889):0.05643165758999799109):0.62916575399583185568):0.08766235270020521220):0.05651103531524757223,bHd07027.1:0.84924731794148089481):0.13955717572921694236,Q027N6_SOLUE|OUT|Bacteria|undef|Acidobacteria:0.79295693677677336897):0.06840281497401935751,(E8WV77_GRATM|OUT|Bacteria|undef|Acidobacteria:0.51827299510939917049,G8NSG0_GRAMM|OUT|Bacteria|undef|Acidobacteria:0.40431620991405614607):0.20793929050907275502):0.12403991681331463792,Q1IUB4_KORVE|OUT|Bacteria|undef|Acidobacteria:0.49393226754581154303):0.27873506761873872994,C1F6J3_ACIC5|OUT|Bacteria|undef|Acidobacteria:0.29527034382157985037):0.0;
