# Supplementary material for: Comparative genomics of the tardigrades Hypsibius dujardini and Ramazzottius varieornatus
Source: PLoS Biol. 2017 Jul 27;15(7):e2002266. doi: 10.1371/journal.pbio.2002266 (PMC5531438; doi:10.1371/journal.pbio.2002266)
Supplement: S5 Data — These data are the phylogenies from which putative HGTs were classified by taxon-of-origin. This compressed file (tar-gzipped) contains a directory, that holds five subdirectories, “complex”, “metazoan”, “non-metazoan”, “prokaryotes”, “viruses”. In each subdirectory is the set of text files containing NEWICK format trees for putative HGT loci generated by RAXML search, as described in the Methods. Each tree has a name of the form “RAxML_bestTree.bHd00409.1.faa.aln.ml.newick”: RAXML best tree for gene bHd00409.1, amino acid fasta alignment, generated with maximum likelihood, NEWICK format. (GZ) [file pbio.2002266.s022.tar.gz › S5_Data/prokaryotes/RAxML_bestTree.bHd07111.1.fasta.aln.ml]

(((A0A0S6WXG0_9SPHN|OUT|Bacteria|undef|Proteobacteria:0.33245328272037921735,((T0HZG8_9SPHN|OUT|Bacteria|undef|Proteobacteria:0.22483211389672377867,A0A0N1EBQ2_9SPHN|OUT|Bacteria|undef|Proteobacteria:0.12970771020355972847):0.12703311250517396180,(A0A124JVR1_9SPHN|OUT|Bacteria|undef|Proteobacteria:0.65600821684521493093,(((bHd07111.1:1.29368934749640240867,(A0A0Q5QW57_9SPHN|OUT|Bacteria|undef|Proteobacteria:0.36334459323443052403,(A0A0D1KPF6_9SPHN|OUT|Bacteria|undef|Proteobacteria:0.32536027222982266682,((A0A0Q5V0Q4_9SPHN|OUT|Bacteria|undef|Proteobacteria:0.00607580761945390648,A0A0Q4R7N9_9SPHN|OUT|Bacteria|undef|Proteobacteria:0.00574873689718997678):0.37961327246175785577,A0A0Q5PGR3_9SPHN|OUT|Bacteria|undef|Proteobacteria:0.46125945261549955445):0.06881192177981337865):0.06529409558645510314):0.05809998552360533947):0.05980403381179393713,A0A0B2BZJ8_9SPHN|OUT|Bacteria|undef|Proteobacteria:0.40589034718574157345):0.19000257610596638091,(J2LA92_9SPHN|OUT|Bacteria|undef|Proteobacteria:0.06110801902552329828,((A0A085K8D9_SPHYA|OUT|Bacteria|undef|Proteobacteria:0.00607334866119399724,(A0A084EFJ0_SPHYA|OUT|Bacteria|undef|Proteobacteria:0.02464620783601339377,A0A0J9CYC1_SPHYA|OUT|Bacteria|undef|Proteobacteria:0.01228131828220843311):0.00000100000050002909):0.00608480754854115718,K9DHM3_SPHYA|OUT|Bacteria|undef|Proteobacteria:0.00000100000050002909):0.02529363807255051444):0.13647790262962739005):0.22408847394305028700):0.22224525941313075239):0.06821135484651109915):0.06104726673067356613,(A0A031JSU9_9SPHN|OUT|Bacteria|undef|Proteobacteria:0.00000100000050002909,J8S934_9SPHN|OUT|Bacteria|undef|Proteobacteria:0.00632145579407732399):0.14069380957531688048):0.12336454168225710615,(J2ZXT7_9SPHN|OUT|Bacteria|undef|Proteobacteria:0.13749171938096027556,I9WKZ2_9SPHN|OUT|Bacteria|undef|Proteobacteria:0.50703491825634816603):0.03691180407759142579,A0A0Q4C3Q9_9SPHN|OUT|Bacteria|undef|Proteobacteria:0.14366776597269437232):0.0;
