# Supplementary material for: Comparative genomics of the tardigrades Hypsibius dujardini and Ramazzottius varieornatus
Source: PLoS Biol. 2017 Jul 27;15(7):e2002266. doi: 10.1371/journal.pbio.2002266 (PMC5531438; doi:10.1371/journal.pbio.2002266)
Supplement: S5 Data — These data are the phylogenies from which putative HGTs were classified by taxon-of-origin. This compressed file (tar-gzipped) contains a directory, that holds five subdirectories, “complex”, “metazoan”, “non-metazoan”, “prokaryotes”, “viruses”. In each subdirectory is the set of text files containing NEWICK format trees for putative HGT loci generated by RAXML search, as described in the Methods. Each tree has a name of the form “RAxML_bestTree.bHd00409.1.faa.aln.ml.newick”: RAXML best tree for gene bHd00409.1, amino acid fasta alignment, generated with maximum likelihood, NEWICK format. (GZ) [file pbio.2002266.s022.tar.gz › S5_Data/prokaryotes/RAxML_bestTree.bHd07295.3.fasta.aln.ml]

((((((bHd07295.3:1.45610137996398236737,((K9V9Q2_9CYAN|OUT|Bacteria|undef|Cyanobacteria:0.23148989153439619715,B0C5J7_ACAM1|OUT|Bacteria|undef|Cyanobacteria:0.50676996936142848504):0.43583384487828930043,A0A0B4XME6_9GAMM|OUT|Bacteria|undef|Proteobacteria:0.96202063566299589326):1.05677149416771065660):0.85190689412098696831,(A0A0W0RKF8_9GAMM|OUT|Bacteria|undef|Proteobacteria:0.21592607736634347737,A0A0W0Y470_9GAMM|OUT|Bacteria|undef|Proteobacteria:0.06349708577719175018):0.20846124480021499537):0.11945489038757552136,A0A0W1A0V8_9GAMM|OUT|Bacteria|undef|Proteobacteria:0.20762841392227482373):0.24622315046579773545,(A0A0W0XFR9_9GAMM|OUT|Bacteria|undef|Proteobacteria:0.07946888429136086951,(A0A0W1A5W5_9GAMM|OUT|Bacteria|undef|Proteobacteria:0.21838669916735245491,A0A0W0WYL4_9GAMM|OUT|Bacteria|undef|Proteobacteria:0.12626431384296810112):0.02418592289668546752):0.08064593366019115472):0.08718700541275467564,((((A0A0W0ZPY7_9GAMM|OUT|Bacteria|undef|Proteobacteria:0.03411703406098072489,(A0A0W0RRY7_FLUBO|OUT|Bacteria|undef|Proteobacteria:0.03799886201500051602,A0A0W0RYT1_9GAMM|OUT|Bacteria|undef|Proteobacteria:0.04116145862885513262):0.02150826139906972592):0.05554763368593695211,A0A0W0UBD9_9GAMM|OUT|Bacteria|undef|Proteobacteria:0.07466801742570720879):0.05489488884025751220,(D3HM62_LEGLN|OUT|Bacteria|undef|Proteobacteria:0.08527518100712848381,A0A0W0YJZ0_9GAMM|OUT|Bacteria|undef|Proteobacteria:0.04124299960105023977):0.09483060534469679725):0.02764064119864120816,(A0A0W0ZLZ3_9GAMM|OUT|Bacteria|undef|Proteobacteria:0.04063730879660987921,(A0A0W0SBX1_9GAMM|OUT|Bacteria|undef|Proteobacteria:0.10791540465729554388,A0A0W0ZQX8_9GAMM|OUT|Bacteria|undef|Proteobacteria:0.09269151350198051587):0.01500446842997634096):0.05496287545395953100):0.03507896638449084503):0.08396133611589000345,A0A0W0SMI1_9GAMM|OUT|Bacteria|undef|Proteobacteria:0.14431185698403298234,A0A0W0VYT3_9GAMM|OUT|Bacteria|undef|Proteobacteria:0.08959763260183674360):0.0;
