# Supplementary material for: Comparative genomics of the tardigrades Hypsibius dujardini and Ramazzottius varieornatus
Source: PLoS Biol. 2017 Jul 27;15(7):e2002266. doi: 10.1371/journal.pbio.2002266 (PMC5531438; doi:10.1371/journal.pbio.2002266)
Supplement: S5 Data — These data are the phylogenies from which putative HGTs were classified by taxon-of-origin. This compressed file (tar-gzipped) contains a directory, that holds five subdirectories, “complex”, “metazoan”, “non-metazoan”, “prokaryotes”, “viruses”. In each subdirectory is the set of text files containing NEWICK format trees for putative HGT loci generated by RAXML search, as described in the Methods. Each tree has a name of the form “RAxML_bestTree.bHd00409.1.faa.aln.ml.newick”: RAXML best tree for gene bHd00409.1, amino acid fasta alignment, generated with maximum likelihood, NEWICK format. (GZ) [file pbio.2002266.s022.tar.gz › S5_Data/prokaryotes/RAxML_bestTree.bHd07466.1.fasta.aln.ml]

(A0A0D0GH51_9SPHI|OUT|Bacteria|undef|Bacteroidetes:0.31884621643020177872,((W6U7G2_9SPHI|OUT|Bacteria|undef|Bacteroidetes:0.26984311766270668853,(F4C6T3_SPHS2|OUT|Bacteria|undef|Bacteroidetes:0.62946864836576099655,(H8KXQ6_SOLCM|OUT|Bacteria|undef|Bacteroidetes:0.65810140387080773294,((bHd07466.1:1.15052819516706472669,W9BSP0_9SPHN|OUT|Bacteria|undef|Proteobacteria:1.37407916679227026790):0.20056714024540697738,(((A0A0P7ARG2_9FLAO|OUT|Bacteria|undef|Bacteroidetes:0.86186670836068812740,(R6GAW9_9BACE|OUT|Bacteria|undef|Bacteroidetes:0.43396154249866480956,W4UNX1_9BACE|OUT|Bacteria|undef|Bacteroidetes:0.54753532599203236231):0.42253119401598127070):0.18747668372277523363,(F4BYH0_METCG|OUT|Archaea|undef|Euryarchaeota:1.03056384220247343464,A0A0S8HT84_9BACE|OUT|Bacteria|undef|Bacteroidetes:0.63867762452916876370):0.17661071267306777122):0.06247205685279385440,H1XZJ5_9SPHI|OUT|Bacteria|undef|Bacteroidetes:0.72981062480079084143):0.14315752544646251354):0.11728705782491630205):0.13690842018694979187):0.28371994355611351857):0.12227163543740211804,((((A0A0Q4LG95_9SPHI|OUT|Bacteria|undef|Bacteroidetes:0.18905103373435550029,(A0A0C1G613_9SPHI|OUT|Bacteria|undef|Bacteroidetes:0.12876938917836880383,(A0A0T5VU66_9SPHI|OUT|Bacteria|undef|Bacteroidetes:0.04426757448381156423,A0A0Q4GMQ3_9SPHI|OUT|Bacteria|undef|Bacteroidetes:0.09019687141191848334):0.03361036144142488108):0.08067952891623678124):0.04688206146173414662,A0A0J1BIN5_9SPHI|OUT|Bacteria|undef|Bacteroidetes:0.14783603123129507306):0.12459802981679028722,(A0A0Q5TZ08_9SPHI|OUT|Bacteria|undef|Bacteroidetes:0.10447217629996481680,A0A0Q5NT98_9SPHI|OUT|Bacteria|undef|Bacteroidetes:0.13678148667206047051):0.11710137334912688878):0.07232228819131951425,A6EIJ8_9SPHI|OUT|Bacteria|undef|Bacteroidetes:0.42114747607481622937):0.20085983049896777297):0.11190288577020808536,A0A081PJI3_9SPHI|OUT|Bacteria|undef|Bacteroidetes:0.41142772242695224705):0.0;
