# Supplementary material for: Comparative genomics of the tardigrades Hypsibius dujardini and Ramazzottius varieornatus
Source: PLoS Biol. 2017 Jul 27;15(7):e2002266. doi: 10.1371/journal.pbio.2002266 (PMC5531438; doi:10.1371/journal.pbio.2002266)
Supplement: S5 Data — These data are the phylogenies from which putative HGTs were classified by taxon-of-origin. This compressed file (tar-gzipped) contains a directory, that holds five subdirectories, “complex”, “metazoan”, “non-metazoan”, “prokaryotes”, “viruses”. In each subdirectory is the set of text files containing NEWICK format trees for putative HGT loci generated by RAXML search, as described in the Methods. Each tree has a name of the form “RAxML_bestTree.bHd00409.1.faa.aln.ml.newick”: RAXML best tree for gene bHd00409.1, amino acid fasta alignment, generated with maximum likelihood, NEWICK format. (GZ) [file pbio.2002266.s022.tar.gz › S5_Data/prokaryotes/RAxML_bestTree.bHd07612.1.fasta.aln.ml]

((A0A066TQF4_9PSEU|OUT|Bacteria|undef|Actinobacteria:0.02620239089348718950,(G0FTG6_AMYMS|OUT|Bacteria|undef|Actinobacteria:0.00000100000050002909,A0A0H3DBR1_AMYMU|OUT|Bacteria|undef|Actinobacteria:0.00000100000050002909):0.01003573172555179312):0.10956421069825392212,((((((A0A0M4DSU7_9ACTN|OUT|Bacteria|undef|Actinobacteria:0.11075984269279039174,(D7CCD0_STRBB|OUT|Bacteria|undef|Actinobacteria:0.20901437927528884742,(A0A0F4JKS9_9ACTN|OUT|Bacteria|undef|Actinobacteria:0.13228203561325582727,(A0A0U5LUL8_STRRE|OUT|Bacteria|undef|Actinobacteria:0.00643322288510989135,A0A0H4C5T6_9ACTN|OUT|Bacteria|undef|Actinobacteria:0.00000100000050002909):0.15648122111761733621):0.04357702846345411912):0.08394668253009271441):0.24112302576002214716,A0A081EK32_STRFR|OUT|Bacteria|undef|Actinobacteria:0.31043707093059813573):0.14104742316160442939,A0A0A0JH76_9MICO|OUT|Bacteria|undef|Actinobacteria:0.19184177237445265707):0.09643491667209508345,((((T1FIA6_HELRO|IN|Eukaryota|Metazoa|Annelida:0.22965559474713467814,T1G7U8_HELRO|IN|Eukaryota|Metazoa|Annelida:0.11565314618587269058):1.10756892724479905077,(A0A0M2S5B2_9ACTN|OUT|Bacteria|undef|Actinobacteria:0.07761259739714546080,I0L2Z4_9ACTN|OUT|Bacteria|undef|Actinobacteria:0.15179447759493033820):0.50445699624718354226):0.11285259438101115370,(D6U2F1_9CHLR|OUT|Bacteria|undef|Chloroflexi:0.42536691676575055787,bHd07612.1:1.16394167983588991966):0.14882516070971146815):0.03171681886973354986,(A0A0M8QQY1_9ACTN|OUT|Bacteria|undef|Actinobacteria:0.19212601588715486067,(A0A0U5LVT7_STRRE|OUT|Bacteria|undef|Actinobacteria:0.00000100000050002909,A0A0H4CG99_9ACTN|OUT|Bacteria|undef|Actinobacteria:0.02548718252036857868):0.10371206978918970365):0.32672730065091037943):0.05733949996180098818):0.16334493643107456107,A0A086T4L8_ACRC1|OUT|Eukaryota|Fungi|Ascomycota:0.53835029445285709215):0.10239558350796755526,(D6KDA0_9ACTN|OUT|Bacteria|undef|Actinobacteria:0.21796096612840568096,W5W3Y0_9PSEU|OUT|Bacteria|undef|Actinobacteria:0.15147424621469116057):0.07489003591730251930):0.07824063611040057986,A0A0K1JFZ2_9MICO|OUT|Bacteria|undef|Actinobacteria:0.25270599273445981670):0.0;
