# Supplementary material for: Comparative genomics of the tardigrades Hypsibius dujardini and Ramazzottius varieornatus
Source: PLoS Biol. 2017 Jul 27;15(7):e2002266. doi: 10.1371/journal.pbio.2002266 (PMC5531438; doi:10.1371/journal.pbio.2002266)
Supplement: S5 Data — These data are the phylogenies from which putative HGTs were classified by taxon-of-origin. This compressed file (tar-gzipped) contains a directory, that holds five subdirectories, “complex”, “metazoan”, “non-metazoan”, “prokaryotes”, “viruses”. In each subdirectory is the set of text files containing NEWICK format trees for putative HGT loci generated by RAXML search, as described in the Methods. Each tree has a name of the form “RAxML_bestTree.bHd00409.1.faa.aln.ml.newick”: RAXML best tree for gene bHd00409.1, amino acid fasta alignment, generated with maximum likelihood, NEWICK format. (GZ) [file pbio.2002266.s022.tar.gz › S5_Data/prokaryotes/RAxML_bestTree.bHd07900.1.fasta.aln.ml]

(((((A0A0D8DJ57_9GAMM|OUT|Bacteria|undef|Proteobacteria:0.19322434864156087797,A0A0D8D5W6_9GAMM|OUT|Bacteria|undef|Proteobacteria:0.13494024928287476350):0.41352198298125691922,bHd07900.1:0.49070068126219146265):0.64965899710550445434,(((M5UZ85_9LEPT|OUT|Bacteria|undef|Spirochaetes:0.00000100000050002909,K6J3D2_9LEPT|OUT|Bacteria|undef|Spirochaetes:0.00000100000050002909):0.00000100000050002909,(((M6K535_9LEPT|OUT|Bacteria|undef|Spirochaetes:0.00000100000050002909,(M6US27_9LEPT|OUT|Bacteria|undef|Spirochaetes:0.00000100000050002909,A0A0G8BNA1_9LEPT|OUT|Bacteria|undef|Spirochaetes:0.00000100000050002909):0.00000100000050002909):0.00000100000050002909,(A0A0M1YUJ6_9LEPT|OUT|Bacteria|undef|Spirochaetes:0.00000100000050002909,((A0A0E2BMA4_9LEPT|OUT|Bacteria|undef|Spirochaetes:0.00000100000050002909,M6ZB03_9LEPT|OUT|Bacteria|undef|Spirochaetes:0.00000100000050002909):0.00000100000050002909,(A0A0E2DV47_9LEPT|OUT|Bacteria|undef|Spirochaetes:0.00000100000050002909,K8XUJ6_9LEPT|OUT|Bacteria|undef|Spirochaetes:0.00000100000050002909):0.00000100000050002909):0.00000100000050002909):0.00000100000050002909):0.00000100000050002909,M6VI59_9LEPT|OUT|Bacteria|undef|Spirochaetes:0.00000100000050002909):0.00400989823546246942):0.10588054872031574249,((K8HBB0_9LEPT|OUT|Bacteria|undef|Spirochaetes:0.00000100000050002909,M6JR61_9LEPT|OUT|Bacteria|undef|Spirochaetes:0.00000100000050002909):0.00000100000050002909,M6IAE3_9LEPT|OUT|Bacteria|undef|Spirochaetes:0.00000100000050002909):0.01695473209552012667):0.01499923321298699506):0.01513047813054808725,(M6YDI8_9LEPT|OUT|Bacteria|undef|Spirochaetes:0.00808809019775532170,V6GR22_9LEPT|OUT|Bacteria|undef|Spirochaetes:0.00000100000050002909):0.00816693091877723938):0.00000100000050002909,M6VSX0_LEPIR|OUT|Bacteria|undef|Spirochaetes:0.00000100000050002909,T0GYB4_9LEPT|OUT|Bacteria|undef|Spirochaetes:0.00000100000050002909):0.0;
