# Supplementary material for: Comparative genomics of the tardigrades Hypsibius dujardini and Ramazzottius varieornatus
Source: PLoS Biol. 2017 Jul 27;15(7):e2002266. doi: 10.1371/journal.pbio.2002266 (PMC5531438; doi:10.1371/journal.pbio.2002266)
Supplement: S5 Data — These data are the phylogenies from which putative HGTs were classified by taxon-of-origin. This compressed file (tar-gzipped) contains a directory, that holds five subdirectories, “complex”, “metazoan”, “non-metazoan”, “prokaryotes”, “viruses”. In each subdirectory is the set of text files containing NEWICK format trees for putative HGT loci generated by RAXML search, as described in the Methods. Each tree has a name of the form “RAxML_bestTree.bHd00409.1.faa.aln.ml.newick”: RAXML best tree for gene bHd00409.1, amino acid fasta alignment, generated with maximum likelihood, NEWICK format. (GZ) [file pbio.2002266.s022.tar.gz › S5_Data/prokaryotes/RAxML_bestTree.bHd07972.1.fasta.aln.ml]

((D8Q5B0_SCHCM|OUT|Eukaryota|Fungi|Basidiomycota:0.79373613107340412753,((A0A0V1M947_9BILA|IN|Eukaryota|Metazoa|Nematoda:0.00000100000050002909,((E5S3D3_TRISP|IN|Eukaryota|Metazoa|Nematoda:0.00538022661130183044,(A0A0V0WZW1_9BILA|IN|Eukaryota|Metazoa|Nematoda:0.00515959329848078053,(A0A0V1KXS7_9BILA|IN|Eukaryota|Metazoa|Nematoda:0.01653683687346103881,A0A0V1P673_9BILA|IN|Eukaryota|Metazoa|Nematoda:0.00532933486338259179):0.00000100000050002909):0.00528798865040677572):0.04534729113076742257,A0A0V1IEN2_TRIPS|IN|Eukaryota|Metazoa|Nematoda:0.02841323867486316573):0.01638454642949380494):1.64093930708726842838,((S4YXT4_9GAMM|OUT|Bacteria|undef|Proteobacteria:0.03594722861867467867,((((((A0A022PKA0_PHOLU|OUT|Bacteria|undef|Proteobacteria:0.00000100000050002909,A0A0A0CMI3_PHOLU|OUT|Bacteria|undef|Proteobacteria:0.00674340347142467385):0.00679491366550024831,((C7BU33_PHOAA|OUT|Bacteria|undef|Proteobacteria:0.04897451978391494098,W3V9A9_PHOTE|OUT|Bacteria|undef|Proteobacteria:0.00000100000050002909):0.00000100000050002909,(A0A0F7LND6_PHOTE|OUT|Bacteria|undef|Proteobacteria:0.00676057594719448127,(A0A081RWF6_PHOTE|OUT|Bacteria|undef|Proteobacteria:0.00000100000050002909,(T0PFA6_PHOTE|OUT|Bacteria|undef|Proteobacteria:0.00000100000050002909,U7R389_PHOTE|OUT|Bacteria|undef|Proteobacteria:0.00000100000050002909):0.00000100000050002909):0.00662343331197513992):0.02043509865022558394):0.01509529778829541216):0.01553291516154682930,CYNS_PHOLL|OUT|Bacteria|undef|Proteobacteria:0.03340307067532150703):0.05678736419386005985,((((A0A0F0F4F1_9BURK|OUT|Bacteria|undef|Proteobacteria:0.10165837096271405915,W6WXD7_9BURK|OUT|Bacteria|undef|Proteobacteria:0.03407641810665285043):0.03088403714663508562,((((CYNS_SERP5|OUT|Bacteria|undef|Proteobacteria:0.00688463766505836763,A0A0X8SFR3_SERLI|OUT|Bacteria|undef|Proteobacteria:0.01379625106521966890):0.01136750982968216979,A0A0S6V9J5_SERLI|OUT|Bacteria|undef|Proteobacteria:0.00931495696479827176):0.08659537370913249210,A0A0P0RPI5_9BURK|OUT|Bacteria|undef|Proteobacteria:0.15273033078518252759):0.05305511467506560108,R4WY64_9BURK|OUT|Bacteria|undef|Proteobacteria:0.09693332880389207706):0.03996499135121776153):0.00731329361884690710,A0A0P0L4C6_9BURK|OUT|Bacteria|undef|Proteobacteria:0.07932532378862303113):0.01238118066119105534,bHd07972.1:0.55744563160605609120):0.01831758484366389703):0.17668526139429224786,A0A077ZI58_TRITR|IN|Eukaryota|Metazoa|Nematoda:0.29213556126634221410):0.17688831816081668213,A0A0Q9ZS93_9GAMM|OUT|Bacteria|undef|Proteobacteria:0.02339103066897807448):0.02855263013850817613):0.56999588193340222642,((((U1NL80_ASCSU|IN|Eukaryota|Metazoa|Nematoda:0.05462383090047386730,A0A0M3IIN0_ASCLU|IN|Eukaryota|Metazoa|Nematoda:0.00000100000050002909):0.00000100000050002909,A0A0M3K6L2_ANISI|IN|Eukaryota|Metazoa|Nematoda:0.22868108389019559112):0.23643925527947842746,(A0A0N5D6G5_THECL|IN|Eukaryota|Metazoa|Nematoda:0.08856045135805476476,(A0A044TRF8_ONCVO|IN|Eukaryota|Metazoa|Nematoda:0.06740533616934649142,((J9ETI2_WUCBA|IN|Eukaryota|Metazoa|Nematoda:0.02309214174563268412,(A0A0N4TL34_BRUPA|IN|Eukaryota|Metazoa|Nematoda:0.00000100000050002909,A0A0J9Y2G5_BRUMA|IN|Eukaryota|Metazoa|Nematoda:0.00000100000050002909):0.00626113766354616155):0.04284771990925747426,A0A0R3S5C1_9BILA|IN|Eukaryota|Metazoa|Nematoda:0.09578687819568097728):0.04554028630748327422):0.12252933120680463419):0.23894503735557781621):0.45717812460086260096,(T1J7W3_STRMM|IN|Eukaryota|Metazoa|Arthropoda:0.30339714646752824478,T1J2H9_STRMM|IN|Eukaryota|Metazoa|Arthropoda:0.46671802905083170643):0.38506963106081326664):0.30359657296331943321):0.04149069894075269049):0.19997990847290300631):0.34542135516847233268,A0A131ZX54_SARSC|IN|Eukaryota|Metazoa|Arthropoda:0.82927095413155815784,T1KZQ3_TETUR|IN|Eukaryota|Metazoa|Arthropoda:0.77678656471615459278):0.0;
