# Supplementary material for: Comparative genomics of the tardigrades Hypsibius dujardini and Ramazzottius varieornatus
Source: PLoS Biol. 2017 Jul 27;15(7):e2002266. doi: 10.1371/journal.pbio.2002266 (PMC5531438; doi:10.1371/journal.pbio.2002266)
Supplement: S5 Data — These data are the phylogenies from which putative HGTs were classified by taxon-of-origin. This compressed file (tar-gzipped) contains a directory, that holds five subdirectories, “complex”, “metazoan”, “non-metazoan”, “prokaryotes”, “viruses”. In each subdirectory is the set of text files containing NEWICK format trees for putative HGT loci generated by RAXML search, as described in the Methods. Each tree has a name of the form “RAxML_bestTree.bHd00409.1.faa.aln.ml.newick”: RAXML best tree for gene bHd00409.1, amino acid fasta alignment, generated with maximum likelihood, NEWICK format. (GZ) [file pbio.2002266.s022.tar.gz › S5_Data/prokaryotes/RAxML_bestTree.bHd08038.1.fasta.aln.ml]

((Q1IK55_KORVE|OUT|Bacteria|undef|Acidobacteria:0.17544285096839262739,A0A109BH28_9BURK|OUT|Bacteria|undef|Proteobacteria:0.14747037055707287734):0.02640639759699900044,((bHd08038.1:0.57538834874511624040,G8NQB0_GRAMM|OUT|Bacteria|undef|Acidobacteria:0.08837828045042514513):0.06695333005064417475,(A0A0J7JY75_LASNI|IN|Eukaryota|Metazoa|Arthropoda:0.70151404684252072208,(((((E8YMT1_9BURK|OUT|Bacteria|undef|Proteobacteria:0.06976151381910469795,(A0A0A6Q883_9BURK|OUT|Bacteria|undef|Proteobacteria:0.11848319811976538996,D5WDV9_BURSC|OUT|Bacteria|undef|Proteobacteria:0.08110604652156142014):0.08583053513275923363):0.06709952783965485168,A0A088X8L3_9BURK|OUT|Bacteria|undef|Proteobacteria:0.12693523439170820155):0.09313982546797654194,((((B9BQS4_9BURK|OUT|Bacteria|undef|Proteobacteria:0.00000100000050002909,A2WIK9_9BURK|OUT|Bacteria|undef|Proteobacteria:0.00000100000050002909):0.00000100000050002909,(A0A0E4ARJ3_BURCE|OUT|Bacteria|undef|Proteobacteria:0.00000100000050002909,A0A0D5IX06_9BURK|OUT|Bacteria|undef|Proteobacteria:0.00000100000050002909):0.00000100000050002909):0.02172071646971864695,(A0A124K8X6_9BURK|OUT|Bacteria|undef|Proteobacteria:0.00832812313456966248,A0A106EC32_9BURK|OUT|Bacteria|undef|Proteobacteria:0.03263340915081863053):0.00831563067918068832):0.18990455757072030596,(A0A085UR49_PSESX|OUT|Bacteria|undef|Proteobacteria:0.00398408955862984172,S6IRZ4_9PSED|OUT|Bacteria|undef|Proteobacteria:0.00000100000050002909):0.24036904396456262867):0.05450434575937750104):0.03540558263599086208,((A0A023NPK9_9GAMM|OUT|Bacteria|undef|Proteobacteria:0.06913137054383865221,A0A075K190_9GAMM|OUT|Bacteria|undef|Proteobacteria:0.06136541281691473143):0.16982265276413080479,((J9L6S9_ACYPI|IN|Eukaryota|Metazoa|Arthropoda:0.15871088949990957984,X1XAA8_ACYPI|IN|Eukaryota|Metazoa|Arthropoda:0.11584743937424873961):0.80019318231432090549,(K9QI86_9NOSO|OUT|Bacteria|undef|Cyanobacteria:0.18454895281732361378,D6U668_9CHLR|OUT|Bacteria|undef|Chloroflexi:0.15923170951073056800):0.05083091994332591262):0.02941125546536530952):0.06434679432694061230):0.03410417517541895760,Q8TS14_METAC|OUT|Archaea|undef|Euryarchaeota:0.21692689023966246764):0.00000100000050002909):0.03034487092745714182):0.04327562117669798980,A0A0J7JVP3_LASNI|IN|Eukaryota|Metazoa|Arthropoda:0.37749694259734301038):0.0;
