# Supplementary material for: Comparative genomics of the tardigrades Hypsibius dujardini and Ramazzottius varieornatus
Source: PLoS Biol. 2017 Jul 27;15(7):e2002266. doi: 10.1371/journal.pbio.2002266 (PMC5531438; doi:10.1371/journal.pbio.2002266)
Supplement: S5 Data — These data are the phylogenies from which putative HGTs were classified by taxon-of-origin. This compressed file (tar-gzipped) contains a directory, that holds five subdirectories, “complex”, “metazoan”, “non-metazoan”, “prokaryotes”, “viruses”. In each subdirectory is the set of text files containing NEWICK format trees for putative HGT loci generated by RAXML search, as described in the Methods. Each tree has a name of the form “RAxML_bestTree.bHd00409.1.faa.aln.ml.newick”: RAXML best tree for gene bHd00409.1, amino acid fasta alignment, generated with maximum likelihood, NEWICK format. (GZ) [file pbio.2002266.s022.tar.gz › S5_Data/prokaryotes/RAxML_bestTree.bHd08113.1.fasta.aln.ml]

(((((A0A0Q6D8F1_9RHIZ|OUT|Bacteria|undef|Proteobacteria:0.00000100000050002909,A0A0Q6E326_9RHIZ|OUT|Bacteria|undef|Proteobacteria:0.00000100000050002909):0.25993044870119852430,(A0A0K1PY06_9DELT|OUT|Bacteria|undef|Proteobacteria:0.16582437213986525593,A0A0K1PXT7_9DELT|OUT|Bacteria|undef|Proteobacteria:0.14470333239979146778):0.10942627279036844234):0.09676561845739883871,(((A0A0Q4Y6W1_9BURK|OUT|Bacteria|undef|Proteobacteria:0.07589473064726738605,Q0B7L0_BURCM|OUT|Bacteria|undef|Proteobacteria:0.13851266817253446439):0.06504150582532952640,W7WBY5_9BURK|OUT|Bacteria|undef|Proteobacteria:0.24436159120215025786):0.10272031095693444358,(D2QRH1_SPILD|OUT|Bacteria|undef|Bacteroidetes:0.25035810130343971736,((Z4WRI9_9PORP|OUT|Bacteria|undef|Bacteroidetes:0.34757405515760553261,C6XD81_METGS|OUT|Bacteria|undef|Proteobacteria:0.31288542339495661881):0.05835214848306766178,((A0A090VI81_9FLAO|OUT|Bacteria|undef|Bacteroidetes:0.23645502358499889684,G0L6S3_ZOBGA|OUT|Bacteria|undef|Bacteroidetes:0.36373527382378506578):0.09341582225877352597,(A0A0Q5ZNV0_9FLAO|OUT|Bacteria|undef|Bacteroidetes:0.17503455925417432670,(J6HK43_9FLAO|OUT|Bacteria|undef|Bacteroidetes:0.07858705817425012952,(F0IDZ3_9FLAO|OUT|Bacteria|undef|Bacteroidetes:0.01844347805977497243,(E4MPC0_CAPOC|OUT|Bacteria|undef|Bacteroidetes:0.00000100000050002909,S3BGR4_9FLAO|OUT|Bacteria|undef|Bacteroidetes:0.00456436950626114713):0.00933400988626498056):0.00000100000050002909):0.17514373535724944708):0.07136887086575537109):0.06460921816408839169):0.04619367573109205843):0.03157654112308464628):0.06223936928487450171):0.03993241495455947948,(C1D3J7_DEIDV|OUT|Bacteria|undef|Deinococcus-Thermus:0.31579882294221717220,bHd08113.1:1.08612489801650968779):0.03023667190723844725):0.16111175458069174060,A0A0Q7DYI7_9RHIZ|OUT|Bacteria|undef|Proteobacteria:0.01311587686379878104,A0A0Q6NV15_9RHIZ|OUT|Bacteria|undef|Proteobacteria:0.01154260489644900675):0.0;
