# Supplementary material for: Comparative genomics of the tardigrades Hypsibius dujardini and Ramazzottius varieornatus
Source: PLoS Biol. 2017 Jul 27;15(7):e2002266. doi: 10.1371/journal.pbio.2002266 (PMC5531438; doi:10.1371/journal.pbio.2002266)
Supplement: S5 Data — These data are the phylogenies from which putative HGTs were classified by taxon-of-origin. This compressed file (tar-gzipped) contains a directory, that holds five subdirectories, “complex”, “metazoan”, “non-metazoan”, “prokaryotes”, “viruses”. In each subdirectory is the set of text files containing NEWICK format trees for putative HGT loci generated by RAXML search, as described in the Methods. Each tree has a name of the form “RAxML_bestTree.bHd00409.1.faa.aln.ml.newick”: RAXML best tree for gene bHd00409.1, amino acid fasta alignment, generated with maximum likelihood, NEWICK format. (GZ) [file pbio.2002266.s022.tar.gz › S5_Data/prokaryotes/RAxML_bestTree.bHd08548.1.fasta.aln.ml]

(E4MPC0_CAPOC|OUT|Bacteria|undef|Bacteroidetes:0.00000100000050002909,(F0IDZ3_9FLAO|OUT|Bacteria|undef|Bacteroidetes:0.01807641405260006912,((((G0L6S3_ZOBGA|OUT|Bacteria|undef|Bacteroidetes:0.34355872395383335594,A0A090VI81_9FLAO|OUT|Bacteria|undef|Bacteroidetes:0.24324577441022893209):0.07936606357398594269,(C6XD81_METGS|OUT|Bacteria|undef|Proteobacteria:0.36012703265750722892,(D2QRH1_SPILD|OUT|Bacteria|undef|Bacteroidetes:0.24008863492939783169,((C1D3J7_DEIDV|OUT|Bacteria|undef|Deinococcus-Thermus:0.36659715892871852505,((A0A0Q7DYI7_9RHIZ|OUT|Bacteria|undef|Proteobacteria:0.01176186207302337694,A0A0Q6NV15_9RHIZ|OUT|Bacteria|undef|Proteobacteria:0.01228573868169644673):0.18243396662668792674,(((A0A0Q6E326_9RHIZ|OUT|Bacteria|undef|Proteobacteria:0.00000100000050002909,A0A0Q6D8F1_9RHIZ|OUT|Bacteria|undef|Proteobacteria:0.00000100000050002909):0.26027727684321594337,(A0A0K1PY06_9DELT|OUT|Bacteria|undef|Proteobacteria:0.16014172808589668962,A0A0K1PXT7_9DELT|OUT|Bacteria|undef|Proteobacteria:0.14192340006926068563):0.09920672374189892784):0.05981723856156665603,(A0A0P9F9N6_9CHLR|OUT|Bacteria|undef|Chloroflexi:0.33094454807937512264,bHd08548.1:0.61116335254566556134):0.06998904248888351831):0.02913301048588414627):0.01594842505376892206):0.04307702579390294134,(W7WBY5_9BURK|OUT|Bacteria|undef|Proteobacteria:0.20922373282952502760,(A0A0Q4Y6W1_9BURK|OUT|Bacteria|undef|Proteobacteria:0.07149710916992259302,Q0B7L0_BURCM|OUT|Bacteria|undef|Proteobacteria:0.13651426140089051309):0.07165722805601623668):0.10032729403757977005):0.03618191282546866921):0.05099295001458819393):0.06329855995426536541):0.07527788641956059679,A0A0Q5ZNV0_9FLAO|OUT|Bacteria|undef|Bacteroidetes:0.16837704296629024681):0.17776500524056346175,J6HK43_9FLAO|OUT|Bacteria|undef|Bacteroidetes:0.07655451836269394628):0.00000100000050002909):0.00915750329179684797,S3BGR4_9FLAO|OUT|Bacteria|undef|Bacteroidetes:0.00447997226842935560):0.0;
