# Supplementary material for: Comparative genomics of the tardigrades Hypsibius dujardini and Ramazzottius varieornatus
Source: PLoS Biol. 2017 Jul 27;15(7):e2002266. doi: 10.1371/journal.pbio.2002266 (PMC5531438; doi:10.1371/journal.pbio.2002266)
Supplement: S5 Data — These data are the phylogenies from which putative HGTs were classified by taxon-of-origin. This compressed file (tar-gzipped) contains a directory, that holds five subdirectories, “complex”, “metazoan”, “non-metazoan”, “prokaryotes”, “viruses”. In each subdirectory is the set of text files containing NEWICK format trees for putative HGT loci generated by RAXML search, as described in the Methods. Each tree has a name of the form “RAxML_bestTree.bHd00409.1.faa.aln.ml.newick”: RAXML best tree for gene bHd00409.1, amino acid fasta alignment, generated with maximum likelihood, NEWICK format. (GZ) [file pbio.2002266.s022.tar.gz › S5_Data/prokaryotes/RAxML_bestTree.bHd08549.1.fasta.aln.ml]

((((S3BGR4_9FLAO|OUT|Bacteria|undef|Bacteroidetes:0.00404553913289513491,E4MPC0_CAPOC|OUT|Bacteria|undef|Bacteroidetes:0.00000100000050002909):0.00824734510413409512,F0IDZ3_9FLAO|OUT|Bacteria|undef|Bacteroidetes:0.01626985679624404560):0.00000100000050002909,J6HK43_9FLAO|OUT|Bacteria|undef|Bacteroidetes:0.06859940791760138490):0.14360060538126573348,((((bHd08549.1:0.80920372773160931246,A0A0S9QFS8_9RHIZ|OUT|Bacteria|undef|Proteobacteria:0.33526874535461675952):0.08792222563121426804,(A0A0Q6E326_9RHIZ|OUT|Bacteria|undef|Proteobacteria:0.00000100000050002909,A0A0Q6D8F1_9RHIZ|OUT|Bacteria|undef|Proteobacteria:0.00000100000050002909):0.19973251514161252662):0.03330751540334470767,(A0A0K1PY06_9DELT|OUT|Bacteria|undef|Proteobacteria:0.15609974817812294345,A0A0K1PXT7_9DELT|OUT|Bacteria|undef|Proteobacteria:0.10457010465888834372):0.08321835253157787438):0.05085676411068734692,(((A0A0Q7DYI7_9RHIZ|OUT|Bacteria|undef|Proteobacteria:0.01052902137032487966,A0A0Q6NV15_9RHIZ|OUT|Bacteria|undef|Proteobacteria:0.01105217780816907837):0.16263076384879374126,((((A0A0Q4Y6W1_9BURK|OUT|Bacteria|undef|Proteobacteria:0.07933225344941685631,Q0B7L0_BURCM|OUT|Bacteria|undef|Proteobacteria:0.10897519739553862550):0.12397214079483794003,((A8FYF5_SHESH|OUT|Bacteria|undef|Proteobacteria:0.22833515016613345483,Q47V72_COLP3|OUT|Bacteria|undef|Proteobacteria:0.22843980549394019008):0.05031165020891016637,A0A0D7W8A1_9FLAO|OUT|Bacteria|undef|Bacteroidetes:0.40216542193123816507):0.22121814023569866259):0.01976314471128061759,D2QRH1_SPILD|OUT|Bacteria|undef|Bacteroidetes:0.20806396522497813684):0.06090712250601906796,C1D3J7_DEIDV|OUT|Bacteria|undef|Deinococcus-Thermus:0.28695432946618515402):0.00707209518260189587):0.03294793305201427353,A0A0P9F9N6_9CHLR|OUT|Bacteria|undef|Chloroflexi:0.33084809162275424788):0.01157044640374405194):0.11135897362262532628,A0A0Q5ZNV0_9FLAO|OUT|Bacteria|undef|Bacteroidetes:0.15247045142550369468):0.0;
