# Supplementary material for: Comparative genomics of the tardigrades Hypsibius dujardini and Ramazzottius varieornatus
Source: PLoS Biol. 2017 Jul 27;15(7):e2002266. doi: 10.1371/journal.pbio.2002266 (PMC5531438; doi:10.1371/journal.pbio.2002266)
Supplement: S5 Data — These data are the phylogenies from which putative HGTs were classified by taxon-of-origin. This compressed file (tar-gzipped) contains a directory, that holds five subdirectories, “complex”, “metazoan”, “non-metazoan”, “prokaryotes”, “viruses”. In each subdirectory is the set of text files containing NEWICK format trees for putative HGT loci generated by RAXML search, as described in the Methods. Each tree has a name of the form “RAxML_bestTree.bHd00409.1.faa.aln.ml.newick”: RAXML best tree for gene bHd00409.1, amino acid fasta alignment, generated with maximum likelihood, NEWICK format. (GZ) [file pbio.2002266.s022.tar.gz › S5_Data/prokaryotes/RAxML_bestTree.bHd08850.1.fasta.aln.ml]

(J2SYH9_9PSED|OUT|Bacteria|undef|Proteobacteria:0.00000100000050002909,((J3IBR9_9PSED|OUT|Bacteria|undef|Proteobacteria:0.03893116895978643993,(A0A0C2RX99_9PSED|OUT|Bacteria|undef|Proteobacteria:0.05216716477648339345,J3FIL6_9PSED|OUT|Bacteria|undef|Proteobacteria:0.02607859627966531771):0.00683765526291659972):0.04195313415642763777,((((C2FW24_9SPHI|OUT|Bacteria|undef|Bacteroidetes:0.34973047096941672907,A0A0D0F0M6_9SPHI|OUT|Bacteria|undef|Bacteroidetes:0.21179210517093197130):0.08188610420246128507,(A0A0F6EVR2_PAEPO|OUT|Bacteria|undef|Firmicutes:0.51243026049888940054,(A0A089IKX2_9BACL|OUT|Bacteria|undef|Firmicutes:0.13856666222900901331,V9GCG4_9BACL|OUT|Bacteria|undef|Firmicutes:0.11610149291664341453):0.05845081894424437180):0.05788381506236948276):0.19918033479543717501,(((B0T986_CAUSK|OUT|Bacteria|undef|Proteobacteria:0.61024269216886939393,bHd08850.1:0.75752288553477797883):0.05764723507658943424,((A0A0Q7TT37_9RHIZ|OUT|Bacteria|undef|Proteobacteria:0.63994740909622338521,((Q08WY3_STIAD|OUT|Bacteria|undef|Proteobacteria:0.00000100000050002909,E3G0R4_STIAD|OUT|Bacteria|undef|Proteobacteria:0.00000100000050002909):0.33402606015280322804,A0A0K1ELE4_CHOCO|OUT|Bacteria|undef|Proteobacteria:0.25982347876472622339):0.21329033487952422932):0.10922338350178099897,(A0A0A0DD83_9PROT|OUT|Bacteria|undef|Proteobacteria:0.27538065066043687645,(L7U6R5_MYXSD|OUT|Bacteria|undef|Proteobacteria:0.43354177547723604658,A4G5T8_HERAR|OUT|Bacteria|undef|Proteobacteria:0.28426774699927548351):0.05962033016876095576):0.24208627621417361242):0.12106043122511722654):0.05462507851441006368,A0A102D5E2_9SPHN|OUT|Bacteria|undef|Proteobacteria:0.52866650607371157289):0.20306106616602984105):0.16574944635939398152,A0A087PP37_9PROT|OUT|Bacteria|undef|Proteobacteria:0.18221107743903472431):0.13130668814407209233):0.02593677356829307210,J3BBH7_9PSED|OUT|Bacteria|undef|Proteobacteria:0.00000100000050002909):0.0;
