# Supplementary material for: Comparative genomics of the tardigrades Hypsibius dujardini and Ramazzottius varieornatus
Source: PLoS Biol. 2017 Jul 27;15(7):e2002266. doi: 10.1371/journal.pbio.2002266 (PMC5531438; doi:10.1371/journal.pbio.2002266)
Supplement: S5 Data — These data are the phylogenies from which putative HGTs were classified by taxon-of-origin. This compressed file (tar-gzipped) contains a directory, that holds five subdirectories, “complex”, “metazoan”, “non-metazoan”, “prokaryotes”, “viruses”. In each subdirectory is the set of text files containing NEWICK format trees for putative HGT loci generated by RAXML search, as described in the Methods. Each tree has a name of the form “RAxML_bestTree.bHd00409.1.faa.aln.ml.newick”: RAXML best tree for gene bHd00409.1, amino acid fasta alignment, generated with maximum likelihood, NEWICK format. (GZ) [file pbio.2002266.s022.tar.gz › S5_Data/prokaryotes/RAxML_bestTree.bHd08890.1.fasta.aln.ml]

((J6HK43_9FLAO|OUT|Bacteria|undef|Bacteroidetes:0.07177121228321686752,((S3BGR4_9FLAO|OUT|Bacteria|undef|Bacteroidetes:0.00421593419951703154,E4MPC0_CAPOC|OUT|Bacteria|undef|Bacteroidetes:0.00000100000050002909):0.00870073052531156535,F0IDZ3_9FLAO|OUT|Bacteria|undef|Bacteroidetes:0.01693612593726852994):0.00000100000050002909):0.15869368238448108843,(((A0A0Q6E326_9RHIZ|OUT|Bacteria|undef|Proteobacteria:0.00000100000050002909,A0A0Q6D8F1_9RHIZ|OUT|Bacteria|undef|Proteobacteria:0.00000100000050002909):0.26349822335551797980,(A0A0K1PXT7_9DELT|OUT|Bacteria|undef|Proteobacteria:0.11476280636329298790,A0A0K1PY06_9DELT|OUT|Bacteria|undef|Proteobacteria:0.15959334922185294814):0.07950370501019027314):0.05364202306417344135,(((((W7VTV6_9BURK|OUT|Bacteria|undef|Proteobacteria:0.00512247968789771458,W7WBY5_9BURK|OUT|Bacteria|undef|Proteobacteria:0.00000100000050002909):0.20941711779848223851,(A0A0Q4Y6W1_9BURK|OUT|Bacteria|undef|Proteobacteria:0.06539399764005889015,Q0B7L0_BURCM|OUT|Bacteria|undef|Proteobacteria:0.12918400896505391473):0.04870181703616582869):0.06168072723796219625,C6XD81_METGS|OUT|Bacteria|undef|Proteobacteria:0.34601538417378391310):0.07144017039803490787,(C1D3J7_DEIDV|OUT|Bacteria|undef|Deinococcus-Thermus:0.31581750930068563932,(A0A0Q6NV15_9RHIZ|OUT|Bacteria|undef|Proteobacteria:0.01086434579272973523,A0A0Q7DYI7_9RHIZ|OUT|Bacteria|undef|Proteobacteria:0.01154512839851559898):0.16047188960213515374):0.03293341694747933812):0.03953988391048594148,(D2QRH1_SPILD|OUT|Bacteria|undef|Bacteroidetes:0.20669766519677595928,((bHd08890.1:1.10768089440687766967,A0A074KZ36_9BACT|OUT|Bacteria|undef|Bacteroidetes:0.38556171289673529801):0.05743141144482304117,A0A0P9F9N6_9CHLR|OUT|Bacteria|undef|Chloroflexi:0.29173755252113009462):0.03834136544833976340):0.04823632294648514535):0.02083985930602013162):0.11127119455640765988,A0A0Q5ZNV0_9FLAO|OUT|Bacteria|undef|Bacteroidetes:0.15655652273629577786):0.0;
