# Supplementary material for: Comparative genomics of the tardigrades Hypsibius dujardini and Ramazzottius varieornatus
Source: PLoS Biol. 2017 Jul 27;15(7):e2002266. doi: 10.1371/journal.pbio.2002266 (PMC5531438; doi:10.1371/journal.pbio.2002266)
Supplement: S5 Data — These data are the phylogenies from which putative HGTs were classified by taxon-of-origin. This compressed file (tar-gzipped) contains a directory, that holds five subdirectories, “complex”, “metazoan”, “non-metazoan”, “prokaryotes”, “viruses”. In each subdirectory is the set of text files containing NEWICK format trees for putative HGT loci generated by RAXML search, as described in the Methods. Each tree has a name of the form “RAxML_bestTree.bHd00409.1.faa.aln.ml.newick”: RAXML best tree for gene bHd00409.1, amino acid fasta alignment, generated with maximum likelihood, NEWICK format. (GZ) [file pbio.2002266.s022.tar.gz › S5_Data/prokaryotes/RAxML_bestTree.bHd08906.1.fasta.aln.ml]

(A0A0Q8BI91_9BURK|OUT|Bacteria|undef|Proteobacteria:0.58582065596301013954,(W3YID8_9FUSO|OUT|Bacteria|undef|Fusobacteria:1.81177211433376061933,bHd08906.1:1.28473918539760267876):0.10825638514162037873,I9LFG2_9RHIZ|OUT|Bacteria|undef|Proteobacteria:0.77843647030669360642):0.0;
