# Supplementary material for: Comparative genomics of the tardigrades Hypsibius dujardini and Ramazzottius varieornatus
Source: PLoS Biol. 2017 Jul 27;15(7):e2002266. doi: 10.1371/journal.pbio.2002266 (PMC5531438; doi:10.1371/journal.pbio.2002266)
Supplement: S5 Data — These data are the phylogenies from which putative HGTs were classified by taxon-of-origin. This compressed file (tar-gzipped) contains a directory, that holds five subdirectories, “complex”, “metazoan”, “non-metazoan”, “prokaryotes”, “viruses”. In each subdirectory is the set of text files containing NEWICK format trees for putative HGT loci generated by RAXML search, as described in the Methods. Each tree has a name of the form “RAxML_bestTree.bHd00409.1.faa.aln.ml.newick”: RAXML best tree for gene bHd00409.1, amino acid fasta alignment, generated with maximum likelihood, NEWICK format. (GZ) [file pbio.2002266.s022.tar.gz › S5_Data/prokaryotes/RAxML_bestTree.bHd08936.1.fasta.aln.ml]

(I3K521_ORENI|IN|Eukaryota|Metazoa|Chordata:0.13685867005347943093,(F7C950_MOUSE|IN|Eukaryota|Metazoa|Chordata:0.61432223428584509239,(A0A096LQN0_POEFO|IN|Eukaryota|Metazoa|Chordata:0.96527370283529323469,((((((A0A068XLT3_HYMMI|IN|Eukaryota|Metazoa|Platyhelminthes:1.77471489968017737127,A0A0F6W079_9DELT|OUT|Bacteria|undef|Proteobacteria:0.82650078036935215042):0.23184419340804068854,((A0A0K1PA44_9DELT|OUT|Bacteria|undef|Proteobacteria:0.49102161155061646580,(L7UE47_MYXSD|OUT|Bacteria|undef|Proteobacteria:0.45519162469823898354,A0A085WQE5_9DELT|OUT|Bacteria|undef|Proteobacteria:0.31994443513033576920):0.18974730390449903727):0.26701366776970986150,((B4UIN8_ANASK|OUT|Bacteria|undef|Proteobacteria:0.03754882116211584464,B8JEY0_ANAD2|OUT|Bacteria|undef|Proteobacteria:0.02696190099842589102):0.45290061129095621206,A7HDZ9_ANADF|OUT|Bacteria|undef|Proteobacteria:0.65767586860305926599):0.14007266797776815603):0.15885171699317937599):0.13374294568090253077,A9EQX3_SORC5|OUT|Bacteria|undef|Proteobacteria:0.98557370974850877499):0.08795400718104762205,((F7B850_MACMU|IN|Eukaryota|Metazoa|Chordata:1.05885103181152762097,A9FJ86_SORC5|OUT|Bacteria|undef|Proteobacteria:1.07110707079154754418):0.34799739107113653036,S4XWK5_SORCE|OUT|Bacteria|undef|Proteobacteria:1.20115868611203469030):0.11422916178921541097):0.20203667689366291982,(((bHd08936.1:0.69959965742348040330,T0RK02_9DELT|OUT|Bacteria|undef|Proteobacteria:0.82837569809634647999):0.31176177914592739793,(E1ZJE6_CHLVA|OUT|Eukaryota|Viridiplantae|Chlorophyta:0.79753309533239735707,E1ZJI5_CHLVA|OUT|Eukaryota|Viridiplantae|Chlorophyta:0.87894137652078674350):0.32481975711811389429):0.18568446089986725966,V4BFA8_LOTGI|IN|Eukaryota|Metazoa|Mollusca:1.60654398016533916937):0.03627090786211724371):0.21713768264255597917,C3YCB8_BRAFL|IN|Eukaryota|Metazoa|Chordata:0.82886860116449245783):1.32399020918190823970):0.35111729233181143695):0.07701262086063259682,V4B525_LOTGI|IN|Eukaryota|Metazoa|Mollusca:0.90827687595832307110):0.0;
