# Supplementary material for: Comparative genomics of the tardigrades Hypsibius dujardini and Ramazzottius varieornatus
Source: PLoS Biol. 2017 Jul 27;15(7):e2002266. doi: 10.1371/journal.pbio.2002266 (PMC5531438; doi:10.1371/journal.pbio.2002266)
Supplement: S5 Data — These data are the phylogenies from which putative HGTs were classified by taxon-of-origin. This compressed file (tar-gzipped) contains a directory, that holds five subdirectories, “complex”, “metazoan”, “non-metazoan”, “prokaryotes”, “viruses”. In each subdirectory is the set of text files containing NEWICK format trees for putative HGT loci generated by RAXML search, as described in the Methods. Each tree has a name of the form “RAxML_bestTree.bHd00409.1.faa.aln.ml.newick”: RAXML best tree for gene bHd00409.1, amino acid fasta alignment, generated with maximum likelihood, NEWICK format. (GZ) [file pbio.2002266.s022.tar.gz › S5_Data/prokaryotes/RAxML_bestTree.bHd08993.1.fasta.aln.ml]

(((A0A0Q5ZNV0_9FLAO|OUT|Bacteria|undef|Bacteroidetes:0.16621710894853364282,(J6HK43_9FLAO|OUT|Bacteria|undef|Bacteroidetes:0.07933235630058685373,((E4MPC0_CAPOC|OUT|Bacteria|undef|Bacteroidetes:0.00000100000050002909,S3BGR4_9FLAO|OUT|Bacteria|undef|Bacteroidetes:0.00462323333122996016):0.00946236885850347716,F0IDZ3_9FLAO|OUT|Bacteria|undef|Bacteroidetes:0.01866398344484273761):0.00000100000050002909):0.18402722545505986740):0.05146921919851123184,(bHd08993.1:1.34693884819486142668,(A0A074KZ36_9BACT|OUT|Bacteria|undef|Bacteroidetes:0.43263750694530439533,((C6XD81_METGS|OUT|Bacteria|undef|Proteobacteria:0.29682947933530678952,Z4WRI9_9PORP|OUT|Bacteria|undef|Bacteroidetes:0.36090219140236573514):0.06161129665975537822,((((A0A0Q6NV15_9RHIZ|OUT|Bacteria|undef|Proteobacteria:0.01227162187746155472,A0A0Q7DYI7_9RHIZ|OUT|Bacteria|undef|Proteobacteria:0.01268838386435753793):0.16825267492433529370,C1D3J7_DEIDV|OUT|Bacteria|undef|Deinococcus-Thermus:0.36242272045291518134):0.03756089011159673835,((A0A0Q6E326_9RHIZ|OUT|Bacteria|undef|Proteobacteria:0.00000100000050002909,A0A0Q6D8F1_9RHIZ|OUT|Bacteria|undef|Proteobacteria:0.00000100000050002909):0.26170261357034874106,(A0A0K1PY06_9DELT|OUT|Bacteria|undef|Proteobacteria:0.16429316916328481901,A0A0K1PXT7_9DELT|OUT|Bacteria|undef|Proteobacteria:0.14567313744966373101):0.10685171495768230887):0.08287341827945267358):0.05120228779456247742,(W7WBY5_9BURK|OUT|Bacteria|undef|Proteobacteria:0.24068894509767285728,(Q0B7L0_BURCM|OUT|Bacteria|undef|Proteobacteria:0.14552063807773943371,A0A0Q4Y6W1_9BURK|OUT|Bacteria|undef|Proteobacteria:0.06971584502944183637):0.05870098057263362784):0.09423052251666544366):0.06030889002198699944):0.06288178641677089065):0.01579973091464900378):0.02045219897689949315):0.09089817075317951911,A0A090VI81_9FLAO|OUT|Bacteria|undef|Bacteroidetes:0.23085749183140161223,G0L6S3_ZOBGA|OUT|Bacteria|undef|Bacteroidetes:0.35289476344984210820):0.0;
