# Supplementary material for: Comparative genomics of the tardigrades Hypsibius dujardini and Ramazzottius varieornatus
Source: PLoS Biol. 2017 Jul 27;15(7):e2002266. doi: 10.1371/journal.pbio.2002266 (PMC5531438; doi:10.1371/journal.pbio.2002266)
Supplement: S5 Data — These data are the phylogenies from which putative HGTs were classified by taxon-of-origin. This compressed file (tar-gzipped) contains a directory, that holds five subdirectories, “complex”, “metazoan”, “non-metazoan”, “prokaryotes”, “viruses”. In each subdirectory is the set of text files containing NEWICK format trees for putative HGT loci generated by RAXML search, as described in the Methods. Each tree has a name of the form “RAxML_bestTree.bHd00409.1.faa.aln.ml.newick”: RAXML best tree for gene bHd00409.1, amino acid fasta alignment, generated with maximum likelihood, NEWICK format. (GZ) [file pbio.2002266.s022.tar.gz › S5_Data/prokaryotes/RAxML_bestTree.bHd09141.1.fasta.aln.ml]

((A0A0Q7FUZ1_9FLAO|OUT|Bacteria|undef|Bacteroidetes:0.11188104818265906526,(A0A124F519_9FLAO|OUT|Bacteria|undef|Bacteroidetes:0.19415541986615020287,A0A0J0YCI7_9FLAO|OUT|Bacteria|undef|Bacteroidetes:0.16484626590266474033):0.04342048176864723996):0.19514945977308906233,(A4CNE7_ROBBH|OUT|Bacteria|undef|Bacteroidetes:0.43615402548085502321,(I3YYL3_AEQSU|OUT|Bacteria|undef|Bacteroidetes:0.92641882395696661945,((((A0A0D3LD12_9BACT|OUT|Bacteria|undef|Bacteroidetes:0.45817093458808105799,A0A0S7C3Q3_9BACT|OUT|Bacteria|undef|Bacteroidetes:0.72813120165588429700):0.29938686693363081304,(H8KPF2_SOLCM|OUT|Bacteria|undef|Bacteroidetes:0.90910929974190402003,((((A0A0P0NCB8_9SPHI|OUT|Bacteria|undef|Bacteroidetes:0.28378042056938712623,W6U7G2_9SPHI|OUT|Bacteria|undef|Bacteroidetes:0.20468339832969129066):0.14524602239976652784,((W6TVG7_9SPHI|OUT|Bacteria|undef|Bacteroidetes:0.21963900345832040872,C6Y2G2_PEDHD|OUT|Bacteria|undef|Bacteroidetes:0.32947271938055222584):0.17677225282103822823,(A0A0Q5NT98_9SPHI|OUT|Bacteria|undef|Bacteroidetes:0.17648617598908472592,(A0A0J1BIN5_9SPHI|OUT|Bacteria|undef|Bacteroidetes:0.15997767884526439830,A0A0C1G613_9SPHI|OUT|Bacteria|undef|Bacteroidetes:0.22800787080308818067):0.15757212762620809166):0.05290051859404881068):0.25487684704551610837):0.43590314298046350938,H8KXQ6_SOLCM|OUT|Bacteria|undef|Bacteroidetes:0.48370533156883710468):0.28893047091366946821,A0A0W8EBV3_9BACT|OUT|Bacteria|undef|Bacteroidetes:0.79492332586496905478):0.31169373584815729394):0.11009126506566793702):0.06908388712214556804,bHd09141.1:1.33259736442335952056):0.04369907824857606482,(A0A0K1JXA0_9BURK|OUT|Bacteria|undef|Proteobacteria:1.24704639481937995527,A0A0A0DXS0_9SPIO|OUT|Bacteria|undef|Spirochaetes:0.68593990029009488385):0.20072356589063378163):0.16657920061314074323):0.23335118573450791546):0.32636190394607395016,A0A0X7BB72_9FLAO|OUT|Bacteria|undef|Bacteroidetes:0.42223151871501723997):0.0;
