# Supplementary material for: Comparative genomics of the tardigrades Hypsibius dujardini and Ramazzottius varieornatus
Source: PLoS Biol. 2017 Jul 27;15(7):e2002266. doi: 10.1371/journal.pbio.2002266 (PMC5531438; doi:10.1371/journal.pbio.2002266)
Supplement: S5 Data — These data are the phylogenies from which putative HGTs were classified by taxon-of-origin. This compressed file (tar-gzipped) contains a directory, that holds five subdirectories, “complex”, “metazoan”, “non-metazoan”, “prokaryotes”, “viruses”. In each subdirectory is the set of text files containing NEWICK format trees for putative HGT loci generated by RAXML search, as described in the Methods. Each tree has a name of the form “RAxML_bestTree.bHd00409.1.faa.aln.ml.newick”: RAXML best tree for gene bHd00409.1, amino acid fasta alignment, generated with maximum likelihood, NEWICK format. (GZ) [file pbio.2002266.s022.tar.gz › S5_Data/prokaryotes/RAxML_bestTree.bHd09176.1.fasta.aln.ml]

((C7PEN0_CHIPD|OUT|Bacteria|undef|Bacteroidetes:0.60155968009451277201,((A0A0B8YFQ6_9SPHI|OUT|Bacteria|undef|Bacteroidetes:0.31463552217627249741,(A0A0Q4L8K2_9SPHI|OUT|Bacteria|undef|Bacteroidetes:0.11703118823794493586,A0A0Q5N7H3_9SPHI|OUT|Bacteria|undef|Bacteroidetes:0.08561924393536751721):0.11501801400650410456):0.13841531103522403123,((F4L775_HALH1|OUT|Bacteria|undef|Bacteroidetes:0.19174222883438224452,I2ERB1_EMTOG|OUT|Bacteria|undef|Bacteroidetes:0.19306510976911997468):0.17522337755038452922,((A0A0Q8NI64_9FLAO|OUT|Bacteria|undef|Bacteroidetes:0.21431070468030327669,A0A0C1F7G3_9FLAO|OUT|Bacteria|undef|Bacteroidetes:0.22185782711003737555):0.26149939126177657034,D5BBA0_ZUNPS|OUT|Bacteria|undef|Bacteroidetes:0.42932352686838215483):0.16502175142008701503):0.02455494919790657954):0.12845583233080024033):0.37455265332072262829,((((A0A0Q9N6K6_9BACL|OUT|Bacteria|undef|Firmicutes:0.03703514041098444204,A0A0Q9QI74_9BACL|OUT|Bacteria|undef|Firmicutes:0.03841747103828720145):0.46064242367245722409,S0FQ88_9FIRM|OUT|Bacteria|undef|Firmicutes:0.25923282740602510144):0.29638646464928741775,L0IKJ3_THETR|OUT|Bacteria|undef|Firmicutes:0.64840404225531755866):0.15693524034528902322,(J9JSE8_ACYPI|IN|Eukaryota|Metazoa|Arthropoda:2.30942717029486122016,(bHd09176.1:1.34762939730573361174,(A0A0F5R377_9BACL|OUT|Bacteria|undef|Firmicutes:0.31076304350742922633,((W4DZ53_9BACL|OUT|Bacteria|undef|Firmicutes:0.12203727684061753400,(A0A0B2F968_9BACL|OUT|Bacteria|undef|Firmicutes:0.04005355394608662439,(A0A089LEU4_9BACL|OUT|Bacteria|undef|Firmicutes:0.03307728288321745702,A0A089L705_9BACL|OUT|Bacteria|undef|Firmicutes:0.03727391216898597037):0.01900946249532657617):0.04924442355770870805):0.16689093097609591920,A0A098M2D4_9BACL|OUT|Bacteria|undef|Firmicutes:0.28571903683425192710):0.10598234022737926252):0.58647202294880962370):0.20132344553258310627):0.06807411616632608187):0.20521413919740150167,G8TIU5_NIAKG|OUT|Bacteria|undef|Bacteroidetes:0.82267134304656852617):0.0;
