# Supplementary material for: Comparative genomics of the tardigrades Hypsibius dujardini and Ramazzottius varieornatus
Source: PLoS Biol. 2017 Jul 27;15(7):e2002266. doi: 10.1371/journal.pbio.2002266 (PMC5531438; doi:10.1371/journal.pbio.2002266)
Supplement: S5 Data — These data are the phylogenies from which putative HGTs were classified by taxon-of-origin. This compressed file (tar-gzipped) contains a directory, that holds five subdirectories, “complex”, “metazoan”, “non-metazoan”, “prokaryotes”, “viruses”. In each subdirectory is the set of text files containing NEWICK format trees for putative HGT loci generated by RAXML search, as described in the Methods. Each tree has a name of the form “RAxML_bestTree.bHd00409.1.faa.aln.ml.newick”: RAXML best tree for gene bHd00409.1, amino acid fasta alignment, generated with maximum likelihood, NEWICK format. (GZ) [file pbio.2002266.s022.tar.gz › S5_Data/prokaryotes/RAxML_bestTree.bHd09261.1.fasta.aln.ml]

(H2LVJ3_ORYLA|IN|Eukaryota|Metazoa|Chordata:0.00967892439637437277,(A0A087X4Z7_POEFO|IN|Eukaryota|Metazoa|Chordata:0.16343550138629397983,((G3N9Q2_GASAC|IN|Eukaryota|Metazoa|Chordata:0.00000100000050002909,G3N9Q1_GASAC|IN|Eukaryota|Metazoa|Chordata:0.00473710467748174237):0.11684158223072303728,(((((((W5JJS5_ANODA|IN|Eukaryota|Metazoa|Arthropoda:0.40712102098222330282,D6WF03_TRICA|IN|Eukaryota|Metazoa|Arthropoda:0.29207842394534294650):0.30283113914591025528,A0A088APU1_APIME|IN|Eukaryota|Metazoa|Arthropoda:0.42616045911275224345):0.16386122873688599433,(E4XY29_OIKDI|IN|Eukaryota|Metazoa|Chordata:0.61119164030420958245,(A0A044R5H6_ONCVO|IN|Eukaryota|Metazoa|Nematoda:0.62524408393705233067,(((((((((C2T3I2_BACCE|OUT|Bacteria|undef|Firmicutes:0.00000100000050002909,Q81B23_BACCR|OUT|Bacteria|undef|Firmicutes:0.00000100000050002909):0.00216393605566182453,(A0A0P0PSJ2_BACTU|OUT|Bacteria|undef|Firmicutes:0.00000100000050002909,C3C4Z3_BACTU|OUT|Bacteria|undef|Firmicutes:0.00000100000050002909):0.00000100000050002909):0.00000100000050002909,R8H323_BACCE|OUT|Bacteria|undef|Firmicutes:0.00216396689641839982):0.00435188541916348582,A0A0E1MFK6_BACCE|OUT|Bacteria|undef|Firmicutes:0.01343639420326460734):0.00220415785101673147,A0A0F5RRR1_9BACI|OUT|Bacteria|undef|Firmicutes:0.00219163705689832695):0.01150616837501575347,(R8FXC4_BACCE|OUT|Bacteria|undef|Firmicutes:0.00000100000050002909,(R8GET7_BACCE|OUT|Bacteria|undef|Firmicutes:0.00000100000050002909,(R8DX29_BACCE|OUT|Bacteria|undef|Firmicutes:0.00000100000050002909,(R8K669_BACCE|OUT|Bacteria|undef|Firmicutes:0.00000100000050002909,R8FHI2_BACCE|OUT|Bacteria|undef|Firmicutes:0.00000100000050002909):0.00000100000050002909):0.00000100000050002909):0.00000100000050002909):0.01264630161765689653):0.20582723245643524956,((A0A0B4REV1_9BACL|OUT|Bacteria|undef|Firmicutes:0.37943624683266929942,(G2TN82_BACCO|OUT|Bacteria|undef|Firmicutes:0.01637919298646722463,A0A0C5CL96_BACCO|OUT|Bacteria|undef|Firmicutes:0.00645609530988861154):0.22820434017030272189):0.04018136427465862637,(A0A077J4T3_9BACI|OUT|Bacteria|undef|Firmicutes:0.41155008233806589235,(A0A0D1V7I4_ANEMI|OUT|Bacteria|undef|Firmicutes:0.00361017889444280836,A0A0K2WK08_ANEMI|OUT|Bacteria|undef|Firmicutes:0.00513596841677725797):0.25803917035709150740):0.08269356159077649593):0.06128371359508211907):0.16530484730170638685,A0A0M0L7N3_9BACI|OUT|Bacteria|undef|Firmicutes:0.26582070717249339786):0.35115983664307565126,(bHd09261.1:0.75157488077896839052,A0A0Q5TDU2_9BACT|OUT|Bacteria|undef|Bacteroidetes:0.95930874524993070551):0.36808753887687667428):3.52912246711654598030):0.31462303934061908173):0.11207874145225590889):0.06067192934258959502,T1IIH9_STRMM|IN|Eukaryota|Metazoa|Arthropoda:0.59556555993992166265):0.04651042189426300710,A0A087SYQ1_9ARAC|IN|Eukaryota|Metazoa|Arthropoda:0.41506679532959217527):0.22352253147076606155,(G1PM51_MYOLU|IN|Eukaryota|Metazoa|Chordata:0.00584360383546427952,S7P3N8_MYOBR|IN|Eukaryota|Metazoa|Chordata:0.01555317783786365135):0.30811506337474414696):0.07550806982793123456,(W5KCP1_ASTMX|IN|Eukaryota|Metazoa|Chordata:0.03471005480765386453,(H2LDR2_ORYLA|IN|Eukaryota|Metazoa|Chordata:0.02672270053916276158,((H3CY30_TETNG|IN|Eukaryota|Metazoa|Chordata:0.04547267675042140911,(G3PKK1_GASAC|IN|Eukaryota|Metazoa|Chordata:0.00000100000050002909,G3PKJ8_GASAC|IN|Eukaryota|Metazoa|Chordata:0.00000100000050002909):0.02315610054517146590):0.00734838306848368400,I3K3L3_ORENI|IN|Eukaryota|Metazoa|Chordata:0.01515682565635979688):0.00667821082185108238):0.02099449172064398947):0.04909816120976107090):0.06430397165469833864):0.05344929820143499294):0.18312286576741659827,H2LVJ2_ORYLA|IN|Eukaryota|Metazoa|Chordata:0.00437062465143830091):0.0;
