# Supplementary material for: Comparative genomics of the tardigrades Hypsibius dujardini and Ramazzottius varieornatus
Source: PLoS Biol. 2017 Jul 27;15(7):e2002266. doi: 10.1371/journal.pbio.2002266 (PMC5531438; doi:10.1371/journal.pbio.2002266)
Supplement: S5 Data — These data are the phylogenies from which putative HGTs were classified by taxon-of-origin. This compressed file (tar-gzipped) contains a directory, that holds five subdirectories, “complex”, “metazoan”, “non-metazoan”, “prokaryotes”, “viruses”. In each subdirectory is the set of text files containing NEWICK format trees for putative HGT loci generated by RAXML search, as described in the Methods. Each tree has a name of the form “RAxML_bestTree.bHd00409.1.faa.aln.ml.newick”: RAXML best tree for gene bHd00409.1, amino acid fasta alignment, generated with maximum likelihood, NEWICK format. (GZ) [file pbio.2002266.s022.tar.gz › S5_Data/prokaryotes/RAxML_bestTree.bHd09501.1.fasta.aln.ml]

(THIM_CHLFF|OUT|Bacteria|undef|Chlamydiae:0.09749804518225206607,(((A0A0W0Z667_9GAMM|OUT|Bacteria|undef|Proteobacteria:0.44216200543364586606,I2AXK8_FRANT|OUT|Bacteria|undef|Proteobacteria:0.45634598030471745789):0.13826608601902221074,((A0A0W0Y0I8_9GAMM|OUT|Bacteria|undef|Proteobacteria:0.55455081813626794229,(A0A0A8UPS9_LEGHA|OUT|Bacteria|undef|Proteobacteria:0.46023644739737584741,((A0A098G4A7_9GAMM|OUT|Bacteria|undef|Proteobacteria:0.28220140989249986596,((G9EJF9_9GAMM|OUT|Bacteria|undef|Proteobacteria:0.17342801787566988758,(A0A0W0U3Q6_9GAMM|OUT|Bacteria|undef|Proteobacteria:0.13284679823017853106,(A0A0W0SZ74_9GAMM|OUT|Bacteria|undef|Proteobacteria:0.13030616141781253825,(A0A0W1AGX5_9GAMM|OUT|Bacteria|undef|Proteobacteria:0.05585595557656146404,A0A0W0ZIK6_9GAMM|OUT|Bacteria|undef|Proteobacteria:0.06773406271300121129):0.05336300695779711695):0.06014800055269635404):0.17341287092699117500):0.09247751056927026869,(A0A0W0WEQ2_9GAMM|OUT|Bacteria|undef|Proteobacteria:0.13503734900944119879,A0A0W0XSB3_9GAMM|OUT|Bacteria|undef|Proteobacteria:0.06727380638814206559):0.22045369895078517630):0.02459306809070478314):0.27426539960335805102,(A0A0W0TJZ6_9GAMM|OUT|Bacteria|undef|Proteobacteria:0.26818449981913516922,((A0A0W0SWD7_9GAMM|OUT|Bacteria|undef|Proteobacteria:0.08637148869633549941,A0A0W0X3K7_9GAMM|OUT|Bacteria|undef|Proteobacteria:0.14232950238513647490):0.12716082134157874473,A0A098GBL7_TATMI|OUT|Bacteria|undef|Proteobacteria:0.22853578384590395034):0.14210326422693889126):0.11247654420847534584):0.09554398200035608968):0.15221136931926715352):0.19274549781251584801,((((T1HJN6_RHOPR|IN|Eukaryota|Metazoa|Arthropoda:0.56901327484329700113,X1WXI3_ACYPI|IN|Eukaryota|Metazoa|Arthropoda:0.44522475096203956157):0.81967730860290188843,I1G926_AMPQE|IN|Eukaryota|Metazoa|Porifera:1.26829131825952790003):0.36251673180060467461,A0A0W0TQR8_9GAMM|OUT|Bacteria|undef|Proteobacteria:0.76448116148095845990):0.29324005742644870809,bHd09501.1:1.06007708932816524516):0.05885466430508472929):0.17518708805332258716):0.70478641510259931735,A0A0E2JDU1_CHLPS|OUT|Bacteria|undef|Chlamydiae:0.08745360961210967010):0.04574680934424004558,THIM_CHLCV|OUT|Bacteria|undef|Chlamydiae:0.09537236426973848269):0.0;
