# Supplementary material for: Comparative genomics of the tardigrades Hypsibius dujardini and Ramazzottius varieornatus
Source: PLoS Biol. 2017 Jul 27;15(7):e2002266. doi: 10.1371/journal.pbio.2002266 (PMC5531438; doi:10.1371/journal.pbio.2002266)
Supplement: S5 Data — These data are the phylogenies from which putative HGTs were classified by taxon-of-origin. This compressed file (tar-gzipped) contains a directory, that holds five subdirectories, “complex”, “metazoan”, “non-metazoan”, “prokaryotes”, “viruses”. In each subdirectory is the set of text files containing NEWICK format trees for putative HGT loci generated by RAXML search, as described in the Methods. Each tree has a name of the form “RAxML_bestTree.bHd00409.1.faa.aln.ml.newick”: RAXML best tree for gene bHd00409.1, amino acid fasta alignment, generated with maximum likelihood, NEWICK format. (GZ) [file pbio.2002266.s022.tar.gz › S5_Data/prokaryotes/RAxML_bestTree.bHd09704.1.fasta.aln.ml]

((V6ALE8_PSEAI|OUT|Bacteria|undef|Proteobacteria:0.00000100000050002909,A0A0H2ZFH6_PSEAB|OUT|Bacteria|undef|Proteobacteria:0.00000100000050002909):0.00000100000050002909,(((((C7PLJ2_CHIPD|OUT|Bacteria|undef|Bacteroidetes:0.39942070983304955867,(((((A0A086A2C5_FLAHY|OUT|Bacteria|undef|Bacteroidetes:0.01850538190197523886,A0A0C1G0R7_9FLAO|OUT|Bacteria|undef|Bacteroidetes:0.02560968394430461134):0.19577736404003626136,((A0A0J7IIW5_9FLAO|OUT|Bacteria|undef|Bacteroidetes:0.11579621788221747258,A0A0J7IAL7_9FLAO|OUT|Bacteria|undef|Bacteroidetes:0.14433990879838740073):0.07524846620120802243,(A0A0Q4RJZ0_9FLAO|OUT|Bacteria|undef|Bacteroidetes:0.17200966189445301979,A0A0Q7GPQ4_9FLAO|OUT|Bacteria|undef|Bacteroidetes:0.18280022634768947065):0.12869318574357166418):0.01692776180841080655):0.23241644222343121884,A0A0Q5UAH7_9FLAO|OUT|Bacteria|undef|Bacteroidetes:0.33028276169318249167):0.14130016084869628790,F4L0W8_HALH1|OUT|Bacteria|undef|Bacteroidetes:0.44853743251786959423):0.26129909950593455115,bHd09704.1:0.56658942228521247397):0.13099756567632314663):0.22302217589086664740,B0KFJ7_PSEPG|OUT|Bacteria|undef|Proteobacteria:0.39347877298030814464):0.16013402801773923834,A0A098SXE0_9PSED|OUT|Bacteria|undef|Proteobacteria:0.38036695775222667537):0.08210934039950099073,((A0A0E1E9Y0_9PSED|OUT|Bacteria|undef|Proteobacteria:0.01489244184144659228,((A7T460_NEMVE|IN|Eukaryota|Metazoa|Cnidaria:0.55670297042857841419,J2VFZ1_9PSED|OUT|Bacteria|undef|Proteobacteria:0.00000100000050002909):0.01755244655344802632,J2ESP4_9PSED|OUT|Bacteria|undef|Proteobacteria:0.00000100000050002909):0.02452333622805007510):0.05207995529147105285,(A0A0D5XVM2_9PSED|OUT|Bacteria|undef|Proteobacteria:0.02005402757885774503,A0A0C5EAB8_9PSED|OUT|Bacteria|undef|Proteobacteria:0.00732330490598101687):0.06164229621662625780):0.17228969030896509884):0.43974985494514123863,W1MPW2_PSEAI|OUT|Bacteria|undef|Proteobacteria:0.00920955134536227855):0.00000100000050002909,A0A0E1AYS4_PSEAI|OUT|Bacteria|undef|Proteobacteria:0.00000100000050002909):0.0;
