# Supplementary material for: Comparative genomics of the tardigrades Hypsibius dujardini and Ramazzottius varieornatus
Source: PLoS Biol. 2017 Jul 27;15(7):e2002266. doi: 10.1371/journal.pbio.2002266 (PMC5531438; doi:10.1371/journal.pbio.2002266)
Supplement: S5 Data — These data are the phylogenies from which putative HGTs were classified by taxon-of-origin. This compressed file (tar-gzipped) contains a directory, that holds five subdirectories, “complex”, “metazoan”, “non-metazoan”, “prokaryotes”, “viruses”. In each subdirectory is the set of text files containing NEWICK format trees for putative HGT loci generated by RAXML search, as described in the Methods. Each tree has a name of the form “RAxML_bestTree.bHd00409.1.faa.aln.ml.newick”: RAXML best tree for gene bHd00409.1, amino acid fasta alignment, generated with maximum likelihood, NEWICK format. (GZ) [file pbio.2002266.s022.tar.gz › S5_Data/prokaryotes/RAxML_bestTree.bHd09771.1.fasta.aln.ml]

(((K5C7L3_LEPME|OUT|Bacteria|undef|Spirochaetes:0.00000100000050002909,M6C2W5_LEPME|OUT|Bacteria|undef|Spirochaetes:0.00435937545073614152):2.00164077661925343676,bHd09771.1:0.88547248388529098406):0.45313900270377954760,(D2VQL1_NAEGR|OUT|Eukaryota|undef|undef:0.20570498566968067888,D2VZK2_NAEGR|OUT|Eukaryota|undef|undef:0.23832841018245029541):0.92136335552401260607,A0A0F3IE83_9GAMM|OUT|Bacteria|undef|Proteobacteria:0.86203608133684317405):0.0;
