# Supplementary material for: Comparative genomics of the tardigrades Hypsibius dujardini and Ramazzottius varieornatus
Source: PLoS Biol. 2017 Jul 27;15(7):e2002266. doi: 10.1371/journal.pbio.2002266 (PMC5531438; doi:10.1371/journal.pbio.2002266)
Supplement: S5 Data — These data are the phylogenies from which putative HGTs were classified by taxon-of-origin. This compressed file (tar-gzipped) contains a directory, that holds five subdirectories, “complex”, “metazoan”, “non-metazoan”, “prokaryotes”, “viruses”. In each subdirectory is the set of text files containing NEWICK format trees for putative HGT loci generated by RAXML search, as described in the Methods. Each tree has a name of the form “RAxML_bestTree.bHd00409.1.faa.aln.ml.newick”: RAXML best tree for gene bHd00409.1, amino acid fasta alignment, generated with maximum likelihood, NEWICK format. (GZ) [file pbio.2002266.s022.tar.gz › S5_Data/prokaryotes/RAxML_bestTree.bHd09828.1.fasta.aln.ml]

((H0BYE2_9BURK|OUT|Bacteria|undef|Proteobacteria:0.09147675650813819059,((A0A072T7K2_9BURK|OUT|Bacteria|undef|Proteobacteria:0.00313716748571883988,F6AQJ0_DELSC|OUT|Bacteria|undef|Proteobacteria:0.00301326954468632020):0.20912563866965264148,(((bHd09828.1:1.10867291836848202990,((A0A0S6VSF6_9BACT|OUT|Bacteria|undef|undef:0.85945436284071918820,A0A081BPM0_9BACT|OUT|Bacteria|undef|undef:1.55228047911799715841):0.43624476693980224207,A0A0F3GJ74_9BACT|OUT|Bacteria|undef|Nitrospirae:1.75835792860625139689):0.62859067688050440648):0.64931887864275883437,((T2IRF8_CROWT|OUT|Bacteria|undef|Cyanobacteria:0.00000100000050002909,(G5IXS9_CROWT|OUT|Bacteria|undef|Cyanobacteria:0.00000100000050002909,T2JQQ8_CROWT|OUT|Bacteria|undef|Cyanobacteria:0.00000100000050002909):0.00000100000050002909):0.00000100000050002909,T2J3F4_CROWT|OUT|Bacteria|undef|Cyanobacteria:0.00465416058221354654):1.38355604541276444586):0.37988680148243764156,(A0A080NQ04_DELAC|OUT|Bacteria|undef|Proteobacteria:0.00315202813719165503,(A9BLL2_DELAS|OUT|Bacteria|undef|Proteobacteria:0.00316177604547139470,((A0A081J5U7_9BURK|OUT|Bacteria|undef|Proteobacteria:0.00000100000050002909,S2WNE0_DELAC|OUT|Bacteria|undef|Proteobacteria:0.00000100000050002909):0.00000100000050002909,S2XJ71_DELAC|OUT|Bacteria|undef|Proteobacteria:0.00000100000050002909):0.00000100000050002909):0.00000100000050002909):0.06228472168269558185):0.08988213358635359362):0.10886505947503120895):0.08875081998000197703,A0A0S9EVK2_9BURK|OUT|Bacteria|undef|Proteobacteria:0.00822646299783678578,A0A0Q4RUC5_9BURK|OUT|Bacteria|undef|Proteobacteria:0.01090679197603681289):0.0;
