# Supplementary material for: Comparative genomics of the tardigrades Hypsibius dujardini and Ramazzottius varieornatus
Source: PLoS Biol. 2017 Jul 27;15(7):e2002266. doi: 10.1371/journal.pbio.2002266 (PMC5531438; doi:10.1371/journal.pbio.2002266)
Supplement: S5 Data — These data are the phylogenies from which putative HGTs were classified by taxon-of-origin. This compressed file (tar-gzipped) contains a directory, that holds five subdirectories, “complex”, “metazoan”, “non-metazoan”, “prokaryotes”, “viruses”. In each subdirectory is the set of text files containing NEWICK format trees for putative HGT loci generated by RAXML search, as described in the Methods. Each tree has a name of the form “RAxML_bestTree.bHd00409.1.faa.aln.ml.newick”: RAXML best tree for gene bHd00409.1, amino acid fasta alignment, generated with maximum likelihood, NEWICK format. (GZ) [file pbio.2002266.s022.tar.gz › S5_Data/prokaryotes/RAxML_bestTree.bHd10273.1.fasta.aln.ml]

((A0A0R4ISR7_DANRE|IN|Eukaryota|Metazoa|Chordata:0.00000100000050002909,F1R264_DANRE|IN|Eukaryota|Metazoa|Chordata:0.00000100000050002909):0.18404750587895948866,(((B3S706_TRIAD|IN|Eukaryota|Metazoa|Placozoa:0.14474829753411802558,B3S707_TRIAD|IN|Eukaryota|Metazoa|Placozoa:0.07729382264525506974):1.00783010785066773352,(((((((A0A0E4ARJ3_BURCE|OUT|Bacteria|undef|Proteobacteria:0.00000100000050002909,(A0A0D5IX06_9BURK|OUT|Bacteria|undef|Proteobacteria:0.00000100000050002909,(A2WIK9_9BURK|OUT|Bacteria|undef|Proteobacteria:0.00000100000050002909,B9BQS4_9BURK|OUT|Bacteria|undef|Proteobacteria:0.00000100000050002909):0.00000100000050002909):0.00000100000050002909):0.01768334832555432112,(A0A106EC32_9BURK|OUT|Bacteria|undef|Proteobacteria:0.03872869533990329349,A0A124K8X6_9BURK|OUT|Bacteria|undef|Proteobacteria:0.01147419244175260609):0.02241596651031222548):0.02846489658780063450,B1T106_9BURK|OUT|Bacteria|undef|Proteobacteria:0.08195522624191102501):0.27811636275177847866,((I2ISG9_9BURK|OUT|Bacteria|undef|Proteobacteria:0.03939389697963630033,A0A0N0IE82_9BURK|OUT|Bacteria|undef|Proteobacteria:0.06010283696174249096):0.16078798566292037964,(G8NQB0_GRAMM|OUT|Bacteria|undef|Acidobacteria:0.13516459884263312685,(bHd10273.1:0.57821790768222791623,((Q1IK55_KORVE|OUT|Bacteria|undef|Acidobacteria:0.22404253063301099447,((A0A0H2M5T6_VARPD|OUT|Bacteria|undef|Proteobacteria:0.00463344245403985323,T1XL75_VARPD|OUT|Bacteria|undef|Proteobacteria:0.00000100000050002909):0.23571817374108680609,(((A0A0J7JY75_LASNI|IN|Eukaryota|Metazoa|Arthropoda:0.88916426834095219078,A0A109BH28_9BURK|OUT|Bacteria|undef|Proteobacteria:0.02192371800360746331):0.03931851422659620593,A0A0Q6MKT2_9BURK|OUT|Bacteria|undef|Proteobacteria:0.19826567680365772550):0.03705672584248169421,(E8V5A8_TERSS|OUT|Bacteria|undef|Acidobacteria:0.20480146174856450614,(((A0A0J7MUW6_LASNI|IN|Eukaryota|Metazoa|Arthropoda:0.59014225190254565589,(A0A0G3LPK1_XANCT|OUT|Bacteria|undef|Proteobacteria:0.00000100000050002909,L7FSN0_XANCT|OUT|Bacteria|undef|Proteobacteria:0.00000100000050002909):0.07863993663454503513):0.09452817341143936181,I4N075_9PSED|OUT|Bacteria|undef|Proteobacteria:0.13272446162934226077):0.07111522175952450509,H0HUD6_9RHIZ|OUT|Bacteria|undef|Proteobacteria:0.10407410870152856985):0.14585191673407890689):0.08702000193464315414):0.03730672172282809007):0.04395322879654119108):0.04158775669605354469,A0A0J7JVP3_LASNI|IN|Eukaryota|Metazoa|Arthropoda:0.45280816885334990163):0.02877069481075342217):0.06349544737921737625):0.09065419293900692232):0.05187820695323962922):0.25341194578725201314,(X1XAA8_ACYPI|IN|Eukaryota|Metazoa|Arthropoda:0.15307435524842247232,J9L6S9_ACYPI|IN|Eukaryota|Metazoa|Arthropoda:0.16358665752140896799):0.57705254633980485046):1.30311056909505573742,X1X621_ACYPI|IN|Eukaryota|Metazoa|Arthropoda:2.07842627331833851301):1.73368937667698008731,(W4ZGN6_STRPU|IN|Eukaryota|Metazoa|Echinodermata:0.00000100000050002909,W4XAQ2_STRPU|IN|Eukaryota|Metazoa|Echinodermata:0.02959057533212332280):0.61550716544576389300):0.21542565888340664548):0.30839706528749283310,(H3CY23_TETNG|IN|Eukaryota|Metazoa|Chordata:0.35601626008478959307,(((G3PS88_GASAC|IN|Eukaryota|Metazoa|Chordata:0.00000100000050002909,G3PS84_GASAC|IN|Eukaryota|Metazoa|Chordata:0.02803890116947385311):0.15516557551312015750,A0A0F8AFT9_LARCR|IN|Eukaryota|Metazoa|Chordata:0.08710843680787759558):0.01820657921595517093,(I3J6T6_ORENI|IN|Eukaryota|Metazoa|Chordata:0.19281520652488279288,(M3ZVX8_XIPMA|IN|Eukaryota|Metazoa|Chordata:0.07167101375402668006,A0A087YIW4_POEFO|IN|Eukaryota|Metazoa|Chordata:0.03622941528424056951):0.16790251648973661402):0.02655167655166775637):0.06267475603493778691):0.18514459081759748749):0.18282251097555296537,W5JZV0_ASTMX|IN|Eukaryota|Metazoa|Chordata:0.25142302752739514871):0.0;
