# Supplementary material for: Comparative genomics of the tardigrades Hypsibius dujardini and Ramazzottius varieornatus
Source: PLoS Biol. 2017 Jul 27;15(7):e2002266. doi: 10.1371/journal.pbio.2002266 (PMC5531438; doi:10.1371/journal.pbio.2002266)
Supplement: S5 Data — These data are the phylogenies from which putative HGTs were classified by taxon-of-origin. This compressed file (tar-gzipped) contains a directory, that holds five subdirectories, “complex”, “metazoan”, “non-metazoan”, “prokaryotes”, “viruses”. In each subdirectory is the set of text files containing NEWICK format trees for putative HGT loci generated by RAXML search, as described in the Methods. Each tree has a name of the form “RAxML_bestTree.bHd00409.1.faa.aln.ml.newick”: RAXML best tree for gene bHd00409.1, amino acid fasta alignment, generated with maximum likelihood, NEWICK format. (GZ) [file pbio.2002266.s022.tar.gz › S5_Data/prokaryotes/RAxML_bestTree.bHd10354.1.fasta.aln.ml]

((U1GU35_TRESO|OUT|Bacteria|undef|Spirochaetes:0.04578404175037458640,S3JJJ5_TRESO|OUT|Bacteria|undef|Spirochaetes:0.00000100000050002909):0.82715015249376488971,((((bHd10354.1:1.60853512000410159288,A0A0P0N4F6_9CREN|OUT|Archaea|undef|Crenarchaeota:2.13271352943362879628):0.62817268384415170246,((D7DB52_STAHD|OUT|Archaea|undef|Crenarchaeota:0.59943742795684495928,(D3S492_METSF|OUT|Archaea|undef|Euryarchaeota:0.10670181687086428834,Y1477_METJA|OUT|Archaea|undef|Euryarchaeota:0.05596241982999983211):0.27597611678624034415):0.29988303380203623627,((H2J5Z1_MARPK|OUT|Bacteria|undef|Thermotogae:0.56690394818812095412,(A0A0H2SKG2_9BACT|OUT|Bacteria|undef|Thermotogae:0.01345953073544871141,A0A0H2SGZ8_9BACT|OUT|Bacteria|undef|Thermotogae:0.01006035417276472665):0.24248673447533122816):0.51073913529201364625,(C5CIX9_KOSOT|OUT|Bacteria|undef|Thermotogae:0.49110479879362434197,H2J744_MARPK|OUT|Bacteria|undef|Thermotogae:0.34162802784331292028):0.13792161615337247826):0.11746223336548011762):0.22136350446296385042):0.23551268432941094289,(C6BZA9_DESAD|OUT|Bacteria|undef|Proteobacteria:0.51927844450413751520,A0A0M9E2J1_9DELT|OUT|Bacteria|undef|Proteobacteria:0.73971344283454132373):0.49231479828417484823):0.21084390599509136854,(Y705_DEIRA|OUT|Bacteria|undef|Deinococcus-Thermus:1.19005572236911016937,((G4RAP6_PELHB|OUT|Bacteria|undef|Proteobacteria:0.53339543283604473611,A0A0Q8IIR6_9RHIZ|OUT|Bacteria|undef|Proteobacteria:0.39031206907619808710):0.18892983107560562539,(A0A0Q4XG67_9RHIZ|OUT|Bacteria|undef|Proteobacteria:0.94747194997368278102,(G8PHE6_PSEUV|OUT|Bacteria|undef|Proteobacteria:0.01328204228485929672,B6QZI0_9RHOB|OUT|Bacteria|undef|Proteobacteria:0.01048354344242399469):0.77237986594576812927):0.14458808485505897368):0.19007633036555887651):0.18512089785466975811):0.20653646617050966383,A4WZW7_RHOS5|OUT|Bacteria|undef|Proteobacteria:1.09244109317491711053):0.0;
