# Supplementary material for: Comparative genomics of the tardigrades Hypsibius dujardini and Ramazzottius varieornatus
Source: PLoS Biol. 2017 Jul 27;15(7):e2002266. doi: 10.1371/journal.pbio.2002266 (PMC5531438; doi:10.1371/journal.pbio.2002266)
Supplement: S5 Data — These data are the phylogenies from which putative HGTs were classified by taxon-of-origin. This compressed file (tar-gzipped) contains a directory, that holds five subdirectories, “complex”, “metazoan”, “non-metazoan”, “prokaryotes”, “viruses”. In each subdirectory is the set of text files containing NEWICK format trees for putative HGT loci generated by RAXML search, as described in the Methods. Each tree has a name of the form “RAxML_bestTree.bHd00409.1.faa.aln.ml.newick”: RAXML best tree for gene bHd00409.1, amino acid fasta alignment, generated with maximum likelihood, NEWICK format. (GZ) [file pbio.2002266.s022.tar.gz › S5_Data/prokaryotes/RAxML_bestTree.bHd10444.1.fasta.aln.ml]

(A0A0W0RKF8_9GAMM|OUT|Bacteria|undef|Proteobacteria:0.18035801678992335884,((((A0A0W0Z4P7_9GAMM|OUT|Bacteria|undef|Proteobacteria:0.01289481915280501177,(A0A0W0YJZ0_9GAMM|OUT|Bacteria|undef|Proteobacteria:0.05242117214095964872,D3HM62_LEGLN|OUT|Bacteria|undef|Proteobacteria:0.07033673827713166071):0.01084472021235541317):0.02019079173958622866,A0A0W0SS28_9GAMM|OUT|Bacteria|undef|Proteobacteria:0.02150219745496313728):0.05474791659745775058,(((A0A0W0UBD9_9GAMM|OUT|Bacteria|undef|Proteobacteria:0.07478153416835216227,(A0A0W0ZPY7_9GAMM|OUT|Bacteria|undef|Proteobacteria:0.03615092233551626261,(((bHd10444.1:1.70163667179894506631,((B0C5J7_ACAM1|OUT|Bacteria|undef|Cyanobacteria:0.52998886232961905929,K9V9Q2_9CYAN|OUT|Bacteria|undef|Cyanobacteria:0.20810814233110866422):0.39155522675550274991,A0A0T6UNA2_9PSED|OUT|Bacteria|undef|Proteobacteria:0.95358783781636757837):0.86002187118297457324):1.44150903267371921501,A0A0W0RYT1_9GAMM|OUT|Bacteria|undef|Proteobacteria:0.00000100000050002909):0.03889776120067139908,A0A0W0RRY7_FLUBO|OUT|Bacteria|undef|Proteobacteria:0.03898936619586020058):0.02030638397003975415):0.05058558124100021730):0.04915295905694222478,(A0A0W0ZLZ3_9GAMM|OUT|Bacteria|undef|Proteobacteria:0.04051167817797582393,((A0A0W0SBX1_9GAMM|OUT|Bacteria|undef|Proteobacteria:0.09167102242544843127,A0A0W0T694_9GAMM|OUT|Bacteria|undef|Proteobacteria:0.12225874288637260390):0.01731441782567136670,A0A0W0ZQX8_9GAMM|OUT|Bacteria|undef|Proteobacteria:0.10643622836944888199):0.00642232476588295263):0.05206337833269202020):0.02421753723007523743,(A0A0W0VYT3_9GAMM|OUT|Bacteria|undef|Proteobacteria:0.10507118740077472929,A0A0W0SMI1_9GAMM|OUT|Bacteria|undef|Proteobacteria:0.12883119730288034033):0.10769250470429228561):0.02515858397975947666):0.32042789709662911068,A0A0W1A0V8_9GAMM|OUT|Bacteria|undef|Proteobacteria:0.16281085840756492900):0.32124666041321592314,A0A0W0Y470_9GAMM|OUT|Bacteria|undef|Proteobacteria:0.09365073562215876779):0.0;
