# Supplementary material for: Comparative genomics of the tardigrades Hypsibius dujardini and Ramazzottius varieornatus
Source: PLoS Biol. 2017 Jul 27;15(7):e2002266. doi: 10.1371/journal.pbio.2002266 (PMC5531438; doi:10.1371/journal.pbio.2002266)
Supplement: S5 Data — These data are the phylogenies from which putative HGTs were classified by taxon-of-origin. This compressed file (tar-gzipped) contains a directory, that holds five subdirectories, “complex”, “metazoan”, “non-metazoan”, “prokaryotes”, “viruses”. In each subdirectory is the set of text files containing NEWICK format trees for putative HGT loci generated by RAXML search, as described in the Methods. Each tree has a name of the form “RAxML_bestTree.bHd00409.1.faa.aln.ml.newick”: RAXML best tree for gene bHd00409.1, amino acid fasta alignment, generated with maximum likelihood, NEWICK format. (GZ) [file pbio.2002266.s022.tar.gz › S5_Data/prokaryotes/RAxML_bestTree.bHd10446.1.fasta.aln.ml]

(A0A0W0T694_9GAMM|OUT|Bacteria|undef|Proteobacteria:0.11147134730733647412,((A0A0W0UBD9_9GAMM|OUT|Bacteria|undef|Proteobacteria:0.07377958546935350914,(A0A0W0ZPY7_9GAMM|OUT|Bacteria|undef|Proteobacteria:0.03362187684020229855,(A0A0W0RRY7_FLUBO|OUT|Bacteria|undef|Proteobacteria:0.03725665622763256468,A0A0W0RYT1_9GAMM|OUT|Bacteria|undef|Proteobacteria:0.03730452353843539959):0.01999047797943948046):0.04586033466672345682):0.04291753571904673159,((((((B0C5J7_ACAM1|OUT|Bacteria|undef|Cyanobacteria:0.43458418401465576109,K9V9Q2_9CYAN|OUT|Bacteria|undef|Cyanobacteria:0.25008057435376840338):0.42901896877456641155,((B4WXQ0_9GAMM|OUT|Bacteria|undef|Proteobacteria:0.11493632660914537835,A0A0B4XME6_9GAMM|OUT|Bacteria|undef|Proteobacteria:0.09755628956419233611):0.16668339085441385983,((M5DX84_9GAMM|OUT|Bacteria|undef|Proteobacteria:0.01462290824064291228,W8G4F1_9GAMM|OUT|Bacteria|undef|Proteobacteria:0.01717485732083005520):0.27885841720406334687,A0A0T6UNA2_9PSED|OUT|Bacteria|undef|Proteobacteria:0.26768896055899810138):0.06227901464477628851):0.59700205137975703718):0.58577719858348675785,bHd10446.1:1.48937754467156180382):0.99937699434640780982,(A0A0W0Y470_9GAMM|OUT|Bacteria|undef|Proteobacteria:0.13935725987997121811,A0A0W0RKF8_9GAMM|OUT|Bacteria|undef|Proteobacteria:0.11975989430482086862):0.22976870071403729390):0.30052490723826047470,A0A0W0SMI1_9GAMM|OUT|Bacteria|undef|Proteobacteria:0.15016503212519513588):0.06922802756652261802,(A0A0W0SS28_9GAMM|OUT|Bacteria|undef|Proteobacteria:0.01924798153691967967,(A0A0W0Z4P7_9GAMM|OUT|Bacteria|undef|Proteobacteria:0.01241153732448233536,(A0A0W0YJZ0_9GAMM|OUT|Bacteria|undef|Proteobacteria:0.05044145242789797867,D3HM62_LEGLN|OUT|Bacteria|undef|Proteobacteria:0.06694121213981507612):0.01006816151360048588):0.02038905927490859346):0.05983571335005534453):0.03079044703189583176):0.05905272440394172123,A0A0W0SBX1_9GAMM|OUT|Bacteria|undef|Proteobacteria:0.09463219446932656653):0.0;
