# Supplementary material for: Comparative genomics of the tardigrades Hypsibius dujardini and Ramazzottius varieornatus
Source: PLoS Biol. 2017 Jul 27;15(7):e2002266. doi: 10.1371/journal.pbio.2002266 (PMC5531438; doi:10.1371/journal.pbio.2002266)
Supplement: S5 Data — These data are the phylogenies from which putative HGTs were classified by taxon-of-origin. This compressed file (tar-gzipped) contains a directory, that holds five subdirectories, “complex”, “metazoan”, “non-metazoan”, “prokaryotes”, “viruses”. In each subdirectory is the set of text files containing NEWICK format trees for putative HGT loci generated by RAXML search, as described in the Methods. Each tree has a name of the form “RAxML_bestTree.bHd00409.1.faa.aln.ml.newick”: RAXML best tree for gene bHd00409.1, amino acid fasta alignment, generated with maximum likelihood, NEWICK format. (GZ) [file pbio.2002266.s022.tar.gz › S5_Data/prokaryotes/RAxML_bestTree.bHd10635.1.fasta.aln.ml]

(U9UE74_RHIID|OUT|Eukaryota|Fungi|Mucoromycota:0.01957565508705166879,((A0A015I3Z3_9GLOM|OUT|Eukaryota|Fungi|Mucoromycota:0.00415674554431432960,U9TBN8_RHIID|OUT|Eukaryota|Fungi|Mucoromycota:0.00731757974691733988):0.05157212854494899745,(((((((E9FQW5_DAPPU|IN|Eukaryota|Metazoa|Arthropoda:0.26450131476124016938,E9GBR1_DAPPU|IN|Eukaryota|Metazoa|Arthropoda:0.30327140071984942660):1.25798930733750591315,((((C3ZG18_BRAFL|IN|Eukaryota|Metazoa|Chordata:1.18610095611357313494,((((E7F0A0_DANRE|IN|Eukaryota|Metazoa|Chordata:0.00655430555112600666,X1WBG8_DANRE|IN|Eukaryota|Metazoa|Chordata:0.00000100000050002909):0.10339950387775959095,A0A0R4IR47_DANRE|IN|Eukaryota|Metazoa|Chordata:0.11414741509693862587):0.67193870665664567898,(H2V9X8_TAKRU|IN|Eukaryota|Metazoa|Chordata:0.37340167106692356835,(G3NSD7_GASAC|IN|Eukaryota|Metazoa|Chordata:0.03701523604625353570,(G3NSG6_GASAC|IN|Eukaryota|Metazoa|Chordata:0.01347637110278193141,G3NSF9_GASAC|IN|Eukaryota|Metazoa|Chordata:0.09128879928874270022):0.07099633526541340722):0.31114955563862423116):0.20899389517780939118):0.37554708234112815779,(((F7DTF1_ORNAN|IN|Eukaryota|Metazoa|Chordata:0.05840933281640798419,F7CD82_ORNAN|IN|Eukaryota|Metazoa|Chordata:0.07553215705016122494):0.57644714376439643022,((F6T0E2_MONDO|IN|Eukaryota|Metazoa|Chordata:0.29261219419426037769,G3VBZ7_SARHA|IN|Eukaryota|Metazoa|Chordata:0.32201571357630931480):0.10823376414459132122,(L7N1A2_MYOLU|IN|Eukaryota|Metazoa|Chordata:0.08008318516251530794,S7NIX0_MYOBR|IN|Eukaryota|Metazoa|Chordata:0.15226855932536170757):0.74335530433740670819):0.17119929621006538256):0.22418990625367976599,((L7N2K9_XENTR|IN|Eukaryota|Metazoa|Chordata:0.00000100000050002909,L7N2L0_XENTR|IN|Eukaryota|Metazoa|Chordata:0.00000100000050002909):0.08856900361579045367,(F7DYA8_XENTR|IN|Eukaryota|Metazoa|Chordata:0.07715660178740241237,F6VDX3_XENTR|IN|Eukaryota|Metazoa|Chordata:0.04258380783781811479):0.07940194424627101955):0.77477271955959514660):0.30140476190070975004):0.46219277273777131798):0.94503983104102229351,((D8F3W4_9DELT|OUT|Bacteria|undef|Proteobacteria:1.85785242380847237520,S4XSB9_SORCE|OUT|Bacteria|undef|Proteobacteria:2.23757369500193581402):0.84964147909234899458,bHd10635.1:2.15364786747964753744):0.16390291532687764620):0.16103044267363741948,(((L8GXH0_ACACA|OUT|Eukaryota|undef|undef:0.06936035043021424040,L8GUB9_ACACA|OUT|Eukaryota|undef|undef:0.09468500224493126005):0.27774932651886874435,L8HGA1_ACACA|OUT|Eukaryota|undef|undef:0.33642731690851335191):1.34379562796860607676,(A0A0L0DMR7_THETB|OUT|Eukaryota|undef|undef:1.70476068830355553807,L8HA47_ACACA|OUT|Eukaryota|undef|undef:1.50914338952399296190):0.28037935136951142034):0.13514939960794544738):0.20518259319109855010,A0A0L0DHI2_THETB|OUT|Eukaryota|undef|undef:2.15531902638677452799):0.24263852587144077444):0.12431999137810068046,A0A0D2VSI5_CAPO3|OUT|Eukaryota|undef|undef:1.10289693873746719177):0.47205024395823280692,A0A139ARD0_GONPR|OUT|Eukaryota|Fungi|Chytridiomycota:1.39784850449989361820):1.33295984814173440469,(A0A015KNM8_9GLOM|OUT|Eukaryota|Fungi|Mucoromycota:0.11353809671664288894,(A0A015LAB2_9GLOM|OUT|Eukaryota|Fungi|Mucoromycota:0.01100251660301500810,A0A015I439_9GLOM|OUT|Eukaryota|Fungi|Mucoromycota:0.00000100000050002909):0.08841908019500979710):0.23031887667777156681):0.06247737385146079347,A0A015IQL2_9GLOM|OUT|Eukaryota|Fungi|Mucoromycota:0.28290290780685117822):0.05937995214571362840,(U9UT20_RHIID|OUT|Eukaryota|Fungi|Mucoromycota:0.01873792410194393548,A0A015ICU1_9GLOM|OUT|Eukaryota|Fungi|Mucoromycota:0.01948118675582050444):0.14920598717100758135):0.13671381470476831610):0.07283727185169709684,A0A015LWG9_9GLOM|OUT|Eukaryota|Fungi|Mucoromycota:0.00000100000050002909):0.0;
