# Supplementary material for: Comparative genomics of the tardigrades Hypsibius dujardini and Ramazzottius varieornatus
Source: PLoS Biol. 2017 Jul 27;15(7):e2002266. doi: 10.1371/journal.pbio.2002266 (PMC5531438; doi:10.1371/journal.pbio.2002266)
Supplement: S5 Data — These data are the phylogenies from which putative HGTs were classified by taxon-of-origin. This compressed file (tar-gzipped) contains a directory, that holds five subdirectories, “complex”, “metazoan”, “non-metazoan”, “prokaryotes”, “viruses”. In each subdirectory is the set of text files containing NEWICK format trees for putative HGT loci generated by RAXML search, as described in the Methods. Each tree has a name of the form “RAxML_bestTree.bHd00409.1.faa.aln.ml.newick”: RAXML best tree for gene bHd00409.1, amino acid fasta alignment, generated with maximum likelihood, NEWICK format. (GZ) [file pbio.2002266.s022.tar.gz › S5_Data/prokaryotes/RAxML_bestTree.bHd10675.1.fasta.aln.ml]

(A0A0W0ZQX8_9GAMM|OUT|Bacteria|undef|Proteobacteria:0.08528537891257848003,(((((((Q22P04_TETTS|OUT|Eukaryota|undef|undef:1.36888102174337600303,((A0A0B4XME6_9GAMM|OUT|Bacteria|undef|Proteobacteria:0.17619414532850136146,((W8G4F1_9GAMM|OUT|Bacteria|undef|Proteobacteria:0.01671302256684278204,M5DX84_9GAMM|OUT|Bacteria|undef|Proteobacteria:0.01526561459910743407):0.37515142868681788935,(A0A0T6VZI4_9ALTE|OUT|Bacteria|undef|Proteobacteria:0.01697087617555259609,U7HJP4_9ALTE|OUT|Bacteria|undef|Proteobacteria:0.03034875425422504241):0.20410818437605893205):0.06509883020762624595):0.63462518407633228268,(B0C5J7_ACAM1|OUT|Bacteria|undef|Cyanobacteria:0.39952966123516631125,K9V9Q2_9CYAN|OUT|Bacteria|undef|Cyanobacteria:0.28216121664054777396):0.45287276319132413471):0.58411952352036056180):0.43312411518172549973,bHd10675.1:1.80381090336431793020):0.58534635067730211855,(A0A0W0Y470_9GAMM|OUT|Bacteria|undef|Proteobacteria:0.08941902757738537377,A0A0W0RKF8_9GAMM|OUT|Bacteria|undef|Proteobacteria:0.17024743305959288975):0.18911513087461789828):0.09873665237632738012,A0A0W1A0V8_9GAMM|OUT|Bacteria|undef|Proteobacteria:0.16964800190044723727):0.22749585909301986431,A0A0W0XFR9_9GAMM|OUT|Bacteria|undef|Proteobacteria:0.15740710487730202871):0.07423638116927988584,(A0A0W0VYT3_9GAMM|OUT|Bacteria|undef|Proteobacteria:0.07974055442878605349,A0A0W0SMI1_9GAMM|OUT|Bacteria|undef|Proteobacteria:0.14163357974547796658):0.08068147699118702332):0.04491490521775572814,((A0A0W0ZPY7_9GAMM|OUT|Bacteria|undef|Proteobacteria:0.03462306902550588150,(A0A0W0RYT1_9GAMM|OUT|Bacteria|undef|Proteobacteria:0.03806732011000085736,A0A0W0RRY7_FLUBO|OUT|Bacteria|undef|Proteobacteria:0.03697303819706392741):0.01872809132881907146):0.04144521728192984006,A0A0W0UBD9_9GAMM|OUT|Bacteria|undef|Proteobacteria:0.07922858995023410178):0.06713913056447722016):0.04222320057821575545,A0A0W0SBX1_9GAMM|OUT|Bacteria|undef|Proteobacteria:0.10583734662846104591):0.0;
