# Supplementary material for: Comparative genomics of the tardigrades Hypsibius dujardini and Ramazzottius varieornatus
Source: PLoS Biol. 2017 Jul 27;15(7):e2002266. doi: 10.1371/journal.pbio.2002266 (PMC5531438; doi:10.1371/journal.pbio.2002266)
Supplement: S5 Data — These data are the phylogenies from which putative HGTs were classified by taxon-of-origin. This compressed file (tar-gzipped) contains a directory, that holds five subdirectories, “complex”, “metazoan”, “non-metazoan”, “prokaryotes”, “viruses”. In each subdirectory is the set of text files containing NEWICK format trees for putative HGT loci generated by RAXML search, as described in the Methods. Each tree has a name of the form “RAxML_bestTree.bHd00409.1.faa.aln.ml.newick”: RAXML best tree for gene bHd00409.1, amino acid fasta alignment, generated with maximum likelihood, NEWICK format. (GZ) [file pbio.2002266.s022.tar.gz › S5_Data/prokaryotes/RAxML_bestTree.bHd10966.1.fasta.aln.ml]

(A0A132CRL4_9BURK|OUT|Bacteria|undef|Proteobacteria:0.01170250586855705287,((A0A087NL11_BURPY|OUT|Bacteria|undef|Proteobacteria:0.03539024904586719061,A0A0G3X4D9_BURPY|OUT|Bacteria|undef|Proteobacteria:0.01917854313670882757):0.00733651931327671415,((((bHd10966.1:0.79143775382623848813,((((((Q92Y89_RHIME|OUT|Bacteria|undef|Proteobacteria:0.00000100000050002909,M4MJ33_SINM2|OUT|Bacteria|undef|Proteobacteria:0.00000100000050002909):0.00000100000050002909,F7XDT7_SINMM|OUT|Bacteria|undef|Proteobacteria:0.00000100000050002909):0.00000100000050002909,A0A0E0UMC3_SINMB|OUT|Bacteria|undef|Proteobacteria:0.00312869746752194536):0.59930934455303364050,X1WUT3_ACYPI|IN|Eukaryota|Metazoa|Arthropoda:1.31531635891025899809):0.14320560002637897079,((A0A0Y0UNV2_9BURK|OUT|Bacteria|undef|Proteobacteria:0.35649585166745578757,A0A0Q7CTW7_9BURK|OUT|Bacteria|undef|Proteobacteria:0.32292918626493000156):0.10000724598109676788,(E3FPR7_STIAD|OUT|Bacteria|undef|Proteobacteria:0.00000100000050002909,Q09BW8_STIAD|OUT|Bacteria|undef|Proteobacteria:0.00000100000050002909):0.42234664247923575653):0.04803437097410145906):0.07696154955182564483,G0A839_COLFT|OUT|Bacteria|undef|Proteobacteria:0.37577747035247521801):0.33298349243915459361):0.25809823222641881113,((I2IR17_9BURK|OUT|Bacteria|undef|Proteobacteria:0.14235265263770099931,A0A0N0ZAT9_9BURK|OUT|Bacteria|undef|Proteobacteria:0.11353538555323389181):0.09110929418441240935,(E1T966_BURSG|OUT|Bacteria|undef|Proteobacteria:0.12432218676579319394,(A0A0M4NXM7_9BURK|OUT|Bacteria|undef|Proteobacteria:0.00000100000050002909,B1FZF6_9BURK|OUT|Bacteria|undef|Proteobacteria:0.00579651759163487840):0.05349889338368230690):0.05997098479487898010):0.10958214997832367577):0.25251664205583251865,A0A103TBA0_9BURK|OUT|Bacteria|undef|Proteobacteria:0.10682008186006723693):0.06030790678290295220,A0A0D8DUM3_9BURK|OUT|Bacteria|undef|Proteobacteria:0.06501582110554220140):0.03976076573124766311):0.01146172946612334168,A0A103LE82_9BURK|OUT|Bacteria|undef|Proteobacteria:0.02947237468553107198):0.0;
