# Supplementary material for: Comparative genomics of the tardigrades Hypsibius dujardini and Ramazzottius varieornatus
Source: PLoS Biol. 2017 Jul 27;15(7):e2002266. doi: 10.1371/journal.pbio.2002266 (PMC5531438; doi:10.1371/journal.pbio.2002266)
Supplement: S5 Data — These data are the phylogenies from which putative HGTs were classified by taxon-of-origin. This compressed file (tar-gzipped) contains a directory, that holds five subdirectories, “complex”, “metazoan”, “non-metazoan”, “prokaryotes”, “viruses”. In each subdirectory is the set of text files containing NEWICK format trees for putative HGT loci generated by RAXML search, as described in the Methods. Each tree has a name of the form “RAxML_bestTree.bHd00409.1.faa.aln.ml.newick”: RAXML best tree for gene bHd00409.1, amino acid fasta alignment, generated with maximum likelihood, NEWICK format. (GZ) [file pbio.2002266.s022.tar.gz › S5_Data/prokaryotes/RAxML_bestTree.bHd10967.1.fasta.aln.ml]

(Q09BW8_STIAD|OUT|Bacteria|undef|Proteobacteria:0.00000100000050002909,((X1WUT3_ACYPI|IN|Eukaryota|Metazoa|Arthropoda:1.75528705540034701826,A0A085VYZ2_9DELT|OUT|Bacteria|undef|Proteobacteria:0.22645714841590935951):0.11318351820815826525,((A0A0J7JYL0_LASNI|IN|Eukaryota|Metazoa|Arthropoda:0.74984249046822903928,(bHd10967.1:0.96811737921005602825,((A0A0N0ZAT9_9BURK|OUT|Bacteria|undef|Proteobacteria:0.11422799407105992120,I2IR17_9BURK|OUT|Bacteria|undef|Proteobacteria:0.14834629143496938508):0.07327094505193917917,((A0A0M4NXM7_9BURK|OUT|Bacteria|undef|Proteobacteria:0.00000100000050002909,B1FZF6_9BURK|OUT|Bacteria|undef|Proteobacteria:0.00591885147836523039):0.05842621038522254062,E1T966_BURSG|OUT|Bacteria|undef|Proteobacteria:0.12296625854951492851):0.07434143084620872810):0.46573709477329749973):0.12677038899587694809):0.28760777287769195842,((A0A0U3MJX3_9BURK|OUT|Bacteria|undef|Proteobacteria:0.28278307431454996479,A0A0U3EK99_9BURK|OUT|Bacteria|undef|Proteobacteria:0.36317472791779920049):0.16076376993658589298,((M7CL25_9ALTE|OUT|Bacteria|undef|Proteobacteria:0.44485921162055869216,A0A0Y0UNV2_9BURK|OUT|Bacteria|undef|Proteobacteria:0.31002774495080670514):0.14429175079001790860,A0A0Q6MHS6_9BURK|OUT|Bacteria|undef|Proteobacteria:0.31114606696646773809):0.05334414087804668220):0.05363929045821266145):0.06547773109138040060):0.41346765337739294077,E3FPR7_STIAD|OUT|Bacteria|undef|Proteobacteria:0.00000100000050002909):0.0;
