# Supplementary material for: Comparative genomics of the tardigrades Hypsibius dujardini and Ramazzottius varieornatus
Source: PLoS Biol. 2017 Jul 27;15(7):e2002266. doi: 10.1371/journal.pbio.2002266 (PMC5531438; doi:10.1371/journal.pbio.2002266)
Supplement: S5 Data — These data are the phylogenies from which putative HGTs were classified by taxon-of-origin. This compressed file (tar-gzipped) contains a directory, that holds five subdirectories, “complex”, “metazoan”, “non-metazoan”, “prokaryotes”, “viruses”. In each subdirectory is the set of text files containing NEWICK format trees for putative HGT loci generated by RAXML search, as described in the Methods. Each tree has a name of the form “RAxML_bestTree.bHd00409.1.faa.aln.ml.newick”: RAXML best tree for gene bHd00409.1, amino acid fasta alignment, generated with maximum likelihood, NEWICK format. (GZ) [file pbio.2002266.s022.tar.gz › S5_Data/prokaryotes/RAxML_bestTree.bHd10969.1.fasta.aln.ml]

((M5QNR1_9PSED|OUT|Bacteria|undef|Proteobacteria:0.00000100000050002909,A0A109R9M6_PSEFR|OUT|Bacteria|undef|Proteobacteria:0.00000100000050002909):0.00000100000050002909,((A0A0J6G803_9PSED|OUT|Bacteria|undef|Proteobacteria:0.00825251040382837461,(S6HW15_9PSED|OUT|Bacteria|undef|Proteobacteria:0.00000100000050002909,A0A0J6KLX1_9PSED|OUT|Bacteria|undef|Proteobacteria:0.00000100000050002909):0.00554801570700208437):0.07288571712216397602,((A0A0J6HVT6_9PSED|OUT|Bacteria|undef|Proteobacteria:0.07371689546996712528,A0A0Q0YYE6_9PSED|OUT|Bacteria|undef|Proteobacteria:0.10054388137597590480):0.13915858921037246865,((A0A124ZXL2_9PSED|OUT|Bacteria|undef|Proteobacteria:0.01387275030947010025,(A0A0J6IWF0_9PSED|OUT|Bacteria|undef|Proteobacteria:0.00771040934749496042,A0A0J6INZ0_9PSED|OUT|Bacteria|undef|Proteobacteria:0.00193088813579022083):0.00837599964364512013):0.07035937737360110911,((A0A077LI17_9PSED|OUT|Bacteria|undef|Proteobacteria:0.30869538997195278274,(A0A0X1T2S1_PSEAA|OUT|Bacteria|undef|Proteobacteria:0.13488933612586501143,(A0A0C2I6K3_9PSED|OUT|Bacteria|undef|Proteobacteria:0.04689342004601031871,(A0A0S8ZKV3_9PSED|OUT|Bacteria|undef|Proteobacteria:0.08220898593568620738,((A0A0C5ETV0_9PSED|OUT|Bacteria|undef|Proteobacteria:0.00484699911738223788,A0A0D5XRQ8_9PSED|OUT|Bacteria|undef|Proteobacteria:0.00952381544601171859):0.01486511675147900689,(J2E5W4_9PSED|OUT|Bacteria|undef|Proteobacteria:0.00000100000050002909,(bHd10969.1:20.39038510848988394741,J2MRC2_9PSED|OUT|Bacteria|undef|Proteobacteria:0.00006986232277424288):0.01450919214744285542):0.01003604255816023527):0.07879937985839706449):0.04313148410681093975):0.01866729467437998682):0.12175077539289269613):0.23342638268177229310,A0A0J6JMG4_PSETA|OUT|Bacteria|undef|Proteobacteria:0.06000389313038106964):0.02964961741835709166):0.05457000103807829045):0.01893045966566067953):0.04360131942965839863,A0A0M5M2T8_9PSED|OUT|Bacteria|undef|Proteobacteria:0.00992441629660237301):0.0;
