# Supplementary material for: Comparative genomics of the tardigrades Hypsibius dujardini and Ramazzottius varieornatus
Source: PLoS Biol. 2017 Jul 27;15(7):e2002266. doi: 10.1371/journal.pbio.2002266 (PMC5531438; doi:10.1371/journal.pbio.2002266)
Supplement: S5 Data — These data are the phylogenies from which putative HGTs were classified by taxon-of-origin. This compressed file (tar-gzipped) contains a directory, that holds five subdirectories, “complex”, “metazoan”, “non-metazoan”, “prokaryotes”, “viruses”. In each subdirectory is the set of text files containing NEWICK format trees for putative HGT loci generated by RAXML search, as described in the Methods. Each tree has a name of the form “RAxML_bestTree.bHd00409.1.faa.aln.ml.newick”: RAXML best tree for gene bHd00409.1, amino acid fasta alignment, generated with maximum likelihood, NEWICK format. (GZ) [file pbio.2002266.s022.tar.gz › S5_Data/prokaryotes/RAxML_bestTree.bHd10970.1.fasta.aln.ml]

(((A0A0P9IUZ1_PSEA0|OUT|Bacteria|undef|Proteobacteria:0.00000100000050002909,(A0A0P9VUS8_PSEA0|OUT|Bacteria|undef|Proteobacteria:0.00500347755725720055,(A0A125N246_PSEA0|OUT|Bacteria|undef|Proteobacteria:0.00000100000050002909,Q48BM7_PSE14|OUT|Bacteria|undef|Proteobacteria:0.00504332134668192354):0.00000100000050002909):0.00500536048253961020):0.03882249193923963809,((((A0A0M0VGQ9_9PSED|OUT|Bacteria|undef|Proteobacteria:0.00000100000050002909,F2ZQI4_9PSED|OUT|Bacteria|undef|Proteobacteria:0.00000100000050002909):0.00503605444439702860,A0A0P9JB84_9PSED|OUT|Bacteria|undef|Proteobacteria:0.01525677450302637128):0.00000100000050002909,(((A0A0N0EVA6_9PSED|OUT|Bacteria|undef|Proteobacteria:0.00000100000050002909,A0A0P9SNE2_9PSED|OUT|Bacteria|undef|Proteobacteria:0.00000100000050002909):0.00000100000050002909,A0A0Q0DI62_9PSED|OUT|Bacteria|undef|Proteobacteria:0.00000100000050002909):0.00000100000050002909,A0A0Q0D5N3_9PSED|OUT|Bacteria|undef|Proteobacteria:0.00506051312721742495):0.00506127154046571905):0.10438890873430806128,(((A0A098SVG9_9PSED|OUT|Bacteria|undef|Proteobacteria:0.45374292044913466793,(A0A085VJ33_PSESX|OUT|Bacteria|undef|Proteobacteria:0.08091983525576391945,((A0A085UVW7_PSESX|OUT|Bacteria|undef|Proteobacteria:0.00000100000050002909,S6H6I3_9PSED|OUT|Bacteria|undef|Proteobacteria:0.00530715229679964984):0.09747972796601768464,bHd10970.1:0.61100187351165624605):0.02992380836923309514):0.06833495391925795137):0.08499371000358492412,(A0A109R9M6_PSEFR|OUT|Bacteria|undef|Proteobacteria:0.00000100000050002909,M5QNR1_9PSED|OUT|Bacteria|undef|Proteobacteria:0.00000100000050002909):0.44786104034644713678):0.03235169538362473590,((A0A077LI17_9PSED|OUT|Bacteria|undef|Proteobacteria:0.18332763748945390958,A0A0Q5EBL6_9PSED|OUT|Bacteria|undef|Proteobacteria:0.16833630892034120996):0.08887446316935185275,W0HHB5_PSECI|OUT|Bacteria|undef|Proteobacteria:0.13912330863677035975):0.02692021603983162786):0.10522100547666880799):0.03657911551836206393):1.33662944877002853872,X1XCU4_ACYPI|IN|Eukaryota|Metazoa|Arthropoda:1.68823657275123539812,A8DVE4_NEMVE|IN|Eukaryota|Metazoa|Cnidaria:1.09093774422562650450):0.0;
