# Supplementary material for: Comparative genomics of the tardigrades Hypsibius dujardini and Ramazzottius varieornatus
Source: PLoS Biol. 2017 Jul 27;15(7):e2002266. doi: 10.1371/journal.pbio.2002266 (PMC5531438; doi:10.1371/journal.pbio.2002266)
Supplement: S5 Data — These data are the phylogenies from which putative HGTs were classified by taxon-of-origin. This compressed file (tar-gzipped) contains a directory, that holds five subdirectories, “complex”, “metazoan”, “non-metazoan”, “prokaryotes”, “viruses”. In each subdirectory is the set of text files containing NEWICK format trees for putative HGT loci generated by RAXML search, as described in the Methods. Each tree has a name of the form “RAxML_bestTree.bHd00409.1.faa.aln.ml.newick”: RAXML best tree for gene bHd00409.1, amino acid fasta alignment, generated with maximum likelihood, NEWICK format. (GZ) [file pbio.2002266.s022.tar.gz › S5_Data/prokaryotes/RAxML_bestTree.bHd10972.1.fasta.aln.ml]

(((A0A0U3MJX3_9BURK|OUT|Bacteria|undef|Proteobacteria:0.23544574850619617856,(A0A0Q7CTW7_9BURK|OUT|Bacteria|undef|Proteobacteria:0.19809332451148853327,A0A0U3EK99_9BURK|OUT|Bacteria|undef|Proteobacteria:0.35664522376147278493):0.06919366901379783719):0.12827742937911798538,((G0A839_COLFT|OUT|Bacteria|undef|Proteobacteria:0.39691776835730874229,((A0A0J7JYL0_LASNI|IN|Eukaryota|Metazoa|Arthropoda:0.59763860913977950862,X1WUT3_ACYPI|IN|Eukaryota|Metazoa|Arthropoda:1.46201010670318343188):0.20300032891973993077,(((((I2IR17_9BURK|OUT|Bacteria|undef|Proteobacteria:0.15736629030325285927,A0A0N0ZAT9_9BURK|OUT|Bacteria|undef|Proteobacteria:0.10123203739697397840):0.09318807138389517686,(E1T966_BURSG|OUT|Bacteria|undef|Proteobacteria:0.12036029506133451294,(B1FZF6_9BURK|OUT|Bacteria|undef|Proteobacteria:0.00572201541008263755,A0A0M4NXM7_9BURK|OUT|Bacteria|undef|Proteobacteria:0.00000100000050002909):0.05363127666109623187):0.05104062811601648569):0.15364558101760908415,((A0A103LE82_9BURK|OUT|Bacteria|undef|Proteobacteria:0.03318201202880024375,A0A132CRL4_9BURK|OUT|Bacteria|undef|Proteobacteria:0.00654416663216582113):0.26428843329748147317,(A0A103HRF8_BURVI|OUT|Bacteria|undef|Proteobacteria:0.00003670795724261141,(I2DWH8_9BURK|OUT|Bacteria|undef|Proteobacteria:0.00658928006261024803,A4JMP6_BURVG|OUT|Bacteria|undef|Proteobacteria:0.00000100000050002909):0.01469099129313048216):0.43575780275338726888):0.07411033236235900490):0.07006426966508193244,((A0A0Q7Y9H7_9BURK|OUT|Bacteria|undef|Proteobacteria:0.06318150606402428426,A0A098UAZ4_9BURK|OUT|Bacteria|undef|Proteobacteria:0.06511673138674196892):0.28825192047497372183,A0A0Q4PGD6_9BURK|OUT|Bacteria|undef|Proteobacteria:0.39745586703364305103):0.11585554188742046289):0.22735236944207895537,bHd10972.1:0.85414384495693740362):0.26120223205192044658):0.08319169305246744417):0.09253485481595957740,A0A0Q6MHS6_9BURK|OUT|Bacteria|undef|Proteobacteria:0.30546961214495221837):0.07120336212577939305):0.49868668521110320890,Q09BW8_STIAD|OUT|Bacteria|undef|Proteobacteria:0.00000100000050002909,E3FPR7_STIAD|OUT|Bacteria|undef|Proteobacteria:0.00000100000050002909):0.0;
