# Supplementary material for: Comparative genomics of the tardigrades Hypsibius dujardini and Ramazzottius varieornatus
Source: PLoS Biol. 2017 Jul 27;15(7):e2002266. doi: 10.1371/journal.pbio.2002266 (PMC5531438; doi:10.1371/journal.pbio.2002266)
Supplement: S5 Data — These data are the phylogenies from which putative HGTs were classified by taxon-of-origin. This compressed file (tar-gzipped) contains a directory, that holds five subdirectories, “complex”, “metazoan”, “non-metazoan”, “prokaryotes”, “viruses”. In each subdirectory is the set of text files containing NEWICK format trees for putative HGT loci generated by RAXML search, as described in the Methods. Each tree has a name of the form “RAxML_bestTree.bHd00409.1.faa.aln.ml.newick”: RAXML best tree for gene bHd00409.1, amino acid fasta alignment, generated with maximum likelihood, NEWICK format. (GZ) [file pbio.2002266.s022.tar.gz › S5_Data/prokaryotes/RAxML_bestTree.bHd10973.1.fasta.aln.ml]

(((((S9QTS9_9DELT|OUT|Bacteria|undef|Proteobacteria:0.64474506321972535616,(R0G3S2_9BURK|OUT|Bacteria|undef|Proteobacteria:0.81537291314577819978,(((A0A0Q4PGD6_9BURK|OUT|Bacteria|undef|Proteobacteria:0.53813266305761986441,((I2DWH8_9BURK|OUT|Bacteria|undef|Proteobacteria:0.00732045119450799343,A4JMP6_BURVG|OUT|Bacteria|undef|Proteobacteria:0.00000100000050002909):0.01123633446709412786,A0A103HRF8_BURVI|OUT|Bacteria|undef|Proteobacteria:0.00498251265082636213):0.49588585283560021599):0.13450868396229070934,(D5WDU9_BURSC|OUT|Bacteria|undef|Proteobacteria:0.45157736515460689120,((B1FZF6_9BURK|OUT|Bacteria|undef|Proteobacteria:0.00626761405699397065,A0A0M4NXM7_9BURK|OUT|Bacteria|undef|Proteobacteria:0.00000100000050002909):0.13069684727985481087,(A0A0N0ZAT9_9BURK|OUT|Bacteria|undef|Proteobacteria:0.12517182413950495024,I2IR17_9BURK|OUT|Bacteria|undef|Proteobacteria:0.16349601116287443281):0.08244266533050349788):0.17616515054706122223):0.05475294078814824106):0.28105856018459507428,(((W6RN97_9RHIZ|OUT|Bacteria|undef|Proteobacteria:0.25745276155998741974,J2L5N8_9RHIZ|OUT|Bacteria|undef|Proteobacteria:0.23779015534746067440):0.16074749995086370924,(A0A0M9B9D3_BRAJP|OUT|Bacteria|undef|Proteobacteria:0.00327866223062784094,Q89EV4_BRADU|OUT|Bacteria|undef|Proteobacteria:0.00314160197971705309):0.48218210813635498102):0.14973190004542416554,H1SII7_9BURK|OUT|Bacteria|undef|Proteobacteria:0.34937657816130562871):0.13650284018263314501):0.18240948398544740150):0.10216556493512869708):0.04537871882831600451,bHd10973.1:1.62392126757764132527):0.01974179532945602444,(A0A0Q8LCD0_9GAMM|OUT|Bacteria|undef|Proteobacteria:0.20187151536033368093,A0A023NQF4_9GAMM|OUT|Bacteria|undef|Proteobacteria:0.27355977992004537613):0.70606923098076512790):0.11484575086561328583,X1WUT3_ACYPI|IN|Eukaryota|Metazoa|Arthropoda:1.93539967692155601142):0.13434641453560255964,M7CL25_9ALTE|OUT|Bacteria|undef|Proteobacteria:0.43333554923933326197,A0A0Y0UNV2_9BURK|OUT|Bacteria|undef|Proteobacteria:0.42550526292217405455):0.0;
