# Supplementary material for: Comparative genomics of the tardigrades Hypsibius dujardini and Ramazzottius varieornatus
Source: PLoS Biol. 2017 Jul 27;15(7):e2002266. doi: 10.1371/journal.pbio.2002266 (PMC5531438; doi:10.1371/journal.pbio.2002266)
Supplement: S5 Data — These data are the phylogenies from which putative HGTs were classified by taxon-of-origin. This compressed file (tar-gzipped) contains a directory, that holds five subdirectories, “complex”, “metazoan”, “non-metazoan”, “prokaryotes”, “viruses”. In each subdirectory is the set of text files containing NEWICK format trees for putative HGT loci generated by RAXML search, as described in the Methods. Each tree has a name of the form “RAxML_bestTree.bHd00409.1.faa.aln.ml.newick”: RAXML best tree for gene bHd00409.1, amino acid fasta alignment, generated with maximum likelihood, NEWICK format. (GZ) [file pbio.2002266.s022.tar.gz › S5_Data/prokaryotes/RAxML_bestTree.bHd10974.1.fasta.aln.ml]

(((A0A108CLX3_9BURK|OUT|Bacteria|undef|Proteobacteria:0.14192827531411641995,(((((A0A072TDK1_MEDTR|OUT|Eukaryota|Viridiplantae|Streptophyta:0.00000100000050002909,(((A0A0J5UH02_BURL3|OUT|Bacteria|undef|Proteobacteria:0.00000100000050002909,A0A107PPD2_BURCE|OUT|Bacteria|undef|Proteobacteria:0.00000100000050002909):0.00000100000050002909,A0A0J6PUV1_9BURK|OUT|Bacteria|undef|Proteobacteria:0.00000100000050002909):0.00704641506686150536,A0A106YUG0_BURCE|OUT|Bacteria|undef|Proteobacteria:0.00000100000050002909):0.00354578071581587717):0.01027637188294940399,U2HMD9_9BURK|OUT|Bacteria|undef|Proteobacteria:0.00704609535024034069):0.04912515773613570363,A0A087NL11_BURPY|OUT|Bacteria|undef|Proteobacteria:0.02299501762673658925):0.01374537128415870973,(A0A0G3X4D9_BURPY|OUT|Bacteria|undef|Proteobacteria:0.02089740511944047224,(A0A132CRL4_9BURK|OUT|Bacteria|undef|Proteobacteria:0.01038430082356065799,A0A103LE82_9BURK|OUT|Bacteria|undef|Proteobacteria:0.03213908887852506141):0.01575364579127404643):0.00471299296101020983):0.01100601036108350868,(A0A0D8DUM3_9BURK|OUT|Bacteria|undef|Proteobacteria:0.09060375432838579934,(B1TFU1_9BURK|OUT|Bacteria|undef|Proteobacteria:0.01527668086721484415,(B1Z5K8_BURA4|OUT|Bacteria|undef|Proteobacteria:0.02250883572047077466,B1FEB8_9BURK|OUT|Bacteria|undef|Proteobacteria:0.01351441185110527875):0.00719005179927067421):0.09240616068189895504):0.01452120758357719303):0.04204853889583754639):0.08659864801729398598,(((A0A0J7JYL0_LASNI|IN|Eukaryota|Metazoa|Arthropoda:0.19687581704962528462,S3J023_9ENTR|OUT|Bacteria|undef|Proteobacteria:0.24516103273811457042):0.57956461872422937454,(bHd10974.1:0.77346807721585808526,H0FVH2_RHIML|OUT|Bacteria|undef|Proteobacteria:0.81233372884462418106):0.23727372932456042287):0.18296809422788531951,A0A0J7JDP9_9ALTE|OUT|Bacteria|undef|Proteobacteria:0.63475001786050966324):0.69731708067073350232):0.11800014567564667822,A0A105L4V7_9BURK|OUT|Bacteria|undef|Proteobacteria:0.03456540392577851784,A0A104YSF8_9BURK|OUT|Bacteria|undef|Proteobacteria:0.00856688804816956549):0.0;
