# Supplementary material for: Comparative genomics of the tardigrades Hypsibius dujardini and Ramazzottius varieornatus
Source: PLoS Biol. 2017 Jul 27;15(7):e2002266. doi: 10.1371/journal.pbio.2002266 (PMC5531438; doi:10.1371/journal.pbio.2002266)
Supplement: S5 Data — These data are the phylogenies from which putative HGTs were classified by taxon-of-origin. This compressed file (tar-gzipped) contains a directory, that holds five subdirectories, “complex”, “metazoan”, “non-metazoan”, “prokaryotes”, “viruses”. In each subdirectory is the set of text files containing NEWICK format trees for putative HGT loci generated by RAXML search, as described in the Methods. Each tree has a name of the form “RAxML_bestTree.bHd00409.1.faa.aln.ml.newick”: RAXML best tree for gene bHd00409.1, amino acid fasta alignment, generated with maximum likelihood, NEWICK format. (GZ) [file pbio.2002266.s022.tar.gz › S5_Data/prokaryotes/RAxML_bestTree.bHd11206.1.fasta.aln.ml]

(A0A099KWZ4_COLPS|OUT|Bacteria|undef|Proteobacteria:0.07671165917981878635,(A8FYF5_SHESH|OUT|Bacteria|undef|Proteobacteria:0.18588926060299273968,((A0A0H2MQM1_9VIBR|OUT|Bacteria|undef|Proteobacteria:0.23090970439057489916,((A8H4N2_SHEPA|OUT|Bacteria|undef|Proteobacteria:0.26438386413776687744,((A0A0C1VZI2_9VIBR|OUT|Bacteria|undef|Proteobacteria:0.00000100000050002909,(A0A0D0J5S2_VIBHA|OUT|Bacteria|undef|Proteobacteria:0.00338384264370672353,A0A061Q015_9VIBR|OUT|Bacteria|undef|Proteobacteria:0.00337825643418822926):0.00000100000050002909):0.00000100000050002909,K5VP74_9VIBR|OUT|Bacteria|undef|Proteobacteria:0.00338055383501953801):0.26860167419102626285):0.04638939921875755157,(A0A066UNH2_9VIBR|OUT|Bacteria|undef|Proteobacteria:0.19457334418092678274,(A0A0F5ZQA0_9GAMM|OUT|Bacteria|undef|Proteobacteria:0.01058860105354518175,R1GRX0_9GAMM|OUT|Bacteria|undef|Proteobacteria:0.00000100000050002909):0.21223551715201280365):0.02030875873639315793):0.07671203182158863043):0.30818608444013739778,(((A0A090VI81_9FLAO|OUT|Bacteria|undef|Bacteroidetes:0.19002336942092104555,A0A0Q5ZNV0_9FLAO|OUT|Bacteria|undef|Bacteroidetes:0.23065218858639577326):0.04170555220873424507,(((C6XD81_METGS|OUT|Bacteria|undef|Proteobacteria:0.29633165312671222447,A0A0Q4Y6W1_9BURK|OUT|Bacteria|undef|Proteobacteria:0.14642196805521778824):0.09113527420307436511,(A0A0Q7DYI7_9RHIZ|OUT|Bacteria|undef|Proteobacteria:0.01162585471809517851,A0A0Q6NV15_9RHIZ|OUT|Bacteria|undef|Proteobacteria:0.01141157688883223144):0.17296966765255608611):0.08803102402365040047,(A0A0P9F9N6_9CHLR|OUT|Bacteria|undef|Chloroflexi:0.37002974559317231007,D2QRH1_SPILD|OUT|Bacteria|undef|Bacteroidetes:0.15583384613476927716):0.03824743701080618452):0.06045620286025042006):0.06023171713805910987,bHd11206.1:1.41254278869298754984):0.11598583659280550795):0.07562080554325946447):0.26124679711656489944,Q47V72_COLP3|OUT|Bacteria|undef|Proteobacteria:0.05332452942927871919):0.0;
