# Supplementary material for: Comparative genomics of the tardigrades Hypsibius dujardini and Ramazzottius varieornatus
Source: PLoS Biol. 2017 Jul 27;15(7):e2002266. doi: 10.1371/journal.pbio.2002266 (PMC5531438; doi:10.1371/journal.pbio.2002266)
Supplement: S5 Data — These data are the phylogenies from which putative HGTs were classified by taxon-of-origin. This compressed file (tar-gzipped) contains a directory, that holds five subdirectories, “complex”, “metazoan”, “non-metazoan”, “prokaryotes”, “viruses”. In each subdirectory is the set of text files containing NEWICK format trees for putative HGT loci generated by RAXML search, as described in the Methods. Each tree has a name of the form “RAxML_bestTree.bHd00409.1.faa.aln.ml.newick”: RAXML best tree for gene bHd00409.1, amino acid fasta alignment, generated with maximum likelihood, NEWICK format. (GZ) [file pbio.2002266.s022.tar.gz › S5_Data/prokaryotes/RAxML_bestTree.bHd11210.1.fasta.aln.ml]

(((A0A0Q6KZR6_9BACI|OUT|Bacteria|undef|Firmicutes:0.67420665618062769475,(C0GFE1_9FIRM|OUT|Bacteria|undef|Firmicutes:0.78916298534285767019,((F2F9T9_SOLSS|OUT|Bacteria|undef|Firmicutes:0.50594289498484057432,A0A0A2TJI8_9BACI|OUT|Bacteria|undef|Firmicutes:0.61143463889246174592):0.21848247422069486112,((B9XR91_PEDPL|OUT|Bacteria|undef|Verrucomicrobia:1.02449391884920548712,((bHd11210.1:3.27209485826493340355,K9U0C8_9CYAN|OUT|Bacteria|undef|Cyanobacteria:1.80111251534934524443):0.09578471317820150266,((T1J6Q0_STRMM|IN|Eukaryota|Metazoa|Arthropoda:0.89865111536293040828,H2Z6L9_CIOSA|IN|Eukaryota|Metazoa|Chordata:1.82541725865089321523):0.19728217708057693702,(((K6T1X8_9CLOT|OUT|Bacteria|undef|Firmicutes:0.44299930483773891643,U5MVF6_CLOSA|OUT|Bacteria|undef|Firmicutes:0.11570517687636722171):0.94184606909948098696,(A0A0D3LFY3_9BACT|OUT|Bacteria|undef|Bacteroidetes:0.31721518603718062979,L8JQR6_9BACT|OUT|Bacteria|undef|Bacteroidetes:0.32343070412060104246):0.41369448209971926289):0.17884149922006564726,((A0A0B4EB54_9FLAO|OUT|Bacteria|undef|Bacteroidetes:0.13266074692767393373,(A0A086F727_CHRP1|OUT|Bacteria|undef|Bacteroidetes:0.22180175629911200175,A0A0N1DTQ2_9FLAO|OUT|Bacteria|undef|Bacteroidetes:0.10009513528341083821):0.11841740804324346614):0.76633396540877596337,(R9H2K0_9SPHI|OUT|Bacteria|undef|Bacteroidetes:0.61767025221744054075,(J0RNJ3_9FLAO|OUT|Bacteria|undef|Bacteroidetes:0.48347354190561236953,A0A101W897_9FLAO|OUT|Bacteria|undef|Bacteroidetes:0.63619387680391958906):0.10541068188694611985):0.33689090072171423706):0.25689727981513782451):0.14712118055885373136):0.56190705146934671887):0.21128135226178698658):0.17882162408480820059,A0A0Q3WIX4_BRECH|OUT|Bacteria|undef|Firmicutes:0.83908945235449117206):0.22087286512399867400):0.10561378487232057910):0.59757895558759466237):0.18881568281612060023,A6CMH5_9BACI|OUT|Bacteria|undef|Firmicutes:0.75922424223031081958):0.42747027733110332104,U5LFV8_9BACI|OUT|Bacteria|undef|Firmicutes:0.00000100000050002909,Q2BFA2_9BACI|OUT|Bacteria|undef|Firmicutes:0.00000100000050002909):0.0;
