# Supplementary material for: Comparative genomics of the tardigrades Hypsibius dujardini and Ramazzottius varieornatus
Source: PLoS Biol. 2017 Jul 27;15(7):e2002266. doi: 10.1371/journal.pbio.2002266 (PMC5531438; doi:10.1371/journal.pbio.2002266)
Supplement: S5 Data — These data are the phylogenies from which putative HGTs were classified by taxon-of-origin. This compressed file (tar-gzipped) contains a directory, that holds five subdirectories, “complex”, “metazoan”, “non-metazoan”, “prokaryotes”, “viruses”. In each subdirectory is the set of text files containing NEWICK format trees for putative HGT loci generated by RAXML search, as described in the Methods. Each tree has a name of the form “RAxML_bestTree.bHd00409.1.faa.aln.ml.newick”: RAXML best tree for gene bHd00409.1, amino acid fasta alignment, generated with maximum likelihood, NEWICK format. (GZ) [file pbio.2002266.s022.tar.gz › S5_Data/prokaryotes/RAxML_bestTree.bHd11939.1.fasta.aln.ml]

(A0A085BB75_9FLAO|OUT|Bacteria|undef|Bacteroidetes:0.01084037839592955944,((((A0A0Q6SLT2_9BURK|OUT|Bacteria|undef|Proteobacteria:0.38750690175666568926,(J0RXV9_9FLAO|OUT|Bacteria|undef|Bacteroidetes:0.13618665401007806759,A0A0C1F0E4_9FLAO|OUT|Bacteria|undef|Bacteroidetes:0.11340177196415168748):0.05640288626085033369):0.10325315428276010676,(R9GRP2_9SPHI|OUT|Bacteria|undef|Bacteroidetes:0.25419776209247840759,(A0A0Q4GSE9_9SPHI|OUT|Bacteria|undef|Bacteroidetes:0.06886081034531475742,(A0A0Q5MZI2_9SPHI|OUT|Bacteria|undef|Bacteroidetes:0.06496570188776333576,A0A0Q5TB67_9SPHI|OUT|Bacteria|undef|Bacteroidetes:0.04054015115762922561):0.03835511335392975674):0.13446852066130962622):0.10745199794087499645):0.09591853020543252006,(A0A0S8HL86_9BACE|OUT|Bacteria|undef|Bacteroidetes:0.49534294897527159085,(((A0A0S8B2B4_9BACT|OUT|Bacteria|undef|Gemmatimonadetes:0.51425836856897810812,((D3EZH8_CONWI|OUT|Bacteria|undef|Actinobacteria:0.49845859786909479938,bHd11939.1:0.59330948070237876646):0.09713671997179748607,A0A0B6WSD8_9BACT|OUT|Bacteria|undef|Acidobacteria:0.34380439063733780891):0.08451528293236237888):0.11825247160683997893,(((((V3ZQT9_LOTGI|IN|Eukaryota|Metazoa|Mollusca:0.61797269419098366239,V4A7B2_LOTGI|IN|Eukaryota|Metazoa|Mollusca:0.44833764234080847322):0.10092147039827957522,(((V3ZX49_LOTGI|IN|Eukaryota|Metazoa|Mollusca:0.23463283501676801546,V4A1Z7_LOTGI|IN|Eukaryota|Metazoa|Mollusca:0.38016285329113497227):0.27693876522661825534,V4BK55_LOTGI|IN|Eukaryota|Metazoa|Mollusca:0.49700749195743099129):0.05754799747795002335,V4BHE2_LOTGI|IN|Eukaryota|Metazoa|Mollusca:0.56735298203344763923):0.09902361600373006667):0.06469682915825425429,(K1PFL5_CRAGI|IN|Eukaryota|Metazoa|Mollusca:0.54557690546831394407,(T1EEJ9_HELRO|IN|Eukaryota|Metazoa|Annelida:1.01291879048142718922,((M7BCJ4_CHEMY|IN|Eukaryota|Metazoa|Chordata:0.14323634364950826869,(H9KYZ6_CHICK|IN|Eukaryota|Metazoa|Chordata:0.09668260549714646768,(A0A0Q3U379_AMAAE|IN|Eukaryota|Metazoa|Chordata:0.09807247950134900805,((A0A087RCN6_APTFO|IN|Eukaryota|Metazoa|Chordata:0.01817720674619666132,A0A093RGM6_PYGAD|IN|Eukaryota|Metazoa|Chordata:0.01225452609012580608):0.04266333170674792979,A0A093H7M0_PICPB|IN|Eukaryota|Metazoa|Chordata:0.04949950829893686594):0.01866621535244356381):0.03054735421542491280):0.10449756270836593752):0.08464564188811316003,V8NWF9_OPHHA|IN|Eukaryota|Metazoa|Chordata:0.30714743470330385655):0.39941325059012661169):0.06115821066395898953):0.05908098843015578000):0.14420221863392873596,(I1GDD8_AMPQE|IN|Eukaryota|Metazoa|Porifera:0.20834925761023523338,I1GIK7_AMPQE|IN|Eukaryota|Metazoa|Porifera:0.21565844877290094028):0.38951701041009578752):0.44210195799427465246,(I1G904_AMPQE|IN|Eukaryota|Metazoa|Porifera:0.96076837137660264787,I1GCY0_AMPQE|IN|Eukaryota|Metazoa|Porifera:1.13127086658508169137):0.13446382078326904463):1.11913100862554371062):0.08234259093693542531,((E5V759_9BACE|OUT|Bacteria|undef|Bacteroidetes:0.53067307622229198394,(A0A0M9VGU5_9FLAO|OUT|Bacteria|undef|Bacteroidetes:0.46953888291015277723,(A0A101W748_9FLAO|OUT|Bacteria|undef|Bacteroidetes:0.35300305145992866285,(A0A120GBW4_9SPHN|OUT|Bacteria|undef|Proteobacteria:0.09669218478033202169,A0A0G3X545_9SPHN|OUT|Bacteria|undef|Proteobacteria:0.07342641450921662261):0.39678903465348192015):0.10294328762102131214):0.06459698899949505024):0.10592297002327875910,A0A081SI74_9CHLB|OUT|Bacteria|undef|Chlorobi:0.58497542201372676463):0.03162553682370448233):0.05393275203446241950):0.27714242375833797460):0.28981263457633915648,A0A0S3FR09_9FLAO|OUT|Bacteria|undef|Bacteroidetes:0.09023634748790011761):0.13351117821410754538,A0A085BL04_9FLAO|OUT|Bacteria|undef|Bacteroidetes:0.01375214598913892736):0.0;
