# Supplementary material for: Comparative genomics of the tardigrades Hypsibius dujardini and Ramazzottius varieornatus
Source: PLoS Biol. 2017 Jul 27;15(7):e2002266. doi: 10.1371/journal.pbio.2002266 (PMC5531438; doi:10.1371/journal.pbio.2002266)
Supplement: S5 Data — These data are the phylogenies from which putative HGTs were classified by taxon-of-origin. This compressed file (tar-gzipped) contains a directory, that holds five subdirectories, “complex”, “metazoan”, “non-metazoan”, “prokaryotes”, “viruses”. In each subdirectory is the set of text files containing NEWICK format trees for putative HGT loci generated by RAXML search, as described in the Methods. Each tree has a name of the form “RAxML_bestTree.bHd00409.1.faa.aln.ml.newick”: RAXML best tree for gene bHd00409.1, amino acid fasta alignment, generated with maximum likelihood, NEWICK format. (GZ) [file pbio.2002266.s022.tar.gz › S5_Data/prokaryotes/RAxML_bestTree.bHd11940.1.fasta.aln.ml]

(D3EZH8_CONWI|OUT|Bacteria|undef|Actinobacteria:0.56907640684661775499,(((I1G904_AMPQE|IN|Eukaryota|Metazoa|Porifera:0.97514196787033646796,(I1GCY0_AMPQE|IN|Eukaryota|Metazoa|Porifera:1.19765496625747891457,(T1EEJ9_HELRO|IN|Eukaryota|Metazoa|Annelida:0.88231380469114806253,(I1GIK7_AMPQE|IN|Eukaryota|Metazoa|Porifera:0.61994501818133296300,((V4BK55_LOTGI|IN|Eukaryota|Metazoa|Mollusca:0.53882766207085819321,(V4A1Z7_LOTGI|IN|Eukaryota|Metazoa|Mollusca:0.63220947599990706678,V4BHE2_LOTGI|IN|Eukaryota|Metazoa|Mollusca:0.55656306383846254615):0.07344008678933762468):0.17406488199364614222,(V8NWF9_OPHHA|IN|Eukaryota|Metazoa|Chordata:0.35096714412127688609,(M7BCJ4_CHEMY|IN|Eukaryota|Metazoa|Chordata:0.15460754024699074893,(H9KYZ6_CHICK|IN|Eukaryota|Metazoa|Chordata:0.08949166132041086463,(A0A0Q3U379_AMAAE|IN|Eukaryota|Metazoa|Chordata:0.08147472460284706230,A0A093GXJ0_PICPB|IN|Eukaryota|Metazoa|Chordata:0.10952247544152401981):0.03902893427568199930):0.10586359836788884758):0.07609243660647271867):0.37109698678972619090):0.09590112163525986444):0.12951568476424263343):0.44794397856649903478):0.11953360042094163251):1.01871173626878452900,((((A0A0C1F0E4_9FLAO|OUT|Bacteria|undef|Bacteroidetes:0.10623550594307379358,(A0A0C1DZE1_9FLAO|OUT|Bacteria|undef|Bacteroidetes:0.06552813469722715278,(A0A0Q9A2Y2_9FLAO|OUT|Bacteria|undef|Bacteroidetes:0.05832315044893320033,(J3C811_FLASC|OUT|Bacteria|undef|Bacteroidetes:0.03208005655977196752,(((A0A101CQ17_9FLAO|OUT|Bacteria|undef|Bacteroidetes:0.02121702586260512668,(A0A0Q4SFE6_9FLAO|OUT|Bacteria|undef|Bacteroidetes:0.01375542799095085499,A0A0Q1BD16_9FLAO|OUT|Bacteria|undef|Bacteroidetes:0.01145493952996211491):0.03368073459178131529):0.00951771846267942569,(A0A085ZR50_9FLAO|OUT|Bacteria|undef|Bacteroidetes:0.03820692174032309235,A0A0Q7G5Q0_9FLAO|OUT|Bacteria|undef|Bacteroidetes:0.02610500715089094509):0.01405034506103264129):0.01028767183013483411,A0A0D0KN94_9FLAO|OUT|Bacteria|undef|Bacteroidetes:0.03563707527831224547):0.01251726281885279582):0.01975967598599043945):0.05519757352163556091):0.06671501157918918734):0.16745934510265458872,((R9GRP2_9SPHI|OUT|Bacteria|undef|Bacteroidetes:0.25375671122936821478,A0A0Q4GSE9_9SPHI|OUT|Bacteria|undef|Bacteroidetes:0.21517937762833766469):0.05855040871834436139,H1YIE4_9SPHI|OUT|Bacteria|undef|Bacteroidetes:0.33931985086523158701):0.04956496628207460176):0.30975540783416760648,A0A081SI74_9CHLB|OUT|Bacteria|undef|Chlorobi:0.50149131858332773870):0.06178686695491488606,(((R6JH45_9BACE|OUT|Bacteria|undef|Bacteroidetes:0.00199762196999798665,I9UPM2_9BACE|OUT|Bacteria|undef|Bacteroidetes:0.00199617852026320484):0.00323107288362715385,I9SY78_BACOV|OUT|Bacteria|undef|Bacteroidetes:0.00076633455213664058):0.62838661084135538637,A0A101W748_9FLAO|OUT|Bacteria|undef|Bacteroidetes:0.51174689692039410094):0.09090152146782945475):0.12248075754848525287):0.06368934265111238224,bHd11940.1:0.68365513735492833280):0.10195610509584740466,A0A0B6WSD8_9BACT|OUT|Bacteria|undef|Acidobacteria:0.37407855145754104198):0.0;
