# Supplementary material for: Comparative genomics of the tardigrades Hypsibius dujardini and Ramazzottius varieornatus
Source: PLoS Biol. 2017 Jul 27;15(7):e2002266. doi: 10.1371/journal.pbio.2002266 (PMC5531438; doi:10.1371/journal.pbio.2002266)
Supplement: S5 Data — These data are the phylogenies from which putative HGTs were classified by taxon-of-origin. This compressed file (tar-gzipped) contains a directory, that holds five subdirectories, “complex”, “metazoan”, “non-metazoan”, “prokaryotes”, “viruses”. In each subdirectory is the set of text files containing NEWICK format trees for putative HGT loci generated by RAXML search, as described in the Methods. Each tree has a name of the form “RAxML_bestTree.bHd00409.1.faa.aln.ml.newick”: RAXML best tree for gene bHd00409.1, amino acid fasta alignment, generated with maximum likelihood, NEWICK format. (GZ) [file pbio.2002266.s022.tar.gz › S5_Data/prokaryotes/RAxML_bestTree.bHd12052.1.fasta.aln.ml]

(E6VXU2_DESAO|OUT|Bacteria|undef|Proteobacteria:0.00708531956864367259,(((A0A0C1TSF3_9DELT|OUT|Bacteria|undef|Proteobacteria:0.02106357529192786834,A0LPZ6_SYNFM|OUT|Bacteria|undef|Proteobacteria:0.02399523219237096119):0.00881991744328647527,((Q314A1_DESAG|OUT|Bacteria|undef|Proteobacteria:0.01447668365305027072,Q310H2_DESAG|OUT|Bacteria|undef|Proteobacteria:0.01455044832779963174):0.00020846444114029552,(D8K2U3_DEHLB|OUT|Bacteria|undef|Chloroflexi:0.02675029584603174498,A0A0B5FT66_9DELT|OUT|Bacteria|undef|Proteobacteria:0.01031252405296706302):0.01076437521181551442):0.01034079775510430600):0.00000100000050002909,((((A0A100HL47_9DEIO|OUT|Bacteria|undef|Deinococcus-Thermus:1.03201747524094922248,((A0A0V8QHF0_9FIRM|OUT|Bacteria|undef|Firmicutes:1.46482764918501695561,Q97K41_CLOAB|OUT|Bacteria|undef|Firmicutes:1.59335418967194453188):0.21389180762843262862,(G2SXP7_ROSHA|OUT|Bacteria|undef|Firmicutes:1.36538585217568186891,((U2EY68_9FIRM|OUT|Bacteria|undef|Firmicutes:0.00590477700493738811,R7GQ43_9FIRM|OUT|Bacteria|undef|Firmicutes:0.00000100000050002909):1.14310340772610019577,(C9L944_BLAHA|OUT|Bacteria|undef|Firmicutes:0.00000100000050002909,(F3AEK3_9FIRM|OUT|Bacteria|undef|Firmicutes:0.00000100000050002909,R6NT49_9FIRM|OUT|Bacteria|undef|Firmicutes:0.00000100000050002909):0.00000100000050002909):1.09796566901860481735):0.48465564714635944732):0.20388035386064096155):0.22821553648371786793):0.15531311285066520811,bHd12052.1:1.50412772803802918808):1.26833886375977478167,E8WUR6_GEOS8|OUT|Bacteria|undef|Proteobacteria:0.01702030626307809644):0.01189302298161205862,(U7NI21_9ALTE|OUT|Bacteria|undef|Proteobacteria:0.00719781976674654933,S7TBT2_9DELT|OUT|Bacteria|undef|Proteobacteria:0.00712288095104547485):0.02164821441096825144):0.00000100000050002909):0.00720729027379836320,A0A0D5NCF4_GEOSN|OUT|Bacteria|undef|Proteobacteria:0.01426045410898322749):0.0;
