# Supplementary material for: Comparative genomics of the tardigrades Hypsibius dujardini and Ramazzottius varieornatus
Source: PLoS Biol. 2017 Jul 27;15(7):e2002266. doi: 10.1371/journal.pbio.2002266 (PMC5531438; doi:10.1371/journal.pbio.2002266)
Supplement: S5 Data — These data are the phylogenies from which putative HGTs were classified by taxon-of-origin. This compressed file (tar-gzipped) contains a directory, that holds five subdirectories, “complex”, “metazoan”, “non-metazoan”, “prokaryotes”, “viruses”. In each subdirectory is the set of text files containing NEWICK format trees for putative HGT loci generated by RAXML search, as described in the Methods. Each tree has a name of the form “RAxML_bestTree.bHd00409.1.faa.aln.ml.newick”: RAXML best tree for gene bHd00409.1, amino acid fasta alignment, generated with maximum likelihood, NEWICK format. (GZ) [file pbio.2002266.s022.tar.gz › S5_Data/prokaryotes/RAxML_bestTree.bHd12161.1.fasta.aln.ml]

((((((W4T5B1_9FLAO|OUT|Bacteria|undef|Bacteroidetes:0.51616539817742634888,A0A0S3FRX5_9FLAO|OUT|Bacteria|undef|Bacteroidetes:0.54580966339926439979):0.45849779646369537289,(C7LYR2_ACIFD|OUT|Bacteria|undef|Actinobacteria:1.37398134165390040096,((J7J4U1_BURCE|OUT|Bacteria|undef|Proteobacteria:0.00480997445860511727,A0A0B1Y5V9_9BURK|OUT|Bacteria|undef|Proteobacteria:0.00141634397921813087):0.08187006037944372094,(B1YUE6_BURA4|OUT|Bacteria|undef|Proteobacteria:0.02068558079174713862,B1FCX4_9BURK|OUT|Bacteria|undef|Proteobacteria:0.00760504096246792782):0.03763765667586414787):0.87299940816761445461):0.30308062561511711630):0.19220842923754299925,((A0A0Q6MFE5_9BURK|OUT|Bacteria|undef|Proteobacteria:0.92298374549272055312,(A0A0F0GMI6_NOCAE|OUT|Bacteria|undef|Actinobacteria:0.68692614081948966120,(C7QGF5_CATAD|OUT|Bacteria|undef|Actinobacteria:0.09916217478799528584,W9E4G7_9ACTN|OUT|Bacteria|undef|Actinobacteria:0.12335614483536350150):0.19074275700117968024):0.22878027076371104664):0.35309206001091203442,bHd12161.1:0.97150377235782525709):0.17129232920386705530):0.05593647550976094118,((A0A0K1ENL9_CHOCO|OUT|Bacteria|undef|Proteobacteria:0.30455253356521572172,(S4Y7U8_SORCE|OUT|Bacteria|undef|Proteobacteria:0.64178829979203266820,L8JWM5_9BACT|OUT|Bacteria|undef|Bacteroidetes:0.95413462101452206632):0.22871234241376381391):0.21918098925137824429,(A0A0D8ZKB0_CHRVL|OUT|Bacteria|undef|Proteobacteria:0.01054126751733346253,U0ZK24_9NEIS|OUT|Bacteria|undef|Proteobacteria:0.01983342351203934428):0.59262871835513875052):0.17020746320353610792):0.80801517374875297950,W5KPS8_ASTMX|IN|Eukaryota|Metazoa|Chordata:0.52980903642076371263):0.96676116191633743036,(M4AL79_XIPMA|IN|Eukaryota|Metazoa|Chordata:0.04806473661918783669,(A0A087Y1T6_POEFO|IN|Eukaryota|Metazoa|Chordata:0.02581329801887557659,A0A087YMP9_POEFO|IN|Eukaryota|Metazoa|Chordata:0.00308472989675310063):0.02181407414411302287):0.12189637918287822560,A0A0F8B159_LARCR|IN|Eukaryota|Metazoa|Chordata:0.29766337026230832441):0.0;
