# Supplementary material for: Comparative genomics of the tardigrades Hypsibius dujardini and Ramazzottius varieornatus
Source: PLoS Biol. 2017 Jul 27;15(7):e2002266. doi: 10.1371/journal.pbio.2002266 (PMC5531438; doi:10.1371/journal.pbio.2002266)
Supplement: S5 Data — These data are the phylogenies from which putative HGTs were classified by taxon-of-origin. This compressed file (tar-gzipped) contains a directory, that holds five subdirectories, “complex”, “metazoan”, “non-metazoan”, “prokaryotes”, “viruses”. In each subdirectory is the set of text files containing NEWICK format trees for putative HGT loci generated by RAXML search, as described in the Methods. Each tree has a name of the form “RAxML_bestTree.bHd00409.1.faa.aln.ml.newick”: RAXML best tree for gene bHd00409.1, amino acid fasta alignment, generated with maximum likelihood, NEWICK format. (GZ) [file pbio.2002266.s022.tar.gz › S5_Data/prokaryotes/RAxML_bestTree.bHd12214.1.fasta.aln.ml]

((((A0A0S8K833_9BACE|OUT|Bacteria|undef|Bacteroidetes:0.00000100000050002909,A0A0S8KYV5_9BACE|OUT|Bacteria|undef|Bacteroidetes:0.00000100000050002909):0.59537415667775639427,(((I2GN96_9BACT|OUT|Bacteria|undef|Bacteroidetes:0.18288691892882930068,D2QR02_SPILD|OUT|Bacteria|undef|Bacteroidetes:0.58542521380440382117):1.43223046880302695705,F4KV91_HALH1|OUT|Bacteria|undef|Bacteroidetes:0.47310933478361960614):0.18091054680712073677,J0LI51_9BACT|OUT|Bacteria|undef|Bacteroidetes:1.09739597835898905487):0.31174618154317523810):0.19792096044908905061,W8ERM7_9BACT|OUT|Bacteria|undef|Bacteroidetes:0.74439715710531284554):0.18888995419015636168,(((bHd12214.1:1.58984815817379776526,A0A0P0C2A1_9BACT|OUT|Bacteria|undef|Bacteroidetes:0.93691716917546707943):0.16906704140731945718,(R9GYI5_9SPHI|OUT|Bacteria|undef|Bacteroidetes:1.10593028204606858012,((A0A099Y1N2_9FLAO|OUT|Bacteria|undef|Bacteroidetes:0.58253669961699550139,(A5FGA3_FLAJ1|OUT|Bacteria|undef|Bacteroidetes:0.69329165089407818190,(A0A0P7ARG2_9FLAO|OUT|Bacteria|undef|Bacteroidetes:0.27000479187067871756,A0A0D5YP43_9FLAO|OUT|Bacteria|undef|Bacteroidetes:0.20990813040933700706):0.18512636067855323119):0.10460179881737260987):0.10116072283474487892,(I3YYL3_AEQSU|OUT|Bacteria|undef|Bacteroidetes:0.90247777596484124452,A6ETQ1_9BACT|OUT|Bacteria|undef|Bacteroidetes:0.49286860505500823537):0.19673528247535598812):0.35667057052245865201):0.06312160245453164731):0.00000100000050002909,(A0A0S8BBA4_9CHLR|OUT|Bacteria|undef|Chloroflexi:0.59088887814671042786,(A0A0J1DB13_9BURK|OUT|Bacteria|undef|Proteobacteria:0.25344375640774424729,(A0A098UAV2_9BURK|OUT|Bacteria|undef|Proteobacteria:0.03301969013044436796,A0A0Q7WI64_9BURK|OUT|Bacteria|undef|Proteobacteria:0.02054218858487586591):0.09877155834270283374):0.57818607513571784740):0.21089398747115256638):0.10685976080497446017,C7PQ16_CHIPD|OUT|Bacteria|undef|Bacteroidetes:0.80910426895328180219):0.0;
