# Supplementary material for: Comparative genomics of the tardigrades Hypsibius dujardini and Ramazzottius varieornatus
Source: PLoS Biol. 2017 Jul 27;15(7):e2002266. doi: 10.1371/journal.pbio.2002266 (PMC5531438; doi:10.1371/journal.pbio.2002266)
Supplement: S5 Data — These data are the phylogenies from which putative HGTs were classified by taxon-of-origin. This compressed file (tar-gzipped) contains a directory, that holds five subdirectories, “complex”, “metazoan”, “non-metazoan”, “prokaryotes”, “viruses”. In each subdirectory is the set of text files containing NEWICK format trees for putative HGT loci generated by RAXML search, as described in the Methods. Each tree has a name of the form “RAxML_bestTree.bHd00409.1.faa.aln.ml.newick”: RAXML best tree for gene bHd00409.1, amino acid fasta alignment, generated with maximum likelihood, NEWICK format. (GZ) [file pbio.2002266.s022.tar.gz › S5_Data/prokaryotes/RAxML_bestTree.bHd12221.1.fasta.aln.ml]

(((((((I3YYL3_AEQSU|OUT|Bacteria|undef|Bacteroidetes:0.90990960311573787500,A6ETQ1_9BACT|OUT|Bacteria|undef|Bacteroidetes:0.44101618574219492164):0.21993707936452308593,((A0A0D5YP43_9FLAO|OUT|Bacteria|undef|Bacteroidetes:0.25801558377738681438,A0A0P7ARG2_9FLAO|OUT|Bacteria|undef|Bacteroidetes:0.22571954136802022117):0.25946941773991261115,(A0A0N0CGB1_9FLAO|OUT|Bacteria|undef|Bacteroidetes:0.21383833522525855231,A0A099Y1N2_9FLAO|OUT|Bacteria|undef|Bacteroidetes:0.25324603326162520300):0.33459492214507974284):0.07982398444905772217):0.17912637095424233102,(K1M9H0_9FLAO|OUT|Bacteria|undef|Bacteroidetes:0.01622638253487524579,K1MAJ8_9FLAO|OUT|Bacteria|undef|Bacteroidetes:0.00000100000050002909):0.83828133921978520426):0.26864995784610778973,((A0A0M2HI66_9MICO|OUT|Bacteria|undef|Actinobacteria:1.36001415214581156121,(F4KV91_HALH1|OUT|Bacteria|undef|Bacteroidetes:0.79712705750808010574,(A0A0S8KYV5_9BACE|OUT|Bacteria|undef|Bacteroidetes:0.00000100000050002909,A0A0S8K833_9BACE|OUT|Bacteria|undef|Bacteroidetes:0.00000100000050002909):0.55046956055075502157):0.26247899993544948627):0.12032113893092991064,(A0A0J1DB13_9BURK|OUT|Bacteria|undef|Proteobacteria:0.24904639770586645131,(A0A0Q7WI64_9BURK|OUT|Bacteria|undef|Proteobacteria:0.01720648540911211971,A0A098UAV2_9BURK|OUT|Bacteria|undef|Proteobacteria:0.03733520862067712942):0.11734289340849045347):0.80920293195341341796):0.09774882803118518926):0.08373733479128145363,(F4C6T3_SPHS2|OUT|Bacteria|undef|Bacteroidetes:0.84780668041193862905,R9GYI5_9SPHI|OUT|Bacteria|undef|Bacteroidetes:0.78130965536132179761):0.20492505275566014200):0.15257981322047811656,bHd12221.1:1.46447150984315621614):0.13981458485684200577,(A0A0P0C2A1_9BACT|OUT|Bacteria|undef|Bacteroidetes:0.69027698879203136517,A0A0E3ZFF3_9BACT|OUT|Bacteria|undef|Bacteroidetes:0.53227821159475774415):0.25941633254180002099,W8FA19_9BACT|OUT|Bacteria|undef|Bacteroidetes:0.78829864185858167236):0.0;
