# Supplementary material for: Comparative genomics of the tardigrades Hypsibius dujardini and Ramazzottius varieornatus
Source: PLoS Biol. 2017 Jul 27;15(7):e2002266. doi: 10.1371/journal.pbio.2002266 (PMC5531438; doi:10.1371/journal.pbio.2002266)
Supplement: S5 Data — These data are the phylogenies from which putative HGTs were classified by taxon-of-origin. This compressed file (tar-gzipped) contains a directory, that holds five subdirectories, “complex”, “metazoan”, “non-metazoan”, “prokaryotes”, “viruses”. In each subdirectory is the set of text files containing NEWICK format trees for putative HGT loci generated by RAXML search, as described in the Methods. Each tree has a name of the form “RAxML_bestTree.bHd00409.1.faa.aln.ml.newick”: RAXML best tree for gene bHd00409.1, amino acid fasta alignment, generated with maximum likelihood, NEWICK format. (GZ) [file pbio.2002266.s022.tar.gz › S5_Data/prokaryotes/RAxML_bestTree.bHd12300.1.fasta.aln.ml]

(((((M6CZR8_9LEPT|OUT|Bacteria|undef|Spirochaetes:0.00000100000050002909,T0FYC3_9LEPT|OUT|Bacteria|undef|Spirochaetes:0.00000100000050002909):0.04534787921186399923,(N1WC37_9LEPT|OUT|Bacteria|undef|Spirochaetes:0.04387580597846360564,(M6UB81_9LEPT|OUT|Bacteria|undef|Spirochaetes:0.01479634985223013226,(M6T675_LEPIR|OUT|Bacteria|undef|Spirochaetes:0.00000100000050002909,V6GM93_9LEPT|OUT|Bacteria|undef|Spirochaetes:0.00696520610993322555):0.00000100000050002909):0.12713875078750716541):0.02443230362294757443):0.03365887974776578945,(M6Q1F1_9LEPT|OUT|Bacteria|undef|Spirochaetes:0.00000100000050002909,(M6LU65_9LEPT|OUT|Bacteria|undef|Spirochaetes:0.00000100000050002909,((N1UCY2_9LEPT|OUT|Bacteria|undef|Spirochaetes:0.00000100000050002909,M6FUN4_9LEPT|OUT|Bacteria|undef|Spirochaetes:0.03203851678903395922):0.00000100000050002909,M6A7Z7_9LEPT|OUT|Bacteria|undef|Spirochaetes:0.00000100000050002909):0.00000100000050002909):0.00000100000050002909):0.01174073725884794764):0.00915841892904364560,(((M6BM93_LEPBO|OUT|Bacteria|undef|Spirochaetes:0.00000100000050002909,Q04QG0_LEPBJ|OUT|Bacteria|undef|Spirochaetes:0.00000100000050002909):0.00692270278427642265,((M3HKV4_LEPBO|OUT|Bacteria|undef|Spirochaetes:0.00000100000050002909,M6ECL2_9LEPT|OUT|Bacteria|undef|Spirochaetes:0.00000100000050002909):0.00000100000050002909,A0A0E3B9U5_LEPBO|OUT|Bacteria|undef|Spirochaetes:0.00000100000050002909):0.00000100000050002909):0.02021808463691019894,V6I668_9LEPT|OUT|Bacteria|undef|Spirochaetes:0.01443270751683370552):0.00000100000050002909):0.02046237146032780715,(A0A0Q9YDM7_9COXI|OUT|Bacteria|undef|Proteobacteria:0.48311003122489232231,(bHd12300.1:0.44575847480295294201,A0A0G3A0E8_9DELT|OUT|Bacteria|undef|Proteobacteria:0.45309723308446264722):0.26464937127475984813):0.63742105338568300077,M6UTQ5_9LEPT|OUT|Bacteria|undef|Spirochaetes:0.01617376601359078042):0.0;
