# Supplementary material for: Comparative genomics of the tardigrades Hypsibius dujardini and Ramazzottius varieornatus
Source: PLoS Biol. 2017 Jul 27;15(7):e2002266. doi: 10.1371/journal.pbio.2002266 (PMC5531438; doi:10.1371/journal.pbio.2002266)
Supplement: S5 Data — These data are the phylogenies from which putative HGTs were classified by taxon-of-origin. This compressed file (tar-gzipped) contains a directory, that holds five subdirectories, “complex”, “metazoan”, “non-metazoan”, “prokaryotes”, “viruses”. In each subdirectory is the set of text files containing NEWICK format trees for putative HGT loci generated by RAXML search, as described in the Methods. Each tree has a name of the form “RAxML_bestTree.bHd00409.1.faa.aln.ml.newick”: RAXML best tree for gene bHd00409.1, amino acid fasta alignment, generated with maximum likelihood, NEWICK format. (GZ) [file pbio.2002266.s022.tar.gz › S5_Data/prokaryotes/RAxML_bestTree.bHd12468.1.fasta.aln.ml]

(A0A0T2ZIB2_9BURK|OUT|Bacteria|undef|Proteobacteria:0.41841523178776818259,(((((((A0A0Q8R812_9SPHN|OUT|Bacteria|undef|Proteobacteria:0.79136820911206562368,A0A0N1BYQ7_9SPHN|OUT|Bacteria|undef|Proteobacteria:0.96969255191976921893):0.17407228867378438109,(V8QMC6_9BURK|OUT|Bacteria|undef|Proteobacteria:0.96205447566368762491,(U1KRQ0_9GAMM|OUT|Bacteria|undef|Proteobacteria:0.42603161849342235934,(Q12MF8_SHEDO|OUT|Bacteria|undef|Proteobacteria:0.24338307355295324408,B8CN35_SHEPW|OUT|Bacteria|undef|Proteobacteria:0.20368324159078915470):0.14960963770726640187):0.46103807335682184254):0.08262756740431144442):0.19144106942540406457,(((B5GZ78_STRC2|OUT|Bacteria|undef|Actinobacteria:0.00399698682634861292,E2Q1W8_STRC2|OUT|Bacteria|undef|Actinobacteria:0.00000100000050002909):0.63145022643374315585,(G2IKU1_9SPHN|OUT|Bacteria|undef|Proteobacteria:0.43059772758214343025,G2IMM2_9SPHN|OUT|Bacteria|undef|Proteobacteria:0.51400330712440078784):0.69730384107624232559):0.12495017444057951450,(A0A0N9I6T7_9PSEU|OUT|Bacteria|undef|Actinobacteria:0.21463084010806141033,K0K544_SACES|OUT|Bacteria|undef|Actinobacteria:0.23401916958322929729):0.53705509866984124656):0.04391451212114404201):0.06003886782617316731,((A0A0T1T3Q8_9ACTN|OUT|Bacteria|undef|Actinobacteria:0.09907678621168267141,A0A101SPM9_9ACTN|OUT|Bacteria|undef|Actinobacteria:0.32381458767170412383):0.54123552256880202993,W6WB43_9RHIZ|OUT|Bacteria|undef|Proteobacteria:0.91186835240668773217):0.10359146930533298658):0.11773262203242622348,A0A0Q4NMW8_9BURK|OUT|Bacteria|undef|Proteobacteria:0.98039600002472215845):0.10962979638027263440,(bHd12468.1:0.43558015473569938747,W3REQ3_9BRAD|OUT|Bacteria|undef|Proteobacteria:0.32306242790667627496):0.34211482101591816907):0.15010296069700021504,A0A0A0CWP1_9PROT|OUT|Bacteria|undef|Proteobacteria:0.28622033685137554526):0.08316588986020907737,V8QTQ6_9BURK|OUT|Bacteria|undef|Proteobacteria:0.45933779779364769524):0.0;
