# Supplementary material for: Comparative genomics of the tardigrades Hypsibius dujardini and Ramazzottius varieornatus
Source: PLoS Biol. 2017 Jul 27;15(7):e2002266. doi: 10.1371/journal.pbio.2002266 (PMC5531438; doi:10.1371/journal.pbio.2002266)
Supplement: S5 Data — These data are the phylogenies from which putative HGTs were classified by taxon-of-origin. This compressed file (tar-gzipped) contains a directory, that holds five subdirectories, “complex”, “metazoan”, “non-metazoan”, “prokaryotes”, “viruses”. In each subdirectory is the set of text files containing NEWICK format trees for putative HGT loci generated by RAXML search, as described in the Methods. Each tree has a name of the form “RAxML_bestTree.bHd00409.1.faa.aln.ml.newick”: RAXML best tree for gene bHd00409.1, amino acid fasta alignment, generated with maximum likelihood, NEWICK format. (GZ) [file pbio.2002266.s022.tar.gz › S5_Data/prokaryotes/RAxML_bestTree.bHd12483.1.fasta.aln.ml]

(((A0A0W1A0V8_9GAMM|OUT|Bacteria|undef|Proteobacteria:0.18072589703164448904,((A0A0W0RKF8_9GAMM|OUT|Bacteria|undef|Proteobacteria:0.20362789794057914450,A0A0W0Y470_9GAMM|OUT|Bacteria|undef|Proteobacteria:0.06331497427958822366):0.13628448077924137927,(bHd12483.1:1.86317703529311629040,(((K9V9Q2_9CYAN|OUT|Bacteria|undef|Cyanobacteria:0.27972554867473581330,B0C5J7_ACAM1|OUT|Bacteria|undef|Cyanobacteria:0.41353344945810194266):0.40245868184577571203,A0A0B4XME6_9GAMM|OUT|Bacteria|undef|Proteobacteria:0.79875444236277048926):0.52244021783605365528,Q22P06_TETTS|OUT|Eukaryota|undef|undef:1.33955185307496260627):0.32106258539771531657):0.80004236822715690813):0.17869783793008001127):0.22473288767020799250,(((((D3HM62_LEGLN|OUT|Bacteria|undef|Proteobacteria:0.06999917957559755044,A0A0W0YJZ0_9GAMM|OUT|Bacteria|undef|Proteobacteria:0.05097911210690720535):0.01049396505077472737,A0A0W0Z4P7_9GAMM|OUT|Bacteria|undef|Proteobacteria:0.01194939139201669706):0.01925184568796167034,A0A0W0SS28_9GAMM|OUT|Bacteria|undef|Proteobacteria:0.02258596197949346018):0.06759899908155174442,(A0A0W0ZLZ3_9GAMM|OUT|Bacteria|undef|Proteobacteria:0.09008258532928058171,(A0A0W0UBD9_9GAMM|OUT|Bacteria|undef|Proteobacteria:0.07314517112166482593,(A0A0W0ZPY7_9GAMM|OUT|Bacteria|undef|Proteobacteria:0.03724713479105581232,(A0A0W0RYT1_9GAMM|OUT|Bacteria|undef|Proteobacteria:0.03795244050202752767,A0A0W0RRY7_FLUBO|OUT|Bacteria|undef|Proteobacteria:0.03900362125828770593):0.01889276713689600623):0.04775026584185312895):0.04514611296723983896):0.03227422429741481219):0.01781906651225221433,A0A0W0SMI1_9GAMM|OUT|Bacteria|undef|Proteobacteria:0.20240945881343916368):0.09076736037244859112):0.09040817426745977048,(A0A0W0WYL4_9GAMM|OUT|Bacteria|undef|Proteobacteria:0.12203488921459462735,A0A0W1A5W5_9GAMM|OUT|Bacteria|undef|Proteobacteria:0.20748554619887418782):0.02592584513045299160,A0A0W0XFR9_9GAMM|OUT|Bacteria|undef|Proteobacteria:0.07689796086658057250):0.0;
