# Supplementary material for: Comparative genomics of the tardigrades Hypsibius dujardini and Ramazzottius varieornatus
Source: PLoS Biol. 2017 Jul 27;15(7):e2002266. doi: 10.1371/journal.pbio.2002266 (PMC5531438; doi:10.1371/journal.pbio.2002266)
Supplement: S5 Data — These data are the phylogenies from which putative HGTs were classified by taxon-of-origin. This compressed file (tar-gzipped) contains a directory, that holds five subdirectories, “complex”, “metazoan”, “non-metazoan”, “prokaryotes”, “viruses”. In each subdirectory is the set of text files containing NEWICK format trees for putative HGT loci generated by RAXML search, as described in the Methods. Each tree has a name of the form “RAxML_bestTree.bHd00409.1.faa.aln.ml.newick”: RAXML best tree for gene bHd00409.1, amino acid fasta alignment, generated with maximum likelihood, NEWICK format. (GZ) [file pbio.2002266.s022.tar.gz › S5_Data/prokaryotes/RAxML_bestTree.bHd12492.1.fasta.aln.ml]

(((A0A0W0SS28_9GAMM|OUT|Bacteria|undef|Proteobacteria:0.02116382703173143656,(A0A0W0Z4P7_9GAMM|OUT|Bacteria|undef|Proteobacteria:0.01253360434075275094,(A0A0W0YJZ0_9GAMM|OUT|Bacteria|undef|Proteobacteria:0.05169891574124218375,D3HM62_LEGLN|OUT|Bacteria|undef|Proteobacteria:0.06941323252384086484):0.01034777768718785074):0.01985352660427126825):0.07565515597398157766,(((A0A0W0SBX1_9GAMM|OUT|Bacteria|undef|Proteobacteria:0.09150297325521612735,A0A0W0T694_9GAMM|OUT|Bacteria|undef|Proteobacteria:0.11802450528249759654):0.01206326929407945496,(A0A0W0ZLZ3_9GAMM|OUT|Bacteria|undef|Proteobacteria:0.03751764154476904672,A0A0W0ZQX8_9GAMM|OUT|Bacteria|undef|Proteobacteria:0.10409966424375087513):0.01529843075058473847):0.04431264683148779943,((A0A0W0SMI1_9GAMM|OUT|Bacteria|undef|Proteobacteria:0.14114833575347643380,A0A0W0VYT3_9GAMM|OUT|Bacteria|undef|Proteobacteria:0.08799867454908738562):0.08584992870333467418,((A0A0W1A0V8_9GAMM|OUT|Bacteria|undef|Proteobacteria:0.18391404702159344642,(((A0A0T6UNA2_9PSED|OUT|Bacteria|undef|Proteobacteria:1.01994379094818721221,B0C5J7_ACAM1|OUT|Bacteria|undef|Cyanobacteria:0.84985547054653054477):1.01932900502399559350,bHd12492.1:1.52531599926375038834):0.89019795175416882582,(A0A0W0RKF8_9GAMM|OUT|Bacteria|undef|Proteobacteria:0.17566896840265652791,A0A0W0Y470_9GAMM|OUT|Bacteria|undef|Proteobacteria:0.09389074395328540767):0.10747716591926398388):0.18775796453334889224):0.23396712725152918333,(A0A0W1A5W5_9GAMM|OUT|Bacteria|undef|Proteobacteria:0.19942643935863943461,A0A0W0WYL4_9GAMM|OUT|Bacteria|undef|Proteobacteria:0.14339222366011261656):0.08716235610127323619):0.07739483843909535088):0.04082552671853026394):0.02525653984573370675):0.10533887181634124519,(A0A0W0RRY7_FLUBO|OUT|Bacteria|undef|Proteobacteria:0.03439378195580389957,A0A0W0RYT1_9GAMM|OUT|Bacteria|undef|Proteobacteria:0.04290288812179281902):0.02441766995553910219,A0A0W0ZPY7_9GAMM|OUT|Bacteria|undef|Proteobacteria:0.02685196581574349553):0.0;
