# Supplementary material for: Comparative genomics of the tardigrades Hypsibius dujardini and Ramazzottius varieornatus
Source: PLoS Biol. 2017 Jul 27;15(7):e2002266. doi: 10.1371/journal.pbio.2002266 (PMC5531438; doi:10.1371/journal.pbio.2002266)
Supplement: S5 Data — These data are the phylogenies from which putative HGTs were classified by taxon-of-origin. This compressed file (tar-gzipped) contains a directory, that holds five subdirectories, “complex”, “metazoan”, “non-metazoan”, “prokaryotes”, “viruses”. In each subdirectory is the set of text files containing NEWICK format trees for putative HGT loci generated by RAXML search, as described in the Methods. Each tree has a name of the form “RAxML_bestTree.bHd00409.1.faa.aln.ml.newick”: RAXML best tree for gene bHd00409.1, amino acid fasta alignment, generated with maximum likelihood, NEWICK format. (GZ) [file pbio.2002266.s022.tar.gz › S5_Data/prokaryotes/RAxML_bestTree.bHd12695.1.fasta.aln.ml]

(L7K8T3_GORRU|OUT|Bacteria|undef|Actinobacteria:0.00613005396889360153,((A0A0M4R8Z8_9PSEU|OUT|Bacteria|undef|Actinobacteria:0.24868530744498623664,(A0A0D8HMY7_9NOCA|OUT|Bacteria|undef|Actinobacteria:0.91548589371811939230,(bHd12695.1:3.41625389608970220223,(A0A0Q8TXE1_9BURK|OUT|Bacteria|undef|Proteobacteria:0.69124305160104881907,((A7INI4_XANP2|OUT|Bacteria|undef|Proteobacteria:0.34425271546279556656,(A5V4X8_SPHWW|OUT|Bacteria|undef|Proteobacteria:0.42028094743499916364,(A0A0Q6L509_9RHIZ|OUT|Bacteria|undef|Proteobacteria:0.11767501322228964000,A0A0D0KLK6_RHIRD|OUT|Bacteria|undef|Proteobacteria:0.13859943693801310416):0.30226530816654534339):0.09716887079474970101):0.03613015543738560403,(A0A066PQC4_9PROT|OUT|Bacteria|undef|Proteobacteria:0.28097169721961695599,((A0A0T6V5E2_9PSED|OUT|Bacteria|undef|Proteobacteria:0.30515754992518262512,(A0A0S8ZAF4_9PSED|OUT|Bacteria|undef|Proteobacteria:0.14830648320749231783,((A0A077LR71_9PSED|OUT|Bacteria|undef|Proteobacteria:0.10725371288938306824,A0A101LPH1_9PSED|OUT|Bacteria|undef|Proteobacteria:0.16285302995019765304):0.03677893955562387684,((F2KHH2_PSEBN|OUT|Bacteria|undef|Proteobacteria:0.00691833198905216808,I4KJP5_PSEFL|OUT|Bacteria|undef|Proteobacteria:0.00000100000050002909):0.00291919574715486345,G8Q214_PSEFL|OUT|Bacteria|undef|Proteobacteria:0.01797839771100433887):0.14303720463008101627):0.01595743347937383580):0.12545692880102146671):0.20727050151202675021,W8XW94_9ENTR|OUT|Bacteria|undef|Proteobacteria:0.46126681917505057973):0.24095310692226781790):0.09076228405604071237):0.25632483683968526611):1.01007398144576443499):0.33389250563361544399):0.86221181349450271014):0.42915143404860728316,(W9DES2_9ACTN|OUT|Bacteria|undef|Actinobacteria:0.00000100000050002909,F9VTP7_9ACTN|OUT|Bacteria|undef|Actinobacteria:0.00000100000050002909):0.00000100000050002909):0.00948547022152441792,L7L1G6_9ACTN|OUT|Bacteria|undef|Actinobacteria:0.05262227695517784215):0.0;
