# Supplementary material for: Comparative genomics of the tardigrades Hypsibius dujardini and Ramazzottius varieornatus
Source: PLoS Biol. 2017 Jul 27;15(7):e2002266. doi: 10.1371/journal.pbio.2002266 (PMC5531438; doi:10.1371/journal.pbio.2002266)
Supplement: S5 Data — These data are the phylogenies from which putative HGTs were classified by taxon-of-origin. This compressed file (tar-gzipped) contains a directory, that holds five subdirectories, “complex”, “metazoan”, “non-metazoan”, “prokaryotes”, “viruses”. In each subdirectory is the set of text files containing NEWICK format trees for putative HGT loci generated by RAXML search, as described in the Methods. Each tree has a name of the form “RAxML_bestTree.bHd00409.1.faa.aln.ml.newick”: RAXML best tree for gene bHd00409.1, amino acid fasta alignment, generated with maximum likelihood, NEWICK format. (GZ) [file pbio.2002266.s022.tar.gz › S5_Data/prokaryotes/RAxML_bestTree.bHd12792.1.fasta.aln.ml]

(Y1477_METJA|OUT|Archaea|undef|Euryarchaeota:0.05981928985919682945,(((B9K8H6_THENN|OUT|Bacteria|undef|Thermotogae:0.00000100000050002909,A0A0B5KXC9_9THEM|OUT|Bacteria|undef|Thermotogae:0.00337377178654294429):0.26016719433665214112,(A0A0F6AM99_THESQ|OUT|Bacteria|undef|Thermotogae:0.03243027356913022463,((Y1410_THEMA|OUT|Bacteria|undef|Thermotogae:0.00000100000050002909,G4FFE6_THEMA|OUT|Bacteria|undef|Thermotogae:0.00000100000050002909):0.00000100000050002909,A0A0A6MY30_9THEM|OUT|Bacteria|undef|Thermotogae:0.00000100000050002909):0.00475982297203971731):0.22322655292507881386):0.54167655066653830342,((((((G4RAP6_PELHB|OUT|Bacteria|undef|Proteobacteria:0.55599577194109395251,A0A0Q8IIR6_9RHIZ|OUT|Bacteria|undef|Proteobacteria:0.38994148177561843704):0.14339032765335540942,(A4WZW7_RHOS5|OUT|Bacteria|undef|Proteobacteria:1.58815090249923773769,(A0A0Q4XG67_9RHIZ|OUT|Bacteria|undef|Proteobacteria:0.99781016897132013277,(B6QZI0_9RHOB|OUT|Bacteria|undef|Proteobacteria:0.00828386808760660578,G8PHE6_PSEUV|OUT|Bacteria|undef|Proteobacteria:0.01582398316106177483):0.80941789198172842124):0.06435284183593283081):0.09991940967179552269):0.17694250074833875463,(bHd12792.1:2.25563795422060264784,(Y705_DEIRA|OUT|Bacteria|undef|Deinococcus-Thermus:0.33809719887602612820,A0A100HKI2_9DEIO|OUT|Bacteria|undef|Deinococcus-Thermus:0.41216797913253055974):0.71494830737663306319):0.19698316287596692731):0.43986797643674918623,C6BZA9_DESAD|OUT|Bacteria|undef|Proteobacteria:0.96337492639479849199):0.35808976642292594805,(C5CIX9_KOSOT|OUT|Bacteria|undef|Thermotogae:0.46516953935686972121,H2J744_MARPK|OUT|Bacteria|undef|Thermotogae:0.42490839794699930554):0.23753956753203100960):0.24978016624911755783,A0A0Q2MS14_9EURY|OUT|Archaea|undef|Euryarchaeota:0.49409923515975207042):0.12281566891614359438):0.30277235136263064286,D3S492_METSF|OUT|Archaea|undef|Euryarchaeota:0.10361778216828990140):0.0;
