# Supplementary material for: Comparative genomics of the tardigrades Hypsibius dujardini and Ramazzottius varieornatus
Source: PLoS Biol. 2017 Jul 27;15(7):e2002266. doi: 10.1371/journal.pbio.2002266 (PMC5531438; doi:10.1371/journal.pbio.2002266)
Supplement: S5 Data — These data are the phylogenies from which putative HGTs were classified by taxon-of-origin. This compressed file (tar-gzipped) contains a directory, that holds five subdirectories, “complex”, “metazoan”, “non-metazoan”, “prokaryotes”, “viruses”. In each subdirectory is the set of text files containing NEWICK format trees for putative HGT loci generated by RAXML search, as described in the Methods. Each tree has a name of the form “RAxML_bestTree.bHd00409.1.faa.aln.ml.newick”: RAXML best tree for gene bHd00409.1, amino acid fasta alignment, generated with maximum likelihood, NEWICK format. (GZ) [file pbio.2002266.s022.tar.gz › S5_Data/prokaryotes/RAxML_bestTree.bHd12925.1.fasta.aln.ml]

(A0A0P9VUS8_PSEA0|OUT|Bacteria|undef|Proteobacteria:0.00499515242953865474,((A0A0Q0B9P2_PSEAJ|OUT|Bacteria|undef|Proteobacteria:0.00000100000050002909,A0A0Q0EGA6_PSEA0|OUT|Bacteria|undef|Proteobacteria:0.00000100000050002909):0.00000100000050002909,((F3EZ76_PSEA0|OUT|Bacteria|undef|Proteobacteria:0.00000100000050002909,(((((bHd12925.1:0.55126944191335269796,(A0A085VJ33_PSESX|OUT|Bacteria|undef|Proteobacteria:0.07758105012692322056,(S6H6I3_9PSED|OUT|Bacteria|undef|Proteobacteria:0.00532583797133213618,A0A085UVW7_PSESX|OUT|Bacteria|undef|Proteobacteria:0.00000100000050002909):0.12688689183381129943):0.05865152508738895321):0.07152886446700992829,(((A0A0S8ZKV3_9PSED|OUT|Bacteria|undef|Proteobacteria:0.12366573628392080186,A0A0F4XQ15_9PSED|OUT|Bacteria|undef|Proteobacteria:0.07232754357818056701):0.15077644580830065757,A0A0J6JMG4_PSETA|OUT|Bacteria|undef|Proteobacteria:0.27623637065083800346):0.22845275458306335548,A0A077LI17_9PSED|OUT|Bacteria|undef|Proteobacteria:0.15143886804003461877):0.08978838922606423301):0.05352501692098845382,W0HHB5_PSECI|OUT|Bacteria|undef|Proteobacteria:0.17415522603928543233):0.10692197461873914621,(A0A0Q0D5N3_9PSED|OUT|Bacteria|undef|Proteobacteria:0.00508607896597094294,((A0A0Q0DI62_9PSED|OUT|Bacteria|undef|Proteobacteria:0.00000100000050002909,A0A0N0EVA6_9PSED|OUT|Bacteria|undef|Proteobacteria:0.00000100000050002909):0.00000100000050002909,A0A0P9SNE2_9PSED|OUT|Bacteria|undef|Proteobacteria:0.00000100000050002909):0.00000100000050002909):0.10387620749161771694):0.02824403593867123516,(A8DVE4_NEMVE|IN|Eukaryota|Metazoa|Cnidaria:1.29050141526937078851,X1XCU4_ACYPI|IN|Eukaryota|Metazoa|Arthropoda:1.53714106217051615921):1.12993555636124098918):0.05214496576051560334):0.00506501711151234168,((F3K920_PSEAJ|OUT|Bacteria|undef|Proteobacteria:0.00000100000050002909,A0A125N246_PSEA0|OUT|Bacteria|undef|Proteobacteria:0.00000100000050002909):0.00000100000050002909,A0A108V4L1_PSEA0|OUT|Bacteria|undef|Proteobacteria:0.00000100000050002909):0.00000100000050002909):0.00000100000050002909):0.00000100000050002909,A0A0P9IUZ1_PSEA0|OUT|Bacteria|undef|Proteobacteria:0.00499808603757190013):0.0;
