# Supplementary material for: Comparative genomics of the tardigrades Hypsibius dujardini and Ramazzottius varieornatus
Source: PLoS Biol. 2017 Jul 27;15(7):e2002266. doi: 10.1371/journal.pbio.2002266 (PMC5531438; doi:10.1371/journal.pbio.2002266)
Supplement: S5 Data — These data are the phylogenies from which putative HGTs were classified by taxon-of-origin. This compressed file (tar-gzipped) contains a directory, that holds five subdirectories, “complex”, “metazoan”, “non-metazoan”, “prokaryotes”, “viruses”. In each subdirectory is the set of text files containing NEWICK format trees for putative HGT loci generated by RAXML search, as described in the Methods. Each tree has a name of the form “RAxML_bestTree.bHd00409.1.faa.aln.ml.newick”: RAXML best tree for gene bHd00409.1, amino acid fasta alignment, generated with maximum likelihood, NEWICK format. (GZ) [file pbio.2002266.s022.tar.gz › S5_Data/prokaryotes/RAxML_bestTree.bHd12926.1.fasta.aln.ml]

((((((A0A108V4L1_PSEA0|OUT|Bacteria|undef|Proteobacteria:0.00000100000050002909,F3K920_PSEAJ|OUT|Bacteria|undef|Proteobacteria:0.00000100000050002909):0.00000100000050002909,A0A125N246_PSEA0|OUT|Bacteria|undef|Proteobacteria:0.00000100000050002909):0.00000100000050002909,A0A0P9IUZ1_PSEA0|OUT|Bacteria|undef|Proteobacteria:0.00479140879461418569):0.00000100000050002909,(((((F3EZ76_PSEA0|OUT|Bacteria|undef|Proteobacteria:0.00000100000050002909,(A0A0P9JNB8_PSESX|OUT|Bacteria|undef|Proteobacteria:0.00000100000050002909,A0A0P9RRD9_9PSED|OUT|Bacteria|undef|Proteobacteria:0.00000100000050002909):0.00000100000050002909):0.00000100000050002909,((((((A0A085VJ33_PSESX|OUT|Bacteria|undef|Proteobacteria:0.08349607587675261788,(S6H6I3_9PSED|OUT|Bacteria|undef|Proteobacteria:0.00509144773897673378,A0A085UVW7_PSESX|OUT|Bacteria|undef|Proteobacteria:0.00000100000050002909):0.11300788609061096501):0.06022741123623586573,bHd12926.1:0.39912603981476441062):0.06666058194291442363,A0A077LI17_9PSED|OUT|Bacteria|undef|Proteobacteria:0.17774954310552926184):0.05239536623124312065,A0A0Q5EBL6_9PSED|OUT|Bacteria|undef|Proteobacteria:0.19994832005332469071):0.01481780426742713812,W0HHB5_PSECI|OUT|Bacteria|undef|Proteobacteria:0.14188878607476382299):0.09696923260043767423,(A8DVE4_NEMVE|IN|Eukaryota|Metazoa|Cnidaria:1.08758224159149663457,X1XCU4_ACYPI|IN|Eukaryota|Metazoa|Arthropoda:1.28821384643199499109):0.97312825154699955643):0.08612271307676898358):0.00482213497646014760,A0A0P9VUS8_PSEA0|OUT|Bacteria|undef|Proteobacteria:0.00478898764588324335):0.00000100000050002909,A0A0P9NU48_PSESX|OUT|Bacteria|undef|Proteobacteria:0.00000100000050002909):0.00000100000050002909,A0A0Q0EGA6_PSEA0|OUT|Bacteria|undef|Proteobacteria:0.00000100000050002909):0.00000100000050002909):0.00000100000050002909,A0A0Q0B9P2_PSEAJ|OUT|Bacteria|undef|Proteobacteria:0.00000100000050002909):0.00000100000050002909,(A0A0P9Y543_PSEAV|OUT|Bacteria|undef|Proteobacteria:0.00000100000050002909,A0A0P9SZI9_PSEA0|OUT|Bacteria|undef|Proteobacteria:0.00000100000050002909):0.00000100000050002909,A0A0P9PI64_PSEA0|OUT|Bacteria|undef|Proteobacteria:0.00000100000050002909):0.0;
