# Supplementary material for: Comparative genomics of the tardigrades Hypsibius dujardini and Ramazzottius varieornatus
Source: PLoS Biol. 2017 Jul 27;15(7):e2002266. doi: 10.1371/journal.pbio.2002266 (PMC5531438; doi:10.1371/journal.pbio.2002266)
Supplement: S5 Data — These data are the phylogenies from which putative HGTs were classified by taxon-of-origin. This compressed file (tar-gzipped) contains a directory, that holds five subdirectories, “complex”, “metazoan”, “non-metazoan”, “prokaryotes”, “viruses”. In each subdirectory is the set of text files containing NEWICK format trees for putative HGT loci generated by RAXML search, as described in the Methods. Each tree has a name of the form “RAxML_bestTree.bHd00409.1.faa.aln.ml.newick”: RAXML best tree for gene bHd00409.1, amino acid fasta alignment, generated with maximum likelihood, NEWICK format. (GZ) [file pbio.2002266.s022.tar.gz › S5_Data/prokaryotes/RAxML_bestTree.bHd12927.1.fasta.aln.ml]

((((A8DVE4_NEMVE|IN|Eukaryota|Metazoa|Cnidaria:0.88284741487586948505,X1XCU4_ACYPI|IN|Eukaryota|Metazoa|Arthropoda:1.28761780404132619715):1.18580193374843290144,((K2SE11_9PSED|OUT|Bacteria|undef|Proteobacteria:0.00977127251716979756,(F3E0J6_PSEA0|OUT|Bacteria|undef|Proteobacteria:0.00990241054622668752,((S6UR23_PSESF|OUT|Bacteria|undef|Proteobacteria:0.00000100000050002909,A0A0W0PWC2_PSESF|OUT|Bacteria|undef|Proteobacteria:0.00000100000050002909):0.00483136188252615301,S6W3J9_PSESF|OUT|Bacteria|undef|Proteobacteria:0.00484252986994946136):0.00487472748284003068):0.00000100000050002909):0.00000100000050002909,(A0A0Q0A5Y4_PSESX|OUT|Bacteria|undef|Proteobacteria:0.00484855637864849750,((((A0A0N8QL72_9PSED|OUT|Bacteria|undef|Proteobacteria:0.00000100000050002909,(A0A0N0FM40_PSEYM|OUT|Bacteria|undef|Proteobacteria:0.00000100000050002909,A0A099STC2_PSEUB|OUT|Bacteria|undef|Proteobacteria:0.00000100000050002909):0.00000100000050002909):0.00000100000050002909,A0A0P9JAU6_9PSED|OUT|Bacteria|undef|Proteobacteria:0.00000100000050002909):0.00000100000050002909,(A0A0N0G0V5_PSEYM|OUT|Bacteria|undef|Proteobacteria:0.00485747229659443981,A0A0N8QMN2_9PSED|OUT|Bacteria|undef|Proteobacteria:0.00477083332747764086):0.00485838720896629699):0.00483553550485831419,(Q87U08_PSESM|OUT|Bacteria|undef|Proteobacteria:0.00000100000050002909,A0A0N8T762_PSEUB|OUT|Bacteria|undef|Proteobacteria:0.00000100000050002909):0.00000100000050002909):0.00000100000050002909):0.01972533676214170695):0.14733748813043093251):0.07313051219546999604,((bHd12927.1:0.57939860512985519314,(A0A085VJ33_PSESX|OUT|Bacteria|undef|Proteobacteria:0.06232629414521442118,(A0A085UVW7_PSESX|OUT|Bacteria|undef|Proteobacteria:0.00000100000050002909,S6H6I3_9PSED|OUT|Bacteria|undef|Proteobacteria:0.00510035573956778635):0.12593674568924093093):0.06413335687015268849):0.08219431985156890053,W0HHB5_PSECI|OUT|Bacteria|undef|Proteobacteria:0.15286873286155899798):0.02167763012370251333):0.06768947866064624341,A0A077LI17_9PSED|OUT|Bacteria|undef|Proteobacteria:0.17213510912314480827,A0A0Q5EBL6_9PSED|OUT|Bacteria|undef|Proteobacteria:0.16568492827911063259):0.0;
