# Supplementary material for: Comparative genomics of the tardigrades Hypsibius dujardini and Ramazzottius varieornatus
Source: PLoS Biol. 2017 Jul 27;15(7):e2002266. doi: 10.1371/journal.pbio.2002266 (PMC5531438; doi:10.1371/journal.pbio.2002266)
Supplement: S5 Data — These data are the phylogenies from which putative HGTs were classified by taxon-of-origin. This compressed file (tar-gzipped) contains a directory, that holds five subdirectories, “complex”, “metazoan”, “non-metazoan”, “prokaryotes”, “viruses”. In each subdirectory is the set of text files containing NEWICK format trees for putative HGT loci generated by RAXML search, as described in the Methods. Each tree has a name of the form “RAxML_bestTree.bHd00409.1.faa.aln.ml.newick”: RAXML best tree for gene bHd00409.1, amino acid fasta alignment, generated with maximum likelihood, NEWICK format. (GZ) [file pbio.2002266.s022.tar.gz › S5_Data/prokaryotes/RAxML_bestTree.bHd12983.1.fasta.aln.ml]

(((((A0A0W0UBD9_9GAMM|OUT|Bacteria|undef|Proteobacteria:0.07738892670633847060,(A0A0W0ZPY7_9GAMM|OUT|Bacteria|undef|Proteobacteria:0.03694316018145317460,(A0A0W0RYT1_9GAMM|OUT|Bacteria|undef|Proteobacteria:0.03972956811302499197,A0A0W0RRY7_FLUBO|OUT|Bacteria|undef|Proteobacteria:0.04007808777867831462):0.02104656857277127299):0.05017209730824147979):0.05705228175516558614,(A0A0W0ZQX8_9GAMM|OUT|Bacteria|undef|Proteobacteria:0.10241768347502952508,(A0A0W0ZLZ3_9GAMM|OUT|Bacteria|undef|Proteobacteria:0.04276222030672674479,(A0A0W0T694_9GAMM|OUT|Bacteria|undef|Proteobacteria:0.12687836807138039297,A0A0W0SBX1_9GAMM|OUT|Bacteria|undef|Proteobacteria:0.09612174945743498511):0.01635026169072304261):0.01578047379993027452):0.04330958236309582349):0.02572293105104798971,((((A0A0W0Y470_9GAMM|OUT|Bacteria|undef|Proteobacteria:0.08249364497597817814,A0A0W0RKF8_9GAMM|OUT|Bacteria|undef|Proteobacteria:0.20357008578173613200):0.34119335306221221238,A0A0W1A0V8_9GAMM|OUT|Bacteria|undef|Proteobacteria:0.18442946568473739255):0.27690128305395622643,((A0A0W1A5W5_9GAMM|OUT|Bacteria|undef|Proteobacteria:0.22641111646603920282,A0A0W0WYL4_9GAMM|OUT|Bacteria|undef|Proteobacteria:0.12916150015813826490):0.02599019163129430779,A0A0W0XFR9_9GAMM|OUT|Bacteria|undef|Proteobacteria:0.08099982043128793607):0.09499239979537270340):0.08187817040623809883,((bHd12983.1:2.59264454477890105011,A0A0W0VYT3_9GAMM|OUT|Bacteria|undef|Proteobacteria:0.06442125085242396410):0.03599575378940442910,A0A0W0SMI1_9GAMM|OUT|Bacteria|undef|Proteobacteria:0.13734336317613718426):0.08907717062350745119):0.03529618787778902173):0.07870679516443507273,A0A0W0SS28_9GAMM|OUT|Bacteria|undef|Proteobacteria:0.02427830267873106948):0.01902656695859937866,(D3HM62_LEGLN|OUT|Bacteria|undef|Proteobacteria:0.07252293083970395848,A0A0W0YJZ0_9GAMM|OUT|Bacteria|undef|Proteobacteria:0.05202853208392991397):0.01086698032365752790,A0A0W0Z4P7_9GAMM|OUT|Bacteria|undef|Proteobacteria:0.01199428255080004120):0.0;
