# Supplementary material for: Comparative genomics of the tardigrades Hypsibius dujardini and Ramazzottius varieornatus
Source: PLoS Biol. 2017 Jul 27;15(7):e2002266. doi: 10.1371/journal.pbio.2002266 (PMC5531438; doi:10.1371/journal.pbio.2002266)
Supplement: S5 Data — These data are the phylogenies from which putative HGTs were classified by taxon-of-origin. This compressed file (tar-gzipped) contains a directory, that holds five subdirectories, “complex”, “metazoan”, “non-metazoan”, “prokaryotes”, “viruses”. In each subdirectory is the set of text files containing NEWICK format trees for putative HGT loci generated by RAXML search, as described in the Methods. Each tree has a name of the form “RAxML_bestTree.bHd00409.1.faa.aln.ml.newick”: RAXML best tree for gene bHd00409.1, amino acid fasta alignment, generated with maximum likelihood, NEWICK format. (GZ) [file pbio.2002266.s022.tar.gz › S5_Data/prokaryotes/RAxML_bestTree.bHd12985.1.fasta.aln.ml]

(((((A0A0W0SS28_9GAMM|OUT|Bacteria|undef|Proteobacteria:0.02381540085360445841,(A0A0W0Z4P7_9GAMM|OUT|Bacteria|undef|Proteobacteria:0.01185981570947898002,(D3HM62_LEGLN|OUT|Bacteria|undef|Proteobacteria:0.07161306773582930274,A0A0W0YJZ0_9GAMM|OUT|Bacteria|undef|Proteobacteria:0.05141627479431579856):0.01050522177054774749):0.01889904079666165915):0.07705231127713980943,((((bHd12985.1:1.41115082062079078007,B0C5J7_ACAM1|OUT|Bacteria|undef|Cyanobacteria:2.11402790416329766643):0.93201207109345041157,A0A0W0SMI1_9GAMM|OUT|Bacteria|undef|Proteobacteria:0.07052266785646087166):0.06415077958746452647,A0A0W0VYT3_9GAMM|OUT|Bacteria|undef|Proteobacteria:0.09943797730262128598):0.08720654162412166954,((A0A0W0XFR9_9GAMM|OUT|Bacteria|undef|Proteobacteria:0.07943442671776357322,(A0A0W1A5W5_9GAMM|OUT|Bacteria|undef|Proteobacteria:0.22172644217750245299,A0A0W0WYL4_9GAMM|OUT|Bacteria|undef|Proteobacteria:0.12728633044320664114):0.02465544129300002371):0.08996503930339898314,(A0A0W0Y470_9GAMM|OUT|Bacteria|undef|Proteobacteria:0.40400502691621476004,A0A0W1A0V8_9GAMM|OUT|Bacteria|undef|Proteobacteria:0.17019139193318846837):0.27220242123930116218):0.08463758199249331315):0.03362266150488131544):0.02542989433821235892,(A0A0W0ZQX8_9GAMM|OUT|Bacteria|undef|Proteobacteria:0.10002977577108765339,((A0A0W0T694_9GAMM|OUT|Bacteria|undef|Proteobacteria:0.12463211544235798522,A0A0W0SBX1_9GAMM|OUT|Bacteria|undef|Proteobacteria:0.09473776620300264351):0.01575388720146068261,A0A0W0ZLZ3_9GAMM|OUT|Bacteria|undef|Proteobacteria:0.04218753049325500021):0.01552268595240837053):0.04263169340943246538):0.05571137535653145761,A0A0W0UBD9_9GAMM|OUT|Bacteria|undef|Proteobacteria:0.07628157698213682003):0.04923435088451045410,(A0A0W0RRY7_FLUBO|OUT|Bacteria|undef|Proteobacteria:0.03955260856035712480,A0A0W0RYT1_9GAMM|OUT|Bacteria|undef|Proteobacteria:0.03921716066424344588):0.02071275480388143700,A0A0W0ZPY7_9GAMM|OUT|Bacteria|undef|Proteobacteria:0.03658970664514817062):0.0;
