# Supplementary material for: Comparative genomics of the tardigrades Hypsibius dujardini and Ramazzottius varieornatus
Source: PLoS Biol. 2017 Jul 27;15(7):e2002266. doi: 10.1371/journal.pbio.2002266 (PMC5531438; doi:10.1371/journal.pbio.2002266)
Supplement: S5 Data — These data are the phylogenies from which putative HGTs were classified by taxon-of-origin. This compressed file (tar-gzipped) contains a directory, that holds five subdirectories, “complex”, “metazoan”, “non-metazoan”, “prokaryotes”, “viruses”. In each subdirectory is the set of text files containing NEWICK format trees for putative HGT loci generated by RAXML search, as described in the Methods. Each tree has a name of the form “RAxML_bestTree.bHd00409.1.faa.aln.ml.newick”: RAXML best tree for gene bHd00409.1, amino acid fasta alignment, generated with maximum likelihood, NEWICK format. (GZ) [file pbio.2002266.s022.tar.gz › S5_Data/prokaryotes/RAxML_bestTree.bHd12986.1.fasta.aln.ml]

(((A0A0W0UBD9_9GAMM|OUT|Bacteria|undef|Proteobacteria:0.07664071337747094259,(A0A0W0ZPY7_9GAMM|OUT|Bacteria|undef|Proteobacteria:0.03667717160497154655,(A0A0W0RRY7_FLUBO|OUT|Bacteria|undef|Proteobacteria:0.03966513769331161954,A0A0W0RYT1_9GAMM|OUT|Bacteria|undef|Proteobacteria:0.03931793825379307356):0.02080997347970502467):0.04930665397746124973):0.05561056891984877265,(((A0A0W0VYT3_9GAMM|OUT|Bacteria|undef|Proteobacteria:0.09841896380520760712,((B0C5J7_ACAM1|OUT|Bacteria|undef|Cyanobacteria:1.83588998584027485172,bHd12986.1:1.49823893238750005530):1.13810026485329740531,A0A0W0SMI1_9GAMM|OUT|Bacteria|undef|Proteobacteria:0.08011596382246902182):0.05545076682395468776):0.08818752360266665646,((A0A0W0Y470_9GAMM|OUT|Bacteria|undef|Proteobacteria:0.40355662841764111670,A0A0W1A0V8_9GAMM|OUT|Bacteria|undef|Proteobacteria:0.16939738699306566838):0.27189145593303809534,(A0A0W0XFR9_9GAMM|OUT|Bacteria|undef|Proteobacteria:0.07975135134022519334,(A0A0W1A5W5_9GAMM|OUT|Bacteria|undef|Proteobacteria:0.22233998359035031522,A0A0W0WYL4_9GAMM|OUT|Bacteria|undef|Proteobacteria:0.12721979290973572940):0.02494041085089434076):0.09065291728677726812):0.08401891514827321272):0.03362708042232101513,(A0A0W0SS28_9GAMM|OUT|Bacteria|undef|Proteobacteria:0.02393578933417705654,(A0A0W0Z4P7_9GAMM|OUT|Bacteria|undef|Proteobacteria:0.01192908863044497315,(A0A0W0YJZ0_9GAMM|OUT|Bacteria|undef|Proteobacteria:0.05169694168652010091,D3HM62_LEGLN|OUT|Bacteria|undef|Proteobacteria:0.07195250891672520799):0.01054203203268473839):0.01898478197727708136):0.07765590503405014888):0.02570016724551143009):0.04300259533639240461,(A0A0W0ZLZ3_9GAMM|OUT|Bacteria|undef|Proteobacteria:0.04230754927105481039,(A0A0W0SBX1_9GAMM|OUT|Bacteria|undef|Proteobacteria:0.09443097415067554234,A0A0W0T694_9GAMM|OUT|Bacteria|undef|Proteobacteria:0.12429936028326668551):0.01641042621417730316):0.01559436746784170075,A0A0W0ZQX8_9GAMM|OUT|Bacteria|undef|Proteobacteria:0.10026146679355579794):0.0;
