# Supplementary material for: Comparative genomics of the tardigrades Hypsibius dujardini and Ramazzottius varieornatus
Source: PLoS Biol. 2017 Jul 27;15(7):e2002266. doi: 10.1371/journal.pbio.2002266 (PMC5531438; doi:10.1371/journal.pbio.2002266)
Supplement: S5 Data — These data are the phylogenies from which putative HGTs were classified by taxon-of-origin. This compressed file (tar-gzipped) contains a directory, that holds five subdirectories, “complex”, “metazoan”, “non-metazoan”, “prokaryotes”, “viruses”. In each subdirectory is the set of text files containing NEWICK format trees for putative HGT loci generated by RAXML search, as described in the Methods. Each tree has a name of the form “RAxML_bestTree.bHd00409.1.faa.aln.ml.newick”: RAXML best tree for gene bHd00409.1, amino acid fasta alignment, generated with maximum likelihood, NEWICK format. (GZ) [file pbio.2002266.s022.tar.gz › S5_Data/prokaryotes/RAxML_bestTree.bHd12987.1.fasta.aln.ml]

(((((A0A0W0ZQX8_9GAMM|OUT|Bacteria|undef|Proteobacteria:0.10284353381930559646,((A0A0W0SBX1_9GAMM|OUT|Bacteria|undef|Proteobacteria:0.09680876456726288104,A0A0W0T694_9GAMM|OUT|Bacteria|undef|Proteobacteria:0.12745087445327205056):0.01608172619824525459,A0A0W0ZLZ3_9GAMM|OUT|Bacteria|undef|Proteobacteria:0.04301668203009910429):0.01593616767539368997):0.04297463211729280613,((((A0A0W0XFR9_9GAMM|OUT|Bacteria|undef|Proteobacteria:0.08146580121266897012,(A0A0W1A5W5_9GAMM|OUT|Bacteria|undef|Proteobacteria:0.22693076684245044872,A0A0W0WYL4_9GAMM|OUT|Bacteria|undef|Proteobacteria:0.12947196181354492239):0.02608607304124959531):0.09515665393543952522,((A0A0W0RKF8_9GAMM|OUT|Bacteria|undef|Proteobacteria:0.20392202909027881685,A0A0W0Y470_9GAMM|OUT|Bacteria|undef|Proteobacteria:0.08289365460074329950):0.34140554835791658839,A0A0W1A0V8_9GAMM|OUT|Bacteria|undef|Proteobacteria:0.18395405839810577420):0.27808174104209049116):0.08263432263381265130,((bHd12987.1:2.72715617727490533539,A0A0W0SMI1_9GAMM|OUT|Bacteria|undef|Proteobacteria:0.09440532111484369049):0.04376141144298438534,A0A0W0VYT3_9GAMM|OUT|Bacteria|undef|Proteobacteria:0.10069661041083179109):0.09016412468288104165):0.03529401083538623307,(A0A0W0SS28_9GAMM|OUT|Bacteria|undef|Proteobacteria:0.02440781949560324668,(A0A0W0Z4P7_9GAMM|OUT|Bacteria|undef|Proteobacteria:0.01204964033061432967,(D3HM62_LEGLN|OUT|Bacteria|undef|Proteobacteria:0.07280455552920320206,A0A0W0YJZ0_9GAMM|OUT|Bacteria|undef|Proteobacteria:0.05222906285571993212):0.01091682652015663231):0.01917897048340602706):0.07914977327075650715):0.02590258533820015419):0.05758607626417416164,A0A0W0UBD9_9GAMM|OUT|Bacteria|undef|Proteobacteria:0.07771185975950686831):0.05031190413659598903,A0A0W0ZPY7_9GAMM|OUT|Bacteria|undef|Proteobacteria:0.03715031622107366899):0.02113825037153304817,A0A0W0RRY7_FLUBO|OUT|Bacteria|undef|Proteobacteria:0.04025018459796683712,A0A0W0RYT1_9GAMM|OUT|Bacteria|undef|Proteobacteria:0.03988983692272853737):0.0;
