# Supplementary material for: Comparative genomics of the tardigrades Hypsibius dujardini and Ramazzottius varieornatus
Source: PLoS Biol. 2017 Jul 27;15(7):e2002266. doi: 10.1371/journal.pbio.2002266 (PMC5531438; doi:10.1371/journal.pbio.2002266)
Supplement: S5 Data — These data are the phylogenies from which putative HGTs were classified by taxon-of-origin. This compressed file (tar-gzipped) contains a directory, that holds five subdirectories, “complex”, “metazoan”, “non-metazoan”, “prokaryotes”, “viruses”. In each subdirectory is the set of text files containing NEWICK format trees for putative HGT loci generated by RAXML search, as described in the Methods. Each tree has a name of the form “RAxML_bestTree.bHd00409.1.faa.aln.ml.newick”: RAXML best tree for gene bHd00409.1, amino acid fasta alignment, generated with maximum likelihood, NEWICK format. (GZ) [file pbio.2002266.s022.tar.gz › S5_Data/prokaryotes/RAxML_bestTree.bHd12988.1.fasta.aln.ml]

((A0A0B1Y5V9_9BURK|OUT|Bacteria|undef|Proteobacteria:0.00000100000050002909,J7J4U1_BURCE|OUT|Bacteria|undef|Proteobacteria:0.00625367499088797310):0.78102626102958805365,((A0A0G2ZTK7_9DELT|OUT|Bacteria|undef|Proteobacteria:0.59318095382517765923,(((A0A0Q5BHM1_9MICO|OUT|Bacteria|undef|Actinobacteria:0.27002441231430951429,A0A0Q5AU06_9MICO|OUT|Bacteria|undef|Actinobacteria:0.29097678834307677542):0.22779646524184779532,(A0A0Q5BVN6_9MICO|OUT|Bacteria|undef|Actinobacteria:0.53491367182814586467,(A0A0Q7BN77_9ACTN|OUT|Bacteria|undef|Actinobacteria:0.00000100000050002909,A0A0Q8V1S9_9ACTN|OUT|Bacteria|undef|Actinobacteria:0.00000100000050002909):1.99857867664600541424):0.44741932432618547466):0.29135873234649578567,(H6CHQ2_9BACL|OUT|Bacteria|undef|Firmicutes:0.46933479327673899295,((H0UA03_BRELA|OUT|Bacteria|undef|Firmicutes:0.00000100000050002909,A0A075R0V7_BRELA|OUT|Bacteria|undef|Firmicutes:0.00000100000050002909):0.48066918245558826195,(((((W9E4G7_9ACTN|OUT|Bacteria|undef|Actinobacteria:0.11502553589817123003,C7QGF5_CATAD|OUT|Bacteria|undef|Actinobacteria:0.11529064213527494276):0.92896105052344668529,U0ZK24_9NEIS|OUT|Bacteria|undef|Proteobacteria:0.42722349495009320774):0.16305146029324776857,A0A103F2Z4_9BURK|OUT|Bacteria|undef|Proteobacteria:0.31218611725543599089):0.30386519575202525223,A0A0K1ENL9_CHOCO|OUT|Bacteria|undef|Proteobacteria:0.42230543115797841702):0.14725804855679711092,S4Y7U8_SORCE|OUT|Bacteria|undef|Proteobacteria:0.53195908222952370537):0.11013169769385597330):0.05925958204552241038):0.29152171843285668018):0.04723474275395055794):0.19539832613706631381,bHd12988.1:1.02217833265067348236):0.04736815524427578916,V6K877_STRRC|OUT|Bacteria|undef|Actinobacteria:0.91210197713762941607):0.0;
