# Supplementary material for: Comparative genomics of the tardigrades Hypsibius dujardini and Ramazzottius varieornatus
Source: PLoS Biol. 2017 Jul 27;15(7):e2002266. doi: 10.1371/journal.pbio.2002266 (PMC5531438; doi:10.1371/journal.pbio.2002266)
Supplement: S5 Data — These data are the phylogenies from which putative HGTs were classified by taxon-of-origin. This compressed file (tar-gzipped) contains a directory, that holds five subdirectories, “complex”, “metazoan”, “non-metazoan”, “prokaryotes”, “viruses”. In each subdirectory is the set of text files containing NEWICK format trees for putative HGT loci generated by RAXML search, as described in the Methods. Each tree has a name of the form “RAxML_bestTree.bHd00409.1.faa.aln.ml.newick”: RAXML best tree for gene bHd00409.1, amino acid fasta alignment, generated with maximum likelihood, NEWICK format. (GZ) [file pbio.2002266.s022.tar.gz › S5_Data/prokaryotes/RAxML_bestTree.bHd13020.2.fasta.aln.ml]

(A0A0C2QF88_9CYAN|OUT|Bacteria|undef|Cyanobacteria:0.06698873447954943605,((((((A0A087UUH5_9ARAC|IN|Eukaryota|Metazoa|Arthropoda:0.43095922655548796198,(T1KBG2_TETUR|IN|Eukaryota|Metazoa|Arthropoda:0.58002921045954769497,A0A131ZY78_SARSC|IN|Eukaryota|Metazoa|Arthropoda:0.57599467518189328974):0.12056760056895539368):0.18245842089737829284,((A0A0T6B8I4_9SCAR|IN|Eukaryota|Metazoa|Arthropoda:0.67507558206845708071,(E2C035_HARSA|IN|Eukaryota|Metazoa|Arthropoda:0.10009144189843904860,(E2AUA6_CAMFO|IN|Eukaryota|Metazoa|Arthropoda:0.17113789610058458002,F4W6J1_ACREC|IN|Eukaryota|Metazoa|Arthropoda:0.10792395620129430212):0.11481369932685486779):0.31494178283751189662):0.34083257094363400563,T1EVR2_HELRO|IN|Eukaryota|Metazoa|Annelida:0.99539760305892099890):0.11906724823578550276):3.29565989051056362769,(bHd13020.2:0.64232068240454176511,((D0LPZ8_HALO1|OUT|Bacteria|undef|Proteobacteria:0.28309754875546350172,(W0V3E8_9BURK|OUT|Bacteria|undef|Proteobacteria:0.20850094953471673409,(A0A0M2WIU1_9BURK|OUT|Bacteria|undef|Proteobacteria:0.02339463449296117284,A0A031GEF3_9BURK|OUT|Bacteria|undef|Proteobacteria:0.03826781357313295551):0.20546963600620932189):0.10959748683613509956):0.07547588750287012593,A0A0S6VTY9_9BACT|OUT|Bacteria|undef|undef:0.35468864078073047974):0.05141991440548290826):0.05964891167973181141):0.09606628427566928086,(((A0A0D5M7A4_9GAMM|OUT|Bacteria|undef|Proteobacteria:0.19238205097675376010,W1N9T5_9GAMM|OUT|Bacteria|undef|Proteobacteria:0.18620163956494567570):0.09822919478631196577,((I6AQ52_9BACT|OUT|Bacteria|undef|Verrucomicrobia:0.00959433043310373330,W0J5R7_9BACT|OUT|Bacteria|undef|Verrucomicrobia:0.00134801183330559063):0.26732356980054622353,((F6FV53_ISOV2|OUT|Bacteria|undef|Actinobacteria:0.18483056355345445221,D2AQN5_STRRD|OUT|Bacteria|undef|Actinobacteria:0.19666911193104816280):0.05792856726023495190,(F0M3J4_PSEPM|OUT|Bacteria|undef|Actinobacteria:0.12766182943231449420,(A0A0Q9N9I1_9MICC|OUT|Bacteria|undef|Actinobacteria:0.10619326929171711560,(A0A0Q5MZ02_9MICC|OUT|Bacteria|undef|Actinobacteria:0.08224604950605172993,H0QKA4_ARTGO|OUT|Bacteria|undef|Actinobacteria:0.11451945655622876308):0.02641519283368136059):0.02757235494490392971):0.12689660416709416801):0.09398129194988502633):0.04510702616678134019):0.36653119477395684767,((W2TKX4_NECAM|IN|Eukaryota|Metazoa|Nematoda:0.79816515267383558729,A0A0J7N1W7_LASNI|IN|Eukaryota|Metazoa|Arthropoda:1.21430488102819822416):0.41591600200667061538,((J9KDN7_ACYPI|IN|Eukaryota|Metazoa|Arthropoda:0.66270716813664065636,(X1WMG9_ACYPI|IN|Eukaryota|Metazoa|Arthropoda:1.33510287998897281270,T1I0D6_RHOPR|IN|Eukaryota|Metazoa|Arthropoda:0.18587824058663385274):0.35291615725665786973):0.39834439927031023432,I1F0Y3_AMPQE|IN|Eukaryota|Metazoa|Porifera:1.94032504658728499614):0.10794206676356288277):0.17156824515852697743):0.13381404650435643755):0.33031462238739461856,K9XJM5_9CHRO|OUT|Bacteria|undef|Cyanobacteria:0.14613732389746517115):0.01222116696882173496,(A0A0C1R091_9CYAN|OUT|Bacteria|undef|Cyanobacteria:0.09433952889725978619,K9U5L2_9CYAN|OUT|Bacteria|undef|Cyanobacteria:0.13413556541492094309):0.05335664346176639122):0.10474935619171653334,F5UJQ5_9CYAN|OUT|Bacteria|undef|Cyanobacteria:0.08139494293649275625):0.0;
