# Supplementary material for: Comparative genomics of the tardigrades Hypsibius dujardini and Ramazzottius varieornatus
Source: PLoS Biol. 2017 Jul 27;15(7):e2002266. doi: 10.1371/journal.pbio.2002266 (PMC5531438; doi:10.1371/journal.pbio.2002266)
Supplement: S5 Data — These data are the phylogenies from which putative HGTs were classified by taxon-of-origin. This compressed file (tar-gzipped) contains a directory, that holds five subdirectories, “complex”, “metazoan”, “non-metazoan”, “prokaryotes”, “viruses”. In each subdirectory is the set of text files containing NEWICK format trees for putative HGT loci generated by RAXML search, as described in the Methods. Each tree has a name of the form “RAxML_bestTree.bHd00409.1.faa.aln.ml.newick”: RAXML best tree for gene bHd00409.1, amino acid fasta alignment, generated with maximum likelihood, NEWICK format. (GZ) [file pbio.2002266.s022.tar.gz › S5_Data/prokaryotes/RAxML_bestTree.bHd13038.1.fasta.aln.ml]

((X0LIZ7_FUSOX|OUT|Eukaryota|Fungi|Ascomycota:0.00195132699451270718,((W9P8N8_FUSOX|OUT|Eukaryota|Fungi|Ascomycota:0.00000100000050002909,X0GWZ0_FUSOX|OUT|Eukaryota|Fungi|Ascomycota:0.00000100000050002909):0.00000100000050002909,X0BVZ5_FUSOX|OUT|Eukaryota|Fungi|Ascomycota:0.00000100000050002909):0.00000100000050002909):0.00000100000050002909,((((((bHd13038.1:1.28793273664258944855,(Q2FRW9_METHJ|OUT|Archaea|undef|Euryarchaeota:0.66935604458655850735,Q2FLN3_METHJ|OUT|Archaea|undef|Euryarchaeota:0.14492263778825392739):0.84693861630602373936):0.34632311481107230788,(((G1R2C7_NOMLE|IN|Eukaryota|Metazoa|Chordata:0.00437178854081469222,(H2NN62_PONAB|IN|Eukaryota|Metazoa|Chordata:0.00073026290684815047,(G3QLA9_GORGO|IN|Eukaryota|Metazoa|Chordata:0.00072904162688865323,H2Q9E0_PANTR|IN|Eukaryota|Metazoa|Chordata:0.00073028101709427234):0.00146140962750210702):0.00040101879282303205):0.00000100000050002909,((F7GUT7_CALJA|IN|Eukaryota|Metazoa|Chordata:0.00649624225035635820,(H0X0V4_OTOGA|IN|Eukaryota|Metazoa|Chordata:0.01250710482144973094,((((G3HRT4_CRIGR|IN|Eukaryota|Metazoa|Chordata:0.01030102788294359924,(G3V9M6_RAT|IN|Eukaryota|Metazoa|Chordata:0.00529356876762745836,FBN1_MOUSE|IN|Eukaryota|Metazoa|Chordata:0.00537782041769435150):0.00541655116918677518):0.01624401505767928550,(G5CA40_HETGA|IN|Eukaryota|Metazoa|Chordata:0.01927281088338205634,H0V2U5_CAVPO|IN|Eukaryota|Metazoa|Chordata:0.01872455933167570252):0.00980951021236084637):0.00485381074065547279,G1SKM2_RABIT|IN|Eukaryota|Metazoa|Chordata:0.01920987623400489605):0.00273779342939023352,(M3YKB1_MUSPF|IN|Eukaryota|Metazoa|Chordata:0.01996095668370084439,W5QIN8_SHEEP|IN|Eukaryota|Metazoa|Chordata:0.01469482208936026719):0.00566683695223399019):0.00161609963096070487):0.00412278214918763292):0.00151380269194026471,(A0A0D9RDQ3_CHLSB|IN|Eukaryota|Metazoa|Chordata:0.00235605855670294054,(A0A096NM08_PAPAN|IN|Eukaryota|Metazoa|Chordata:0.00000100000050002909,((F6YVP3_MACMU|IN|Eukaryota|Metazoa|Chordata:0.00000100000050002909,F6YWD1_MACMU|IN|Eukaryota|Metazoa|Chordata:0.00038173730031865411):0.00374810145875928121,G7PBA1_MACFA|IN|Eukaryota|Metazoa|Chordata:0.00000100000050002909):0.00036469367503697025):0.00000100000050002909):0.00204775134106876394):0.00083980066800653575):1.03669913845096650640,(((S0DLH7_GIBF5|OUT|Eukaryota|Fungi|Ascomycota:0.00000100000050002909,A0A0I9YXK0_GIBFU|OUT|Eukaryota|Fungi|Ascomycota:0.00144601227859973052):1.14029229446543611814,W3WRW8_9PEZI|OUT|Eukaryota|Fungi|Ascomycota:0.67368909216462280476):1.36918483768947951695,(Q26632_STRPU|IN|Eukaryota|Metazoa|Echinodermata:1.64304348258218579915,A0A010RVB7_9PEZI|OUT|Eukaryota|Fungi|Ascomycota:1.27633244169220838593):0.27027827917219399145):0.12001748453353464074):0.33150548059681228530):0.76079090777352142982,A0A086T4I5_ACRC1|OUT|Eukaryota|Fungi|Ascomycota:0.60656411846555602363):0.21740999767024071776,A0A0C3DCW6_9PEZI|OUT|Eukaryota|Fungi|Ascomycota:0.94845670850617214143):1.26906282229084754754,A0A0I9XZP6_GIBFU|OUT|Eukaryota|Fungi|Ascomycota:0.03514139043637672100):0.07218788843159484880,X0L164_FUSOX|OUT|Eukaryota|Fungi|Ascomycota:0.00204301237184635566):0.00186278315418826439,W9ZZ21_FUSOX|OUT|Eukaryota|Fungi|Ascomycota:0.01180743907956692020):0.0;
