# Supplementary material for: Comparative genomics of the tardigrades Hypsibius dujardini and Ramazzottius varieornatus
Source: PLoS Biol. 2017 Jul 27;15(7):e2002266. doi: 10.1371/journal.pbio.2002266 (PMC5531438; doi:10.1371/journal.pbio.2002266)
Supplement: S5 Data — These data are the phylogenies from which putative HGTs were classified by taxon-of-origin. This compressed file (tar-gzipped) contains a directory, that holds five subdirectories, “complex”, “metazoan”, “non-metazoan”, “prokaryotes”, “viruses”. In each subdirectory is the set of text files containing NEWICK format trees for putative HGT loci generated by RAXML search, as described in the Methods. Each tree has a name of the form “RAxML_bestTree.bHd00409.1.faa.aln.ml.newick”: RAXML best tree for gene bHd00409.1, amino acid fasta alignment, generated with maximum likelihood, NEWICK format. (GZ) [file pbio.2002266.s022.tar.gz › S5_Data/prokaryotes/RAxML_bestTree.bHd13105.1.fasta.aln.ml]

(W4ARF6_9BACL|OUT|Bacteria|undef|Firmicutes:0.11873760929872329006,((A0A0Q4RCP3_9BACL|OUT|Bacteria|undef|Firmicutes:0.79810715696848810730,(A0A0F2PRK5_9FIRM|OUT|Bacteria|undef|Firmicutes:1.49328056069184067489,((C9L944_BLAHA|OUT|Bacteria|undef|Firmicutes:0.00000100000050002909,(F3AEK3_9FIRM|OUT|Bacteria|undef|Firmicutes:0.00000100000050002909,R6NT49_9FIRM|OUT|Bacteria|undef|Firmicutes:0.00000100000050002909):0.00000100000050002909):1.47780582161154661058,(A0A0N0D6A1_9DELT|OUT|Bacteria|undef|Proteobacteria:2.34512997529060163160,(((D8K2U3_DEHLB|OUT|Bacteria|undef|Chloroflexi:0.00000100000050002909,(A0A0B5FT66_9DELT|OUT|Bacteria|undef|Proteobacteria:0.01074848194700308429,(((A0A0C1TSF3_9DELT|OUT|Bacteria|undef|Proteobacteria:0.02086364514879037249,A0LPZ6_SYNFM|OUT|Bacteria|undef|Proteobacteria:0.02490679192103886080):0.00893251202016720654,((E6VXU2_DESAO|OUT|Bacteria|undef|Proteobacteria:0.00772904906919643676,A0A0D5NCF4_GEOSN|OUT|Bacteria|undef|Proteobacteria:0.01401369319713201625):0.00732798045277994418,(S7TBT2_9DELT|OUT|Bacteria|undef|Proteobacteria:0.02597680895546481544,E8WUR6_GEOS8|OUT|Bacteria|undef|Proteobacteria:0.02593292975664227007):0.00391576578435644772):0.00000100000050002909):0.01023128834684930606,(Q310H2_DESAG|OUT|Bacteria|undef|Proteobacteria:0.01478042980706533588,Q314A1_DESAG|OUT|Bacteria|undef|Proteobacteria:0.01473836614337268973):0.00000100000050002909):0.01094241795967703344):0.02690334267636407956):1.38121165113772703670,A0A100HL47_9DEIO|OUT|Bacteria|undef|Deinococcus-Thermus:1.02693376785151668784):0.31880405837611075492,bHd13105.1:0.87809244767075977922):0.17187249669381840511):0.11312259915303202185):0.38091604127644501654):0.19856540893984600538):0.25498588289455875744,A0A0U2VXH6_9BACL|OUT|Bacteria|undef|Firmicutes:0.48884664044793629811):0.80025415386251441685,A0A0M1N2W1_9BACL|OUT|Bacteria|undef|Firmicutes:0.16222284944982356958):0.0;
