# Supplementary material for: Comparative genomics of the tardigrades Hypsibius dujardini and Ramazzottius varieornatus
Source: PLoS Biol. 2017 Jul 27;15(7):e2002266. doi: 10.1371/journal.pbio.2002266 (PMC5531438; doi:10.1371/journal.pbio.2002266)
Supplement: S5 Data — These data are the phylogenies from which putative HGTs were classified by taxon-of-origin. This compressed file (tar-gzipped) contains a directory, that holds five subdirectories, “complex”, “metazoan”, “non-metazoan”, “prokaryotes”, “viruses”. In each subdirectory is the set of text files containing NEWICK format trees for putative HGT loci generated by RAXML search, as described in the Methods. Each tree has a name of the form “RAxML_bestTree.bHd00409.1.faa.aln.ml.newick”: RAXML best tree for gene bHd00409.1, amino acid fasta alignment, generated with maximum likelihood, NEWICK format. (GZ) [file pbio.2002266.s022.tar.gz › S5_Data/prokaryotes/RAxML_bestTree.bHd13148.1.fasta.aln.ml]

(X1XCU4_ACYPI|IN|Eukaryota|Metazoa|Arthropoda:1.49693472965846052780,(A0A0P9YXA3_PSESX|OUT|Bacteria|undef|Proteobacteria:0.00000100000050002909,((A0A0P9VUS8_PSEA0|OUT|Bacteria|undef|Proteobacteria:0.00000100000050002909,(((bHd13148.1:0.95222064600745870422,(W0HHB5_PSECI|OUT|Bacteria|undef|Proteobacteria:0.14522693371125916517,(A0A085VJ33_PSESX|OUT|Bacteria|undef|Proteobacteria:0.09559483182979207350,(A0A085UVW7_PSESX|OUT|Bacteria|undef|Proteobacteria:0.00000100000050002909,S6H6I3_9PSED|OUT|Bacteria|undef|Proteobacteria:0.00530427498254659128):0.10578175635671657751):0.13557565966419801717):0.02415066241093077881):0.03833597218497063891,((A0A0Q5EBL6_9PSED|OUT|Bacteria|undef|Proteobacteria:0.18941370345716740387,A0A077LI17_9PSED|OUT|Bacteria|undef|Proteobacteria:0.15395771738693136976):0.07291795690931013318,(A0A0X8BRC1_9PSED|OUT|Bacteria|undef|Proteobacteria:0.38574386214073164147,A0A0J6HVT6_9PSED|OUT|Bacteria|undef|Proteobacteria:0.48313558732140154950):0.14606679849585349484):0.02567445697799534965):0.10673151827819081505,((A0A0P9JB84_9PSED|OUT|Bacteria|undef|Proteobacteria:0.01516243281819372804,(F2ZVV6_9PSED|OUT|Bacteria|undef|Proteobacteria:0.00000100000050002909,(A0A0M0VGQ9_9PSED|OUT|Bacteria|undef|Proteobacteria:0.00000100000050002909,F2ZQI4_9PSED|OUT|Bacteria|undef|Proteobacteria:0.00000100000050002909):0.00000100000050002909):0.00500486021196190449):0.00000100000050002909,(((A0A0N0EVA6_9PSED|OUT|Bacteria|undef|Proteobacteria:0.00000100000050002909,A0A0P9SNE2_9PSED|OUT|Bacteria|undef|Proteobacteria:0.00000100000050002909):0.00000100000050002909,A0A0Q0DI62_9PSED|OUT|Bacteria|undef|Proteobacteria:0.00000100000050002909):0.00000100000050002909,A0A0Q0D5N3_9PSED|OUT|Bacteria|undef|Proteobacteria:0.00503138458320219212):0.00503339518123115549):0.08615509364262657899):0.10154190249757792663):0.00495735118304591483,(A0A125N246_PSEA0|OUT|Bacteria|undef|Proteobacteria:0.00000100000050002909,A0A132FRC2_PSESS|OUT|Bacteria|undef|Proteobacteria:0.01007094331550663184):0.00000100000050002909):0.00496983198404936204):1.19545397628112204380,A8DVE4_NEMVE|IN|Eukaryota|Metazoa|Cnidaria:0.97769160588388037691):0.0;
