# Supplementary material for: Comparative genomics of the tardigrades Hypsibius dujardini and Ramazzottius varieornatus
Source: PLoS Biol. 2017 Jul 27;15(7):e2002266. doi: 10.1371/journal.pbio.2002266 (PMC5531438; doi:10.1371/journal.pbio.2002266)
Supplement: S5 Data — These data are the phylogenies from which putative HGTs were classified by taxon-of-origin. This compressed file (tar-gzipped) contains a directory, that holds five subdirectories, “complex”, “metazoan”, “non-metazoan”, “prokaryotes”, “viruses”. In each subdirectory is the set of text files containing NEWICK format trees for putative HGT loci generated by RAXML search, as described in the Methods. Each tree has a name of the form “RAxML_bestTree.bHd00409.1.faa.aln.ml.newick”: RAXML best tree for gene bHd00409.1, amino acid fasta alignment, generated with maximum likelihood, NEWICK format. (GZ) [file pbio.2002266.s022.tar.gz › S5_Data/prokaryotes/RAxML_bestTree.bHd13207.1.fasta.aln.ml]

((A0A069PJ85_9BURK|OUT|Bacteria|undef|Proteobacteria:1.22010910374714920401,bHd13207.1:1.35888822497202710338):0.46063878956877679638,L0DF87_SINAD|OUT|Bacteria|undef|Planctomycetes:1.11528615049989698882,A0A0A0B6Q0_9CELL|OUT|Bacteria|undef|Actinobacteria:1.06058935879290872073):0.0;
