# Supplementary material for: Comparative genomics of the tardigrades Hypsibius dujardini and Ramazzottius varieornatus
Source: PLoS Biol. 2017 Jul 27;15(7):e2002266. doi: 10.1371/journal.pbio.2002266 (PMC5531438; doi:10.1371/journal.pbio.2002266)
Supplement: S5 Data — These data are the phylogenies from which putative HGTs were classified by taxon-of-origin. This compressed file (tar-gzipped) contains a directory, that holds five subdirectories, “complex”, “metazoan”, “non-metazoan”, “prokaryotes”, “viruses”. In each subdirectory is the set of text files containing NEWICK format trees for putative HGT loci generated by RAXML search, as described in the Methods. Each tree has a name of the form “RAxML_bestTree.bHd00409.1.faa.aln.ml.newick”: RAXML best tree for gene bHd00409.1, amino acid fasta alignment, generated with maximum likelihood, NEWICK format. (GZ) [file pbio.2002266.s022.tar.gz › S5_Data/prokaryotes/RAxML_bestTree.bHd13370.1.fasta.aln.ml]

(A0A0Q5VCD7_9ACTN|OUT|Bacteria|undef|Actinobacteria:0.28299665003753410319,(((A0A0Q5BHM1_9MICO|OUT|Bacteria|undef|Actinobacteria:0.29697462652637246494,A0A0Q5AU06_9MICO|OUT|Bacteria|undef|Actinobacteria:0.22407480402802443242):0.32313272262859432660,(A0A0G0QKH1_9BACT|OUT|Bacteria|undef|Candidatus_Yanofskybacteria:1.09414499799312703310,(F7VP95_SORMK|OUT|Eukaryota|Fungi|Ascomycota:1.06031743969521019544,U0ZK24_9NEIS|OUT|Bacteria|undef|Proteobacteria:0.64853415726768603999):0.36998744586579573879):0.12801351118383400007):0.16241950478449757034,(bHd13370.1:1.45548011077396433066,A0A0G2ZTK7_9DELT|OUT|Bacteria|undef|Proteobacteria:0.42582808670100430470):0.10184996421965498981):0.76233388587666506275,A0A0Q5WJX6_9ACTN|OUT|Bacteria|undef|Actinobacteria:0.37007138006754919379):0.0;
