# Supplementary material for: Comparative genomics of the tardigrades Hypsibius dujardini and Ramazzottius varieornatus
Source: PLoS Biol. 2017 Jul 27;15(7):e2002266. doi: 10.1371/journal.pbio.2002266 (PMC5531438; doi:10.1371/journal.pbio.2002266)
Supplement: S5 Data — These data are the phylogenies from which putative HGTs were classified by taxon-of-origin. This compressed file (tar-gzipped) contains a directory, that holds five subdirectories, “complex”, “metazoan”, “non-metazoan”, “prokaryotes”, “viruses”. In each subdirectory is the set of text files containing NEWICK format trees for putative HGT loci generated by RAXML search, as described in the Methods. Each tree has a name of the form “RAxML_bestTree.bHd00409.1.faa.aln.ml.newick”: RAXML best tree for gene bHd00409.1, amino acid fasta alignment, generated with maximum likelihood, NEWICK format. (GZ) [file pbio.2002266.s022.tar.gz › S5_Data/prokaryotes/RAxML_bestTree.bHd13530.1.fasta.aln.ml]

(((A0A0J7JYL0_LASNI|IN|Eukaryota|Metazoa|Arthropoda:0.72764674764379577709,A0A0G3BL81_9BURK|OUT|Bacteria|undef|Proteobacteria:0.46485930538457753691):0.15974984251483292930,(bHd13530.1:1.05438851729888183328,((A0A0Q7Y9H7_9BURK|OUT|Bacteria|undef|Proteobacteria:0.07865650443706598272,A0A098UAZ4_9BURK|OUT|Bacteria|undef|Proteobacteria:0.05026421392296065438):0.30736908735421680783,(((A0A103HRF8_BURVI|OUT|Bacteria|undef|Proteobacteria:0.00440272923468978256,(I2DWH8_9BURK|OUT|Bacteria|undef|Proteobacteria:0.00664468337690647930,A4JMP6_BURVG|OUT|Bacteria|undef|Proteobacteria:0.00000100000050002909):0.01043474424714256610):0.42685648599700920514,(A0A132CRL4_9BURK|OUT|Bacteria|undef|Proteobacteria:0.00173044089544628805,A0A103LE82_9BURK|OUT|Bacteria|undef|Proteobacteria:0.03824632583425958271):0.27009799355021646416):0.08075573350383780102,(A0A0N0ZAT9_9BURK|OUT|Bacteria|undef|Proteobacteria:0.20047837598904022505,(E1T966_BURSG|OUT|Bacteria|undef|Proteobacteria:0.11489826062383635963,(B1FZF6_9BURK|OUT|Bacteria|undef|Proteobacteria:0.00572997842645702696,A0A0M4NXM7_9BURK|OUT|Bacteria|undef|Proteobacteria:0.00000100000050002909):0.06058845694160261419):0.03886717390187590521):0.14477319425135157238):0.14435636509305352360):0.15032391302095185481):0.29650863105477043291):0.05918887269573914339,(((((W7W5L3_9BURK|OUT|Bacteria|undef|Proteobacteria:0.00000100000050002909,A2SFJ9_METPP|OUT|Bacteria|undef|Proteobacteria:0.00328421148587169703):0.00000100000050002909,W7X0V7_9BURK|OUT|Bacteria|undef|Proteobacteria:0.00000100000050002909):0.07734519187346955427,A0A0Q7CTW7_9BURK|OUT|Bacteria|undef|Proteobacteria:0.02454950642252085730):0.15205302521295091522,(A0A0U3EK99_9BURK|OUT|Bacteria|undef|Proteobacteria:0.38064098034184401520,A0A0U3MJX3_9BURK|OUT|Bacteria|undef|Proteobacteria:0.23604776696918217116):0.09761489631352991692):0.16150380230642075174,A0A084SIC9_9DELT|OUT|Bacteria|undef|Proteobacteria:0.30095116253175496768):0.16259355677217984804,G0A839_COLFT|OUT|Bacteria|undef|Proteobacteria:0.45887446317106073135):0.0;
