# Supplementary material for: Comparative genomics of the tardigrades Hypsibius dujardini and Ramazzottius varieornatus
Source: PLoS Biol. 2017 Jul 27;15(7):e2002266. doi: 10.1371/journal.pbio.2002266 (PMC5531438; doi:10.1371/journal.pbio.2002266)
Supplement: S5 Data — These data are the phylogenies from which putative HGTs were classified by taxon-of-origin. This compressed file (tar-gzipped) contains a directory, that holds five subdirectories, “complex”, “metazoan”, “non-metazoan”, “prokaryotes”, “viruses”. In each subdirectory is the set of text files containing NEWICK format trees for putative HGT loci generated by RAXML search, as described in the Methods. Each tree has a name of the form “RAxML_bestTree.bHd00409.1.faa.aln.ml.newick”: RAXML best tree for gene bHd00409.1, amino acid fasta alignment, generated with maximum likelihood, NEWICK format. (GZ) [file pbio.2002266.s022.tar.gz › S5_Data/prokaryotes/RAxML_bestTree.bHd13537.1.fasta.aln.ml]

(A0A085UVW7_PSESX|OUT|Bacteria|undef|Proteobacteria:0.00000100000050002909,(A0A085VJ33_PSESX|OUT|Bacteria|undef|Proteobacteria:0.08763799748600600847,(((W0HHB5_PSECI|OUT|Bacteria|undef|Proteobacteria:0.15159894325529982284,((((A0A0P9IUZ1_PSEA0|OUT|Bacteria|undef|Proteobacteria:0.00000100000050002909,((A0A0P9NUX7_PSESX|OUT|Bacteria|undef|Proteobacteria:0.00489849314819695673,A0A0P9WWF0_PSEA0|OUT|Bacteria|undef|Proteobacteria:0.00489853327915783406):0.00000100000050002909,(F3EZ76_PSEA0|OUT|Bacteria|undef|Proteobacteria:0.00496733039621791508,(F3K920_PSEAJ|OUT|Bacteria|undef|Proteobacteria:0.00000100000050002909,A0A125N246_PSEA0|OUT|Bacteria|undef|Proteobacteria:0.00000100000050002909):0.00000100000050002909):0.00000100000050002909):0.00489861898821628526):0.01088861808841912020,A0A0W0INN4_9PSED|OUT|Bacteria|undef|Proteobacteria:0.00942721458033045703):0.03985557349570146429,((X1XCU4_ACYPI|IN|Eukaryota|Metazoa|Arthropoda:1.50512648549498551098,A8DVE4_NEMVE|IN|Eukaryota|Metazoa|Cnidaria:1.04778724522936617092):1.17461374063856816008,F3H013_PSESX|OUT|Bacteria|undef|Proteobacteria:0.01600654387820301533):0.03109456846750054820):0.04586486256492600111,(((F2ZQI4_9PSED|OUT|Bacteria|undef|Proteobacteria:0.00000100000050002909,A0A0M0VGQ9_9PSED|OUT|Bacteria|undef|Proteobacteria:0.00000100000050002909):0.00492400252928106973,A0A0P9JB84_9PSED|OUT|Bacteria|undef|Proteobacteria:0.01490479705538725295):0.00000100000050002909,(((A0A0Q0DI62_9PSED|OUT|Bacteria|undef|Proteobacteria:0.00000100000050002909,A0A0N0EVA6_9PSED|OUT|Bacteria|undef|Proteobacteria:0.00000100000050002909):0.00000100000050002909,A0A0P9SNE2_9PSED|OUT|Bacteria|undef|Proteobacteria:0.00000100000050002909):0.00000100000050002909,A0A0Q0D5N3_9PSED|OUT|Bacteria|undef|Proteobacteria:0.00494970442411655446):0.00498392175216077777):0.08497333671322518378):0.13162366430932578854):0.05894881032919541131,A0A077LI17_9PSED|OUT|Bacteria|undef|Proteobacteria:0.22302577596463457610):0.05976765168922455046,bHd13537.1:0.70116580093167146792):0.04170653572699952599):0.10726064178603901544,S6H6I3_9PSED|OUT|Bacteria|undef|Proteobacteria:0.00521648725458472365):0.0;
