# Supplementary material for: Comparative genomics of the tardigrades Hypsibius dujardini and Ramazzottius varieornatus
Source: PLoS Biol. 2017 Jul 27;15(7):e2002266. doi: 10.1371/journal.pbio.2002266 (PMC5531438; doi:10.1371/journal.pbio.2002266)
Supplement: S5 Data — These data are the phylogenies from which putative HGTs were classified by taxon-of-origin. This compressed file (tar-gzipped) contains a directory, that holds five subdirectories, “complex”, “metazoan”, “non-metazoan”, “prokaryotes”, “viruses”. In each subdirectory is the set of text files containing NEWICK format trees for putative HGT loci generated by RAXML search, as described in the Methods. Each tree has a name of the form “RAxML_bestTree.bHd00409.1.faa.aln.ml.newick”: RAXML best tree for gene bHd00409.1, amino acid fasta alignment, generated with maximum likelihood, NEWICK format. (GZ) [file pbio.2002266.s022.tar.gz › S5_Data/prokaryotes/RAxML_bestTree.bHd13730.1.fasta.aln.ml]

((((bHd13730.1:1.28497178661411881606,((A0A078AVM4_STYLE|OUT|Eukaryota|undef|undef:0.17142200601025317508,J9IAZ8_9SPIT|OUT|Eukaryota|undef|undef:0.27732751966283503142):1.22630923235466537946,((A0A0W0WYL4_9GAMM|OUT|Bacteria|undef|Proteobacteria:0.12287171430811454076,A0A0W0XFR9_9GAMM|OUT|Bacteria|undef|Proteobacteria:0.08968594426887033233):0.11799807614294469116,((((A0A0W0SS28_9GAMM|OUT|Bacteria|undef|Proteobacteria:0.01971156980293541777,(A0A0W0Z4P7_9GAMM|OUT|Bacteria|undef|Proteobacteria:0.01388785163012227521,A0A0W0YJZ0_9GAMM|OUT|Bacteria|undef|Proteobacteria:0.05741622338183128421):0.01982545045900744110):0.09227777997105550412,(A0A0W0UBD9_9GAMM|OUT|Bacteria|undef|Proteobacteria:0.06852679286452983964,A0A0W0RRY7_FLUBO|OUT|Bacteria|undef|Proteobacteria:0.09955165198107768232):0.05261431386443432556):0.02166068609164198758,(A0A0W0ZQX8_9GAMM|OUT|Bacteria|undef|Proteobacteria:0.08914897482358929981,((A0A0W0SBX1_9GAMM|OUT|Bacteria|undef|Proteobacteria:0.09144633481170662270,A0A0W0T694_9GAMM|OUT|Bacteria|undef|Proteobacteria:0.11688524300537313227):0.01969304632999874585,A0A0W0ZLZ3_9GAMM|OUT|Bacteria|undef|Proteobacteria:0.03782754065353785555):0.01874019163108523595):0.03686435497985277032):0.04539225721023476545,A0A0W0VYT3_9GAMM|OUT|Bacteria|undef|Proteobacteria:0.15356918106452485673):0.01104860861147626862):0.84958294921695720614):0.14852274237786458611):0.74797492825499611868,(K9V9Q2_9CYAN|OUT|Bacteria|undef|Cyanobacteria:0.25553505293179190616,B0C5J7_ACAM1|OUT|Bacteria|undef|Cyanobacteria:0.43480948900790133971):0.37880599246250484802):0.65210166352108789312,(A0A095UIF3_9GAMM|OUT|Bacteria|undef|Proteobacteria:0.08523916084828160600,A0A0B4XME6_9GAMM|OUT|Bacteria|undef|Proteobacteria:0.08179361724665754063):0.14482451110188773735):0.23648075676997945549,A0A0T6VZI4_9ALTE|OUT|Bacteria|undef|Proteobacteria:0.01725441917666625802,U7HJP4_9ALTE|OUT|Bacteria|undef|Proteobacteria:0.03058684849084418803):0.0;
