# Supplementary material for: Comparative genomics of the tardigrades Hypsibius dujardini and Ramazzottius varieornatus
Source: PLoS Biol. 2017 Jul 27;15(7):e2002266. doi: 10.1371/journal.pbio.2002266 (PMC5531438; doi:10.1371/journal.pbio.2002266)
Supplement: S5 Data — These data are the phylogenies from which putative HGTs were classified by taxon-of-origin. This compressed file (tar-gzipped) contains a directory, that holds five subdirectories, “complex”, “metazoan”, “non-metazoan”, “prokaryotes”, “viruses”. In each subdirectory is the set of text files containing NEWICK format trees for putative HGT loci generated by RAXML search, as described in the Methods. Each tree has a name of the form “RAxML_bestTree.bHd00409.1.faa.aln.ml.newick”: RAXML best tree for gene bHd00409.1, amino acid fasta alignment, generated with maximum likelihood, NEWICK format. (GZ) [file pbio.2002266.s022.tar.gz › S5_Data/prokaryotes/RAxML_bestTree.bHd13885.1.fasta.aln.ml]

(A0A0Q5VCD7_9ACTN|OUT|Bacteria|undef|Actinobacteria:0.27968744902516412543,(bHd13885.1:2.08649938726352024432,(((A0A0Q5BHM1_9MICO|OUT|Bacteria|undef|Actinobacteria:0.29316321668029421410,A0A0Q5AU06_9MICO|OUT|Bacteria|undef|Actinobacteria:0.23985702855778667786):0.37654548494914263923,(A0A0G2ZTK7_9DELT|OUT|Bacteria|undef|Proteobacteria:0.55856297620793082803,(F7VP95_SORMK|OUT|Eukaryota|Fungi|Ascomycota:1.35304553328950194491,A0A0K1ENL9_CHOCO|OUT|Bacteria|undef|Proteobacteria:0.54075939985711152236):0.32212130247582215770):0.14985529668305294648):0.09423329866134078081,A0A0G0QKH1_9BACT|OUT|Bacteria|undef|Candidatus_Yanofskybacteria:1.46920374764265404544):0.11347112886727296621):0.57470225116233575324,A0A0Q5WJX6_9ACTN|OUT|Bacteria|undef|Actinobacteria:0.37970157718164093685):0.0;
