# Supplementary material for: Comparative genomics of the tardigrades Hypsibius dujardini and Ramazzottius varieornatus
Source: PLoS Biol. 2017 Jul 27;15(7):e2002266. doi: 10.1371/journal.pbio.2002266 (PMC5531438; doi:10.1371/journal.pbio.2002266)
Supplement: S5 Data — These data are the phylogenies from which putative HGTs were classified by taxon-of-origin. This compressed file (tar-gzipped) contains a directory, that holds five subdirectories, “complex”, “metazoan”, “non-metazoan”, “prokaryotes”, “viruses”. In each subdirectory is the set of text files containing NEWICK format trees for putative HGT loci generated by RAXML search, as described in the Methods. Each tree has a name of the form “RAxML_bestTree.bHd00409.1.faa.aln.ml.newick”: RAXML best tree for gene bHd00409.1, amino acid fasta alignment, generated with maximum likelihood, NEWICK format. (GZ) [file pbio.2002266.s022.tar.gz › S5_Data/prokaryotes/RAxML_bestTree.bHd13955.1.fasta.aln.ml]

(A0A0Q5VCD7_9ACTN|OUT|Bacteria|undef|Actinobacteria:0.25322416572322875572,((A0A0Q5AU06_9MICO|OUT|Bacteria|undef|Actinobacteria:0.25792873238511332401,A0A0Q5BHM1_9MICO|OUT|Bacteria|undef|Actinobacteria:0.26446830232717633002):0.37386603582480448793,((A0AWC3_ARTS2|OUT|Bacteria|undef|Actinobacteria:0.81463864164500410237,((A0A0K1ENL9_CHOCO|OUT|Bacteria|undef|Proteobacteria:0.78096499639485472688,((A0A0B2B8Z3_9ACTN|OUT|Bacteria|undef|Actinobacteria:0.14495715047055471314,B1FCX4_9BURK|OUT|Bacteria|undef|Proteobacteria:0.11085616223666580615):1.00181413239510841429,A0A0G2ZTK7_9DELT|OUT|Bacteria|undef|Proteobacteria:0.41320734318231822080):0.04003453359740927198):0.06728415122698705453,(bHd13955.1:0.98068069475998664863,D4LC82_RUMC1|OUT|Bacteria|undef|Firmicutes:1.68369779796149998674):0.48856546242105658440):0.09800660867121101238):0.06873848386765452068,(A0A0G4IZW2_PLABS|OUT|Eukaryota|undef|undef:1.03737709075892792221,(F4H3F9_CELFA|OUT|Bacteria|undef|Actinobacteria:0.33938897963691083692,(A0A0T0MD90_9CELL|OUT|Bacteria|undef|Actinobacteria:0.10645128448905614993,A0A0Q5J2N2_9CELL|OUT|Bacteria|undef|Actinobacteria:0.09411113715582739014):0.29884992433957818792):0.66072051132864562106):0.10831540925799651442):0.22815216245016217700):0.62901525863440854724,A0A0Q5WJX6_9ACTN|OUT|Bacteria|undef|Actinobacteria:0.38779015952412959622):0.0;
