# Supplementary material for: Comparative genomics of the tardigrades Hypsibius dujardini and Ramazzottius varieornatus
Source: PLoS Biol. 2017 Jul 27;15(7):e2002266. doi: 10.1371/journal.pbio.2002266 (PMC5531438; doi:10.1371/journal.pbio.2002266)
Supplement: S5 Data — These data are the phylogenies from which putative HGTs were classified by taxon-of-origin. This compressed file (tar-gzipped) contains a directory, that holds five subdirectories, “complex”, “metazoan”, “non-metazoan”, “prokaryotes”, “viruses”. In each subdirectory is the set of text files containing NEWICK format trees for putative HGT loci generated by RAXML search, as described in the Methods. Each tree has a name of the form “RAxML_bestTree.bHd00409.1.faa.aln.ml.newick”: RAXML best tree for gene bHd00409.1, amino acid fasta alignment, generated with maximum likelihood, NEWICK format. (GZ) [file pbio.2002266.s022.tar.gz › S5_Data/prokaryotes/RAxML_bestTree.bHd13963.1.fasta.aln.ml]

(A0A099RU47_9PSED|OUT|Bacteria|undef|Proteobacteria:0.00000100000050002909,((G8MIS7_9BURK|OUT|Bacteria|undef|Proteobacteria:0.15225204257584948331,(((S9NX99_9DELT|OUT|Bacteria|undef|Proteobacteria:0.39742988499105569300,(A0A0L8BHH7_ENSAD|OUT|Bacteria|undef|Proteobacteria:0.48620108131610562108,A0A0D6RWZ0_9RHIZ|OUT|Bacteria|undef|Proteobacteria:0.36921002663783497599):0.35359203457610455246):0.25585921192722532735,((bHd13963.1:0.96841437158297205556,(I4VSU1_9GAMM|OUT|Bacteria|undef|Proteobacteria:0.20646755846259687295,A0A0Q9P6U6_9GAMM|OUT|Bacteria|undef|Proteobacteria:0.26441527822881988330):0.49326734928672233416):0.10059875357965997189,(A0A023XB61_BRAJP|OUT|Bacteria|undef|Proteobacteria:0.57088054459012549380,((I0GG21_9BRAD|OUT|Bacteria|undef|Proteobacteria:0.04664001862868859261,(A0A0M9B435_BRAJP|OUT|Bacteria|undef|Proteobacteria:0.00000100000050002909,Q89CW8_BRADU|OUT|Bacteria|undef|Proteobacteria:0.01580221874914045088):0.08830642434999547152):0.15546919310320458929,I2QV75_9BRAD|OUT|Bacteria|undef|Proteobacteria:0.23414481845851295438):0.43599632399831605989):0.08597316332940538319):0.04639229813711066158):0.24030569759304157285,(A0A0G9I1G5_9XANT|OUT|Bacteria|undef|Proteobacteria:0.29472092957165613170,(A0A023NR48_9GAMM|OUT|Bacteria|undef|Proteobacteria:0.31907891466442445116,((N0B1R8_9RHIZ|OUT|Bacteria|undef|Proteobacteria:0.18698956191310345254,W0PAN7_9BURK|OUT|Bacteria|undef|Proteobacteria:0.24124433204138870379):0.09244365572474803894,(A6SWL9_JANMA|OUT|Bacteria|undef|Proteobacteria:0.00000100000050002909,A4G2Y0_HERAR|OUT|Bacteria|undef|Proteobacteria:0.00000100000050002909):0.35292828255790797964):0.26447001835320371743):0.06560792371932390454):0.13139547143316854250):0.16099950561125409010):0.31973142537494247950,I4JIX8_PSEST|OUT|Bacteria|undef|Proteobacteria:0.02994829418197443235):0.06933120960323227444,K5Z704_9PSED|OUT|Bacteria|undef|Proteobacteria:0.00000100000050002909):0.0;
