# Supplementary material for: Comparative genomics of the tardigrades Hypsibius dujardini and Ramazzottius varieornatus
Source: PLoS Biol. 2017 Jul 27;15(7):e2002266. doi: 10.1371/journal.pbio.2002266 (PMC5531438; doi:10.1371/journal.pbio.2002266)
Supplement: S5 Data — These data are the phylogenies from which putative HGTs were classified by taxon-of-origin. This compressed file (tar-gzipped) contains a directory, that holds five subdirectories, “complex”, “metazoan”, “non-metazoan”, “prokaryotes”, “viruses”. In each subdirectory is the set of text files containing NEWICK format trees for putative HGT loci generated by RAXML search, as described in the Methods. Each tree has a name of the form “RAxML_bestTree.bHd00409.1.faa.aln.ml.newick”: RAXML best tree for gene bHd00409.1, amino acid fasta alignment, generated with maximum likelihood, NEWICK format. (GZ) [file pbio.2002266.s022.tar.gz › S5_Data/prokaryotes/RAxML_bestTree.bHd13966.1.fasta.aln.ml]

(((A0A0D1K052_9MYCO|OUT|Bacteria|undef|Actinobacteria:0.33253256236807321455,(J9WDT1_MYCIP|OUT|Bacteria|undef|Actinobacteria:0.06690873367829464069,A0A0P7J0N9_9MYCO|OUT|Bacteria|undef|Actinobacteria:0.07954498246156091468):0.03270682864651038024):0.03677394303364899669,(((X8DQN3_9MYCO|OUT|Bacteria|undef|Actinobacteria:0.00000100000050002909,(A0A0U1AW14_9MYCO|OUT|Bacteria|undef|Actinobacteria:0.00000100000050002909,(X8E2Y5_MYCCH|OUT|Bacteria|undef|Actinobacteria:0.00000100000050002909,A0A0U1AIL5_9MYCO|OUT|Bacteria|undef|Actinobacteria:0.02117023785780116490):0.00000100000050002909):0.02095909726656560584):0.05214139281290177536,((S9NX99_9DELT|OUT|Bacteria|undef|Proteobacteria:0.71225348431140345085,(((A0A0N9XF37_MYCFO|OUT|Bacteria|undef|Actinobacteria:0.00000100000050002909,A0A117IFC5_MYCFO|OUT|Bacteria|undef|Actinobacteria:0.00000100000050002909):0.00000100000050002909,(A0A0A1FSR0_9MYCO|OUT|Bacteria|undef|Actinobacteria:0.00000100000050002909,K0VL30_MYCFO|OUT|Bacteria|undef|Actinobacteria:0.01743201395241711707):0.01700792161002068897):1.44476559685502259356,A0A109BRM3_HYPSL|OUT|Bacteria|undef|Proteobacteria:0.79646107477847183365):0.24153672817858565236):0.14861309432082864257,(bHd13966.1:1.04751824035280916014,(A0A023XB61_BRAJP|OUT|Bacteria|undef|Proteobacteria:0.59948537361477927110,((A0A0M9B435_BRAJP|OUT|Bacteria|undef|Proteobacteria:0.00000100000050002909,Q89CW8_BRADU|OUT|Bacteria|undef|Proteobacteria:0.01595953168302984698):0.22713921004179127294,I2QV75_9BRAD|OUT|Bacteria|undef|Proteobacteria:0.26806994129448719066):0.33036695904029861337):0.08901206020402488428):0.15012140560091849495):0.62546908859006788983):0.15659037452820281922,X5KJI8_9MYCO|OUT|Bacteria|undef|Actinobacteria:0.27477606674846127843):0.04563348191358659878):0.05417743949564810674,A0A0Q9J9K1_9MYCO|OUT|Bacteria|undef|Actinobacteria:0.32986389485005335187,L0IZ54_9MYCO|OUT|Bacteria|undef|Actinobacteria:0.13455703596860085769):0.0;
