# Supplementary material for: Comparative genomics of the tardigrades Hypsibius dujardini and Ramazzottius varieornatus
Source: PLoS Biol. 2017 Jul 27;15(7):e2002266. doi: 10.1371/journal.pbio.2002266 (PMC5531438; doi:10.1371/journal.pbio.2002266)
Supplement: S5 Data — These data are the phylogenies from which putative HGTs were classified by taxon-of-origin. This compressed file (tar-gzipped) contains a directory, that holds five subdirectories, “complex”, “metazoan”, “non-metazoan”, “prokaryotes”, “viruses”. In each subdirectory is the set of text files containing NEWICK format trees for putative HGT loci generated by RAXML search, as described in the Methods. Each tree has a name of the form “RAxML_bestTree.bHd00409.1.faa.aln.ml.newick”: RAXML best tree for gene bHd00409.1, amino acid fasta alignment, generated with maximum likelihood, NEWICK format. (GZ) [file pbio.2002266.s022.tar.gz › S5_Data/prokaryotes/RAxML_bestTree.bHd13967.1.fasta.aln.ml]

(J9WDT1_MYCIP|OUT|Bacteria|undef|Actinobacteria:0.03007063855354517520,(A0A051U540_MYCTX|OUT|Bacteria|undef|Actinobacteria:0.07432021379475017842,(A0A0P7J0N9_9MYCO|OUT|Bacteria|undef|Actinobacteria:0.07818842265765203747,((A0A0D1K052_9MYCO|OUT|Bacteria|undef|Actinobacteria:0.32115161738190411977,(bHd13967.1:2.37456547468682055424,(U1I8W0_9BRAD|OUT|Bacteria|undef|Proteobacteria:0.80777433658616915046,A0A060V158_9ENTR|OUT|Bacteria|undef|Proteobacteria:1.15406916659425173854):0.23307064495505050439):0.25633678796803860411):0.06842868235696808465,(X5KJI8_9MYCO|OUT|Bacteria|undef|Actinobacteria:0.35716762941656260422,((A0A0Q9J9K1_9MYCO|OUT|Bacteria|undef|Actinobacteria:0.36775128847527371878,((X8DQN3_9MYCO|OUT|Bacteria|undef|Actinobacteria:0.00944467595334674663,(A0A0U1AIL5_9MYCO|OUT|Bacteria|undef|Actinobacteria:0.02316707647952167756,A0A0U1AW14_9MYCO|OUT|Bacteria|undef|Actinobacteria:0.00000100000050002909):0.01354748100253477111):0.12363971157506691012,((A0A0E3TRK7_MYCCH|OUT|Bacteria|undef|Actinobacteria:0.00811601117994850511,A0A0R3FJG5_9MYCO|OUT|Bacteria|undef|Actinobacteria:0.01643364447548991900):0.06527476900538060900,(((A0A0R3GPK1_9MYCO|OUT|Bacteria|undef|Actinobacteria:0.00000100000050002909,A0A0R3I495_9MYCO|OUT|Bacteria|undef|Actinobacteria:0.00000100000050002909):0.00000100000050002909,A0A0R3G6E3_9MYCO|OUT|Bacteria|undef|Actinobacteria:0.00000100000050002909):0.00000100000050002909,A0A0R3EUZ1_9MYCO|OUT|Bacteria|undef|Actinobacteria:0.00000100000050002909):0.04365766318510601318):0.18993220822980910745):0.10812479609635446132):0.05329165421079312681,(L0IZ54_9MYCO|OUT|Bacteria|undef|Actinobacteria:0.13366160298053833544,A0A0D6IMG9_MYCSM|OUT|Bacteria|undef|Actinobacteria:0.40307684453770609156):0.06804323353578510536):0.01276462910555618314):0.05633742016430624833):0.03620208910051521400):0.02542743153381184229):0.03422831924336307979,S4ZDJ5_9MYCO|OUT|Bacteria|undef|Actinobacteria:0.03239409908598826077):0.0;
