# Supplementary material for: Comparative genomics of the tardigrades Hypsibius dujardini and Ramazzottius varieornatus
Source: PLoS Biol. 2017 Jul 27;15(7):e2002266. doi: 10.1371/journal.pbio.2002266 (PMC5531438; doi:10.1371/journal.pbio.2002266)
Supplement: S5 Data — These data are the phylogenies from which putative HGTs were classified by taxon-of-origin. This compressed file (tar-gzipped) contains a directory, that holds five subdirectories, “complex”, “metazoan”, “non-metazoan”, “prokaryotes”, “viruses”. In each subdirectory is the set of text files containing NEWICK format trees for putative HGT loci generated by RAXML search, as described in the Methods. Each tree has a name of the form “RAxML_bestTree.bHd00409.1.faa.aln.ml.newick”: RAXML best tree for gene bHd00409.1, amino acid fasta alignment, generated with maximum likelihood, NEWICK format. (GZ) [file pbio.2002266.s022.tar.gz › S5_Data/prokaryotes/RAxML_bestTree.bHd13969.1.fasta.aln.ml]

((A0A0Q6D911_9RHIZ|OUT|Bacteria|undef|Proteobacteria:0.26159912588725492411,((A0A0Q5CHI7_9RHIZ|OUT|Bacteria|undef|Proteobacteria:0.07149968521890887052,A0A0X1SK05_9RHIZ|OUT|Bacteria|undef|Proteobacteria:0.05251668574128615097):0.10954312623419078243,bHd13969.1:3.39326917233989666656):0.12614061823378980298):0.28914126618644075961,((((I2Q971_9BRAD|OUT|Bacteria|undef|Proteobacteria:0.01591925766806476239,(A0A0D7PN22_9BRAD|OUT|Bacteria|undef|Proteobacteria:0.04894682065653372521,J3I5D7_9BRAD|OUT|Bacteria|undef|Proteobacteria:0.06514364103487202406):0.02142715727262963984):0.05714023596095715168,A0A0X8CIQ3_9BRAD|OUT|Bacteria|undef|Proteobacteria:0.10775886607859587463):0.21254547646668633942,(S9NX99_9DELT|OUT|Bacteria|undef|Proteobacteria:0.40491157187420040442,A0A023NR48_9GAMM|OUT|Bacteria|undef|Proteobacteria:0.68638428764642633872):0.46855194385570519966):0.08202011873990858182,(((((Q92TT8_RHIME|OUT|Bacteria|undef|Proteobacteria:0.00000100000050002909,M4MVX9_SINM2|OUT|Bacteria|undef|Proteobacteria:0.00000100000050002909):0.00869424294922412251,((A0A0E0UR82_SINMB|OUT|Bacteria|undef|Proteobacteria:0.00000100000050002909,F7XIV8_SINMM|OUT|Bacteria|undef|Proteobacteria:0.00000100000050002909):0.00000100000050002909,H0G245_RHIML|OUT|Bacteria|undef|Proteobacteria:0.00000100000050002909):0.00000100000050002909):0.04270283013834046126,(Q1IA22_PSEE4|OUT|Bacteria|undef|Proteobacteria:0.20501127588421827475,S2K680_9PSED|OUT|Bacteria|undef|Proteobacteria:0.03372407659483311199):0.47196673216630241621):0.08241884056114266721,A0A0L8BHH7_ENSAD|OUT|Bacteria|undef|Proteobacteria:0.21589148097123095349):0.24679025982666069616,(Q2YAC3_NITMU|OUT|Bacteria|undef|Proteobacteria:0.39150972024943664351,A0A0Q6TKF3_9BURK|OUT|Bacteria|undef|Proteobacteria:0.37382676169669731836):0.06492424425303790214):0.02833062248551317108):0.04877443255022823054,A0A109JLI7_9RHIZ|OUT|Bacteria|undef|Proteobacteria:0.55842931089245084753):0.0;
