# Supplementary material for: Comparative genomics of the tardigrades Hypsibius dujardini and Ramazzottius varieornatus
Source: PLoS Biol. 2017 Jul 27;15(7):e2002266. doi: 10.1371/journal.pbio.2002266 (PMC5531438; doi:10.1371/journal.pbio.2002266)
Supplement: S5 Data — These data are the phylogenies from which putative HGTs were classified by taxon-of-origin. This compressed file (tar-gzipped) contains a directory, that holds five subdirectories, “complex”, “metazoan”, “non-metazoan”, “prokaryotes”, “viruses”. In each subdirectory is the set of text files containing NEWICK format trees for putative HGT loci generated by RAXML search, as described in the Methods. Each tree has a name of the form “RAxML_bestTree.bHd00409.1.faa.aln.ml.newick”: RAXML best tree for gene bHd00409.1, amino acid fasta alignment, generated with maximum likelihood, NEWICK format. (GZ) [file pbio.2002266.s022.tar.gz › S5_Data/prokaryotes/RAxML_bestTree.bHd13982.1.fasta.aln.ml]

((A0A0Q7QJ83_9ACTN|OUT|Bacteria|undef|Actinobacteria:0.77531114808531331750,(((A0A0Q5AB01_9MICO|OUT|Bacteria|undef|Actinobacteria:0.34143781137818168814,A0A0Q5BVN6_9MICO|OUT|Bacteria|undef|Actinobacteria:0.35933458611910695790):0.47699499972193259989,(A0A0Q5BHM1_9MICO|OUT|Bacteria|undef|Actinobacteria:0.25555687747354205452,A0A0Q5AU06_9MICO|OUT|Bacteria|undef|Actinobacteria:0.27078137824579523452):0.27558701767467985722):0.08110239503125810101,(((A0A0Q5WJX6_9ACTN|OUT|Bacteria|undef|Actinobacteria:0.32897626300748572525,A0A0Q5VCD7_9ACTN|OUT|Bacteria|undef|Actinobacteria:0.32377239398655904834):0.74838389900189350445,(A0A0G2ZTK7_9DELT|OUT|Bacteria|undef|Proteobacteria:0.51086266636225508009,(A5KSB1_9BACT|OUT|Bacteria|undef|Candidatus_Saccharibacteria:1.21760450759312477409,D5UG11_CELFN|OUT|Bacteria|undef|Actinobacteria:0.70660116486991120244):0.39360965154033789037):0.11142709149035087690):0.10255664330015019925,(F7VP95_SORMK|OUT|Eukaryota|Fungi|Ascomycota:1.27052236774975146893,(bHd13982.1:1.69288198215266705304,(D4LC82_RUMC1|OUT|Bacteria|undef|Firmicutes:1.74421794804880869734,A0A0G0QKH1_9BACT|OUT|Bacteria|undef|Candidatus_Yanofskybacteria:0.98466321802211664860):0.18128460274581700840):0.30554243269704106645):0.12478906678236532934):0.17836669893301665413):0.28811463792588526411):0.62309633511047723964,A0A0D8ZKB0_CHRVL|OUT|Bacteria|undef|Proteobacteria:0.02456071043842617679,U0ZK24_9NEIS|OUT|Bacteria|undef|Proteobacteria:0.00519351142930566962):0.0;
