# Supplementary material for: Comparative genomics of the tardigrades Hypsibius dujardini and Ramazzottius varieornatus
Source: PLoS Biol. 2017 Jul 27;15(7):e2002266. doi: 10.1371/journal.pbio.2002266 (PMC5531438; doi:10.1371/journal.pbio.2002266)
Supplement: S5 Data — These data are the phylogenies from which putative HGTs were classified by taxon-of-origin. This compressed file (tar-gzipped) contains a directory, that holds five subdirectories, “complex”, “metazoan”, “non-metazoan”, “prokaryotes”, “viruses”. In each subdirectory is the set of text files containing NEWICK format trees for putative HGT loci generated by RAXML search, as described in the Methods. Each tree has a name of the form “RAxML_bestTree.bHd00409.1.faa.aln.ml.newick”: RAXML best tree for gene bHd00409.1, amino acid fasta alignment, generated with maximum likelihood, NEWICK format. (GZ) [file pbio.2002266.s022.tar.gz › S5_Data/prokaryotes/RAxML_bestTree.bHd14049.1.fasta.aln.ml]

((C9L944_BLAHA|OUT|Bacteria|undef|Firmicutes:0.00000100000050002909,(((A0A0V8QHF0_9FIRM|OUT|Bacteria|undef|Firmicutes:1.82464108607464381429,(G2SXP7_ROSHA|OUT|Bacteria|undef|Firmicutes:1.35194963565173731368,Q97K41_CLOAB|OUT|Bacteria|undef|Firmicutes:1.48196184804760910936):0.32891351061111151477):0.21118171176485470153,(A0A100HL47_9DEIO|OUT|Bacteria|undef|Deinococcus-Thermus:1.15716713029528284196,((D8K2U3_DEHLB|OUT|Bacteria|undef|Chloroflexi:0.01576564950620807162,((Q314A1_DESAG|OUT|Bacteria|undef|Proteobacteria:0.01448093881056332355,((A0A0C1TSF3_9DELT|OUT|Bacteria|undef|Proteobacteria:0.02570021919565535287,((A0A0D5NCF4_GEOSN|OUT|Bacteria|undef|Proteobacteria:0.01086097704774486965,E6VXU2_DESAO|OUT|Bacteria|undef|Proteobacteria:0.01064622164008166907):0.00727595354768505696,(E8WUR6_GEOS8|OUT|Bacteria|undef|Proteobacteria:0.02544470859440272834,(A0LPZ6_SYNFM|OUT|Bacteria|undef|Proteobacteria:0.02531416126922881107,(U7NI21_9ALTE|OUT|Bacteria|undef|Proteobacteria:0.00361270324110470357,S7TBT2_9DELT|OUT|Bacteria|undef|Proteobacteria:0.01081707156269838890):0.01810918660793543744):0.00357348797781241196):0.00706733058316725334):0.00000100000050002909):0.00726320334488985819,Q310H2_DESAG|OUT|Bacteria|undef|Proteobacteria:0.01450499911573001170):0.00000100000050002909):0.01084815482503285501,A0A0B5FT66_9DELT|OUT|Bacteria|undef|Proteobacteria:0.01080805337799131162):0.01071494927017578244):1.40346484269233862108,bHd14049.1:1.47030836636708817089):0.18328933286568088734):0.19742717699941583764):0.46780252845868897094,(U2EY68_9FIRM|OUT|Bacteria|undef|Firmicutes:0.00584181629644975071,R7GQ43_9FIRM|OUT|Bacteria|undef|Firmicutes:0.00000100000050002909):1.18423458483949839426):1.12464760391920792770):0.00000100000050002909,R6NT49_9FIRM|OUT|Bacteria|undef|Firmicutes:0.00000100000050002909,F3AEK3_9FIRM|OUT|Bacteria|undef|Firmicutes:0.00000100000050002909):0.0;
