# Supplementary material for: Comparative genomics of the tardigrades Hypsibius dujardini and Ramazzottius varieornatus
Source: PLoS Biol. 2017 Jul 27;15(7):e2002266. doi: 10.1371/journal.pbio.2002266 (PMC5531438; doi:10.1371/journal.pbio.2002266)
Supplement: S5 Data — These data are the phylogenies from which putative HGTs were classified by taxon-of-origin. This compressed file (tar-gzipped) contains a directory, that holds five subdirectories, “complex”, “metazoan”, “non-metazoan”, “prokaryotes”, “viruses”. In each subdirectory is the set of text files containing NEWICK format trees for putative HGT loci generated by RAXML search, as described in the Methods. Each tree has a name of the form “RAxML_bestTree.bHd00409.1.faa.aln.ml.newick”: RAXML best tree for gene bHd00409.1, amino acid fasta alignment, generated with maximum likelihood, NEWICK format. (GZ) [file pbio.2002266.s022.tar.gz › S5_Data/prokaryotes/RAxML_bestTree.bHd14280.1.fasta.aln.ml]

(A0A0K1ENL9_CHOCO|OUT|Bacteria|undef|Proteobacteria:0.46124785027222570122,((W4T5B1_9FLAO|OUT|Bacteria|undef|Bacteroidetes:0.44004069754906266487,A0A0S3FRX5_9FLAO|OUT|Bacteria|undef|Bacteroidetes:0.50334099745817184601):0.61770923290903378966,((((A0A102EUB4_9BURK|OUT|Bacteria|undef|Proteobacteria:0.10050631664750334093,((B1FCX4_9BURK|OUT|Bacteria|undef|Proteobacteria:0.00805950800901845781,B1YUE6_BURA4|OUT|Bacteria|undef|Proteobacteria:0.02091107667398514613):0.08252924291802828105,(A0A0B1Y5V9_9BURK|OUT|Bacteria|undef|Proteobacteria:0.00107142572635190742,J7J4U1_BURCE|OUT|Bacteria|undef|Proteobacteria:0.00524662871299606728):0.04623693648461043443):0.02697120079011042226):0.03429373121069625302,((A0A118EUQ0_BURVI|OUT|Bacteria|undef|Proteobacteria:0.10096111001113515504,Q0BHP8_BURCM|OUT|Bacteria|undef|Proteobacteria:0.11910014026265722253):0.03403026184047571595,(I2DKH4_9BURK|OUT|Bacteria|undef|Proteobacteria:0.04292217466617462285,A0A109EMZ0_9BURK|OUT|Bacteria|undef|Proteobacteria:0.03333945198041764896):0.06186845976335030028):0.04290739891806664291):0.81847658389490707265,(A0A0G2ZTK7_9DELT|OUT|Bacteria|undef|Proteobacteria:0.63944461541885166955,(bHd14280.1:1.85161727684106414138,(A0A0Q5VCD7_9ACTN|OUT|Bacteria|undef|Actinobacteria:1.46334550035032862070,(A0A0Q5AU06_9MICO|OUT|Bacteria|undef|Actinobacteria:0.47739796078890645026,(A0A0Q5AB01_9MICO|OUT|Bacteria|undef|Actinobacteria:0.30796918198680572898,A0A0Q5BVN6_9MICO|OUT|Bacteria|undef|Actinobacteria:0.39091756196718180361):0.52216800842505550762):0.26664293237400904513):0.20248750931716932855):0.04818186911447692317):0.13752752064128040410):0.20278238082494173811,A0AWC3_ARTS2|OUT|Bacteria|undef|Actinobacteria:0.85040299462489954418):0.24627914457933886005):0.16546141621283314005,A5KSB1_9BACT|OUT|Bacteria|undef|Candidatus_Saccharibacteria:1.70356722763151435807):0.0;
