# Supplementary material for: Comparative genomics of the tardigrades Hypsibius dujardini and Ramazzottius varieornatus
Source: PLoS Biol. 2017 Jul 27;15(7):e2002266. doi: 10.1371/journal.pbio.2002266 (PMC5531438; doi:10.1371/journal.pbio.2002266)
Supplement: S5 Data — These data are the phylogenies from which putative HGTs were classified by taxon-of-origin. This compressed file (tar-gzipped) contains a directory, that holds five subdirectories, “complex”, “metazoan”, “non-metazoan”, “prokaryotes”, “viruses”. In each subdirectory is the set of text files containing NEWICK format trees for putative HGT loci generated by RAXML search, as described in the Methods. Each tree has a name of the form “RAxML_bestTree.bHd00409.1.faa.aln.ml.newick”: RAXML best tree for gene bHd00409.1, amino acid fasta alignment, generated with maximum likelihood, NEWICK format. (GZ) [file pbio.2002266.s022.tar.gz › S5_Data/prokaryotes/RAxML_bestTree.bHd14357.1.fasta.aln.ml]

((bHd14357.1:0.67461006587108474086,(L8GHY2_ACACA|OUT|Eukaryota|undef|undef:0.95945987479806704723,((W1S2M7_9GAMM|OUT|Bacteria|undef|Proteobacteria:0.79148652371846595077,(A0A090I7A6_9GAMM|OUT|Bacteria|undef|Proteobacteria:0.98769189236484344896,(A0A0P9LKI9_PSECA|OUT|Bacteria|undef|Proteobacteria:0.32304953261611796256,W0H364_PSECI|OUT|Bacteria|undef|Proteobacteria:0.14709477305206294928):0.43865369192737441173):0.25883147642440612612):0.56504966553840874077,(((A0A0J6NTB2_9NEIS|OUT|Bacteria|undef|Proteobacteria:0.02489631312279986380,A0A0J6N2U3_9NEIS|OUT|Bacteria|undef|Proteobacteria:0.04912402662345086157):0.10319136839263916283,U1BJC9_9NEIS|OUT|Bacteria|undef|Proteobacteria:0.44722466661115972686):0.39603677445361057385,((A0A0S3PG20_9NOSO|OUT|Bacteria|undef|Cyanobacteria:0.11080906736763351805,(Q8Z0N5_NOSS1|OUT|Bacteria|undef|Cyanobacteria:0.01567265805501851308,Q3M9R5_ANAVT|OUT|Bacteria|undef|Cyanobacteria:0.02807931392100980472):0.08204587033485646885):0.27634420789925179252,(A0A0C1QMA3_9CYAN|OUT|Bacteria|undef|Cyanobacteria:0.10189219031854981901,(A0A0C1XA09_9CYAN|OUT|Bacteria|undef|Cyanobacteria:0.15681948747293183999,((A0A0K2M2G5_9NOST|OUT|Bacteria|undef|Cyanobacteria:0.05247395435423332644,K9ZE23_ANACC|OUT|Bacteria|undef|Cyanobacteria:0.02627732288847061531):0.27272501097850793128,A0A0D6KP23_9CYAN|OUT|Bacteria|undef|Cyanobacteria:0.21228170612933219830):0.03936734679294904421):0.08534575797060720004):0.12867481685174897432):0.20744891004162974157):0.24066612485740337957):0.32683680200846731978):0.34300797564390417271):0.67320100026520579561,(A0A0B8WLN6_9DELT|OUT|Bacteria|undef|Proteobacteria:0.27929232797963027268,(Q6MPW8_BDEBA|OUT|Bacteria|undef|Proteobacteria:0.00000100000050002909,K7Z7T0_BDEBC|OUT|Bacteria|undef|Proteobacteria:0.00890685160908357906):0.21313771192357502948):0.12614269278590709011,T0SZU8_9DELT|OUT|Bacteria|undef|Proteobacteria:1.39163872462719284684):0.0;
