# Supplementary material for: Comparative genomics of the tardigrades Hypsibius dujardini and Ramazzottius varieornatus
Source: PLoS Biol. 2017 Jul 27;15(7):e2002266. doi: 10.1371/journal.pbio.2002266 (PMC5531438; doi:10.1371/journal.pbio.2002266)
Supplement: S5 Data — These data are the phylogenies from which putative HGTs were classified by taxon-of-origin. This compressed file (tar-gzipped) contains a directory, that holds five subdirectories, “complex”, “metazoan”, “non-metazoan”, “prokaryotes”, “viruses”. In each subdirectory is the set of text files containing NEWICK format trees for putative HGT loci generated by RAXML search, as described in the Methods. Each tree has a name of the form “RAxML_bestTree.bHd00409.1.faa.aln.ml.newick”: RAXML best tree for gene bHd00409.1, amino acid fasta alignment, generated with maximum likelihood, NEWICK format. (GZ) [file pbio.2002266.s022.tar.gz › S5_Data/prokaryotes/RAxML_bestTree.bHd14394.1.fasta.aln.ml]

(((X0L3W9_FUSOX|OUT|Eukaryota|Fungi|Ascomycota:0.00000100000050002909,(W9JGW0_FUSOX|OUT|Eukaryota|Fungi|Ascomycota:0.00000100000050002909,(W9HMK7_FUSOX|OUT|Eukaryota|Fungi|Ascomycota:0.00000100000050002909,X0HT88_FUSOX|OUT|Eukaryota|Fungi|Ascomycota:0.00000100000050002909):0.00000100000050002909):0.00000100000050002909):0.00000100000050002909,W9NVM0_FUSOX|OUT|Eukaryota|Fungi|Ascomycota:0.00000100000050002909):0.00000100000050002909,(X0BX53_FUSOX|OUT|Eukaryota|Fungi|Ascomycota:0.00000100000050002909,(N4UPZ9_FUSC1|OUT|Eukaryota|Fungi|Ascomycota:0.00000100000050002909,((A0A0S3FRX5_9FLAO|OUT|Bacteria|undef|Bacteroidetes:0.90277361160908187188,((Q0BHP8_BURCM|OUT|Bacteria|undef|Proteobacteria:0.14192503489271224293,A0A102EUB4_9BURK|OUT|Bacteria|undef|Proteobacteria:0.13482175845389160473):0.80300711648380873608,((V6JWN0_STRRC|OUT|Bacteria|undef|Actinobacteria:1.49043877812991176768,(D5UG11_CELFN|OUT|Bacteria|undef|Actinobacteria:1.27904263299645637453,A0A0G2ZTK7_9DELT|OUT|Bacteria|undef|Proteobacteria:0.38694895315852723128):0.09480056021659673260):0.18861990606545664395,((A0A0Q5VCD7_9ACTN|OUT|Bacteria|undef|Actinobacteria:1.24150546791739757602,(A0A0G0QKH1_9BACT|OUT|Bacteria|undef|Candidatus_Yanofskybacteria:1.24416861750289187150,bHd14394.1:1.78895300357170650152):0.26861110868785825767):0.19015143770950590496,A0A0F0GMI6_NOCAE|OUT|Bacteria|undef|Actinobacteria:0.76775815914235956416):0.01984202368709798991):0.15266348672357704652):0.26975908191733588559):1.26228032751652885501,(X0J8B2_FUSOX|OUT|Eukaryota|Fungi|Ascomycota:0.00000100000050002909,N1RZP8_FUSC4|OUT|Eukaryota|Fungi|Ascomycota:0.00000100000050002909):0.00000100000050002909):0.00950221135898799904):0.00000100000050002909):0.00000100000050002909,W9ZZ04_FUSOX|OUT|Eukaryota|Fungi|Ascomycota:0.00000100000050002909):0.0;
