# Supplementary material for: Comparative genomics of the tardigrades Hypsibius dujardini and Ramazzottius varieornatus
Source: PLoS Biol. 2017 Jul 27;15(7):e2002266. doi: 10.1371/journal.pbio.2002266 (PMC5531438; doi:10.1371/journal.pbio.2002266)
Supplement: S5 Data — These data are the phylogenies from which putative HGTs were classified by taxon-of-origin. This compressed file (tar-gzipped) contains a directory, that holds five subdirectories, “complex”, “metazoan”, “non-metazoan”, “prokaryotes”, “viruses”. In each subdirectory is the set of text files containing NEWICK format trees for putative HGT loci generated by RAXML search, as described in the Methods. Each tree has a name of the form “RAxML_bestTree.bHd00409.1.faa.aln.ml.newick”: RAXML best tree for gene bHd00409.1, amino acid fasta alignment, generated with maximum likelihood, NEWICK format. (GZ) [file pbio.2002266.s022.tar.gz › S5_Data/prokaryotes/RAxML_bestTree.bHd14541.1.fasta.aln.ml]

((H1Y2L7_9SPHI|OUT|Bacteria|undef|Bacteroidetes:0.46703981741101119329,((((A0A090Y3V9_PAEMA|OUT|Bacteria|undef|Firmicutes:0.63021825709522949488,C7PEL1_CHIPD|OUT|Bacteria|undef|Bacteroidetes:1.20245085913039551073):0.16678941634441021846,(D5BI70_ZUNPS|OUT|Bacteria|undef|Bacteroidetes:1.69133054981528485605,D5BI71_ZUNPS|OUT|Bacteria|undef|Bacteroidetes:0.63497844603976538735):0.54781316267607560455):0.08440509617063067516,((A0A0P0NMS7_9SPHI|OUT|Bacteria|undef|Bacteroidetes:0.27226693075554547763,(A0A0T5VR65_9SPHI|OUT|Bacteria|undef|Bacteroidetes:0.07007145504157701044,A0A0J0Y870_9SPHI|OUT|Bacteria|undef|Bacteroidetes:0.06712324676020731129):0.24422796457282663907):0.47817652530959009471,(((A0A0Q4L6U6_9SPHI|OUT|Bacteria|undef|Bacteroidetes:0.12044188644974766766,A0A0Q5UCF4_9SPHI|OUT|Bacteria|undef|Bacteroidetes:0.24709282282389014029):0.30788059163081066272,C7PEM1_CHIPD|OUT|Bacteria|undef|Bacteroidetes:0.48758586229383910071):0.10586188180290878602,((C7PIY0_CHIPD|OUT|Bacteria|undef|Bacteroidetes:0.51532327443543468615,((S9QVB8_9DELT|OUT|Bacteria|undef|Proteobacteria:0.13296396422629830347,(S9QS76_9DELT|OUT|Bacteria|undef|Proteobacteria:0.19761613167091876542,A0A0G2ZTL6_9DELT|OUT|Bacteria|undef|Proteobacteria:0.07099224686950815488):0.05673369822422526243):0.08206517297116419640,Q08Z33_STIAD|OUT|Bacteria|undef|Proteobacteria:0.07680136263790743323):0.23525698462959784840):0.10041114766131972735,G8T6N2_NIAKG|OUT|Bacteria|undef|Bacteroidetes:0.37978773539249444102):0.09737479982569893777):0.09503977837175323073):0.06470999471423356797):0.11933122445852829829,bHd14541.1:0.84420728225199381800):0.19689034775805661082):0.17661062772642294183,(A0A0Q4LEM8_9SPHI|OUT|Bacteria|undef|Bacteroidetes:0.37717842799439782464,A0A0Q4GP75_9SPHI|OUT|Bacteria|undef|Bacteroidetes:0.33563973952437387016):0.32309686487261207732,A6E7E4_9SPHI|OUT|Bacteria|undef|Bacteroidetes:0.40582965341748999943):0.0;
