# Supplementary material for: Comparative genomics of the tardigrades Hypsibius dujardini and Ramazzottius varieornatus
Source: PLoS Biol. 2017 Jul 27;15(7):e2002266. doi: 10.1371/journal.pbio.2002266 (PMC5531438; doi:10.1371/journal.pbio.2002266)
Supplement: S5 Data — These data are the phylogenies from which putative HGTs were classified by taxon-of-origin. This compressed file (tar-gzipped) contains a directory, that holds five subdirectories, “complex”, “metazoan”, “non-metazoan”, “prokaryotes”, “viruses”. In each subdirectory is the set of text files containing NEWICK format trees for putative HGT loci generated by RAXML search, as described in the Methods. Each tree has a name of the form “RAxML_bestTree.bHd00409.1.faa.aln.ml.newick”: RAXML best tree for gene bHd00409.1, amino acid fasta alignment, generated with maximum likelihood, NEWICK format. (GZ) [file pbio.2002266.s022.tar.gz › S5_Data/prokaryotes/RAxML_bestTree.bHd15031.1.fasta.aln.ml]

((((A0A0M4NXM7_9BURK|OUT|Bacteria|undef|Proteobacteria:0.00000100000050002909,B1FZF6_9BURK|OUT|Bacteria|undef|Proteobacteria:0.00588968762786455310):0.06288088507737876753,E1T966_BURSG|OUT|Bacteria|undef|Proteobacteria:0.11918163941077310197):0.08178472593505237143,(I2IR17_9BURK|OUT|Bacteria|undef|Proteobacteria:0.16201030695432747097,A0A0N0ZAT9_9BURK|OUT|Bacteria|undef|Proteobacteria:0.11529415108300407333):0.07530740380313842575):0.18174448739918450113,((A0A103HRF8_BURVI|OUT|Bacteria|undef|Proteobacteria:0.00605491024613354772,(I2DWH8_9BURK|OUT|Bacteria|undef|Proteobacteria:0.00694756710023394439,A4JMP6_BURVG|OUT|Bacteria|undef|Proteobacteria:0.00000100000050002909):0.00922406930593590302):0.53543926221453064240,(((A0A098UAZ4_9BURK|OUT|Bacteria|undef|Proteobacteria:0.07785592871649558988,A0A0Q7Y9H7_9BURK|OUT|Bacteria|undef|Proteobacteria:0.06567768121227600397):0.30563873185785450648,(bHd15031.1:0.90169146565537872107,(X1WUT3_ACYPI|IN|Eukaryota|Metazoa|Arthropoda:1.94141630629181238810,(A0A0J7JYL0_LASNI|IN|Eukaryota|Metazoa|Arthropoda:0.80893996809257162628,((A0A0J1GFY7_9BURK|OUT|Bacteria|undef|Proteobacteria:0.39232298208307359033,G0A839_COLFT|OUT|Bacteria|undef|Proteobacteria:0.40262249704228225688):0.16898677840222267599,((A0A0U3EK99_9BURK|OUT|Bacteria|undef|Proteobacteria:0.37016680694725639933,A0A0U3MJX3_9BURK|OUT|Bacteria|undef|Proteobacteria:0.26615671669341239847):0.07040744716687379057,A0A0Q7CTW7_9BURK|OUT|Bacteria|undef|Proteobacteria:0.17887357981616058833):0.22328235060645310051):0.06921488023527437583):0.08510782722086029928):0.29683196587138899192):0.16630023412926858706):0.05701451608570873991,(A0A0N1JTQ1_9NEIS|OUT|Bacteria|undef|Proteobacteria:0.39472598231848027295,(A0A0Q4PGD6_9BURK|OUT|Bacteria|undef|Proteobacteria:0.36027471836991714627,(A0A0Q6WXI6_9BURK|OUT|Bacteria|undef|Proteobacteria:0.11066375497918129467,A0A0Q7FGB4_9BURK|OUT|Bacteria|undef|Proteobacteria:0.06473161153033646364):0.25051143391562508134):0.10806305703959041831):0.10161094555494663838):0.06814494295360057352):0.09479364016779431856,D5WDU9_BURSC|OUT|Bacteria|undef|Proteobacteria:0.40928773282695946056):0.0;
