# Supplementary material for: Comparative genomics of the tardigrades Hypsibius dujardini and Ramazzottius varieornatus
Source: PLoS Biol. 2017 Jul 27;15(7):e2002266. doi: 10.1371/journal.pbio.2002266 (PMC5531438; doi:10.1371/journal.pbio.2002266)
Supplement: S5 Data — These data are the phylogenies from which putative HGTs were classified by taxon-of-origin. This compressed file (tar-gzipped) contains a directory, that holds five subdirectories, “complex”, “metazoan”, “non-metazoan”, “prokaryotes”, “viruses”. In each subdirectory is the set of text files containing NEWICK format trees for putative HGT loci generated by RAXML search, as described in the Methods. Each tree has a name of the form “RAxML_bestTree.bHd00409.1.faa.aln.ml.newick”: RAXML best tree for gene bHd00409.1, amino acid fasta alignment, generated with maximum likelihood, NEWICK format. (GZ) [file pbio.2002266.s022.tar.gz › S5_Data/prokaryotes/RAxML_bestTree.bHd15232.1.fasta.aln.ml]

(C7PQY8_CHIPD|OUT|Bacteria|undef|Bacteroidetes:0.81087588782769748352,((A5ZAD6_9FIRM|OUT|Bacteria|undef|Firmicutes:1.10444476996646412381,((((W4AIT9_9BACL|OUT|Bacteria|undef|Firmicutes:0.00000100000050002909,A0A117I1F6_PAEAM|OUT|Bacteria|undef|Firmicutes:0.02615650327758057073):1.11285700939938192455,(T1JF06_STRMM|IN|Eukaryota|Metazoa|Arthropoda:1.14343409189003053505,(F7B0D1_CIOIN|IN|Eukaryota|Metazoa|Chordata:1.30450584199854735523,T1J6Q0_STRMM|IN|Eukaryota|Metazoa|Arthropoda:1.01507925293469680739):0.08349174087876830297):0.18994265592720566138):0.06285894721862463064,((bHd15232.1:2.25731285980724249995,(((K9U0D3_9CYAN|OUT|Bacteria|undef|Cyanobacteria:0.52539932927308052868,K9U0C8_9CYAN|OUT|Bacteria|undef|Cyanobacteria:0.50014669835012681709):0.12154514282882009080,K9U8A4_9CYAN|OUT|Bacteria|undef|Cyanobacteria:0.69544658315319862751):0.40344309109492776377,A0A0M7QSC9_STRVZ|OUT|Bacteria|undef|Actinobacteria:1.34278465231770360866):0.36518593047144604080):0.14789121499725810249,((A0A0Q3WIX4_BRECH|OUT|Bacteria|undef|Firmicutes:0.78260844754561542658,(C0GFE1_9FIRM|OUT|Bacteria|undef|Firmicutes:0.72996028776490218259,(F2F9T9_SOLSS|OUT|Bacteria|undef|Firmicutes:0.62055222838941714869,(A0A0A2TJI8_9BACI|OUT|Bacteria|undef|Firmicutes:0.44516960535550242906,E6TUD7_BACCJ|OUT|Bacteria|undef|Firmicutes:0.64036198892841333929):0.15228080407926122830):0.23579833607867994871):0.18196879382523362123):0.31956659209105575670,B9XR91_PEDPL|OUT|Bacteria|undef|Verrucomicrobia:0.83585283949131350401):0.22986658096559439701):0.46423350674853747222):0.15403156361811212727,(J9IYA0_9SPIT|OUT|Eukaryota|undef|undef:0.94405545831892978548,A0A0S8AV65_9BACT|OUT|Bacteria|undef|Gemmatimonadetes:1.15498799286779529893):0.18450831031297437734):0.17385677042733832520):0.19330313771506871245,(S0FQR5_9FIRM|OUT|Bacteria|undef|Firmicutes:0.59075079363247384734,(L0EAS2_THECK|OUT|Bacteria|undef|Firmicutes:0.59704353196885762145,R5YUY9_9FIRM|OUT|Bacteria|undef|Firmicutes:0.65939575128694793982):0.12143346059459345088):0.23622222529589562146):0.03677251733754337976,A0A0S4P0B7_9BURK|OUT|Bacteria|undef|Proteobacteria:0.49100684083723183937):0.0;
