# Supplementary material for: Comparative genomics of the tardigrades Hypsibius dujardini and Ramazzottius varieornatus
Source: PLoS Biol. 2017 Jul 27;15(7):e2002266. doi: 10.1371/journal.pbio.2002266 (PMC5531438; doi:10.1371/journal.pbio.2002266)
Supplement: S5 Data — These data are the phylogenies from which putative HGTs were classified by taxon-of-origin. This compressed file (tar-gzipped) contains a directory, that holds five subdirectories, “complex”, “metazoan”, “non-metazoan”, “prokaryotes”, “viruses”. In each subdirectory is the set of text files containing NEWICK format trees for putative HGT loci generated by RAXML search, as described in the Methods. Each tree has a name of the form “RAxML_bestTree.bHd00409.1.faa.aln.ml.newick”: RAXML best tree for gene bHd00409.1, amino acid fasta alignment, generated with maximum likelihood, NEWICK format. (GZ) [file pbio.2002266.s022.tar.gz › S5_Data/prokaryotes/RAxML_bestTree.bHd15701.1.fasta.aln.ml]

((((((A0A0Q4NMW8_9BURK|OUT|Bacteria|undef|Proteobacteria:0.97440182487945914414,(((W4LSW3_9BACT|OUT|Bacteria|undef|Candidatus_Tectomicrobia:0.06747315467255102228,W4LRN4_9BACT|OUT|Bacteria|undef|Candidatus_Tectomicrobia:0.08468505691976242755):0.78506016324451632915,((((V8QTQ6_9BURK|OUT|Bacteria|undef|Proteobacteria:0.48036283772748089582,A0A0T2ZIB2_9BURK|OUT|Bacteria|undef|Proteobacteria:0.45955908334872613841):0.11702282109374956276,A0A0A0CWP1_9PROT|OUT|Bacteria|undef|Proteobacteria:0.29894809981155234802):0.18180349857729022345,(W3REQ3_9BRAD|OUT|Bacteria|undef|Proteobacteria:0.47297944149178566819,bHd15701.1:0.77640723765871677564):0.25533692160505194746):0.19331150764331125891,(W6WB43_9RHIZ|OUT|Bacteria|undef|Proteobacteria:1.02989300269198413851,((((I9C9E2_9SPHN|OUT|Bacteria|undef|Proteobacteria:1.22415909766878550080,(G2IKU1_9SPHN|OUT|Bacteria|undef|Proteobacteria:0.50961769336298923250,G2IKT9_9SPHN|OUT|Bacteria|undef|Proteobacteria:0.42088099139545603888):0.42688977098696373469):0.25984233595313072085,(E2Q1W8_STRC2|OUT|Bacteria|undef|Actinobacteria:0.00000100000050002909,B5GZ78_STRC2|OUT|Bacteria|undef|Actinobacteria:0.00440043358137235177):0.76303369525883435465):0.13707629865821543969,(A0A0N9I6T7_9PSEU|OUT|Bacteria|undef|Actinobacteria:0.22757014817898793546,K0K544_SACES|OUT|Bacteria|undef|Actinobacteria:0.26886407092701158916):0.53563011495048984401):0.11558305545506132594,((U1KRQ0_9GAMM|OUT|Bacteria|undef|Proteobacteria:0.46919718974749141660,(B8CN35_SHEPW|OUT|Bacteria|undef|Proteobacteria:0.25090835851931608813,Q12MF8_SHEDO|OUT|Bacteria|undef|Proteobacteria:0.24548415074601401265):0.15101639661923754732):0.58862555189543153134,W6W4F0_9RHIZ|OUT|Bacteria|undef|Proteobacteria:1.15277942311293890576):0.16096823145229618990):0.06698591083878491226):0.02796964220941722951):0.08691881457529969379):0.12397464053886733670,A0A0N1BYQ7_9SPHN|OUT|Bacteria|undef|Proteobacteria:1.32374364784601517009):0.04875554981740413268):0.82016515631619868465,D3ZXK4_RAT|IN|Eukaryota|Metazoa|Chordata:2.35572325479752864297):1.84579790084335315647,G1SQM2_RABIT|IN|Eukaryota|Metazoa|Chordata:0.08125114767191032872):0.09887736953304170073,(H0WMA4_OTOGA|IN|Eukaryota|Metazoa|Chordata:0.12964090433747041398,((F7G0F8_CALJA|IN|Eukaryota|Metazoa|Chordata:0.00000100000050002909,(F7FNE8_CALJA|IN|Eukaryota|Metazoa|Chordata:0.00000100000050002909,F7FMV8_CALJA|IN|Eukaryota|Metazoa|Chordata:0.00000100000050002909):0.00000100000050002909):0.05872566590697760047,(A0A0D9RTX1_CHLSB|IN|Eukaryota|Metazoa|Chordata:0.01677823882593558469,(G1S2V6_NOMLE|IN|Eukaryota|Metazoa|Chordata:0.00715190324340747845,(H2QVX9_PANTR|IN|Eukaryota|Metazoa|Chordata:0.00181393461646994401,((H0YAW7_HUMAN|IN|Eukaryota|Metazoa|Chordata:0.00000100000050002909,HYES_HUMAN|IN|Eukaryota|Metazoa|Chordata:0.00000100000050002909):0.00723537323255246147,(G3RLE4_GORGO|IN|Eukaryota|Metazoa|Chordata:0.00929274373000022781,H2PPW8_PONAB|IN|Eukaryota|Metazoa|Chordata:0.01086869059634960541):0.00186499474693433841):0.00181907312428444367):0.00758307463957395064):0.01488987234075559579):0.02594249634249491329):0.06922297523617343407):0.03316722354936083028):0.03757538125028999504,I3MG99_ICTTR|IN|Eukaryota|Metazoa|Chordata:0.10756041975879303274):0.06995772341703142272,G5BY92_HETGA|IN|Eukaryota|Metazoa|Chordata:0.04501612682614864608,A0A091E417_FUKDA|IN|Eukaryota|Metazoa|Chordata:0.07227564094206402612):0.0;
