# Supplementary material for: Comparative genomics of the tardigrades Hypsibius dujardini and Ramazzottius varieornatus
Source: PLoS Biol. 2017 Jul 27;15(7):e2002266. doi: 10.1371/journal.pbio.2002266 (PMC5531438; doi:10.1371/journal.pbio.2002266)
Supplement: S5 Data — These data are the phylogenies from which putative HGTs were classified by taxon-of-origin. This compressed file (tar-gzipped) contains a directory, that holds five subdirectories, “complex”, “metazoan”, “non-metazoan”, “prokaryotes”, “viruses”. In each subdirectory is the set of text files containing NEWICK format trees for putative HGT loci generated by RAXML search, as described in the Methods. Each tree has a name of the form “RAxML_bestTree.bHd00409.1.faa.aln.ml.newick”: RAXML best tree for gene bHd00409.1, amino acid fasta alignment, generated with maximum likelihood, NEWICK format. (GZ) [file pbio.2002266.s022.tar.gz › S5_Data/prokaryotes/RAxML_bestTree.bHd15702.1.fasta.aln.ml]

(((I3MG99_ICTTR|IN|Eukaryota|Metazoa|Chordata:0.11450424087818106278,(A0A091E417_FUKDA|IN|Eukaryota|Metazoa|Chordata:0.07422119000105809050,G5BY92_HETGA|IN|Eukaryota|Metazoa|Chordata:0.04446434190065821912):0.06866804305746702919):0.03868183258633593746,(G3SVT2_LOXAF|IN|Eukaryota|Metazoa|Chordata:0.20425641432807523090,((F7G0F8_CALJA|IN|Eukaryota|Metazoa|Chordata:0.00000100000050002909,(F7FMV8_CALJA|IN|Eukaryota|Metazoa|Chordata:0.00000100000050002909,F7FNE8_CALJA|IN|Eukaryota|Metazoa|Chordata:0.00000100000050002909):0.00000100000050002909):0.06038591738455684199,(A0A0D9RTX1_CHLSB|IN|Eukaryota|Metazoa|Chordata:0.01678172765085596263,((H2QVX9_PANTR|IN|Eukaryota|Metazoa|Chordata:0.00184357959407211933,((H2PPW8_PONAB|IN|Eukaryota|Metazoa|Chordata:0.01107585516369204506,G3RLE4_GORGO|IN|Eukaryota|Metazoa|Chordata:0.00944200185290515644):0.00188802882677006662,(H0YAW7_HUMAN|IN|Eukaryota|Metazoa|Chordata:0.00000100000050002909,(E5RFH6_HUMAN|IN|Eukaryota|Metazoa|Chordata:0.00000100000050002909,HYES_HUMAN|IN|Eukaryota|Metazoa|Chordata:0.00000100000050002909):0.00000100000050002909):0.00735662180690909578):0.00185321621486088687):0.00768395756890456142,G1S2V6_NOMLE|IN|Eukaryota|Metazoa|Chordata:0.00730442255651144508):0.01551630472080957508):0.02592790635863609014):0.07251642330611707266):0.03625170858978314647):0.03766140494221062451,(((A0A0N9I6T7_9PSEU|OUT|Bacteria|undef|Actinobacteria:0.24826940903744690314,K0K544_SACES|OUT|Bacteria|undef|Actinobacteria:0.23931824616487504254):0.36484681025886595007,(((((((V8QTQ6_9BURK|OUT|Bacteria|undef|Proteobacteria:0.51903716217016360179,A0A0T2ZIB2_9BURK|OUT|Bacteria|undef|Proteobacteria:0.45496941262314161136):0.10807127107134903432,A0A0A0CWP1_9PROT|OUT|Bacteria|undef|Proteobacteria:0.30252968395679769031):0.23577260551910478314,(W3REQ3_9BRAD|OUT|Bacteria|undef|Proteobacteria:0.45928497301220461146,bHd15702.1:0.69401377133746511294):0.23912058954884782280):0.11755663661269746822,(W6W4F0_9RHIZ|OUT|Bacteria|undef|Proteobacteria:1.09832146153675669353,((B8CN35_SHEPW|OUT|Bacteria|undef|Proteobacteria:0.24566622714262134619,Q12MF8_SHEDO|OUT|Bacteria|undef|Proteobacteria:0.24661740008897509169):0.20275576909756368171,U1KRQ0_9GAMM|OUT|Bacteria|undef|Proteobacteria:0.43124502291388949748):0.55544403153113874883):0.18403786973228514201):0.04325193230529277705,W6WB43_9RHIZ|OUT|Bacteria|undef|Proteobacteria:1.07957133899031987312):0.11087918055792911343,((V8QMC6_9BURK|OUT|Bacteria|undef|Proteobacteria:0.96482464862293038088,(W4LSW3_9BACT|OUT|Bacteria|undef|Candidatus_Tectomicrobia:0.08402710304770349969,W4LRN4_9BACT|OUT|Bacteria|undef|Candidatus_Tectomicrobia:0.06843083421723264448):0.54296503738560963903):0.21116107737194328431,A0A0N1BYQ7_9SPHN|OUT|Bacteria|undef|Proteobacteria:1.27336539321582575823):0.14989805977384143554):0.10959579545820317958,(((G2IKT9_9SPHN|OUT|Bacteria|undef|Proteobacteria:0.38365992515797525675,G2IKU1_9SPHN|OUT|Bacteria|undef|Proteobacteria:0.54112615319009216286):0.45396907685385318176,I9C9E2_9SPHN|OUT|Bacteria|undef|Proteobacteria:1.13903743818481562045):0.27050334190264224699,(E2Q1W8_STRC2|OUT|Bacteria|undef|Actinobacteria:0.00000100000050002909,B5GZ78_STRC2|OUT|Bacteria|undef|Actinobacteria:0.00441381754468331885):0.75689037987862239909):0.10265534474823025113):0.18845765774740605436):2.82079959244638178717,A0A091HNL5_CALAN|IN|Eukaryota|Metazoa|Chordata:0.58815184358283412180):0.29989277431849337141,G1SQM2_RABIT|IN|Eukaryota|Metazoa|Chordata:0.13994773089686499135):0.0;
