# Supplementary material for: Comparative genomics of the tardigrades Hypsibius dujardini and Ramazzottius varieornatus
Source: PLoS Biol. 2017 Jul 27;15(7):e2002266. doi: 10.1371/journal.pbio.2002266 (PMC5531438; doi:10.1371/journal.pbio.2002266)
Supplement: S5 Data — These data are the phylogenies from which putative HGTs were classified by taxon-of-origin. This compressed file (tar-gzipped) contains a directory, that holds five subdirectories, “complex”, “metazoan”, “non-metazoan”, “prokaryotes”, “viruses”. In each subdirectory is the set of text files containing NEWICK format trees for putative HGT loci generated by RAXML search, as described in the Methods. Each tree has a name of the form “RAxML_bestTree.bHd00409.1.faa.aln.ml.newick”: RAXML best tree for gene bHd00409.1, amino acid fasta alignment, generated with maximum likelihood, NEWICK format. (GZ) [file pbio.2002266.s022.tar.gz › S5_Data/prokaryotes/RAxML_bestTree.bHd15707.1.fasta.aln.ml]

(E4MPC0_CAPOC|OUT|Bacteria|undef|Bacteroidetes:0.00000100000050002909,(((((G0L6S3_ZOBGA|OUT|Bacteria|undef|Bacteroidetes:0.21240603000752275586,A0A024FIH6_9FLAO|OUT|Bacteria|undef|Bacteroidetes:0.63519756508376679083):0.15779431919324213296,((((((A0A0Q6E326_9RHIZ|OUT|Bacteria|undef|Proteobacteria:0.00000100000050002909,A0A0Q6D8F1_9RHIZ|OUT|Bacteria|undef|Proteobacteria:0.00000100000050002909):0.23596967095051049612,(bHd15707.1:1.16189582945834701810,(A0A0K1PXT7_9DELT|OUT|Bacteria|undef|Proteobacteria:0.11922232207252693448,A0A0K1PY06_9DELT|OUT|Bacteria|undef|Proteobacteria:0.14944072078778916635):0.06857126801425016127):0.01992378184226364576):0.06615988091632994672,(A0A0Q7DYI7_9RHIZ|OUT|Bacteria|undef|Proteobacteria:0.01309182247539883263,A0A0Q6NV15_9RHIZ|OUT|Bacteria|undef|Proteobacteria:0.00916846385231139850):0.17866368703868265588):0.03157294211506393722,((A0A0Q4Y6W1_9BURK|OUT|Bacteria|undef|Proteobacteria:0.06478637025561133356,Q0B7L0_BURCM|OUT|Bacteria|undef|Proteobacteria:0.12421485850739918955):0.05556682291692004866,(W7WBY5_9BURK|OUT|Bacteria|undef|Proteobacteria:0.00000100000050002909,W7VTV6_9BURK|OUT|Bacteria|undef|Proteobacteria:0.00508710233585108872):0.21626191835944735820):0.11968845323772778211):0.02370214950495625264,(A0A0P9F9N6_9CHLR|OUT|Bacteria|undef|Chloroflexi:0.32009386353012558857,D2QRH1_SPILD|OUT|Bacteria|undef|Bacteroidetes:0.17570801739702976429):0.04514328179593480456):0.06479588094730458214,Z4WRI9_9PORP|OUT|Bacteria|undef|Bacteroidetes:0.32003559566911771173):0.04928749577248617286):0.02792893588953187026,A0A0Q5ZNV0_9FLAO|OUT|Bacteria|undef|Bacteroidetes:0.15022063121868137192):0.15734695802633039130,J6HK43_9FLAO|OUT|Bacteria|undef|Bacteroidetes:0.07160867395311508454):0.00000100000050002909,F0IDZ3_9FLAO|OUT|Bacteria|undef|Bacteroidetes:0.01684584723567084108):0.00856128774841909308,S3BGR4_9FLAO|OUT|Bacteria|undef|Bacteroidetes:0.00418134433654766564):0.0;
