# Supplementary material for: Comparative genomics of the tardigrades Hypsibius dujardini and Ramazzottius varieornatus
Source: PLoS Biol. 2017 Jul 27;15(7):e2002266. doi: 10.1371/journal.pbio.2002266 (PMC5531438; doi:10.1371/journal.pbio.2002266)
Supplement: S5 Data — These data are the phylogenies from which putative HGTs were classified by taxon-of-origin. This compressed file (tar-gzipped) contains a directory, that holds five subdirectories, “complex”, “metazoan”, “non-metazoan”, “prokaryotes”, “viruses”. In each subdirectory is the set of text files containing NEWICK format trees for putative HGT loci generated by RAXML search, as described in the Methods. Each tree has a name of the form “RAxML_bestTree.bHd00409.1.faa.aln.ml.newick”: RAXML best tree for gene bHd00409.1, amino acid fasta alignment, generated with maximum likelihood, NEWICK format. (GZ) [file pbio.2002266.s022.tar.gz › S5_Data/prokaryotes/RAxML_bestTree.bHd15714.1.fasta.aln.ml]

(A0A0Q4Y6W1_9BURK|OUT|Bacteria|undef|Proteobacteria:0.13102619011624433432,(W7WBY5_9BURK|OUT|Bacteria|undef|Proteobacteria:0.41077231379623641017,((((A0A0Q6NV15_9RHIZ|OUT|Bacteria|undef|Proteobacteria:0.03058426510617033578,A0A0Q7DYI7_9RHIZ|OUT|Bacteria|undef|Proteobacteria:0.01484815888457254388):0.31609201280587034821,(C1D3J7_DEIDV|OUT|Bacteria|undef|Deinococcus-Thermus:0.42150463854662462149,bHd15714.1:1.70185624498613474742):0.19837546943528494570):0.12944299024752495275,(((((F0IDZ3_9FLAO|OUT|Bacteria|undef|Bacteroidetes:0.38670548960605072297,A0A0Q5ZNV0_9FLAO|OUT|Bacteria|undef|Bacteroidetes:0.27853199737250911028):0.13377239792645259642,(A0A090VI81_9FLAO|OUT|Bacteria|undef|Bacteroidetes:0.41045011192521241306,(G0L6S3_ZOBGA|OUT|Bacteria|undef|Bacteroidetes:0.46914050576671756376,((((((((A0A0K0ECQ1_STRER|IN|Eukaryota|Metazoa|Nematoda:0.07845645422963748450,A0A090L9D1_STRRB|IN|Eukaryota|Metazoa|Nematoda:0.04578837035861060833):0.06825077125371997733,(A0A0N5BFK0_STREA|IN|Eukaryota|Metazoa|Nematoda:0.02135465746177602972,A0A0K0F6U6_9BILA|IN|Eukaryota|Metazoa|Nematoda:0.02084375484014340182):0.10094388509244901775):0.14386168983370614671,A0A0N4ZNR4_PARTI|IN|Eukaryota|Metazoa|Nematoda:0.18919897846209651759):0.34213914178478510575,(((U6NRJ1_HAECO|IN|Eukaryota|Metazoa|Nematoda:0.00000100000050002909,A0A0N4WFL4_HAEPC|IN|Eukaryota|Metazoa|Nematoda:0.04935473769401897692):0.02135182316401823890,A0A0N4Y2L3_NIPBR|IN|Eukaryota|Metazoa|Nematoda:0.06128904185698300089):0.13360731078302504060,((G0N9F4_CAEBE|IN|Eukaryota|Metazoa|Nematoda:0.02403239950832332036,((E3LQC5_CAERE|IN|Eukaryota|Metazoa|Nematoda:0.00864914695508463109,A8XH72_CAEBR|IN|Eukaryota|Metazoa|Nematoda:0.01627397547705208489):0.00812936833210778018,NAS7_CAEEL|IN|Eukaryota|Metazoa|Nematoda:0.05151635569052896713):0.01363631105445674632):0.07503894071626492079,H2W1X3_CAEJA|IN|Eukaryota|Metazoa|Nematoda:0.02387102077045508142):0.26639352750788125590):0.37160266493827687206):0.14581437443382738728,A0A044UZQ6_ONCVO|IN|Eukaryota|Metazoa|Nematoda:0.61001235540732468010):0.68728963893112937633,(E9H4X4_DAPPU|IN|Eukaryota|Metazoa|Arthropoda:2.69236395798720495876,(H2W3Y8_CAEJA|IN|Eukaryota|Metazoa|Nematoda:0.22789716470002255311,A8WWW8_CAEBR|IN|Eukaryota|Metazoa|Nematoda:0.21332256035838109698):2.44634038739904946524):0.71984108766190635365):0.09175340825497800556,(A0A0N5A331_PARTI|IN|Eukaryota|Metazoa|Nematoda:0.19275816848655949465,(A0A090LTZ8_STRRB|IN|Eukaryota|Metazoa|Nematoda:0.08643091243275038971,A0A0K0E9W9_STRER|IN|Eukaryota|Metazoa|Nematoda:0.05816215365679866522):0.16579364535776400236):0.75392807142602014103):9.24804986821825991683,F9T0S8_9VIBR|OUT|Bacteria|undef|Proteobacteria:0.80067693498270486874):0.24928909687412129093):0.17257358035713640798):0.12291397006047298512):0.04922614493128202318,A0A074KZ36_9BACT|OUT|Bacteria|undef|Bacteroidetes:0.78614388160658144056):0.12962554759634442592,(D2QRH1_SPILD|OUT|Bacteria|undef|Bacteroidetes:0.37073839156204468903,A0A0P9F9N6_9CHLR|OUT|Bacteria|undef|Chloroflexi:0.61494701780122029700):0.08542708445126637185):0.01404711350040737869,((A0A0K1PXT7_9DELT|OUT|Bacteria|undef|Proteobacteria:0.24747618789343503454,A0A0K1PY06_9DELT|OUT|Bacteria|undef|Proteobacteria:0.30914993865351847457):0.18744289515220910469,(A0A0S9QFS8_9RHIZ|OUT|Bacteria|undef|Proteobacteria:0.84576254038501375021,(A0A0Q6D8F1_9RHIZ|OUT|Bacteria|undef|Proteobacteria:0.00000100000050002909,A0A0Q6E326_9RHIZ|OUT|Bacteria|undef|Proteobacteria:0.00000100000050002909):0.38943286740589566630):0.08304703688755063484):0.14371641204836649308):0.10540925261261230306):0.14280567092698001619,C6XD81_METGS|OUT|Bacteria|undef|Proteobacteria:0.68255873414973400326):0.10635416950232927380):0.09527169866041114432,Q0B7L0_BURCM|OUT|Bacteria|undef|Proteobacteria:0.26188144159081933049):0.0;
