# Supplementary material for: Comparative genomics of the tardigrades Hypsibius dujardini and Ramazzottius varieornatus
Source: PLoS Biol. 2017 Jul 27;15(7):e2002266. doi: 10.1371/journal.pbio.2002266 (PMC5531438; doi:10.1371/journal.pbio.2002266)
Supplement: S5 Data — These data are the phylogenies from which putative HGTs were classified by taxon-of-origin. This compressed file (tar-gzipped) contains a directory, that holds five subdirectories, “complex”, “metazoan”, “non-metazoan”, “prokaryotes”, “viruses”. In each subdirectory is the set of text files containing NEWICK format trees for putative HGT loci generated by RAXML search, as described in the Methods. Each tree has a name of the form “RAxML_bestTree.bHd00409.1.faa.aln.ml.newick”: RAXML best tree for gene bHd00409.1, amino acid fasta alignment, generated with maximum likelihood, NEWICK format. (GZ) [file pbio.2002266.s022.tar.gz › S5_Data/prokaryotes/RAxML_bestTree.bHd15917.1.fasta.aln.ml]

(J0H245_RHILT|OUT|Bacteria|undef|Proteobacteria:0.12880520192773597943,(F6G974_RALS8|OUT|Bacteria|undef|Proteobacteria:0.14370462890355878427,(A0A071LT02_9ENTR|OUT|Bacteria|undef|Proteobacteria:0.14330834647263060444,(N6U2F8_9RHIZ|OUT|Bacteria|undef|Proteobacteria:0.46793858064150412046,((bHd15917.1:0.68388874763886842167,A0A0R3DBV9_9BRAD|OUT|Bacteria|undef|Proteobacteria:0.64485725454540610002):0.17491096150816057286,((M2XAQ9_GALSU|OUT|Eukaryota|undef|undef:0.55372688588514784591,K9S9F1_9CYAN|OUT|Bacteria|undef|Cyanobacteria:0.29046403011701821262):0.07190413491914009192,((((E0UJF4_CYAP2|OUT|Bacteria|undef|Cyanobacteria:0.18144433675987034493,A0YMI2_LYNSP|OUT|Bacteria|undef|Cyanobacteria:0.18166159644744406254):0.10777740021481493904,K8GCK4_9CYAN|OUT|Bacteria|undef|Cyanobacteria:0.19952379012417356674):0.06357423269337812710,(K9ZDR1_ANACC|OUT|Bacteria|undef|Cyanobacteria:0.34408831529634348323,((K9WLG2_9CYAN|OUT|Bacteria|undef|Cyanobacteria:0.11311805706666998306,(A0A0C1RB94_9CYAN|OUT|Bacteria|undef|Cyanobacteria:0.24650324444826068881,((Q8YVV8_NOSS1|OUT|Bacteria|undef|Cyanobacteria:0.01394948573682307236,Q3M3S9_ANAVT|OUT|Bacteria|undef|Cyanobacteria:0.01037990149797340944):0.09728455499215624136,B2IX00_NOSP7|OUT|Bacteria|undef|Cyanobacteria:0.09852508908885844463):0.04197805413238776123):0.06393334248502750838):0.10474234922182805441,K9SV76_9SYNE|OUT|Bacteria|undef|Cyanobacteria:0.70287774940053715511):0.14120350131456563259):0.03180511144186307787):0.03077077012924677932,(Q31R14_SYNE7|OUT|Bacteria|undef|Cyanobacteria:0.00000100000050002909,A0A0H3K1Z6_SYNP6|OUT|Bacteria|undef|Cyanobacteria:0.00869744773356860394):0.38072555809287417228):0.01862489468598179515):0.24268496500815042727):0.10641428587247840631):0.26576663632471086984):0.04708752557202844358):0.04480662804281583533,B5WGT4_9BURK|OUT|Bacteria|undef|Proteobacteria:0.18440914725136475782):0.0;
