# Supplementary material for: Comparative genomics of the tardigrades Hypsibius dujardini and Ramazzottius varieornatus
Source: PLoS Biol. 2017 Jul 27;15(7):e2002266. doi: 10.1371/journal.pbio.2002266 (PMC5531438; doi:10.1371/journal.pbio.2002266)
Supplement: S5 Data — These data are the phylogenies from which putative HGTs were classified by taxon-of-origin. This compressed file (tar-gzipped) contains a directory, that holds five subdirectories, “complex”, “metazoan”, “non-metazoan”, “prokaryotes”, “viruses”. In each subdirectory is the set of text files containing NEWICK format trees for putative HGT loci generated by RAXML search, as described in the Methods. Each tree has a name of the form “RAxML_bestTree.bHd00409.1.faa.aln.ml.newick”: RAXML best tree for gene bHd00409.1, amino acid fasta alignment, generated with maximum likelihood, NEWICK format. (GZ) [file pbio.2002266.s022.tar.gz › S5_Data/prokaryotes/RAxML_bestTree.bHd16283.1.fasta.aln.ml]

(S3BGR4_9FLAO|OUT|Bacteria|undef|Bacteroidetes:0.00435282193925935409,(F0IDZ3_9FLAO|OUT|Bacteria|undef|Bacteroidetes:0.01755301061228588602,((((C6XD81_METGS|OUT|Bacteria|undef|Proteobacteria:0.36740864998419586751,(A0A090VI81_9FLAO|OUT|Bacteria|undef|Bacteroidetes:0.20200270194470529295,((A0A090RZG3_9VIBR|OUT|Bacteria|undef|Proteobacteria:0.00815094686243672539,A0A090SCI2_9VIBR|OUT|Bacteria|undef|Proteobacteria:0.00952106113224980219):0.58235317853915347097,G0L6S3_ZOBGA|OUT|Bacteria|undef|Bacteroidetes:0.24408731767348942898):0.10227333926814555221):0.09200498647454136147):0.03618897128522680084,(((A0A0K1PY06_9DELT|OUT|Bacteria|undef|Proteobacteria:0.15609211104487774602,A0A0K1PXT7_9DELT|OUT|Bacteria|undef|Proteobacteria:0.12493231464407000830):0.15011888915377061271,(((W7WBY5_9BURK|OUT|Bacteria|undef|Proteobacteria:0.18528707058229901272,(Q0B7L0_BURCM|OUT|Bacteria|undef|Proteobacteria:0.13232801952627371023,A0A0Q4Y6W1_9BURK|OUT|Bacteria|undef|Proteobacteria:0.06652818499334152424):0.07306329326363927845):0.09958916197389312830,(C1D3J7_DEIDV|OUT|Bacteria|undef|Deinococcus-Thermus:0.33081395326186041617,(A0A0Q6NV15_9RHIZ|OUT|Bacteria|undef|Proteobacteria:0.01191584737448024914,A0A0Q7DYI7_9RHIZ|OUT|Bacteria|undef|Proteobacteria:0.01145754393861549841):0.15818725576883699291):0.04015056924228340568):0.05429988919329063052,(D2QRH1_SPILD|OUT|Bacteria|undef|Bacteroidetes:0.17467163959302065002,A0A0P9F9N6_9CHLR|OUT|Bacteria|undef|Chloroflexi:0.33670779353007379564):0.05333659015737163972):0.01972217007523017693):0.04389781308811070010,bHd16283.1:1.60335813539052951526):0.03015758270865655927):0.06834561175541958855,A0A0Q5ZNV0_9FLAO|OUT|Bacteria|undef|Bacteroidetes:0.16263308250765937113):0.16598556004765235850,J6HK43_9FLAO|OUT|Bacteria|undef|Bacteroidetes:0.07447855398125577397):0.00000100000050002909):0.00888008411510529672,E4MPC0_CAPOC|OUT|Bacteria|undef|Bacteroidetes:0.00000100000050002909):0.0;
