# Supplementary material for: Comparative genomics of the tardigrades Hypsibius dujardini and Ramazzottius varieornatus
Source: PLoS Biol. 2017 Jul 27;15(7):e2002266. doi: 10.1371/journal.pbio.2002266 (PMC5531438; doi:10.1371/journal.pbio.2002266)
Supplement: S5 Data — These data are the phylogenies from which putative HGTs were classified by taxon-of-origin. This compressed file (tar-gzipped) contains a directory, that holds five subdirectories, “complex”, “metazoan”, “non-metazoan”, “prokaryotes”, “viruses”. In each subdirectory is the set of text files containing NEWICK format trees for putative HGT loci generated by RAXML search, as described in the Methods. Each tree has a name of the form “RAxML_bestTree.bHd00409.1.faa.aln.ml.newick”: RAXML best tree for gene bHd00409.1, amino acid fasta alignment, generated with maximum likelihood, NEWICK format. (GZ) [file pbio.2002266.s022.tar.gz › S5_Data/prokaryotes/RAxML_bestTree.bHd16524.1.fasta.aln.ml]

(A0A0D1DD23_9RHOB|OUT|Bacteria|undef|Proteobacteria:0.52137156121852767932,(((A0A0V8HCC5_9ACTN|OUT|Bacteria|undef|Actinobacteria:0.25381783094595278261,(W9DGM3_9ACTN|OUT|Bacteria|undef|Actinobacteria:0.00240138583942431328,F9VWH0_9ACTN|OUT|Bacteria|undef|Actinobacteria:0.00305088399025938177):0.27342323645068683513):0.54153025230560036807,(A0A0H4PZB0_9BACT|OUT|Bacteria|undef|Bacteroidetes:0.66442198099254412558,bHd16524.1:1.26254439148230113155):0.20064950669742462330):0.30811190832974455489,A0A0M4GQ29_9ACTO|OUT|Bacteria|undef|Actinobacteria:1.34264630746348334611):0.42984548126373423038,J3C7V0_9BURK|OUT|Bacteria|undef|Proteobacteria:1.61151773730079606040):0.0;
