# Supplementary material for: Comparative genomics of the tardigrades Hypsibius dujardini and Ramazzottius varieornatus
Source: PLoS Biol. 2017 Jul 27;15(7):e2002266. doi: 10.1371/journal.pbio.2002266 (PMC5531438; doi:10.1371/journal.pbio.2002266)
Supplement: S5 Data — These data are the phylogenies from which putative HGTs were classified by taxon-of-origin. This compressed file (tar-gzipped) contains a directory, that holds five subdirectories, “complex”, “metazoan”, “non-metazoan”, “prokaryotes”, “viruses”. In each subdirectory is the set of text files containing NEWICK format trees for putative HGT loci generated by RAXML search, as described in the Methods. Each tree has a name of the form “RAxML_bestTree.bHd00409.1.faa.aln.ml.newick”: RAXML best tree for gene bHd00409.1, amino acid fasta alignment, generated with maximum likelihood, NEWICK format. (GZ) [file pbio.2002266.s022.tar.gz › S5_Data/prokaryotes/RAxML_bestTree.bHd16596.1.fasta.aln.ml]

(((K9V9Q2_9CYAN|OUT|Bacteria|undef|Cyanobacteria:0.68904386393922512077,(bHd16596.1:1.40499817327828169233,((A0A0W0Y470_9GAMM|OUT|Bacteria|undef|Proteobacteria:0.09974180283576024320,A0A0W0RKF8_9GAMM|OUT|Bacteria|undef|Proteobacteria:0.15862629259664196013):0.11698731238655318831,(A0A0W1A0V8_9GAMM|OUT|Bacteria|undef|Proteobacteria:0.17625966038729876106,((((A0A0W0RYT1_9GAMM|OUT|Bacteria|undef|Proteobacteria:0.02647128529596613766,A0A0W0RRY7_FLUBO|OUT|Bacteria|undef|Proteobacteria:0.04911572566530543471):0.13128852971099660984,(A0A0W0YJZ0_9GAMM|OUT|Bacteria|undef|Proteobacteria:0.04009020637722238850,A0A0W0Z4P7_9GAMM|OUT|Bacteria|undef|Proteobacteria:0.02993440095814847712):0.07980969280236004104):0.03544888024712081198,(A0A0W0SMI1_9GAMM|OUT|Bacteria|undef|Proteobacteria:0.13710171305247720319,A0A0W0VYT3_9GAMM|OUT|Bacteria|undef|Proteobacteria:0.08158539980487543308):0.08172513393754657351):0.07051391563295918152,(A0A0W0XFR9_9GAMM|OUT|Bacteria|undef|Proteobacteria:0.08035828067293725174,A0A0W0WYL4_9GAMM|OUT|Bacteria|undef|Proteobacteria:0.13156050482092832010):0.07735626752147081731):0.22760745237066123958):0.16864625597903701304):0.85700938423749939421):0.79707645873387100721):0.45114556006463635285,(A0A0T6UNA2_9PSED|OUT|Bacteria|undef|Proteobacteria:0.36730612291695119431,(U7HJP4_9ALTE|OUT|Bacteria|undef|Proteobacteria:0.03190610583471700096,A0A0T6VZI4_9ALTE|OUT|Bacteria|undef|Proteobacteria:0.01683503248593732141):0.19741860050704299057):0.06254981065030523757):0.13301505355954987286,(A0A095UIF3_9GAMM|OUT|Bacteria|undef|Proteobacteria:0.04091007717401761584,(B4WXQ0_9GAMM|OUT|Bacteria|undef|Proteobacteria:0.07489519587050151583,(A0A095SHZ7_9GAMM|OUT|Bacteria|undef|Proteobacteria:0.04678698693914298129,U7G7A8_9GAMM|OUT|Bacteria|undef|Proteobacteria:0.03975241788150569999):0.04241569803707349179):0.02249444759757985093):0.05665084577456276638,A0A0B4XME6_9GAMM|OUT|Bacteria|undef|Proteobacteria:0.07924079294951905106):0.0;
