# Supplementary material for: Comparative genomics of the tardigrades Hypsibius dujardini and Ramazzottius varieornatus
Source: PLoS Biol. 2017 Jul 27;15(7):e2002266. doi: 10.1371/journal.pbio.2002266 (PMC5531438; doi:10.1371/journal.pbio.2002266)
Supplement: S5 Data — These data are the phylogenies from which putative HGTs were classified by taxon-of-origin. This compressed file (tar-gzipped) contains a directory, that holds five subdirectories, “complex”, “metazoan”, “non-metazoan”, “prokaryotes”, “viruses”. In each subdirectory is the set of text files containing NEWICK format trees for putative HGT loci generated by RAXML search, as described in the Methods. Each tree has a name of the form “RAxML_bestTree.bHd00409.1.faa.aln.ml.newick”: RAXML best tree for gene bHd00409.1, amino acid fasta alignment, generated with maximum likelihood, NEWICK format. (GZ) [file pbio.2002266.s022.tar.gz › S5_Data/prokaryotes/RAxML_bestTree.bHd16693.1.fasta.aln.ml]

(W8EQE5_9BACT|OUT|Bacteria|undef|Bacteroidetes:0.16064914947959144098,(A0A085WWG6_9DELT|OUT|Bacteria|undef|Proteobacteria:0.33545659086047052710,((A0A0L1HEJ4_9PLEO|OUT|Eukaryota|Fungi|Ascomycota:0.28048374581166374275,A0A074XVP5_AURPU|OUT|Eukaryota|Fungi|Ascomycota:0.37691326282299536521):0.11862203789694142353,((((A0A0C2QFM6_9CYAN|OUT|Bacteria|undef|Cyanobacteria:0.12407009312508458787,A0A0C1XYI7_9CYAN|OUT|Bacteria|undef|Cyanobacteria:0.07091409030315462547):0.63713927998708153044,(A0A0F7PF51_9RHIZ|OUT|Bacteria|undef|Proteobacteria:1.02936200552486489812,((S3P9U9_9GAMM|OUT|Bacteria|undef|Proteobacteria:0.85697913570411032858,A0A0A2LXS9_9FLAO|OUT|Bacteria|undef|Bacteroidetes:0.43375095747834546689):0.28665862813007930709,A0A0N0ASW8_9PSEU|OUT|Bacteria|undef|Actinobacteria:0.84273709923058559568):0.18709635565609511465):0.20241410380330551733):0.33892018258279882348,(F8L0H2_PARAV|OUT|Bacteria|undef|Chlamydiae:0.33539814641689513763,(A0A098GEL8_TATMI|OUT|Bacteria|undef|Proteobacteria:0.07442795146875655354,A0A0W0W3R9_9GAMM|OUT|Bacteria|undef|Proteobacteria:0.13088659334279112434):0.39363874612928373420):0.33829345121053289169):0.15435625783393544519,(bHd16693.1:0.96856882636567454004,((((M3DLI1_9ACTN|OUT|Bacteria|undef|Actinobacteria:0.19692107013825677075,(W9JFD4_FUSOX|OUT|Eukaryota|Fungi|Ascomycota:0.50650038475503944557,A0A124IXQ8_9BACL|OUT|Bacteria|undef|Firmicutes:0.26349031609906331530):0.09740137906750777341):0.40398764406983822539,A0A0C2B989_9ACTN|OUT|Bacteria|undef|Actinobacteria:0.83336029565002378572):0.12829017269961509595,B0C4T8_ACAM1|OUT|Bacteria|undef|Cyanobacteria:0.48593117499170812579):0.05152881110103776918,A0A0Q8ZVE9_9MYCO|OUT|Bacteria|undef|Actinobacteria:0.34639959882000431746):0.04139960992537378842):0.04550299611991216742):0.06827351199843106899):0.05814818184172667465):0.37486604596323358507,A0A0B8SYP3_9SPHI|OUT|Bacteria|undef|Bacteroidetes:0.17022233300653946686):0.0;
