# Supplementary material for: Comparative genomics of the tardigrades Hypsibius dujardini and Ramazzottius varieornatus
Source: PLoS Biol. 2017 Jul 27;15(7):e2002266. doi: 10.1371/journal.pbio.2002266 (PMC5531438; doi:10.1371/journal.pbio.2002266)
Supplement: S5 Data — These data are the phylogenies from which putative HGTs were classified by taxon-of-origin. This compressed file (tar-gzipped) contains a directory, that holds five subdirectories, “complex”, “metazoan”, “non-metazoan”, “prokaryotes”, “viruses”. In each subdirectory is the set of text files containing NEWICK format trees for putative HGT loci generated by RAXML search, as described in the Methods. Each tree has a name of the form “RAxML_bestTree.bHd00409.1.faa.aln.ml.newick”: RAXML best tree for gene bHd00409.1, amino acid fasta alignment, generated with maximum likelihood, NEWICK format. (GZ) [file pbio.2002266.s022.tar.gz › S5_Data/prokaryotes/RAxML_bestTree.bHd17030.1.fasta.aln.ml]

(((W7VIZ8_9ACTN|OUT|Bacteria|undef|Actinobacteria:0.00000100000050002909,D9TBD4_MICAI|OUT|Bacteria|undef|Actinobacteria:0.00416738426331165600):0.08715241870983449213,F4FDY6_VERMA|OUT|Bacteria|undef|Actinobacteria:0.11936133946385289739):0.05386088076282098680,(((U5W326_9ACTN|OUT|Bacteria|undef|Actinobacteria:0.33127617487412830410,(R1HWM8_9PSEU|OUT|Bacteria|undef|Actinobacteria:0.21217047100011235394,(A0A0Q7NB76_9NOCA|OUT|Bacteria|undef|Actinobacteria:0.08799647526059627134,U5E922_NOCAS|OUT|Bacteria|undef|Actinobacteria:0.11988852806669647588):0.51004125455583571025):0.10304152279059866637):0.06265183540713595289,((A0A0F2T6H3_9ACTN|OUT|Bacteria|undef|Actinobacteria:0.00375902967729696991,A0A0F2THS7_9ACTN|OUT|Bacteria|undef|Actinobacteria:0.00000100000050002909):0.76584921381227988313,(((bHd17030.1:0.70128948584477601713,(F2RKF3_STRVP|OUT|Bacteria|undef|Actinobacteria:0.26937223365194057356,(A0A069JVN0_9ACTN|OUT|Bacteria|undef|Actinobacteria:0.06743170665172971978,G2NEL7_STREK|OUT|Bacteria|undef|Actinobacteria:0.03897339854303126516):0.23704323386172376775):0.31421734607306245346):0.48379808260207551873,A0A0U5FPC3_9EURO|OUT|Eukaryota|Fungi|Ascomycota:1.31986512130108346597):0.10449951861007829301,(S0FSA9_9FIRM|OUT|Bacteria|undef|Firmicutes:1.34466519713392562707,S0FQE1_9FIRM|OUT|Bacteria|undef|Firmicutes:1.36718493200861379577):0.12549492029717551622):0.10901764833543643729):0.37540280026511213540):0.07026964554359800552,(A8LVQ6_SALAI|OUT|Bacteria|undef|Actinobacteria:0.03601882793552913659,A4X5G2_SALTO|OUT|Bacteria|undef|Actinobacteria:0.09159253536518573158):0.31385609476540776708):0.04227033685594662471,A8LUM8_SALAI|OUT|Bacteria|undef|Actinobacteria:0.17805376009329146325):0.0;
