# Supplementary material for: Comparative genomics of the tardigrades Hypsibius dujardini and Ramazzottius varieornatus
Source: PLoS Biol. 2017 Jul 27;15(7):e2002266. doi: 10.1371/journal.pbio.2002266 (PMC5531438; doi:10.1371/journal.pbio.2002266)
Supplement: S5 Data — These data are the phylogenies from which putative HGTs were classified by taxon-of-origin. This compressed file (tar-gzipped) contains a directory, that holds five subdirectories, “complex”, “metazoan”, “non-metazoan”, “prokaryotes”, “viruses”. In each subdirectory is the set of text files containing NEWICK format trees for putative HGT loci generated by RAXML search, as described in the Methods. Each tree has a name of the form “RAxML_bestTree.bHd00409.1.faa.aln.ml.newick”: RAXML best tree for gene bHd00409.1, amino acid fasta alignment, generated with maximum likelihood, NEWICK format. (GZ) [file pbio.2002266.s022.tar.gz › S5_Data/prokaryotes/RAxML_bestTree.bHd17075.1.fasta.aln.ml]

(((A3U9W4_CROAH|OUT|Bacteria|undef|Bacteroidetes:0.57418923373927621689,((bHd17075.1:1.17969414096942526449,(A0A0A7LMV3_9BACT|OUT|Bacteria|undef|Bacteroidetes:0.96520533139967834568,(A0A0N1AL07_9PROT|OUT|Bacteria|undef|Proteobacteria:0.37730588495825240214,(F3LNI6_9BURK|OUT|Bacteria|undef|Proteobacteria:0.30806035160591893618,I0HLB7_RUBGI|OUT|Bacteria|undef|Proteobacteria:0.40187740567973012640):0.40020578966788855624):0.24423523204565283917):0.17325687285590155029):0.05076159176507898801,(((A0A0P0NCB8_9SPHI|OUT|Bacteria|undef|Bacteroidetes:0.21678931719584171312,(((A0A081PJI3_9SPHI|OUT|Bacteria|undef|Bacteroidetes:0.44504837297303784238,A0A0D0GH51_9SPHI|OUT|Bacteria|undef|Bacteroidetes:0.29516891036556036632):0.11638047661034428559,((W6TVG7_9SPHI|OUT|Bacteria|undef|Bacteroidetes:0.23811452133570407130,A6EIJ8_9SPHI|OUT|Bacteria|undef|Bacteroidetes:0.31604180418987204426):0.15313549021199743261,(A0A0J1BIN5_9SPHI|OUT|Bacteria|undef|Bacteroidetes:0.30978682087345821294,(A0A0Q5NT98_9SPHI|OUT|Bacteria|undef|Bacteroidetes:0.11639031245102807177,A0A0Q5TZ08_9SPHI|OUT|Bacteria|undef|Bacteroidetes:0.13357882392353270795):0.09684569262332867745):0.06318103789198133147):0.21624923942199966720):0.22644218030183782542,W6U7G2_9SPHI|OUT|Bacteria|undef|Bacteroidetes:0.17618806749208010265):0.12349696004085639056):0.41462106664395442790,F4C6T3_SPHS2|OUT|Bacteria|undef|Bacteroidetes:0.53597798272849983547):0.32819170770625116784,H1XZJ5_9SPHI|OUT|Bacteria|undef|Bacteroidetes:0.60378445658243529159):0.17800268031965590931):0.44500722032213979595):0.41945432765678442033,A0A0Q7FUZ1_9FLAO|OUT|Bacteria|undef|Bacteroidetes:0.08217759202565816379):0.05607396631166749329,(A0A124F519_9FLAO|OUT|Bacteria|undef|Bacteroidetes:0.13986329402532804433,J0RU51_9FLAO|OUT|Bacteria|undef|Bacteroidetes:0.22786112996592752800):0.05841051533734372553,A0A0Q0WD26_9FLAO|OUT|Bacteria|undef|Bacteroidetes:0.22762816015272788195):0.0;
