# Supplementary material for: Comparative genomics of the tardigrades Hypsibius dujardini and Ramazzottius varieornatus
Source: PLoS Biol. 2017 Jul 27;15(7):e2002266. doi: 10.1371/journal.pbio.2002266 (PMC5531438; doi:10.1371/journal.pbio.2002266)
Supplement: S5 Data — These data are the phylogenies from which putative HGTs were classified by taxon-of-origin. This compressed file (tar-gzipped) contains a directory, that holds five subdirectories, “complex”, “metazoan”, “non-metazoan”, “prokaryotes”, “viruses”. In each subdirectory is the set of text files containing NEWICK format trees for putative HGT loci generated by RAXML search, as described in the Methods. Each tree has a name of the form “RAxML_bestTree.bHd00409.1.faa.aln.ml.newick”: RAXML best tree for gene bHd00409.1, amino acid fasta alignment, generated with maximum likelihood, NEWICK format. (GZ) [file pbio.2002266.s022.tar.gz › S5_Data/prokaryotes/RAxML_bestTree.bHd17084.1.fasta.aln.ml]

((CATA_CALJA|IN|Eukaryota|Metazoa|Chordata:0.00271007058403183437,F7C817_CALJA|IN|Eukaryota|Metazoa|Chordata:0.00509109849566515178):0.05782406755979937335,((((I1F2G2_AMPQE|IN|Eukaryota|Metazoa|Porifera:0.38089753086190364373,(K1PNZ5_CRAGI|IN|Eukaryota|Metazoa|Mollusca:0.33493433041651055060,(((((A0A0F5K363_9BURK|OUT|Bacteria|undef|Proteobacteria:0.28702292005585189338,(K8R0D9_9BURK|OUT|Bacteria|undef|Proteobacteria:0.01621834708814617887,(G8MBW9_9BURK|OUT|Bacteria|undef|Proteobacteria:0.03950643859138017189,R4WKK1_9BURK|OUT|Bacteria|undef|Proteobacteria:0.05790480849395404639):0.01994873302040879245):0.16827874892280675345):0.09450669662776847724,(((A0A0T6VC15_9PSED|OUT|Bacteria|undef|Proteobacteria:0.00787344795807696715,A0A0T6VWI5_9PSED|OUT|Bacteria|undef|Proteobacteria:0.00000100000050002909):0.07769924047014056812,(A0A0C2S5P7_PSEST|OUT|Bacteria|undef|Proteobacteria:0.02668601112644348669,((M2UWZ8_PSEST|OUT|Bacteria|undef|Proteobacteria:0.01346377212477275868,((H7EUC0_PSEST|OUT|Bacteria|undef|Proteobacteria:0.00297174294952948269,(A0A098FVT6_9PSED|OUT|Bacteria|undef|Proteobacteria:0.00289946794313739173,V4QAE1_PSECO|OUT|Bacteria|undef|Proteobacteria:0.00180778502848372288):0.00356768405985721142):0.00906675110004434744,A0A023WYW3_PSEST|OUT|Bacteria|undef|Proteobacteria:0.01006475678764372043):0.00892020504987081284):0.01070166967242081393,(F2MV28_PSEU6|OUT|Bacteria|undef|Proteobacteria:0.00219621504321747436,A0A0H3YSQ8_PSEST|OUT|Bacteria|undef|Proteobacteria:0.00571149582146307597):0.01187166460831025859):0.01119771203976116167):0.06646751944884460306):0.22643954902866483825,A0A077ZM53_TRITR|IN|Eukaryota|Metazoa|Nematoda:0.64411029944870679120):0.06435761206910109444):0.14969487514610371748,((((Q0W6G9_METAR|OUT|Archaea|undef|Euryarchaeota:0.25217525431172321815,((A0A0P0JCQ8_9EURY|OUT|Archaea|undef|Euryarchaeota:0.00000100000050002909,A0A0E3NED0_METTE|OUT|Archaea|undef|Euryarchaeota:0.00000100000050002909):0.06782144690608260529,A0A0E3WUV0_9EURY|OUT|Archaea|undef|Euryarchaeota:0.07396623582343464509):0.18928749460187599407):0.22803040443278904670,A0A017T5K6_9DELT|OUT|Bacteria|undef|Proteobacteria:0.43538676623557065470):0.09885172994594836060,A0A0P8A077_9EURY|OUT|Archaea|undef|Euryarchaeota:0.40128644952107372923):0.07804601932509690199,bHd17084.1:0.42203975448609126753):0.02317649730327619312):2.32740380066523044889,((A8XYN6_CAEBR|IN|Eukaryota|Metazoa|Nematoda:0.05457922626955375583,((G0PA24_CAEBE|IN|Eukaryota|Metazoa|Nematoda:0.01420616363208858021,G0MQA6_CAEBE|IN|Eukaryota|Metazoa|Nematoda:0.00000100000050002909):0.06888244836075663180,E3MMR7_CAERE|IN|Eukaryota|Metazoa|Nematoda:0.07070062875098853672):0.03903543605725206395):0.44494032460472476842,((A0A090LEW3_STRRB|IN|Eukaryota|Metazoa|Nematoda:0.12376722210503660060,(A0A0N5BAP4_STREA|IN|Eukaryota|Metazoa|Nematoda:0.02178829912280612000,A0A0K0FU80_9BILA|IN|Eukaryota|Metazoa|Nematoda:0.02970159113301549386):0.05862499257938096758):0.33448976846651179429,U1P0B7_ASCSU|IN|Eukaryota|Metazoa|Nematoda:0.40732323298566691649):0.07211519410785363626):0.17704382966920959031):0.12615825038114059087,(T1F193_HELRO|IN|Eukaryota|Metazoa|Annelida:0.28061832535295677671,T1FMR4_HELRO|IN|Eukaryota|Metazoa|Annelida:0.12846902616841421318):0.34574619184719668219):0.07646372749643530475):0.05809838312397318932):0.26717900253054882587,A0A0P7TY51_9TELE|IN|Eukaryota|Metazoa|Chordata:0.21200405966994623208):0.03816477384455854022,(A0A091J471_9AVES|IN|Eukaryota|Metazoa|Chordata:0.07122219361228970813,A0A091H0I0_BUCRH|IN|Eukaryota|Metazoa|Chordata:0.06657875434276806781):0.09891007245344422827):0.08555196396672370973,F1SGS9_PIG|IN|Eukaryota|Metazoa|Chordata:0.07496835755851269378):0.01741619090188249383,H0WTS2_OTOGA|IN|Eukaryota|Metazoa|Chordata:0.05310778368971410396):0.0;
