# Supplementary material for: Comparative genomics of the tardigrades Hypsibius dujardini and Ramazzottius varieornatus
Source: PLoS Biol. 2017 Jul 27;15(7):e2002266. doi: 10.1371/journal.pbio.2002266 (PMC5531438; doi:10.1371/journal.pbio.2002266)
Supplement: S5 Data — These data are the phylogenies from which putative HGTs were classified by taxon-of-origin. This compressed file (tar-gzipped) contains a directory, that holds five subdirectories, “complex”, “metazoan”, “non-metazoan”, “prokaryotes”, “viruses”. In each subdirectory is the set of text files containing NEWICK format trees for putative HGT loci generated by RAXML search, as described in the Methods. Each tree has a name of the form “RAxML_bestTree.bHd00409.1.faa.aln.ml.newick”: RAXML best tree for gene bHd00409.1, amino acid fasta alignment, generated with maximum likelihood, NEWICK format. (GZ) [file pbio.2002266.s022.tar.gz › S5_Data/prokaryotes/RAxML_bestTree.bHd17085.1.fasta.aln.ml]

(G8MBW9_9BURK|OUT|Bacteria|undef|Proteobacteria:0.00214881744935569189,(R4WKK1_9BURK|OUT|Bacteria|undef|Proteobacteria:0.05930710245735874853,(K8R0D9_9BURK|OUT|Bacteria|undef|Proteobacteria:0.01196354746954634771,(((bHd17085.1:0.45547889628941390372,A0A0P8A077_9EURY|OUT|Archaea|undef|Euryarchaeota:0.48691320996903864060):0.12325080721521324001,(A0A077ZM53_TRITR|IN|Eukaryota|Metazoa|Nematoda:0.49643727537096044022,((T1FMR4_HELRO|IN|Eukaryota|Metazoa|Annelida:0.53499609669968894998,(K1PNZ5_CRAGI|IN|Eukaryota|Metazoa|Mollusca:0.38946740984145894471,((I1F2G2_AMPQE|IN|Eukaryota|Metazoa|Porifera:0.39682593875488436641,(A0A067RLP1_ZOONE|IN|Eukaryota|Metazoa|Arthropoda:0.32936850171062381776,A0A0L7R9M2_9HYME|IN|Eukaryota|Metazoa|Arthropoda:0.49009192397209117020):0.18431182443776378266):0.08589225079220740022,(((Q05B04_XENTR|IN|Eukaryota|Metazoa|Chordata:0.18922386650403316688,A0A093C6Q8_TAUER|IN|Eukaryota|Metazoa|Chordata:0.13768109080741919303):0.04808792035551516519,H0WTS2_OTOGA|IN|Eukaryota|Metazoa|Chordata:0.14340693356719841356):0.04116864806202893967,(A0A0P7TY51_9TELE|IN|Eukaryota|Metazoa|Chordata:0.10458062385499218572,((A0A0R4II89_DANRE|IN|Eukaryota|Metazoa|Chordata:0.00000100000050002909,A0A0R4IGK9_DANRE|IN|Eukaryota|Metazoa|Chordata:0.00000100000050002909):0.09624152339645179743,H2L8K1_ORYLA|IN|Eukaryota|Metazoa|Chordata:0.14505179124022316017):0.03927102966582741300):0.13165799065950520297):0.33596632995080172313):0.05001518969908790718):0.08676963243626460709):0.16325325083232666845,((H2WK08_CAEJA|IN|Eukaryota|Metazoa|Nematoda:0.26374508390024492543,(G0MQA6_CAEBE|IN|Eukaryota|Metazoa|Nematoda:0.08211959732718858429,A8XYN6_CAEBR|IN|Eukaryota|Metazoa|Nematoda:0.09434985668858678065):0.24157499836130669202):0.30372083557077428351,(U1P0B7_ASCSU|IN|Eukaryota|Metazoa|Nematoda:0.52105580335540646608,(A0A0K0FU80_9BILA|IN|Eukaryota|Metazoa|Nematoda:0.05772175086513377934,(A0A0K0EDC6_STRER|IN|Eukaryota|Metazoa|Nematoda:0.06793914356615676775,A0A090LEW3_STRRB|IN|Eukaryota|Metazoa|Nematoda:0.10683859369593705357):0.05421945013399088326):0.37574435151951651735):0.07778267865765854661):0.17341882893184609737):2.74161165008668472609):0.14577192768455229932):0.11647150461135696853,((A0A0C2S5P7_PSEST|OUT|Bacteria|undef|Proteobacteria:0.03443551512342279963,(A0A0T8L047_STREE|OUT|Bacteria|undef|Firmicutes:0.01320907973192059735,(A4VFJ6_PSEU5|OUT|Bacteria|undef|Proteobacteria:0.00000100000050002909,(F2MV28_PSEU6|OUT|Bacteria|undef|Proteobacteria:0.00160001724949022429,((A0A023WYW3_PSEST|OUT|Bacteria|undef|Proteobacteria:0.00981754747686787443,(((V4QAE1_PSECO|OUT|Bacteria|undef|Proteobacteria:0.00483008006331253886,A0A098FVT6_9PSED|OUT|Bacteria|undef|Proteobacteria:0.00000100000050002909):0.00323135342530566196,(H7EUC0_PSEST|OUT|Bacteria|undef|Proteobacteria:0.00159307586889921343,A0A0T6VN46_9PSED|OUT|Bacteria|undef|Proteobacteria:0.01311156268063880075):0.00484965265183480952):0.00164958307987451416,((I4CZF6_PSEST|OUT|Bacteria|undef|Proteobacteria:0.00812980190439574479,L0GSK7_PSEST|OUT|Bacteria|undef|Proteobacteria:0.01979954891344572199):0.00651842006451756190,A0A0D7EAK8_PSEST|OUT|Bacteria|undef|Proteobacteria:0.00158959685137728484):0.00968523230507480244):0.00649567001472297484):0.01983970463071506665,S6JI83_PSEST|OUT|Bacteria|undef|Proteobacteria:0.00473407396101273390):0.00822646518222888007):0.00159827283194266534):0.00644296655290682672):0.01303116027141122853):0.06779567659176520544,(A0A0T6VWI5_9PSED|OUT|Bacteria|undef|Proteobacteria:0.00000100000050002909,A0A0T6VC15_9PSED|OUT|Bacteria|undef|Proteobacteria:0.00811861649975664616):0.07715750844323285285):0.22543127929865011683):0.28418929646475127315):0.02487668043889727093):0.03843247536033550515,A0A060PDC5_9BURK|OUT|Bacteria|undef|Proteobacteria:0.00425921375336919643):0.0;
