# Supplementary material for: Comparative genomics of the tardigrades Hypsibius dujardini and Ramazzottius varieornatus
Source: PLoS Biol. 2017 Jul 27;15(7):e2002266. doi: 10.1371/journal.pbio.2002266 (PMC5531438; doi:10.1371/journal.pbio.2002266)
Supplement: S5 Data — These data are the phylogenies from which putative HGTs were classified by taxon-of-origin. This compressed file (tar-gzipped) contains a directory, that holds five subdirectories, “complex”, “metazoan”, “non-metazoan”, “prokaryotes”, “viruses”. In each subdirectory is the set of text files containing NEWICK format trees for putative HGT loci generated by RAXML search, as described in the Methods. Each tree has a name of the form “RAxML_bestTree.bHd00409.1.faa.aln.ml.newick”: RAXML best tree for gene bHd00409.1, amino acid fasta alignment, generated with maximum likelihood, NEWICK format. (GZ) [file pbio.2002266.s022.tar.gz › S5_Data/prokaryotes/RAxML_bestTree.bHd17195.1.fasta.aln.ml]

(((A0A0A7LMV3_9BACT|OUT|Bacteria|undef|Bacteroidetes:0.03642477766463942529,A0A0M3RVX3_9BACT|OUT|Bacteria|undef|Bacteroidetes:0.09487757918517744637):0.70374726013753685638,A0A0N7HWE1_9BACT|OUT|Bacteria|undef|Bacteroidetes:0.44179951984540488663):0.14312970350925538487,((((G8T9V8_NIAKG|OUT|Bacteria|undef|Bacteroidetes:0.88454414622941990309,(J0LI51_9BACT|OUT|Bacteria|undef|Bacteroidetes:1.00440441798239343818,(A0A0D8JC81_9BACT|OUT|Bacteria|undef|Bacteroidetes:0.78553040747155833401,A0A0S8HH09_9BACE|OUT|Bacteria|undef|Bacteroidetes:0.75194715034676129495):0.34040217881018358659):0.08725006434011016443):0.23983105547892677456,((A0A0N0J7U0_9PROT|OUT|Bacteria|undef|Proteobacteria:0.34201304406463095553,F3LNI6_9BURK|OUT|Bacteria|undef|Proteobacteria:0.92162198889935420532):0.45090889787027976787,(((A0A0Q0WD26_9FLAO|OUT|Bacteria|undef|Bacteroidetes:0.27088442584425664883,(A0A0Q9E0I3_9FLAO|OUT|Bacteria|undef|Bacteroidetes:0.12209430044619769273,A5FGA3_FLAJ1|OUT|Bacteria|undef|Bacteroidetes:0.11208794659650764269):0.08309792613116064042):0.34760249656937269869,(T2KKM1_9FLAO|OUT|Bacteria|undef|Bacteroidetes:0.62002819605428183269,A0A0D5YP43_9FLAO|OUT|Bacteria|undef|Bacteroidetes:0.41807157465836042309):0.09208589805260397609):0.22541181849824634686,I3YYL3_AEQSU|OUT|Bacteria|undef|Bacteroidetes:0.86906228517902317510):0.32603936250982301637):0.04379604730568766036):0.28385083290105589393,(bHd17195.1:1.58564125039445680265,A0A0Q5TIY0_9BACT|OUT|Bacteria|undef|Bacteroidetes:1.23410489467066009084):0.18495214064370377183):0.04139455589320000656,(H8KXQ6_SOLCM|OUT|Bacteria|undef|Bacteroidetes:0.42805058089087894002,(A0A0Q0ZF08_9SPHI|OUT|Bacteria|undef|Bacteroidetes:0.36069312928144170449,A0A0Q5NT98_9SPHI|OUT|Bacteria|undef|Bacteroidetes:0.19688052529643998434):0.64564849252957701164):0.29774008790847966699):0.11037364421420248206,A1ZH46_9BACT|OUT|Bacteria|undef|Bacteroidetes:0.77584968399712128662):0.0;
