# Supplementary material for: Comparative genomics of the tardigrades Hypsibius dujardini and Ramazzottius varieornatus
Source: PLoS Biol. 2017 Jul 27;15(7):e2002266. doi: 10.1371/journal.pbio.2002266 (PMC5531438; doi:10.1371/journal.pbio.2002266)
Supplement: S5 Data — These data are the phylogenies from which putative HGTs were classified by taxon-of-origin. This compressed file (tar-gzipped) contains a directory, that holds five subdirectories, “complex”, “metazoan”, “non-metazoan”, “prokaryotes”, “viruses”. In each subdirectory is the set of text files containing NEWICK format trees for putative HGT loci generated by RAXML search, as described in the Methods. Each tree has a name of the form “RAxML_bestTree.bHd00409.1.faa.aln.ml.newick”: RAXML best tree for gene bHd00409.1, amino acid fasta alignment, generated with maximum likelihood, NEWICK format. (GZ) [file pbio.2002266.s022.tar.gz › S5_Data/prokaryotes/RAxML_bestTree.bHd17226.1.fasta.aln.ml]

(((((((A0A0N0K3Y2_9CAUL|OUT|Bacteria|undef|Proteobacteria:0.13160678514503004743,D9QGD4_BRESC|OUT|Bacteria|undef|Proteobacteria:0.12287129426330981041):0.40954833024671433162,(A0A109D059_AGRVI|OUT|Bacteria|undef|Proteobacteria:0.04547473824671326159,B9JVU8_AGRVS|OUT|Bacteria|undef|Proteobacteria:0.01123996108198728298):1.02970915771054016830):0.14393955372404301785,((A0A0C5L5K3_9SPHN|OUT|Bacteria|undef|Proteobacteria:0.37621581712367735406,A0A0Q4CQ66_9SPHN|OUT|Bacteria|undef|Proteobacteria:0.42597526923525702580):0.42590270156177789662,(A0A084EKA9_SPHYA|OUT|Bacteria|undef|Proteobacteria:0.35922635875269870454,(J3AMZ1_9SPHN|OUT|Bacteria|undef|Proteobacteria:0.25116169203847177327,A0A0S6WXS5_9SPHN|OUT|Bacteria|undef|Proteobacteria:0.28905975583083498570):0.25011650116519162923):0.20236428253925428655):0.11952980866283577366):0.51232099794587726560,W0RBG6_9BACT|OUT|Bacteria|undef|Gemmatimonadetes:0.42892714725026120925):0.14098971394264595003,((Q1IQ24_KORVE|OUT|Bacteria|undef|Acidobacteria:0.49590633914046189368,(A0A0F3L0R4_9GAMM|OUT|Bacteria|undef|Proteobacteria:0.69677045394879078000,A0A0Q4GDB9_9SPHN|OUT|Bacteria|undef|Proteobacteria:0.63250613061339833187):0.16179311266194956742):0.33582911094738204794,((bHd17226.1:1.24533904544640572354,(W0V6B1_9BURK|OUT|Bacteria|undef|Proteobacteria:0.39322066318505427551,(G8NU30_GRAMM|OUT|Bacteria|undef|Acidobacteria:0.28567497670920266595,E8X1P4_GRATM|OUT|Bacteria|undef|Acidobacteria:0.28332970083931147132):0.06950495370072397316):0.25251131293368550557):0.66415555825710903548,A0A068NZ20_9BACT|OUT|Bacteria|undef|Armatimonadetes:0.67571310080408319987):0.08074989196666743085):0.10714817140480385749):0.15479688080058731647,Q029V9_SOLUE|OUT|Bacteria|undef|Acidobacteria:0.32851490049784515257):0.12269367525588976975,A0A089I8A6_9BACL|OUT|Bacteria|undef|Firmicutes:0.66593371441832993618,F0SJZ5_RUBBR|OUT|Bacteria|undef|Planctomycetes:0.65000242076614400677):0.0;
