# Supplementary material for: Comparative genomics of the tardigrades Hypsibius dujardini and Ramazzottius varieornatus
Source: PLoS Biol. 2017 Jul 27;15(7):e2002266. doi: 10.1371/journal.pbio.2002266 (PMC5531438; doi:10.1371/journal.pbio.2002266)
Supplement: S5 Data — These data are the phylogenies from which putative HGTs were classified by taxon-of-origin. This compressed file (tar-gzipped) contains a directory, that holds five subdirectories, “complex”, “metazoan”, “non-metazoan”, “prokaryotes”, “viruses”. In each subdirectory is the set of text files containing NEWICK format trees for putative HGT loci generated by RAXML search, as described in the Methods. Each tree has a name of the form “RAxML_bestTree.bHd00409.1.faa.aln.ml.newick”: RAXML best tree for gene bHd00409.1, amino acid fasta alignment, generated with maximum likelihood, NEWICK format. (GZ) [file pbio.2002266.s022.tar.gz › S5_Data/prokaryotes/RAxML_bestTree.bHd17229.1.fasta.aln.ml]

((A0A087ZMU8_APIME|IN|Eukaryota|Metazoa|Arthropoda:2.72827760646168426817,(bHd17229.1:0.30997087044266946609,((G8NU30_GRAMM|OUT|Bacteria|undef|Acidobacteria:0.32195855722818417233,E8X1P4_GRATM|OUT|Bacteria|undef|Acidobacteria:0.31236157398660252538):0.15710952127593905137,W0V6B1_9BURK|OUT|Bacteria|undef|Proteobacteria:0.39580871234516068480):0.24329168043525742360):0.64468855577218275865):0.24555578026707583494,((I4VQH5_9GAMM|OUT|Bacteria|undef|Proteobacteria:0.01365827008907534966,A0A0Q8DLZ4_9GAMM|OUT|Bacteria|undef|Proteobacteria:0.01605913259165951679):0.79930049866739549813,(((A4A0F3_9PLAN|OUT|Bacteria|undef|Planctomycetes:0.33123954825193835383,D2R6Q4_PIRSD|OUT|Bacteria|undef|Planctomycetes:0.31504925881590656322):0.29320125077216702136,(((A0A0Q9NR15_9BACL|OUT|Bacteria|undef|Firmicutes:0.02992042616665330917,A0A0Q9NZR2_9BACL|OUT|Bacteria|undef|Firmicutes:0.07884720195308675406):0.14061215238280314055,(A0A0Q9KRP6_9BACL|OUT|Bacteria|undef|Firmicutes:0.00000100000050002909,(A0A0Q9SDD7_9BACL|OUT|Bacteria|undef|Firmicutes:0.04921220651467445029,A0A0Q7JBQ4_9BACL|OUT|Bacteria|undef|Firmicutes:0.00000100000050002909):0.00853559589984211400):0.18258431919094053608):0.19964868099517951716,((A0A0Q1EMM0_9BACI|OUT|Bacteria|undef|Firmicutes:0.28706317556986954420,(W7CTI3_9LIST|OUT|Bacteria|undef|Firmicutes:0.18942136404363840718,A0A099WDC2_9LIST|OUT|Bacteria|undef|Firmicutes:0.13931671776519180539):0.56758323781802710872):0.16179258235290830403,A0A0Q4QJX4_9BACL|OUT|Bacteria|undef|Firmicutes:0.53790721826441301179):0.02072877650427471657):0.38267714658234275316):0.20681372419235755089,(E8X390_GRATM|OUT|Bacteria|undef|Acidobacteria:0.44851714876138143451,(I3ZFB9_TERRK|OUT|Bacteria|undef|Acidobacteria:0.40628189700865080525,E8V1M4_TERSS|OUT|Bacteria|undef|Acidobacteria:0.29808354031732064993):0.08887119167602801351):0.13458259135882055801):0.13021615982924164556):0.11562271385296934989,G8NVQ3_GRAMM|OUT|Bacteria|undef|Acidobacteria:0.77025440646518517074):0.0;
