# Supplementary material for: Comparative genomics of the tardigrades Hypsibius dujardini and Ramazzottius varieornatus
Source: PLoS Biol. 2017 Jul 27;15(7):e2002266. doi: 10.1371/journal.pbio.2002266 (PMC5531438; doi:10.1371/journal.pbio.2002266)
Supplement: S5 Data — These data are the phylogenies from which putative HGTs were classified by taxon-of-origin. This compressed file (tar-gzipped) contains a directory, that holds five subdirectories, “complex”, “metazoan”, “non-metazoan”, “prokaryotes”, “viruses”. In each subdirectory is the set of text files containing NEWICK format trees for putative HGT loci generated by RAXML search, as described in the Methods. Each tree has a name of the form “RAxML_bestTree.bHd00409.1.faa.aln.ml.newick”: RAXML best tree for gene bHd00409.1, amino acid fasta alignment, generated with maximum likelihood, NEWICK format. (GZ) [file pbio.2002266.s022.tar.gz › S5_Data/prokaryotes/RAxML_bestTree.bHd17252.1.fasta.aln.ml]

((bHd17252.1:1.69337996987096728319,(A0A0G2ZTK7_9DELT|OUT|Bacteria|undef|Proteobacteria:0.67023464640575480811,(((F7VP95_SORMK|OUT|Eukaryota|Fungi|Ascomycota:1.34517265048474832234,(J2KGV6_9BURK|OUT|Bacteria|undef|Proteobacteria:1.44859438274679463987,((A0A102EUB4_9BURK|OUT|Bacteria|undef|Proteobacteria:0.13332526738146047163,Q0BHP8_BURCM|OUT|Bacteria|undef|Proteobacteria:0.13802913717718362507):1.03656169408672504950,(A0A0Q4UMN4_9MICO|OUT|Bacteria|undef|Actinobacteria:0.88436079306152393098,A0A0Q4UW80_9MICO|OUT|Bacteria|undef|Actinobacteria:0.72052992501412860271):0.28313605305394839995):0.13013229766393308307):0.14765893505371671668):0.11901023532556539997,(A0A0Q7QJ83_9ACTN|OUT|Bacteria|undef|Actinobacteria:0.88928015408872296277,(A0A0Q5AB01_9MICO|OUT|Bacteria|undef|Actinobacteria:0.75828823935360145647,(A0A0Q5BHM1_9MICO|OUT|Bacteria|undef|Actinobacteria:0.28847172644950458409,A0A0Q5AU06_9MICO|OUT|Bacteria|undef|Actinobacteria:0.22772833688999497004):0.18980463344400352876):0.14563247179064012227):0.05687622497956881795):0.08475835351643483395,(A0A0K1ENL9_CHOCO|OUT|Bacteria|undef|Proteobacteria:0.67234401899036655426,(A5KSB1_9BACT|OUT|Bacteria|undef|Candidatus_Saccharibacteria:1.17254870262693766669,(A0A0H2XPU8_BURCA|OUT|Bacteria|undef|Proteobacteria:0.00000100000050002909,B1K0U1_BURCC|OUT|Bacteria|undef|Proteobacteria:0.00367048553944120592):0.59580836400059955515):0.17070245888411744728):0.21647937950232179483):0.04312571236262507934):0.16251437854273581562):0.38053551496737181292,A0A0Q5WJX6_9ACTN|OUT|Bacteria|undef|Actinobacteria:0.34686256359959399820,A0A0Q5VCD7_9ACTN|OUT|Bacteria|undef|Actinobacteria:0.28089828686175483119):0.0;
