# Supplementary material for: Comparative genomics of the tardigrades Hypsibius dujardini and Ramazzottius varieornatus
Source: PLoS Biol. 2017 Jul 27;15(7):e2002266. doi: 10.1371/journal.pbio.2002266 (PMC5531438; doi:10.1371/journal.pbio.2002266)
Supplement: S5 Data — These data are the phylogenies from which putative HGTs were classified by taxon-of-origin. This compressed file (tar-gzipped) contains a directory, that holds five subdirectories, “complex”, “metazoan”, “non-metazoan”, “prokaryotes”, “viruses”. In each subdirectory is the set of text files containing NEWICK format trees for putative HGT loci generated by RAXML search, as described in the Methods. Each tree has a name of the form “RAxML_bestTree.bHd00409.1.faa.aln.ml.newick”: RAXML best tree for gene bHd00409.1, amino acid fasta alignment, generated with maximum likelihood, NEWICK format. (GZ) [file pbio.2002266.s022.tar.gz › S5_Data/prokaryotes/RAxML_bestTree.bHd17574.1.fasta.aln.ml]

((((((A0A0Q5TZ08_9SPHI|OUT|Bacteria|undef|Bacteroidetes:0.11447610883886630284,A0A0Q5NT98_9SPHI|OUT|Bacteria|undef|Bacteroidetes:0.14260044195532461941):0.10684366708020762160,(A0A0Q0ZF08_9SPHI|OUT|Bacteria|undef|Bacteroidetes:0.33271339084356937876,(((F4C6T3_SPHS2|OUT|Bacteria|undef|Bacteroidetes:0.65557523363728442689,(Q11P62_CYTH3|OUT|Bacteria|undef|Bacteroidetes:1.01983319287747020709,((bHd17574.1:1.07514708180352402955,((A0A0Q5DYA5_9BURK|OUT|Bacteria|undef|Proteobacteria:0.87177228888605207135,F8F148_TRECH|OUT|Bacteria|undef|Spirochaetes:1.24056917704532776447):0.04549207033687295565,A0A0Q7SRA7_9BURK|OUT|Bacteria|undef|Proteobacteria:0.99533018057926592181):0.10258162306260922014):0.13277553839848232897,(A0A0X7BB72_9FLAO|OUT|Bacteria|undef|Bacteroidetes:0.82969893606895561700,(A2U0Z3_9FLAO|OUT|Bacteria|undef|Bacteroidetes:0.06270091103767738705,A0A0N0CGB1_9FLAO|OUT|Bacteria|undef|Bacteroidetes:0.02836823150953341963):0.51170824396713265880):0.44159828376519905113):0.08777916811671512831):0.47052737399553046238):0.34883134777355906397,W6U7G2_9SPHI|OUT|Bacteria|undef|Bacteroidetes:0.34649643507838390200):0.29186824545800138520,(W6TVG7_9SPHI|OUT|Bacteria|undef|Bacteroidetes:0.25597012538193586462,(A6EIJ8_9SPHI|OUT|Bacteria|undef|Bacteroidetes:0.24769186669631268471,C6Y2G2_PEDHD|OUT|Bacteria|undef|Bacteroidetes:0.30891029685924775716):0.10449628040997235856):0.14230108894282730847):0.04488314447491315723):0.03255973159683409057):0.14691628623781280427,A0A0J1BIN5_9SPHI|OUT|Bacteria|undef|Bacteroidetes:0.16231853808394558492):0.04760862694491865138,A0A0Q4LG95_9SPHI|OUT|Bacteria|undef|Bacteroidetes:0.19965928892269971251):0.08788401740958208530,A0A0C1G613_9SPHI|OUT|Bacteria|undef|Bacteroidetes:0.13469142666419772758):0.03727646284224323675,A0A0Q4GMQ3_9SPHI|OUT|Bacteria|undef|Bacteroidetes:0.09519070670572857273,A0A0T5VU66_9SPHI|OUT|Bacteria|undef|Bacteroidetes:0.04561356950475284333):0.0;
