# Supplementary material for: Comparative genomics of the tardigrades Hypsibius dujardini and Ramazzottius varieornatus
Source: PLoS Biol. 2017 Jul 27;15(7):e2002266. doi: 10.1371/journal.pbio.2002266 (PMC5531438; doi:10.1371/journal.pbio.2002266)
Supplement: S5 Data — These data are the phylogenies from which putative HGTs were classified by taxon-of-origin. This compressed file (tar-gzipped) contains a directory, that holds five subdirectories, “complex”, “metazoan”, “non-metazoan”, “prokaryotes”, “viruses”. In each subdirectory is the set of text files containing NEWICK format trees for putative HGT loci generated by RAXML search, as described in the Methods. Each tree has a name of the form “RAxML_bestTree.bHd00409.1.faa.aln.ml.newick”: RAXML best tree for gene bHd00409.1, amino acid fasta alignment, generated with maximum likelihood, NEWICK format. (GZ) [file pbio.2002266.s022.tar.gz › S5_Data/prokaryotes/RAxML_bestTree.bHd17656.1.fasta.aln.ml]

(A0A0K1PY06_9DELT|OUT|Bacteria|undef|Proteobacteria:0.14959759803924393973,(((A0A0Q7DYI7_9RHIZ|OUT|Bacteria|undef|Proteobacteria:0.01298119167087963093,A0A0Q6NV15_9RHIZ|OUT|Bacteria|undef|Proteobacteria:0.00952393761832198010):0.20223718949707114589,(((D2QRH1_SPILD|OUT|Bacteria|undef|Bacteroidetes:0.18469422727487294633,A0A0P9F9N6_9CHLR|OUT|Bacteria|undef|Chloroflexi:0.31748821358734063969):0.03256996932079219559,((A0A074KZ36_9BACT|OUT|Bacteria|undef|Bacteroidetes:0.31807838304397972884,(H6CCZ5_9BACL|OUT|Bacteria|undef|Firmicutes:0.90117699328520217694,bHd17656.1:1.29746991707569625518):0.15965947782490941265):0.05993317399815780572,(((F0IDZ3_9FLAO|OUT|Bacteria|undef|Bacteroidetes:0.01443890148393148568,(S3BGR4_9FLAO|OUT|Bacteria|undef|Bacteroidetes:0.00422698640585975841,E4MPC0_CAPOC|OUT|Bacteria|undef|Bacteroidetes:0.00000100000050002909):0.01128515306920933187):0.18590013856255660496,A0A0Q5ZNV0_9FLAO|OUT|Bacteria|undef|Bacteroidetes:0.12037513670151074596):0.08048847140778160603,(A8FYF5_SHESH|OUT|Bacteria|undef|Proteobacteria:0.42637689520550409172,A0A090VI81_9FLAO|OUT|Bacteria|undef|Bacteroidetes:0.21619544251512812227):0.03824817201271293876):0.01413205257727545919):0.05208313741180330136):0.05415279457311225619,((A0A0Q4Y6W1_9BURK|OUT|Bacteria|undef|Proteobacteria:0.07361621043079104310,Q0B7L0_BURCM|OUT|Bacteria|undef|Proteobacteria:0.12206097731892483205):0.09314035554660034244,C6XD81_METGS|OUT|Bacteria|undef|Proteobacteria:0.34131869757163846302):0.07698379685491309188):0.03675552656395366519):0.04223280839827218275,((A0A0Q6D8F1_9RHIZ|OUT|Bacteria|undef|Proteobacteria:0.00000100000050002909,A0A0Q6E326_9RHIZ|OUT|Bacteria|undef|Proteobacteria:0.00000100000050002909):0.20766125705076043939,A0A0S9QFS8_9RHIZ|OUT|Bacteria|undef|Proteobacteria:0.40430828790165529441):0.03364803194253350449):0.10227005738466911355,A0A0K1PXT7_9DELT|OUT|Bacteria|undef|Proteobacteria:0.13270141009587460568):0.0;
