# Supplementary material for: Comparative genomics of the tardigrades Hypsibius dujardini and Ramazzottius varieornatus
Source: PLoS Biol. 2017 Jul 27;15(7):e2002266. doi: 10.1371/journal.pbio.2002266 (PMC5531438; doi:10.1371/journal.pbio.2002266)
Supplement: S5 Data — These data are the phylogenies from which putative HGTs were classified by taxon-of-origin. This compressed file (tar-gzipped) contains a directory, that holds five subdirectories, “complex”, “metazoan”, “non-metazoan”, “prokaryotes”, “viruses”. In each subdirectory is the set of text files containing NEWICK format trees for putative HGT loci generated by RAXML search, as described in the Methods. Each tree has a name of the form “RAxML_bestTree.bHd00409.1.faa.aln.ml.newick”: RAXML best tree for gene bHd00409.1, amino acid fasta alignment, generated with maximum likelihood, NEWICK format. (GZ) [file pbio.2002266.s022.tar.gz › S5_Data/prokaryotes/RAxML_bestTree.bHd17657.1.fasta.aln.ml]

(A0A0Q6D8F1_9RHIZ|OUT|Bacteria|undef|Proteobacteria:0.00000100000050002909,(A0A0S9QFS8_9RHIZ|OUT|Bacteria|undef|Proteobacteria:0.42262805661955099579,(((bHd17657.1:1.37489829361312820843,(C6XD81_METGS|OUT|Bacteria|undef|Proteobacteria:0.31654412972035056439,(Q0B7L0_BURCM|OUT|Bacteria|undef|Proteobacteria:0.12273514537269768210,A0A0Q4Y6W1_9BURK|OUT|Bacteria|undef|Proteobacteria:0.07499371353717744493):0.09756826689787544138):0.02940092405735373823):0.03275192444400785302,((D2QRH1_SPILD|OUT|Bacteria|undef|Bacteroidetes:0.20945589478908940850,(A0A074KZ36_9BACT|OUT|Bacteria|undef|Bacteroidetes:0.39993935036682226603,((A0A0Q5ZNV0_9FLAO|OUT|Bacteria|undef|Bacteroidetes:0.12967790584740720994,(J6HK43_9FLAO|OUT|Bacteria|undef|Bacteroidetes:0.06748107462640354215,F0IDZ3_9FLAO|OUT|Bacteria|undef|Bacteroidetes:0.02360038071602143031):0.17973459523767854051):0.07416912905805127243,((G0L6S3_ZOBGA|OUT|Bacteria|undef|Bacteroidetes:0.24597497483997035617,(A3Y7Z9_9GAMM|OUT|Bacteria|undef|Proteobacteria:0.06387204367025707541,A0A0F4QW25_9GAMM|OUT|Bacteria|undef|Proteobacteria:0.00357573445116711073):0.64114380149013672217):0.09702185636501813037,A0A090VI81_9FLAO|OUT|Bacteria|undef|Bacteroidetes:0.20124182343947066842):0.06897069220690339730):0.02397466281225869161):0.07641619342380083502):0.03084808895615630958,(C1D3J7_DEIDV|OUT|Bacteria|undef|Deinococcus-Thermus:0.30943606170648857434,(A0A0Q7DYI7_9RHIZ|OUT|Bacteria|undef|Proteobacteria:0.01096796589779457098,A0A0Q6NV15_9RHIZ|OUT|Bacteria|undef|Proteobacteria:0.01178198090600013348):0.14934878079833391329):0.05530799884359084706):0.03358224073081757244):0.06820050952372108677,(A0A0K1PXT7_9DELT|OUT|Bacteria|undef|Proteobacteria:0.13883551347249623031,A0A0K1PY06_9DELT|OUT|Bacteria|undef|Proteobacteria:0.14698211897488910882):0.10314264781292900586):0.03517144111853089117):0.20971841593806977988,A0A0Q6E326_9RHIZ|OUT|Bacteria|undef|Proteobacteria:0.00000100000050002909):0.0;
