# Supplementary material for: Comparative genomics of the tardigrades Hypsibius dujardini and Ramazzottius varieornatus
Source: PLoS Biol. 2017 Jul 27;15(7):e2002266. doi: 10.1371/journal.pbio.2002266 (PMC5531438; doi:10.1371/journal.pbio.2002266)
Supplement: S5 Data — These data are the phylogenies from which putative HGTs were classified by taxon-of-origin. This compressed file (tar-gzipped) contains a directory, that holds five subdirectories, “complex”, “metazoan”, “non-metazoan”, “prokaryotes”, “viruses”. In each subdirectory is the set of text files containing NEWICK format trees for putative HGT loci generated by RAXML search, as described in the Methods. Each tree has a name of the form “RAxML_bestTree.bHd00409.1.faa.aln.ml.newick”: RAXML best tree for gene bHd00409.1, amino acid fasta alignment, generated with maximum likelihood, NEWICK format. (GZ) [file pbio.2002266.s022.tar.gz › S5_Data/prokaryotes/RAxML_bestTree.bHd17658.1.fasta.aln.ml]

(((F0IDZ3_9FLAO|OUT|Bacteria|undef|Bacteroidetes:0.01769495231559825230,(E4MPC0_CAPOC|OUT|Bacteria|undef|Bacteroidetes:0.00000100000050002909,S3BGR4_9FLAO|OUT|Bacteria|undef|Bacteroidetes:0.00438595402611522810):0.00896117099614378819):0.00000100000050002909,J6HK43_9FLAO|OUT|Bacteria|undef|Bacteroidetes:0.07468628342935298980):0.16960882992319792351,((((((A0A0Q6NV15_9RHIZ|OUT|Bacteria|undef|Proteobacteria:0.01109623960308998500,A0A0Q7DYI7_9RHIZ|OUT|Bacteria|undef|Proteobacteria:0.01207809127610610239):0.19112883097470290128,D2QRH1_SPILD|OUT|Bacteria|undef|Bacteroidetes:0.20199773519250507903):0.05481402356962301187,(bHd17658.1:1.54740103733379275042,A0A0P9F9N6_9CHLR|OUT|Bacteria|undef|Chloroflexi:0.29023541882388959046):0.07648318317398726529):0.01486943470937407072,(((A0A0K1PY06_9DELT|OUT|Bacteria|undef|Proteobacteria:0.15936400561237609730,A0A0K1PXT7_9DELT|OUT|Bacteria|undef|Proteobacteria:0.14082797656566484190):0.08851306117271870444,(A0A0Q6E326_9RHIZ|OUT|Bacteria|undef|Proteobacteria:0.00000100000050002909,A0A0Q6D8F1_9RHIZ|OUT|Bacteria|undef|Proteobacteria:0.00000100000050002909):0.25936358040353951759):0.05476125612357338190,(C6XD81_METGS|OUT|Bacteria|undef|Proteobacteria:0.32910634131552274351,((A0A0Q4Y6W1_9BURK|OUT|Bacteria|undef|Proteobacteria:0.07227037610303532755,Q0B7L0_BURCM|OUT|Bacteria|undef|Proteobacteria:0.13137008161935379014):0.03124699268934093277,(W7VTV6_9BURK|OUT|Bacteria|undef|Proteobacteria:0.00535476203831420933,W7WBY5_9BURK|OUT|Bacteria|undef|Proteobacteria:0.00000100000050002909):0.25081101166279945458):0.08716177416634882102):0.10428575506514603521):0.02206392227128838382):0.05336729659456594665,Z4WRI9_9PORP|OUT|Bacteria|undef|Bacteroidetes:0.33097652834097435193):0.03468982771618700500,A0A090VI81_9FLAO|OUT|Bacteria|undef|Bacteroidetes:0.31348490131458284225):0.05346983049433332719,A0A0Q5ZNV0_9FLAO|OUT|Bacteria|undef|Bacteroidetes:0.15603519403562385315):0.0;
