# Supplementary material for: Comparative genomics of the tardigrades Hypsibius dujardini and Ramazzottius varieornatus
Source: PLoS Biol. 2017 Jul 27;15(7):e2002266. doi: 10.1371/journal.pbio.2002266 (PMC5531438; doi:10.1371/journal.pbio.2002266)
Supplement: S5 Data — These data are the phylogenies from which putative HGTs were classified by taxon-of-origin. This compressed file (tar-gzipped) contains a directory, that holds five subdirectories, “complex”, “metazoan”, “non-metazoan”, “prokaryotes”, “viruses”. In each subdirectory is the set of text files containing NEWICK format trees for putative HGT loci generated by RAXML search, as described in the Methods. Each tree has a name of the form “RAxML_bestTree.bHd00409.1.faa.aln.ml.newick”: RAXML best tree for gene bHd00409.1, amino acid fasta alignment, generated with maximum likelihood, NEWICK format. (GZ) [file pbio.2002266.s022.tar.gz › S5_Data/prokaryotes/RAxML_bestTree.bHd17659.1.fasta.aln.ml]

(A0A0Q7DYI7_9RHIZ|OUT|Bacteria|undef|Proteobacteria:0.00934177569680802629,(C1D3J7_DEIDV|OUT|Bacteria|undef|Deinococcus-Thermus:0.32323905258622542824,((((A0A0Q6D8F1_9RHIZ|OUT|Bacteria|undef|Proteobacteria:0.00000100000050002909,A0A0Q6E326_9RHIZ|OUT|Bacteria|undef|Proteobacteria:0.00000100000050002909):0.23301953521702534200,(A0A0K1PXT7_9DELT|OUT|Bacteria|undef|Proteobacteria:0.14058912683677851629,A0A0K1PY06_9DELT|OUT|Bacteria|undef|Proteobacteria:0.16165738171801652401):0.11905929141208929090):0.05603111506872807124,(bHd17659.1:1.26226077991830254454,A0A0P9F9N6_9CHLR|OUT|Bacteria|undef|Chloroflexi:0.30995222918006332113):0.05563346280118525861):0.05077525890184370755,(((W7VTV6_9BURK|OUT|Bacteria|undef|Proteobacteria:0.00549548798080077335,W7WBY5_9BURK|OUT|Bacteria|undef|Proteobacteria:0.00000100000050002909):0.23519606822543845381,(A0A0Q4Y6W1_9BURK|OUT|Bacteria|undef|Proteobacteria:0.07381410645122690739,Q0B7L0_BURCM|OUT|Bacteria|undef|Proteobacteria:0.13725037130069156488):0.06952400746812975596):0.11945500563301562902,(D2QRH1_SPILD|OUT|Bacteria|undef|Bacteroidetes:0.23740376799314971690,(C6XD81_METGS|OUT|Bacteria|undef|Proteobacteria:0.38599323938983148841,((J6HK43_9FLAO|OUT|Bacteria|undef|Bacteroidetes:0.07775414030484294192,(E4MPC0_CAPOC|OUT|Bacteria|undef|Bacteroidetes:0.00924146165570288204,F0IDZ3_9FLAO|OUT|Bacteria|undef|Bacteroidetes:0.01831591080972447272):0.00000100000050002909):0.25847947657513392627,(A0A090VI81_9FLAO|OUT|Bacteria|undef|Bacteroidetes:0.21181265968729318105,(G0L6S3_ZOBGA|OUT|Bacteria|undef|Bacteroidetes:0.29133441135563026281,A8FYF5_SHESH|OUT|Bacteria|undef|Proteobacteria:0.36770173104804548814):0.05109706492021511004):0.07689763936291596491):0.04040744242437023515):0.04116711188570640334):0.01118643876815386684):0.06023807129130144544):0.03733810319841554537):0.16380248731310181887,A0A0Q6NV15_9RHIZ|OUT|Bacteria|undef|Proteobacteria:0.01478574780849115089):0.0;
