# Supplementary material for: Comparative genomics of the tardigrades Hypsibius dujardini and Ramazzottius varieornatus
Source: PLoS Biol. 2017 Jul 27;15(7):e2002266. doi: 10.1371/journal.pbio.2002266 (PMC5531438; doi:10.1371/journal.pbio.2002266)
Supplement: S5 Data — These data are the phylogenies from which putative HGTs were classified by taxon-of-origin. This compressed file (tar-gzipped) contains a directory, that holds five subdirectories, “complex”, “metazoan”, “non-metazoan”, “prokaryotes”, “viruses”. In each subdirectory is the set of text files containing NEWICK format trees for putative HGT loci generated by RAXML search, as described in the Methods. Each tree has a name of the form “RAxML_bestTree.bHd00409.1.faa.aln.ml.newick”: RAXML best tree for gene bHd00409.1, amino acid fasta alignment, generated with maximum likelihood, NEWICK format. (GZ) [file pbio.2002266.s022.tar.gz › S5_Data/prokaryotes/RAxML_bestTree.bHd17660.1.fasta.aln.ml]

(A0A099KWZ4_COLPS|OUT|Bacteria|undef|Proteobacteria:0.30771921070094271355,(G0L6S3_ZOBGA|OUT|Bacteria|undef|Bacteroidetes:0.30064099791452120192,(((((W7WBY5_9BURK|OUT|Bacteria|undef|Proteobacteria:0.00000100000050002909,W7VTV6_9BURK|OUT|Bacteria|undef|Proteobacteria:0.00550508680055638612):0.21416363498447141267,(Q0B7L0_BURCM|OUT|Bacteria|undef|Proteobacteria:0.13771468323735727712,A0A0Q4Y6W1_9BURK|OUT|Bacteria|undef|Proteobacteria:0.07034083552058596756):0.06789385399802440324):0.10754793153382057047,(C1D3J7_DEIDV|OUT|Bacteria|undef|Deinococcus-Thermus:0.33542935997724865338,((A0A0Q6NV15_9RHIZ|OUT|Bacteria|undef|Proteobacteria:0.01329648805640128162,A0A0Q7DYI7_9RHIZ|OUT|Bacteria|undef|Proteobacteria:0.01043807253555410590):0.17483237490604533471,(((A0A0Q6D8F1_9RHIZ|OUT|Bacteria|undef|Proteobacteria:0.00000100000050002909,A0A0Q6E326_9RHIZ|OUT|Bacteria|undef|Proteobacteria:0.00000100000050002909):0.24652441097129015879,(A0A0K1PY06_9DELT|OUT|Bacteria|undef|Proteobacteria:0.15440969520492112133,A0A0K1PXT7_9DELT|OUT|Bacteria|undef|Proteobacteria:0.14683281265513001279):0.10613598790736596122):0.05024422433849577707,(A0A0P9F9N6_9CHLR|OUT|Bacteria|undef|Chloroflexi:0.31961946359986637134,bHd17660.1:1.00903962907751343359):0.05373811241757377871):0.04505352257953654238):0.01407228992383599032):0.04888483689984935571):0.01958423342226433411,D2QRH1_SPILD|OUT|Bacteria|undef|Bacteroidetes:0.23824657218441386286):0.03137041324407011111,(C6XD81_METGS|OUT|Bacteria|undef|Proteobacteria:0.33989839740360228149,((E4MPC0_CAPOC|OUT|Bacteria|undef|Bacteroidetes:0.00903397001289039069,F0IDZ3_9FLAO|OUT|Bacteria|undef|Bacteroidetes:0.01790114133483509257):0.00000100000050002909,J6HK43_9FLAO|OUT|Bacteria|undef|Bacteroidetes:0.07616328064498298356):0.25716270062724044809):0.04834838636698741976):0.13531270303820039369):0.17552726145313307660,A8FYF5_SHESH|OUT|Bacteria|undef|Proteobacteria:0.21302336744334690599):0.0;
