# Supplementary material for: Comparative genomics of the tardigrades Hypsibius dujardini and Ramazzottius varieornatus
Source: PLoS Biol. 2017 Jul 27;15(7):e2002266. doi: 10.1371/journal.pbio.2002266 (PMC5531438; doi:10.1371/journal.pbio.2002266)
Supplement: S5 Data — These data are the phylogenies from which putative HGTs were classified by taxon-of-origin. This compressed file (tar-gzipped) contains a directory, that holds five subdirectories, “complex”, “metazoan”, “non-metazoan”, “prokaryotes”, “viruses”. In each subdirectory is the set of text files containing NEWICK format trees for putative HGT loci generated by RAXML search, as described in the Methods. Each tree has a name of the form “RAxML_bestTree.bHd00409.1.faa.aln.ml.newick”: RAXML best tree for gene bHd00409.1, amino acid fasta alignment, generated with maximum likelihood, NEWICK format. (GZ) [file pbio.2002266.s022.tar.gz › S5_Data/prokaryotes/RAxML_bestTree.bHd17661.1.fasta.aln.ml]

(A0A0Q4Y6W1_9BURK|OUT|Bacteria|undef|Proteobacteria:0.07305931346638837309,(((D2QRH1_SPILD|OUT|Bacteria|undef|Bacteroidetes:0.23265922139622624565,(((Z4WRI9_9PORP|OUT|Bacteria|undef|Bacteroidetes:0.33757220616833533144,A0A090VI81_9FLAO|OUT|Bacteria|undef|Bacteroidetes:0.27433705914936723502):0.01858766636765388919,A8FYF5_SHESH|OUT|Bacteria|undef|Proteobacteria:0.46522976296246404404):0.03825238598065132389,((A0A0Q5ZNV0_9FLAO|OUT|Bacteria|undef|Bacteroidetes:0.17314841408120029698,(J6HK43_9FLAO|OUT|Bacteria|undef|Bacteroidetes:0.07550445639003131038,((E4MPC0_CAPOC|OUT|Bacteria|undef|Bacteroidetes:0.00000100000050002909,S3BGR4_9FLAO|OUT|Bacteria|undef|Bacteroidetes:0.00446119601018516235):0.00910769364066392299,F0IDZ3_9FLAO|OUT|Bacteria|undef|Bacteroidetes:0.01801847485233473711):0.00000100000050002909):0.16526774262303214891):0.10384934756786409760,C6XD81_METGS|OUT|Bacteria|undef|Proteobacteria:0.34693585847821056811):0.02248414129788645424):0.04141250386940029810):0.02848612558237962472,(((A0A0Q6NV15_9RHIZ|OUT|Bacteria|undef|Proteobacteria:0.00989521661577087361,A0A0Q7DYI7_9RHIZ|OUT|Bacteria|undef|Proteobacteria:0.01383432345044568849):0.17197813224492564110,(bHd17661.1:1.04642415820941803162,((A0A0K1PXT7_9DELT|OUT|Bacteria|undef|Proteobacteria:0.14416557795019294130,A0A0K1PY06_9DELT|OUT|Bacteria|undef|Proteobacteria:0.16324076827514780175):0.08841214481389132740,(A0A0Q6E326_9RHIZ|OUT|Bacteria|undef|Proteobacteria:0.00000100000050002909,A0A0Q6D8F1_9RHIZ|OUT|Bacteria|undef|Proteobacteria:0.00000100000050002909):0.25233707639938790512):0.04775631622235181756):0.03291415065292600806):0.01878032665661019673,C1D3J7_DEIDV|OUT|Bacteria|undef|Deinococcus-Thermus:0.36793319936054230679):0.04839099474974557780):0.08894058845495809995,W7WBY5_9BURK|OUT|Bacteria|undef|Proteobacteria:0.22601131996819529002):0.06614039384211918560,Q0B7L0_BURCM|OUT|Bacteria|undef|Proteobacteria:0.13385011931390650153):0.0;
