# Supplementary material for: Comparative genomics of the tardigrades Hypsibius dujardini and Ramazzottius varieornatus
Source: PLoS Biol. 2017 Jul 27;15(7):e2002266. doi: 10.1371/journal.pbio.2002266 (PMC5531438; doi:10.1371/journal.pbio.2002266)
Supplement: S5 Data — These data are the phylogenies from which putative HGTs were classified by taxon-of-origin. This compressed file (tar-gzipped) contains a directory, that holds five subdirectories, “complex”, “metazoan”, “non-metazoan”, “prokaryotes”, “viruses”. In each subdirectory is the set of text files containing NEWICK format trees for putative HGT loci generated by RAXML search, as described in the Methods. Each tree has a name of the form “RAxML_bestTree.bHd00409.1.faa.aln.ml.newick”: RAXML best tree for gene bHd00409.1, amino acid fasta alignment, generated with maximum likelihood, NEWICK format. (GZ) [file pbio.2002266.s022.tar.gz › S5_Data/prokaryotes/RAxML_bestTree.bHd17698.1.fasta.aln.ml]

(((A0A0S6XCA5_9FUNG|OUT|Eukaryota|Fungi|undef:0.73803802019172770610,F9XAF7_ZYMTI|OUT|Eukaryota|Fungi|Ascomycota:0.59544350130221890272):0.22164894372434992831,(A0A0P9GWC2_9BACL|OUT|Bacteria|undef|Firmicutes:1.47596061670667766386,(((A0A090AMK6_9GAMM|OUT|Bacteria|undef|Proteobacteria:0.67892649955833872522,S3ZJR5_9ACTN|OUT|Bacteria|undef|Actinobacteria:0.75006953076842441952):0.32040515259055035724,(A0A0F6RMJ2_MICAE|OUT|Bacteria|undef|Cyanobacteria:0.76461105998632894476,((A0A0W0ZD76_9GAMM|OUT|Bacteria|undef|Proteobacteria:0.09768735255077970470,((A0A0A2SXB8_9GAMM|OUT|Bacteria|undef|Proteobacteria:0.02722010124958572710,(A0A0W0T6X1_9GAMM|OUT|Bacteria|undef|Proteobacteria:0.00000100000050002909,A0A0W0SDC0_9GAMM|OUT|Bacteria|undef|Proteobacteria:0.00000100000050002909):0.05187664195162144942):0.08493240695149409381,G9ELK6_9GAMM|OUT|Bacteria|undef|Proteobacteria:0.10316960693880107558):0.02188312910427347990):0.66856548038647778398,A0A077FJZ8_9RICK|OUT|Bacteria|undef|Proteobacteria:1.12869242853951590178):0.44334801813159141481):0.34368436098768673226):0.31280076029384157321,bHd17698.1:1.03010120614479272483):0.30994692063123496784):1.02174170438487110779):0.27463964437645094208,(A0A136ISX1_9PEZI|OUT|Eukaryota|Fungi|Ascomycota:0.65887909678111800105,((H1V135_COLHI|OUT|Eukaryota|Fungi|Ascomycota:0.20665338284450718298,A0A010RNL9_9PEZI|OUT|Eukaryota|Fungi|Ascomycota:0.19611272893534284489):0.25211155420171071917,W3X7U9_9PEZI|OUT|Eukaryota|Fungi|Ascomycota:0.57653651870453437311):0.13007943325260140632):0.23692231827439988456,B6HNI9_PENRW|OUT|Eukaryota|Fungi|Ascomycota:0.80562958855145117010):0.0;
