# Supplementary material for: Comparative genomics of the tardigrades Hypsibius dujardini and Ramazzottius varieornatus
Source: PLoS Biol. 2017 Jul 27;15(7):e2002266. doi: 10.1371/journal.pbio.2002266 (PMC5531438; doi:10.1371/journal.pbio.2002266)
Supplement: S5 Data — These data are the phylogenies from which putative HGTs were classified by taxon-of-origin. This compressed file (tar-gzipped) contains a directory, that holds five subdirectories, “complex”, “metazoan”, “non-metazoan”, “prokaryotes”, “viruses”. In each subdirectory is the set of text files containing NEWICK format trees for putative HGT loci generated by RAXML search, as described in the Methods. Each tree has a name of the form “RAxML_bestTree.bHd00409.1.faa.aln.ml.newick”: RAXML best tree for gene bHd00409.1, amino acid fasta alignment, generated with maximum likelihood, NEWICK format. (GZ) [file pbio.2002266.s022.tar.gz › S5_Data/prokaryotes/RAxML_bestTree.bHd17782.1.fasta.aln.ml]

(S3CE91_GLAL2|OUT|Eukaryota|Fungi|Ascomycota:1.33126732465902697378,((S3ZJR5_9ACTN|OUT|Bacteria|undef|Actinobacteria:0.62260763508069083549,(K8RIS8_9BURK|OUT|Bacteria|undef|Proteobacteria:0.50179434394333766178,D0LQT9_HALO1|OUT|Bacteria|undef|Proteobacteria:0.68182561922639184360):0.14224606766955158466):0.34360201087434794065,bHd17782.1:0.97065450484962090272):0.19555199498184472340,A0A0K2E2B5_PISSA|OUT|Bacteria|undef|Proteobacteria:0.67553790650035272503):0.0;
