# Supplementary material for: Comparative genomics of the tardigrades Hypsibius dujardini and Ramazzottius varieornatus
Source: PLoS Biol. 2017 Jul 27;15(7):e2002266. doi: 10.1371/journal.pbio.2002266 (PMC5531438; doi:10.1371/journal.pbio.2002266)
Supplement: S5 Data — These data are the phylogenies from which putative HGTs were classified by taxon-of-origin. This compressed file (tar-gzipped) contains a directory, that holds five subdirectories, “complex”, “metazoan”, “non-metazoan”, “prokaryotes”, “viruses”. In each subdirectory is the set of text files containing NEWICK format trees for putative HGT loci generated by RAXML search, as described in the Methods. Each tree has a name of the form “RAxML_bestTree.bHd00409.1.faa.aln.ml.newick”: RAXML best tree for gene bHd00409.1, amino acid fasta alignment, generated with maximum likelihood, NEWICK format. (GZ) [file pbio.2002266.s022.tar.gz › S5_Data/prokaryotes/RAxML_bestTree.bHd18348.1.fasta.aln.ml]

((A0A0F8B159_LARCR|IN|Eukaryota|Metazoa|Chordata:0.20331943196624793768,A0A0F8CHT3_LARCR|IN|Eukaryota|Metazoa|Chordata:0.11007738355390525586):0.05706203317357867733,((((W5KPS8_ASTMX|IN|Eukaryota|Metazoa|Chordata:0.46189411076368791509,(W4T5B1_9FLAO|OUT|Bacteria|undef|Bacteroidetes:0.73018885881727502163,(bHd18348.1:0.91079215282173597856,(L0DF87_SINAD|OUT|Bacteria|undef|Planctomycetes:1.01354161504492878976,((((((A0A0Q5AU06_9MICO|OUT|Bacteria|undef|Actinobacteria:0.54922277609998826353,(A0A0Q5BVN6_9MICO|OUT|Bacteria|undef|Actinobacteria:0.32415358147732220573,A0A0Q5AB01_9MICO|OUT|Bacteria|undef|Actinobacteria:0.34733711140283124452):0.42548923587125941914):0.31411735499641646463,D5UG11_CELFN|OUT|Bacteria|undef|Actinobacteria:1.16673523740032325513):0.11267991569261569251,A0A0G2ZTK7_9DELT|OUT|Bacteria|undef|Proteobacteria:0.60947604301038449393):0.05613789396365984063,((((A0A132DFU4_BURVI|OUT|Bacteria|undef|Proteobacteria:0.05580703189877110615,(A0A0B1Y5V9_9BURK|OUT|Bacteria|undef|Proteobacteria:0.00000100000050002909,J7J4U1_BURCE|OUT|Bacteria|undef|Proteobacteria:0.00618376211760163913):0.12263436830129660626):0.01117528856008152306,((A0A118EUQ0_BURVI|OUT|Bacteria|undef|Proteobacteria:0.10019283610267759599,Q0BHP8_BURCM|OUT|Bacteria|undef|Proteobacteria:0.11502962173975177229):0.03865889985483443592,I2DKH4_9BURK|OUT|Bacteria|undef|Proteobacteria:0.08264913450849191434):0.01759657017766501352):0.66963802815010198266,V6K877_STRRC|OUT|Bacteria|undef|Actinobacteria:0.83917979324881630809):0.38266500039082868012,A0A0M9CMT0_9ACTN|OUT|Bacteria|undef|Actinobacteria:1.61445245644842594324):0.14945675152971032995):0.22335739220589598264,(A0A0H2XPU8_BURCA|OUT|Bacteria|undef|Proteobacteria:0.67820405543764505918,(A5KSB1_9BACT|OUT|Bacteria|undef|Candidatus_Saccharibacteria:1.46374946100050751241,A0AWC3_ARTS2|OUT|Bacteria|undef|Actinobacteria:0.83952155047485144124):0.08734875437522865438):0.09912743618111231891):0.09239338445650659148,A0A0K1ENL9_CHOCO|OUT|Bacteria|undef|Proteobacteria:0.69507935962109779204):0.17254003976590182035):0.13338842547743251510):0.13739223793866980894):0.65663701222849224504):0.85236681772200706408,A0A087Y1V9_POEFO|IN|Eukaryota|Metazoa|Chordata:0.18939385419069570959):0.06144446397782123148,(A0A087Y1T6_POEFO|IN|Eukaryota|Metazoa|Chordata:0.01662472376146072531,(M4AL79_XIPMA|IN|Eukaryota|Metazoa|Chordata:0.06608985834123194680,A0A087YMP9_POEFO|IN|Eukaryota|Metazoa|Chordata:0.00000100000050002909):0.01087125266129761007):0.13385052109410494614):0.06761272657607744763,(((Q4RMX9_TETNG|IN|Eukaryota|Metazoa|Chordata:0.14389414919679396898,H2RL65_TAKRU|IN|Eukaryota|Metazoa|Chordata:0.29079928254648090835):0.42811479880516278840,(W5K596_ASTMX|IN|Eukaryota|Metazoa|Chordata:0.20394691257715730215,(W5LX12_LEPOC|IN|Eukaryota|Metazoa|Chordata:0.29483116816165994001,W5LWH7_LEPOC|IN|Eukaryota|Metazoa|Chordata:0.18217799446116203499):0.51033296042242637380):0.18579707837865522269):0.14132214791199915194,(G3NLH8_GASAC|IN|Eukaryota|Metazoa|Chordata:0.03253687852113235773,G3NLI3_GASAC|IN|Eukaryota|Metazoa|Chordata:0.08951030175702312519):0.18531203176972024793):0.04683223264245305051):0.05685432180502739824,I3JG69_ORENI|IN|Eukaryota|Metazoa|Chordata:0.11118432980588827119):0.0;
