# Supplementary material for: Comparative genomics of the tardigrades Hypsibius dujardini and Ramazzottius varieornatus
Source: PLoS Biol. 2017 Jul 27;15(7):e2002266. doi: 10.1371/journal.pbio.2002266 (PMC5531438; doi:10.1371/journal.pbio.2002266)
Supplement: S5 Data — These data are the phylogenies from which putative HGTs were classified by taxon-of-origin. This compressed file (tar-gzipped) contains a directory, that holds five subdirectories, “complex”, “metazoan”, “non-metazoan”, “prokaryotes”, “viruses”. In each subdirectory is the set of text files containing NEWICK format trees for putative HGT loci generated by RAXML search, as described in the Methods. Each tree has a name of the form “RAxML_bestTree.bHd00409.1.faa.aln.ml.newick”: RAXML best tree for gene bHd00409.1, amino acid fasta alignment, generated with maximum likelihood, NEWICK format. (GZ) [file pbio.2002266.s022.tar.gz › S5_Data/prokaryotes/RAxML_bestTree.bHd18365.1.fasta.aln.ml]

((((A0A0J0YCI7_9FLAO|OUT|Bacteria|undef|Bacteroidetes:0.57688483852761096582,(((G8T9V8_NIAKG|OUT|Bacteria|undef|Bacteroidetes:0.76889926512014394877,(((bHd18365.1:1.13108055886301417381,(H8KXQ6_SOLCM|OUT|Bacteria|undef|Bacteroidetes:0.52087536743099693837,(W6U7G2_9SPHI|OUT|Bacteria|undef|Bacteroidetes:0.28970421476428082075,A0A0P0NCB8_9SPHI|OUT|Bacteria|undef|Bacteroidetes:0.23306786875289739469):0.44944175431531036002):0.42445048213890335109):0.23909927602607422559,C7PQ16_CHIPD|OUT|Bacteria|undef|Bacteroidetes:0.75671291005227658832):0.09231397312602639127,A0A0S7C3Q3_9BACT|OUT|Bacteria|undef|Bacteroidetes:1.00365179146314664749):0.10436396726785715505):0.13355117302623453757,(F9YRA9_CAPCC|OUT|Bacteria|undef|Bacteroidetes:0.33983435773757991738,((A0A0B7H4D7_9FLAO|OUT|Bacteria|undef|Bacteroidetes:0.00784084584263959085,(A0A0B7IA42_9FLAO|OUT|Bacteria|undef|Bacteroidetes:0.00000100000050002909,F9YRB0_CAPCC|OUT|Bacteria|undef|Bacteroidetes:0.00000100000050002909):0.00369619683179201255):0.01110167859735393565,A0A0B7IJN5_9FLAO|OUT|Bacteria|undef|Bacteroidetes:0.00449265344223750973):0.48175657752926193123):0.47088584623670265428):0.11884421204260811611,(T2KKM1_9FLAO|OUT|Bacteria|undef|Bacteroidetes:0.47152830552780272688,(A0M2I3_GRAFK|OUT|Bacteria|undef|Bacteroidetes:0.28586839542163927641,(H2BZ76_9FLAO|OUT|Bacteria|undef|Bacteroidetes:0.28904905154605670115,A0A0Q9ZNN5_9FLAO|OUT|Bacteria|undef|Bacteroidetes:0.33161765015504157672):0.04746514527295000313):0.18438623419292568539):0.23951458707764258782):0.07840501092818444318):0.07719184260275596676,I0WE55_9FLAO|OUT|Bacteria|undef|Bacteroidetes:0.52829321211632651600):0.17081861603009815265,A0A101WA74_9FLAO|OUT|Bacteria|undef|Bacteroidetes:0.72252500987401047094):0.41781822159928400096,A0A0N0CGB1_9FLAO|OUT|Bacteria|undef|Bacteroidetes:0.04769050707464492916,A2U0Z3_9FLAO|OUT|Bacteria|undef|Bacteroidetes:0.04238910127321099397):0.0;
