# Supplementary material for: Comparative genomics of the tardigrades Hypsibius dujardini and Ramazzottius varieornatus
Source: PLoS Biol. 2017 Jul 27;15(7):e2002266. doi: 10.1371/journal.pbio.2002266 (PMC5531438; doi:10.1371/journal.pbio.2002266)
Supplement: S5 Data — These data are the phylogenies from which putative HGTs were classified by taxon-of-origin. This compressed file (tar-gzipped) contains a directory, that holds five subdirectories, “complex”, “metazoan”, “non-metazoan”, “prokaryotes”, “viruses”. In each subdirectory is the set of text files containing NEWICK format trees for putative HGT loci generated by RAXML search, as described in the Methods. Each tree has a name of the form “RAxML_bestTree.bHd00409.1.faa.aln.ml.newick”: RAXML best tree for gene bHd00409.1, amino acid fasta alignment, generated with maximum likelihood, NEWICK format. (GZ) [file pbio.2002266.s022.tar.gz › S5_Data/prokaryotes/RAxML_bestTree.bHd18533.1.fasta.aln.ml]

((((E3G0R4_STIAD|OUT|Bacteria|undef|Proteobacteria:0.00000100000050002909,Q08WY3_STIAD|OUT|Bacteria|undef|Proteobacteria:0.00000100000050002909):0.37269822693515702872,(A0A0K1ELE4_CHOCO|OUT|Bacteria|undef|Proteobacteria:0.18234740010805292054,A0A017T965_9DELT|OUT|Bacteria|undef|Proteobacteria:0.22019380281679903910):0.11691228527715682994):0.18913215817566578214,(((B0T986_CAUSK|OUT|Bacteria|undef|Proteobacteria:0.59782193608204214907,(((A0A087PP37_9PROT|OUT|Bacteria|undef|Proteobacteria:0.18170893889879630168,((J3BBH7_9PSED|OUT|Bacteria|undef|Proteobacteria:0.00000100000050002909,J2SYH9_9PSED|OUT|Bacteria|undef|Proteobacteria:0.00000100000050002909):0.02615409192945970449,(J3IBR9_9PSED|OUT|Bacteria|undef|Proteobacteria:0.03797597929605504158,(J3FIL6_9PSED|OUT|Bacteria|undef|Proteobacteria:0.02541371745661488366,A0A0C2RX99_9PSED|OUT|Bacteria|undef|Proteobacteria:0.05093385359877092983):0.00665247777824483702):0.04012098310929495398):0.12503565782436315557):0.18014196384285005581,((A0A0D0F0M6_9SPHI|OUT|Bacteria|undef|Bacteroidetes:0.20552657311937075346,C2FW24_9SPHI|OUT|Bacteria|undef|Bacteroidetes:0.33729133768758140510):0.08716491447659382996,(V9GCG4_9BACL|OUT|Bacteria|undef|Firmicutes:0.12373349954839886478,A0A089IKX2_9BACL|OUT|Bacteria|undef|Firmicutes:0.12353394844693706134):0.10339686771074711735):0.16339535567709398411):0.22040419219966922437,A0A102D5E2_9SPHN|OUT|Bacteria|undef|Proteobacteria:0.51582763517129048836):0.05818235371080249935):0.06249295534633684396,bHd18533.1:0.48640971195544191463):0.09576184484932306895,(A0A0A0DD83_9PROT|OUT|Bacteria|undef|Proteobacteria:0.28775182970270923866,A6SYB7_JANMA|OUT|Bacteria|undef|Proteobacteria:0.26004718844707158665):0.24576496684129786607):0.09577042359021716023):0.11254063101182727735,A0A0Q7TT37_9RHIZ|OUT|Bacteria|undef|Proteobacteria:0.50150193129378950463,A0A0R3L299_9BRAD|OUT|Bacteria|undef|Proteobacteria:0.51744178310733135451):0.0;
