# Supplementary material for: Comparative genomics of the tardigrades Hypsibius dujardini and Ramazzottius varieornatus
Source: PLoS Biol. 2017 Jul 27;15(7):e2002266. doi: 10.1371/journal.pbio.2002266 (PMC5531438; doi:10.1371/journal.pbio.2002266)
Supplement: S5 Data — These data are the phylogenies from which putative HGTs were classified by taxon-of-origin. This compressed file (tar-gzipped) contains a directory, that holds five subdirectories, “complex”, “metazoan”, “non-metazoan”, “prokaryotes”, “viruses”. In each subdirectory is the set of text files containing NEWICK format trees for putative HGT loci generated by RAXML search, as described in the Methods. Each tree has a name of the form “RAxML_bestTree.bHd00409.1.faa.aln.ml.newick”: RAXML best tree for gene bHd00409.1, amino acid fasta alignment, generated with maximum likelihood, NEWICK format. (GZ) [file pbio.2002266.s022.tar.gz › S5_Data/prokaryotes/RAxML_bestTree.bHd18534.1.fasta.aln.ml]

((((A0A0D0F0M6_9SPHI|OUT|Bacteria|undef|Bacteroidetes:0.20338629068303334946,C2FW24_9SPHI|OUT|Bacteria|undef|Bacteroidetes:0.34757361765764044348):0.06757080549729616026,(V9GCG4_9BACL|OUT|Bacteria|undef|Firmicutes:0.12443555265366755547,A0A089IKX2_9BACL|OUT|Bacteria|undef|Firmicutes:0.12287107911175564057):0.12696975505264557205):0.15300256732938813387,(A0A102D5E2_9SPHN|OUT|Bacteria|undef|Proteobacteria:0.49758602641061117078,(((A0A0A0DD83_9PROT|OUT|Bacteria|undef|Proteobacteria:0.28454673095202787092,A4G5T8_HERAR|OUT|Bacteria|undef|Proteobacteria:0.31980821371554407628):0.27675133519135164395,(((A0A0R3LSI0_9BRAD|OUT|Bacteria|undef|Proteobacteria:0.05476343081443380695,(A0A0R3NC19_9BRAD|OUT|Bacteria|undef|Proteobacteria:0.12057713004679958269,A0A0R3L299_9BRAD|OUT|Bacteria|undef|Proteobacteria:0.06365299090837633900):0.02348104000488387966):0.40506767903805912523,A0A0Q7TT37_9RHIZ|OUT|Bacteria|undef|Proteobacteria:0.50266914663986395073):0.08592834134402155266,(A0A017T965_9DELT|OUT|Bacteria|undef|Proteobacteria:0.18432261618235440404,A0A0K1ELE4_CHOCO|OUT|Bacteria|undef|Proteobacteria:0.22122400613808007597):0.33252721710739235883):0.06768321909177796303):0.10690136743730375979,(B0T986_CAUSK|OUT|Bacteria|undef|Proteobacteria:0.54576663344055120763,bHd18534.1:0.49435249826633020920):0.09551258932397428680):0.05516886228172996481):0.25298314005011079963):0.17982109527749701172,((J3IBR9_9PSED|OUT|Bacteria|undef|Proteobacteria:0.03835167430303339925,(J3FIL6_9PSED|OUT|Bacteria|undef|Proteobacteria:0.02551998902962594393,A0A0C2RX99_9PSED|OUT|Bacteria|undef|Proteobacteria:0.05127192560034450619):0.00659873452739452322):0.03953809557172898587,(J2SYH9_9PSED|OUT|Bacteria|undef|Proteobacteria:0.00000100000050002909,J3BBH7_9PSED|OUT|Bacteria|undef|Proteobacteria:0.00000100000050002909):0.02719542256437831179):0.10881888694718597210,A0A087PP37_9PROT|OUT|Bacteria|undef|Proteobacteria:0.19923116936390988796):0.0;
