# Supplementary material for: Comparative genomics of the tardigrades Hypsibius dujardini and Ramazzottius varieornatus
Source: PLoS Biol. 2017 Jul 27;15(7):e2002266. doi: 10.1371/journal.pbio.2002266 (PMC5531438; doi:10.1371/journal.pbio.2002266)
Supplement: S5 Data — These data are the phylogenies from which putative HGTs were classified by taxon-of-origin. This compressed file (tar-gzipped) contains a directory, that holds five subdirectories, “complex”, “metazoan”, “non-metazoan”, “prokaryotes”, “viruses”. In each subdirectory is the set of text files containing NEWICK format trees for putative HGT loci generated by RAXML search, as described in the Methods. Each tree has a name of the form “RAxML_bestTree.bHd00409.1.faa.aln.ml.newick”: RAXML best tree for gene bHd00409.1, amino acid fasta alignment, generated with maximum likelihood, NEWICK format. (GZ) [file pbio.2002266.s022.tar.gz › S5_Data/prokaryotes/RAxML_bestTree.bHd18535.1.fasta.aln.ml]

((((B0T986_CAUSK|OUT|Bacteria|undef|Proteobacteria:0.60028986692242691792,(((A0A087PP37_9PROT|OUT|Bacteria|undef|Proteobacteria:0.19665028983909441096,((J2SYH9_9PSED|OUT|Bacteria|undef|Proteobacteria:0.00000100000050002909,J3BBH7_9PSED|OUT|Bacteria|undef|Proteobacteria:0.00000100000050002909):0.02669575744117386878,(J3IBR9_9PSED|OUT|Bacteria|undef|Proteobacteria:0.03825225930879454922,(A0A0C2RX99_9PSED|OUT|Bacteria|undef|Proteobacteria:0.05126935981702351181,J3FIL6_9PSED|OUT|Bacteria|undef|Proteobacteria:0.02558980410792139476):0.00665183226948143011):0.04011570984543808005):0.11227673640972352098):0.17812649547515235771,((A0A0D0F0M6_9SPHI|OUT|Bacteria|undef|Bacteroidetes:0.20721158537921011145,C2FW24_9SPHI|OUT|Bacteria|undef|Bacteroidetes:0.34076036462413339390):0.07753687459733617227,(A0A089IKX2_9BACL|OUT|Bacteria|undef|Firmicutes:0.12542422697347313520,V9GCG4_9BACL|OUT|Bacteria|undef|Firmicutes:0.12316840345228122211):0.11585700797217066138):0.16116271110746094308):0.22791682222371040245,A0A102D5E2_9SPHN|OUT|Bacteria|undef|Proteobacteria:0.51682046681364435248):0.05956051159505752757):0.08409862874535951882,bHd18535.1:0.48009624286211916022):0.07294477566564244730,(((A0A017T965_9DELT|OUT|Bacteria|undef|Proteobacteria:0.21690832543498791973,A0A0K1ELE4_CHOCO|OUT|Bacteria|undef|Proteobacteria:0.19237853774609137147):0.12183354991601381967,(E3G0R4_STIAD|OUT|Bacteria|undef|Proteobacteria:0.00000100000050002909,Q08WY3_STIAD|OUT|Bacteria|undef|Proteobacteria:0.00000100000050002909):0.36106588697176700276):0.20388988829749418730,(A0A0R3L299_9BRAD|OUT|Bacteria|undef|Proteobacteria:0.52009527921368736703,A0A0Q7TT37_9RHIZ|OUT|Bacteria|undef|Proteobacteria:0.51329466706663451347):0.11491714970176909738):0.09421658932681037379):0.25297091966240548011,A0A0A0DD83_9PROT|OUT|Bacteria|undef|Proteobacteria:0.29728467748847237084,A6SYB7_JANMA|OUT|Bacteria|undef|Proteobacteria:0.25584776349962945474):0.0;
