# Supplementary material for: Comparative genomics of the tardigrades Hypsibius dujardini and Ramazzottius varieornatus
Source: PLoS Biol. 2017 Jul 27;15(7):e2002266. doi: 10.1371/journal.pbio.2002266 (PMC5531438; doi:10.1371/journal.pbio.2002266)
Supplement: S5 Data — These data are the phylogenies from which putative HGTs were classified by taxon-of-origin. This compressed file (tar-gzipped) contains a directory, that holds five subdirectories, “complex”, “metazoan”, “non-metazoan”, “prokaryotes”, “viruses”. In each subdirectory is the set of text files containing NEWICK format trees for putative HGT loci generated by RAXML search, as described in the Methods. Each tree has a name of the form “RAxML_bestTree.bHd00409.1.faa.aln.ml.newick”: RAXML best tree for gene bHd00409.1, amino acid fasta alignment, generated with maximum likelihood, NEWICK format. (GZ) [file pbio.2002266.s022.tar.gz › S5_Data/prokaryotes/RAxML_bestTree.bHd18557.1.fasta.aln.ml]

(W6TR26_9SPHI|OUT|Bacteria|undef|Bacteroidetes:0.33064367131065985905,(F0F0R8_9NEIS|OUT|Bacteria|undef|Proteobacteria:0.49116462682102091097,((E4T935_RIEAD|OUT|Bacteria|undef|Bacteroidetes:0.16438619156078282391,(K4IJT1_PSYTT|OUT|Bacteria|undef|Bacteroidetes:0.35674989505139664825,(((A0A095WMY0_9FUSO|OUT|Bacteria|undef|Fusobacteria:0.00000100000050002909,(((G5GJN7_9FIRM|OUT|Bacteria|undef|Firmicutes:0.02029371854497093522,(W2V919_9FIRM|OUT|Bacteria|undef|Firmicutes:0.00704187813973986085,F3B4Z1_9FIRM|OUT|Bacteria|undef|Firmicutes:0.01394399857000784212):0.02248178830363214975):0.04306084180149126472,X8HQU3_9FUSO|OUT|Bacteria|undef|Fusobacteria:0.01622306623575525686):0.04054167862488582824,K1GII5_9FUSO|OUT|Bacteria|undef|Fusobacteria:0.00685161327555417355):0.00692485354464328871):0.36693314079663941207,((D3G1I0_BACPE|OUT|Bacteria|undef|Firmicutes:0.23400945383513005460,(K6CF63_9BACI|OUT|Bacteria|undef|Firmicutes:0.25886518123978113914,E6TYH0_BACCJ|OUT|Bacteria|undef|Firmicutes:0.27759666777086122735):0.01876717232094592472):0.15891172887539306569,((A0A0X8D5A8_9BACL|OUT|Bacteria|undef|Firmicutes:0.05318754660196714501,(A0A0H4NY83_9BACI|OUT|Bacteria|undef|Firmicutes:0.02225776819896065073,G9QLE4_9BACI|OUT|Bacteria|undef|Firmicutes:0.00000100000050002909):0.05162922768099920123):0.17417216360249818119,C6X811_METGS|OUT|Bacteria|undef|Proteobacteria:0.66120226130182380153):0.09096002180581617969):0.06377167725192203762):0.12127494766332391762,A0A0B7IKW9_9FLAO|OUT|Bacteria|undef|Bacteroidetes:0.37872530495806039363):0.05614575075206541810):0.08558401610354614275):0.07933232983669506744,(bHd18557.1:0.72333896780058859477,H8KL07_SOLCM|OUT|Bacteria|undef|Bacteroidetes:0.43980021969237209634):0.02079863874997647799):0.08274800537415361035):0.09767749900250344286,A0A0D0GNU7_9SPHI|OUT|Bacteria|undef|Bacteroidetes:0.20626541760181058005):0.0;
