# Supplementary material for: Comparative genomics of the tardigrades Hypsibius dujardini and Ramazzottius varieornatus
Source: PLoS Biol. 2017 Jul 27;15(7):e2002266. doi: 10.1371/journal.pbio.2002266 (PMC5531438; doi:10.1371/journal.pbio.2002266)
Supplement: S5 Data — These data are the phylogenies from which putative HGTs were classified by taxon-of-origin. This compressed file (tar-gzipped) contains a directory, that holds five subdirectories, “complex”, “metazoan”, “non-metazoan”, “prokaryotes”, “viruses”. In each subdirectory is the set of text files containing NEWICK format trees for putative HGT loci generated by RAXML search, as described in the Methods. Each tree has a name of the form “RAxML_bestTree.bHd00409.1.faa.aln.ml.newick”: RAXML best tree for gene bHd00409.1, amino acid fasta alignment, generated with maximum likelihood, NEWICK format. (GZ) [file pbio.2002266.s022.tar.gz › S5_Data/prokaryotes/RAxML_bestTree.bHd18558.1.fasta.aln.ml]

(A0A0D0GNU7_9SPHI|OUT|Bacteria|undef|Bacteroidetes:0.20202206350843260330,((((A0A0D3LKB5_9BACT|OUT|Bacteria|undef|Bacteroidetes:0.25766420528626765574,(((V6RZH0_9FLAO|OUT|Bacteria|undef|Bacteroidetes:0.13864423723714425218,A0A083WQX9_9FLAO|OUT|Bacteria|undef|Bacteroidetes:0.24238655638679906801):0.09245768728727447872,A0A0Q7FE57_9FLAO|OUT|Bacteria|undef|Bacteroidetes:0.11422212007112228505):0.07623299976253898602,A0A0H4VLH9_9BACT|OUT|Bacteria|undef|Bacteroidetes:0.19493126529910700939):0.06157934726770470518):0.14978981434160337782,H8KL07_SOLCM|OUT|Bacteria|undef|Bacteroidetes:0.35933379145908128649):0.17377956026455690375,((K4IJT1_PSYTT|OUT|Bacteria|undef|Bacteroidetes:0.36872356116540666582,(A0A0B7IKW9_9FLAO|OUT|Bacteria|undef|Bacteroidetes:0.34488733447337377447,(((C6X811_METGS|OUT|Bacteria|undef|Proteobacteria:0.60212156089046597884,(U6SPK2_9BACI|OUT|Bacteria|undef|Firmicutes:0.42402752727450149228,W1RWA4_9GAMM|OUT|Bacteria|undef|Proteobacteria:0.83996301769362291534):0.10109143644165198561):0.11544757862130983206,(K6CF63_9BACI|OUT|Bacteria|undef|Firmicutes:0.24746668628015255909,(E6TYH0_BACCJ|OUT|Bacteria|undef|Firmicutes:0.31195434284822159965,D3G1I0_BACPE|OUT|Bacteria|undef|Firmicutes:0.25576077711348826904):0.05083976690464378501):0.10516399050196130471):0.12773782378159809214,((G9QLE4_9BACI|OUT|Bacteria|undef|Firmicutes:0.00000100000050002909,A0A0H4NY83_9BACI|OUT|Bacteria|undef|Firmicutes:0.02482242022819615423):0.06688229844082616005,A0A0X8D5A8_9BACL|OUT|Bacteria|undef|Firmicutes:0.04961694059621950953):0.21460793117531185015):0.25261458854104806848):0.11884149927823481341):0.08281269122916908032,E4T935_RIEAD|OUT|Bacteria|undef|Bacteroidetes:0.17642974091884086607):0.12437465795743615771):0.07268057556587668999,bHd18558.1:0.92750317918993485655):0.09192316028131215788,W6TR26_9SPHI|OUT|Bacteria|undef|Bacteroidetes:0.38678310293134765541):0.0;
