# Supplementary material for: Comparative genomics of the tardigrades Hypsibius dujardini and Ramazzottius varieornatus
Source: PLoS Biol. 2017 Jul 27;15(7):e2002266. doi: 10.1371/journal.pbio.2002266 (PMC5531438; doi:10.1371/journal.pbio.2002266)
Supplement: S5 Data — These data are the phylogenies from which putative HGTs were classified by taxon-of-origin. This compressed file (tar-gzipped) contains a directory, that holds five subdirectories, “complex”, “metazoan”, “non-metazoan”, “prokaryotes”, “viruses”. In each subdirectory is the set of text files containing NEWICK format trees for putative HGT loci generated by RAXML search, as described in the Methods. Each tree has a name of the form “RAxML_bestTree.bHd00409.1.faa.aln.ml.newick”: RAXML best tree for gene bHd00409.1, amino acid fasta alignment, generated with maximum likelihood, NEWICK format. (GZ) [file pbio.2002266.s022.tar.gz › S5_Data/prokaryotes/RAxML_bestTree.bHd18842.1.fasta.aln.ml]

((B3MX94_DROAN|IN|Eukaryota|Metazoa|Arthropoda:0.01129385998508156477,B4N8M2_DROWI|IN|Eukaryota|Metazoa|Arthropoda:0.01471310417855180991):0.02944564358626287903,((((((E9H926_DAPPU|IN|Eukaryota|Metazoa|Arthropoda:0.05435687156530724651,E9HBZ4_DAPPU|IN|Eukaryota|Metazoa|Arthropoda:0.01773014294625678902):0.07070860047478132182,((A0A061IIJ4_CRIGR|IN|Eukaryota|Metazoa|Chordata:0.25408286188821926910,T1FNQ0_HELRO|IN|Eukaryota|Metazoa|Annelida:0.06456622957867300117):0.01467172168340487824,((A0A0R3WV23_HYDTA|IN|Eukaryota|Metazoa|Platyhelminthes:0.13052869549644990910,(H3E674_PRIPA|IN|Eukaryota|Metazoa|Nematoda:0.05134626337840360322,H2WA00_CAEJA|IN|Eukaryota|Metazoa|Nematoda:0.05645365601460217153):0.08723530499605618160):0.02878117063122071287,(F6QKL0_XENTR|IN|Eukaryota|Metazoa|Chordata:0.03195315266827401801,A0A0F8B0Q9_LARCR|IN|Eukaryota|Metazoa|Chordata:0.05393684539124796867):0.05254481296669738510):0.02006038514689601274):0.02540119973874183784):0.03969267894536425423,(E2AKV6_CAMFO|IN|Eukaryota|Metazoa|Arthropoda:0.00462744256364207990,(F4W666_ACREC|IN|Eukaryota|Metazoa|Arthropoda:0.00993886296267064775,(A0A0J7KCL5_LASNI|IN|Eukaryota|Metazoa|Arthropoda:0.00748419123782747588,(A0A026WAP1_CERBI|IN|Eukaryota|Metazoa|Arthropoda:0.00738380130715423494,E9J3Q2_SOLIN|IN|Eukaryota|Metazoa|Arthropoda:0.00000100000050002909):0.00415588547714510100):0.00342054742568346061):0.00277987404561619343):0.02977946546123062463):0.02049291913871347307,T1HJT8_RHOPR|IN|Eukaryota|Metazoa|Arthropoda:0.04846092015811982734):0.01372595653130662119,A0A139WAS5_TRICA|IN|Eukaryota|Metazoa|Arthropoda:0.05143207390315497618):0.00918424696209780775,((A0A0Q5PMT9_9MICC|OUT|Bacteria|undef|Actinobacteria:0.00000100000050002909,((A0A0D1C6D5_9MICC|OUT|Bacteria|undef|Actinobacteria:0.01596934731388243225,A0JZ14_ARTS2|OUT|Bacteria|undef|Actinobacteria:0.00705902424740160583):0.00386667210539370530,(((((T0QMU8_PHOTE|OUT|Bacteria|undef|Proteobacteria:0.09418287953044790495,bHd18842.1:0.09974607032199994672):0.16446313635354314897,(A0A0W8II62_9MICC|OUT|Bacteria|undef|Actinobacteria:0.01601284163573327493,A0A010PDA7_9MICC|OUT|Bacteria|undef|Actinobacteria:0.04131632904149074720):0.08330073379784135035):0.09508412038617032602,((A0A085DZA8_MICLU|OUT|Bacteria|undef|Actinobacteria:0.00711911952072459119,(A0A031IG86_MICLU|OUT|Bacteria|undef|Actinobacteria:0.00355175966000732249,(A0A031FUW6_MICLU|OUT|Bacteria|undef|Actinobacteria:0.00000100000050002909,C5C7V5_MICLC|OUT|Bacteria|undef|Actinobacteria:0.00000100000050002909):0.00712604231582760535):0.00000100000050002909):0.13508457819883243345,((A0A0N9JDC7_9MICC|OUT|Bacteria|undef|Actinobacteria:0.01954501221550176970,((A0A0H0ZXG0_9MICC|OUT|Bacteria|undef|Actinobacteria:0.03400755912786020130,E1W155_GLUAR|OUT|Bacteria|undef|Actinobacteria:0.02951511674214234507):0.01080794275562824841,(A0A101L1I5_9MICC|OUT|Bacteria|undef|Actinobacteria:0.03977157352205374502,A0A0V8HRL1_9MICC|OUT|Bacteria|undef|Actinobacteria:0.00447984096750671072):0.01114903603740749136):0.00514947149098083940):0.07266954731978468585,((A0A0A1CXL7_9MICC|OUT|Bacteria|undef|Actinobacteria:0.03665581297701907965,A0A0U3G4P1_9MICC|OUT|Bacteria|undef|Actinobacteria:0.03818925362935614298):0.08632458664255013292,M7NE44_9MICC|OUT|Bacteria|undef|Actinobacteria:0.05839592027552716058):0.03390933315575907908):0.01567038225095174209):0.03616395163052816414):0.07578024373144591486,A0A0Q9P7F2_9MICC|OUT|Bacteria|undef|Actinobacteria:0.00716084349453800870):0.01836227536351852513,A0A0B4D9Y1_9MICC|OUT|Bacteria|undef|Actinobacteria:0.00538931463584402335):0.03700886530726814339):0.00651538850685168171):9.90598670415270987633,Q8N0P2_BOMMO|IN|Eukaryota|Metazoa|Arthropoda:0.00000100000050002909):0.03445143129786003983):0.08291093629869933368,A0A0L0BPQ0_LUCCU|IN|Eukaryota|Metazoa|Arthropoda:0.02168440011863724190):0.0;
