# Supplementary material for: Comparative genomics of the tardigrades Hypsibius dujardini and Ramazzottius varieornatus
Source: PLoS Biol. 2017 Jul 27;15(7):e2002266. doi: 10.1371/journal.pbio.2002266 (PMC5531438; doi:10.1371/journal.pbio.2002266)
Supplement: S5 Data — These data are the phylogenies from which putative HGTs were classified by taxon-of-origin. This compressed file (tar-gzipped) contains a directory, that holds five subdirectories, “complex”, “metazoan”, “non-metazoan”, “prokaryotes”, “viruses”. In each subdirectory is the set of text files containing NEWICK format trees for putative HGT loci generated by RAXML search, as described in the Methods. Each tree has a name of the form “RAxML_bestTree.bHd00409.1.faa.aln.ml.newick”: RAXML best tree for gene bHd00409.1, amino acid fasta alignment, generated with maximum likelihood, NEWICK format. (GZ) [file pbio.2002266.s022.tar.gz › S5_Data/prokaryotes/RAxML_bestTree.bHd18878.1.fasta.aln.ml]

((((A0A0M8W013_9ACTN|OUT|Bacteria|undef|Actinobacteria:0.07418079662538348829,L7FGE0_9ACTN|OUT|Bacteria|undef|Actinobacteria:0.08421544407385132824):0.22576291483279486982,((A0A0M8QJK5_9ACTN|OUT|Bacteria|undef|Actinobacteria:0.08627946405277477082,K4QZ80_9ACTN|OUT|Bacteria|undef|Actinobacteria:0.05989821193859221765):0.25312214418299344709,(A0A0L8M1H8_9ACTN|OUT|Bacteria|undef|Actinobacteria:0.24992606837712627588,(((A0A088ABE1_APIME|IN|Eukaryota|Metazoa|Arthropoda:2.15178278881440609993,(A0A0S8FD98_9GAMM|OUT|Bacteria|undef|Proteobacteria:0.18253265973534932298,A0A0S8FG12_9GAMM|OUT|Bacteria|undef|Proteobacteria:0.32555295358680130802):0.40621256460927551712):0.19018780563864101651,(((A0A0F0GR14_NOCAE|OUT|Bacteria|undef|Actinobacteria:0.44674027236376584460,U5VS75_9ACTN|OUT|Bacteria|undef|Actinobacteria:0.57519761645490041779):0.06157728862820525256,bHd18878.1:1.34924978610070067653):0.15812205882417615377,A0A0T5ZYM6_9BACT|OUT|Bacteria|undef|Candidatus_Rokubacteria:0.60025908244399017732):0.06614223423845994043):0.11755954970629282907,((A0A0S8C7S1_9PROT|OUT|Bacteria|undef|Proteobacteria:0.52887031110989912719,A0A077Z9T6_TRITR|IN|Eukaryota|Metazoa|Nematoda:1.22199065692643205061):0.30131224267725176258,(B8J9S0_ANAD2|OUT|Bacteria|undef|Proteobacteria:0.07250216029768442871,B4UH76_ANASK|OUT|Bacteria|undef|Proteobacteria:0.04267865685415810767):0.39787528780461900446):0.10783261858402330702):0.35490853132214400523):0.21658552767610175782):0.09686972503059791684):0.02944523537269715455,A0A101RWY9_9ACTN|OUT|Bacteria|undef|Actinobacteria:0.05290431046424810824):0.01031326498135954998,(B5I5E3_9ACTN|OUT|Bacteria|undef|Actinobacteria:0.06984665581070950702,(((A0A0Q6YM15_9ACTN|OUT|Bacteria|undef|Actinobacteria:0.02530824099772537375,A0A117QZD5_9ACTN|OUT|Bacteria|undef|Actinobacteria:0.00715573608818353708):0.00874038540062734536,A0A101P8M1_9ACTN|OUT|Bacteria|undef|Actinobacteria:0.03768908694697223338):0.03414564203854577457,A0A117PQV0_9ACTN|OUT|Bacteria|undef|Actinobacteria:0.06253918640886840796):0.02168185103391436983):0.01240534804768286467,A0A124GV44_9ACTN|OUT|Bacteria|undef|Actinobacteria:0.02598120356985706217):0.0;
