# Supplementary material for: Comparative genomics of the tardigrades Hypsibius dujardini and Ramazzottius varieornatus
Source: PLoS Biol. 2017 Jul 27;15(7):e2002266. doi: 10.1371/journal.pbio.2002266 (PMC5531438; doi:10.1371/journal.pbio.2002266)
Supplement: S5 Data — These data are the phylogenies from which putative HGTs were classified by taxon-of-origin. This compressed file (tar-gzipped) contains a directory, that holds five subdirectories, “complex”, “metazoan”, “non-metazoan”, “prokaryotes”, “viruses”. In each subdirectory is the set of text files containing NEWICK format trees for putative HGT loci generated by RAXML search, as described in the Methods. Each tree has a name of the form “RAxML_bestTree.bHd00409.1.faa.aln.ml.newick”: RAXML best tree for gene bHd00409.1, amino acid fasta alignment, generated with maximum likelihood, NEWICK format. (GZ) [file pbio.2002266.s022.tar.gz › S5_Data/prokaryotes/RAxML_bestTree.bHd19233.1.fasta.aln.ml]

(((Q22P06_TETTS|OUT|Eukaryota|undef|undef:0.21915013751917777896,((Q22P04_TETTS|OUT|Eukaryota|undef|undef:0.40008964091650328632,G0QYM7_ICHMG|OUT|Eukaryota|undef|undef:0.62427512468161383552):0.28587424158689067610,Q22P05_TETTS|OUT|Eukaryota|undef|undef:0.26257194846455872428):0.10082058181004542596):0.77928773492013558855,(bHd19233.1:1.47920934273533521974,((A0A0W0Y470_9GAMM|OUT|Bacteria|undef|Proteobacteria:0.05574506715456895023,A0A0W0RKF8_9GAMM|OUT|Bacteria|undef|Proteobacteria:0.19274389162007099507):0.13155206755382900519,(A0A0W1A0V8_9GAMM|OUT|Bacteria|undef|Proteobacteria:0.16549042668913466203,(((A0A0W0ZPY7_9GAMM|OUT|Bacteria|undef|Proteobacteria:0.11912239184423450977,((A0A0W0SBX1_9GAMM|OUT|Bacteria|undef|Proteobacteria:0.08854930347653906797,(A0A0W0ZQX8_9GAMM|OUT|Bacteria|undef|Proteobacteria:0.09705062616153832533,A0A0W0ZLZ3_9GAMM|OUT|Bacteria|undef|Proteobacteria:0.03422747102394026186):0.01511906088448312750):0.01773000833375180246,A0A0W0T694_9GAMM|OUT|Bacteria|undef|Proteobacteria:0.09878607563093774746):0.03311114157080522619):0.04940751539773281797,(A0A0W0SMI1_9GAMM|OUT|Bacteria|undef|Proteobacteria:0.13649262075732293553,A0A0W0VYT3_9GAMM|OUT|Bacteria|undef|Proteobacteria:0.07095108705610851663):0.07588010940002343219):0.06949875723440808450,(A0A0W1A5W5_9GAMM|OUT|Bacteria|undef|Proteobacteria:0.18315089084560873256,A0A0W0WYL4_9GAMM|OUT|Bacteria|undef|Proteobacteria:0.12663856702062914472):0.07550133131724942603):0.20936406822523886961):0.15904650216009819097):0.76056431590599815618):0.14678755650682159817):0.45210982664364357531,(A0A0T6VZI4_9ALTE|OUT|Bacteria|undef|Proteobacteria:0.24786121254756623977,(A0A095UIF3_9GAMM|OUT|Bacteria|undef|Proteobacteria:0.08374883634340922478,A0A0B4XME6_9GAMM|OUT|Bacteria|undef|Proteobacteria:0.07823037986723307968):0.12662207305957801085):0.48361391223595567856,B0C5J7_ACAM1|OUT|Bacteria|undef|Cyanobacteria:0.74336409462816366300):0.0;
