# Supplementary material for: Comparative genomics of the tardigrades Hypsibius dujardini and Ramazzottius varieornatus
Source: PLoS Biol. 2017 Jul 27;15(7):e2002266. doi: 10.1371/journal.pbio.2002266 (PMC5531438; doi:10.1371/journal.pbio.2002266)
Supplement: S5 Data — These data are the phylogenies from which putative HGTs were classified by taxon-of-origin. This compressed file (tar-gzipped) contains a directory, that holds five subdirectories, “complex”, “metazoan”, “non-metazoan”, “prokaryotes”, “viruses”. In each subdirectory is the set of text files containing NEWICK format trees for putative HGT loci generated by RAXML search, as described in the Methods. Each tree has a name of the form “RAxML_bestTree.bHd00409.1.faa.aln.ml.newick”: RAXML best tree for gene bHd00409.1, amino acid fasta alignment, generated with maximum likelihood, NEWICK format. (GZ) [file pbio.2002266.s022.tar.gz › S5_Data/prokaryotes/RAxML_bestTree.bHd19291.1.fasta.aln.ml]

(A0A0F5I654_9BACI|OUT|Bacteria|undef|Firmicutes:0.00333906500847128878,((bHd19291.1:1.57549591690789236864,(Y705_DEIRA|OUT|Bacteria|undef|Deinococcus-Thermus:1.25605777674051855008,(B6QZI0_9RHOB|OUT|Bacteria|undef|Proteobacteria:0.00000100000050002909,G8PHE6_PSEUV|OUT|Bacteria|undef|Proteobacteria:0.02594124220270804804):0.98788168152031974323):0.39882409897532483667):0.36310600437790085948,(((A0A0H2SKG2_9BACT|OUT|Bacteria|undef|Thermotogae:0.00000100000050002909,A0A0H2SGZ8_9BACT|OUT|Bacteria|undef|Thermotogae:0.02574702402596738132):0.77708336075278350297,(H2J744_MARPK|OUT|Bacteria|undef|Thermotogae:0.43708643580387285255,C5CIX9_KOSOT|OUT|Bacteria|undef|Thermotogae:0.53414378452942912201):0.13918912453396781181):0.14770209347957014012,(((Y1477_METJA|OUT|Archaea|undef|Euryarchaeota:0.05455861474435155789,D3S492_METSF|OUT|Archaea|undef|Euryarchaeota:0.12150468454920160255):0.34882630112155876834,(A0A0Q2MS14_9EURY|OUT|Archaea|undef|Euryarchaeota:0.25481887435260902608,B7R151_9EURY|OUT|Archaea|undef|Euryarchaeota:0.19578375956991245221):0.47238441991979956969):0.14918781474950124077,((((G4FFE6_THEMA|OUT|Bacteria|undef|Thermotogae:0.00000100000050002909,Y1410_THEMA|OUT|Bacteria|undef|Thermotogae:0.00000100000050002909):0.00000100000050002909,A0A0A6MY30_9THEM|OUT|Bacteria|undef|Thermotogae:0.00000100000050002909):0.00976483157564735776,A0A0F6AM99_THESQ|OUT|Bacteria|undef|Thermotogae:0.03146684360067490693):0.30106740027790440672,(A0A101ERB9_9THEM|OUT|Bacteria|undef|Thermotogae:0.01040308604575329414,(A0A0B5KXC9_9THEM|OUT|Bacteria|undef|Thermotogae:0.00373792303169322724,B9K8H6_THENN|OUT|Bacteria|undef|Thermotogae:0.00000100000050002909):0.01090637641194107388):0.27162214910580317895):0.52431058442892808369):0.17382898285586309561):0.15083943154279713661):1.14469298906860572629,A0A0F5HR38_9BACI|OUT|Bacteria|undef|Firmicutes:0.00000100000050002909):0.0;
