# Supplementary material for: Comparative genomics of the tardigrades Hypsibius dujardini and Ramazzottius varieornatus
Source: PLoS Biol. 2017 Jul 27;15(7):e2002266. doi: 10.1371/journal.pbio.2002266 (PMC5531438; doi:10.1371/journal.pbio.2002266)
Supplement: S5 Data — These data are the phylogenies from which putative HGTs were classified by taxon-of-origin. This compressed file (tar-gzipped) contains a directory, that holds five subdirectories, “complex”, “metazoan”, “non-metazoan”, “prokaryotes”, “viruses”. In each subdirectory is the set of text files containing NEWICK format trees for putative HGT loci generated by RAXML search, as described in the Methods. Each tree has a name of the form “RAxML_bestTree.bHd00409.1.faa.aln.ml.newick”: RAXML best tree for gene bHd00409.1, amino acid fasta alignment, generated with maximum likelihood, NEWICK format. (GZ) [file pbio.2002266.s022.tar.gz › S5_Data/prokaryotes/RAxML_bestTree.bHd19354.1.fasta.aln.ml]

(A0A0A0WFG0_9BACI|OUT|Bacteria|undef|Firmicutes:0.00000100000050002909,((A0A0J7D4X1_BACCE|OUT|Bacteria|undef|Firmicutes:0.00000100000050002909,(((A0A0G8EJG9_BACCE|OUT|Bacteria|undef|Firmicutes:0.00535582985079105598,J8ZWH6_BACCE|OUT|Bacteria|undef|Firmicutes:0.00533599760536054672):0.00531407029303729728,(R8NUN9_BACCE|OUT|Bacteria|undef|Firmicutes:0.00000100000050002909,C2ZDX2_BACCE|OUT|Bacteria|undef|Firmicutes:0.00000100000050002909):0.00000100000050002909):0.00526498338237164302,(C2V1G1_BACCE|OUT|Bacteria|undef|Firmicutes:0.01055596823096296641,(((A0A0L0QRT8_VIRPA|OUT|Bacteria|undef|Firmicutes:0.30785075127545113993,(((A3HRZ9_9BACT|OUT|Bacteria|undef|Bacteroidetes:0.58083328126900879429,(bHd19354.1:0.72675399238931104318,(A0A0Q9E002_9FLAO|OUT|Bacteria|undef|Bacteroidetes:0.04291049432900664873,A0A0D0LWH9_9FLAO|OUT|Bacteria|undef|Bacteroidetes:0.01094191864637504043):0.50827061143150487066):0.03643314042978726408):0.14295342824844889384,((M2B490_9PLAN|OUT|Bacteria|undef|Planctomycetes:0.00000100000050002909,M5SHD3_9PLAN|OUT|Bacteria|undef|Planctomycetes:0.02258920112865807697):0.19865103689342678006,M5T6S4_9PLAN|OUT|Bacteria|undef|Planctomycetes:0.21289479087728224727):0.24701802864059649312):0.35873784615868775649,V6J6H0_9BACL|OUT|Bacteria|undef|Firmicutes:0.27043099941506493211):0.11165253511541355091):0.20738771744889863968,A0A0J6L927_9BACI|OUT|Bacteria|undef|Firmicutes:0.00379349435710774020):0.00704949862608617809,(A0A0D6SNF7_BACMY|OUT|Bacteria|undef|Firmicutes:0.00000100000050002909,R8MLF0_BACCE|OUT|Bacteria|undef|Firmicutes:0.00528925492831071493):0.01062538248068766594):0.02166265108617442328):0.00000100000050002909):0.00527353837529739595):0.01070472618218076648,C2YXN5_BACCE|OUT|Bacteria|undef|Firmicutes:0.01627819708692533271):0.00000100000050002909,C2SRC4_BACCE|OUT|Bacteria|undef|Firmicutes:0.00000100000050002909):0.0;
