# Supplementary material for: Comparative genomics of the tardigrades Hypsibius dujardini and Ramazzottius varieornatus
Source: PLoS Biol. 2017 Jul 27;15(7):e2002266. doi: 10.1371/journal.pbio.2002266 (PMC5531438; doi:10.1371/journal.pbio.2002266)
Supplement: S5 Data — These data are the phylogenies from which putative HGTs were classified by taxon-of-origin. This compressed file (tar-gzipped) contains a directory, that holds five subdirectories, “complex”, “metazoan”, “non-metazoan”, “prokaryotes”, “viruses”. In each subdirectory is the set of text files containing NEWICK format trees for putative HGT loci generated by RAXML search, as described in the Methods. Each tree has a name of the form “RAxML_bestTree.bHd00409.1.faa.aln.ml.newick”: RAXML best tree for gene bHd00409.1, amino acid fasta alignment, generated with maximum likelihood, NEWICK format. (GZ) [file pbio.2002266.s022.tar.gz › S5_Data/prokaryotes/RAxML_bestTree.bHd19355.1.fasta.aln.ml]

(A0A0K2F468_9BACL|OUT|Bacteria|undef|Firmicutes:0.02138423920238318940,(((((bHd19355.1:0.76007893161628736767,((G2Z5D0_FLABF|OUT|Bacteria|undef|Bacteroidetes:0.12861989950893704115,A0A095SY20_9FLAO|OUT|Bacteria|undef|Bacteroidetes:0.11850753471063159294):0.27194080801686026927,A0A126P740_9BACT|OUT|Bacteria|undef|Bacteroidetes:0.27454769144673824011):0.18704067860293047132):0.12154519926734580482,(((A0A0D3LM34_9BACT|OUT|Bacteria|undef|Bacteroidetes:0.17052694262344006426,((J0LGA0_9BACT|OUT|Bacteria|undef|Bacteroidetes:0.13110044611000268300,A0A0E3UYP1_9BACT|OUT|Bacteria|undef|Bacteroidetes:0.08609414485643879233):0.04582573977022127293,A0A0W8EHX9_9BACT|OUT|Bacteria|undef|Bacteroidetes:0.17984220353804303283):0.09897929861463408696):0.22311842659805888878,A0A0K1PSW1_9DELT|OUT|Bacteria|undef|Proteobacteria:0.46035615369985638523):0.06178161455340664548,(L7U598_MYXSD|OUT|Bacteria|undef|Proteobacteria:0.09269268823273243973,A0A0F7BIW8_MYXFU|OUT|Bacteria|undef|Proteobacteria:0.14386584909799018939):0.56017635791571951387):0.07931611580668439243):0.14910590354179636963,(A0A123TPQ6_STRSU|OUT|Bacteria|undef|Firmicutes:0.03890105516083423171,(G7SK90_STRSU|OUT|Bacteria|undef|Firmicutes:0.00551173967207357028,(A0A075SHY4_STRSU|OUT|Bacteria|undef|Firmicutes:0.00557942874308819774,A0A0Z8YUM4_STRSU|OUT|Bacteria|undef|Firmicutes:0.00550434887058230508):0.00000100000050002909):0.06336051834061298682):0.53623731888647518939):0.13236174797767374933,(A0A0B0DCF5_9BACI|OUT|Bacteria|undef|Firmicutes:0.06524621802022319283,I0JK49_HALH3|OUT|Bacteria|undef|Firmicutes:0.12524324756069019071):0.41878101036220749531):0.12318209176158602391,(B7GJC9_ANOFW|OUT|Bacteria|undef|Firmicutes:0.00691500505131585185,R4FAE9_9BACI|OUT|Bacteria|undef|Firmicutes:0.00395055891841103457):0.12840071964731003540):0.28347350159478901244,E0RFC0_PAEP6|OUT|Bacteria|undef|Firmicutes:0.01661928217917521197):0.0;
