# Supplementary material for: Comparative genomics of the tardigrades Hypsibius dujardini and Ramazzottius varieornatus
Source: PLoS Biol. 2017 Jul 27;15(7):e2002266. doi: 10.1371/journal.pbio.2002266 (PMC5531438; doi:10.1371/journal.pbio.2002266)
Supplement: S5 Data — These data are the phylogenies from which putative HGTs were classified by taxon-of-origin. This compressed file (tar-gzipped) contains a directory, that holds five subdirectories, “complex”, “metazoan”, “non-metazoan”, “prokaryotes”, “viruses”. In each subdirectory is the set of text files containing NEWICK format trees for putative HGT loci generated by RAXML search, as described in the Methods. Each tree has a name of the form “RAxML_bestTree.bHd00409.1.faa.aln.ml.newick”: RAXML best tree for gene bHd00409.1, amino acid fasta alignment, generated with maximum likelihood, NEWICK format. (GZ) [file pbio.2002266.s022.tar.gz › S5_Data/prokaryotes/RAxML_bestTree.bHd19356.1.fasta.aln.ml]

((F2ANU7_RHOBT|OUT|Bacteria|undef|Planctomycetes:0.01546782005660388322,((A0A0J1EPV9_9PLAN|OUT|Bacteria|undef|Planctomycetes:0.10713473840419124317,(M5SHD3_9PLAN|OUT|Bacteria|undef|Planctomycetes:0.02214589015357824875,M2B490_9PLAN|OUT|Bacteria|undef|Planctomycetes:0.00290511512273870657):0.11856367028354504456):0.07306524399274413883,(A3ZR95_9PLAN|OUT|Bacteria|undef|Planctomycetes:0.61855882278358753634,(((bHd19356.1:0.88543155700717646184,(A3HRZ9_9BACT|OUT|Bacteria|undef|Bacteroidetes:0.40225816318042101338,M7XD40_9BACT|OUT|Bacteria|undef|Bacteroidetes:0.47720211392730715882):0.18217403979815588455):0.25906895939345359059,(C2YXN5_BACCE|OUT|Bacteria|undef|Firmicutes:0.00000100000050002909,(((C2V1G1_BACCE|OUT|Bacteria|undef|Firmicutes:0.01205877433056517893,((C3I7C4_BACTU|OUT|Bacteria|undef|Firmicutes:0.04437822468811679355,((J7XR43_BACCE|OUT|Bacteria|undef|Firmicutes:0.02351670235687626509,J8E8C6_BACCE|OUT|Bacteria|undef|Firmicutes:0.03366002552440163637):0.01249221157280469736,A0A0J6L927_9BACI|OUT|Bacteria|undef|Firmicutes:0.02321585040797781094):0.00807127030267017730):0.00600545761378575276,J8ZWH6_BACCE|OUT|Bacteria|undef|Firmicutes:0.01850389027713439383):0.00000100000050002909):0.00602311648025427582,A0A0J7D4X1_BACCE|OUT|Bacteria|undef|Firmicutes:0.00000100000050002909):0.01240217805990852067,C2SRC4_BACCE|OUT|Bacteria|undef|Firmicutes:0.00000100000050002909):0.01879364493063565011):0.64219772900874949606):0.33145268355786444703,M5T6S4_9PLAN|OUT|Bacteria|undef|Planctomycetes:0.20100636780558922556):0.06690388955202954124):0.05129142115375922434):0.32208451760610029568):0.00480760239407317016,(K5D2G5_RHOBT|OUT|Bacteria|undef|Planctomycetes:0.00000100000050002909,Q7UIV0_RHOBA|OUT|Bacteria|undef|Planctomycetes:0.00649438333633684060):0.00500134580422844591,L7CA15_RHOBT|OUT|Bacteria|undef|Planctomycetes:0.02560501639802355983):0.0;
