# Supplementary material for: Comparative genomics of the tardigrades Hypsibius dujardini and Ramazzottius varieornatus
Source: PLoS Biol. 2017 Jul 27;15(7):e2002266. doi: 10.1371/journal.pbio.2002266 (PMC5531438; doi:10.1371/journal.pbio.2002266)
Supplement: S5 Data — These data are the phylogenies from which putative HGTs were classified by taxon-of-origin. This compressed file (tar-gzipped) contains a directory, that holds five subdirectories, “complex”, “metazoan”, “non-metazoan”, “prokaryotes”, “viruses”. In each subdirectory is the set of text files containing NEWICK format trees for putative HGT loci generated by RAXML search, as described in the Methods. Each tree has a name of the form “RAxML_bestTree.bHd00409.1.faa.aln.ml.newick”: RAXML best tree for gene bHd00409.1, amino acid fasta alignment, generated with maximum likelihood, NEWICK format. (GZ) [file pbio.2002266.s022.tar.gz › S5_Data/prokaryotes/RAxML_bestTree.bHd19366.1.fasta.aln.ml]

(G3NLH8_GASAC|IN|Eukaryota|Metazoa|Chordata:0.00000100000050002909,(F7VP95_SORMK|OUT|Eukaryota|Fungi|Ascomycota:1.16861207210192707961,(A0A0G0QKH1_9BACT|OUT|Bacteria|undef|Candidatus_Yanofskybacteria:0.98017781549068638824,(((A0A0D6AE95_9CHRO|OUT|Bacteria|undef|Cyanobacteria:2.77640086037400646291,bHd19366.1:1.48117489625460763136):0.22716635678509983221,((K0SDN0_THAOC|OUT|Eukaryota|undef|Bacillariophyta:1.76331884183283649215,V6JWN0_STRRC|OUT|Bacteria|undef|Actinobacteria:1.33649393599112564779):0.08154059790160470000,((A0A132DFU4_BURVI|OUT|Bacteria|undef|Proteobacteria:0.10167777393431912114,(A0A0B1Y5V9_9BURK|OUT|Bacteria|undef|Proteobacteria:0.00000100000050002909,J7J4U1_BURCE|OUT|Bacteria|undef|Proteobacteria:0.00630191762406191736):0.07477106036262329281):1.10596419070753104741,(((X0J8B2_FUSOX|OUT|Eukaryota|Fungi|Ascomycota:0.00000100000050002909,N1RZP8_FUSC4|OUT|Eukaryota|Fungi|Ascomycota:0.00000100000050002909):1.19753157934967258136,A0A0G4IZW2_PLABS|OUT|Eukaryota|undef|undef:1.02925657403039938487):0.12758076137074075840,A0A0S3FRX5_9FLAO|OUT|Bacteria|undef|Bacteroidetes:0.85268474012398165485):0.18236984884318574451):0.13090228796963124247):0.06293106147773948333):0.08444942865870602722,((A0A0G2ZTK7_9DELT|OUT|Bacteria|undef|Proteobacteria:0.65549907057734824178,(A0A0Q5VCD7_9ACTN|OUT|Bacteria|undef|Actinobacteria:1.03270926967319121026,(A0A0Q5AU06_9MICO|OUT|Bacteria|undef|Actinobacteria:0.27346239124262938791,A0A0Q5BHM1_9MICO|OUT|Bacteria|undef|Actinobacteria:0.27631287457710268507):0.29544835153915272041):0.14940130581463997861):0.13088442040714179382,(D5UG11_CELFN|OUT|Bacteria|undef|Actinobacteria:0.94135863723315615914,A0A0Q7QJ83_9ACTN|OUT|Bacteria|undef|Actinobacteria:0.82978325688753162837):0.10274399442602059895):0.09936226251903142181):0.16684603839834261096):0.17533899891566137597):1.60498212532111139694,G3NLI3_GASAC|IN|Eukaryota|Metazoa|Chordata:0.12680020272311631757):0.0;
