# Supplementary material for: Comparative genomics of the tardigrades Hypsibius dujardini and Ramazzottius varieornatus
Source: PLoS Biol. 2017 Jul 27;15(7):e2002266. doi: 10.1371/journal.pbio.2002266 (PMC5531438; doi:10.1371/journal.pbio.2002266)
Supplement: S5 Data — These data are the phylogenies from which putative HGTs were classified by taxon-of-origin. This compressed file (tar-gzipped) contains a directory, that holds five subdirectories, “complex”, “metazoan”, “non-metazoan”, “prokaryotes”, “viruses”. In each subdirectory is the set of text files containing NEWICK format trees for putative HGT loci generated by RAXML search, as described in the Methods. Each tree has a name of the form “RAxML_bestTree.bHd00409.1.faa.aln.ml.newick”: RAXML best tree for gene bHd00409.1, amino acid fasta alignment, generated with maximum likelihood, NEWICK format. (GZ) [file pbio.2002266.s022.tar.gz › S5_Data/non_metazoan/RAxML_bestTree.bHd00271.1.fasta.aln.ml]

(((U4LKG0_PYROM|OUT|Eukaryota|Fungi|Ascomycota:0.35480473820053165523,U4L824_PYROM|OUT|Eukaryota|Fungi|Ascomycota:0.45138032422410073741):0.76440686660079626424,((A0A0L1J9Y7_ASPNO|OUT|Eukaryota|Fungi|Ascomycota:0.18282303202399352582,((Q2TW29_ASPOR|OUT|Eukaryota|Fungi|Ascomycota:0.02360784837114299900,(B8NX29_ASPFN|OUT|Eukaryota|Fungi|Ascomycota:0.00840500955749903279,I8TNW8_ASPO3|OUT|Eukaryota|Fungi|Ascomycota:0.00680017283779618762):0.00203051633630485723):0.01059689529284829797,A0A0D9N4R9_ASPFA|OUT|Eukaryota|Fungi|Ascomycota:0.09519181287400649283):0.01674537232833047881):0.92649622662828279296,((A0A094FSW7_9PEZI|OUT|Eukaryota|Fungi|Ascomycota:0.00000100000050002909,A0A094DIY6_9PEZI|OUT|Eukaryota|Fungi|Ascomycota:0.00000100000050002909):1.24754131763778097763,(A0A066Y239_COLSU|OUT|Eukaryota|Fungi|Ascomycota:1.04552157301796477817,A0A0P7BEI7_9HYPO|OUT|Eukaryota|Fungi|Ascomycota:0.84126337668295358974):0.27389688296587799687):0.15750839038213187981):0.53650910641032156789):0.48234991613030209212,((((U9SYZ0_RHIID|OUT|Eukaryota|Fungi|Mucoromycota:0.00000100000050002909,A0A015JJD9_9GLOM|OUT|Eukaryota|Fungi|Mucoromycota:0.00000100000050002909):1.20282420365787356964,((G1XNR8_ARTOA|OUT|Eukaryota|Fungi|Ascomycota:0.15805107175226734695,S8AQF5_DACHA|OUT|Eukaryota|Fungi|Ascomycota:0.12926196852778740198):0.15081054560645326679,W7HW84_9PEZI|OUT|Eukaryota|Fungi|Ascomycota:0.07596498956971206584):2.25434281884499432280):0.14764634690202352307,bHd00271.1:1.33523968767860123918):0.13880698526154813810,((S8FNT8_FOMPI|OUT|Eukaryota|Fungi|Basidiomycota:0.23989304341783646013,S8EI24_FOMPI|OUT|Eukaryota|Fungi|Basidiomycota:0.29671151257043126837):0.11540914816629348205,S8EBY2_FOMPI|OUT|Eukaryota|Fungi|Basidiomycota:0.18323935039335312314):1.55674582588851340148):0.40758251800155848033,A0A137Q938_9AGAR|OUT|Eukaryota|Fungi|Basidiomycota:2.16822161676404023822):0.0;
