# Supplementary material for: Comparative genomics of the tardigrades Hypsibius dujardini and Ramazzottius varieornatus
Source: PLoS Biol. 2017 Jul 27;15(7):e2002266. doi: 10.1371/journal.pbio.2002266 (PMC5531438; doi:10.1371/journal.pbio.2002266)
Supplement: S5 Data — These data are the phylogenies from which putative HGTs were classified by taxon-of-origin. This compressed file (tar-gzipped) contains a directory, that holds five subdirectories, “complex”, “metazoan”, “non-metazoan”, “prokaryotes”, “viruses”. In each subdirectory is the set of text files containing NEWICK format trees for putative HGT loci generated by RAXML search, as described in the Methods. Each tree has a name of the form “RAxML_bestTree.bHd00409.1.faa.aln.ml.newick”: RAXML best tree for gene bHd00409.1, amino acid fasta alignment, generated with maximum likelihood, NEWICK format. (GZ) [file pbio.2002266.s022.tar.gz › S5_Data/non_metazoan/RAxML_bestTree.bHd00300.1.fasta.aln.ml]

(L2FN29_COLGN|OUT|Eukaryota|Fungi|Ascomycota:0.00569263128128784813,((H1VIW5_COLHI|OUT|Eukaryota|Fungi|Ascomycota:0.08720311747966545679,(A0A010RRU2_9PEZI|OUT|Eukaryota|Fungi|Ascomycota:0.07895071996759098210,((((S3CWZ2_GLAL2|OUT|Eukaryota|Fungi|Ascomycota:0.78525002395775622688,(A0A094ERW2_9PEZI|OUT|Eukaryota|Fungi|Ascomycota:0.65866536743609227500,((D4B5U6_ARTBC|OUT|Eukaryota|Fungi|Ascomycota:0.17300257390388876222,C5FLX4_ARTOC|OUT|Eukaryota|Fungi|Ascomycota:0.16275663712646851189):0.37514957060529541266,((B6Q9B0_TALMQ|OUT|Eukaryota|Fungi|Ascomycota:0.00000100000050002909,A0A093VBF5_TALMA|OUT|Eukaryota|Fungi|Ascomycota:0.00000100000050002909):0.47489619520079073833,Y7484_EMENI|OUT|Eukaryota|Fungi|Ascomycota:0.53651106246995217131):0.08675521111727513279):0.47351939894463218605):0.11917840639867237351):0.21127575240028223513,((A0A067M3G9_9HOMO|OUT|Eukaryota|Fungi|Basidiomycota:0.86893562809275304293,(A0A066W0X7_9HOMO|OUT|Eukaryota|Fungi|Basidiomycota:0.11494553344538867290,(L8WNU7_THACA|OUT|Eukaryota|Fungi|Basidiomycota:0.13213156969666672857,(M5BRH9_THACB|OUT|Eukaryota|Fungi|Basidiomycota:0.01562549318603606921,A0A0B7FMA5_THACB|OUT|Eukaryota|Fungi|Basidiomycota:0.00000100000050002909):0.11119373618936820303):0.04535127512127259952):0.64531225073815989823):0.23642976272520932479,(A0A0H2RPT7_9HOMO|OUT|Eukaryota|Fungi|Basidiomycota:0.65219765113752881103,A0A0C3S678_PHLGI|OUT|Eukaryota|Fungi|Basidiomycota:0.46231765877904590356):0.22003630746757471548):0.03570283290078312549):0.07283234134160733453,A0A0C3BG03_9HOMO|OUT|Eukaryota|Fungi|Basidiomycota:0.97073185902732839203):0.08058456815844913801,bHd00300.1:1.03401676689764032702):0.95390339438931037730):0.10015898459383253127):0.06016340089055893098,N4VNL6_COLOR|OUT|Eukaryota|Fungi|Ascomycota:0.20443461549049865567):0.08657357231707867029,T0LWU4_COLGC|OUT|Eukaryota|Fungi|Ascomycota:0.00000100000050002909):0.0;
