# Supplementary material for: Comparative genomics of the tardigrades Hypsibius dujardini and Ramazzottius varieornatus
Source: PLoS Biol. 2017 Jul 27;15(7):e2002266. doi: 10.1371/journal.pbio.2002266 (PMC5531438; doi:10.1371/journal.pbio.2002266)
Supplement: S5 Data — These data are the phylogenies from which putative HGTs were classified by taxon-of-origin. This compressed file (tar-gzipped) contains a directory, that holds five subdirectories, “complex”, “metazoan”, “non-metazoan”, “prokaryotes”, “viruses”. In each subdirectory is the set of text files containing NEWICK format trees for putative HGT loci generated by RAXML search, as described in the Methods. Each tree has a name of the form “RAxML_bestTree.bHd00409.1.faa.aln.ml.newick”: RAXML best tree for gene bHd00409.1, amino acid fasta alignment, generated with maximum likelihood, NEWICK format. (GZ) [file pbio.2002266.s022.tar.gz › S5_Data/non_metazoan/RAxML_bestTree.bHd00364.1.fasta.aln.ml]

(A1D5W0_NEOFI|OUT|Eukaryota|Fungi|Ascomycota:0.35471619206215893039,(A0A0G2FRM5_9EURO|OUT|Eukaryota|Fungi|Ascomycota:0.38481242104706775420,(A0A0F7U101_9EURO|OUT|Eukaryota|Fungi|Ascomycota:0.42687511764987740026,(bHd00364.1:0.66789445988285967015,(((T1KSX3_TETUR|IN|Eukaryota|Metazoa|Arthropoda:0.98666615611325347857,((T1K3G7_TETUR|IN|Eukaryota|Metazoa|Arthropoda:1.73751711961444010868,T1L5A9_TETUR|IN|Eukaryota|Metazoa|Arthropoda:1.54980948350381297907):0.26994265834573594187,(((T1KSJ1_TETUR|IN|Eukaryota|Metazoa|Arthropoda:0.07389686514325254085,T1KS91_TETUR|IN|Eukaryota|Metazoa|Arthropoda:0.09562336830255964426):0.44053673883530719557,T1KT36_TETUR|IN|Eukaryota|Metazoa|Arthropoda:0.56132372360717319726):0.07721120387082397452,(T1JPR0_TETUR|IN|Eukaryota|Metazoa|Arthropoda:0.69460851829510950051,((T1K6G9_TETUR|IN|Eukaryota|Metazoa|Arthropoda:0.00000100000050002909,T1K6G8_TETUR|IN|Eukaryota|Metazoa|Arthropoda:0.00435066030379624262):0.28866309932537598248,(T1KZD7_TETUR|IN|Eukaryota|Metazoa|Arthropoda:0.24648989196440523886,((T1KKQ0_TETUR|IN|Eukaryota|Metazoa|Arthropoda:0.23947469345311650502,T1KJD6_TETUR|IN|Eukaryota|Metazoa|Arthropoda:0.18104060697661983337):0.09347976227402969573,(T1K9R9_TETUR|IN|Eukaryota|Metazoa|Arthropoda:0.08708941945762492531,(T1K9R8_TETUR|IN|Eukaryota|Metazoa|Arthropoda:0.01584257411208765329,T1K9Y0_TETUR|IN|Eukaryota|Metazoa|Arthropoda:0.05015868677686686344):0.02620358841797339536):0.41393409239379452824):0.06617078292069909773):0.15555659473842819995):0.21374057062840404186):0.12349785231319895806):0.31284718509890729887):0.30161732908332472558):0.41851385232078269771,(A0A132A3S5_SARSC|IN|Eukaryota|Metazoa|Arthropoda:1.36362606426425014838,T1K8P1_TETUR|IN|Eukaryota|Metazoa|Arthropoda:1.77308241584659143086):0.17674033855959217498):1.26861202794485983247,((((((A0A0W8C1J3_PHYNI|OUT|Eukaryota|undef|undef:0.00219260625682177104,(V9FRY1_PHYPR|OUT|Eukaryota|undef|undef:0.03174229731909184588,A0A0W8D493_PHYNI|OUT|Eukaryota|undef|undef:0.00218637431752807636):0.00000100000050002909):0.01108383660618824859,A0A0W8D7E9_PHYNI|OUT|Eukaryota|undef|undef:0.00219033263113035861):0.00000100000050002909,A0A0W8D806_PHYNI|OUT|Eukaryota|undef|undef:0.00000100000050002909):0.00000100000050002909,W2ZXD4_PHYPR|OUT|Eukaryota|undef|undef:0.00658445844577818049):0.00000100000050002909,W2QN77_PHYPN|OUT|Eukaryota|undef|undef:0.00439652614113416294):0.55330807619134725339,(K1WUD5_MARBU|OUT|Eukaryota|Fungi|Ascomycota:0.30161405674116575915,(A0A093Z389_9PEZI|OUT|Eukaryota|Fungi|Ascomycota:0.16756401070351004123,(A0A094AF91_9PEZI|OUT|Eukaryota|Fungi|Ascomycota:0.04151756809031290074,((A0A094D9W7_9PEZI|OUT|Eukaryota|Fungi|Ascomycota:0.00000100000050002909,A0A094G7D7_9PEZI|OUT|Eukaryota|Fungi|Ascomycota:0.00000100000050002909):0.04586437893035767710,((A0A093XY88_9PEZI|OUT|Eukaryota|Fungi|Ascomycota:0.00529153025991817468,(A0A094CV32_9PEZI|OUT|Eukaryota|Fungi|Ascomycota:0.00775435573483585373,A0A093XF71_9PEZI|OUT|Eukaryota|Fungi|Ascomycota:0.00000100000050002909):0.01290669782718628124):0.06127526765700343908,A0A094CG41_9PEZI|OUT|Eukaryota|Fungi|Ascomycota:0.02799740464054659497):0.02356773267513219763):0.04045062653715614243):0.12696658973777075197):0.14434232734480667570):0.13999353267025446690):0.15203451723766014947):0.04709412248012576074):0.19554293787202031707):0.15267211412465270248):0.11654242072934627161,A0A0F7TSH8_9EURO|OUT|Eukaryota|Fungi|Ascomycota:0.27111942855312531897):0.0;
