# Supplementary material for: Comparative genomics of the tardigrades Hypsibius dujardini and Ramazzottius varieornatus
Source: PLoS Biol. 2017 Jul 27;15(7):e2002266. doi: 10.1371/journal.pbio.2002266 (PMC5531438; doi:10.1371/journal.pbio.2002266)
Supplement: S5 Data — These data are the phylogenies from which putative HGTs were classified by taxon-of-origin. This compressed file (tar-gzipped) contains a directory, that holds five subdirectories, “complex”, “metazoan”, “non-metazoan”, “prokaryotes”, “viruses”. In each subdirectory is the set of text files containing NEWICK format trees for putative HGT loci generated by RAXML search, as described in the Methods. Each tree has a name of the form “RAxML_bestTree.bHd00409.1.faa.aln.ml.newick”: RAXML best tree for gene bHd00409.1, amino acid fasta alignment, generated with maximum likelihood, NEWICK format. (GZ) [file pbio.2002266.s022.tar.gz › S5_Data/non_metazoan/RAxML_bestTree.bHd00366.1.fasta.aln.ml]

((((((T1K8P1_TETUR|IN|Eukaryota|Metazoa|Arthropoda:1.65900795357923813711,((T1KSX3_TETUR|IN|Eukaryota|Metazoa|Arthropoda:0.91629924704635246080,(((T1K3G7_TETUR|IN|Eukaryota|Metazoa|Arthropoda:2.06926752984927997403,T1JPR0_TETUR|IN|Eukaryota|Metazoa|Arthropoda:0.49482764957166475162):0.24997847416844937163,((T1K6G9_TETUR|IN|Eukaryota|Metazoa|Arthropoda:0.00000100000050002909,T1K6G8_TETUR|IN|Eukaryota|Metazoa|Arthropoda:0.00437106111233756880):0.30400744222772890790,(T1KZD7_TETUR|IN|Eukaryota|Metazoa|Arthropoda:0.25440728949412594329,((T1K9R8_TETUR|IN|Eukaryota|Metazoa|Arthropoda:0.06401367058625569151,T1K9R9_TETUR|IN|Eukaryota|Metazoa|Arthropoda:0.07756593529876527893):0.42221371992855366573,(T1KJD6_TETUR|IN|Eukaryota|Metazoa|Arthropoda:0.18555581866859163775,T1KKQ0_TETUR|IN|Eukaryota|Metazoa|Arthropoda:0.23958451192749447012):0.11372202744523141060):0.06038278558516015776):0.13950370215169907717):0.22347408893712653044):0.11711886940769063170,(T1KT36_TETUR|IN|Eukaryota|Metazoa|Arthropoda:0.58532634067017819124,(T1KSJ1_TETUR|IN|Eukaryota|Metazoa|Arthropoda:0.06575872039140155667,T1KS91_TETUR|IN|Eukaryota|Metazoa|Arthropoda:0.10372862666396150122):0.42876736233790530006):0.07732221595633276268):0.64478251135387998350):0.58298055532348991292,A0A132A3S5_SARSC|IN|Eukaryota|Metazoa|Arthropoda:1.32313245925063283082):0.27607802701017741809):1.55607393548606931510,(A0A074YYZ8_9PEZI|OUT|Eukaryota|Fungi|Ascomycota:0.46850989698643452641,(bHd00366.1:0.59855658904983388702,(D5GJP5_TUBMM|OUT|Eukaryota|Fungi|Ascomycota:0.49865937579249269840,((H3GB04_PHYRM|OUT|Eukaryota|undef|undef:0.02910989659970563206,H3H3H0_PHYRM|OUT|Eukaryota|undef|undef:0.00309012321071375304):0.06452643511104123875,((V9FRY1_PHYPR|OUT|Eukaryota|undef|undef:0.00254684212743254684,A0A0W8CQ32_PHYNI|OUT|Eukaryota|undef|undef:0.00000100000050002909):0.01024814496281416937,(A0A0W8C1J3_PHYNI|OUT|Eukaryota|undef|undef:0.00000100000050002909,((A0A0W8D7E9_PHYNI|OUT|Eukaryota|undef|undef:0.00000100000050002909,(A0A0W8CRE2_PHYNI|OUT|Eukaryota|undef|undef:0.00000100000050002909,((W2ZXD4_PHYPR|OUT|Eukaryota|undef|undef:0.00670987874687202848,W2QN77_PHYPN|OUT|Eukaryota|undef|undef:0.00448110958785683054):0.00000100000050002909,A0A0W8D806_PHYNI|OUT|Eukaryota|undef|undef:0.00000100000050002909):0.00000100000050002909):0.00223084732266732840):0.01130151837345278777,A0A0W8D493_PHYNI|OUT|Eukaryota|undef|undef:0.00000100000050002909):0.00446740715848265284):0.02333584766701292043):0.09579042782234790943):0.40530754990317546804):0.07634845256754099752):0.10916792838494690510):0.10693023771103460362):0.19734490361368997591,A0A093Z389_9PEZI|OUT|Eukaryota|Fungi|Ascomycota:0.15327455845067833318):0.14153323506215806371,A0A094AF91_9PEZI|OUT|Eukaryota|Fungi|Ascomycota:0.03392481377652471763):0.05314100998291812483,((A0A094E9C9_9PEZI|OUT|Eukaryota|Fungi|Ascomycota:0.01891585506702325378,A0A094GDE9_9PEZI|OUT|Eukaryota|Fungi|Ascomycota:0.00000100000050002909):0.04228627226560793817,A0A094CG41_9PEZI|OUT|Eukaryota|Fungi|Ascomycota:0.03356270327769107775):0.01999313648451667147):0.03762831288544755265,A0A094D9W7_9PEZI|OUT|Eukaryota|Fungi|Ascomycota:0.00000100000050002909,A0A094G7D7_9PEZI|OUT|Eukaryota|Fungi|Ascomycota:0.00000100000050002909):0.0;
