# Supplementary material for: Comparative genomics of the tardigrades Hypsibius dujardini and Ramazzottius varieornatus
Source: PLoS Biol. 2017 Jul 27;15(7):e2002266. doi: 10.1371/journal.pbio.2002266 (PMC5531438; doi:10.1371/journal.pbio.2002266)
Supplement: S6 Data — This table summarises the gene neighbourhood analysis of H. dujardini HGT<br class = "kix-line-break">candidates. Highlighted rows indicate putative HGT gene sets that are very close on the H. dujardini genome. For this analysis, the scaffolds were concatenated into one linear sequence, and thus one step in the assessment was determining the scaffold origin of loci (columns 13, 14). The columns are as follows: (1) Gene: putative HGT candidate gene name; (2) Count: index count; (3) Scaffold: scaffold from which the gene is predicted; (4) Number: number of gene on scaffold; (5) PrevNum: number of the closest HGT candidate to the left of the gene (set to -1000000 if the gene is the first on the scaffold); (6) PrevGene: putative downstream HGT candidate gene name; (7) Number: number of gene on scaffold; (8) NextNum: number of the closest HGT candidate to the right of the gene (set to 1000000 if the gene is the last on the scaffold); (9) NextGene: putative upstream HGT candidate gene name; (10) DifPrev: number of genes between focal gene and next HGT candidate to left; (11) DifNext: number of genes between focal gene and next HGT candidate to right; (12) DiffClose: number of genes between focal gene and next closest HGT candidate (minimum of columns 10 and 11); (13) ScaffClose: the scaffold on which the closest next HGT gene resides; (14) SameScaf: whether this scaffold is the same as the scaffold on which the focal gene resides; (15) DiffClose: number of genes between focal gene and next closest HGT candidate on the same scaffold (minimum of columns 10 and 11); (16) Phylo: phylogenetic classification of the taxon-of-origin of the focal locus; (17) TrEMBL: best BLAST match of the focal locus in TrEMBL; (18) Swiss-Prot: best BLAST match of the focal locus in SwissProt. (XLSX) [file pbio.2002266.s023.xlsx]

## Sheet: R. varieornatus
Count	Gene	Scaffold	number	PrevNum	PrevGene	Num	NextNum	NextGene	DifPrev	DifNext	DiffClose	ScaffClose	SameScaf	Final	TrEMBL	Swiss-Prot
0	g208.t2	Scaffold001	208	-1000000	NULL	208	241	g241.t1	1000208	33	33	Scaffold001	Same	33
1	g241.t1	Scaffold001	241	208	g208.t2	241	284	g284.t1	33	43	33	Scaffold001	Same	33	A0A015IN64_9GLOM
2	g284.t1	Scaffold001	284	241	g241.t1	284	305	g305.t1	43	21	21	Scaffold001	Same	21
3	g305.t1	Scaffold001	305	284	g284.t1	305	331	g331.t1	21	26	21	Scaffold001	Same	21	A0A0L0UVH7_9BASI
4	g331.t1	Scaffold001	331	305	g305.t1	331	353	g353.t1	26	22	22	Scaffold001	Same	22
5	g353.t1	Scaffold001	353	331	g331.t1	353	536	g536.t1	22	183	22	Scaffold001	Same	22
6	g536.t1	Scaffold001	536	353	g353.t1	536	684	g684.t1	183	148	148	Scaffold001	Same	148	I0YLL8_9CHLO
7	g684.t1	Scaffold001	684	536	g536.t1	684	712	g712.t1	148	28	28	Scaffold001	Same	28	W2P9K3_PHYPR
8	g712.t1	Scaffold001	712	684	g684.t1	712	740	g740.t1	28	28	28	Scaffold001	Same	28	A0A0D6QS53_ARACU	U74C1_ARATH
9	g740.t1	Scaffold001	740	712	g712.t1	740	986	g986.t1	28	246	28	Scaffold001	Same	28	K5WSG6_PHACS	YI06_SCHPO
10	g986.t1	Scaffold001	986	740	g740.t1	986	1159	g1159.t1	246	173	173	Scaffold001	Same	173	B3G458_ADIVA	LGT_CITUN
11	g1159.t1	Scaffold001	1159	986	g986.t1	1159	1169	g1169.t2	173	10	10	Scaffold001	Same	10	B3G458_ADIVA	U74D1_ARATH
12	g1169.t2	Scaffold001	1169	1159	g1159.t1	1169	1351	g1351.t1	10	182	10	Scaffold001	Same	10	B3G458_ADIVA	UFOG_GENTR
13	g1351.t1	Scaffold001	1351	1169	g1169.t2	1351	1366	g1366.t1	182	15	15	Scaffold001	Same	15	B3G458_ADIVA	U74C1_ARATH
14	g1366.t1	Scaffold001	1366	1351	g1351.t1	1366	1373	g1373.t1	15	7	7	Scaffold001	Same	7	B3G458_ADIVA	UFOG_VITVI
15	g1373.t1	Scaffold001	1373	1366	g1366.t1	1373	1467	g1467.t1	7	94	7	Scaffold001	Same	7	B3G439_ADIVA	U71C3_ARATH
16	g1467.t1	Scaffold001	1467	1373	g1373.t1	1467	1528	g1528.t1	94	61	61	Scaffold001	Same	61	A0A0L0DDS2_THETB
17	g1528.t1	Scaffold001	1528	1467	g1467.t1	1528	1534	g1534.t1	61	6	6	Scaffold001	Same	6	A0A0L0UVH7_9BASI
18	g1534.t1	Scaffold001	1534	1528	g1528.t1	1534	1557	g1557.t1	6	23	6	Scaffold001	Same	6
19	g1557.t1	Scaffold001	1557	1534	g1534.t1	1557	1584	g1584.t1	23	27	23	Scaffold001	Same	23	B3G458_ADIVA	U84A1_ARATH
20	g1584.t1	Scaffold001	1584	1557	g1557.t1	1584	1805	g1805.t1	27	221	27	Scaffold001	Same	27
21	g1805.t1	Scaffold001	1805	1584	g1584.t1	1805	1927	g1927.t1	221	122	122	Scaffold001	Same	122	E3JQS9_PUCGT
22	g1927.t1	Scaffold001	1927	1805	g1805.t1	1927	1939	g1939.t1	122	12	12	Scaffold001	Same	12	A0A0B6X0X2_9BACT	SNDH_GLULI
23	g1939.t1	Scaffold001	1939	1927	g1927.t1	1939	1980	g1980.t1	12	41	12	Scaffold001	Same	12	U9SNE4_RHIID
24	g1980.t1	Scaffold001	1980	1939	g1939.t1	1980	2049	g2049.t1	41	69	41	Scaffold001	Same	41	A0A0L0HCP9_SPIPN
25	g2049.t1	Scaffold001	2049	1980	g1980.t1	2049	2081	g2081.t1	69	32	32	Scaffold001	Same	32	G8TKX9_NIAKG	YHDW_BACSU
26	g2081.t1	Scaffold001	2081	2049	g2049.t1	2081	2263	g2263.t1	32	182	32	Scaffold001	Same	32	U2DX55_CLOS4	MUR2_ENTHA
27	g2263.t1	Scaffold001	2263	2081	g2081.t1	2263	2298	g2298.t1	182	35	35	Scaffold010	Diff	182	L8H857_ACACA	OBP2B_MAIZE
28	g2298.t1	Scaffold010	2298	2263	g2263.t1	2298	2403	g2403.t1	35	105	35	Scaffold001	Diff	105	A0A0L0UVH7_9BASI
29	g2403.t1	Scaffold010	2403	2298	g2298.t1	2403	2406	g2406.t1	105	3	3	Scaffold010	Same	3	A0A084BWJ9_ASPFM
30	g2406.t1	Scaffold010	2406	2403	g2403.t1	2406	2417	g2417.t1	3	11	3	Scaffold010	Same	3	A0A015ITP8_9GLOM
31	g2417.t1	Scaffold010	2417	2406	g2406.t1	2417	2472	g2472.t1	11	55	11	Scaffold010	Same	11	E3JQS9_PUCGT
32	g2472.t1	Scaffold010	2472	2417	g2417.t1	2472	2629	g2629.t1	55	157	55	Scaffold010	Same	55	A0A0A0D6T3_9PROT	TAUD_ECOLI
33	g2629.t1	Scaffold010	2629	2472	g2472.t1	2629	2657	g2657.t1	157	28	28	Scaffold010	Same	28	A0A0K9GBA3_9BACI
34	g2657.t1	Scaffold010	2657	2629	g2629.t1	2657	2840	g2840.t1	28	183	28	Scaffold010	Same	28	A0A015K3X6_9GLOM	TRA1_MAIZE
35	g2840.t1	Scaffold011	2840	2657	g2657.t1	2840	2887	g2887.t1	183	47	47	Scaffold011	Same	47	A0A0L0UVH7_9BASI
36	g2887.t1	Scaffold011	2887	2840	g2840.t1	2887	2923	g2923.t1	47	36	36	Scaffold011	Same	36	A0A015KUD5_9GLOM
37	g2923.t1	Scaffold011	2923	2887	g2887.t1	2923	3264	g3264.t1	36	341	36	Scaffold011	Same	36	A0A015JHD0_9GLOM	TRA1_MAIZE
38	g3264.t1	Scaffold012	3264	2923	g2923.t1	3264	3308	g3308.t1	341	44	44	Scaffold012	Same	44	A0A0A6D0H9_9SPHN	AGUA_STRZJ
39	g3308.t1	Scaffold012	3308	3264	g3264.t1	3308	3459	g3459.t1	44	151	44	Scaffold012	Same	44	A0A0B8YDL9_9SPHI
40	g3459.t1	Scaffold012	3459	3308	g3308.t1	3459	3478	g3478.t1	151	19	19	Scaffold012	Same	19	A0A015JHD0_9GLOM	TRA1_MAIZE
41	g3478.t1	Scaffold012	3478	3459	g3459.t1	3478	3530	g3530.t1	19	52	19	Scaffold012	Same	19	A0A024UDU6_9STRA
42	g3530.t1	Scaffold012	3530	3478	g3478.t1	3530	3727	g3727.t1	52	197	52	Scaffold012	Same	52	A0A0B6WSD8_9BACT	BGLX_ECOLI
43	g3727.t1	Scaffold138	3727	3530	g3530.t1	3727	3845	g3845.t1	197	118	118	Scaffold013	Diff	197	A0A0B6WSD8_9BACT	BGLX_ECOLI
44	g3845.t1	Scaffold013	3845	3727	g3727.t1	3845	3887	g3887.t1	118	42	42	Scaffold013	Same	42	A0A0B6WSD8_9BACT	BGLX_SALTY
45	g3887.t1	Scaffold013	3887	3845	g3845.t1	3887	3888	g3888.t1	42	1	1	Scaffold013	Same	1	F4C6T3_SPHS2
46	g3888.t1	Scaffold013	3888	3887	g3887.t1	3888	3911	g3911.t1	1	23	1	Scaffold013	Same	1	A0A0B6WSD8_9BACT	BGLX_SALTY
47	g3911.t1	Scaffold013	3911	3888	g3888.t1	3911	3933	g3933.t1	23	22	22	Scaffold013	Same	22	A0A0B6WSD8_9BACT	BGLX_SALTY
48	g3933.t1	Scaffold013	3933	3911	g3911.t1	3933	3986	g3986.t1	22	53	22	Scaffold013	Same	22	A0A0B8YFQ6_9SPHI	IABF_STRCX
49	g3986.t1	Scaffold013	3986	3933	g3933.t1	3986	4069	g4069.t1	53	83	53	Scaffold013	Same	53	A0A015IWJ8_9GLOM
50	g4069.t1	Scaffold013	4069	3986	g3986.t1	4069	4147	g4147.t1	83	78	78	Scaffold160	Diff	83	D3EZH8_CONWI	BGLX_ECOLI
51	g4147.t1	Scaffold160	4147	4069	g4069.t1	4147	4181	g4181.t1	78	34	34	Scaffold014	Diff	NA	A0A0B6WSD8_9BACT	ACTY_MOUSE
52	g4181.t1	Scaffold014	4181	4147	g4147.t1	4181	4195	g4195.t1	34	14	14	Scaffold014	Same	14	A0A0A7CMH3_9STRA
53	g4195.t1	Scaffold014	4195	4181	g4181.t1	4195	4196	g4196.t1	14	1	1	Scaffold014	Same	1	W4FHY1_9STRA
54	g4196.t1	Scaffold014	4196	4195	g4195.t1	4196	4233	g4233.t1	1	37	1	Scaffold014	Same	1	A0A067CQD0_SAPPC	FAD5A_DICDI
55	g4233.t1	Scaffold014	4233	4196	g4196.t1	4233	4244	g4244.t1	37	11	11	Scaffold014	Same	11	K8YSX2_9STRA	FAD5B_DICDI
56	g4244.t1	Scaffold014	4244	4233	g4233.t1	4244	4248	g4248.t1	11	4	4	Scaffold014	Same	4	B0DQV0_LACBS	EXGA_ASPNC
57	g4248.t1	Scaffold014	4248	4244	g4244.t1	4248	4249	g4249.t1	4	1	1	Scaffold014	Same	1	A0A074VI22_9PEZI
58	g4249.t1	Scaffold014	4249	4248	g4248.t1	4249	4274	g4274.t1	1	25	1	Scaffold014	Same	1	A0A015KUD5_9GLOM
59	g4274.t1	Scaffold014	4274	4249	g4249.t1	4274	4315	g4315.t1	25	41	25	Scaffold014	Same	25	Q7XHS0_ORYSJ	KGLT_PETHY
60	g4315.t1	Scaffold014	4315	4274	g4274.t1	4315	4317	g4317.t1	41	2	2	Scaffold014	Same	2	A0A078ASX6_STYLE	E13B_BACCI
61	g4317.t1	Scaffold014	4317	4315	g4315.t1	4317	4341	g4341.t1	2	24	2	Scaffold014	Same	2	A0A0C3CNB0_HEBCY	UVE1_SCHPO
62	g4341.t1	Scaffold014	4341	4317	g4317.t1	4341	4348	g4348.t1	24	7	7	Scaffold014	Same	7	Q54M95_DICDI
63	g4348.t1	Scaffold014	4348	4341	g4341.t1	4348	4362	g4362.t1	7	14	7	Scaffold014	Same	7	H8KQW5_SOLCM	TPSP_THETK
64	g4362.t1	Scaffold014	4362	4348	g4348.t1	4362	4390	g4390.t1	14	28	14	Scaffold014	Same	14	A0A0L0UVH7_9BASI
65	g4390.t1	Scaffold014	4390	4362	g4362.t1	4390	4521	g4521.t1	28	131	28	Scaffold014	Same	28	Q1IQJ4_KORVE
66	g4521.t1	Scaffold174	4521	4390	g4390.t1	4521	4523	g4523.t1	131	2	2	Scaffold179	Diff	NA	G8PHE6_PSEUV	Y705_DEIRA
67	g4523.t1	Scaffold179	4523	4521	g4521.t1	4523	4588	g4588.t1	2	65	2	Scaffold174	Diff	NA	A0A0L0UVH7_9BASI
68	g4588.t1	Scaffold015	4588	4523	g4523.t1	4588	4636	g4636.t1	65	48	48	Scaffold015	Same	48	A0A0K1ENL9_CHOCO
69	g4636.t1	Scaffold015	4636	4588	g4588.t1	4636	4735	g4735.t1	48	99	48	Scaffold015	Same	48	A0A0F7ZIS8_9HYPO
70	g4735.t1	Scaffold015	4735	4636	g4636.t1	4735	4837	g4837.t1	99	102	99	Scaffold015	Same	99	Q7XHS0_ORYSJ	KGLT_PETHY
71	g4837.t1	Scaffold196	4837	4735	g4735.t1	4837	4838	g4838.t1	102	1	1	Scaffold202	Diff	NA	A0A0L0HCP9_SPIPN
72	g4838.t1	Scaffold202	4838	4837	g4837.t1	4838	4889	g4889.t1	1	51	1	Scaffold196	Diff	NA	A4X5G2_SALTO
73	g4889.t1	Scaffold016	4889	4838	g4838.t1	4889	5048	g5048.t1	51	159	51	Scaffold202	Diff	159	A0A0L0VM03_9BASI
74	g5048.t1	Scaffold016	5048	4889	g4889.t1	5048	5079	g5079.t1	159	31	31	Scaffold212	Diff	159	A5AHM8_VITVI	U73C4_ARATH
75	g5079.t1	Scaffold212	5079	5048	g5048.t1	5079	5080	g5080.t1	31	1	1	Scaffold213	Diff	NA	A0A015KUD5_9GLOM
76	g5080.t1	Scaffold213	5080	5079	g5079.t1	5080	5092	g5092.t1	1	12	1	Scaffold212	Diff	NA	A0A0L0HTI1_SPIPN	AMT1_SCHPO
77	g5092.t1	Scaffold017	5092	5080	g5080.t1	5092	5113	g5113.t1	12	21	12	Scaffold213	Diff	21	S8EPW8_FOMPI
78	g5113.t1	Scaffold017	5113	5092	g5092.t1	5113	5151	g5151.t1	21	38	21	Scaffold017	Same	21	L8HIA4_ACACA	RCO3_NEUCR
79	g5151.t1	Scaffold017	5151	5113	g5113.t1	5151	5325	g5325.t1	38	174	38	Scaffold017	Same	38	E3JQS9_PUCGT
80	g5325.t1	Scaffold018	5325	5151	g5151.t1	5325	5425	g5425.t1	174	100	100	Scaffold018	Same	100	I1BVY3_RHIO9
81	g5425.t1	Scaffold018	5425	5325	g5325.t1	5425	5439	g5439.t1	100	14	14	Scaffold018	Same	14	A0A098GB76_TATMI
82	g5439.t1	Scaffold018	5439	5425	g5425.t1	5439	5452	g5452.t1	14	13	13	Scaffold246	Diff	14	A0A0B6ZAC9_9EUPU
83	g5452.t1	Scaffold246	5452	5439	g5439.t1	5452	5507	g5507.t1	13	55	13	Scaffold018	Diff	NA	A0A067BNR3_SAPPC
84	g5507.t1	Scaffold019	5507	5452	g5452.t1	5507	5616	g5616.t1	55	109	55	Scaffold246	Diff	NA	M5WLL1_PRUPE	TRA1_MAIZE
85	g5616.t1	Scaffold002	5616	5507	g5507.t1	5616	5625	g5625.t1	109	9	9	Scaffold002	Same	9	D2QTS6_SPILD
86	g5625.t1	Scaffold002	5625	5616	g5616.t1	5625	5705	g5705.t1	9	80	9	Scaffold002	Same	9	A0A0A7CMH3_9STRA
87	g5705.t1	Scaffold002	5705	5625	g5625.t1	5705	5763	g5763.t1	80	58	58	Scaffold002	Same	58	W4FHY1_9STRA
88	g5763.t1	Scaffold002	5763	5705	g5705.t1	5763	5897	g5897.t1	58	134	58	Scaffold002	Same	58	A0A0E4AVP5_9BILA
89	g5897.t1	Scaffold002	5897	5763	g5763.t1	5897	5928	g5928.t1	134	31	31	Scaffold002	Same	31	K3XB85_PYTUL
90	g5928.t1	Scaffold002	5928	5897	g5897.t1	5928	5941	g5941.t1	31	13	13	Scaffold002	Same	13	A0A0E4AVP5_9BILA
91	g5941.t1	Scaffold002	5941	5928	g5928.t1	5941	5944	g5944.t1	13	3	3	Scaffold002	Same	3	I0YLL8_9CHLO
92	g5944.t1	Scaffold002	5944	5941	g5941.t1	5944	6056	g6056.t1	3	112	3	Scaffold002	Same	3	E4MVS9_EUTHA	U75D1_ARATH
93	g6056.t1	Scaffold002	6056	5944	g5944.t1	6056	6145	g6145.t1	112	89	89	Scaffold002	Same	89	C6VSM4_DYAFD	SACC_BACSU
94	g6145.t1	Scaffold002	6145	6056	g6056.t1	6145	6149	g6149.t1	89	4	4	Scaffold002	Same	4	D8RK94_SELML	YHG1_SCHPO
95	g6149.t1	Scaffold002	6149	6145	g6145.t1	6149	6182	g6182.t1	4	33	4	Scaffold002	Same	4	A0A0J1BIN5_9SPHI
96	g6182.t1	Scaffold002	6182	6149	g6149.t1	6182	6302	g6302.t1	33	120	33	Scaffold002	Same	33	U0ZK24_9NEIS
97	g6302.t1	Scaffold002	6302	6182	g6182.t1	6302	6313	g6313.t1	120	11	11	Scaffold002	Same	11	E3KU04_PUCGT
98	g6313.t1	Scaffold002	6313	6302	g6302.t1	6313	6396	g6396.t1	11	83	11	Scaffold002	Same	11	B3G458_ADIVA	UFOG_SOLME
99	g6396.t1	Scaffold002	6396	6313	g6313.t1	6396	6486	g6486.t1	83	90	83	Scaffold002	Same	83	A0A067XTA2_CICAR	U71C4_ARATH
100	g6486.t1	Scaffold002	6486	6396	g6396.t1	6486	6487	g6487.t1	90	1	1	Scaffold002	Same	1	A0A0F6Y0Q5_BRELA
101	g6487.t1	Scaffold002	6487	6486	g6486.t1	6487	6540	g6540.t1	1	53	1	Scaffold002	Same	1	A0A085FSA0_9BRAD	GCNK_GLUOX
102	g6540.t1	Scaffold002	6540	6487	g6487.t1	6540	6583	g6583.t1	53	43	43	Scaffold002	Same	43	A3IGT7_9CHRO
103	g6583.t1	Scaffold002	6583	6540	g6540.t1	6583	6675	g6675.t1	43	92	43	Scaffold002	Same	43	E3T740_9BACT
104	g6675.t1	Scaffold002	6675	6583	g6583.t1	6675	6676	g6676.t1	92	1	1	Scaffold002	Same	1	A0A0L0VKC5_9BASI
105	g6676.t1	Scaffold002	6676	6675	g6675.t1	6676	6677	g6677.t1	1	1	1	Scaffold002	Same	1	R4WKK1_9BURK	CATE_PSEAE
106	g6677.t1	Scaffold002	6677	6676	g6676.t1	6677	7205	g7205.t1	1	528	1	Scaffold002	Same	1	D5G5M5_TUBMM	INDA1_HYPAT
107	g7205.t1	Scaffold002	7205	6677	g6677.t1	7205	7274	g7274.t1	528	69	69	Scaffold002	Same	69	A0A0A7LRN9_9BACT
108	g7274.t1	Scaffold002	7274	7205	g7205.t1	7274	7378	g7378.t1	69	104	69	Scaffold002	Same	69	A0A015KUD5_9GLOM
109	g7378.t1	Scaffold002	7378	7274	g7274.t1	7378	7513	g7513.t1	104	135	104	Scaffold002	Same	104	U9UEZ0_RHIID
110	g7513.t1	Scaffold002	7513	7378	g7378.t1	7513	7606	g7606.t1	135	93	93	Scaffold002	Same	93	A0A0D0GNU7_9SPHI
111	g7606.t1	Scaffold002	7606	7513	g7513.t1	7606	7616	g7616.t1	93	10	10	Scaffold002	Same	10	A0A0D0GNU7_9SPHI
112	g7616.t1	Scaffold002	7616	7606	g7606.t1	7616	7649	g7649.t1	10	33	10	Scaffold002	Same	10	A0A0D2U217_GOSRA	U84A1_ARATH
113	g7649.t1	Scaffold002	7649	7616	g7616.t1	7649	7650	g7650.t1	33	1	1	Scaffold002	Same	1	K9T459_9CYAN	DAPB3_PSEMX
114	g7650.t1	Scaffold002	7650	7649	g7649.t1	7650	7651	g7651.t1	1	1	1	Scaffold002	Same	1	L0IKJ3_THETR	IABF_STRCX
115	g7651.t1	Scaffold002	7651	7650	g7650.t1	7651	7702	g7702.t1	1	51	1	Scaffold002	Same	1
116	g7702.t1	Scaffold002	7702	7651	g7651.t1	7702	7818	g7818.t1	51	116	51	Scaffold002	Same	51	A0A015KUD5_9GLOM
117	g7818.t1	Scaffold020	7818	7702	g7702.t1	7818	7898	g7898.t1	116	80	80	Scaffold021	Diff	NA	K2EX09_9BACT
118	g7898.t1	Scaffold021	7898	7818	g7818.t1	7898	7992	g7992.t1	80	94	80	Scaffold020	Diff	NA	B3G458_ADIVA	U72E1_ARATH
119	g7992.t1	Scaffold022	7992	7898	g7898.t1	7992	8101	g8101.t1	94	109	94	Scaffold021	Diff	NA	B3G458_ADIVA	U72E1_ARATH
120	g8101.t1	Scaffold024	8101	7992	g7992.t1	8101	8184	g8184.t1	109	83	83	Scaffold026	Diff	NA	D7M4Z3_ARALL	U72B1_ARATH
121	g8184.t1	Scaffold026	8184	8101	g8101.t1	8184	8237	g8237.t1	83	53	53	Scaffold029	Diff	NA	A0A0L0HTI1_SPIPN	AMT1_SCHPO
122	g8237.t1	Scaffold029	8237	8184	g8184.t1	8237	8260	g8260.t1	53	23	23	Scaffold003	Diff	NA	A0A0B6X0X2_9BACT	SNDH_GLULI
123	g8260.t1	Scaffold003	8260	8237	g8237.t1	8260	8289	g8289.t1	23	29	23	Scaffold029	Diff	NA	A0A0B6X0X2_9BACT	SNDH_GLULI
124	g8289.t1	Scaffold003	8289	8260	g8260.t1	8289	8335	g8335.t1	29	46	29	Scaffold003	Same	29	F4SBA4_MELLP	YHG1_SCHPO
125	g8335.t1	Scaffold003	8335	8289	g8289.t1	8335	8344	g8344.t1	46	9	9	Scaffold003	Same	9	A0A0J6QBT1_CHRVL
126	g8344.t1	Scaffold003	8344	8335	g8335.t1	8344	8377	g8377.t1	9	33	9	Scaffold003	Same	9	A0A0E3ND70_METTE	CATE_ECOLI
127	g8377.t1	Scaffold003	8377	8344	g8344.t1	8377	8437	g8437.t1	33	60	33	Scaffold003	Same	33	A0A0B6WSD8_9BACT	BGLX_ECOLI
128	g8437.t1	Scaffold003	8437	8377	g8377.t1	8437	8510	g8510.t1	60	73	60	Scaffold003	Same	60	W9QQZ0_9ROSA	UFOG_VITVI
129	g8510.t1	Scaffold003	8510	8437	g8437.t1	8510	8566	g8566.t1	73	56	56	Scaffold003	Same	56	A0A0J8B1G9_BETVU	U71C3_ARATH
130	g8566.t1	Scaffold003	8566	8510	g8510.t1	8566	8595	g8595.t1	56	29	29	Scaffold003	Same	29	E3JQS9_PUCGT
131	g8595.t1	Scaffold003	8595	8566	g8566.t1	8595	8609	g8609.t1	29	14	14	Scaffold003	Same	14	A0A0C4EHK8_PUCT1
132	g8609.t1	Scaffold003	8609	8595	g8595.t1	8609	8632	g8632.t1	14	23	14	Scaffold003	Same	14	U9SNE4_RHIID
133	g8632.t1	Scaffold003	8632	8609	g8609.t1	8632	8778	g8778.t1	23	146	23	Scaffold003	Same	23	W5GGK1_WHEAT	U71C2_ARATH
134	g8778.t1	Scaffold003	8778	8632	g8632.t1	8778	8818	g8818.t1	146	40	40	Scaffold003	Same	40	A0A0B6X0X2_9BACT	SNDH_GLULI
135	g8818.t1	Scaffold003	8818	8778	g8778.t1	8818	8845	g8845.t1	40	27	27	Scaffold003	Same	27	D0N387_PHYIT
136	g8845.t1	Scaffold003	8845	8818	g8818.t1	8845	8979	g8979.t1	27	134	27	Scaffold003	Same	27	E3JQS9_PUCGT
137	g8979.t1	Scaffold003	8979	8845	g8845.t1	8979	9162	g9162.t1	134	183	134	Scaffold003	Same	134	A0A015KZY4_9GLOM
138	g9162.t1	Scaffold003	9162	8979	g8979.t1	9162	9258	g9258.t1	183	96	96	Scaffold003	Same	96	F4RKI7_MELLP
139	g9258.t1	Scaffold003	9258	9162	g9162.t1	9258	9428	g9428.t1	96	170	96	Scaffold003	Same	96	A0A0C9ZAW8_9HOMO
140	g9428.t1	Scaffold003	9428	9258	g9258.t1	9428	9430	g9430.t1	170	2	2	Scaffold003	Same	2	E3KU04_PUCGT
141	g9430.t1	Scaffold003	9430	9428	g9428.t1	9430	9486	g9486.t1	2	56	2	Scaffold003	Same	2	A0A0C4EHK8_PUCT1
142	g9486.t1	Scaffold003	9486	9430	g9430.t1	9486	9487	g9487.t1	56	1	1	Scaffold003	Same	1	A0A067M3P7_9HOMO	YI06_SCHPO
143	g9487.t1	Scaffold003	9487	9486	g9486.t1	9487	9508	g9508.t1	1	21	1	Scaffold003	Same	1	A0A0A0KXI5_CUCSA	U71K2_PYRCO
144	g9508.t1	Scaffold003	9508	9487	g9487.t1	9508	9637	g9637.t1	21	129	21	Scaffold003	Same	21
145	g9637.t1	Scaffold003	9637	9508	g9508.t1	9637	9662	g9662.t1	129	25	25	Scaffold031	Diff	129	A0A0H2SKG2_9BACT	Y1477_METJA
146	g9662.t1	Scaffold031	9662	9637	g9637.t1	9662	9734	g9734.t1	25	72	25	Scaffold003	Diff	NA	A0A0K1ENL9_CHOCO
147	g9734.t1	Scaffold004	9734	9662	g9662.t1	9734	9768	g9768.t1	72	34	34	Scaffold004	Same	34	A0A0L0HTI1_SPIPN	AMT1_SCHPO
148	g9768.t1	Scaffold004	9768	9734	g9734.t1	9768	9911	g9911.t1	34	143	34	Scaffold004	Same	34	W4FHY1_9STRA
149	g9911.t1	Scaffold004	9911	9768	g9768.t1	9911	10277	g10277.t2	143	366	143	Scaffold004	Same	143	A0A0L0V794_9BASI
150	g10277.t2	Scaffold004	10277	9911	g9911.t1	10277	10674	g10674.t1	366	397	366	Scaffold004	Same	366	M5BRH9_THACB	Y7484_EMENI
151	g10674.t1	Scaffold004	10674	10277	g10277.t2	10674	10982	g10982.t1	397	308	308	Scaffold005	Diff	397	L7RBZ6_9VIRU	YL728_MIMIV
152	g10982.t1	Scaffold005	10982	10674	g10674.t1	10982	11092	g11092.t1	308	110	110	Scaffold005	Same	110	A0A098GB76_TATMI
153	g11092.t1	Scaffold005	11092	10982	g10982.t1	11092	11112	g11112.t2	110	20	20	Scaffold005	Same	20	A0A0F6BQR8_GEOS0	YHDF_BACSU
154	g11112.t2	Scaffold005	11112	11092	g11092.t1	11112	11131	g11131.t1	20	19	19	Scaffold005	Same	19	G7K379_MEDTR	U71C4_ARATH
155	g11131.t1	Scaffold005	11131	11112	g11112.t2	11131	11132	g11132.t1	19	1	1	Scaffold005	Same	1	A0A0F3IE83_9GAMM
156	g11132.t1	Scaffold005	11132	11131	g11131.t1	11132	11177	g11177.t2	1	45	1	Scaffold005	Same	1	A0A085WWG6_9DELT
157	g11177.t2	Scaffold005	11177	11132	g11132.t1	11177	11255	g11255.t1	45	78	45	Scaffold005	Same	45	A0A0C2C709_9BURK	CATE_PSEAE
158	g11255.t1	Scaffold005	11255	11177	g11177.t2	11255	11286	g11286.t1	78	31	31	Scaffold005	Same	31	K2EX09_9BACT
159	g11286.t1	Scaffold005	11286	11255	g11255.t1	11286	11306	g11306.t1	31	20	20	Scaffold005	Same	20	A0A015KZY4_9GLOM
160	g11306.t1	Scaffold005	11306	11286	g11286.t1	11306	11307	g11307.t1	20	1	1	Scaffold005	Same	1	A0A077W8V6_9FUNG	YHG1_SCHPO
161	g11307.t1	Scaffold005	11307	11306	g11306.t1	11307	11345	g11345.t1	1	38	1	Scaffold005	Same	1	I0YNJ9_9CHLO
162	g11345.t1	Scaffold005	11345	11307	g11307.t1	11345	11346	g11346.t1	38	1	1	Scaffold005	Same	1	G4Z333_PHYSP	Y9963_DICDI
163	g11346.t1	Scaffold005	11346	11345	g11345.t1	11346	11347	g11347.t1	1	1	1	Scaffold005	Same	1	A0A098GB76_TATMI
164	g11347.t1	Scaffold005	11347	11346	g11346.t1	11347	11348	g11348.t1	1	1	1	Scaffold005	Same	1	A0A098VVG6_9MICR	CHI_ARATH
165	g11348.t1	Scaffold005	11348	11347	g11347.t1	11348	11357	g11357.t1	1	9	1	Scaffold005	Same	1	A0A015KUD5_9GLOM
166	g11357.t1	Scaffold005	11357	11348	g11348.t1	11357	11378	g11378.t1	9	21	9	Scaffold005	Same	9	B3G439_ADIVA	U71C3_ARATH
167	g11378.t1	Scaffold005	11378	11357	g11357.t1	11378	11380	g11380.t1	21	2	2	Scaffold005	Same	2	K4AJK0_SETIT	U73C1_ARATH
168	g11380.t1	Scaffold005	11380	11378	g11378.t1	11380	11490	g11490.t1	2	110	2	Scaffold005	Same	2		YHG1_SCHPO
169	g11490.t1	Scaffold005	11490	11380	g11380.t1	11490	11616	g11616.t1	110	126	110	Scaffold005	Same	110
170	g11616.t1	Scaffold005	11616	11490	g11490.t1	11616	11658	g11658.t1	126	42	42	Scaffold005	Same	42	A0A0M8THC4_9ACTN
171	g11658.t1	Scaffold005	11658	11616	g11616.t1	11658	11698	g11698.t1	42	40	40	Scaffold006	Diff	42	R2V7R0_9ENTE
172	g11698.t1	Scaffold006	11698	11658	g11658.t1	11698	11761	g11761.t1	40	63	40	Scaffold005	Diff	63	A0A0D8D5W6_9GAMM
173	g11761.t1	Scaffold006	11761	11698	g11698.t1	11761	11856	g11856.t1	63	95	63	Scaffold006	Same	63	F2UPC3_SALR5	ASO_CUCSA
174	g11856.t1	Scaffold006	11856	11761	g11761.t1	11856	11908	g11908.t1	95	52	52	Scaffold006	Same	52	F4P7E7_BATDJ	DDL_XANAC
175	g11908.t1	Scaffold006	11908	11856	g11856.t1	11908	11919	g11919.t1	52	11	11	Scaffold006	Same	11	A0A0L0HH70_SPIPN	YI06_SCHPO
176	g11919.t1	Scaffold006	11919	11908	g11908.t1	11919	12014	g12014.t1	11	95	11	Scaffold006	Same	11	A0A0M2WIU1_9BURK	M2DH_PHANO
177	g12014.t1	Scaffold006	12014	11919	g11919.t1	12014	12029	g12029.t1	95	15	15	Scaffold006	Same	15	A0A0B6ZAC9_9EUPU
178	g12029.t1	Scaffold006	12029	12014	g12014.t1	12029	12042	g12042.t1	15	13	13	Scaffold006	Same	13	F4C6T3_SPHS2
179	g12042.t1	Scaffold006	12042	12029	g12029.t1	12042	12054	g12054.t1	13	12	12	Scaffold006	Same	12	A0A015KUD5_9GLOM
180	g12054.t1	Scaffold006	12054	12042	g12042.t1	12054	12085	g12085.t1	12	31	12	Scaffold006	Same	12	A0A0A0D6T3_9PROT	TAUD_ECOLI
181	g12085.t1	Scaffold006	12085	12054	g12054.t1	12085	12217	g12217.t1	31	132	31	Scaffold006	Same	31	E4ZWS6_LEPMJ
182	g12217.t1	Scaffold006	12217	12085	g12085.t1	12217	12221	g12221.t1	132	4	4	Scaffold006	Same	4	W6QKM2_PENRO
183	g12221.t1	Scaffold006	12221	12217	g12217.t1	12221	12238	g12238.t1	4	17	4	Scaffold006	Same	4	A0A0D7BA16_9HOMO
184	g12238.t1	Scaffold069	12238	12221	g12221.t1	12238	12242	g12242.t1	17	4	4	Scaffold007	Diff	NA	I0YNJ9_9CHLO
185	g12242.t1	Scaffold007	12242	12238	g12238.t1	12242	12267	g12267.t1	4	25	4	Scaffold069	Diff	25	A0A0L0HTI1_SPIPN	AMT1_SCHPO
186	g12267.t1	Scaffold007	12267	12242	g12242.t1	12267	12268	g12268.t1	25	1	1	Scaffold007	Same	1
187	g12268.t1	Scaffold007	12268	12267	g12267.t1	12268	12291	g12291.t1	1	23	1	Scaffold007	Same	1	J9FR16_9SPIT
188	g12291.t1	Scaffold007	12291	12268	g12268.t1	12291	12348	g12348.t1	23	57	23	Scaffold007	Same	23	M5WLL1_PRUPE	TRA1_MAIZE
189	g12348.t1	Scaffold007	12348	12291	g12291.t1	12348	12350	g12350.t1	57	2	2	Scaffold007	Same	2	E3JQS9_PUCGT
190	g12350.t1	Scaffold007	12350	12348	g12348.t1	12350	12386	g12386.t1	2	36	2	Scaffold007	Same	2	A0A0L0VM03_9BASI
191	g12386.t1	Scaffold007	12386	12350	g12350.t1	12386	12387	g12387.t1	36	1	1	Scaffold007	Same	1	A0A015KZY4_9GLOM
192	g12387.t1	Scaffold007	12387	12386	g12386.t1	12387	12417	g12417.t1	1	30	1	Scaffold007	Same	1	I0YNJ9_9CHLO
193	g12417.t1	Scaffold007	12417	12387	g12387.t1	12417	12424	g12424.t1	30	7	7	Scaffold007	Same	7	I3C1C6_9FLAO	IABF_STRCX
194	g12424.t1	Scaffold007	12424	12417	g12417.t1	12424	12425	g12425.t1	7	1	1	Scaffold007	Same	1	E3JQS9_PUCGT
195	g12425.t1	Scaffold007	12425	12424	g12424.t1	12425	12444	g12444.t1	1	19	1	Scaffold007	Same	1	A0A015KUD5_9GLOM
196	g12444.t1	Scaffold007	12444	12425	g12425.t1	12444	12468	g12468.t1	19	24	19	Scaffold007	Same	19	A0A0C9UPH1_9HOMO
197	g12468.t1	Scaffold007	12468	12444	g12444.t1	12468	12491	g12491.t2	24	23	23	Scaffold007	Same	23	A0A0F3IE83_9GAMM
198	g12491.t2	Scaffold007	12491	12468	g12468.t1	12491	12492	g12492.t1	23	1	1	Scaffold007	Same	1	A0A0C3L4P8_9HOMO	YHG1_SCHPO
199	g12492.t1	Scaffold007	12492	12491	g12491.t2	12492	12569	g12569.t1	1	77	1	Scaffold007	Same	1	E3KU04_PUCGT
200	g12569.t1	Scaffold007	12569	12492	g12492.t1	12569	12571	g12571.t1	77	2	2	Scaffold007	Same	2	I0YNJ9_9CHLO
201	g12571.t1	Scaffold007	12571	12569	g12569.t1	12571	12611	g12611.t1	2	40	2	Scaffold007	Same	2	I0YLL8_9CHLO
202	g12611.t1	Scaffold007	12611	12571	g12571.t1	12611	12612	g12612.t1	40	1	1	Scaffold007	Same	1	D8RK94_SELML	YHG1_SCHPO
203	g12612.t1	Scaffold007	12612	12611	g12611.t1	12612	12701	g12701.t1	1	89	1	Scaffold007	Same	1	A0A0C6F7D2_9RHIZ	EGTD_MYCS2
204	g12701.t1	Scaffold007	12701	12612	g12612.t1	12701	12772	g12772.t1	89	71	71	Scaffold007	Same	71	B3G458_ADIVA	U72E1_ARATH
205	g12772.t1	Scaffold007	12772	12701	g12701.t1	12772	12818	g12818.t1	71	46	46	Scaffold083	Diff	71	A0A0L0HPD3_SPIPN
206	g12818.t1	Scaffold083	12818	12772	g12772.t1	12818	12820	g12820.t1	46	2	2	Scaffold084	Diff	NA	L8GVN1_ACACA
207	g12820.t1	Scaffold084	12820	12818	g12818.t1	12820	12910	g12910.t1	2	90	2	Scaffold083	Diff	NA	A0A0G4I877_9ALVE	PGFS_TRYCC
208	g12910.t1	Scaffold008	12910	12820	g12820.t1	12910	12984	g12984.t1	90	74	74	Scaffold008	Same	74	A0A0L0HTI1_SPIPN	AMT1_SCHPO
209	g12984.t1	Scaffold008	12984	12910	g12910.t1	12984	13091	g13091.t1	74	107	74	Scaffold008	Same	74	A0A0L0HTI1_SPIPN	AMT1_SCHPO
210	g13091.t1	Scaffold008	13091	12984	g12984.t1	13091	13115	g13115.t1	107	24	24	Scaffold008	Same	24	A0A067P848_9HOMO
211	g13115.t1	Scaffold008	13115	13091	g13091.t1	13115	13208	g13208.t1	24	93	24	Scaffold008	Same	24	A0A0L1HEJ4_9PLEO
212	g13208.t1	Scaffold008	13208	13115	g13115.t1	13208	13229	g13229.t1	93	21	21	Scaffold008	Same	21	F8L0H2_PARAV
213	g13229.t1	Scaffold008	13229	13208	g13208.t1	13229	13242	g13242.t1	21	13	13	Scaffold008	Same	13	A0A0N2HLX1_9LEPT
214	g13242.t1	Scaffold008	13242	13229	g13229.t1	13242	13290	g13290.t1	13	48	13	Scaffold008	Same	13	A0A0A0D6T3_9PROT	TAUD_ECOLI
215	g13290.t1	Scaffold008	13290	13242	g13242.t1	13290	13292	g13292.t1	48	2	2	Scaffold008	Same	2	C7PCQ9_CHIPD	NAMA_BACCN
216	g13292.t1	Scaffold008	13292	13290	g13290.t1	13292	13303	g13303.t1	2	11	2	Scaffold008	Same	2	Q5ZPA2_9DELT
217	g13303.t1	Scaffold008	13303	13292	g13292.t1	13303	13373	g13373.t1	11	70	11	Scaffold008	Same	11
218	g13373.t1	Scaffold087	13373	13303	g13303.t1	13373	13510	g13510.t1	70	137	70	Scaffold008	Diff	70	B3G458_ADIVA	U84A1_ARATH
219	g13510.t1	Scaffold009	13510	13373	g13373.t1	13510	1000000	NULL	137	986490	137	Scaffold087	Diff	137

## Sheet: HGT_cluster_matrix.csv
Gene	Count	Scaffold	number	PrevNum	PrevGene	Num	NextNum	NextGene	DifPrev	DifNext	DiffClose	ScaffClose	SameScaf	DiffClose	Phylo	TrEMBL	Swiss-Prot
bHd00124.1	0	scaffold0001	124	-1000000	NULL	124	161	bHd00161.1	1000124	37	37	scaffold0001	Same	37	A	A0A059A3K9_EUCGR	U73C1_ARATH
bHd00161.1	1	scaffold0001	161	124	bHd00124.1	161	205	bHd00205.1	37	44	37	scaffold0001	Same	37
bHd00205.1	2	scaffold0001	205	161	bHd00161.1	205	257	bHd00257.1	44		44	scaffold0001	Same	44	A	A0A060BV68_9FIRM
bHd00257.1	3	scaffold0001	257	205	bHd00205.1	257	271	bHd00271.1	52	14	14	scaffold0001	Same	14		D8K2U3_DEHLB
bHd00271.1	4	scaffold0001	271	257	bHd00257.1	271	297	bHd00297.1	14	26	14	scaffold0001	Same	14	A	S8EI24_FOMPI
bHd00297.1	5	scaffold0001	297	271	bHd00271.1	297	300	bHd00300.1	26	3	3	scaffold0001	Same	3	A	A0A094BM10_9PEZI
bHd00300.1	6	scaffold0001	300	297	bHd00297.1	300	317	bHd00317.1	3	17	3	scaffold0001	Same	3	A	A0A0H2RPT7_9HOMO	Y7484_EMENI
bHd00317.1	7	scaffold0001	317	300	bHd00300.1	317	363	bHd00363.1	17	46	17	scaffold0001	Same	17		M7TQY0_BOTF1	SED3_ASPFU
bHd00363.1	8	scaffold0001	363	317	bHd00317.1	363	364	bHd00364.1	46	1	1	scaffold0001	Same	1		H3H159_PHYRM		1
bHd00364.1	9	scaffold0001	364	363	bHd00363.1	364	366	bHd00366.1	1	2	1	scaffold0001	Same	1		A0A094AF91_9PEZI
bHd00366.1	10	scaffold0001	366	364	bHd00364.1	366	399	bHd00399.1	2	33	2	scaffold0001	Same	2	A	A0A074YYZ8_9PEZI
bHd00399.1	11	scaffold0002	399	366	bHd00366.1	399	409	bHd00409.1	33	10	10	scaffold0002	Same	10	A	L8HIA4_ACACA	KHT2_KLULC
bHd00409.1	12	scaffold0002	409	399	bHd00399.1	409	411	bHd00411.1	10	2	2	scaffold0002	Same	2		A0A0F3IE83_9GAMM
bHd00411.1	13	scaffold0002	411	409	bHd00409.1	411	428	bHd00428.1	2	17	2	scaffold0002	Same	2		A0A067M101_9HOMO
bHd00428.1	14	scaffold0002	428	411	bHd00411.1	428	433	bHd00433.1	17	5	5	scaffold0002	Same	5	A	A0A0C3F160_9HOMO
bHd00433.1	15	scaffold0002	433	428	bHd00428.1	433	441	bHd00441.1	5	8	5	scaffold0002	Same	5		B3G439_ADIVA	U73D1_ARATH
bHd00441.1	16	scaffold0002	441	433	bHd00433.1	441	473	bHd00473.1	8	32	8	scaffold0002	Same	8		A0A0L0HTI1_SPIPN	AMT1_SCHPO
bHd00473.1	17	scaffold0002	473	441	bHd00441.1	473	585	bHd00585.1	32	112	32	scaffold0002	Same	32		A0A0L0HTI1_SPIPN	AMT1_SCHPO
bHd00585.1	18	scaffold0002	585	473	bHd00473.1	585	589	bHd00589.1	112	4	4	scaffold0002	Same	4		A0A098G1K6_9GAMM
bHd00589.1	19	scaffold0002	589	585	bHd00585.1	589	616	bHd00616.1	4	27	4	scaffold0002	Same	4		I1K4M2_SOYBN	UGT_FRAAN
bHd00616.1	20	scaffold0002	616	589	bHd00589.1	616	617	bHd00617.1	27	1	1	scaffold0002	Same	1	A	A0A0D2VPX4_CAPO3	OPR1_ORYSJ	2
bHd00617.1	21	scaffold0002	617	616	bHd00616.1	617	780	bHd00780.1	1	163	1	scaffold0002	Same	1	A	A0A0D2VPX4_CAPO3	OPR2_ORYSJ
bHd00780.1	22	scaffold0043	780	617	bHd00617.1	780	794	bHd00794.1	163	14	14	scaffold0043	Same	14	A	R6NT49_9FIRM
bHd00794.1	23	scaffold0043	794	780	bHd00780.1	794	811	bHd00811.1	14	17	14	scaffold0043	Same	14
bHd00811.1	24	scaffold0043	811	794	bHd00794.1	811	832	bHd00832.1	17	21	17	scaffold0043	Same	17
bHd00832.1	25	scaffold0043	832	811	bHd00811.1	832	876	bHd00876.1	21	44	21	scaffold0043	Same	21	A	A0A0C3F8R0_9HOMO	ASO_CUCPM
bHd00876.1	26	scaffold0044	876	832	bHd00832.1	876	906	bHd00906.1	44	30	30	scaffold0044	Same	30		I0YLL8_9CHLO
bHd00906.1	27	scaffold0044	906	876	bHd00876.1	906	993	bHd00993.1	30	87	30	scaffold0044	Same	30	A
bHd00993.1	28	scaffold0045	993	906	bHd00906.1	993	994	bHd00994.1	87	1	1	scaffold0045	Same	1	A	A0A0K1PXT7_9DELT		3
bHd00994.1	29	scaffold0045	994	993	bHd00993.1	994	1145	bHd01145.1	1	151	1	scaffold0045	Same	1		Q0B7L0_BURCM
bHd01145.1	30	scaffold0047	1145	994	bHd00994.1	1145	1146	bHd01146.1	151	1	1	scaffold0047	Same	1		Q89CW8_BRADU		4
bHd01146.1	31	scaffold0047	1146	1145	bHd01145.1	1146	1149	bHd01149.1	1	3	1	scaffold0047	Same	1		Q89CW8_BRADU
bHd01149.1	32	scaffold0047	1149	1146	bHd01146.1	1149	1290	bHd01290.1	3	141	3	scaffold0047	Same	3		A0A085FRC6_9BRAD
bHd01290.1	33	scaffold0048	1290	1149	bHd01149.1	1290	1470	bHd01470.1	141	180	141	scaffold0047	Diff	NA
bHd01470.1	34	scaffold0050	1470	1290	bHd01290.1	1470	1490	bHd01490.1	180	20	20	scaffold0050	Same	20		A0A0A0D6T3_9PROT	TAUD_ECOLI
bHd01490.1	35	scaffold0050	1490	1470	bHd01470.1	1490	1506	bHd01506.1	20	16	16	scaffold0050	Same	16
bHd01506.1	36	scaffold0050	1506	1490	bHd01490.1	1506	1507	bHd01507.1	16	1	1	scaffold0050	Same	1		A0A0C2UZE4_9BACL	2NPD_STAS1	5
bHd01507.1	37	scaffold0050	1507	1506	bHd01506.1	1507	1508	bHd01508.1	1	1	1	scaffold0050	Same	1		F0XAR4_GROCL
bHd01508.1	38	scaffold0050	1508	1507	bHd01507.1	1508	1633	bHd01633.1	1	125	1	scaffold0050	Same	1	A	M7N320_9BACT
bHd01633.1	39	scaffold0052	1633	1508	bHd01508.1	1633	1634	bHd01634.1	125	1	1	scaffold0052	Same	1		R7Q503_CHOCR	FAD5A_DICDI	6
bHd01634.1	40	scaffold0052	1634	1633	bHd01633.1	1634	1640	bHd01640.1	1	6	1	scaffold0052	Same	1		G4Z3T1_PHYSP	FAD5A_DICDI
bHd01640.1	41	scaffold0052	1640	1634	bHd01634.1	1640	1641	bHd01641.1	6	1	1	scaffold0052	Same	1	A	I0YLL8_9CHLO
bHd01641.1	42	scaffold0052	1641	1640	bHd01640.1	1641	1829	bHd01829.1	1	188	1	scaffold0052	Same	1	A	I0YLL8_9CHLO
bHd01829.1	43	scaffold0054	1829	1641	bHd01641.1	1829	1943	bHd01943.1	188	114	114	scaffold0055	Diff	NA		J2KJ61_9BURK	MANHY_PSEPU
bHd01943.1	44	scaffold0055	1943	1829	bHd01829.1	1943	1947	bHd01947.1	114	4	4	scaffold0055	Same	4		I0YLL8_9CHLO
bHd01947.1	45	scaffold0055	1947	1943	bHd01943.1	1947	2074	bHd02074.1	4	127	4	scaffold0055	Same	4	A	A0A0E9NP20_9ASCO	YHG1_SCHPO
bHd02074.1	46	scaffold0057	2074	1947	bHd01947.1	2074	2113	bHd02113.1	127	39	39	scaffold0057	Same	39		A0A087GLD1_ARAAL	U72B1_ARATH
bHd02113.1	47	scaffold0057	2113	2074	bHd02074.1	2113	2115	bHd02115.1	39	2	2	scaffold0057	Same	2		I0YLL8_9CHLO	IBTK_MOUSE
bHd02115.1	48	scaffold0057	2115	2113	bHd02113.1	2115	2126	bHd02126.1	2	11	2	scaffold0057	Same	2		B0C4T8_ACAM1
bHd02126.1	49	scaffold0058	2126	2115	bHd02115.1	2126	2188	bHd02188.1	11	62	11	scaffold0057	Diff	62		R9PIC3_PSEHS	EXGA_ASPCL
bHd02188.1	50	scaffold0058	2188	2126	bHd02126.1	2188	2206	bHd02206.1	62	18	18	scaffold0059	Diff	62		L5N3E3_9BACI	2NPD_STAAS
bHd02206.1	51	scaffold0059	2206	2188	bHd02188.1	2206	2240	bHd02240.1	18	34	18	scaffold0058	Diff	34		A0A0L0DDS2_THETB
bHd02240.1	52	scaffold0059	2240	2206	bHd02206.1	2240	2255	bHd02255.1	34	15	15	scaffold0059	Same	15		A9TPZ2_PHYPA	HOXX_BRADU
bHd02255.1	53	scaffold0059	2255	2240	bHd02240.1	2255	2256	bHd02256.1	15	1	1	scaffold0059	Same	1		D7LER1_ARALL	U84B1_ARATH	7
bHd02256.1	54	scaffold0059	2256	2255	bHd02255.1	2256	2285	bHd02285.1	1	29	1	scaffold0059	Same	1		A0A0L9T7W3_PHAAN	U84B1_ARATH
bHd02285.1	55	scaffold0060	2285	2256	bHd02256.1	2285	2373	bHd02373.1	29	88	29	scaffold0059	Diff	NA	A	A0A0A0D4F4_9PROT	METX_MOOTA
bHd02373.1	56	scaffold0061	2373	2285	bHd02285.1	2373	2390	bHd02390.1	88	17	17	scaffold0061	Same	17	A	S8EPW8_FOMPI
bHd02390.1	57	scaffold0061	2390	2373	bHd02373.1	2390	2409	bHd02409.1	17	19	17	scaffold0061	Same	17		A0A0C1IQ84_9SPHI
bHd02409.1	58	scaffold0061	2409	2390	bHd02390.1	2409	2461	bHd02461.1	19	52	19	scaffold0061	Same	19		A0A015KUD5_9GLOM
bHd02461.1	59	scaffold0062	2461	2409	bHd02409.1	2461	2487	bHd02487.1	52	26	26	scaffold0062	Same	26		U4KVA2_PYROM
bHd02487.1	60	scaffold0062	2487	2461	bHd02461.1	2487	2496	bHd02496.1	26	9	9	scaffold0062	Same	9		E1ZF84_CHLVA
bHd02496.1	61	scaffold0062	2496	2487	bHd02487.1	2496	2551	bHd02551.1	9	55	9	scaffold0062	Same	9		A5G933_GEOUR	FCA1_CANAX
bHd02551.1	62	scaffold0063	2551	2496	bHd02496.1	2551	2813	bHd02813.1	55	262	55	scaffold0062	Diff	NA	A	B6QZI0_9RHOB	Y705_DEIRA
bHd02813.1	63	scaffold0068	2813	2551	bHd02551.1	2813	2819	bHd02819.1	262	6	6	scaffold0068	Same	6		D8RWS6_SELML
bHd02819.1	64	scaffold0068	2819	2813	bHd02813.1	2819	2829	bHd02829.1	6	10	6	scaffold0068	Same	6		I0YLL8_9CHLO
bHd02829.1	65	scaffold0068	2829	2819	bHd02819.1	2829	2856	bHd02856.1	10	27	10	scaffold0068	Same	10	A	I0YLL8_9CHLO
bHd02856.1	66	scaffold0068	2856	2829	bHd02829.1	2856	2868	bHd02868.1	27	12	12	scaffold0068	Same	12	A	A0A0D0GKU7_9SPHI
bHd02868.1	67	scaffold0068	2868	2856	bHd02856.1	2868	2933	bHd02933.1	12	65	12	scaffold0068	Same	12		A0A0B6WSD8_9BACT	BGLX_SALTY
bHd02933.1	68	scaffold0069	2933	2868	bHd02868.1	2933	2934	bHd02934.1	65	1	1	scaffold0069	Same	1		A0A060LT15_9BACI		8
bHd02934.1	69	scaffold0069	2934	2933	bHd02933.1	2934	2940	bHd02940.1	1	6	1	scaffold0069	Same	1		A0A0A2TJI8_9BACI	E13B_BACCI
bHd02940.1	70	scaffold0069	2940	2934	bHd02934.1	2940	3051	bHd03051.1	6	111	6	scaffold0069	Same	6		A0A0A2TJI8_9BACI	E13B_BACCI
bHd03051.1	71	scaffold0071	3051	2940	bHd02940.1	3051	3253	bHd03253.1	111	202	111	scaffold0069	Diff	NA		M0ST07_MUSAM	RENT1_ARATH
bHd03253.1	72	scaffold0073	3253	3051	bHd03051.1	3253	3298	bHd03298.1	202	45	45	scaffold0074	Diff	NA		A0A061SLT7_9CHLO	RENT1_DROME
bHd03298.1	73	scaffold0074	3298	3253	bHd03253.1	3298	3347	bHd03347.1	45	49	45	scaffold0073	Diff	49	A	A0A0L0HV85_SPIPN	MSCL_TOLAT
bHd03347.1	74	scaffold0074	3347	3298	bHd03298.1	3347	3362	bHd03362.1	49	15	15	scaffold0075	Diff	49	A	A0A0G3A0E8_9DELT
bHd03362.1	75	scaffold0075	3362	3347	bHd03347.1	3362	3373	bHd03373.1	15	11	11	scaffold0075	Same	11		A0A085BF07_9FLAO
bHd03373.1	76	scaffold0075	3373	3362	bHd03362.1	3373	3418	bHd03418.1	11	45	11	scaffold0075	Same	11		U9V049_RHIID	DODA_AMAMU
bHd03418.1	77	scaffold0075	3418	3373	bHd03373.1	3418	3486	bHd03486.1	45	68	45	scaffold0075	Same	45	A	A0A098VVG6_9MICR	CHIP_BETVU
bHd03486.1	78	scaffold0076	3486	3418	bHd03418.1	3486	3506	bHd03506.1	68	20	20	scaffold0076	Same	20		D2VZK2_NAEGR
bHd03506.1	79	scaffold0076	3506	3486	bHd03486.1	3506	3647	bHd03647.1	20	141	20	scaffold0076	Same	20	A	D8RK94_SELML	YHG1_SCHPO
bHd03647.1	80	scaffold0078	3647	3506	bHd03506.1	3647	3666	bHd03666.1	141	19	19	scaffold0079	Diff	NA		A0A0F6Y0Q5_BRELA
bHd03666.1	81	scaffold0079	3666	3647	bHd03647.1	3666	3672	bHd03672.1	19	6	6	scaffold0079	Same	6		Q8J1L2_RHIOR	GUN5_HUMIN
bHd03672.1	82	scaffold0079	3672	3666	bHd03666.1	3672	3765	bHd03765.1	6	93	6	scaffold0079	Same	6	A	A0A0B6X0X2_9BACT	SNDH_GLULI
bHd03765.1	83	scaffold0080	3765	3672	bHd03672.1	3765	3869	bHd03869.1	93	104	93	scaffold0079	Diff	NA	A	S8DHU1_FOMPI
bHd03869.1	84	scaffold0081	3869	3765	bHd03765.1	3869	3895	bHd03895.1	104	26	26	scaffold0082	Diff	NA	A	G8M4V7_9BURK	YDDQ_BACSU
bHd03895.1	85	scaffold0082	3895	3869	bHd03869.1	3895	3897	bHd03897.1	26	2	2	scaffold0082	Same	2		A0A0J6GIQ8_9PSED	THCF_RHOER
bHd03897.1	86	scaffold0082	3897	3895	bHd03895.1	3897	3905	bHd03905.1	2	8	2	scaffold0082	Same	2
bHd03905.1	87	scaffold0082	3905	3897	bHd03897.1	3905	3911	bHd03911.1	8	6	6	scaffold0082	Same	6		B3G458_ADIVA	UFOG_GENTR
bHd03911.1	88	scaffold0082	3911	3905	bHd03905.1	3911	3913	bHd03913.1	6	2	2	scaffold0082	Same	2	A	M0XX24_HORVD	U84A1_ARATH
bHd03913.1	89	scaffold0082	3913	3911	bHd03911.1	3913	3914	bHd03914.1	2	1	1	scaffold0082	Same	1	A	K7U287_MAIZE	U84A1_ARATH	9
bHd03914.1	90	scaffold0082	3914	3913	bHd03913.1	3914	3915	bHd03915.1	1	1	1	scaffold0082	Same	1	A	W8Q6K4_ARATH	U84A1_ARATH
bHd03915.1	91	scaffold0082	3915	3914	bHd03914.1	3915	3916	bHd03916.1	1	1	1	scaffold0082	Same	1		W9QJD6_9ROSA	CGT_FRAAN
bHd03916.1	92	scaffold0082	3916	3915	bHd03915.1	3916	3930	bHd03930.1	1	14	1	scaffold0082	Same	1	A	V4TL50_9ROSI	HMNGT_SORBI
bHd03930.1	93	scaffold0082	3930	3916	bHd03916.1	3930	3931	bHd03931.1	14	1	1	scaffold0082	Same	1	A	I0YNJ9_9CHLO		10
bHd03931.1	94	scaffold0082	3931	3930	bHd03930.1	3931	3933	bHd03933.1	1	2	1	scaffold0082	Same	1		I0YLL8_9CHLO
bHd03933.1	95	scaffold0082	3933	3931	bHd03931.1	3933	4038	bHd04038.1	2	105	2	scaffold0082	Same	2	A	I0YNJ9_9CHLO
bHd04038.1	96	scaffold0085	4038	3933	bHd03933.1	4038	4063	bHd04063.2	105	25	25	scaffold0086	Diff	NA		A0A0J6QBT1_CHRVL
bHd04063.2	97	scaffold0086	4063	4038	bHd04038.1	4063	4064	bHd04064.1	25	1	1	scaffold0086	Same	1		A0A098GB76_TATMI		11
bHd04064.1	98	scaffold0086	4064	4063	bHd04063.2	4064	4081	bHd04081.1	1	17	1	scaffold0086	Same	1		A0A098GB76_TATMI
bHd04081.1	99	scaffold0086	4081	4064	bHd04064.1	4081	4083	bHd04083.1	17	2	2	scaffold0086	Same	2		F2UPC3_SALR5	ASO_CUCPM
bHd04083.1	100	scaffold0086	4083	4081	bHd04081.1	4083	4084	bHd04084.1	2	1	1	scaffold0086	Same	1	A	A0A0K1PXT7_9DELT		12
bHd04084.1	101	scaffold0086	4084	4083	bHd04083.1	4084	4085	bHd04085.1	1	1	1	scaffold0086	Same	1		C1D3J7_DEIDV
bHd04085.1	102	scaffold0086	4085	4084	bHd04084.1	4085	4086	bHd04086.3	1	1	1	scaffold0086	Same	1	A	C1D3J7_DEIDV
bHd04086.3	103	scaffold0086	4086	4085	bHd04085.1	4086	4288	bHd04288.1	1	202	1	scaffold0086	Same	1		A0A0K1PXT7_9DELT
bHd04288.1	104	scaffold0089	4288	4086	bHd04086.3	4288	4346	bHd04346.1	202	58	58	scaffold0090	Diff	NA	A	H2EG10_9VIRU	YL728_MIMIV
bHd04346.1	105	scaffold0090	4346	4288	bHd04288.1	4346	4424	bHd04424.1	58	78	58	scaffold0089	Diff	NA		A0A086TMA3_9FUNG
bHd04424.1	106	scaffold0091	4424	4346	bHd04346.1	4424	4526	bHd04526.1	78	102	78	scaffold0090	Diff	NA	A	H5YKK9_9BRAD	MANHY_PSEPU
bHd04526.1	107	scaffold0093	4526	4424	bHd04424.1	4526	4529	bHd04529.1	102	3	3	scaffold0093	Same	3		B3G458_ADIVA	U72B1_ARATH
bHd04529.1	108	scaffold0093	4529	4526	bHd04526.1	4529	4534	bHd04534.1	3	5	3	scaffold0093	Same	3	A	B3G458_ADIVA	CZOG_SORBI
bHd04534.1	109	scaffold0093	4534	4529	bHd04529.1	4534	4537	bHd04537.1	5	3	3	scaffold0093	Same	3	A	B3G458_ADIVA	UGT1_GARJA
bHd04537.1	110	scaffold0093	4537	4534	bHd04534.1	4537	4645	bHd04645.1	3	108	3	scaffold0093	Same	3	A	K2EX09_9BACT
bHd04645.1	111	scaffold0095	4645	4537	bHd04537.1	4645	4646	bHd04646.1	108	1	1	scaffold0095	Same	1		M5F7R5_9RHIZ	SNO1_TYRJA	13
bHd04646.1	112	scaffold0095	4646	4645	bHd04645.1	4646	4665	bHd04665.1	1	19	1	scaffold0095	Same	1	A	G6YFP6_9RHIZ	SNO1_TYRJA
bHd04665.1	113	scaffold0095	4665	4646	bHd04646.1	4665	4719	bHd04719.1	19	54	19	scaffold0095	Same	19		A0A098VVG6_9MICR	CHI5_ARATH
bHd04719.1	114	scaffold0096	4719	4665	bHd04665.1	4719	4720	bHd04720.1	54	1	1	scaffold0096	Same	1	A	A0A0K2E2B5_PISSA		14
bHd04720.1	115	scaffold0096	4720	4719	bHd04719.1	4720	4732	bHd04732.1	1	12	1	scaffold0096	Same	1	A	Q6MPW8_BDEBA
bHd04732.1	116	scaffold0096	4732	4720	bHd04720.1	4732	4733	bHd04733.1	12	1	1	scaffold0096	Same	1		Q6MPW8_BDEBA		15
bHd04733.1	117	scaffold0096	4733	4732	bHd04732.1	4733	4734	bHd04734.1	1	1	1	scaffold0096	Same	1	A	A0A0B8WLN6_9DELT
bHd04734.1	118	scaffold0096	4734	4733	bHd04733.1	4734	4768	bHd04768.1	1	34	1	scaffold0096	Same	1	A	A0A0B8WLN6_9DELT
bHd04768.1	119	scaffold0097	4768	4734	bHd04734.1	4768	4770	bHd04770.1	34	2	2	scaffold0097	Same	2
bHd04770.1	120	scaffold0097	4770	4768	bHd04768.1	4770	4771	bHd04771.1	2	1	1	scaffold0097	Same	1	A	L1IVG1_GUITH		16
bHd04771.1	121	scaffold0097	4771	4770	bHd04770.1	4771	4776	bHd04776.1	1	5	1	scaffold0097	Same	1		F7XVI7_MIDMI
bHd04776.1	122	scaffold0097	4776	4771	bHd04771.1	4776	4777	bHd04777.1	5	1	1	scaffold0097	Same	1		F7XVI7_MIDMI		17
bHd04777.1	123	scaffold0097	4777	4776	bHd04776.1	4777	4780	bHd04780.1	1	3	1	scaffold0097	Same	1
bHd04780.1	124	scaffold0097	4780	4777	bHd04777.1	4780	4787	bHd04787.1	3	7	3	scaffold0097	Same	3
bHd04787.1	125	scaffold0097	4787	4780	bHd04780.1	4787	4788	bHd04788.1	7	1	1	scaffold0097	Same	1		A0A0L0H719_SPIPN		18
bHd04788.1	126	scaffold0097	4788	4787	bHd04787.1	4788	5084	bHd05084.1	1	296	1	scaffold0097	Same	1		F7XVI7_MIDMI
bHd05084.1	127	scaffold0102	5084	4788	bHd04788.1	5084	5106	bHd05106.1	296	22	22	scaffold0103	Diff	NA		A0A075AVS6_9FUNG	CHIX_PEA
bHd05106.1	128	scaffold0103	5106	5084	bHd05084.1	5106	5107	bHd05107.1	22	1	1	scaffold0103	Same	1		A0A0K1PY06_9DELT		19
bHd05107.1	129	scaffold0103	5107	5106	bHd05106.1	5107	5168	bHd05168.1	1	61	1	scaffold0103	Same	1		U6C3L0_9BACT
bHd05168.1	130	scaffold0104	5168	5107	bHd05107.1	5168	5171	bHd05171.1	61	3	3	scaffold0104	Same	3		F7XVI7_MIDMI
bHd05171.1	131	scaffold0104	5171	5168	bHd05168.1	5171	5294	bHd05294.1	3	123	3	scaffold0104	Same	3		R7SEK8_CONPW	IIGP1_MOUSE
bHd05294.1	132	scaffold0106	5294	5171	bHd05171.1	5294	5307	bHd05307.1	123	13	13	scaffold0106	Same	13		I0YLL8_9CHLO
bHd05307.1	133	scaffold0106	5307	5294	bHd05294.1	5307	5794	bHd05794.1	13	487	13	scaffold0106	Same	13		K9VD72_9CYAN
bHd05794.1	134	scaffold0115	5794	5307	bHd05307.1	5794	5824	bHd05824.1	487	30	30	scaffold0116	Diff	NA		H6SIF0_RHOPH
bHd05824.1	135	scaffold0116	5824	5794	bHd05794.1	5824	5825	bHd05825.1	30	1	1	scaffold0116	Same	1	A	A0A085UVW7_PSESX	YIW2_YEAST	20
bHd05825.1	136	scaffold0116	5825	5824	bHd05824.1	5825	5826	bHd05826.1	1	1	1	scaffold0116	Same	1		U5VLG5_9PSED
bHd05826.1	137	scaffold0116	5826	5825	bHd05825.1	5826	5827	bHd05827.1	1	1	1	scaffold0116	Same	1		A0A0J6INZ0_9PSED
bHd05827.1	138	scaffold0116	5827	5826	bHd05826.1	5827	5828	bHd05828.1	1	1	1	scaffold0116	Same	1		A0A085UVW7_PSESX	YIW2_YEAST
bHd05828.1	139	scaffold0116	5828	5827	bHd05827.1	5828	5829	bHd05829.1	1	1	1	scaffold0116	Same	1		A0A085VJ33_PSESX	YIW2_YEAST
bHd05829.1	140	scaffold0116	5829	5828	bHd05828.1	5829	5918	bHd05918.1	1	89	1	scaffold0116	Same	1	A	A0A085UVW7_PSESX	YIW2_YEAST
bHd05918.1	141	scaffold0118	5918	5829	bHd05829.1	5918	5947	bHd05947.1	89	29	29	scaffold0118	Same	29	A	A0A074RKY2_9HOMO
bHd05947.1	142	scaffold0118	5947	5918	bHd05918.1	5947	6011	bHd06011.1	29	64	29	scaffold0118	Same	29	A	Q00S85_OSTTA
bHd06011.1	143	scaffold0120	6011	5947	bHd05947.1	6011	6012	bHd06012.1	64	1	1	scaffold0120	Same	1		A0A0L0HCP9_SPIPN		21
bHd06012.1	144	scaffold0120	6012	6011	bHd06011.1	6012	6046	bHd06046.1	1	34	1	scaffold0120	Same	1		A0A0L0HCP9_SPIPN
bHd06046.1	145	scaffold0121	6046	6012	bHd06012.1	6046	6084	bHd06084.1	34	38	34	scaffold0120	Diff	NA		F0ZS71_DICPU
bHd06084.1	146	scaffold0122	6084	6046	bHd06046.1	6084	6101	bHd06101.1	38	17	17	scaffold0122	Same	17	A	H8KXQ6_SOLCM
bHd06101.1	147	scaffold0122	6101	6084	bHd06084.1	6101	6103	bHd06103.1	17	2	2	scaffold0122	Same	2	A	A0A0L0HPD3_SPIPN
bHd06103.1	148	scaffold0122	6103	6101	bHd06101.1	6103	6211	bHd06211.1	2	108	2	scaffold0122	Same	2		A0A067P3F0_PLEOS	MPL2_DICDI
bHd06211.1	149	scaffold0124	6211	6103	bHd06103.1	6211	6318	bHd06318.1	108	107	107	scaffold0127	Diff	NA
bHd06318.1	150	scaffold0127	6318	6211	bHd06211.1	6318	6490	bHd06490.1	107	172	107	scaffold0124	Diff	NA
bHd06490.1	151	scaffold0130	6490	6318	bHd06318.1	6490	6618	bHd06618.1	172	128	128	scaffold0133	Diff	NA		K2EX09_9BACT
bHd06618.1	152	scaffold0133	6618	6490	bHd06490.1	6618	6655	bHd06655.1	128	37	37	scaffold0134	Diff	NA		Q5ZPA2_9DELT
bHd06655.1	153	scaffold0134	6655	6618	bHd06618.1	6655	6676	bHd06676.1	37	21	21	scaffold0134	Same	21	A	A0A075B0C4_9FUNG
bHd06676.1	154	scaffold0134	6676	6655	bHd06655.1	6676	6712	bHd06712.1	21	36	21	scaffold0134	Same	21		C1D3J7_DEIDV
bHd06712.1	155	scaffold0135	6712	6676	bHd06676.1	6712	6719	bHd06719.1	36	7	7	scaffold0135	Same	7		A0A0B6WSD8_9BACT	BGLX_SALTY
bHd06719.1	156	scaffold0135	6719	6712	bHd06712.1	6719	6772	bHd06772.1	7	53	7	scaffold0135	Same	7		I6Z969_PSEST	CATE_PSEAE
bHd06772.1	157	scaffold0136	6772	6719	bHd06719.1	6772	6799	bHd06799.1	53	27	27	scaffold0137	Diff	NA	A	G8NQB0_GRAMM	PRXC_PSEFL
bHd06799.1	158	scaffold0137	6799	6772	bHd06772.1	6799	6861	bHd06861.1	27	62	27	scaffold0136	Diff	NA		B0C4T8_ACAM1
bHd06861.1	159	scaffold0138	6861	6799	bHd06799.1	6861	6862	bHd06862.1	62	1	1	scaffold0138	Same	1		L1IVG1_GUITH		22
bHd06862.1	160	scaffold0138	6862	6861	bHd06861.1	6862	6900	bHd06900.1	1	38	1	scaffold0138	Same	1		L1IVG1_GUITH
bHd06900.1	161	scaffold0139	6900	6862	bHd06862.1	6900	7001	bHd07001.1	38	101	38	scaffold0138	Diff	NA	A	I0YLL8_9CHLO
bHd07001.1	162	scaffold0142	7001	6900	bHd06900.1	7001	7018	bHd07018.1	101	17	17	scaffold0142	Same	17		B3G458_ADIVA	ZOX_PHAVU
bHd07018.1	163	scaffold0142	7018	7001	bHd07001.1	7018	7026	bHd07026.1	17	8	8	scaffold0142	Same	8		A0A0K8NXD7_9BURK	RUTB_HALO1
bHd07026.1	164	scaffold0142	7026	7018	bHd07018.1	7026	7027	bHd07027.1	8	1	1	scaffold0142	Same	1		A0A0B6WSD8_9BACT	BGLX_ECOLI	23
bHd07027.1	165	scaffold0142	7027	7026	bHd07026.1	7027	7111	bHd07111.1	1	84	1	scaffold0142	Same	1		E3T740_9BACT
bHd07111.1	166	scaffold0144	7111	7027	bHd07027.1	7111	7153	bHd07153.1	84	42	42	scaffold0146	Diff	NA		K9DHM3_SPHYA
bHd07153.1	167	scaffold0146	7153	7111	bHd07111.1	7153	7201	bHd07201.1	42	48	42	scaffold0144	Diff	NA		A0A0L0HTI1_SPIPN	AMT1_SCHPO
bHd07201.1	168	scaffold0147	7201	7153	bHd07153.1	7201	7214	bHd07214.1	48	13	13	scaffold0147	Same	13		A0A0M7QGZ4_STRVZ
bHd07214.1	169	scaffold0147	7214	7201	bHd07201.1	7214	7232	bHd07232.1	13	18	13	scaffold0147	Same	13	A
bHd07232.1	170	scaffold0148	7232	7214	bHd07214.1	7232	7249	bHd07249.1	18	17	17	scaffold0148	Same	17
bHd07249.1	171	scaffold0148	7249	7232	bHd07232.1	7249	7251	bHd07251.1	17	2	2	scaffold0148	Same	2	A	H2EG10_9VIRU	YL728_MIMIV
bHd07251.1	172	scaffold0148	7251	7249	bHd07249.1	7251	7254	bHd07254.1	2	3	2	scaffold0148	Same	2		V5FBK7_BYSSN	GAP1_YEAST
bHd07254.1	173	scaffold0148	7254	7251	bHd07251.1	7254	7295	bHd07295.3	3	41	3	scaffold0148	Same	3		A0A0B4H1G3_9HYPO
bHd07295.3	174	scaffold0149	7295	7254	bHd07254.1	7295	7440	bHd07440.1	41	145	41	scaffold0148	Diff	NA	A	I0YLL8_9CHLO
bHd07440.1	175	scaffold0153	7440	7295	bHd07295.3	7440	7466	bHd07466.1	145	26	26	scaffold0003	Diff	NA		S3D466_GLAL2
bHd07466.1	176	scaffold0003	7466	7440	bHd07440.1	7466	7561	bHd07561.1	26	95	26	scaffold0153	Diff	95	A	F4C6T3_SPHS2
bHd07561.1	177	scaffold0003	7561	7466	bHd07466.1	7561	7612	bHd07612.1	95	51	51	scaffold0003	Same	51		A0A0L0HTI1_SPIPN	AMT1_SCHPO
bHd07612.1	178	scaffold0003	7612	7561	bHd07561.1	7612	7679	bHd07679.1	51	67	51	scaffold0003	Same	51	A	A0A0E4AVP5_9BILA
bHd07679.1	179	scaffold0003	7679	7612	bHd07612.1	7679	7819	bHd07819.1	67	140	67	scaffold0003	Same	67	A	A0A015KLK1_9GLOM
bHd07819.1	180	scaffold0004	7819	7679	bHd07679.1	7819	7900	bHd07900.1	140	81	81	scaffold0004	Same	81		A0A067SNS7_9AGAR	ACO1_AJECA
bHd07900.1	181	scaffold0004	7900	7819	bHd07819.1	7900	7972	bHd07972.1	81	72	72	scaffold0005	Diff	81	A	A0A0D8D5W6_9GAMM
bHd07972.1	182	scaffold0005	7972	7900	bHd07900.1	7972	8038	bHd08038.1	72	66	66	scaffold0005	Same	66	A	B2T4N7_BURPP	CYNS_SERP5
bHd08038.1	183	scaffold0005	8038	7972	bHd07972.1	8038	8113	bHd08113.1	66	75	66	scaffold0005	Same	66		G8NQB0_GRAMM	PRXC_PSEFL
bHd08113.1	184	scaffold0005	8113	8038	bHd08038.1	8113	8213	bHd08213.1	75	100	75	scaffold0005	Same	75		A0A0K1PXT7_9DELT
bHd08213.1	185	scaffold0155	8213	8113	bHd08113.1	8213	8342	bHd08342.1	100	129	100	scaffold0005	Diff	NA		R7Z215_CONA1	MPPD1_HUMAN
bHd08342.1	186	scaffold0159	8342	8213	bHd08213.1	8342	8386	bHd08386.1	129	44	44	scaffold0160	Diff	NA		A0A0L0HTI1_SPIPN	AMT1_SCHPO
bHd08386.1	187	scaffold0160	8386	8342	bHd08342.1	8386	8399	bHd08399.1	44	13	13	scaffold0160	Same	13
bHd08399.1	188	scaffold0160	8399	8386	bHd08386.1	8399	8400	bHd08400.1	13	1	1	scaffold0160	Same	1		G2QXD7_THITE		24
bHd08400.1	189	scaffold0160	8400	8399	bHd08399.1	8400	8476	bHd08476.1	1	76	1	scaffold0160	Same	1	A	I0Z845_9CHLO
bHd08476.1	190	scaffold0162	8476	8400	bHd08400.1	8476	8515	bHd08515.1	76	39	39	scaffold0163	Diff	NA	A	A0A0G4ENK3_9ALVE	ADD_SHEDO
bHd08515.1	191	scaffold0163	8515	8476	bHd08476.1	8515	8538	bHd08538.1	39	23	23	scaffold0164	Diff	NA		D8SDQ0_SELML
bHd08538.1	192	scaffold0164	8538	8515	bHd08515.1	8538	8548	bHd08548.1	23	10	10	scaffold0164	Same	10		A0A0B2RFV4_GLYSO	M3K12_HUMAN
bHd08548.1	193	scaffold0164	8548	8538	bHd08538.1	8548	8549	bHd08549.1	10	1	1	scaffold0164	Same	1		A0A0K1PY06_9DELT		25
bHd08549.1	194	scaffold0164	8549	8548	bHd08548.1	8549	8606	bHd08606.1	1	57	1	scaffold0164	Same	1		J6HK43_9FLAO
bHd08606.1	195	scaffold0166	8606	8549	bHd08549.1	8606	8666	bHd08666.1	57	60	57	scaffold0164	Diff	NA	A
bHd08666.1	196	scaffold0168	8666	8606	bHd08606.1	8666	8850	bHd08850.1	60	184	60	scaffold0166	Diff	NA	A	Q00S85_OSTTA
bHd08850.1	197	scaffold0173	8850	8666	bHd08666.1	8850	8890	bHd08890.1	184	40	40	scaffold0175	Diff	NA		V9GCG4_9BACL
bHd08890.1	198	scaffold0175	8890	8850	bHd08850.1	8890	8906	bHd08906.1	40	16	16	scaffold0175	Same	16		D2QRH1_SPILD
bHd08906.1	199	scaffold0175	8906	8890	bHd08890.1	8906	8925	bHd08925.1	16	19	16	scaffold0175	Same	16	A
bHd08925.1	200	scaffold0176	8925	8906	bHd08906.1	8925	8935	bHd08935.1	19	10	10	scaffold0176	Same	10	A	G9YCD5_HAFAL	YGEA_ECOLI
bHd08935.1	201	scaffold0176	8935	8925	bHd08925.1	8935	8936	bHd08936.1	10	1	1	scaffold0176	Same	1				26
bHd08936.1	202	scaffold0176	8936	8935	bHd08935.1	8936	8993	bHd08993.1	1	57	1	scaffold0176	Same	1		T0RK02_9DELT
bHd08993.1	203	scaffold0178	8993	8936	bHd08936.1	8993	9065	bHd09065.1	57	72	57	scaffold0176	Diff	NA	A	A0A090VI81_9FLAO
bHd09065.1	204	scaffold0180	9065	8993	bHd08993.1	9065	9135	bHd09135.1	72	70	70	scaffold0182	Diff	NA		A0A0D2PQ66_GOSRA	U74D1_ARATH
bHd09135.1	205	scaffold0182	9135	9065	bHd09065.1	9135	9141	bHd09141.1	70	6	6	scaffold0182	Same	6	A	M0VNL2_HORVD	U84A1_ARATH
bHd09141.1	206	scaffold0182	9141	9135	bHd09135.1	9141	9163	bHd09163.1	6	22	6	scaffold0182	Same	6		A0A0J0YCI7_9FLAO
bHd09163.1	207	scaffold0182	9163	9141	bHd09141.1	9163	9176	bHd09176.1	22	13	13	scaffold0183	Diff	22	A	S8AQM8_DACHA	ASO_TOBAC
bHd09176.1	208	scaffold0183	9176	9163	bHd09163.1	9176	9257	bHd09257.1	13	81	13	scaffold0182	Diff	NA	A	A0A0B8YFQ6_9SPHI	IABF_STRCX
bHd09257.1	209	scaffold0185	9257	9176	bHd09176.1	9257	9261	bHd09261.1	81	4	4	scaffold0185	Same	4		C5FBV3_ARTOC
bHd09261.1	210	scaffold0185	9261	9257	bHd09257.1	9261	9392	bHd09392.1	4	131	4	scaffold0185	Same	4		A0A077J4T3_9BACI	GNTK_BACSU
bHd09392.1	211	scaffold0190	9392	9261	bHd09261.1	9392	9398	bHd09398.1	131	6	6	scaffold0190	Same	6		Q00S85_OSTTA
bHd09398.1	212	scaffold0190	9398	9392	bHd09392.1	9398	9484	bHd09484.1	6	86	6	scaffold0190	Same	6		Q00S85_OSTTA
bHd09484.1	213	scaffold0193	9484	9398	bHd09398.1	9484	9485	bHd09485.1	86	1	1	scaffold0193	Same	1				27
bHd09485.1	214	scaffold0193	9485	9484	bHd09484.1	9485	9501	bHd09501.1	1	16	1	scaffold0193	Same	1		A0A0L0UVH7_9BASI
bHd09501.1	215	scaffold0193	9501	9485	bHd09485.1	9501	9667	bHd09667.1	16	166	16	scaffold0193	Same	16	A	A0A0K8MGS5_9RICK	THIM_CHLFF
bHd09667.1	216	scaffold0198	9667	9501	bHd09501.1	9667	9668	bHd09668.1	166	1	1	scaffold0198	Same	1		A0A015K5V9_9GLOM		28
bHd09668.1	217	scaffold0198	9668	9667	bHd09667.1	9668	9689	bHd09689.1	1	21	1	scaffold0198	Same	1		A0A015K5V9_9GLOM	PIF1_HUMAN
bHd09689.1	218	scaffold0199	9689	9668	bHd09668.1	9689	9704	bHd09704.1	21	15	15	scaffold0199	Same	15	A	H2EG10_9VIRU	YL728_MIMIV
bHd09704.1	219	scaffold0199	9704	9689	bHd09689.1	9704	9719	bHd09719.1	15	15	15	scaffold0200	Diff	15	A	A0A0J7IAL7_9FLAO
bHd09719.1	220	scaffold0200	9719	9704	bHd09704.1	9719	9760	bHd09760.1	15	41	15	scaffold0199	Diff	NA
bHd09760.1	221	scaffold0201	9760	9719	bHd09719.1	9760	9769	bHd09769.1	41	9	9	scaffold0201	Same	9	A	K4DHG0_SOLLC	CGT_FRAAN
bHd09769.1	222	scaffold0201	9769	9760	bHd09760.1	9769	9771	bHd09771.1	9	2	2	scaffold0201	Same	2	A	A5AB40_ASPNC	BETC_RHIME
bHd09771.1	223	scaffold0201	9771	9769	bHd09769.1	9771	9790	bHd09790.1	2	19	2	scaffold0201	Same	2		A0A0F3IE83_9GAMM
bHd09790.1	224	scaffold0202	9790	9771	bHd09771.1	9790	9828	bHd09828.1	19	38	19	scaffold0201	Diff	NA		D2VZK2_NAEGR
bHd09828.1	225	scaffold0204	9828	9790	bHd09790.1	9828	9965	bHd09965.1	38	137	38	scaffold0202	Diff	NA		A0A0F3GJ74_9BACT
bHd09965.1	226	scaffold0209	9965	9828	bHd09828.1	9965	10049	bHd10049.1	137	84	84	scaffold0212	Diff	NA		A0A098VVG6_9MICR	CHI5_ARATH
bHd10049.1	227	scaffold0212	10049	9965	bHd09965.1	10049	10052	bHd10052.1	84	3	3	scaffold0212	Same	3	A	F7XVI7_MIDMI
bHd10052.1	228	scaffold0212	10052	10049	bHd10049.1	10052	10058	bHd10058.1	3	6	3	scaffold0212	Same	3		A0A084SHQ9_9DELT	PRXC_PSEFL
bHd10058.1	229	scaffold0212	10058	10052	bHd10052.1	10058	10086	bHd10086.1	6	28	6	scaffold0212	Same	6		L1IVG1_GUITH
bHd10086.1	230	scaffold0213	10086	10058	bHd10058.1	10086	10126	bHd10126.1	28	40	28	scaffold0212	Diff	NA		R9GNX6_9SPHI	CATE_PSEAE
bHd10126.1	231	scaffold0215	10126	10086	bHd10086.1	10126	10128	bHd10128.1	40	2	2	scaffold0215	Same	2		U4KVA2_PYROM
bHd10128.1	232	scaffold0215	10128	10126	bHd10126.1	10128	10150	bHd10150.1	2	22	2	scaffold0215	Same	2		U4KVA2_PYROM
bHd10150.1	233	scaffold0215	10150	10128	bHd10128.1	10150	10273	bHd10273.1	22	123	22	scaffold0215	Same	22		A0A0B2RFV4_GLYSO	M3K1_RAT
bHd10273.1	234	scaffold0220	10273	10150	bHd10150.1	10273	10318	bHd10318.1	123	45	45	scaffold0222	Diff	NA		G8NQB0_GRAMM	PRXC_PSEFL
bHd10318.1	235	scaffold0222	10318	10273	bHd10273.1	10318	10354	bHd10354.1	45	36	36	scaffold0224	Diff	NA		A0A0C9U104_9HOMO
bHd10354.1	236	scaffold0224	10354	10318	bHd10318.1	10354	10444	bHd10444.1	36	90	36	scaffold0222	Diff	NA	A	A0A0F9M4T6_9ZZZZ	Y1477_METJA
bHd10444.1	237	scaffold0228	10444	10354	bHd10354.1	10444	10446	bHd10446.1	90	2	2	scaffold0228	Same	2		I0YNJ9_9CHLO
bHd10446.1	238	scaffold0228	10446	10444	bHd10444.1	10446	10508	bHd10508.1	2	62	2	scaffold0228	Same	2	A	I0YNJ9_9CHLO
bHd10508.1	239	scaffold0230	10508	10446	bHd10446.1	10508	10510	bHd10510.1	62	2	2	scaffold0230	Same	2	A	A0MS25_9GAMM
bHd10510.1	240	scaffold0230	10510	10508	bHd10508.1	10510	10532	bHd10532.1	2	22	2	scaffold0230	Same	2		A0MS25_9GAMM
bHd10532.1	241	scaffold0231	10532	10510	bHd10510.1	10532	10533	bHd10533.1	22	1	1	scaffold0231	Same	1				29
bHd10533.1	242	scaffold0231	10533	10532	bHd10532.1	10533	10541	bHd10541.1	1	8	1	scaffold0231	Same	1	A	A0A0B7N7I2_9FUNG
bHd10541.1	243	scaffold0231	10541	10533	bHd10533.1	10541	10635	bHd10635.1	8	94	8	scaffold0231	Same	8	A	A0A0K9R8Z5_SPIOL	CGT_FRAAN
bHd10635.1	244	scaffold0234	10635	10541	bHd10541.1	10635	10645	bHd10645.1	94	10	10	scaffold0235	Diff	NA		L8HGA1_ACACA	VMA5A_HUMAN
bHd10645.1	245	scaffold0235	10645	10635	bHd10635.1	10645	10650	bHd10650.1	10	5	5	scaffold0235	Same	5	A	B9RYD7_RICCO	U72B2_ARATH
bHd10650.1	246	scaffold0235	10650	10645	bHd10645.1	10650	10675	bHd10675.1	5	25	5	scaffold0235	Same	5		A0A0E0KJ78_ORYPU	SCGT_TOBAC
bHd10675.1	247	scaffold0236	10675	10650	bHd10650.1	10675	10801	bHd10801.1	25	126	25	scaffold0235	Diff	NA		I0YLL8_9CHLO
bHd10801.1	248	scaffold0241	10801	10675	bHd10675.1	10801	10808	bHd10808.1	126	7	7	scaffold0241	Same	7		B3G458_ADIVA	U71C2_ARATH
bHd10808.1	249	scaffold0241	10808	10801	bHd10801.1	10808	10966	bHd10966.1	7	158	7	scaffold0241	Same	7		B3G458_ADIVA	U73E1_STERE
bHd10966.1	250	scaffold0247	10966	10808	bHd10808.1	10966	10967	bHd10967.1	158	1	1	scaffold0247	Same	1	A	B2TAV4_BURPP		30
bHd10967.1	251	scaffold0247	10967	10966	bHd10966.1	10967	10969	bHd10969.1	1	2	1	scaffold0247	Same	1	A	B2TAV4_BURPP
bHd10969.1	252	scaffold0247	10969	10967	bHd10967.1	10969	10970	bHd10970.1	2	1	1	scaffold0247	Same	1
bHd10970.1	253	scaffold0247	10970	10969	bHd10969.1	10970	10972	bHd10972.1	1	2	1	scaffold0247	Same	1		A0A085UVW7_PSESX	YIW2_YEAST
bHd10972.1	254	scaffold0247	10972	10970	bHd10970.1	10972	10973	bHd10973.1	2	1	1	scaffold0247	Same	1		A0A0M4NXM7_9BURK
bHd10973.1	255	scaffold0247	10973	10972	bHd10972.1	10973	10974	bHd10974.1	1	1	1	scaffold0247	Same	1	A	R0G3S2_9BURK
bHd10974.1	256	scaffold0247	10974	10973	bHd10973.1	10974	10975	bHd10975.1	1	1	1	scaffold0247	Same	1		H0FVH2_RHIML
bHd10975.1	257	scaffold0247	10975	10974	bHd10974.1	10975	11206	bHd11206.1	1	231	1	scaffold0247	Same	1		B2TAV4_BURPP	GRP78_CHICK
bHd11206.1	258	scaffold0259	11206	10975	bHd10975.1	11206	11210	bHd11210.1	231	4	4	scaffold0259	Same	4		D2QRH1_SPILD
bHd11210.1	259	scaffold0259	11210	11206	bHd11206.1	11210	11273	bHd11273.1	4	63	4	scaffold0259	Same	4	A	A0A0J5SCQ0_9BACI
bHd11273.1	260	scaffold0262	11273	11210	bHd11210.1	11273	11456	bHd11456.1	63	183	63	scaffold0259	Diff	NA		A0A0K1ENL9_CHOCO
bHd11456.1	261	scaffold0272	11456	11273	bHd11273.1	11456	11499	bHd11499.1	183	43	43	scaffold0274	Diff	NA		A6FJ09_9GAMM
bHd11499.1	262	scaffold0274	11499	11456	bHd11456.1	11499	11500	bHd11500.1	43	1	1	scaffold0274	Same	1	A	A0A0H2RPT7_9HOMO	Y7484_EMENI	31
bHd11500.1	263	scaffold0274	11500	11499	bHd11499.1	11500	11506	bHd11506.1	1	6	1	scaffold0274	Same	1	A	A0A066W0X7_9HOMO
bHd11506.1	264	scaffold0274	11506	11500	bHd11500.1	11506	11573	bHd11573.1	6	67	6	scaffold0274	Same	6		A0A0L0DDS2_THETB
bHd11573.1	265	scaffold0278	11573	11506	bHd11506.1	11573	11591	bHd11591.1	67	18	18	scaffold0279	Diff	NA	A	Q53VB3_MUCCI	GUN5_HUMIN
bHd11591.1	266	scaffold0279	11591	11573	bHd11573.1	11591	11602	bHd11602.1	18	11	11	scaffold0280	Diff	NA		L1IVG1_GUITH
bHd11602.1	267	scaffold0280	11602	11591	bHd11591.1	11602	11661	bHd11661.1	11	59	11	scaffold0279	Diff	NA	A	G4TPJ4_PIRID
bHd11661.1	268	scaffold0283	11661	11602	bHd11602.1	11661	11811	bHd11811.1	59	150	59	scaffold0280	Diff	NA
bHd11811.1	269	scaffold0291	11811	11661	bHd11661.1	11811	11824	bHd11824.1	150	13	13	scaffold0291	Same	13		G8NQB0_GRAMM	PRXC_PSEFL
bHd11824.1	270	scaffold0291	11824	11811	bHd11811.1	11824	11844	bHd11844.1	13	20	13	scaffold0291	Same	13	A	B9HEN9_POPTR	U85A1_ARATH
bHd11844.1	271	scaffold0292	11844	11824	bHd11824.1	11844	11863	bHd11863.1	20	19	19	scaffold0293	Diff	NA		A0A0B2RFV4_GLYSO	MKKA_DICDI
bHd11863.1	272	scaffold0293	11863	11844	bHd11844.1	11863	11939	bHd11939.1	19	76	19	scaffold0292	Diff	NA	A	A0A0L0V9W9_9BASI
bHd11939.1	273	scaffold0298	11939	11863	bHd11863.1	11939	11940	bHd11940.1	76	1	1	scaffold0298	Same	1		A0A0B6WSD8_9BACT	BGLX_SALTY	32
bHd11940.1	274	scaffold0298	11940	11939	bHd11939.1	11940	11941	bHd11941.1	1	1	1	scaffold0298	Same	1		E3T742_9BACT	BGLX_ECOLI
bHd11941.1	275	scaffold0298	11941	11940	bHd11940.1	11941	12019	bHd12019.1	1	78	1	scaffold0298	Same	1	A	A0A0B6WSD8_9BACT	BGLX_SALTY
bHd12019.1	276	scaffold0303	12019	11941	bHd11941.1	12019	12022	bHd12022.1	78	3	3	scaffold0303	Same	3		A0A0L0HTI1_SPIPN	AMT1_SCHPO
bHd12022.1	277	scaffold0303	12022	12019	bHd12019.1	12022	12052	bHd12052.1	3	30	3	scaffold0303	Same	3
bHd12052.1	278	scaffold0304	12052	12022	bHd12022.1	12052	12055	bHd12055.1	30	3	3	scaffold0304	Same	3	A	D8K2U3_DEHLB
bHd12055.1	279	scaffold0304	12055	12052	bHd12052.1	12055	12100	bHd12100.1	3	45	3	scaffold0304	Same	3		U4KVA2_PYROM
bHd12100.1	280	scaffold0307	12100	12055	bHd12055.1	12100	12161	bHd12161.1	45	61	45	scaffold0304	Diff	NA		A0A0B2RFV4_GLYSO	M3K1_HUMAN
bHd12161.1	281	scaffold0310	12161	12100	bHd12100.1	12161	12212	bHd12212.1	61	51	51	scaffold0313	Diff	NA		U0ZK24_9NEIS
bHd12212.1	282	scaffold0313	12212	12161	bHd12161.1	12212	12214	bHd12214.1	51	2	2	scaffold0313	Same	2
bHd12214.1	283	scaffold0313	12214	12212	bHd12212.1	12214	12221	bHd12221.1	2	7	2	scaffold0313	Same	2
bHd12221.1	284	scaffold0313	12221	12214	bHd12214.1	12221	12300	bHd12300.1	7	79	7	scaffold0313	Same	7
bHd12300.1	285	scaffold0318	12300	12221	bHd12221.1	12300	12468	bHd12468.1	79	168	79	scaffold0313	Diff	NA	A	A0A0G3A0E8_9DELT
bHd12468.1	286	scaffold0330	12468	12300	bHd12300.1	12468	12483	bHd12483.1	168	15	15	scaffold0331	Diff	NA	A	V8QTQ6_9BURK
bHd12483.1	287	scaffold0331	12483	12468	bHd12468.1	12483	12492	bHd12492.1	15	9	9	scaffold0331	Same	9	A	I0YLL8_9CHLO
bHd12492.1	288	scaffold0331	12492	12483	bHd12483.1	12492	12565	bHd12565.1	9	73	9	scaffold0331	Same	9		I0YLL8_9CHLO
bHd12565.1	289	scaffold0337	12565	12492	bHd12492.1	12565	12695	bHd12695.1	73	130	73	scaffold0331	Diff	NA	A	H3H701_PHYRM	Y9963_DICDI
bHd12695.1	290	scaffold0347	12695	12565	bHd12565.1	12695	12708	bHd12708.1	130	13	13	scaffold0348	Diff	NA
bHd12708.1	291	scaffold0348	12708	12695	bHd12695.1	12708	12774	bHd12774.1	13	66	13	scaffold0347	Diff	NA		A0A015KHC5_9GLOM	TRA1_MAIZE
bHd12774.1	292	scaffold0353	12774	12708	bHd12708.1	12774	12792	bHd12792.1	66	18	18	scaffold0355	Diff	NA	A
bHd12792.1	293	scaffold0355	12792	12774	bHd12774.1	12792	12813	bHd12813.1	18	21	18	scaffold0353	Diff	NA	A	B6QZI0_9RHOB	Y705_DEIRA
bHd12813.1	294	scaffold0357	12813	12792	bHd12792.1	12813	12814	bHd12814.1	21	1	1	scaffold0357	Same	1	A	Q7XU03_ORYSJ	U84A1_ARATH	33
bHd12814.1	295	scaffold0357	12814	12813	bHd12813.1	12814	12854	bHd12854.1	1	40	1	scaffold0357	Same	1	A	W9S9X4_9ROSA	CZOG2_MAIZE
bHd12854.1	296	scaffold0360	12854	12814	bHd12814.1	12854	12883	bHd12883.1	40	29	29	scaffold0362	Diff	NA		A0A0L0H719_SPIPN
bHd12883.1	297	scaffold0362	12883	12854	bHd12854.1	12883	12925	bHd12925.1	29	42	29	scaffold0360	Diff	NA		F0ZS71_DICPU
bHd12925.1	298	scaffold0366	12925	12883	bHd12883.1	12925	12926	bHd12926.1	42	1	1	scaffold0366	Same	1	A	A0A085VJ33_PSESX	YIW2_YEAST	34
bHd12926.1	299	scaffold0366	12926	12925	bHd12925.1	12926	12927	bHd12927.1	1	1	1	scaffold0366	Same	1		A0A085VJ33_PSESX	YIW2_YEAST
bHd12927.1	300	scaffold0366	12927	12926	bHd12926.1	12927	12983	bHd12983.1	1	56	1	scaffold0366	Same	1		A0A085VJ33_PSESX	YIW2_YEAST
bHd12983.1	301	scaffold0371	12983	12927	bHd12927.1	12983	12985	bHd12985.1	56	2	2	scaffold0371	Same	2	A	I0YLL8_9CHLO
bHd12985.1	302	scaffold0371	12985	12983	bHd12983.1	12985	12986	bHd12986.1	2	1	1	scaffold0371	Same	1	A	I0YLL8_9CHLO		35
bHd12986.1	303	scaffold0371	12986	12985	bHd12985.1	12986	12987	bHd12987.1	1	1	1	scaffold0371	Same	1		I0YLL8_9CHLO
bHd12987.1	304	scaffold0371	12987	12986	bHd12986.1	12987	12988	bHd12988.1	1	1	1	scaffold0371	Same	1	A	I0YLL8_9CHLO
bHd12988.1	305	scaffold0371	12988	12987	bHd12987.1	12988	13020	bHd13020.2	1	32	1	scaffold0371	Same	1		S4Y7U8_SORCE
bHd13020.2	306	scaffold0374	13020	12988	bHd12988.1	13020	13038	bHd13038.1	32	18	18	scaffold0376	Diff	NA	A	A0A031GEF3_9BURK	M2DH_ASPFU
bHd13038.1	307	scaffold0376	13038	13020	bHd13020.2	13038	13105	bHd13105.1	18	67	18	scaffold0374	Diff	NA
bHd13105.1	308	scaffold0383	13105	13038	bHd13038.1	13105	13148	bHd13148.1	67	43	43	scaffold0387	Diff	NA	A	R6NT49_9FIRM
bHd13148.1	309	scaffold0387	13148	13105	bHd13105.1	13148	13153	bHd13153.1	43	5	5	scaffold0388	Diff	NA		W0HHB5_PSECI
bHd13153.1	310	scaffold0388	13153	13148	bHd13148.1	13153	13171	bHd13171.1	5	18	5	scaffold0387	Diff	NA	A	K2EX09_9BACT
bHd13171.1	311	scaffold0390	13171	13153	bHd13153.1	13171	13172	bHd13172.1	18	1	1	scaffold0390	Same	1		A0A0D2VPX4_CAPO3	OPR1_SOLLC	36
bHd13172.1	312	scaffold0390	13172	13171	bHd13171.1	13172	13177	bHd13177.1	1	5	1	scaffold0390	Same	1	A	L0D6P0_SINAD	YN93_YEAST
bHd13177.1	313	scaffold0390	13177	13172	bHd13172.1	13177	13185	bHd13185.1	5	8	5	scaffold0390	Same	5	A	A0A098VVG6_9MICR	CHIP_BETVU
bHd13185.1	314	scaffold0391	13185	13177	bHd13177.1	13185	13198	bHd13198.1	8	13	8	scaffold0390	Diff	NA		F2UPC3_SALR5	ASO_CUCSA
bHd13198.1	315	scaffold0393	13198	13185	bHd13185.1	13198	13207	bHd13207.1	13	9	9	scaffold0394	Diff	NA		A0A0C3CDL8_9PEZI
bHd13207.1	316	scaffold0394	13207	13198	bHd13198.1	13207	13229	bHd13229.1	9	22	9	scaffold0393	Diff	NA
bHd13229.1	317	scaffold0396	13229	13207	bHd13207.1	13229	13246	bHd13246.1	22	17	17	scaffold0399	Diff	NA	A	A0A0L0HCP9_SPIPN
bHd13246.1	318	scaffold0399	13246	13229	bHd13229.1	13246	13370	bHd13370.1	17	124	17	scaffold0396	Diff	NA		A0A0G2ZTK7_9DELT
bHd13370.1	319	scaffold0414	13370	13246	bHd13246.1	13370	13421	bHd13421.1	124	51	51	scaffold0423	Diff	NA		A0A0G2ZTK7_9DELT
bHd13421.1	320	scaffold0423	13421	13370	bHd13370.1	13421	13519	bHd13519.1	51	98	51	scaffold0414	Diff	NA
bHd13519.1	321	scaffold0437	13519	13421	bHd13421.1	13519	13530	bHd13530.1	98	11	11	scaffold0439	Diff	NA		A0A0L0UVH7_9BASI
bHd13530.1	322	scaffold0439	13530	13519	bHd13519.1	13530	13537	bHd13537.1	11	7	7	scaffold0439	Same	7	A	A0A0M4NXM7_9BURK
bHd13537.1	323	scaffold0439	13537	13530	bHd13530.1	13537	13576	bHd13576.1	7	39	7	scaffold0439	Same	7		A0A085UVW7_PSESX	YIW2_YEAST
bHd13576.1	324	scaffold0446	13576	13537	bHd13537.1	13576	13688	bHd13688.1	39	112	39	scaffold0439	Diff	NA	A	Q53VB3_MUCCI	GUN5_HUMIN
bHd13688.1	325	scaffold0468	13688	13576	bHd13576.1	13688	13730	bHd13730.1	112	42	42	scaffold0474	Diff	NA		T1MIC4_TRIUA	UFOG7_MANES
bHd13730.1	326	scaffold0474	13730	13688	bHd13688.1	13730	13750	bHd13750.1	42	20	20	scaffold0479	Diff	NA		I0YLL8_9CHLO
bHd13750.1	327	scaffold0479	13750	13730	bHd13730.1	13750	13885	bHd13885.1	20	135	20	scaffold0474	Diff	NA		I1KYP9_SOYBN	U72B1_ARATH
bHd13885.1	328	scaffold0515	13885	13750	bHd13750.1	13885	13955	bHd13955.1	135	70	70	scaffold0543	Diff	NA		A0A0G2ZTK7_9DELT
bHd13955.1	329	scaffold0543	13955	13885	bHd13885.1	13955	13963	bHd13963.1	70	8	8	scaffold0548	Diff	NA		A0A0G2ZTK7_9DELT
bHd13963.1	330	scaffold0548	13963	13955	bHd13955.1	13963	13966	bHd13966.1	8	3	3	scaffold0548	Same	3		Q89CW8_BRADU
bHd13966.1	331	scaffold0548	13966	13963	bHd13963.1	13966	13967	bHd13967.1	3	1	1	scaffold0548	Same	1				37
bHd13967.1	332	scaffold0548	13967	13966	bHd13966.1	13967	13969	bHd13969.1	1	2	1	scaffold0548	Same	1		X8DQN3_9MYCO
bHd13969.1	333	scaffold0548	13969	13967	bHd13967.1	13969	13982	bHd13982.1	2	13	2	scaffold0548	Same	2	A
bHd13982.1	334	scaffold0553	13982	13969	bHd13969.1	13982	14049	bHd14049.1	13	67	13	scaffold0548	Diff	NA		A0A0G2ZTK7_9DELT
bHd14049.1	335	scaffold0578	14049	13982	bHd13982.1	14049	14077	bHd14077.1	67	28	28	scaffold0592	Diff	NA		Q310H2_DESAG
bHd14077.1	336	scaffold0592	14077	14049	bHd14049.1	14077	14100	bHd14100.1	28	23	23	scaffold0605	Diff	NA		A0A098VVG6_9MICR	CHI5_ARATH
bHd14100.1	337	scaffold0605	14100	14077	bHd14077.1	14100	14127	bHd14127.1	23	27	23	scaffold0592	Diff	NA	A	E9F7F4_METRA
bHd14127.1	338	scaffold0627	14127	14100	bHd14100.1	14127	14271	bHd14271.1	27	144	27	scaffold0605	Diff	NA		H8MJM5_CORCM
bHd14271.1	339	scaffold0778	14271	14127	bHd14127.1	14271	14280	bHd14280.1	144	9	9	scaffold0792	Diff	NA		A0A0M0UEJ2_9PEZI	GAP1_YEAST
bHd14280.1	340	scaffold0792	14280	14271	bHd14271.1	14280	14347	bHd14347.2	9	67	9	scaffold0778	Diff	NA		A0A0G2ZTK7_9DELT
bHd14347.2	341	scaffold0879	14347	14280	bHd14280.1	14347	14357	bHd14357.1	67	10	10	scaffold0894	Diff	NA		A0A0C3B0V8_9HOMO
bHd14357.1	342	scaffold0894	14357	14347	bHd14347.2	14357	14394	bHd14394.1	10	37	10	scaffold0879	Diff	NA		Q6MPW8_BDEBA
bHd14394.1	343	scaffold0956	14394	14357	bHd14357.1	14394	14514	bHd14514.1	37	120	37	scaffold0894	Diff	NA
bHd14514.1	344	scaffold1229	14514	14394	bHd14394.1	14514	14541	bHd14541.1	120	27	27	scaffold1296	Diff	NA		A0A023Y6D6_9GAMM	THCF_RHOER
bHd14541.1	345	scaffold1296	14541	14514	bHd14514.1	14541	14651	bHd14651.1	27	110	27	scaffold1229	Diff	NA	A	H1Y2L7_9SPHI
bHd14651.1	346	scaffold0006	14651	14541	bHd14541.1	14651	14655	bHd14655.1	110	4	4	scaffold0006	Same	4	A	A0A0B6ZAC9_9EUPU
bHd14655.1	347	scaffold0006	14655	14651	bHd14651.1	14655	14656	bHd14656.1	4	1	1	scaffold0006	Same	1	A	A0A0E0QTW8_ORYRU	U72B1_ARATH	38
bHd14656.1	348	scaffold0006	14656	14655	bHd14655.1	14656	14660	bHd14660.1	1	4	1	scaffold0006	Same	1	A	Q69IU8_ORYSJ
bHd14660.1	349	scaffold0006	14660	14656	bHd14656.1	14660	14700	bHd14700.1	4	40	4	scaffold0006	Same	4		C4B332_BURML
bHd14700.1	350	scaffold0006	14700	14660	bHd14660.1	14700	14729	bHd14729.1	40	29	29	scaffold0006	Same	29
bHd14729.1	351	scaffold0006	14729	14700	bHd14700.1	14729	14792	bHd14792.1	29	63	29	scaffold0006	Same	29		S4XXL6_SORCE	RIBX_ECOLI
bHd14792.1	352	scaffold0006	14792	14729	bHd14729.1	14792	14822	bHd14822.1	63	30	30	scaffold0006	Same	30		A7EI16_SCLS1	SED4_ARTOC
bHd14822.1	353	scaffold0006	14822	14792	bHd14792.1	14822	15031	bHd15031.1	30	209	30	scaffold0006	Same	30		A0A0D2VPX4_CAPO3	OPR11_ORYSJ
bHd15031.1	354	scaffold0007	15031	14822	bHd14822.1	15031	15032	bHd15032.1	209	1	1	scaffold0007	Same	1	A	B2TAV4_BURPP		39
bHd15032.1	355	scaffold0007	15032	15031	bHd15031.1	15032	15068	bHd15068.1	1	36	1	scaffold0007	Same	1		B2TAV4_BURPP
bHd15068.1	356	scaffold0008	15068	15032	bHd15032.1	15068	15069	bHd15069.1	36	1	1	scaffold0008	Same	1		R1GB69_BOTPV	PLT5_ARATH	40
bHd15069.1	357	scaffold0008	15069	15068	bHd15068.1	15069	15070	bHd15070.1	1	1	1	scaffold0008	Same	1
bHd15070.1	358	scaffold0008	15070	15069	bHd15069.1	15070	15199	bHd15199.1	1	129	1	scaffold0008	Same	1		A0A0E9NB05_9ASCO
bHd15199.1	359	scaffold0008	15199	15070	bHd15070.1	15199	15232	bHd15232.1	129	33	33	scaffold0008	Same	33
bHd15232.1	360	scaffold0008	15232	15199	bHd15199.1	15232	15268	bHd15268.1	33	36	33	scaffold0008	Same	33		A0A0K8JSE1_9BURK
bHd15268.1	361	scaffold0009	15268	15232	bHd15232.1	15268	15288	bHd15288.1	36	20	20	scaffold0009	Same	20		A0A015K6S5_9GLOM
bHd15288.1	362	scaffold0009	15288	15268	bHd15268.1	15288	15421	bHd15421.1	20	133	20	scaffold0009	Same	20		A0A0L0HTI1_SPIPN	AMT1_SCHPO
bHd15421.1	363	scaffold0009	15421	15288	bHd15288.1	15421	15652	bHd15652.1	133	231	133	scaffold0009	Same	133
bHd15652.1	364	scaffold0011	15652	15421	bHd15421.1	15652	15701	bHd15701.1	231	49	49	scaffold0011	Same	49	A	W1PP20_AMBTC	U72B2_ARATH
bHd15701.1	365	scaffold0011	15701	15652	bHd15652.1	15701	15702	bHd15702.1	49	1	1	scaffold0011	Same	1	A	W3REQ3_9BRAD		41
bHd15702.1	366	scaffold0011	15702	15701	bHd15701.1	15702	15707	bHd15707.1	1	5	1	scaffold0011	Same	1		W3REQ3_9BRAD
bHd15707.1	367	scaffold0011	15707	15702	bHd15702.1	15707	15714	bHd15714.1	5	7	5	scaffold0011	Same	5		F0IDZ3_9FLAO
bHd15714.1	368	scaffold0011	15714	15707	bHd15707.1	15714	15885	bHd15885.1	7	171	7	scaffold0011	Same	7		C1D3J7_DEIDV
bHd15885.1	369	scaffold0012	15885	15714	bHd15714.1	15885	15886	bHd15886.1	171	1	1	scaffold0012	Same	1		A0A0F4YFJ1_TALEM	ASO_CUCPM	41
bHd15886.1	370	scaffold0012	15886	15885	bHd15885.1	15886	15917	bHd15917.1	1	31	1	scaffold0012	Same	1	A	B2T4N7_BURPP	CYNS_SERP5
bHd15917.1	371	scaffold0012	15917	15886	bHd15886.1	15917	15918	bHd15918.1	31	1	1	scaffold0012	Same	1		K9S9F1_9CYAN	OPR11_ORYSJ	42
bHd15918.1	372	scaffold0012	15918	15917	bHd15917.1	15918	15921	bHd15921.1	1	3	1	scaffold0012	Same	1		B2TAF8_BURPP	YN93_YEAST
bHd15921.1	373	scaffold0012	15921	15918	bHd15918.1	15921	15922	bHd15922.1	3	1	1	scaffold0012	Same	1	A	A0A0D2VPX4_CAPO3	OPR1_ORYSJ	43
bHd15922.1	374	scaffold0012	15922	15921	bHd15921.1	15922	16069	bHd16069.1	1	147	1	scaffold0012	Same	1		M9YUQ6_AZOVI
bHd16069.1	375	scaffold0013	16069	15922	bHd15922.1	16069	16121	bHd16121.1	147	52	52	scaffold0014	Diff	NA	A	A0A0B7KAX6_BIOOC	GUNK_FUSOX
bHd16121.1	376	scaffold0014	16121	16069	bHd16069.1	16121	16138	bHd16138.1	52	17	17	scaffold0014	Same	17
bHd16138.1	377	scaffold0014	16138	16121	bHd16121.1	16138	16264	bHd16264.1	17	126	17	scaffold0014	Same	17		A0A0L0UVH7_9BASI
bHd16264.1	378	scaffold0015	16264	16138	bHd16138.1	16264	16265	bHd16265.1	126	1	1	scaffold0015	Same	1		B3G458_ADIVA	U72D1_ARATH	44
bHd16265.1	379	scaffold0015	16265	16264	bHd16264.1	16265	16266	bHd16266.1	1	1	1	scaffold0015	Same	1		B3G439_ADIVA	U72E1_ARATH
bHd16266.1	380	scaffold0015	16266	16265	bHd16265.1	16266	16283	bHd16283.1	1	17	1	scaffold0015	Same	1	A	M5X4T6_PRUPE	U7A15_MALDO
bHd16283.1	381	scaffold0015	16283	16266	bHd16266.1	16283	16294	bHd16294.1	17	11	11	scaffold0015	Same	11	A	A0A0K1PY06_9DELT
bHd16294.1	382	scaffold0015	16294	16283	bHd16283.1	16294	16296	bHd16296.1	11	2	2	scaffold0015	Same	2		D5G5M5_TUBMM	GAP1_YEAST
bHd16296.1	383	scaffold0015	16296	16294	bHd16294.1	16296	16371	bHd16371.1	2	75	2	scaffold0015	Same	2	A	D5G5M5_TUBMM	YI26_SCHPO
bHd16371.1	384	scaffold0015	16371	16296	bHd16296.1	16371	16524	bHd16524.1	75	153	75	scaffold0015	Same	75	A
bHd16524.1	385	scaffold0016	16524	16371	bHd16371.1	16524	16580	bHd16580.1	153	56	56	scaffold0016	Same	56		C4UPA8_YERRA
bHd16580.1	386	scaffold0016	16580	16524	bHd16524.1	16580	16583	bHd16583.1	56	3	3	scaffold0016	Same	3		F7XVI7_MIDMI
bHd16583.1	387	scaffold0016	16583	16580	bHd16580.1	16583	16596	bHd16596.1	3	13	3	scaffold0016	Same	3		A0A0L0H543_SPIPN
bHd16596.1	388	scaffold0016	16596	16583	bHd16583.1	16596	16615	bHd16615.1	13	19	13	scaffold0016	Same	13	A	I0YLL8_9CHLO
bHd16615.1	389	scaffold0016	16615	16596	bHd16596.1	16615	16616	bHd16616.1	19	1	1	scaffold0016	Same	1	A	A9RG09_PHYPA	A7056_ARTBC	45
bHd16616.1	390	scaffold0016	16616	16615	bHd16615.1	16616	16618	bHd16618.1	1	2	1	scaffold0016	Same	1	A
bHd16618.1	391	scaffold0016	16618	16616	bHd16616.1	16618	16619	bHd16619.1	2	1	1	scaffold0016	Same	1				46
bHd16619.1	392	scaffold0016	16619	16618	bHd16618.1	16619	16693	bHd16693.1	1	74	1	scaffold0016	Same	1
bHd16693.1	393	scaffold0017	16693	16619	bHd16619.1	16693	16931	bHd16931.1	74	238	74	scaffold0016	Diff	NA		A0A085WWG6_9DELT
bHd16931.1	394	scaffold0018	16931	16693	bHd16693.1	16931	16952	bHd16952.1	238	21	21	scaffold0019	Diff	NA
bHd16952.1	395	scaffold0019	16952	16931	bHd16931.1	16952	17030	bHd17030.1	21	78	21	scaffold0018	Diff	78	A	H2EG10_9VIRU	YL728_MIMIV
bHd17030.1	396	scaffold0019	17030	16952	bHd16952.1	17030	17075	bHd17075.1	78	45	45	scaffold0019	Same	45	A
bHd17075.1	397	scaffold0019	17075	17030	bHd17030.1	17075	17084	bHd17084.1	45	9	9	scaffold0019	Same	9	A	A0A081PJI3_9SPHI
bHd17084.1	398	scaffold0019	17084	17075	bHd17075.1	17084	17085	bHd17085.1	9	1	1	scaffold0019	Same	1		A0A017T5K6_9DELT	CATE_PSEAE	47
bHd17085.1	399	scaffold0019	17085	17084	bHd17084.1	17085	17152	bHd17152.1	1	67	1	scaffold0019	Same	1		G8MBW9_9BURK	CATE_PSEAE
bHd17152.1	400	scaffold0020	17152	17085	bHd17085.1	17152	17163	bHd17163.1	67	11	11	scaffold0020	Same	11
bHd17163.1	401	scaffold0020	17163	17152	bHd17152.1	17163	17164	bHd17164.1	11	1	1	scaffold0020	Same	1	A	S8E5E7_FOMPI		48
bHd17164.1	402	scaffold0020	17164	17163	bHd17163.1	17164	17170	bHd17170.1	1	6	1	scaffold0020	Same	1	A
bHd17170.1	403	scaffold0020	17170	17164	bHd17164.1	17170	17171	bHd17171.1	6	1	1	scaffold0020	Same	1	A	A0A0E9NBT9_9ASCO		49
bHd17171.1	404	scaffold0020	17171	17170	bHd17170.1	17171	17172	bHd17172.1	1	1	1	scaffold0020	Same	1
bHd17172.1	405	scaffold0020	17172	17171	bHd17171.1	17172	17195	bHd17195.1	1	23	1	scaffold0020	Same	1	A	S8E5E7_FOMPI
bHd17195.1	406	scaffold0020	17195	17172	bHd17172.1	17195	17226	bHd17226.1	23	31	23	scaffold0020	Same	23		H8KXQ6_SOLCM
bHd17226.1	407	scaffold0020	17226	17195	bHd17195.1	17226	17228	bHd17228.1	31	2	2	scaffold0020	Same	2		G8NU30_GRAMM
bHd17228.1	408	scaffold0020	17228	17226	bHd17226.1	17228	17229	bHd17229.1	2	1	1	scaffold0020	Same	1				50
bHd17229.1	409	scaffold0020	17229	17228	bHd17228.1	17229	17252	bHd17252.1	1	23	1	scaffold0020	Same	1		W0V6B1_9BURK
bHd17252.1	410	scaffold0020	17252	17229	bHd17229.1	17252	17255	bHd17255.1	23	3	3	scaffold0020	Same	3		A0A0G2ZTK7_9DELT
bHd17255.1	411	scaffold0020	17255	17252	bHd17252.1	17255	17261	bHd17261.1	3	6	3	scaffold0020	Same	3		W4T5B1_9FLAO
bHd17261.1	412	scaffold0020	17261	17255	bHd17255.1	17261	17393	bHd17393.1	6	132	6	scaffold0020	Same	6
bHd17393.1	413	scaffold0021	17393	17261	bHd17261.1	17393	17574	bHd17574.1	132	181	132	scaffold0020	Diff	NA	A	A0A0C3CNB0_HEBCY	UVE1_SCHPO
bHd17574.1	414	scaffold0022	17574	17393	bHd17393.1	17574	17606	bHd17606.1	181	32	32	scaffold0022	Same	32		A0A0C1G613_9SPHI
bHd17606.1	415	scaffold0022	17606	17574	bHd17574.1	17606	17656	bHd17656.1	32	50	32	scaffold0022	Same	32		A0A0L0HTI1_SPIPN	AMT1_SCHPO
bHd17656.1	416	scaffold0023	17656	17606	bHd17606.1	17656	17657	bHd17657.1	50	1	1	scaffold0023	Same	1		A0A0K1PXT7_9DELT		51
bHd17657.1	417	scaffold0023	17657	17656	bHd17656.1	17657	17658	bHd17658.1	1	1	1	scaffold0023	Same	1		A0A0K1PXT7_9DELT
bHd17658.1	418	scaffold0023	17658	17657	bHd17657.1	17658	17659	bHd17659.1	1	1	1	scaffold0023	Same	1	A	A0A0K1PY06_9DELT
bHd17659.1	419	scaffold0023	17659	17658	bHd17658.1	17659	17660	bHd17660.1	1	1	1	scaffold0023	Same	1	A	W7WBY5_9BURK
bHd17660.1	420	scaffold0023	17660	17659	bHd17659.1	17660	17661	bHd17661.1	1	1	1	scaffold0023	Same	1		A0A0K1PY06_9DELT
bHd17661.1	421	scaffold0023	17661	17660	bHd17660.1	17661	17698	bHd17698.1	1	37	1	scaffold0023	Same	1	A	A0A0K1PXT7_9DELT
bHd17698.1	422	scaffold0023	17698	17661	bHd17661.1	17698	17713	bHd17713.1	37	15	15	scaffold0023	Same	15		A0A0K2E2B5_PISSA
bHd17713.1	423	scaffold0023	17713	17698	bHd17698.1	17713	17714	bHd17714.1	15	1	1	scaffold0023	Same	1	A	A0A0G4I877_9ALVE	PGFS_TRYCC	52
bHd17714.1	424	scaffold0023	17714	17713	bHd17713.1	17714	17782	bHd17782.1	1	68	1	scaffold0023	Same	1	A	A0A0L0HH45_SPIPN	Y2030_MYCTU
bHd17782.1	425	scaffold0024	17782	17714	bHd17714.1	17782	18225	bHd18225.1	68	443	68	scaffold0023	Diff	NA	A	A0A0F6Y0Q5_BRELA
bHd18225.1	426	scaffold0027	18225	17782	bHd17782.1	18225	18348	bHd18348.1	443	123	123	scaffold0028	Diff	NA	A	B3G458_ADIVA	U84A3_ARATH
bHd18348.1	427	scaffold0028	18348	18225	bHd18225.1	18348	18365	bHd18365.1	123	17	17	scaffold0028	Same	17	A	A0A0K1ENL9_CHOCO
bHd18365.1	428	scaffold0028	18365	18348	bHd18348.1	18365	18524	bHd18524.1	17	159	17	scaffold0028	Same	17	A	C7PQ16_CHIPD
bHd18524.1	429	scaffold0029	18524	18365	bHd18365.1	18524	18533	bHd18533.1	159	9	9	scaffold0030	Diff	NA		B0DLL9_LACBS	ACO1_AJECA
bHd18533.1	430	scaffold0030	18533	18524	bHd18524.1	18533	18534	bHd18534.1	9	1	1	scaffold0030	Same	1		A0A087PP37_9PROT	YGI2_SCHPO	53
bHd18534.1	431	scaffold0030	18534	18533	bHd18533.1	18534	18535	bHd18535.1	1	1	1	scaffold0030	Same	1		B0T986_CAUSK
bHd18535.1	432	scaffold0030	18535	18534	bHd18534.1	18535	18557	bHd18557.1	1	22	1	scaffold0030	Same	1		V9GCG4_9BACL	YGI2_SCHPO
bHd18557.1	433	scaffold0030	18557	18535	bHd18535.1	18557	18558	bHd18558.1	22	1	1	scaffold0030	Same	1	A	E4T935_RIEAD		54
bHd18558.1	434	scaffold0030	18558	18557	bHd18557.1	18558	18657	bHd18657.1	1	99	1	scaffold0030	Same	1		E4T935_RIEAD
bHd18657.1	435	scaffold0031	18657	18558	bHd18558.1	18657	18735	bHd18735.1	99	78	78	scaffold0031	Same	78		A8NNQ9_COPC7	YI06_SCHPO
bHd18735.1	436	scaffold0031	18735	18657	bHd18657.1	18735	18739	bHd18739.1	78	4	4	scaffold0031	Same	4		A0A0A8XP54_ARUDO	U72B1_ARATH
bHd18739.1	437	scaffold0031	18739	18735	bHd18735.1	18739	18740	bHd18740.1	4	1	1	scaffold0031	Same	1		M0X6U7_HORVD	U84B1_ARATH	55
bHd18740.1	438	scaffold0031	18740	18739	bHd18739.1	18740	18842	bHd18842.1	1	102	1	scaffold0031	Same	1		M0X6U7_HORVD	U84A1_ARATH
bHd18842.1	439	scaffold0032	18842	18740	bHd18740.1	18842	18878	bHd18878.1	102	36	36	scaffold0032	Same	36		T0QMU8_PHOTE	Y047_MYCBO
bHd18878.1	440	scaffold0032	18878	18842	bHd18842.1	18878	18886	bHd18886.1	36	8	8	scaffold0032	Same	8	A	K4QZ80_9ACTN	YJDF_ECOLI
bHd18886.1	441	scaffold0032	18886	18878	bHd18878.1	18886	19025	bHd19025.1	8	139	8	scaffold0032	Same	8		Q54M95_DICDI
bHd19025.1	442	scaffold0034	19025	18886	bHd18886.1	19025	19058	bHd19058.1	139	33	33	scaffold0034	Same	33	A
bHd19058.1	443	scaffold0034	19058	19025	bHd19025.1	19058	19113	bHd19113.1	33	55	33	scaffold0034	Same	33	A
bHd19113.1	444	scaffold0035	19113	19058	bHd19058.1	19113	19233	bHd19233.1	55	120	55	scaffold0034	Diff	120	A	S8AAJ6_DACHA
bHd19233.1	445	scaffold0035	19233	19113	bHd19113.1	19233	19291	bHd19291.1	120	58	58	scaffold0036	Diff	120	A	I0YLL8_9CHLO
bHd19291.1	446	scaffold0036	19291	19233	bHd19233.1	19291	19312	bHd19312.1	58	21	21	scaffold0036	Same	21	A	C5CIX9_KOSOT	Y705_DEIRA
bHd19312.1	447	scaffold0036	19312	19291	bHd19291.1	19312	19354	bHd19354.1	21	42	21	scaffold0036	Same	21	A	A0A080JXH8_9NEIS
bHd19354.1	448	scaffold0036	19354	19312	bHd19312.1	19354	19355	bHd19355.1	42	1	1	scaffold0036	Same	1		M5SHD3_9PLAN	MAA_BACSU	56
bHd19355.1	449	scaffold0036	19355	19354	bHd19354.1	19355	19356	bHd19356.1	1	1	1	scaffold0036	Same	1		A0A095SY20_9FLAO	MAA_BACSU
bHd19356.1	450	scaffold0036	19356	19355	bHd19355.1	19356	19366	bHd19366.1	1	10	1	scaffold0036	Same	1		M5SHD3_9PLAN	MAA_BACSU
bHd19366.1	451	scaffold0036	19366	19356	bHd19356.1	19366	19414	bHd19414.1	10	48	10	scaffold0036	Same	10		A0A0G2ZTK7_9DELT
bHd19414.1	452	scaffold0037	19414	19366	bHd19366.1	19414	19495	bHd19495.1	48	81	48	scaffold0036	Diff	48		A9SIV0_PHYPA	MAN2_ORYSJ
bHd19495.1	453	scaffold0038	19495	19414	bHd19414.1	19495	19498	bHd19498.1	81	3	3	scaffold0038	Same	3	A	K2EX09_9BACT
bHd19498.1	454	scaffold0038	19498	19495	bHd19495.1	19498	19543	bHd19543.1	3	45	3	scaffold0038	Same	3		A0A0K6FS96_9HOMO
bHd19543.1	455	scaffold0038	19543	19498	bHd19498.1	19543	19544	bHd19544.1	45	1	1	scaffold0038	Same	1		A0A0C3CGQ1_9HOMO		57
bHd19544.1	456	scaffold0038	19544	19543	bHd19543.1	19544	19545	bHd19545.1	1	1	1	scaffold0038	Same	1		A0A0C3CGQ1_9HOMO
bHd19545.1	457	scaffold0038	19545	19544	bHd19544.1	19545	19553	bHd19553.1	1	8	1	scaffold0038	Same	1		A0A0C3CGQ1_9HOMO
bHd19553.1	458	scaffold0038	19553	19545	bHd19545.1	19553	19554	bHd19554.1	8	1	1	scaffold0038	Same	1		A0A0C3CGQ1_9HOMO		58
bHd19554.1	459	scaffold0038	19554	19553	bHd19553.1	19554	19556	bHd19556.1	1	2	1	scaffold0038	Same	1	A	A0A0C3CGQ1_9HOMO	YL662_MIMIV
bHd19556.1	460	scaffold0038	19556	19554	bHd19554.1	19556	19725	bHd19725.1	2	169	2	scaffold0038	Same	2	A	A0A0C3CGQ1_9HOMO	YL662_MIMIV
bHd19725.1	461	scaffold0041	19725	19556	bHd19556.1	19725	19735	bHd19735.1	169	10	10	scaffold0041	Same	10	A	F4ICA1_ARATH
bHd19735.1	462	scaffold0041	19735	19725	bHd19725.1	19735	1000000	NULL	10	980265	10	scaffold0041	Same	10		G2R9V2_THITE

## Sheet: H. dujardini-filtered
Count	Gene	Scaffold	number	PrevNum	PrevGene	Num	NextNum	NextGene	DifPrev	DifNext	DiffClose	ScaffClose	SameScaf	DiffClose
0	bHd00124.1	scaffold0001	124	-1000000	NULL	124	205	bHd00205.1	1000124	81	81	scaffold0001	Same	81
1	bHd00205.1	scaffold0001	205	124	bHd00124.1	205	271	bHd00271.1	81	66	66	scaffold0001	Same	66
2	bHd00271.1	scaffold0001	271	205	bHd00205.1	271	297	bHd00297.1	66	26	26	scaffold0001	Same	26
3	bHd00297.1	scaffold0001	297	271	bHd00271.1	297	300	bHd00300.1	26	3	3	scaffold0001	Same	3
4	bHd00300.1	scaffold0001	300	297	bHd00297.1	300	366	bHd00366.1	3	66	3	scaffold0001	Same	3
5	bHd00366.1	scaffold0001	366	300	bHd00300.1	366	399	bHd00399.1	66	33	33	scaffold0002	Diff	66
6	bHd00399.1	scaffold0002	399	366	bHd00366.1	399	428	bHd00428.1	33	29	29	scaffold0002	Same	29
7	bHd00428.1	scaffold0002	428	399	bHd00399.1	428	616	bHd00616.1	29	188	29	scaffold0002	Same	29
8	bHd00616.1	scaffold0002	616	428	bHd00428.1	616	617	bHd00617.1	188	1	1	scaffold0002	Same	1
9	bHd00617.1	scaffold0002	617	616	bHd00616.1	617	780	bHd00780.1	1	163	1	scaffold0002	Same	1
10	bHd00780.1	scaffold0043	780	617	bHd00617.1	780	832	bHd00832.1	163	52	52	scaffold0043	Same	52
11	bHd00832.1	scaffold0043	832	780	bHd00780.1	832	906	bHd00906.1	52	74	52	scaffold0043	Same	52
12	bHd00906.1	scaffold0044	906	832	bHd00832.1	906	993	bHd00993.1	74	87	74	scaffold0043	Diff	NA
13	bHd00993.1	scaffold0045	993	906	bHd00906.1	993	1508	bHd01508.1	87	515	87	scaffold0044	Diff	NA
14	bHd01508.1	scaffold0050	1508	993	bHd00993.1	1508	1640	bHd01640.1	515	132	132	scaffold0052	Diff	NA
15	bHd01640.1	scaffold0052	1640	1508	bHd01508.1	1640	1641	bHd01641.1	132	1	1	scaffold0052	Same	1
16	bHd01641.1	scaffold0052	1641	1640	bHd01640.1	1641	1947	bHd01947.1	1	306	1	scaffold0052	Same	1
17	bHd01947.1	scaffold0055	1947	1641	bHd01641.1	1947	2285	bHd02285.1	306	338	306	scaffold0052	Diff	NA
18	bHd02285.1	scaffold0060	2285	1947	bHd01947.1	2285	2373	bHd02373.1	338	88	88	scaffold0061	Diff	NA
19	bHd02373.1	scaffold0061	2373	2285	bHd02285.1	2373	2551	bHd02551.1	88	178	88	scaffold0060	Diff	NA
20	bHd02551.1	scaffold0063	2551	2373	bHd02373.1	2551	2829	bHd02829.1	178	278	178	scaffold0061	Diff	NA
21	bHd02829.1	scaffold0068	2829	2551	bHd02551.1	2829	2856	bHd02856.1	278	27	27	scaffold0068	Same	27
22	bHd02856.1	scaffold0068	2856	2829	bHd02829.1	2856	3298	bHd03298.1	27	442	27	scaffold0068	Same	27
23	bHd03298.1	scaffold0074	3298	2856	bHd02856.1	3298	3347	bHd03347.1	442	49	49	scaffold0074	Same	49
24	bHd03347.1	scaffold0074	3347	3298	bHd03298.1	3347	3418	bHd03418.1	49	71	49	scaffold0074	Same	49
25	bHd03418.1	scaffold0075	3418	3347	bHd03347.1	3418	3506	bHd03506.1	71	88	71	scaffold0074	Diff	NA
26	bHd03506.1	scaffold0076	3506	3418	bHd03418.1	3506	3672	bHd03672.1	88	166	88	scaffold0075	Diff	NA
27	bHd03672.1	scaffold0079	3672	3506	bHd03506.1	3672	3765	bHd03765.1	166	93	93	scaffold0080	Diff	NA
28	bHd03765.1	scaffold0080	3765	3672	bHd03672.1	3765	3869	bHd03869.1	93	104	93	scaffold0079	Diff	AN
29	bHd03869.1	scaffold0081	3869	3765	bHd03765.1	3869	3911	bHd03911.1	104	42	42	scaffold0082	Diff	NA
30	bHd03911.1	scaffold0082	3911	3869	bHd03869.1	3911	3913	bHd03913.1	42	2	2	scaffold0082	Same	2
31	bHd03913.1	scaffold0082	3913	3911	bHd03911.1	3913	3914	bHd03914.1	2	1	1	scaffold0082	Same	1
32	bHd03914.1	scaffold0082	3914	3913	bHd03913.1	3914	3916	bHd03916.1	1	2	1	scaffold0082	Same	1
33	bHd03916.1	scaffold0082	3916	3914	bHd03914.1	3916	3930	bHd03930.1	2	14	2	scaffold0082	Same	2
34	bHd03930.1	scaffold0082	3930	3916	bHd03916.1	3930	3933	bHd03933.1	14	3	3	scaffold0082	Same	3
35	bHd03933.1	scaffold0082	3933	3930	bHd03930.1	3933	4083	bHd04083.1	3	150	3	scaffold0082	Same	3
36	bHd04083.1	scaffold0086	4083	3933	bHd03933.1	4083	4085	bHd04085.1	150	2	2	scaffold0086	Same	2
37	bHd04085.1	scaffold0086	4085	4083	bHd04083.1	4085	4288	bHd04288.1	2	203	2	scaffold0086	Same	2
38	bHd04288.1	scaffold0089	4288	4085	bHd04085.1	4288	4424	bHd04424.1	203	136	136	scaffold0091	Diff	NA
39	bHd04424.1	scaffold0091	4424	4288	bHd04288.1	4424	4529	bHd04529.1	136	105	105	scaffold0093	Diff	NA
40	bHd04529.1	scaffold0093	4529	4424	bHd04424.1	4529	4534	bHd04534.1	105	5	5	scaffold0093	Same	5
41	bHd04534.1	scaffold0093	4534	4529	bHd04529.1	4534	4537	bHd04537.1	5	3	3	scaffold0093	Same	3
42	bHd04537.1	scaffold0093	4537	4534	bHd04534.1	4537	4646	bHd04646.1	3	109	3	scaffold0093	Same	3
43	bHd04646.1	scaffold0095	4646	4537	bHd04537.1	4646	4719	bHd04719.1	109	73	73	scaffold0096	Diff	NA
44	bHd04719.1	scaffold0096	4719	4646	bHd04646.1	4719	4720	bHd04720.1	73	1	1	scaffold0096	Same	1
45	bHd04720.1	scaffold0096	4720	4719	bHd04719.1	4720	4733	bHd04733.1	1	13	1	scaffold0096	Same	1
46	bHd04733.1	scaffold0096	4733	4720	bHd04720.1	4733	4734	bHd04734.1	13	1	1	scaffold0096	Same	1
47	bHd04734.1	scaffold0096	4734	4733	bHd04733.1	4734	4770	bHd04770.1	1	36	1	scaffold0096	Same	1
48	bHd04770.1	scaffold0097	4770	4734	bHd04734.1	4770	5824	bHd05824.1	36	1054	36	scaffold0096	Diff	NA
49	bHd05824.1	scaffold0116	5824	4770	bHd04770.1	5824	5829	bHd05829.1	1054	5	5	scaffold0116	Same	5
50	bHd05829.1	scaffold0116	5829	5824	bHd05824.1	5829	5918	bHd05918.1	5	89	5	scaffold0116	Same	5
51	bHd05918.1	scaffold0118	5918	5829	bHd05829.1	5918	5947	bHd05947.1	89	29	29	scaffold0118	Same	29
52	bHd05947.1	scaffold0118	5947	5918	bHd05918.1	5947	6084	bHd06084.1	29	137	29	scaffold0118	Same	29
53	bHd06084.1	scaffold0122	6084	5947	bHd05947.1	6084	6101	bHd06101.1	137	17	17	scaffold0122	Same	17
54	bHd06101.1	scaffold0122	6101	6084	bHd06084.1	6101	6655	bHd06655.1	17	554	17	scaffold0122	Same	17
55	bHd06655.1	scaffold0134	6655	6101	bHd06101.1	6655	6772	bHd06772.1	554	117	117	scaffold0136	Diff	NA
56	bHd06772.1	scaffold0136	6772	6655	bHd06655.1	6772	6900	bHd06900.1	117	128	117	scaffold0134	Diff	NA
57	bHd06900.1	scaffold0139	6900	6772	bHd06772.1	6900	7214	bHd07214.1	128	314	128	scaffold0136	Diff	NA
58	bHd07214.1	scaffold0147	7214	6900	bHd06900.1	7214	7249	bHd07249.1	314	35	35	scaffold0148	Diff	NA
59	bHd07249.1	scaffold0148	7249	7214	bHd07214.1	7249	7295	bHd07295.3	35	46	35	scaffold0147	Diff	NA
60	bHd07295.3	scaffold0149	7295	7249	bHd07249.1	7295	7466	bHd07466.1	46	171	46	scaffold0148	Diff	NA
61	bHd07466.1	scaffold0003	7466	7295	bHd07295.3	7466	7612	bHd07612.1	171	146	146	scaffold0003	Same	146
62	bHd07612.1	scaffold0003	7612	7466	bHd07466.1	7612	7679	bHd07679.1	146	67	67	scaffold0003	Same	67
63	bHd07679.1	scaffold0003	7679	7612	bHd07612.1	7679	7900	bHd07900.1	67	221	67	scaffold0003	Same	67
64	bHd07900.1	scaffold0004	7900	7679	bHd07679.1	7900	7972	bHd07972.1	221	72	72	scaffold0005	Diff	NA
65	bHd07972.1	scaffold0005	7972	7900	bHd07900.1	7972	8400	bHd08400.1	72	428	72	scaffold0004	Diff	NA
66	bHd08400.1	scaffold0160	8400	7972	bHd07972.1	8400	8476	bHd08476.1	428	76	76	scaffold0162	Diff	NA
67	bHd08476.1	scaffold0162	8476	8400	bHd08400.1	8476	8606	bHd08606.1	76	130	76	scaffold0160	Diff	NA
68	bHd08606.1	scaffold0166	8606	8476	bHd08476.1	8606	8666	bHd08666.1	130	60	60	scaffold0168	Diff	NA
69	bHd08666.1	scaffold0168	8666	8606	bHd08606.1	8666	8906	bHd08906.1	60	240	60	scaffold0166	Diff	NA
70	bHd08906.1	scaffold0175	8906	8666	bHd08666.1	8906	8925	bHd08925.1	240	19	19	scaffold0176	Diff	NA
71	bHd08925.1	scaffold0176	8925	8906	bHd08906.1	8925	8993	bHd08993.1	19	68	19	scaffold0175	Diff	NA
72	bHd08993.1	scaffold0178	8993	8925	bHd08925.1	8993	9135	bHd09135.1	68	142	68	scaffold0176	Diff	NA
73	bHd09135.1	scaffold0182	9135	8993	bHd08993.1	9135	9163	bHd09163.1	142	28	28	scaffold0182	Same	28
74	bHd09163.1	scaffold0182	9163	9135	bHd09135.1	9163	9176	bHd09176.1	28	13	13	scaffold0183	Diff	28
75	bHd09176.1	scaffold0183	9176	9163	bHd09163.1	9176	9501	bHd09501.1	13	325	13	scaffold0182	Diff	NA
76	bHd09501.1	scaffold0193	9501	9176	bHd09176.1	9501	9689	bHd09689.1	325	188	188	scaffold0199	Diff	NA
77	bHd09689.1	scaffold0199	9689	9501	bHd09501.1	9689	9704	bHd09704.1	188	15	15	scaffold0199	Same	15
78	bHd09704.1	scaffold0199	9704	9689	bHd09689.1	9704	9760	bHd09760.1	15	56	15	scaffold0199	Same	15
79	bHd09760.1	scaffold0201	9760	9704	bHd09704.1	9760	9769	bHd09769.1	56	9	9	scaffold0201	Same	9
80	bHd09769.1	scaffold0201	9769	9760	bHd09760.1	9769	10049	bHd10049.1	9	280	9	scaffold0201	Same	9
81	bHd10049.1	scaffold0212	10049	9769	bHd09769.1	10049	10354	bHd10354.1	280	305	280	scaffold0201	Diff	NA
82	bHd10354.1	scaffold0224	10354	10049	bHd10049.1	10354	10446	bHd10446.1	305	92	92	scaffold0228	Diff	nA
83	bHd10446.1	scaffold0228	10446	10354	bHd10354.1	10446	10508	bHd10508.1	92	62	62	scaffold0230	Diff	NA
84	bHd10508.1	scaffold0230	10508	10446	bHd10446.1	10508	10533	bHd10533.1	62	25	25	scaffold0231	Diff	NA
85	bHd10533.1	scaffold0231	10533	10508	bHd10508.1	10533	10541	bHd10541.1	25	8	8	scaffold0231	Same	8
86	bHd10541.1	scaffold0231	10541	10533	bHd10533.1	10541	10645	bHd10645.1	8	104	8	scaffold0231	Same	8
87	bHd10645.1	scaffold0235	10645	10541	bHd10541.1	10645	10966	bHd10966.1	104	321	104	scaffold0231	Diff	NA
88	bHd10966.1	scaffold0247	10966	10645	bHd10645.1	10966	10967	bHd10967.1	321	1	1	scaffold0247	Same	1
89	bHd10967.1	scaffold0247	10967	10966	bHd10966.1	10967	10973	bHd10973.1	1	6	1	scaffold0247	Same	1
90	bHd10973.1	scaffold0247	10973	10967	bHd10967.1	10973	11210	bHd11210.1	6	237	6	scaffold0247	Same	6
91	bHd11210.1	scaffold0259	11210	10973	bHd10973.1	11210	11499	bHd11499.1	237	289	237	scaffold0247	Diff	NA
92	bHd11499.1	scaffold0274	11499	11210	bHd11210.1	11499	11500	bHd11500.1	289	1	1	scaffold0274	Same	1
93	bHd11500.1	scaffold0274	11500	11499	bHd11499.1	11500	11573	bHd11573.1	1	73	1	scaffold0274	Same	1
94	bHd11573.1	scaffold0278	11573	11500	bHd11500.1	11573	11602	bHd11602.1	73	29	29	scaffold0280	Diff	NA
95	bHd11602.1	scaffold0280	11602	11573	bHd11573.1	11602	11824	bHd11824.1	29	222	29	scaffold0278	Diff	NA
96	bHd11824.1	scaffold0291	11824	11602	bHd11602.1	11824	11863	bHd11863.1	222	39	39	scaffold0293	Diff	NA
97	bHd11863.1	scaffold0293	11863	11824	bHd11824.1	11863	11941	bHd11941.1	39	78	39	scaffold0291	Diff	NA
98	bHd11941.1	scaffold0298	11941	11863	bHd11863.1	11941	12052	bHd12052.1	78	111	78	scaffold0293	Diff	NA
99	bHd12052.1	scaffold0304	12052	11941	bHd11941.1	12052	12300	bHd12300.1	111	248	111	scaffold0298	Diff	NA
100	bHd12300.1	scaffold0318	12300	12052	bHd12052.1	12300	12468	bHd12468.1	248	168	168	scaffold0330	Diff	NA
101	bHd12468.1	scaffold0330	12468	12300	bHd12300.1	12468	12483	bHd12483.1	168	15	15	scaffold0331	Diff	NA
102	bHd12483.1	scaffold0331	12483	12468	bHd12468.1	12483	12565	bHd12565.1	15	82	15	scaffold0330	Diff	NA
103	bHd12565.1	scaffold0337	12565	12483	bHd12483.1	12565	12774	bHd12774.1	82	209	82	scaffold0331	Diff	NA
104	bHd12774.1	scaffold0353	12774	12565	bHd12565.1	12774	12792	bHd12792.1	209	18	18	scaffold0355	Diff	NA
105	bHd12792.1	scaffold0355	12792	12774	bHd12774.1	12792	12813	bHd12813.1	18	21	18	scaffold0353	Diff	NA
106	bHd12813.1	scaffold0357	12813	12792	bHd12792.1	12813	12814	bHd12814.1	21	1	1	scaffold0357	Same	1
107	bHd12814.1	scaffold0357	12814	12813	bHd12813.1	12814	12925	bHd12925.1	1	111	1	scaffold0357	Same	1
108	bHd12925.1	scaffold0366	12925	12814	bHd12814.1	12925	12983	bHd12983.1	111	58	58	scaffold0371	Diff	NA
109	bHd12983.1	scaffold0371	12983	12925	bHd12925.1	12983	12985	bHd12985.1	58	2	2	scaffold0371	Same	2
110	bHd12985.1	scaffold0371	12985	12983	bHd12983.1	12985	12987	bHd12987.1	2	2	2	scaffold0371	Same	2
111	bHd12987.1	scaffold0371	12987	12985	bHd12985.1	12987	13020	bHd13020.2	2	33	2	scaffold0371	Same	2
112	bHd13020.2	scaffold0374	13020	12987	bHd12987.1	13020	13105	bHd13105.1	33	85	33	scaffold0371	Diff	NA
113	bHd13105.1	scaffold0383	13105	13020	bHd13020.2	13105	13153	bHd13153.1	85	48	48	scaffold0388	Diff	NA
114	bHd13153.1	scaffold0388	13153	13105	bHd13105.1	13153	13172	bHd13172.1	48	19	19	scaffold0390	Diff	NA
115	bHd13172.1	scaffold0390	13172	13153	bHd13153.1	13172	13177	bHd13177.1	19	5	5	scaffold0390	Same	5
116	bHd13177.1	scaffold0390	13177	13172	bHd13172.1	13177	13229	bHd13229.1	5	52	5	scaffold0390	Same	5
117	bHd13229.1	scaffold0396	13229	13177	bHd13177.1	13229	13530	bHd13530.1	52	301	52	scaffold0390	Diff	NA
118	bHd13530.1	scaffold0439	13530	13229	bHd13229.1	13530	13576	bHd13576.1	301	46	46	scaffold0446	Diff	NA
119	bHd13576.1	scaffold0446	13576	13530	bHd13530.1	13576	13969	bHd13969.1	46	393	46	scaffold0439	Diff	NA
120	bHd13969.1	scaffold0548	13969	13576	bHd13576.1	13969	14100	bHd14100.1	393	131	131	scaffold0605	Diff	NA
121	bHd14100.1	scaffold0605	14100	13969	bHd13969.1	14100	14541	bHd14541.1	131	441	131	scaffold0548	Diff	NA
122	bHd14541.1	scaffold1296	14541	14100	bHd14100.1	14541	14651	bHd14651.1	441	110	110	scaffold0006	Diff	NA
123	bHd14651.1	scaffold0006	14651	14541	bHd14541.1	14651	14655	bHd14655.1	110	4	4	scaffold0006	Same	4
124	bHd14655.1	scaffold0006	14655	14651	bHd14651.1	14655	14656	bHd14656.1	4	1	1	scaffold0006	Same	1
125	bHd14656.1	scaffold0006	14656	14655	bHd14655.1	14656	15031	bHd15031.1	1	375	1	scaffold0006	Same	1
126	bHd15031.1	scaffold0007	15031	14656	bHd14656.1	15031	15652	bHd15652.1	375	621	375	scaffold0006	Diff	NA
127	bHd15652.1	scaffold0011	15652	15031	bHd15031.1	15652	15701	bHd15701.1	621	49	49	scaffold0011	Same	49
128	bHd15701.1	scaffold0011	15701	15652	bHd15652.1	15701	15886	bHd15886.1	49	185	49	scaffold0011	Same	49
129	bHd15886.1	scaffold0012	15886	15701	bHd15701.1	15886	15921	bHd15921.1	185	35	35	scaffold0012	Same	35
130	bHd15921.1	scaffold0012	15921	15886	bHd15886.1	15921	16069	bHd16069.1	35	148	35	scaffold0012	Same	35
131	bHd16069.1	scaffold0013	16069	15921	bHd15921.1	16069	16266	bHd16266.1	148	197	148	scaffold0012	Diff	NA
132	bHd16266.1	scaffold0015	16266	16069	bHd16069.1	16266	16283	bHd16283.1	197	17	17	scaffold0015	Same	17
133	bHd16283.1	scaffold0015	16283	16266	bHd16266.1	16283	16296	bHd16296.1	17	13	13	scaffold0015	Same	13
134	bHd16296.1	scaffold0015	16296	16283	bHd16283.1	16296	16371	bHd16371.1	13	75	13	scaffold0015	Same	13
135	bHd16371.1	scaffold0015	16371	16296	bHd16296.1	16371	16596	bHd16596.1	75	225	75	scaffold0015	Same	75
136	bHd16596.1	scaffold0016	16596	16371	bHd16371.1	16596	16615	bHd16615.1	225	19	19	scaffold0016	Same	19
137	bHd16615.1	scaffold0016	16615	16596	bHd16596.1	16615	16616	bHd16616.1	19	1	1	scaffold0016	Same	1
138	bHd16616.1	scaffold0016	16616	16615	bHd16615.1	16616	16952	bHd16952.1	1	336	1	scaffold0016	Same	1
139	bHd16952.1	scaffold0019	16952	16616	bHd16616.1	16952	17030	bHd17030.1	336	78	78	scaffold0019	Same	78
140	bHd17030.1	scaffold0019	17030	16952	bHd16952.1	17030	17075	bHd17075.1	78	45	45	scaffold0019	Same	45
141	bHd17075.1	scaffold0019	17075	17030	bHd17030.1	17075	17163	bHd17163.1	45	88	45	scaffold0019	Same	45
142	bHd17163.1	scaffold0020	17163	17075	bHd17075.1	17163	17164	bHd17164.1	88	1	1	scaffold0020	Same	1
143	bHd17164.1	scaffold0020	17164	17163	bHd17163.1	17164	17170	bHd17170.1	1	6	1	scaffold0020	Same	1
144	bHd17170.1	scaffold0020	17170	17164	bHd17164.1	17170	17172	bHd17172.1	6	2	2	scaffold0020	Same	2
145	bHd17172.1	scaffold0020	17172	17170	bHd17170.1	17172	17393	bHd17393.1	2	221	2	scaffold0020	Same	2
146	bHd17393.1	scaffold0021	17393	17172	bHd17172.1	17393	17658	bHd17658.1	221	265	221	scaffold0020	Diff	NA
147	bHd17658.1	scaffold0023	17658	17393	bHd17393.1	17658	17659	bHd17659.1	265	1	1	scaffold0023	Same	1
148	bHd17659.1	scaffold0023	17659	17658	bHd17658.1	17659	17661	bHd17661.1	1	2	1	scaffold0023	Same	1
149	bHd17661.1	scaffold0023	17661	17659	bHd17659.1	17661	17713	bHd17713.1	2	52	2	scaffold0023	Same	2
150	bHd17713.1	scaffold0023	17713	17661	bHd17661.1	17713	17714	bHd17714.1	52	1	1	scaffold0023	Same	1
151	bHd17714.1	scaffold0023	17714	17713	bHd17713.1	17714	17782	bHd17782.1	1	68	1	scaffold0023	Same	1
152	bHd17782.1	scaffold0024	17782	17714	bHd17714.1	17782	18225	bHd18225.1	68	443	68	scaffold0023	Diff	NA
153	bHd18225.1	scaffold0027	18225	17782	bHd17782.1	18225	18348	bHd18348.1	443	123	123	scaffold0028	Diff	NA
154	bHd18348.1	scaffold0028	18348	18225	bHd18225.1	18348	18365	bHd18365.1	123	17	17	scaffold0028	Same	17
155	bHd18365.1	scaffold0028	18365	18348	bHd18348.1	18365	18557	bHd18557.1	17	192	17	scaffold0028	Same	17
156	bHd18557.1	scaffold0030	18557	18365	bHd18365.1	18557	18878	bHd18878.1	192	321	192	scaffold0028	Diff	NA
157	bHd18878.1	scaffold0032	18878	18557	bHd18557.1	18878	19025	bHd19025.1	321	147	147	scaffold0034	Diff	NA
158	bHd19025.1	scaffold0034	19025	18878	bHd18878.1	19025	19058	bHd19058.1	147	33	33	scaffold0034	Same	33
159	bHd19058.1	scaffold0034	19058	19025	bHd19025.1	19058	19113	bHd19113.1	33	55	33	scaffold0034	Same	33
160	bHd19113.1	scaffold0035	19113	19058	bHd19058.1	19113	19233	bHd19233.1	55	120	55	scaffold0034	Diff	NA
161	bHd19233.1	scaffold0035	19233	19113	bHd19113.1	19233	19291	bHd19291.1	120	58	58	scaffold0036	Diff	NA
162	bHd19291.1	scaffold0036	19291	19233	bHd19233.1	19291	19312	bHd19312.1	58	21	21	scaffold0036	Same	21
163	bHd19312.1	scaffold0036	19312	19291	bHd19291.1	19312	19495	bHd19495.1	21	183	21	scaffold0036	Same	21
164	bHd19495.1	scaffold0038	19495	19312	bHd19312.1	19495	19554	bHd19554.1	183	59	59	scaffold0038	Same	59
165	bHd19554.1	scaffold0038	19554	19495	bHd19495.1	19554	19556	bHd19556.1	59	2	2	scaffold0038	Same	2
166	bHd19556.1	scaffold0038	19556	19554	bHd19554.1	19556	19725	bHd19725.1	2	169	2	scaffold0038	Same	2
167	bHd19725.1	scaffold0041	19725	19556	bHd19556.1	19725	1000000	NULL	169	980275	169	scaffold0038	Diff	NA
