# Supplementary material for: Comparative genomics of the tardigrades Hypsibius dujardini and Ramazzottius varieornatus
Source: PLoS Biol. 2017 Jul 27;15(7):e2002266. doi: 10.1371/journal.pbio.2002266 (PMC5531438; doi:10.1371/journal.pbio.2002266)
Supplement: S7 Data — This table describes the analysis of differential gene expression under anhydrobiosis of H. dujardini, based on mRNA-Seq of active and anhydrobiotic, “tun” animals. TPM: transcripts per million mapped. The columns are as follows: (1) Gene: gene name; (2) Active-1: TPM in sample of active animals 1, assessed by Kallisto; (3) Active-2: TPM in sample of active animals 2, assessed by Kallisto; (4) Active-3: TPM in sample of active animals 3, assessed by Kallisto; (5) Tun-1: TPM in sample of tun animals 1, assessed by Kallisto; (6) Tun-2: TPM in sample of tun animals 2, assessed by Kallisto; (7) Tun-3: TPM in sample of tun animals 3, assessed by Kallisto; (8) FoldChange: fold change in tun animals (mean of tun TPM/mean of active TPM); (9) Active-1: fragments mapped in sample of active animals 1 using BWA; (10) Active-2: fragments mapped in sample of active animals 2 using BWA; (11) Active-3: fragments mapped in sample of active animals 3 using BWA; (12) Tun-1: fragments mapped in sample of tun animals 1 using BWA; (13) Tun-2: fragments mapped in sample of tun animals 2 using BWA; (14) Tun-3: fragments mapped in sample of tun animals 3 using BWA; (15) p-value: p-value of differential expression between tun and active animals estimated using DESeq; (16) FDR: false discovery rate estimate; (17) Database Search: BLAST matches for locus based on BLAST search of SwissProt/TrEMBL. Blank entries indicate no matches with E-values less than 1e-5. (XLSX) [file pbio.2002266.s024.xlsx]

## Sheet: Hypsibius_dujardini
Gene	Kallisto							BWA mapping and DESeq2								Database Search
	Active-1	Active-2	Active-3	Tun-1	Tun-2	Tun-3	FoldChange	Active-1	Active-2	Active-3	Tun-1	Tun-2	Tun-3	p-value	FDR
bHd00039.1	0.686824	0.0910529	0	2.63174	4.22833	2.97971	11.2086	11	2	0	67	78	71	9.23132e-05	0.00108788
bHd00048.1	0.243791	0.316866	0	2.26768	2.9099	1.22953	9.69809	7	14	0	111	105	56	7.64308e-06	0.000137387	CO4A1_CAEEL
bHd00055.1	0	0.599631	0	13.9661	17.0715	16.9987	68.6595	0	3	0	58	52	64	3.1774e-07	9.10856e-06
bHd00056.1	0.385142	0.384051	0	3.12332	3.07681	4.21093	11.9778	3		0	50	34	67	8.03328e-06	0.000142732	MIPT3_DANRE
bHd00066.1	0.185674	0.111114	0	3.15133	6.17055	0.65163	25.1356	1	1	0	33	44	10	0.000128274	0.00143444	TITF1_CANLF
bHd00078.1	2.30948	0.553774	0.219936	10.1108	11.065	6.91495	8.82472	15	7	1	130	100	84	1.82952e-07	5.56482e-06	ST32B_MOUSE
bHd00090.1	0.14525	0	0	16.5475	3.6345	0.38047	83.8429	2	0	0	437	73	11	7.36797e-06	0.000133399	PERO_DROME
bHd00092.1	1.13289	0.532307	0.253381	3.44633	4.4631	3.93284	5.86664	19	17	6	120	111	122	3.12005e-07	8.97977e-06	PDE6_DROYA
bHd00097.1	0.240659	0	0	2.04122	1.94938	3.15839	20.9858	2	0	0	33	23	51	3.20746e-05	0.000452552	HXD3_XENLA
bHd00107.1	0	0	0	26.9052	33.5503	28.3545	888.1	0	0	0	143	127	145	5.37677e-08	1.85402e-06
bHd00116.1	0	0.150627	0	10.3197	10.5603	2.51586	93.3493	0	2	0	82	61	19	4.42786e-06	8.87292e-05
bHd00117.1	0	0.418794	0	16.1851	21.4999	24.6884	120.228	0	3	0	132	136	199	1.92582e-10	1.13107e-08
bHd00118.1	12.5327	11.307	18.1747	188.137	259.339	289.745	17.5052	31	51	29	798	821	1201	1.31793e-09	6.379e-08
bHd00127.1	0	1.12978	0	6.12804	9.09995	10.7293	21.1073	0	4	0	24	27	46	0.000384266	0.00345096
bHd00129.1	18.4436	20.3196	12.7924	165.188	186.017	134.379	9.40041	81	145	38	1281	1067	1010	9.83025e-16	1.40621e-13	BCD1_PONAB
bHd00130.1	40.2724	23.9497	28.0686	152.609	142.778	123.117	4.52972	509	507	257	3422	2353	2703	1.75e-06	4.06496e-05	ACSL1_CAVPO
bHd00134.1	4.49209	2.1264	3.73936	51.489	43.0471	51.801	13.993	29	20	17	553	339	543	7.91294e-10	4.01144e-08
bHd00166.1	0	0.202916	0	2.30324	3.14481	2.3797	25.8413	0	1	0	15	14	14	0.000987923	0.00745743	KCIP4_BOVIN
bHd00171.1	0.648628	0	0	2.19803	4.62604	1.79508	11.5133	4	0	0	24	41	21	0.000975799	0.00740071
bHd00176.1	18.0164	7.34571	6.07635	30.2157	43.9875	31.5347	3.35267	258	172	60	745	809	762	8.93001e-05	0.00105842	AGM1_PIG
bHd00184.1	0	1.04676	5.83263	37.3784	36.4144	64.2662	19.781	25	63	49	1362	938	2060	1.23549e-06	3.03577e-05
bHd00184.2	7.7451	11.2461	22.2481	244.758	228.34	374.085	20.4934	19	60	63	1490	1005	2239	3.17292e-05	0.000448994
bHd00187.1	8.54384	14.6197	7.85977	89.0341	189.321	40.6825	10.2508	25	75	16	466	751	218	1.15518e-05	0.000194993
bHd00189.1	0.164254	0	0	12.5613	8.81193	0.192119	81.6084	2	0	0	299	155	5	1.48434e-05	0.000240154
bHd00199.1	1.92205	4.25334	5.60299	170.943	208.889	118.698	41.9695	3	12	8	542	486	359	1.84484e-11	1.27532e-09
bHd00222.1	0.0323764	0.0213717	0.0957815	0.2739	3.72726	2.00163	24.0564	2	4	2	69	42	35	8.5241e-07	2.16063e-05
bHd00232.1	0.107854	0.129019	0	1.03591	3.2367	3.82873	24.0486	1	3	0	21	47	64	3.20245e-05	0.000452288
bHd00236.1	0	0	0	25.147	22.8748	42.2694	902.912	0	0	0	25	17	41	0.000127513	0.00142925
bHd00256.1	0	0	0	2.40854	4.74736	1.96638	91.2228	0	0	0	38	55	33	2.07334e-05	0.000319697	YLAT1_RAT
bHd00259.1	0.0995598	0.414966	0	4.56231	5.38112	1.33641	18.3554	3	8	0	84	74	25	4.26549e-05	0.000570627	SRCA_CHICK
bHd00275.1	1.19077	1.0833	0	11.9039	11.8565	11.2887	14.7633	78	130	0	1436	1058	1338	0.000638314	0.0052281	VP13C_MOUSE
bHd00291.1	0.73589	0	0	2.7063	9.50769	4.67721	20.2074	9	1	0	63	156	105	1.95895e-05	0.000304277
bHd00296.1	10.7366	0.920128	0	1064	1029.89	1456.38	301.978	10	1	0	1347	948	1779	8.6297e-16	1.24682e-13
bHd00304.1	36.0719	21.6028	8.75517	137.634	146.206	157.169	6.62874	189	185	31	1251	983	1406	7.47589e-09	3.14903e-07
bHd00311.1	5.29652	15.8136	3.20948	124.11	48.8227	114.941	11.7886	7	36	4	311	97	285	2.19395e-05	0.000332615
bHd00312.1	0	0.836726	0	8.23347	16.5983	20.1543	48.0248	0	2	0	24	33	56	3.17097e-05	0.000448994
bHd00314.1	0	0	0	27.3534	28.0658	33.7	891.192	35	37	0	326	375	457	7.5237e-05	0.000914234	CRERF_DROME
bHd00314.2	8.35025	6.76038	0	19.1821	45.9705	32.9907	6.45228	32	59	0	338	447	483	0.000451174	0.00394586	CRERF_DROME
bHd00316.1	0	0	0	20.006	3.29855	0.249	235.535	0	0	0	96	12	1	0.000904182	0.00692507
bHd00332.1	0	0	0	2.34841	3.74372	4.4786	105.707	0	0	0	53	61	93	2.71378e-06	5.94072e-05	SL9B2_PONAB
bHd00353.1	1.04652	0.832995	0.978646	19.1783	34.8091	26.5033	27.2097	3	5	3	109	135	142	2.85704e-10	1.59994e-08
bHd00357.1	112.879	168.943	27.7198	628.366	631.284	676.085	6.25153	164	399	29	1545	1159	1634	5.46935e-05	0.000703036
bHd00365.1	0	0.097929	0	2.96083	3.57529	6.70793	66.9131	0	3	0	109	95	232	9.66081e-09	3.97662e-07	CSF12_TAKRU
bHd00371.1	27.9534	24.5957	11.4369	364.89	210.76	344.993	14.3657	51	79	14	1207	508	1123	8.15075e-13	6.96817e-11
bHd00381.1	13.3566	1.35483	3.41096	1615.86	981.01	1423.57	220.632	95	17	18	19570	8804	16744	5.32284e-24	3.49566e-21	RTN4_MOUSE
bHd00390.1	0.393097	2.11293	0	8.02782	9.17553	8.84844	9.99675	1	9	0	37	37	40	0.00119135	0.00857631
bHd00397.1	2.19146	0.89227	0.655796	313.705	297.416	494.732	288.018	26	15	9	5463	3847	8352	7.74784e-34	2.79852e-30	ANXA4_CANLF
bHd00423.1	22.8228	13.2374	14.6732	47.0609	84.5646	75.1929	4.06855	242	240	110	868	1173	1360	0.000344442	0.00316071	PRUNE_MOUSE
bHd00435.1	1.53401	0	0.938249	6.78974	15.4139	18.9212	15.9878	14	0	7	126	200	327	0.00102725	0.00767014	PAOX_MOUSE
bHd00441.1	0.109649	0	0	33.3438	22.5405	41.8836	466.341	2	0	0	588	307	728	1.73215e-15	2.2751e-13	AMT1_SCHPO
bHd00450.1	0.491584	0.726947	0.171556	4.17269	3.49935	4.02173	7.84771	2	7	0	58	33	58	2.22859e-05	0.000335752	G6PD_TAKRU
bHd00457.1	0	0	0	8.02412	3.92038	7.50936	194.539	0	0	0	121	47	108	8.37122e-07	2.12936e-05	CRVP_ERYPO
bHd00489.1	0.613997	0.245451	0	4.25727	5.83455	2.14027	12.7491	4	4	0	37	39	18	0.000235055	0.00234536	CAH15_MOUSE
bHd00492.1	0.128858	0.614454	0	4.23164	5.26795	4.88369	17.0557	1	8	0	66	61	75	8.58033e-06	0.000150813	NPY2R_MACMU
bHd00494.1	0	0	0	1.97373	2.20396	2.77482	69.5251	0	0	0	25	23	38	9.4875e-05	0.00110992	NPY2R_CHICK
bHd00502.1	0.541405	0.215569	0	23.7621	7.35794	4.9461	42.0855	3	2	0	252	57	55	3.45441e-08	1.24462e-06	NAS14_CAEEL
bHd00513.1	0	0	0	3.37622	3.31766	4.72617	114.2	0	0	0	59	44	79	4.51424e-06	8.98372e-05
bHd00517.1	2.50616	4.09455	0	19.344	30.1372	32.5443	12.2413	5	12	0	62	69	94	3.28967e-05	0.000462345
bHd00553.1	0	0.459863	3.29409	223.794	141.396	269.493	164.684	2	2	6	1132	518	1306	2.25058e-12	1.81656e-10
bHd00566.1	0.743255	0.440188	0	165.462	141.86	226.288	415.764	2	1	0	418	276	571	4.19345e-16	6.80753e-14	CONO_LYMST
bHd00577.1	9.33558	7.36383	14.7054	60.3389	108.298	99.3706	8.50688	105	137	110	1151	1541	1861	7.43132e-05	0.00090453	LRC58_HUMAN
bHd00580.1	0.638117	1.14637	0	12.5942	19.2085	18.1444	26.5043	1	4	0	38	45	52	5.06635e-06	9.78591e-05
bHd00587.1	0	0.17562	0	3.63139	3.37966	4.26013	40.8939	0	2	0	26	18	30	0.000123107	0.00138957
bHd00589.1	13.8919	10.8067	0.918959	49.6666	60.5583	41.4985	5.8996	131	158	8	760	686	635	0.000245244	0.00243358	UGT_FRAAN
bHd00590.1	15.1033	19.5411	5.22935	171.069	108.29	98.9572	9.46412	236	512	59	4723	2186	2642	1.13842e-09	5.62126e-08	CP2U1_MOUSE
bHd00593.1	0.5961	0	0	9.755	6.6584	3.47217	28.5671	2	0	0	63	30	21	1.35761e-05	0.000224169
bHd00616.1	1.75203	0.435806	0	14.8718	32.0777	18.8813	28.7743	14	5	0	209	321	243	4.52356e-09	1.9805e-07	OPR1_ORYSJ
bHd00624.1	0	0	0	20.4547	26.4549	0.435568	473.452	0	0	0	155	156	3	1.56275e-05	0.00025153	STUB_DROME
bHd00630.1	0.453166	0	0.655221	136.681	10.4975	11.3163	131.162	3	0	1	604	33	49	6.33684e-06	0.00011768
bHd00644.1	0.359956	3.23016	5.57482	28.2414	46.0967	63.6767	14.8965	2	16	12	154	191	327	0.000484586	0.00416496
bHd00667.1	3.54023	1.30528	1.2674	7.53209	7.03912	7.52362	3.55628	52	31	11	181	121	182	0.000331072	0.00307412	PO2F1_HUMAN
bHd00668.1	4.25333	1.35721	1.61869	10.8033	8.72959	6.30246	3.52497	45	26	13	210	122	111	0.000199814	0.0020562
bHd00679.1	0	0	0	29.4855	41.5693	38.8495	1099.04	0	0	0	310	327	422	2.37759e-10	1.35776e-08
bHd00680.2	0.0415905	0.102461	0	3.68931	4.8352	7.29945	64.8386	2	1	0	17	29	45	0.000119909	0.0013611	PLMN_BOVIN
bHd00687.1	0	0	0	0	4.48316	3.90723	83.9039	8	1	0	105	130	143	3.20984e-07	9.18332e-06	RGS3_RAT
bHd00687.2	1.04095	0.0691669	0	13.2065	15.484	11.3235	33.0662	3	0	0	116	129	108	4.16577e-10	2.23248e-08	RGS3_RAT
bHd00707.1	0	0	0	25.4768	31.7212	18.8367	760.347	0	0	0	81	82	63	1.2578e-06	3.06972e-05
bHd00717.1	0	0.341757	0	4.54142	6.60627	7.6665	42.5895	0	3	0	32	35	51	2.23621e-05	0.00033655	ERP29_RAT
bHd00727.1	0.546551	0	0	78.0392	50.9269	77.5071	319.346	6	0	0	1379	683	1339	7.09739e-16	1.05714e-13	CP2J6_MOUSE
bHd00742.1	10.4207	4.76096	13.9166	317.282	244.923	300.608	29.5502	72	55	75	4031	2257	3675	1.16409e-09	5.72067e-08	CAH6_SHEEP
bHd00743.1	0	0	0	3.55435	3.28109	3.43223	102.677	0	0	0	38	24	34	5.61969e-05	0.000719161	CRHBP_RAT
bHd00745.1	0.514445	7.93667	0	167.389	173.726	233.543	67.2027	2	25	0	641	497	875	6.00186e-08	2.03556e-06
bHd00746.1	4.36515	0.180387	0.869139	26.2266	35.3899	9.90938	12.9701	33	2	5	346	341	118	0.000200401	0.00206078	CHIA_RAT
bHd00748.1	0.728712	0.173995	0.10368	3.04337	6.51101	2.93208	11.2858	10	5	1	82	134	78	4.25482e-07	1.18905e-05	GPSM1_RAT
bHd00755.1	1.77677	0.527684	0	21.0573	22.4892	31.8413	31.3534	7	4	1	134	109	208	5.00839e-10	2.6506e-08
bHd00775.1	0	0	0	10.4254	12.5798	0.113422	231.186	0	0	0	104	95	1	0.000110241	0.00126611	ZN143_XENLA
bHd00810.1	0	0.110615	0	13.8137	14.8094	12.1133	193.416	2	1	0	146	112	131	4.32468e-12	3.39581e-10
bHd00811.1	0.610812	0	0	24.9982	4.39805	5.58023	49.2064	4	0	0	249	35	58	7.46692e-06	0.000134853
bHd00812.1	1.13285	0	0	19.2456	21.8833	17.9168	47.8937	1	0	0	37	34	31	9.38777e-06	0.000162836
bHd00822.1	0.350995	0.84283	2.53943	123.021	92.1637	128.797	89.7362	1	5	7	696	379	705	1.32013e-09	6.379e-08
bHd00843.1	0	0	0	10.6724	2.66896	0.791322	141.327	1	0	0	141	26	10	5.09609e-05	0.000663916	GXLT1_MOUSE
bHd00862.1	4.01371	0.597517	0.235664	57.7409	48.7484	89.3626	39.5909	31	8	1	710	441	1022	1.42842e-09	6.78823e-08
bHd00870.1	4.63364	1.59986	4.61876	29.5932	42.2693	39.2052	10.1411	130	92	76	1082	1131	1384	3.89143e-06	7.94116e-05	ATNA_DROME
bHd00879.1	0	0.499544	0	16.5044	88.1486	22.4376	211.979	0	1	0	41	158	60	5.95432e-07	1.59903e-05
bHd00885.1	0.264071	0	0	19.6792	13.7557	26.8169	165.495	2	0	0	291	145	379	5.42597e-12	4.19222e-10
bHd00905.1	0	0	0	9.11985	51.3304	14.1503	746.005	0	0	0	11	39	15	0.000388107	0.00348068
bHd00906.1	3.14799	3.77696	0	23.1747	35.2697	23.0498	11.6007	2	4	0	31	35	29	4.33361e-05	0.00057768
bHd00949.1	14.4623	17.2336	0.237852	787.86	734.753	714.62	69.8399	102	200	1	9400	6494	8298	9.18863e-09	3.80394e-07	S5A1_RAT
bHd00960.1	0	0	0	6.8767	4.23561	3.42132	145.336	0	0	0	34	15	16	0.000286206	0.00274211	OV16_ONCVO
bHd00961.1	0	0	0	50.0374	151.925	136.469	3384.31	0	0	0	178	394	458	8.75016e-10	4.40496e-08
bHd00963.1	12.0339	2.75891	0	1924.54	2822.57	3150.16	530.274	10	2	0	2534	3012	4131	1.30211e-23	7.87066e-21
bHd00974.1	1.38925	0.834514	0	60.3012	85.9884	79.6632	97.2357	6	5	0	418	449	549	2.19492e-19	6.0985e-17	DHR11_CHICK
bHd01070.1	2.25571	3.98694	1.59774	18.3987	15.5369	13.3428	5.95417	4	16	3	68	37	46	0.00137155	0.009527
bHd01101.1	0	0.200762	0	1.80508	1.81532	2.45445	20.1982	0	2	0	21	16	25	0.000332392	0.00307649
bHd01113.1	4.43865	1.59467	2.03957	31.1788	23.8844	46.3917	12.4136	26	18	10	366	204	522	1.12052e-08	4.52216e-07
bHd01119.1	0.951048	3.09661	2.34179	40.7715	63.8615	99.9066	31.5188	4	35	8	392	453	925	2.00179e-07	6.01287e-06	UBIG_PSYA2
bHd01161.1	0	0	0	2.94947	3.82743	4.77243	115.493	0	0	0	22	22	37	0.000122227	0.00138179
bHd01173.1	0	0	0	4.91028	3.09723	2.47241	104.799	0	0	0	42	21	21	0.000105527	0.00122069
bHd01181.1	326.137	166.633	5.88071	1636.98	1644.86	1809.79	10.2088	3741	3245	43	32617	24146	34937	0.000693172	0.00556695	GLYG_RABIT
bHd01198.1	0.452313	0.270313	0	9.67019	12.393	22.4159	54.0696	5	4	0	162	156	372	1.29283e-10	7.81539e-09	CRFR1_XENLA
bHd01274.1	0.176926	0.529189	0	19.1327	62.3193	73.5596	192.295	1	6	0	223	504	797	5.53728e-12	4.24e-10
bHd01275.1	9.99129	5.4526	24.0264	254.569	233.152	401.33	22.4676	54	45	85	2270	1531	3460	5.5273e-06	0.000105493
bHd01282.1	5.35351	1.69984	8.57656	118.853	288.305	312.944	45.7792	17	11	20	691	1207	1759	6.99229e-09	2.9626e-07
bHd01284.1	5.1025	7.08934	20.0311	164.694	194.032	341.181	21.6536	51	109	131	2716	2366	5451	1.77979e-05	0.000280113
bHd01285.1	15.9093	17.5535	9.4872	95.5827	89.924	97.2369	6.5678	55	95	22	586	403	566	1.08805e-09	5.42074e-08
bHd01287.1	121.225	74.305	51.0943	221.056	294.81	363.094	3.56252	427	439	129	1359	1340	2195	0.000301172	0.002844
bHd01304.1	0	0.398829	0	2.93046	6.72454	4.017	27.4082	0	4	0	34	57	45	2.88312e-05	0.000416137	CLUA1_DANRE
bHd01315.1	0.307129	0	0	19.1608	18.4857	0	92.4682	2	0	0	253	166	0	0.000945428	0.0072044	TBX2B_XENLA
bHd01368.1	0.752292	0.112705	0	31.7475	31.6098	27.9131	94.581	4	1	0	334	238	273	3.43429e-17	6.20232e-15	PLMN_RAT
bHd01369.1	0	0	0	9.92305	10.4378	10.2857	306.465	0	0	0	159	120	164	4.03274e-08	1.4142e-06	CORIN_MOUSE
bHd01372.1	0.770257	0.554782	0	6.2122	5.04671	4.07029	10.757	17	17	0	214	125	138	5.12319e-07	1.40722e-05	ZMIZ1_HUMAN
bHd01391.1	0	0	0	41.3419	33.333	31.101	1057.76	0	0	0	49	27	32	3.58893e-05	0.000497629
bHd01406.1	0.666047	0	0	5.61056	2.93585	3.2803	15.4386	4	1	0	70	30	35	5.13642e-06	9.8948e-05	SYT7_HUMAN
bHd01411.1	0	0	0	3.89521	31.8393	0.38789	361.224	0	0	0	32	212	3	4.96317e-05	0.000647767
bHd01449.1	18.268	17.1004	6.17848	40.8193	46.973	39.757	3.06264	473	747	111	1849	1590	1756	0.000250457	0.00247003	NFAT5_MOUSE
bHd01450.1	2.53655	25.8685	25.7755	384.96	495.865	658.219	28.3535	1	17	9	315	302	514	7.26857e-06	0.000131765
bHd01452.1	0.193598	0	0	12.71	1.93932	0.22575	50.6648	2	0	0	255	29	4	0.000244969	0.00243252	TRYB2_HUMAN
bHd01459.1	0.821309	0.3676	0	7.44146	10.1651	6.49949	18.7027	5	3	0	72	75	63	2.38643e-08	8.8711e-07	AKCL2_PIG
bHd01471.1	0	0.312966	0	3.5648	6.50849	7.38965	42.2866	0	1	0	13	17	27	0.000469325	0.00405314
bHd01472.1	0.419996	0.125564	0	2.73434	5.01523	6.73888	22.4432	2	1	0	24	36	59	2.02477e-05	0.000312875	GTR3_CANLF
bHd01474.1	0.454724	0.0902993	0	4.24388	5.31516	5.61684	23.5276	6	2	0	114	104	138	1.40373e-09	6.71561e-08	LGR5_BOVIN
bHd01485.1	0	0	0	9.00309	3.05765	9.59227	216.53	0	0	0	32	8	33	0.000285968	0.00274165
bHd01486.1	30.4406	3.39468	4.21268	2785.78	2317.63	3969.57	237.837	112	19	10	16443	9970	22383	8.07092e-21	2.91522e-18	CAHS
bHd01488.1	2.05265	0.919482	0	52.9469	81.5763	87.7723	72.3587	16	11	0	615	696	967	3.04315e-14	3.33087e-12	HDA11_MOUSE
bHd01489.1	0.300275	0.417986	0	6.8548	10.2504	8.56919	31.3768	3	8	0	134	152	166	1.6458e-10	9.70549e-09	PARP3_HUMAN
bHd01574.1	0.10491	0.0627369	0	1.4232	2.90957	1.52664	21.8923	1	1	0	25	40	27	2.14783e-05	0.000326996	CNG3_CHICK
bHd01575.1	0.0918718	0	0	4.04233	6.08461	4.33071	75.3506	1	0	0	86	94	89	1.57493e-08	6.13333e-07	TDC1_CAEEL
bHd01608.1	199.569	209.758	58.3864	635.878	885.499	1001.79	5.39353	618	1068	128	3496	3594	5334	1.78819e-05	0.000281129
bHd01640.1	0.400646	0.477436	2.28571	31.4979	65.3874	63.4272	49.1185	2	5	10	310	482	616	9.00408e-07	2.26639e-05
bHd01641.1	11.8526	8.43855	3.35054	65.7008	137.16	153.558	15.0124	66	80	15	681	1053	1496	1.64396e-10	9.70549e-09
bHd01642.1	0.105151	0.0627037	0.297163	7.01798	27.6566	22.1229	100.523	1	1	2	129	375	388	3.96842e-11	2.55963e-09	VATH_MANSE
bHd01648.1	0	0	0	6.85808	9.35762	14.1879	304.036	1	0	0	17	20	31	0.000188034	0.00195588
bHd01664.1	186.753	170.872	45.4866	410.001	476.826	413.087	3.2239	705	1092	130	2733	2353	2679	0.000641691	0.00524683
bHd01668.1	3.70739	1.347	0	157.024	222.598	200.015	112.455	11	8	0	831	877	1020	5.33697e-22	2.2031e-19
bHd01670.1	0.421592	0	0	15.2727	19.8429	15.3973	96.8437	2	0	0	144	144	141	3.2341e-11	2.10479e-09
bHd01677.1	0.625489	0	0	136.748	215.7	0.739733	486.827	1	0	0	423	488	2	2.06075e-06	4.71553e-05
bHd01678.1	1.06855	0	0	188.319	15.289	0.311169	174.506	2	0	0	711	43	1	0.000137757	0.00152282
bHd01683.1	152.519	91.6596	263.511	1946.54	1937.3	2060.38	11.7061	247	246	294	5500	4035	5588	1.58602e-05	0.000254326
bHd01702.1	3.42626	2.40376	1.27354	7.41019	9.57012	9.5876	3.68816	35	47	13	149	138	180	0.000171256	0.00182471	SOAT1_HUMAN
bHd01711.1	1.66582	4.80911	0.557591	15.1658	35.8795	23.8119	10.4952	10	28	6	91	162	136	7.79401e-05	0.000940751
bHd01716.1	0	0	0	2.67477	2.15046	2.24883	70.7406	0	0	0	24	13	18	0.000439766	0.0038648	PP1G_HUMAN
bHd01763.1	0	0.166735	0	2.46082	3.88483	2.61161	33.5811	0	2	0	40	43	37	2.81498e-06	6.09757e-05	SUM1_LYTVA
bHd01764.1	0.278966	0.111526	0	2.84818	4.67093	5.82544	27.2065	1	0	0	31	36	55	8.45661e-06	0.000149001	M3K7_BOVIN
bHd01780.1	5.73724	0.147806	0	191.029	192.355	4.77342	64.8545	27	1	0	1555	1148	41	9.5367e-05	0.00111477
bHd01827.1	2.43396	0.970037	0	23.569	35.6285	27.4501	24.7282	6	4	0	109	124	135	3.06042e-10	1.69413e-08	M17L2_XENTR
bHd01906.1	0.222036	0	0.467794	78.1813	75.8948	124.893	353.201	3	0	3	1360	976	2145	8.03234e-17	1.41526e-14	CPR4_CAEEL
bHd01914.1	0	0	0	14.1642	26.6521	29.6822	704.985	0	0	1	103	146	206	1.93754e-09	8.9723e-08	BARX2_HUMAN
bHd01929.1	0.699763	0.138971	0	23.0749	31.4888	18.8643	78.2202	3	1	0	190	195	155	5.56942e-14	5.70688e-12	GLO2_BOVIN
bHd01930.1	0	0.877215	0	4.40458	6.78546	23.8804	35.8882	0	3	0	17	24	93	0.000301131	0.002844
bHd01941.1	0	0	0	45.4101	39.4294	45.2638	1301.03	0	0	0	65	39	58	6.52546e-06	0.000120102
bHd01962.1	12.6692	8.31243	5.19529	21.0454	21.3964	17.5413	2.28273	255	272	72	725	552	587	0.000196022	0.00202729	EPC1_MOUSE
bHd02005.1	2.07128	1.0985	0.326769	10.6332	9.20797	10.839	8.53045	9	12	1	89	65	86	5.88686e-07	1.58737e-05	USH1C_BOVIN
bHd02044.1	0.456685	0	0	6.97772	17.3728	13.1712	67.4021	1	0	0	29	55	50	5.65575e-06	0.000107237
bHd02045.1	0.879482	0.263429	0	58.8286	96.0824	87.7472	195.234	2	1	0	265	326	391	2.75458e-15	3.49107e-13
bHd02046.1	0	0	0	15.0343	123.873	1.75546	1406.63	0	0	0	48	291	6	1.186e-05	0.000199712
bHd02052.1	1.01262	0.0604307	0	11.9899	12.775	10.9491	30.4454	12	1	0	233	177	203	4.04567e-07	1.14164e-05
bHd02056.1	3.03678	0	0	610.047	1164.25	19.6613	571.911	4	1	0	1534	2173	44	3.09875e-10	1.70881e-08
bHd02057.1	10.6984	0	2.37653	227.88	350.418	2.76395	44.1036	6	0	4	507	471	26	7.12141e-05	0.000874172
bHd02058.1	0	0.364	0	5.29612	30.5173	0	77.1841	1	0	1	451	647	16	8.8438e-08	2.9011e-06
bHd02060.1	9.27822	0.396492	0.48319	1007.52	1452.87	28.2289	242.605	39	3	12	7029	7205	197	3.70641e-08	1.31573e-06
bHd02062.1	4.02486	1.34531	0	467.864	180.559	14.9119	121.264	9	7	0	1975	582	63	2.38847e-08	8.8711e-07
bHd02070.1	4.65314	3.6341	2.02074	13.2146	21.3658	18.3383	5.08444	73	101	23	376	441	505	1.52551e-06	3.61913e-05
bHd02073.1	0.753427	0.301404	0	11.4606	8.87632	8.44128	24.9198	4	2	0	85	49	62	1.8498e-08	7.0517e-07
bHd02075.1	5.89843	0	0.834079	1418.76	605.669	19.1247	299.093	12	1	1	4698	1403	65	5.64841e-09	2.41445e-07
bHd02077.1	0	0	0	46.1469	6.4241	2.15666	547.277	0	0	0	185	21	8	5.2475e-05	0.000679354
bHd02078.1	9.33606	0.266993	6.4799	1326.43	283.964	42.046	102.11	24	1	11	5782	910	183	2.72589e-06	5.94919e-05
bHd02093.1	0	8.1908	0	113.443	112.489	208.923	52.4503	0	5	0	83	60	153	2.17027e-06	4.91474e-05
bHd02094.1	4.85259	9.9655	3.24042	83.7965	77.9681	154.005	17.3896	6	9	3	74	52	145	1.35532e-05	0.000224169
bHd02103.1	34.1002	3.33287	1.13357	3462.34	637.396	63.538	107.671	99	14	2	17195	2333	311	8.28759e-07	2.11928e-05
bHd02110.1	0	2.88848	0	46.5117	98.0308	64.1712	69.8394	0	8	0	157	246	210	1.68049e-07	5.1769e-06
bHd02130.1	1.18903	0.885908	2.75979	9.47978	21.3884	20.4685	10.4031	9	10	16	127	205	262	0.000853061	0.00659092
bHd02132.1	0	0	0	63.1348	21.2242	56.7881	1411.47	0	0	0	76	18	63	1.68888e-05	0.000268733
bHd02151.1	59.609	39.0703	45.0619	203.869	179.999	206.849	4.10673	145	157	80	897	587	882	7.4129e-05	0.000903049	PRAF2_BOVIN
bHd02158.1	0	0	0	4.29071	3.27537	8.86725	164.333	0	0	0	28	15	52	9.86372e-05	0.00115021
bHd02208.1	1.62969	0.363203	0	4.36101	4.55977	7.58767	7.88786	9	5	0	45	37	77	0.000333232	0.00308229	CO4A5_CANLF
bHd02213.1	0.581715	0	0	97.1876	56.469	87.9553	354.418	3	1	0	986	422	873	1.05518e-20	3.71836e-18
bHd02214.1	0.124461	0.0746725	0	6.36165	4.27646	5.53512	54.0669	1	1	0	102	48	90	1.21862e-08	4.87717e-07
bHd02215.1	0	0	0	9.05095	6.20021	8.50642	237.576	0	0	0	189	104	172	3.62715e-08	1.29395e-06
bHd02216.1	0	0	0	5.75083	5.23722	5.99274	169.808	0	0	0	105	65	107	5.57787e-07	1.52055e-05
bHd02236.1	0.476052	0.0950108	0	2.87057	3.48385	1.43403	11.6061	6	2	0	70	61	35	3.27894e-06	6.93618e-05	SMUF1_MOUSE
bHd02240.1	0	0	0	2.66775	3.04493	3.31193	90.2461	0	0	0	58	47	66	5.05881e-06	9.78444e-05	HOXX_BRADU
bHd02257.1	2.46702	1.47548	0	18.2485	14.3189	12.3489	11.111	4	4	0	61	32	39	2.7189e-06	5.94291e-05
bHd02336.1	65.3088	45.466	31.0516	161.907	187.833	200.95	3.88011	379	439	125	1644	1405	1967	3.81506e-06	7.82955e-05	TM120_DROME
bHd02366.1	0	0	0	4.46924	5.30006	6.50568	162.75	0	0	0	73	65	108	1.12908e-06	2.80291e-05	GTR2_RAT
bHd02367.1	0.110476	0	0	2.62028	5.35639	3.41177	54.108	1	0	0	49	69	58	5.22942e-07	1.43365e-05	GTR1_DROME
bHd02368.1	88.191	41.029	62.7054	1525.76	6159.33	3219.74	56.7885	56	47	25	1614	4888	3345	1.12327e-15	1.56047e-13
bHd02371.1	2.14286	0.319616	3.7832	113.783	82.1954	142.383	53.3216	13	3	16	1251	651	1513	5.51994e-08	1.89435e-06	DHYS_BOVIN
bHd02385.1	4.74827	6.70315	4.44734	16.5932	25.0314	29.7112	4.45883	31	72	23	199	230	340	0.00118816	0.00856188	NAS14_CAEEL
bHd02429.1	1.57507	1.17433	0	7.78628	4.54517	12.6348	8.76193	4	6	0	37	17	60	0.00101621	0.00761142	CP2U1_HUMAN
bHd02430.1	1.94044	0.582422	0	6.83232	5.52227	8.58758	7.98447	7	3	0	40	24	52	0.000507212	0.00432343	CP2H2_CHICK
bHd02439.1	5.8663	5.27879	8.51588	287.354	319.561	252.566	43.4939	2	5	2	202	163	166	1.45848e-15	1.95112e-13
bHd02443.1	6.13521	1.84026	4.45312	15.6343	28.4433	19.7658	5.09582	7	4	3	31	42	33	0.00120625	0.00866198
bHd02448.1	7.27162	1.07527	7.91225	151.647	155.669	169.545	29.1495	13	2	10	472	365	512	3.14543e-07	9.03483e-06
bHd02481.1	0.313466	0.062387	0	38.9143	57.7264	53.6154	315.762	3	1	0	718	785	972	6.35339e-22	2.48091e-19	G6PT3_MOUSE
bHd02487.1	0.185942	0.111331	0	45.9242	71.1697	58.9404	443.107	1	1	0	477	557	607	8.83855e-18	1.72567e-15
bHd02490.1	1.1254	1.00423	0	40.0186	58.6974	43.5251	63.7958	10	19	0	695	729	743	6.02106e-16	9.28115e-14	GTR1_CHICK
bHd02492.1	0.87127	0.74353	0	5.919	10.2873	6.69775	13.3567	8	13	0	99	127	103	5.9948e-07	1.60692e-05	CP2U1_MOUSE
bHd02495.1	0	1.20993	4.76096	45.9099	34.2059	47.6952	21.0531	0	4	6	145	76	150	0.00070945	0.0056756
bHd02503.1	0.564444	0.339153	0	109.366	847.222	1.64758	954.801	1	1	0	307	2207	4	8.85512e-08	2.9011e-06
bHd02505.1	0	0	0	12.6439	3.35914	0.176465	161.795	0	0	0	78	14	1	0.00107633	0.00791796
bHd02517.1	0.57905	0.34699	0	57.3999	77.5774	64.4707	194.386	1	2	0	195	194	213	6.16256e-14	6.27018e-12
bHd02521.1	0	0.0608807	2.62383	18.9273	29.3396	20.9346	24.8505	1	1	6	229	266	262	3.56625e-06	7.4137e-05	RHCL2_DANRE
bHd02522.1	1.35144	0.732683	2.77841	13.0282	24.4091	12.9942	10.1625	11	10	17	206	280	204	0.000220311	0.00222087	RHBG_DANRE
bHd02531.1	71.527	43.4961	50.607	183.16	201.279	195.873	3.50155	454	465	230	2046	1651	2122	0.000312406	0.00292145	IST1_BOVIN
bHd02536.1	20.1523	8.79134	9.7486	40.9944	48.9106	30.3309	3.09948	93	67	34	329	295	245	0.000358388	0.00326894	GDAP1_MOUSE
bHd02550.1	0	0	0	3.66627	3.57067	3.52178	107.587	0	0	0	31	21	29	0.000106031	0.00122555
bHd02563.1	0.708636	0.839718	0	217.334	378.593	122.498	435.844	1	2	0	590	766	322	3.89117e-18	8.2676e-16
bHd02565.1	0.116596	0	0	18.4806	17.132	18.5083	249.87	1	0	0	311	211	308	1.04511e-12	8.83026e-11
bHd02566.1	0.203225	0	0.439694	4.5873	6.27443	8.9275	26.6371	2	0	5	87	95	168	0.000508971	0.00433585	CP2A9_MESAU
bHd02571.1	16.045	9.5728	6.18903	26.5301	22.1928	18.991	2.12224	223	227	58	665	414	452	0.000338446	0.00312053	VPS51_XENLA
bHd02670.1	0.000775067	0	0	2.36934	5.02791	0	73.4036	0	0	0	25	23	16	0.000249339	0.00246159	COE3_XENLA
bHd02673.1	0	0.293789	0	13.1942	21.3787	23.8646	148.398	0	4	0	204	242	368	1.61027e-11	1.12938e-09	MARF1_CHICK
bHd02674.1	0.161904	1.25052	3.18317	14.7798	23.6113	19.9495	12.4245	3	15	15	179	217	238	0.000904457	0.00692507
bHd02703.1	0.694816	0.150418	0	6.60937	7.33741	6.31581	21.4366	14	7	0	233	185	209	3.33936e-10	1.82065e-08	NEP_MOUSE
bHd02723.1	15.5638	8.87655	4.34521	27.3748	25.9729	27.2607	2.79061	467	446	101	1380	988	1373	0.000306328	0.00288328	WHITE_DROME
bHd02728.1	0.327276	0	0.449726	68.53	61.6057	94.5242	256.168	1	0	1	404	269	547	4.77979e-15	5.85241e-13
bHd02742.1	1.9176	1.25388	0	11.893	5.74865	3.46785	6.45258	11	11	0	129	41	34	0.0010017	0.0075417
bHd02746.1	1.04032	0.370301	0.881838	3.53014	4.01526	5.76323	5.56274	11	8	6	64	57	105	0.000329929	0.00306744
bHd02757.1	4.66035	0	0	1001.14	355.651	933.771	481.175	11	0	0	4120	1099	3742	3.33342e-12	2.64622e-10
bHd02760.1	0	0.736528	0	5.14544	6.06375	8.08658	23.0665	0	9	0	66	60	98	0.00031235	0.00292145	MSOX_ARTST
bHd02761.1	19.3618	10.8323	5.5376	29.4663	31.4194	26.9212	2.45054	416	398	83	1133	878	992	0.000462838	0.00402071	AT2B3_RAT
bHd02772.1	0	0.253527	0	5.23328	4.55306	3.70537	38.1632	0	1	0	25	15	16	0.00029055	0.0027727
bHd02773.1	0.407183	0.0809074	0	19.3347	15.9626	19.4399	93.0762	7	2	0	552	338	536	1.97805e-17	3.61757e-15	S26A4_HUMAN
bHd02776.1	0.346985	0.411347	0.493633	228.76	253.865	202.13	506.489	4	2	1	1313	1069	1122	7.32793e-34	2.79852e-30
bHd02781.1	0.481452	0.717745	0	12.7873	4.07604	8.56156	19.5697	3	7	0	102	29	72	8.94816e-06	0.000156235
bHd02815.1	0	0.231451	0.551537	130.916	136.723	128.317	448.427	0	2	1	651	500	626	7.42479e-21	2.7506e-18	HPGDS_HUMAN
bHd02818.1	0	0.484343	0	9.94645	13.7784	12.0136	61.1601	0	1	0	23	22	35	6.84364e-05	0.000844771
bHd02819.1	0	0	0	2.36813	3.71821	5.14745	112.338	0	0	0	23	28	43	7.24215e-05	0.000885233
bHd02834.1	0.683372	0	0	35.5836	27.9246	0.398931	81.5795	3	0	0	311	184	3	7.84023e-05	0.000943963
bHd02853.1	2.53574	0.42007	0	11.7868	12.2577	15.1008	12.8101	21	5	0	169	128	205	3.90197e-05	0.000529846	AAAD_BOVIN
bHd02856.1	0	0.265076	0	48.7824	73.038	91.6347	584.687	0	1	0	219	246	397	8.59865e-12	6.33843e-10
bHd02857.1	18.5986	29.2154	25.6556	432.301	353.521	490.218	17.3447	62	140	54	2190	1361	2442	8.43391e-11	5.22975e-09
bHd02862.1	0	0	0	2.21015	4.67545	0.379094	72.6469	0	0	0	40	60	7	0.000125863	0.00141186	CHIT1_HUMAN
bHd02863.1	16.6476	11.2059	3.96924	54.3465	49.5982	78.8015	5.72464	120	145	22	714	485	1008	5.56311e-06	0.000105897	MDH_METFV
bHd02888.1	17.5989	24.6344	46.8373	3410.05	2259.59	3023.92	97.4936	7	15	12	2302	1115	1940	3.1711e-18	6.94183e-16
bHd02894.1	0.20952	0.123735	0	36.2806	33.711	55.8086	290.361	1	2	0	346	235	511	5.43059e-15	6.53843e-13	CRIS3_HUMAN
bHd02896.1	0	0.22254	0	3.78376	16.2253	0.758933	64.3889	0	2	0	38	126	7	0.000162988	0.00175212	CRIS2_HUMAN
bHd02900.1	6.15189	2.62364	6.96352	74.2113	91.5308	148.571	19.8442	15	11	11	329	294	638	1.46836e-08	5.78062e-07	PGSC2_DROSI
bHd02908.1	0	0.253556	0	31.4635	21.3743	31.2776	237.913	0	1	0	153	83	153	1.79834e-09	8.38142e-08
bHd02911.1	6.94269	9.70822	8.92307	55.7898	69.3382	101.42	8.82403	21	41	15	257	230	437	3.07548e-06	6.59267e-05
bHd02914.1	0.92401	3.31351	9.9138	214.937	194.189	366.204	54.4041	2	12	17	912	606	1498	1.15878e-06	2.87172e-05
bHd02917.1	94.3653	76.0231	16.8887	1656.66	2949.44	2585.67	38.3813	82	106	12	2561	3417	3885	3.42712e-19	9.16946e-17
bHd02919.1	0	0	0	17.6167	14.9301	17.6202	501.67	0	0	0	210	125	211	1.47325e-08	5.78412e-07
bHd02925.1	111.542	10.5654	5.68144	24417.1	11378.1	21568.2	448.541	71	10	2	24622	8475	21138	4.76705e-19	1.20832e-16	CAHS
bHd02926.1	43.0478	4.4819	0.790914	8731.8	4039.2	7573.91	420.17	192	36	2	64097	22180	54217	7.70108e-16	1.13536e-13
bHd02927.1	9.51535	0.832136	0.788953	2299.29	2435.56	2898.68	679.355	21	1	2	6091	4728	7360	7.29603e-20	2.10826e-17
bHd02928.1	0	0	0	15.6103	34.3876	44.0474	940.453	1	0	0	74	102	171	2.34947e-08	8.77134e-07	HYEP1_CTEFE
bHd02929.1	0	0	0	6.84605	10.2688	13.4667	305.815	0	1	0	17	17	34	0.000223822	0.00225036
bHd02930.1	3.60785	0.804006	0.00220835	289.959	304.859	361.662	211.889	11	4	1	3085	2434	3771	5.91072e-34	2.79852e-30
bHd02931.1	0	0	0	23.7721	46.3108	49.641	1197.24	1	0	0	120	170	258	6.45854e-10	3.36843e-08
bHd02938.1	5.85199	5.8683	1.17592	18.8153	13.2765	13.3573	3.4971	39	67	7	232	113	152	0.00107957	0.00793245	ENDOU_MOUSE
bHd02959.1	0.38566	0.185301	0	1.52351	2.70977	3.88348	12.0972	5	1	0	23	25	33	0.000971031	0.00738471	MOD5_MOUSE
bHd02962.1	2.96474	0.837799	0	8.9265	14.8016	10.1909	8.69152	36	32	1	176	183	172	0.000299317	0.00284115	MOD5_MOUSE
bHd02991.1	0	0.307528	0	1.84944	1.60281	2.41298	14.3922	0	3	0	22	13	26	0.00120718	0.00866236	CRIS3_HORSE
bHd03031.1	0	0	0	10.5734	14.8129	8.41496	338.013	0	0	0	102	97	73	4.97889e-07	1.37281e-05	AK1A1_BOVIN
bHd03045.2	3.98061e-08	0.650832	0.00125523	6.0028	8.08185	5.71499	26.3263	32	16	1	156	128	163	0.00012285	0.00138776	SPRI_DROME
bHd03047.1	5.07838	0.336273	0	24.394	27.074	6.40543	10.4945	19	2	0	174	136	47	0.00123607	0.00880611	DHR11_MOUSE
bHd03079.1	0	0.237604	0	1.78725	3.96674	2.30934	23.884	0	3	0	27	44	34	4.44947e-05	0.000590688	NPFR_DROME
bHd03094.1	4.48544	1.79388	6.51134	77.0482	80.869	58.6789	16.8026	15	11	8	130	91	96	1.42859e-06	3.41727e-05
bHd03098.1	3.89773	2.80652	3.90021	20.3663	25.2562	26.858	6.77106	16	21	10	143	139	189	2.18283e-06	4.93544e-05
bHd03120.1	0	0	0	9.08354	4.49702	6.3857	199.663	0	0	0	81	30	56	7.78143e-06	0.000139141
bHd03125.1	0	0.56772	0	17.3307	16.8997	21.4259	83.3528	2	4	0	107	77	130	6.23017e-10	3.26136e-08	CHM4B_XENLA
bHd03132.1	0.950116	0.373454	0	10.2332	3.66275	2.23129	11.3287	3	3	0	60	18	15	0.000511503	0.00435486
bHd03166.1	3.04071	1.07971	0	714.257	4356.77	4.21708	1202.54	3	1	0	799	3394	3	1.15133e-07	3.70478e-06
bHd03167.1	1.3696	0.626933	0	258.742	1709.61	0	938.86	1	1	0	686	3264	1	9.5748e-08	3.12273e-06
bHd03179.1	10.6793	9.0446	3.57154	23.4408	33.9211	23.6716	3.46365	231	324	54	856	920	838	6.43341e-05	0.000805459	FSH_DROME
bHd03187.1	0	0.112833	0	3.63959	11.5286	6.08023	99.8361	0	1	0	37	87	58	1.25605e-06	3.06972e-05
bHd03212.1	0.234159	0.187102	0	2.07395	1.98439	2.45746	12.5001	4	4	0	49	36	59	4.51106e-06	8.98372e-05	S2611_MOUSE
bHd03221.1	5.82899	0.999089	0	11.3173	12.225	16.0965	5.72147	6	2	0	27	24	36	0.00104262	0.00775378
bHd03224.1	1.27868	0	2.10548	23.3384	24.9942	53.0278	29.0918	6	0	8	206	167	454	0.00032774	0.00304906	ENDUD_XENLA
bHd03294.1	0	0.134846	0	32.9892	37.017	53.3898	525.434	0	1	0	282	247	461	2.15307e-12	1.74889e-10
bHd03295.1	0.241287	0	0	5.85785	10.3852	8.38917	72.1745	1	0	0	49	66	76	4.18062e-07	1.17285e-05
bHd03307.1	0	0.240974	0	3.1915	4.20852	2.70852	29.6461	0	3	0	30	31	26	6.16389e-05	0.000776425	SNAB_BOVIN
bHd03315.1	0	0	0	2.25128	3.50537	1.77397	75.3062	1	0	0	25	25	21	8.11048e-05	0.000974067
bHd03350.1	0	0	0	1.72212	2.48514	1.98024	61.875	0	0	0	18	25	24	0.000218377	0.00221101
bHd03353.1	0.499298	0	0	5.66374	11.22	5.24879	36.9308	2	0	0	23	33	21	0.000117159	0.00133495
bHd03398.1	0.445759	0.267253	0	3.38627	2.2686	1.92346	9.3213	5	6	0	71	37	45	2.39335e-06	5.3117e-05	SKEL1_DROME
bHd03418.1	0	0	0	15.5199	10.776	8.54178	348.377	0	0	0	85	46	47	4.33267e-06	8.71844e-05	CHIP_BETVU
bHd03424.1	3.29706	0.775812	7.75397	316.459	399.354	252.504	81.188	5	2	5	809	762	624	7.47146e-19	1.82962e-16
bHd03425.1	4.14841	2.70484	0	14.177	25.7495	20.6954	8.7185	6	10	4	39	45	56	0.000828724	0.00644866
bHd03432.1	0	1.2608	0	7.11339	8.15805	9.02585	17.8552	0	3	1	21	16	29	0.00123528	0.00880477
bHd03448.1	0.394395	1.09799	0	4.01532	5.77675	3.60999	8.41634	3	14	0	59	63	53	0.000492366	0.00421928
bHd03473.1	9.61509	4.6115	2.16805	28.2862	19.2971	19.9167	4.09224	128	110	20	667	348	459	3.33052e-06	7.02472e-05	SC6A9_XENLA
bHd03530.1	0	0	0	3.56111	3.53925	1.93705	90.3741	0	0	0	42	31	24	5.33668e-05	0.000688432	TRFR_CHICK
bHd03567.1	4.04198	0.71332	6.26609	173.453	224.976	223.544	55.9258	41	10	42	2813	2710	3554	1.30001e-08	5.14591e-07
bHd03568.1	0.676311	0	0	23.2353	27.4459	29.567	103.371	2	0	0	77	66	91	2.43911e-08	9.01286e-07
bHd03569.1	106.934	115.587	19.6657	5383.41	3128.36	5279.12	56.9197	343	640	46	30313	13059	29008	8.37532e-18	1.65763e-15
bHd03600.1	14.1867	3.51542	5.26634	39.7788	39.1086	38.8908	5.10559	176	71	40	789	586	773	2.85046e-05	0.000412247	CP2J6_MOUSE
bHd03609.1	0	0	0	4.18177	1.51398	3.93426	96.3001	0	0	0	36	9	33	0.000220246	0.00222087
bHd03610.1	0	0	0	3.61142	1.42729	5.65765	106.964	0	0	0	35	13	55	8.33143e-05	0.000996461
bHd03612.1	63.9673	46.9016	152.185	5953.8	8563.11	11802.5	100.015	84	95	133	12922	13691	24861	8.14289e-13	6.96817e-11
bHd03613.1	0	0	0	4.67864	3.03903	2.07183	97.895	0	0	0	25	10	10	0.00105096	0.00779343
bHd03617.1	0	0	0	5.56923	7.76246	5.87733	192.09	0	0	0	53	52	57	6.04135e-06	0.000113064
bHd03630.1	23.0122	4.54683	1.56344	4484.9	2623.07	3916.32	377.254	46	16	2	15622	6757	13236	1.81738e-28	2.38705e-25
bHd03644.1	0.288882	0	0	7.9557	7.49658	8.54352	61.7046	7	0	0	320	222	343	3.65824e-09	1.6213e-07	CSC1_MOUSE
bHd03650.1	2.7098	0	7.86742	79.7953	63.8611	68.2541	19.847	2	0	5	121	70	103	0.000656611	0.00535066
bHd03670.1	0.786396	3.80375	0	24.5235	20.6811	28.0788	15.625	3	18	0	119	72	128	0.000136541	0.00151244
bHd03671.1	0	0.507506	4.91233	241.931	120.276	196.732	101.26	0	2	6	565	216	462	3.02955e-06	6.50386e-05
bHd03695.1	0.461289	0.330385	0	2.60812	1.42379	2.3161	7.11921	6	6	0	55	21	47	0.000330839	0.00307393	NAD1_CAEEL
bHd03718.1	0	0	0	1.73299	3.2521	2.75294	77.3803	0	0	0	26	34	39	5.32793e-05	0.000687917	KCNA1_HUMAN
bHd03719.1	0.986152	0.978693	0	16.5694	10.5242	14.5963	20.1903	6	13	0	193	92	171	2.96041e-08	1.0801e-06
bHd03729.1	6.75658	1.51391	2.98902	1036.01	641.704	1496.88	279.466	22	9	9	5353	2466	7533	5.13438e-25	4.36362e-22
bHd03732.1	0	0	0	9.50813	7.1044	0.244628	168.572	0	0	0	87	51	2	0.000179214	0.00188449
bHd03775.1	0	0.767065	2.66232	22.044	10.9652	14.2822	13.3993	0	3	3	90	38	55	3.96573e-05	0.000535484
bHd03780.1	0.714	0.141753	0	11.5476	40.0684	0.762611	54.8035	6	2	0	188	486	12	1.49932e-05	0.000242306	OVCH2_RHIAE
bHd03831.1	11.4194	5.45086	6.11934	32.6769	39.8014	48.7218	5.24912	35	20	16	148	127	190	0.00104994	0.0077912	CP2CN_RAT
bHd03838.1	6.37035	2.4282	0	26.8165	33.7054	27.5583	9.89826	14	9	0	110	106	113	1.5585e-06	3.6853e-05
bHd03841.1	0.234523	0	0	26.4894	1.6282	0.273591	84.8707	1	0	0	217	10	2	0.000520186	0.004408
bHd03883.1	0.35165	0	0	1.66127	2.80281	3.96639	18.6659	3	0	0	26	40	62	5.73725e-05	0.000731613
bHd03908.1	0.304237	0	0	27.7316	27.2271	36.5245	226.311	2	0	0	350	252	451	3.3763e-14	3.58682e-12	GLUCL_DROME
bHd03930.1	2.49619	2.36673	6.64	174.58	230.303	392.451	68.7184	14	20	25	1640	1584	3592	1.06039e-10	6.49176e-09
bHd03933.1	2.96384	1.03747	5.47647	44.4267	37.4948	12.7514	9.88464	13	23	20	396	235	133	0.000251869	0.00247888
bHd03935.1	0	0	0	11.2343	0.924539	0	121.588	0	0	0	196	13	0	0.0011167	0.008128
bHd03943.1	13.5705	1.74449	2.81425	43.9131	38.9467	47.1269	7.13067	16	3	2	87	62	96	0.000173726	0.00183883	MIFH_TRISP
bHd03986.1	0	0.149906	0	3.41927	2.82087	8.55299	59.1948	0	2	0	52	34	121	2.41674e-06	5.35537e-05	CP2U1_MOUSE
bHd03992.1	20.213	23.6406	11.0637	47.8418	66.6455	50.0685	2.99098	175	339	65	724	723	691	0.000962652	0.00732792	CSTF2_BOVIN
bHd03998.1	0.53611	0.425964	0	3.69206	4.77152	5.31668	12.9749	6	11	0	79	71	118	4.53378e-06	9.01019e-05	CHIA_HUMAN
bHd04021.1	0.222481	0	0	3.89392	5.30979	3.36923	38.9882	1	0	0	37	35	33	8.11148e-06	0.000143621
bHd04058.1	40.5897	11.9606	30.4932	164.158	166.683	220.194	6.62752	202	97	108	1464	1074	1899	0.000139669	0.00154158
bHd04063.4	1.2033	0.505004	0.602584	0.692575	4.24107	4.33598	3.8449	9	8	0	48	47	70	0.000176493	0.00185993
bHd04083.1	0	0	0	1.66758	1.24033	3.90595	68.1386	0	0	0	13	7	26	0.00108635	0.00796731
bHd04105.1	1.74887	1.70701	0	4.31455	8.27464	8.67466	5.97991	10	13	0	43	59	80	0.00123984	0.00881285	3HAO_RAT
bHd04107.1	2.7777	0.301663	0	379.428	320.335	770.753	462.519	15	2	0	2995	1842	5877	6.37854e-16	9.70075e-14
bHd04108.1	0.722519	0.0713117	0	173.343	110.796	169.48	507.5	8	1	0	2854	1328	2685	4.99422e-22	2.12225e-19
bHd04109.1	35.8527	4.7013	22.2872	144.961	306.778	215.528	10.6014	278	60	114	1902	2948	2806	5.88535e-05	0.000747202	GRAM3_HUMAN
bHd04112.1	0.366157	0.304707	0	8.53551	9.64005	13.5527	41.1593	6	7	0	231	187	354	1.74057e-12	1.42885e-10	NPL11_CAEEL
bHd04128.1	0	0	0	1.83422	3.33396	2.94089	81.0907	0	0	0	12	14	15	0.00107118	0.0078961
bHd04136.1	1.40464	1.25825	3.44397	122.387	68.138	112.299	48.7886	4	7	11	675	270	623	6.01666e-08	2.0358e-06
bHd04137.1	2.83083	13.6904	3.06999	155.681	150.787	203.72	25.9094	9	69	6	860	606	1091	3.51503e-08	1.26018e-06
bHd04138.1	0	1.51549	0	18.3933	7.52647	26.1771	32.2483	0	9	0	96	31	148	0.000517024	0.0043865
bHd04160.1	2.45954	4.91827	8.33099	47.8198	54.4793	46.1029	9.3873	4	11	8	113	93	107	6.53297e-05	0.000814395
bHd04166.1	43.152	38.787	49.1619	245.701	284.877	216.832	5.69668	76	109	57	731	627	619	7.01396e-06	0.000127952	CADF_DROME
bHd04176.1	123.583	59.1973	61.5555	260.085	308.023	375.031	3.85843	970	773	338	3613	3167	5063	0.000113677	0.00129965	ILEUC_MOUSE
bHd04182.1	15.5204	2.11617	7.67056	960.101	440.493	797.292	86.5067	54	13	21	6475	2164	5272	4.08476e-16	6.70644e-14	CAHS
bHd04183.1	4.22009	0	0	68.8785	27.5107	49.2033	33.7013	2	0	0	147	42	105	3.93428e-08	1.38303e-06
bHd04184.1	41.4471	3.70989	10.8605	1759.73	846.037	1475.38	72.725	11	3	1	1055	364	839	6.05896e-17	1.08074e-14	CAHS
bHd04219.1	0	0.2175	0	8.1509	7.8889	2.23385	57.5548	0	2	0	87	64	24	1.31412e-06	3.17463e-05
bHd04225.1	4.78607	0	6.94775	290.001	379.056	447.16	94.3243	2	0	3	239	228	353	6.48134e-10	3.36843e-08
bHd04228.1	1.15653	0.344254	0	18.2973	267.847	19.4291	190.89	6	3	0	176	1970	190	5.37214e-09	2.31002e-07	HLF_HUMAN
bHd04238.1	3.26191	2.6091	4.7352	12.9303	29.4049	38.2143	7.52362	3	4	3	25	36	62	0.000751356	0.00594176
bHd04256.1	0	0.252138	0	6.87688	7.34936	2.02347	46.1459	0	1	0	32	22	8	0.000438788	0.00385878
bHd04277.1	1.40222	0.325113	0	8.29509	8.06391	11.0459	14.9972	19	7	0	196	142	268	2.6825e-06	5.88115e-05	SO4C1_RAT
bHd04280.1	0.320446	0	0	41.2146	26.0825	50.5012	280.175	4	1	0	1001	459	1189	3.72262e-19	9.60436e-17	SO4C1_MOUSE
bHd04283.1	0.233676	0.0464398	0	2.15887	3.05996	2.63313	20.6568	3	1	0	55	55	63	1.40354e-07	4.41794e-06	SO1A4_MOUSE
bHd04289.2	0.581212	0.331467	0	9.82171	3.41382	7.70305	20.6764	4	1	0	104	39	67	1.7808e-07	5.42806e-06	GTR1_HUMAN
bHd04294.1	0.072626	0.130684	0	3.56326	2.01451	2.64192	27.1	2	4	0	95	38	75	9.8925e-08	3.21907e-06	FGFR2_DROME
bHd04329.1	0	0.159776	0	2.11695	3.71303	1.40381	27.8463	0	1	0	15	20	11	0.000910405	0.00696323
bHd04345.1	0	0	0	1.95249	2.36394	2.28865	66.0508	0	0	0	39	35	43	2.46504e-05	0.000364906	CLAT_DANRE
bHd04349.1	0	0	0	2.6307	3.38406	1.36039	73.7515	0	0	0	17	16	9	0.00107995	0.00793245	RAB28_HUMAN
bHd04388.1	0	0	0	2.35255	5.21394	1.7812	93.4769	0	0	0	21	32	17	0.000203935	0.00209265
bHd04390.1	0.747634	0	0	8.05143	15.0913	1.30918	28.8473	2	0	0	41	55	6	0.000513781	0.0043691
bHd04396.1	0	0	0	24.8148	21.0812	27.8317	737.277	0	0	0	189	122	229	1.84903e-08	7.0517e-07
bHd04397.1	0.133326	0	0	36.9197	63.0838	61.6739	692.925	1	0	0	563	697	928	5.53602e-16	8.69396e-14
bHd04402.1	14.6657	3.51919	72.385	597.962	990.411	675.227	24.9653	7	2	18	405	477	425	0.000247589	0.00244909
bHd04403.1	20.3009	8.119	93.3217	1007.83	1069.27	1078.17	25.8965	6	4	20	581	453	585	7.48873e-05	0.00091075
bHd04422.1	2.9598	1.40605	2.10691	9.84001	16.5084	22.2103	7.38787	28	24	14	151	190	342	6.33973e-05	0.000795798	C15A1_DIPPU
bHd04429.1	4.35989	1.30657	13.6476	651.811	711.236	1165.25	130.23	12	6	23	2882	2330	5058	1.01151e-10	6.21887e-09
bHd04440.1	1.4922	0.243027	0	6.69237	5.32968	6.27237	9.96848	12	4	0	99	60	91	1.69964e-05	0.000269823
bHd04444.1	0	0	0	10.6223	5.33978	11.5659	275.28	0	0	0	20	9	20	0.000727449	0.00578436
bHd04468.1	0	0	0	4.73609	4.36369	5.14913	142.489	0	0	0	40	30	45	2.80102e-05	0.000406316	BND7A_AEDAE
bHd04515.1	84.6209	77.8698	76.5682	268.798	297.807	338.841	3.78596	241	369	153	1333	1111	1626	0.000666006	0.0053998	RB18B_DANRE
bHd04518.1	0.316887	0.568291	0	3.21817	5.38053	2.94381	11.7162	1	3	0	20	25	19	0.000433437	0.00382781
bHd04522.1	0.978442	0.779839	0	16.8304	37.2179	47.5818	54.6904	6	8	0	200	324	556	3.21281e-11	2.10039e-09	CGL_MACFA
bHd04531.1	1.40844	0	0	6.56421	12.9582	9.79411	19.435	7	0	0	47	70	69	0.000347198	0.00317891
bHd04537.1	2.24595	1.68683	1.20462	8.41795	17.1081	20.3385	8.75712	8	10	3	57	80	143	1.67902e-05	0.000267458
bHd04549.1	0	0	0	5.1599	29.5591	14.5983	493.173	0	0	0	35	139	95	1.73849e-06	4.04472e-05
bHd04555.1	133.819	96.1808	30.0979	479.008	558.469	644.676	6.4649	382	458	56	2316	2011	3063	9.40847e-07	2.35587e-05
bHd04580.1	1.80536	1.07559	0.730482	14.9424	16.9262	2.72126	9.31982	9	8	2	112	93	19	0.000288616	0.00275789
bHd04601.1	2.18328	4.09797	7.53757	66.407	128.57	126.307	23.0827	22	73	56	1172	1692	2198	2.97787e-06	6.40243e-05	TSAL_GEOSL
bHd04628.1	0	0	0	154.073	0	7.80143	1618.74	0	0	0	243	0	10	0.000982512	0.00743913
bHd04641.1	2.66967	0.159292	0.187994	603.04	5.98857	26.1777	203.791	25	3	1	9329	69	403	7.17529e-07	1.87127e-05	CHI6_ORYSJ
bHd04645.1	0.732272	0	0	2.49561	3.84434	3.60067	11.944	6	0	0	33	40	49	0.00106326	0.00785783	SNO1_TYRJA
bHd04649.2	0.0361055	0.00286819	0	3.51265	3.06801	0.219654	48.9324	2	0	0	61	37	35	1.04037e-06	2.59606e-05	VGFR2_DANRE
bHd04660.1	0.222426	0	0	57.3761	0.512731	16.0837	229.425	1	0	0	507	4	131	3.91659e-06	7.98122e-05	CEL2A_MOUSE
bHd04664.1	0.156092	0.0934211	0	23.3067	0.600853	4.18036	80.363	1	0	0	284	6	53	1.73392e-05	0.000274088	SPB9_HUMAN
bHd04678.1	4.14253	4.97021	0	1016.57	0	172.285	129.045	4	5	0	930	0	150	0.00100298	0.00754741
bHd04687.1	0.0898633	0.107613	0	7.05684	0.277262	1.46844	29.5907	1	3	0	179	3	30	0.000699568	0.00561208	OVCH2_RHIAE
bHd04713.1	0.376284	0	0	59.2372	15.0836	5.26339	167.094	1	0	0	339	56	25	7.85598e-07	2.02323e-05
bHd04741.1	4.61831	9.55337	7.95478	221.54	253.543	349.791	37.1123	41	119	43	3080	2590	4719	1.17709e-13	1.1491e-11
bHd04742.1	1.31062	0.258914	0	256.436	373.473	508.491	681.867	3	1	0	1161	1254	2281	8.2312e-23	3.96414e-20
bHd04744.1	1.03424	2.45223	0	16.3452	11.1685	14.4921	11.7123	3	12	0	91	47	81	3.92036e-05	0.000531345
bHd04792.1	0.830292	0.164125	0	47.8764	54.5161	61.3201	149.589	5	1	0	355	297	454	2.66843e-15	3.41181e-13
bHd04795.1	14.3441	14.7901	3.42663	161.483	201.446	279.342	19.6649	50	84	8	1039	980	1780	1.24525e-11	8.86272e-10
bHd04796.1	0	0.0866067	0	15.0422	0.898416	1.70422	94.5563	0	1	0	219	8	24	4.6091e-05	0.000607594
bHd04797.1	1.57134	1.40811	0	14.9537	23.149	39.7716	25.2884	8	19	2	163	141	299	6.70577e-08	2.24791e-06
bHd04800.1	0	0.508817	0	5.58488	9.35367	11.5692	43.5398	0	1	0	12	14	19	0.00103875	0.00773772
bHd04805.1	1.61578	12.601	18.7645	152.805	219.733	421.178	23.9929	2	14	9	181	207	489	2.13463e-05	0.00032603
bHd04817.1	0.518943	0	0	4.54274	4.9935	4.63305	22.8927	3	0	0	39	34	42	1.40055e-05	0.000229502
bHd04839.1	44.2437	38.6642	45.2196	339.109	464.446	452.664	9.7968	119	183	89	1595	1640	2041	5.53981e-08	1.89666e-06
bHd04928.1	2.62333	0.346229	0.404144	60.1125	203.85	118.15	110.001	9	3	1	412	1011	779	5.12587e-16	8.1383e-14	GIL_DROME
bHd04947.1	0.687719	0	0	8.95834	11.949	6.41732	34.6883	2	0	0	49	53	34	1.41465e-06	3.38953e-05
bHd04977.1	24.6329	14.4594	9.76503	38.2628	50.5815	36.4882	2.56004	195	188	54	534	480	465	0.000231491	0.0023178	DJB12_MOUSE
bHd04979.1	0.672761	0	0	5.70359	7.26339	12.8868	33.4564	1	0	0	15	16	35	0.000321808	0.00299967	VATF_MANSE
bHd05023.1	5.49195	2.71756	2.28095	21.6179	31.6701	38.9404	8.70863	60	50	18	423	454	724	2.16836e-08	8.17975e-07	CART_DROME
bHd05028.1	0	0	0	30.0312	34.9552	44.7804	1097.67	0	0	0	97	88	144	2.68251e-07	7.87741e-06
bHd05029.1	0	0	0	8.44971	6.40773	5.8292	206.866	0	0	0	34	21	24	0.000115906	0.00132171
bHd05030.1	0	0	0	3.52878	3.91387	5.98152	134.242	0	0	0	13	9	19	0.00120817	0.00866286
bHd05046.1	0	0	0	6.00946	4.93415	5.64785	165.915	0	0	0	98	56	87	1.06682e-06	2.65749e-05	CTRA_BOVIN
bHd05051.1	0	0	0	2.49587	3.52091	5.33309	113.499	0	0	0	37	38	70	1.39639e-05	0.000229261	CP2U1_BOVIN
bHd05053.1	0	0	0	0.714121	4.05798	2.70212	74.7422	0	0	0	6	30	28	0.000466767	0.00404307	ST1B1_CANLF
bHd05056.1	0.313825	1.12014	0	5.18446	10.4609	9.91058	16.6601	1	7	0	33	49	62	0.000150298	0.0016364	ST1E1_BOVIN
bHd05058.1	0	0	0	5.24101	10.0344	9.69169	249.671	0	1	0	14	19	20	0.000472001	0.00407376
bHd05067.1	0.197964	0	0	2.63163	2.38563	1.88813	23.1752	1	0	0	24	24	22	8.83647e-05	0.00104819	ST3A1_RABIT
bHd05069.1	0	0.124692	0	13.4363	5.50834	10.5151	131.112	0	1	0	124	36	97	1.537e-07	4.78591e-06	ST1C2_MOUSE
bHd05109.1	0.691941	0.235384	0.559604	2.74114	11.2235	10.1795	15.2144	8	4	5	53	167	194	2.33988e-05	0.000348882
bHd05113.1	0.77692	0.636579	0	5.71123	6.74286	6.44512	12.4871	8	11	0	116	104	125	2.50743e-08	9.24168e-07	MYCT_HUMAN
bHd05118.1	4.27322	2.7933	4.23301	16.565	24.9356	45.1465	7.60094	45	45	37	310	353	810	0.000490304	0.00420607	NLGNX_HUMAN
bHd05162.1	0	0	0	2.85882	2.03242	2.30274	71.9398	0	0	0	24	12	22	0.000391144	0.00349792	C1GLT_CAEEL
bHd05163.1	0	0	0	2.41766	2.88405	1.56102	68.6273	0	0	0	27	24	16	0.000216098	0.00219361
bHd05177.1	0	0	0	3.5794	3.41333	3.42677	104.195	0	0	0	47	33	45	1.89595e-05	0.000296137
bHd05217.1	1.92542	1.45353	0	14.3984	8.70497	13.5233	10.5281	34	43	0	428	192	409	0.000394641	0.00352396	SO5A1_HUMAN
bHd05239.1	0.117953	0	0	6.82192	7.04495	6.20537	92.0944	1	0	0	123	86	110	3.16656e-09	1.42082e-07
bHd05250.1	0	0.555431	0	1.92012	5.49177	3.42095	16.5278	0	3	0	15	28	27	0.000768704	0.00604914
bHd05315.1	0.106025	0	0	6.50796	3.75563	0.12323	50.4153	1	0	0	127	49	2	0.000219206	0.00221629
bHd05317.1	0.152809	0	0	4.16489	4.61597	3.4883	48.5313	1	1	0	57	48	46	1.59587e-07	4.92674e-06	SMOX3_SCHMA
bHd05331.1	30.8851	3.67676	14.8804	127.817	299.03	239.708	13.4543	347	68	112	2563	4425	4667	5.53484e-06	0.000105498	TREA_HUMAN
bHd05364.1	222.437	154.82	136.162	484.198	454.221	479.296	2.76078	850	966	371	3232	2253	3128	0.000661248	0.00537329	PRLD1_CHICK
bHd05365.1	5.33061	1.59892	0	97.6033	145.533	111.369	50.4309	6	3	0	225	227	235	5.51718e-15	6.58779e-13
bHd05366.1	0	0	0	7.26352	6.11567	4.62301	180.022	0	0	0	21	15	14	0.000571362	0.00477446
bHd05369.1	0.616895	0	0	2.32829	2.22588	2.87733	10.3662	3	0	0	22	14	26	0.00137385	0.00953841
bHd05373.1	3.97635	4.75906	0	45.4855	47.3157	24.6896	13.2977	6	10	0	112	81	56	1.44345e-07	4.5337e-06
bHd05382.1	2.25981	0.7226	0.0750441	11.3067	11.6215	13.6889	11.597	48	24	2	428	319	483	4.85359e-07	1.34339e-05	CHAO_DROME
bHd05440.1	0.121569	0.0720524	0	3.42606	3.08975	5.29454	40.2231	1	1	0	59	38	79	3.08426e-07	8.89449e-06	TRPA1_DROME
bHd05441.1	2.46372	0	0	13.9517	26.6513	25.9769	25.97	1	0	0	12	14	22	0.000923549	0.00705256
bHd05442.1	0.911177	0.181739	0	10.1614	11.6827	14.9228	30.821	6	3	0	126	109	191	9.22193e-10	4.61033e-08	TRPA1_DROME
bHd05444.1	0	4.66191	0	35.2056	69.053	88.7652	40.535	0	2	0	19	26	48	0.000111557	0.00127919
bHd05447.1	0	0	0	4.37255	5.83013	0	102.027	0	0	0	58	59	0	0.00129692	0.00912791
bHd05448.1	0	0	0	37.3487	43.8501	44.9224	1261.21	0	0	0	45	39	53	1.32601e-05	0.00022021
bHd05455.1	0	0	0	2.38785	2.75862	0.946494	60.9296	1	0	0	29	23	11	0.000251162	0.0024753
bHd05477.1	36.5913	16.9809	4.45686	78.0334	99.8394	88.6429	4.5849	273	222	29	1073	1006	1171	3.98673e-05	0.000537817	I2BLB_XENLA
bHd05484.1	0	0	0	6.5535	9.068	8.50237	241.239	0	0	0	44	40	58	1.20204e-05	0.000202177	OPSD2_MIZYE
bHd05521.1	62.2795	46.6884	10.6368	158.921	223.21	163.378	4.55712	477	607	59	2229	2238	2192	5.64507e-05	0.000721131	IFRD1_HUMAN
bHd05547.1	1.90403	0	0	132.083	599.516	0	365.064	2	0	0	270	932	0	0.000151057	0.00163973
bHd05594.1	0.141414	0	0	3.37361	5.13747	1.23613	40.3755	1	0	0	45	58	13	3.33886e-05	0.00046744
bHd05620.1	0.223971	0	0	4.29588	3.6171	4.03729	36.8869	1	0	0	39	25	32	1.47637e-05	0.0002394
bHd05625.1	0	0	0.210954	3.19449	2.63471	2.42107	26.5321	0	0	1	43	26	30	1.26276e-05	0.000210954	FUT2_HUMAN
bHd05626.1	0.26979	0	0	6.1385	4.22991	4.03301	38.9449	3	0	0	143	72	94	1.13882e-09	5.62126e-08	ANPRC_HUMAN
bHd05628.1	0.285756	0.0849883	0	10.4658	0.988167	4.89163	34.7229	5	1	0	179	12	74	9.441e-05	0.00110765	CP3AO_SHEEP
bHd05631.1	22.6601	1.21809	15.9634	130.624	212.22	238.535	14.5557	187	19	96	1914	2298	3336	0.000204886	0.00209794	CP3AT_PIG
bHd05634.1	86.9389	76.9768	42.7543	217.353	260.493	261.145	3.57398	334	485	114	1435	1294	1685	2.22854e-05	0.000335752
bHd05635.1	4.51612	0	0	295.382	722.33	790.97	391.819	2	0	0	270	468	676	1.51883e-13	1.45325e-11
bHd05645.1	0	0	0	13.1284	11.3924	12.0099	365.307	0	0	0	98	66	82	8.33638e-07	2.12798e-05
bHd05653.1	0	0	0	4.66256	5.51362	2.62867	128.048	0	0	0	25	21	16	0.000275508	0.00266614
bHd05773.1	0	0	0	6.56483	3.21545	1.0999	108.802	0	0	0	66	23	11	0.000131235	0.00146416
bHd05820.1	1.80832	2.70829	0	35.0969	58.6732	53.4911	31.8981	11	23	0	318	403	450	5.5117e-09	2.363e-07	CBR3_HUMAN
bHd05872.1	3.69223	2.55542	2.26054	58.03	46.9687	67.7106	20.0634	53	66	25	1407	839	1598	3.60164e-16	5.98121e-14
bHd05883.1	1.08359	0.32276	0	286.255	306.232	1.4256	394.273	5	2	0	2091	1613	10	4.09583e-08	1.43284e-06
bHd05959.1	7.68731	0	0	21.9135	53.1234	30.0418	13.4936	16	1	4	77	138	128	0.000577247	0.0048125
bHd05970.1	0.424723	0	0	12.0503	11.5008	0.124886	45.1209	2	0	0	108	83	1	0.000849875	0.00657334	CRVP1_NAJKA
bHd05971.1	0.522821	0.0890591	0	9.73002	3.74324	6.795	28.4715	8	2	0	256	71	167	3.43474e-08	1.24154e-06	LRP1_CHICK
bHd05976.1	0	0.136064	0	3.08597	3.50411	2.58211	38.8547	0	2	0	53	44	41	6.13828e-07	1.63326e-05	MOT13_HUMAN
bHd05984.1	5.34337	4.83063	7.1686	19.7259	29.2813	33.8827	4.75215	10	16	9	69	85	115	0.000913506	0.00698325
bHd05989.1	0.171193	0.101778	0	32.7578	65.8345	67.0642	444.154	1	1	0	378	537	757	5.02142e-16	8.06106e-14	DCTD_RAT
bHd06000.1	0.216278	0	0	2.24137	3.61352	3.14764	28.464	3	0	0	62	78	89	1.55362e-07	4.81689e-06	S26A6_MOUSE
bHd06013.1	0	0	0	30.1756	21.8344	0.472931	524.829	0	0	0	76	39	1	0.000438814	0.00385878
bHd06016.1	0.694215	1.65071	2.43666	34.8342	47.4695	114.14	40.2418	2	9	5	192	193	622	1.04118e-07	3.38045e-06
bHd06031.1	0	0.522044	0	13.3167	17.2058	11.6884	67.8584	1	2	0	58	57	54	5.20721e-08	1.8085e-06
bHd06037.1	0.90286	0.180534	1.5104	12.4699	16.4162	13.1178	15.5928	7	2	10	165	155	165	0.000307972	0.00289165	GST4_CAEEL
bHd06038.1	0	0.460857	0	11.2657	14.7723	8.02452	60.733	0	2	0	55	55	43	3.43422e-07	9.78652e-06	GST_ANOGA
bHd06058.1	0	0	0	3.93363	25.6231	0.176606	297.333	1	0	0	27	126	1	0.000658433	0.00535946	SODC_YEAST
bHd06064.1	0	0	1.17764	23.1381	21.3209	33.4847	61.006	2	0	5	117	73	153	0.000472829	0.00407847
bHd06074.1	6.77418	0	13.1117	230.168	467.595	317.446	50.7963	4	0	4	213	329	284	8.22156e-08	2.71199e-06	T23O_CAEEL
bHd06075.1	0.718624	0.431769	8.02426	121.649	239.331	169.283	57.1734	1	1	9	346	519	461	1.91005e-05	0.000298017
bHd06076.1	1.86703	0	4.4158	79.4008	186.387	119.288	60.3299	4	0	6	244	450	356	4.38446e-06	8.81038e-05	T23O_DROSI
bHd06090.1	0	0	0	23.5979	23.1568	0	467.547	0	0	0	106	79	0	0.000558417	0.0046989
bHd06091.1	0	0	0	17.4413	20.4444	0.36816	382.539	0	0	0	164	138	3	1.71769e-05	0.000271821	CTCF_HUMAN
bHd06099.1	0	0.159453	0	1.80732	3.50168	1.40276	25.8689	0	1	0	13	17	11	0.00140183	0.00970465	DUS14_MOUSE
bHd06115.1	0.350967	0.104337	0.748024	46.4246	69.4482	64.4488	138.355	4	1	1	530	590	719	1.96313e-20	6.4462e-18
bHd06133.1	0.874095	0.69322	0	3.92685	6.27024	3.87843	8.44203	4	4	0	28	30	26	0.00024943	0.00246159
bHd06152.1	0	0	0	2.88244	3.82621	3.12508	98.3373	0	0	0	43	40	49	1.50567e-05	0.00024306
bHd06157.1	41.7222	31.349	7.25884	155.245	138.152	128.516	5.24571	220	262	25	1375	910	1095	1.04783e-05	0.000179585	RN170_BOVIN
bHd06159.1	5.11055	3.99564	8.89003	44.2536	71.4076	62.1965	9.82844	52	59	72	677	861	971	0.000573083	0.00478607
bHd06164.1	1.03764	0	0	28.6119	26.6558	35.5556	79.8348	3	0	0	108	71	126	9.98467e-09	4.08644e-07
bHd06166.1	32.3776	9.10869	26.7276	2336.12	2184.19	2899.6	108.615	100	48	53	13113	9057	15679	2.02583e-23	1.08405e-20	CAHS
bHd06196.1	0.802526	0.853234	0	2.47871	4.75466	4.27958	6.55725	9	18	0	56	79	90	0.000948731	0.00722576	GPV_MOUSE
bHd06217.1	6.43404	33.6352	13.3429	173.327	413.341	327.888	17.0906	11	69	14	386	676	710	3.11267e-06	6.63302e-05
bHd06228.1	0.481035	0	0	2.71885	3.17579	1.90377	13.4216	9	0	0	99	80	65	0.000319197	0.00297725	TRPA1_DROME
bHd06231.1	17.8481	4.27296	5.60988	71.3795	62.593	77.8424	7.61077	322	139	74	2307	1489	2461	1.27957e-07	4.07209e-06	CHK1_RAT
bHd06304.1	0.0767661	0	0	6.76028	24.578	7.96604	222.352	2	0	0	171	466	206	3.15486e-11	2.09947e-09
bHd06305.1	2.2383	4.54075	6.85442	40.8085	56.1253	53.0556	10.9214	36	124	83	1172	1202	1466	0.000175669	0.0018526
bHd06321.1	0.690354	7.37636	0	59.6759	96.364	79.7389	28.8707	1	19	0	169	196	220	3.7244e-05	0.000510048
bHd06335.1	177.253	151.476	82.552	334.913	367.046	363.895	2.59092	1590	2291	526	5246	4282	5606	0.000720442	0.00574762	SAP_BOVIN
bHd06347.1	45.0624	8.42656	17.6114	142.914	164.425	176.459	6.79488	338	102	96	1850	1606	2230	3.46233e-05	0.000481461	PHKG2_BOVIN
bHd06349.1	1.80275	0.484907	0	22.7688	24.3723	29.9264	32.2775	13	10	0	421	317	497	9.60211e-14	9.56768e-12	VMA5A_HUMAN
bHd06373.1	0.568963	0.337672	0.318063	4.82581	16.4934	9.49002	23.2576	5	7	2	84	210	157	8.84053e-09	3.67035e-07
bHd06377.1	0.222228	0.354277	0.315281	1.96907	3.08409	1.64169	6.7503	4	12	3	54	70	42	0.000173465	0.00183867	KKCC_CAEEL
bHd06416.1	0	0.30452	4.36056	45.3415	52.2111	68.4426	34.8358	0	1	6	171	150	255	0.000339439	0.00312769
bHd06428.1	0.145406	0	0	1.5645	3.24101	2.7956	30.9736	1	0	0	21	35	39	3.63925e-05	0.000502741
bHd06475.1	0.225094	0.403922	0	4.07115	5.70939	6.4137	22.2138	1	3	0	40	35	52	3.4745e-06	7.27529e-05
bHd06490.1	4.31663	2.29816	4.47796	70.7055	133.856	95.3061	26.7912	20	17	14	610	835	801	1.48565e-13	1.43098e-11
bHd06491.1	0.921747	0.220842	0	14.8514	18.2065	0.428932	26.9492	5	2	0	157	143	6	0.000167573	0.00179324
bHd06511.1	0	0	0	6.6774	2.90669	0.0918653	96.7596	0	0	0	86	28	1	0.000524571	0.00443736
bHd06570.1	0.210493	0.500358	0	2.14069	1.77923	4.89165	10.8671	2	8	0	40	24	94	0.000599344	0.00497376	PGBM_MOUSE
bHd06582.1	0.751037	0.179317	0	2.92728	3.71194	1.88124	8.26945	11	4	0	70	73	49	5.21068e-05	0.000675192	NR1D1_MOUSE
bHd06586.1	0	0	0	4.1641	3.58922	2.49184	102.452	0	0	0	23	12	12	0.000778212	0.00611459
bHd06598.1	0.945807	0.561495	4.48992	28.0669	22.7963	26.008	12.6076	3	4	10	167	112	159	0.000446055	0.00391451	PROH4_CAMFO
bHd06618.1	0	0	0	2.18606	4.79344	5.28771	122.672	0	0	0	8	13	20	0.00127094	0.00898361
bHd06629.1	15.1774	8.23846	5.40115	28.0988	47.4516	39.5181	3.97927	153	139	42	497	632	688	3.51555e-05	0.000488391	CCNL2_HUMAN
bHd06681.1	0	0	0	13.9509	19.0516	24.7447	577.472	0	0	0	69	71	137	8.36808e-07	2.12936e-05
bHd06682.1	0	0	0	3.68014	1.35489	2.27908	73.1411	0	0	0	48	16	33	7.62259e-05	0.000924695
bHd06683.1	0	0.158253	0	6.64969	1.93465	6.00504	56.4926	0	2	0	98	22	85	1.99334e-06	4.58594e-05
bHd06692.1	1.80129	1.07551	0	9.35877	4.62306	7.00911	7.05151	13	9	0	89	33	74	0.000716891	0.00572562	NAS15_CAEEL
bHd06693.1	0	0.285018	0	1.3636	4.26265	3.35821	23.3352	0	2	1	15	22	31	0.000700977	0.00562026	BMP1_XENLA
bHd06697.1	0.275053	0.495672	0	11.2784	11.3114	16.2133	44.5641	1	3	0	78	60	109	1.79086e-08	6.86323e-07
bHd06698.1	0	0	0	1.88647	4.738	6.23839	128.629	0	0	0	23	40	68	2.69684e-05	0.000393711
bHd06707.1	20.408	2.52785	16.9264	106.617	112.493	140.411	8.99652	191	38	109	1735	1374	2247	0.000570797	0.0047725	CP2J5_MOUSE
bHd06727.1	0.195029	0.116268	0	18.7241	22.2772	22.4895	154.367	1	1	0	189	153	219	1.72889e-12	1.42737e-10
bHd06769.1	3.0332	4.70184	5.84794	112.32	74.1847	154.714	24.9375	18	45	26	1180	601	1635	1.10185e-08	4.45927e-07
bHd06776.1	0.402287	0	0	39.2624	47.3326	69.9125	311.59	3	0	0	566	508	1015	6.74952e-16	1.0158e-13
bHd06778.1	169.468	98.4044	34.3557	509.399	646.618	628.108	5.90129	908	917	132	4904	4598	5874	2.87215e-07	8.32029e-06	GHITM_MOUSE
bHd06799.1	98.9034	114.461	22.2424	467.377	639.938	833.844	8.23548	500	928	74	4049	4098	7042	5.82679e-06	0.000109759
bHd06815.1	0	0	0	4.53589	7.11002	1.67827	133.242	0	0	0	29	34	12	0.000194646	0.00201739
bHd06822.1	0.333608	0.299905	0	4.04704	6.16161	4.47315	20.0157	2	3	0	41	50	46	1.1639e-06	2.87945e-05	HRH2_MOUSE
bHd06841.1	1.21715	1.20821	0	8.23885	12.0192	11.3512	12.5167	7	10	0	83	86	108	5.64112e-07	1.5349e-05	QOR_BOVIN
bHd06843.1	0	0	0	5.73661	36.2104	0	419.47	0	0	0	40	180	0	0.00048422	0.00416496
bHd06844.1	0.443884	0	4.47192	65.3288	94.8318	54.4811	42.7931	1	0	8	284	320	229	0.000560268	0.00470515
bHd06845.1	0	0	0	5.6688	6.40182	1.01831	130.889	0	0	0	28	22	4	0.000985832	0.00744553
bHd06846.1	0	0	0	12.7032	20.5669	6.50391	397.74	0	0	0	15	19	10	0.0009332	0.00712238
bHd06848.1	0	0	0	14.779	10.5829	1.03275	263.946	0	0	0	65	36	6	0.0001534	0.00166017
bHd06859.1	0.736628	0	0	34.1004	9.10539	20.9297	76.6595	3	1	0	291	54	169	1.53374e-09	7.21807e-08	TMPS6_MOUSE
bHd06869.1	0.113225	0.0508653	0	12.3052	11.5704	11.9064	135.492	1	1	1	282	187	273	1.99061e-15	2.59101e-13	S2611_MOUSE
bHd06888.1	0.590198	0.274102	0	2.5588	4.08972	3.85768	10.8952	11	12	0	79	89	112	1.47202e-05	0.000238963
bHd06905.1	5.94211	8.4134	9.47103	39.7275	63.0664	39.5286	5.94831	9	22	11	111	139	117	0.000258305	0.00252845
bHd06906.1	7.61385	4.06005	0	37.3675	60.1381	13.8753	9.45998	10	9	0	87	100	31	0.000194628	0.00201739
bHd06909.1	0	0	0	8.84479	9.15865	8.62441	266.278	0	0	0	94	72	85	7.39555e-07	1.92178e-05	MOXD1_HUMAN
bHd06910.1	0.193109	0	0	7.5607	8.18294	8.47628	82.6311	1	0	0	82	59	80	6.40519e-08	2.15214e-06	MOXD1_DANRE
bHd06911.1	5.7219	0.799696	9.65927	68.1613	121.13	128.399	19.5131	32	10	39	706	920	1306	5.26394e-05	0.000680872	NAS4_CAEEL
bHd06970.1	0.369841	0	0	29.3299	25.5989	34.8989	191.187	2	0	0	318	206	357	9.72792e-14	9.62664e-12
bHd06975.1	0.998702	0.199032	0	17.7548	31.529	36.9491	66.4488	4	1	0	1178	906	1588	1.94272e-23	1.07956e-20
bHd06975.2	0.0080173	0.0003367	0	198.645	187.297	257.418	5937.57	3	1	0	1322	974	1716	8.74284e-25	6.31583e-22
bHd06978.1	0	0	0	2.21065	1.16669	3.00878	63.8612	0	0	0	20	18	35	0.000186382	0.00194149	PDE9A_MOUSE
bHd07024.1	0	0	0	9.51538	2.99351	5.55485	180.637	0	0	0	40	10	24	0.000246376	0.00244145
bHd07029.1	0.179079	0	0	2.52298	6.89201	3.96996	47.9612	1	0	0	29	55	41	7.48592e-06	0.000135027
bHd07034.1	0	0	0	5.54649	5.25719	4.12976	149.334	1	0	0	42	28	32	9.38834e-06	0.000162836	DIRA2_MACFA
bHd07058.1	0.278033	0	0	24.9647	7.91961	8.0927	108.395	1	0	0	171	41	57	1.93853e-07	5.84716e-06
bHd07066.1	1.86889	0.0743228	0	5.35651	9.17143	12.096	13.0304	15	1	0	87	104	182	0.000344554	0.00316071	PPAT_XENLA
bHd07077.1	1.50506	1.2784	7.63932	45.9088	95.3602	79.4517	20.9755	9	13	27	421	641	710	7.76305e-05	0.000937798
bHd07081.1	0.301115	0.179576	0	3.07721	2.09772	3.18259	14.3924	4	4	0	61	34	64	2.14596e-06	4.88265e-05	TOX3_HUMAN
bHd07106.1	0	0	0	15.1386	8.24015	10.7771	341.558	0	0	0	189	74	124	1.25652e-07	4.00756e-06
bHd07153.1	0	0.0910532	0	1.72893	2.12082	2.58869	33.6997	0	1	0	22	21	30	9.46038e-05	0.00110765	AMT1_SCHPO
bHd07154.1	9.23593	8.92448	0	40.3627	55.6845	38.6565	7.37682	16	28	0	116	114	108	0.00104988	0.0077912
bHd07154.2	0	0	0	11.1287	0	0	111.287	3	5	0	52	24	25	8.30664e-05	0.00099432
bHd07206.1	1.04506	0	0	4.73445	11.305	12.8554	25.2344	1	0	0	9	17	25	0.00101232	0.00759398
bHd07213.1	0	0.25263	0	8.25949	14.1983	10.7038	94.0408	0	0	0	14	9	15	0.00142138	0.00983055
bHd07214.1	3.57971	5.01448	5.02514	54.7843	13.9598	25.1753	6.84577	14	29	14	377	76	168	0.00043029	0.00380467
bHd07217.1	0	0.463193	0	8.74481	7.1592	10.4024	46.7094	0	2	0	27	13	29	0.000278112	0.00268056
bHd07235.1	8.41294	13.6961	10.3704	344.74	558.104	621.853	46.7994	16	47	15	1152	1391	2019	7.13396e-15	8.31221e-13
bHd07239.1	1.36923	0.490876	0	3.56634	7.46409	5.75837	8.56525	16	9	0	81	118	123	5.62872e-05	0.000719679	PPCS2_ORYSJ
bHd07248.2	0	0	0	2.22768	5.84311	6.03977	141.106	4	4	0	62	62	98	1.77233e-07	5.41366e-06	GGT1_RAT
bHd07252.1	0.866529	0.516472	0	89.9166	140.807	149.652	256.49	6	3	0	625	702	997	2.14243e-20	6.87863e-18
bHd07272.1	2.6653	2.66486	0	27.1679	47.3669	31.7453	19.5722	4	5	0	58	75	73	1.76445e-07	5.401e-06
bHd07295.2	0	0	0	3.43971	3.72494	7.59141	147.561	0	0	0	19	14	36	0.000256185	0.00251284
bHd07298.1	0	0.935844	1.10927	6.69452	11.5963	18.0111	16.9231	0	1	1	19	20	46	0.00018028	0.00189157
bHd07370.1	107.585	89.6683	110.901	1059.02	878.475	1124.98	9.9349	243	332	169	4218	2611	4387	5.05229e-09	2.17897e-07
bHd07374.1	1.10938	1.31524	3.1074	17.9299	23.2454	22.9201	11.3805	3	6	7	96	92	122	6.11128e-05	0.000771603
bHd07386.1	20.8923	4.69999	0	5097.71	5089.1	6001.2	630.073	9	3	0	3724	2775	4293	2.31134e-32	6.67885e-29
bHd07387.1	8.9039	0.53395	4.65504	1683.13	1590.44	1805.77	357.879	36	3	13	11065	7785	11535	2.54483e-19	6.9373e-17
bHd07388.1	17.314	0	0	2879.01	5994.63	5198.19	808.076	15	0	1	3835	5920	6760	7.85898e-16	1.14694e-13
bHd07420.1	1.08416	1.13454	1.00444	5.96775	8.73415	12.8793	8.29974	23	36	15	212	235	445	7.87155e-06	0.000140579	HTF4_CHICK
bHd07421.1	0	0	0	5.61757	3.25452	3.43686	123.089	0	0	0	114	52	72	1.2296e-06	3.02645e-05	TREA_MOUSE
bHd07423.1	0.218939	0	0	6.49413	9.27632	5.42083	66.4431	3	0	0	114	114	95	5.52868e-10	2.90467e-08	SY65_DROME
bHd07453.1	2.00257	0.71617	0	7.4533	9.99636	9.674	9.62262	11	6	0	85	75	96	2.79615e-06	6.06678e-05	AKCL2_PIG
bHd07467.1	60.5061	35.3112	15.2008	109.583	114.556	88.2796	2.81159	538	524	100	1698	1331	1314	6.96233e-05	0.000858187	AL8A1_HUMAN
bHd07477.1	19.8992	20.2046	5.78127	56.829	50.5495	48.3578	3.38667	123	221	25	626	400	528	0.000683862	0.00551363
bHd07501.1	168.252	187.22	136.307	590.796	727.269	784.069	4.27368	362	673	200	2239	2069	2909	7.16238e-05	0.000876967	BAFB_XENLA
bHd07524.1	59.6733	40.2418	5.04606	348.681	428.928	376.145	10.9817	911	1011	58	9223	8447	9712	6.30742e-07	1.66599e-05	RTN4_RAT
bHd07532.1	0	0.197031	0.466804	34.823	62.2069	73.0075	222.61	1	2	2	420	544	823	1.46289e-17	2.70973e-15
bHd07533.1	1.50319	0.540136	0	10.011	6.64196	5.20795	10.1995	16	10	0	203	97	97	1.31365e-06	3.17463e-05
bHd07554.1	0.155812	0	0.221782	3.19585	4.2788	4.02067	24.0692	4	1	3	120	114	148	4.36356e-09	1.91625e-07	AT1B_ARTSF
bHd07580.1	2.59725	1.51995	3.99917e-08	14.106	8.01976	8.11452	7.1707	53	74	24	427	327	418	1.18627e-08	4.76092e-07	HIP1_MOUSE
bHd07580.2	2.65555	2.76555	4.64137	11.3656	17.5708	15.8219	4.40427	52	67	34	427	307	372	8.69705e-06	0.000152494	HIP1_HUMAN
bHd07599.1	148.42	104.245	6.54791	541.052	535.838	449.995	5.8882	674	799	26	4295	3193	3519	0.00117261	0.00847942
bHd07614.1	0.779858	0	0	70.0916	64.1821	56.5923	216.928	1	0	0	174	119	134	1.95928e-10	1.14606e-08
bHd07624.1	8.06278	1.20347	0.944201	95.7513	108.946	101.695	29.7167	14	3	1	285	228	283	1.21025e-10	7.34696e-09
bHd07635.1	0	0	0	45.593	176.125	25.806	2475.24	0	0	0	197	573	112	7.57522e-09	3.18159e-07
bHd07657.1	14.4546	12.3142	5.27354	46.9611	35.5183	45.345	3.97682	195	272	45	1120	621	1061	1.03966e-05	0.000178397	ABHD3_HUMAN
bHd07658.1	19.5687	18.7829	2.84072	168.439	207.149	279.69	15.8692	11	20	1	192	188	323	1.63236e-08	6.33989e-07
bHd07701.1	0	0	0	5.33607	5.5242	4.0696	149.299	0	0	0	98	81	74	6.78119e-07	1.78136e-05
bHd07709.1	173.886	60.7918	22.4157	564.142	434.41	606.04	6.23885	881	517	82	4992	2874	5169	8.74488e-06	0.000153147	NGLY1_DROPS
bHd07716.1	0.120429	0.215713	0	6.25702	12.4497	8.56415	62.5275	2	7	0	214	301	271	2.78163e-13	2.59284e-11	SARM1_DROME
bHd07724.1	3.70718	0.266919	0	38.3122	82.466	87.0951	51.0231	26	3	0	502	796	1122	1.28391e-07	4.07689e-06
bHd07730.1	0	0	0	23.6127	85.8955	30.1788	1396.87	0	0	0	190	492	230	1.84609e-09	8.57632e-08
bHd07738.1	0.448674	0.0893866	0	3.89485	5.77612	5.40738	23.6315	5	2	0	49	60	68	1.44773e-06	3.45733e-05
bHd07743.1	70.1864	120.452	74.803	478.458	624.007	589.629	6.37224	97	242	61	1055	1023	1255	2.26474e-06	5.07302e-05
bHd07750.2	1.39894	0.19377	1.02566	6.79879	8.96068	8.48325	8.91811	18	4	12	189	175	218	0.000220189	0.00222087
bHd07752.1	0.145876	0.350061	0	30.0346	2.47185	0.508793	55.4006	2	4	0	414	24	6	0.000283498	0.0027252	PRS29_MOUSE
bHd07754.1	1.97561	0.181473	6.64539	74.2548	37.9636	97.3996	23.546	16	2	34	958	355	1211	0.00105155	0.00779343
bHd07755.1	14.6684	5.4545	3.40092	430.849	303.446	527.229	53.4005	67	44	12	3579	1870	4250	1.3619e-23	7.87066e-21
bHd07756.1	0.782782	0	0	85.66	100.972	136.898	366.489	5	1	0	860	742	1317	7.27054e-20	2.10826e-17
bHd07757.1	1.65921	0.995359	0	193.555	226.921	217.707	231.682	1	2	0	233	198	250	1.12216e-14	1.28674e-12
bHd07760.1	80.6646	84.6828	8.52394	422.868	489.39	456.123	7.86555	460	803	37	4255	3644	4534	3.34297e-05	0.000467563	DHB12_ANAPL
bHd07762.1	0.420976	0.166858	0	13.0911	2.38316	0.859573	23.7468	7	5	0	363	46	26	9.76581e-05	0.00114063
bHd07789.1	0	0	0	3.42935	1.6746	1.81043	69.1438	0	1	0	46	17	28	3.64748e-05	0.000503169	CAH7_MOUSE
bHd07809.1	2.5188	0	0	2.78757	3.89422	7.64528	5.47085	8	3	5	51	62	73	0.000397522	0.00354531	ARHL2_BOVIN
bHd07814.1	0	0	0	4.9831	4.82741	0.64365	104.542	0	0	0	54	39	6	0.000173939	0.00183973
bHd07833.1	65.3358	52.088	32.4471	146.048	142.816	123.878	2.75215	95	135	29	394	273	320	5.95529e-05	0.000754094
bHd07836.1	0	0.433934	0	5.17393	6.62392	8.72661	38.4401	0	5	0	74	65	114	1.57687e-06	3.71658e-05	S39AE_MOUSE
bHd07838.1	0.35471	0.0471595	0	8.89353	17.2305	9.13782	70.261	5	1	0	201	307	225	1.2848e-12	1.07299e-10	NEO1_HUMAN
bHd07839.1	0	0.135408	0	2.94831	4.54929	2.51505	42.5332	0	2	0	54	58	44	3.46283e-07	9.84863e-06	SSR1_RAT
bHd07842.1	0.316327	0	0	2.32319	4.63328	6.45331	32.2097	2	0	0	13	22	40	0.000517041	0.0043865
bHd07860.1	0.230405	0	0	1.29901	3.72988	2.41508	22.5298	1	0	0	10	24	21	0.000657964	0.00535866
bHd07861.1	0.164582	0	0	25.3046	26.7751	29.7837	309.407	1	0	0	314	258	360	4.6984e-13	4.19027e-11
bHd07862.1	0	0	0	0.644589	2.66183	2.84226	61.4868	0	0	0	5	18	26	0.00100866	0.00757438
bHd07863.1	0	0	0	2.52466	10.4468	15.712	286.835	0	0	0	21	67	132	6.51774e-06	0.000120102
bHd07865.1	0	0	0	5.09595	1.29086	0.185862	65.7267	0	0	0	125	23	5	0.000128058	0.00143314	ATS16_MOUSE
bHd07880.1	7.61884	0.947434	12.2913	136.686	157.575	185.344	22.8846	85	17	90	2552	2162	3412	3.29597e-05	0.000462781
bHd07882.1	626.296	613.27	100.417	2257.39	3958.02	2737.25	6.68068	1463	2368	166	9170	11774	10755	2.89047e-05	0.000416782	SODC_DANRE
bHd07889.1	2.63435	0.684904	2.023	11.4187	15.3198	14.9514	7.66041	43	20	23	336	331	415	2.13472e-05	0.00032603	ORB2_DROME
bHd07900.1	0	0	0	4.61829	6.53841	4.92691	160.836	0	0	0	32	32	33	5.11277e-05	0.000665489
bHd07901.1	0	0.274984	0	31.7275	32.7543	29.6453	251.016	0	2	0	276	202	238	4.59592e-14	4.77711e-12
bHd07904.1	0.0940938	0	0	25.514	24.0967	21.3859	365.785	2	0	0	533	365	431	1.45259e-17	2.70973e-15
bHd07923.1	0.131629	0.0790203	0	9.52943	10.4769	11.371	101.006	1	1	0	142	115	160	3.20736e-11	2.10039e-09
bHd07926.1	1.59733	0.71722	2.45927	24.5308	44.3841	42.5679	22.8738	14	10	13	368	478	595	7.35766e-09	3.10829e-07	TMLH_CHICK
bHd07927.1	1.45272	1.30199	0	9.84089	12.8474	12.2241	12.2298	2	3	0	28	27	35	5.14017e-05	0.000667253	PTPS_POERE
bHd07942.1	0.904057	0.768577	0	9.8734	18.7542	14.1495	24.1319	2	2	0	30	37	42	9.36901e-06	0.000162836
bHd07942.2	3.72287	0.791623	0	8.92525	19.1744	6.7764	7.55794	6	2	0	29	50	30	0.000340494	0.00313017
bHd07963.1	0.387	0.0767089	0	2.32766	3.27915	3.37591	15.935	3	2	0	33	38	46	9.25731e-06	0.000161338	KCNKD_HUMAN
bHd07964.1	0.945736	0.188564	0	3.7354	5.09455	3.4818	9.97468	4	1	0	24	23	19	0.000791688	0.00620972
bHd07972.1	0	0.316331	0	59.6452	56.8346	0.155413	280.15	0	2	0	431	311	2	1.10633e-05	0.00018805	CYNS_SERP5
bHd07980.1	0.812785	0	0	100.093	45.0552	1.7386	160.922	6	0	0	1435	475	22	2.42684e-06	5.36953e-05	SODC1_MESCR
bHd07993.1	0.19441	0	0.279172	4.38842	6.56856	5.1921	28.1548	1	0	1	44	48	55	7.35007e-07	1.9134e-05	KCNK1_RABIT
bHd08014.1	2.92101	2.95463	0.412081	19.0181	18.3412	13.1512	7.90744	11	24	1	129	87	86	2.14048e-05	0.000326565
bHd08015.1	0.236625	0.348585	0	1.84261	3.41568	2.19616	10.8791	1	2	0	16	23	20	0.000459111	0.00399593	ARL6_DANRE
bHd08019.1	2.13618	0.814492	4.1864	38.6615	47.9987	40.5859	17.5825	14	7	18	378	354	394	1.81331e-05	0.000284768	PHM_DROME
bHd08066.1	124.432	48.0086	19.5721	362.803	323.337	259.651	4.92311	739	469	86	3813	2510	2673	2.62573e-06	5.77421e-05	BCA1_CAEEL
bHd08084.1	4.03008	1.05837	0	20.0059	25.7568	29.9016	14.5832	11	5	0	88	84	124	2.74705e-06	5.98633e-05	NCS1_XENLA
bHd08085.1	4.92744	5.91194	0	29.2986	76.1467	67.8285	15.8395	2	5	0	23	46	52	0.000127717	0.00143043
bHd08089.1	0.443047	0	0	3.77564	6.21835	5.69686	28.8941	9	0	0	133	156	196	1.2262e-05	0.000205523	FGFR2_DROME
bHd08098.1	0	0	0	20.7407	17.1745	14.8503	527.655	0	0	0	62	40	44	9.40597e-06	0.000162947
bHd08100.1	0.481969	0	0	33.3451	13.8682	10.4207	99.0328	3	0	0	281	87	80	3.54089e-09	1.57412e-07
bHd08101.1	0.088631	0	0	13.0331	6.91767	7.86342	147.453	1	0	0	287	112	173	6.62217e-11	4.15988e-09
bHd08102.1	0	0	0.290972	39.4965	24.3124	34.7517	252.091	1	0	1	379	166	313	5.13495e-14	5.29927e-12	CRVP_HOPST
bHd08107.1	0	0.883848	0	25.7939	21.7634	18.4027	67.0429	24	26	8	327	293	231	6.0384e-16	9.28115e-14
bHd08107.2	7.09432	4.84988	3.00362	23.644	42.7145	20.4005	5.76555	25	43	8	280	307	232	3.94023e-10	2.14017e-08	PDLI3_CHICK
bHd08132.1	7.77114	4.66191	0	2512.8	3131.4	4360.88	798.296	4	3	0	1241	1178	2117	1.39411e-25	1.25888e-22
bHd08150.1	54.5817	187.266	70.7001	859.616	1245.58	1585.75	11.8054	83	466	93	2324	2545	4235	1.42441e-05	0.000232803
bHd08162.1	0.616828	0.0305564	0	1.19246	2.4611	2.28062	7.93993	12	2	0	47	66	85	0.000696904	0.00559382	CSF12_TAKRU
bHd08172.1	32.9606	34.9304	30.7261	177.685	167.879	184.506	5.36959	143	250	92	1332	925	1302	3.85627e-06	7.89171e-05	DNJB9_PONAB
bHd08206.1	22.0017	6.0303	5.44629	35.6769	46.8504	51.0009	3.97662	204	89	37	578	553	815	0.000467634	0.00404574	CP2J2_HUMAN
bHd08212.1	0.480459	0	0	3.60696	19.4515	0.490279	40.5692	5	0	0	58	236	8	0.000737448	0.0058542
bHd08273.1	0	0	0	1.78198	4.51172	3.84848	101.422	0	0	0	22	45	48	3.74553e-05	0.000511972
bHd08282.1	1.37998	0.206904	0	210.317	325.056	389.14	548.06	12	2	0	2437	2803	4366	3.44398e-20	1.08171e-17
bHd08360.1	0	0.812804	0	94.3733	63.8611	97.6192	280.294	0	1	0	134	65	131	8.45486e-09	3.52034e-07
bHd08361.1	1.20809	0	0	30.7856	14.002	24.0602	52.6323	1	0	0	46	20	39	1.57432e-05	0.000253012
bHd08367.1	11.4517	5.55807	2.54923	38.3281	36.2489	52.8442	6.48157	109	94	15	628	430	840	2.02136e-06	4.64303e-05
bHd08372.1	0.696872	0.207347	0	7.17993	3.08314	6.08333	16.2777	4	2	0	77	25	62	4.64539e-06	9.13151e-05	TRFR_BOVIN
bHd08459.1	0	0.0771308	0	2.1176	3.78717	2.11083	45.2524	0	1	0	32	45	30	1.1137e-05	0.000188858	ADRB2_CANLF
bHd08497.1	32.6794	26.296	10.5163	74.626	92.0236	61.6381	3.28039	159	206	33	609	557	502	3.70866e-05	0.000508375
bHd08518.1	8.2433	10.1959	2.28467	21.8983	29.4945	22.9578	3.57045	115	183	20	610	464	570	6.73239e-05	0.000835649
bHd08528.1	0	0.245034	0	28.3265	27.6707	43.3901	288.051	0	1	0	140	93	208	2.06829e-09	9.51677e-08
bHd08534.1	13.587	0.740985	30.4821	636.516	649.946	806.008	46.5924	13	1	18	986	744	1230	7.64528e-06	0.000137387
bHd08535.1	0	1.35461	0	347.809	225.074	370.354	648.447	0	1	0	303	148	313	1.10986e-11	7.97772e-10
bHd08536.1	29.8406	2.55734	0	5464.21	4315	4950.47	453.25	18	4	0	5185	2980	4527	2.12498e-22	9.59427e-20
bHd08539.1	0.755935	0.11082	0	16.5652	116.593	21.6769	160.16	4	1	0	150	770	185	6.84845e-10	3.50874e-08	GXLT2_HUMAN
bHd08544.1	0	0.156046	0	21.9734	14.5893	25.4283	242.109	2	1	0	157	78	183	1.6075e-10	9.55769e-09
bHd08560.1	0	0	0	3.55232	1.79961	4.80886	101.608	0	0	0	42	15	52	5.92445e-05	0.000751506
bHd08562.1	0.506098	0	0	48.0709	49.9995	0	161.806	2	0	0	185	146	1	0.000227661	0.0022842
bHd08581.1	0.459603	0.547522	0	28.6331	24.4882	47.4654	90.854	7	13	0	783	475	1246	5.28504e-15	6.41666e-13	PAX6_BOVIN
bHd08590.1	9.85487	0	10.7295	678.054	70.4357	368.006	53.9777	4	0	3	544	40	292	4.76334e-06	9.30376e-05
bHd08616.1	3.87728	5.73538	0	39.2727	25.2374	63.1539	13.1441	8	10	0	99	51	144	1.44272e-05	0.000235264
bHd08626.1	1.3524	0.320209	0	3.3645	3.93868	5.62213	7.29169	4	2	0	37	28	63	3.8144e-05	0.00051991
bHd08650.1	0	0	0	3.97594	5.38357	3.14002	124.995	0	0	0	15	14	13	0.000972167	0.00738606
bHd08675.1	0	0.157516	0	1.20944	8.33358	3.36748	50.1347	0	4	3	49	55	50	0.000161403	0.00173637
bHd08683.1	5.02755	2.33136	2.95873	23.6801	21.8984	25.8577	6.85723	46	36	23	393	255	415	1.26985e-06	3.08868e-05	CP2J6_MOUSE
bHd08685.1	6.30316	0.536784	0.212191	714.55	649.857	839.857	308.197	54	6	1	9264	6170	10591	1.15372e-15	1.57254e-13
bHd08687.1	0	0.36135	0	40.5582	24.6348	6.47124	155.336	0	4	0	396	172	60	1.23019e-08	4.90987e-07
bHd08698.1	2.85896	6.42102	0.22517	477.178	807.202	231.64	157.834	20	79	2	6326	7896	2979	9.99155e-16	1.41527e-13
bHd08717.1	0	0.148711	0	18.645	8.01896	0.144869	107.791	0	1	0	146	45	1	0.000343778	0.0031576
bHd08722.1	0.522376	0.208757	0	4.82532	3.62664	0.713392	11.0275	3	2	0	62	33	7	0.000839301	0.00651597	RASD1_HUMAN
bHd08730.1	0.116722	0	0	11.0444	1.52982	0.339842	59.5881	1	0	0	179	18	5	0.00017303	0.00183549
bHd08761.1	85.6068	62.3061	26.9697	168.81	155.694	141.797	2.66484	497	590	113	1715	1168	1403	7.80227e-05	0.000940961	SARAF_XENLA
bHd08772.1	18.8565	0.983654	7.14085	73.3547	62.7146	56.6681	7.11707	25	2	7	182	113	136	0.00123335	0.00880333
bHd08813.1	67.4238	39.7183	5.81189	186.458	138.477	149.662	4.19797	579	583	36	2915	1617	2295	0.00143664	0.00991755	HMCS1_MOUSE
bHd08835.1	27.0737	24.0346	7.20867	59.2664	59.4373	63.2597	3.11491	306	457	56	1195	879	1218	0.000856847	0.0066146	SRAC1_BOVIN
bHd08850.1	0.574971	0.424771	0.268651	1.93104	2.12721	2.06654	4.4759	3	5	6	57	47	48	0.00122442	0.0087533
bHd08888.1	6.1759	1.48197	0	19.5851	38.176	28.2175	11.0828	9	3	0	36	50	41	0.000606179	0.00502183
bHd08890.1	0	0	0	46.8875	34.8517	43.6696	1254.09	0	0	0	411	228	378	2.97825e-10	1.66138e-08
bHd08898.1	0.321991	0	0	7.99293	5.45138	8.80566	52.7262	2	0	0	98	50	106	3.81357e-08	1.34386e-06	DNSL2_MOUSE
bHd08899.1	0	0.165285	0.594111	27.3452	22.0948	33.9971	97.0881	1	2	3	404	248	510	3.35444e-14	3.58682e-12	DNAS1_OREMO
bHd08912.1	7.17911	1.43558	41.6865	539.348	323.584	454.169	26.1323	3	3	13	444	194	358	0.000120078	0.00136177
bHd08920.1	2.5905	1.03376	1.23051	10.5949	8.40674	4.70192	4.78399	10	7	5	74	47	30	0.000735968	0.00584567	DHR11_CHICK
bHd08934.1	0.25509	0	0	1.24793	2.28997	2.56853	17.1969	3	0	0	32	37	55	2.94666e-05	0.000423123	NLGNX_HUMAN
bHd08939.1	2.32735	8.8015	18.084	340.132	281.244	608.162	41.9454	3	18	21	850	508	1462	6.12695e-06	0.000114222
bHd08944.1	0	0	0	4.65593	5.47159	2.68207	128.096	1	0	0	69	54	36	6.1756e-07	1.64017e-05	ARRD2_HUMAN
bHd08950.1	0	0	0	4.11651	7.50983	2.13124	137.576	1	0	0	29	37	14	9.19502e-05	0.00108525
bHd08985.1	0.140905	0	0	10.891	13.9368	12.3241	154.218	3	0	0	307	291	331	6.40691e-15	7.58747e-13
bHd09003.1	14.6977	10.9207	8.03195	35.4848	31.7354	22.8093	2.66751	134	174	50	593	392	368	5.69815e-06	0.000107527	AN13A_MOUSE
bHd09014.1	8.15801	6.48916	17.8569	152.084	199.76	171.65	16.0561	19	22	28	559	564	617	3.49154e-06	7.29247e-05
bHd09056.1	0.672724	0.178483	0	2.69752	2.9403	2.57006	8.62891	10	4	0	72	55	64	1.44608e-05	0.000235546
bHd09080.1	0	0.345842	0	4.05412	9.91801	1.70032	35.1525	0	1	0	15	20	9	0.00125652	0.00890788	CNRP1_MOUSE
bHd09085.1	1.38684	1.86287	0	7.47621	9.13286	4.66393	6.3507	5	9	0	43	36	25	0.000749629	0.00593135
bHd09086.1	2.06726	2.87917	0	14.1447	32.5929	20.9471	13.4124	9	25	0	116	205	173	7.10418e-05	0.000872819	NAS4_CAEEL
bHd09108.2	0.444322	0.642496	0	27.5452	25.7685	29.8727	70.092	1	2	0	79	77	106	3.0888e-09	1.39459e-07
bHd09108.3	0	0	0	8.98009	23.3635	32.8621	652.057	0	1	0	53	52	89	5.00542e-07	1.37749e-05
bHd09108.4	0	0.871892	0	12.6156	19.0147	18.2528	51.3258	0	1	0	45	34	72	2.77721e-06	6.04293e-05
bHd09109.1	0.539036	0.318095	0	74.9995	79.9966	101.156	267.625	1	1	0	296	221	374	2.94748e-14	3.25077e-12
bHd09110.1	0	0	0	11.6301	5.60079	9.90716	271.38	0	0	0	21	10	15	0.000827491	0.00644688
bHd09111.1	0	0.794057	0	13.059	9.6746	8.06713	34.4505	0	2	0	42	22	24	2.69166e-05	0.000393614
bHd09122.1	2.82861	10.6945	31.8154	371.109	292.774	401.529	23.4473	26	114	145	4384	2512	4577	7.32393e-05	0.000893718
bHd09126.1	0.133009	0	0	12.0022	6.65235	0.775286	83.3866	1	0	0	188	75	11	5.1485e-06	9.90487e-05	CORIN_HUMAN
bHd09177.1	0.403633	0.238308	0	48.0478	55.1676	71.0692	234.904	2	1	0	256	213	369	3.17642e-14	3.4506e-12
bHd09186.1	0	0	0	8.69838	7.58724	14.7014	309.87	0	0	0	27	18	47	9.27908e-05	0.00109173
bHd09188.1	0	3.62294	0	75.2388	62.2186	96.6936	62.8941	1	4	0	78	43	104	2.74259e-07	7.99676e-06
bHd09189.1	0	0.0813529	0	8.15724	8.17867	8.49918	136.943	0	2	0	122	95	118	3.23625e-10	1.77111e-08
bHd09190.1	0.331887	0.198284	0.469698	21.2009	16.0933	26.0077	57.554	1	1	1	123	71	146	4.172e-10	2.23248e-08
bHd09210.1	5.15069	3.96976	2.33914	13.8435	14.9346	9.45297	3.3073	84	103	23	365	298	247	1.41133e-06	3.3872e-05	GPKOW_XENLA
bHd09213.1	0	0	0	3.11542	6.92363	2.32808	123.671	0	1	0	225	362	158	2.43044e-11	1.63325e-09	MYSA_DROME
bHd09217.1	0	0.221256	0	4.16182	3.11387	3.85324	34.6419	0	2	0	22	13	24	0.000500367	0.00427263
bHd09285.1	8.19848	0.983654	10.7113	291.562	121.628	31.6957	22.2516	11	2	9	697	214	75	8.62237e-05	0.00102785
bHd09291.1	0.341757	0	0	2.60768	12.6375	0.597515	35.8629	2	0	0	29	102	8	0.000306672	0.00288464	ATAT_DANRE
bHd09316.1	0.163146	0	0	1.65542	2.63366	1.90488	23.5381	1	0	0	23	22	24	0.000100087	0.00116524	BBS5_MOUSE
bHd09317.1	1.00072	0	0	5.09571	5.38752	1.89383	11.2445	4	0	0	37	33	14	0.00109792	0.00801958
bHd09338.1	4.12454	2.56104	1.45368	9.48158	11.9905	3.39811	3.0185	86	138	13	818	522	692	2.90987e-07	8.40835e-06
bHd09338.2	6.9018	6.26793	2.4785e-09	43.4317	33.0634	43.4187	9.03664	111	129	8	871	534	753	1.76386e-05	0.000278212
bHd09344.1	0	0	0	6.68604	6.79028	1.30165	147.78	0	0	0	108	78	18	7.91962e-06	0.000141106
bHd09353.1	9.69288	0.346693	0	91.4036	99.5663	116.259	30.3	60	5	0	938	767	1131	4.5672e-05	0.000603171	DCAM_DROME
bHd09354.1	2.03675	0.406492	0	31.5006	27.3668	37.8363	38.0238	4	2	0	103	67	109	1.71994e-09	8.04196e-08
bHd09356.1	0	0	0	10.6715	10.6618	14.7456	360.789	0	0	0	71	54	87	2.06428e-06	4.71553e-05
bHd09359.1	0.873947	0.130373	0	4.19831	3.54419	6.0952	12.5305	4	1	0	43	26	56	3.06904e-05	0.00043859
bHd09365.1	52.886	40.5009	38.0483	168.354	185.639	184.823	4.09636	236	326	117	1376	1150	1441	4.62678e-06	9.11975e-05
bHd09367.1	31.2751	25.6609	8.87982	100.402	131.209	108.883	5.16559	178	225	40	990	940	1028	2.29815e-08	8.62432e-07
bHd09391.1	0	0	0	4.39101	10.4455	2.02091	168.574	0	0	0	29	51	13	0.000113576	0.00129965
bHd09392.1	0	0	0	5.36754	22.646	3.20656	312.201	0	0	0	46	133	22	1.00298e-05	0.000172513
bHd09399.1	0	0.135706	0	5.72419	31.8713	1.07436	164.06	0	1	0	47	199	9	1.77259e-05	0.000279285
bHd09401.1	1.9518	0.144533	0	16.5027	13.4739	5.39277	16.1038	12	2	0	138	90	42	0.000124033	0.00139675
bHd09406.1	0.366722	0.102084	0	3.45611	2.18763	3.08806	15.3511	6	1	0	68	24	52	0.000105285	0.00121985
bHd09414.1	65.6941	93.1417	0.673142	3654.11	1796.74	2881.16	52.2027	319	761	2	30188	11021	23228	3.10695e-06	6.6306e-05
bHd09415.1	1.65248	0.743169	2.37453	18.0284	28.1703	17.1949	13.0167	7	4	4	87	103	80	1.48263e-07	4.64666e-06
bHd09436.1	0.173705	0.618909	0	7.05581	9.33939	2.31579	20.962	1	6	0	72	75	25	2.46308e-05	0.000364906
bHd09442.1	30.5598	64.878	8.19299	554.963	1001.59	860.621	23.3024	42	102	9	1113	1454	1642	6.05637e-12	4.58128e-10
bHd09442.2	39.5994	22.6858	7.40543	349.651	588.084	551.128	21.3333	49	90	7	985	1239	1497	1.93265e-11	1.31712e-09
bHd09450.1	2.31941	1.07264	0	10.132	12.6594	9.42986	9.22703	9	7	0	80	67	70	6.37064e-07	1.67962e-05	T55BB_DANRE
bHd09451.1	136.835	124.877	74.881	728.709	672.612	783.128	6.48795	801	1240	314	7463	5050	7761	4.22659e-10	2.25335e-08	LEA-like protein
bHd09452.1	0	2.87116	3.47388	327.946	580.602	485.008	216.221	0	2	1	274	336	378	2.84375e-15	3.57275e-13
bHd09453.1	0	0	0	332.308	530.42	439.401	13021.3	0	0	0	237	281	295	1.1999e-09	5.87667e-08
bHd09478.1	0.179949	0	0	2.55021	5.28871	3.05661	38.9197	1	0	0	29	41	38	1.1526e-05	0.000194993
bHd09480.1	7.22568	1.76608	6.7573	67.121	128.668	106.289	19.0597	57	24	34	905	1267	1393	4.47738e-08	1.55878e-06
bHd09500.1	0.382794	1.1361	0	10.1528	21.6063	22.1489	33.2993	1	5	0	59	92	118	2.23411e-07	6.68291e-06	GST1_ASCSU
bHd09502.1	0	0.52858	0	19.5207	49.4958	50.7172	190.483	0	3	0	125	234	317	2.58703e-10	1.46578e-08
bHd09505.1	5.22685	5.43433	17.4377	60.8869	61.9876	155.552	9.87367	28	42	55	538	431	1317	0.00112906	0.00819322	NNMT_HUMAN
bHd09534.1	0	0	0	8.44919	32.9389	23.7223	651.104	0	0	0	8	21	22	0.00070173	0.00562318
bHd09579.1	0	0	2.51912	44.3879	54.1009	36.7299	51.6275	0	0	7	422	374	290	0.000748628	0.00592667
bHd09594.1	43.2576	32.5294	15.6562	78.4671	77.4276	64.0034	2.40212	313	409	83	1019	750	799	0.000188336	0.00195761	AKT1_DROME
bHd09595.1	0	0.527325	0	9.43902	14.6046	9.48029	53.4395	0	2	0	46	48	40	1.10572e-06	2.74965e-05	CHP1_RAT
bHd09625.1	0.887751	0.0957105	0	2.87281	2.79756	3.15148	8.14228	14	4	0	73	50	79	0.000480557	0.00414018	ECE1_RAT
bHd09638.1	35.878	30.1325	81.8442	3556.68	3978.53	2971.07	71.0101	37	58	61	6796	5579	5529	2.41466e-14	2.70442e-12
bHd09671.1	0	0	0	3.25524	7.34919	7.91477	185.192	0	0	0	28	45	64	1.87522e-05	0.000293533	ASTL_COTJA
bHd09684.1	0.123874	0.074374	0	17.6883	16.6561	21.9744	188.832	1	1	0	273	199	331	7.13813e-14	7.21201e-12
bHd09707.1	0.449692	0	0	8.9353	1.5008	10.3596	37.8315	3	0	0	119	13	130	2.96313e-05	0.000424716	CHIA_BOVIN
bHd09727.1	0	1.37373	0	13.933	26.1247	16.4482	38.3421	0	4	0	49	65	56	2.59281e-06	5.71051e-05
bHd09765.1	0.151201	0	0	23.7381	44.0039	24.9837	369.13	1	0	0	313	429	310	2.09183e-13	1.97534e-11	MAF_BOVIN
bHd09770.1	0	0	0	11.9716	5.68166	6.99926	246.525	0	0	0	26	10	17	0.00057605	0.0048053
bHd09802.1	0.487167	0.871196	0.692516	21.5639	32.0687	23.4017	35.8153	1	3	1	87	94	87	4.13244e-10	2.23248e-08	MYPH_ECHGR
bHd09847.1	2.33491	0.272329	2.43122	13.2854	13.5304	14.6735	8.07427	24	4	12	233	187	245	0.000184712	0.00192826
bHd09904.1	4.56124	0.508695	4.87656	39.4514	60.6547	69.2409	16.8563	22	3	12	269	318	469	2.7891e-05	0.000405401
bHd09916.1	78.4699	49.9357	29.9078	148.934	135.698	126.999	2.59846	476	500	133	1578	1056	1329	3.27158e-05	0.000460492	NDRG3_PONAB
bHd09940.1	0	0	0	6.40088	5.61457	8.03982	200.553	0	0	0	15	9	20	0.000989758	0.00746738
bHd09945.1	0.448002	0.266355	1.48615	11.0553	10.7255	5.57359	11.8906	4	3	7	155	103	69	6.03179e-05	0.000763111	S38A9_XENTR
bHd09949.1	0	0.274778	0	49.4314	40.2365	57.1122	391.645	0	1	0	209	135	238	6.58865e-11	4.15689e-09
bHd09952.1	1.61902	0.682562	0	36.4083	10.9673	18.4409	27.4055	6	9	0	278	62	133	6.18816e-08	2.08407e-06
bHd09954.1	0.540378	2.18264	0	17.9662	2.67427	9.2633	10.5928	1	8	0	99	12	56	0.00128425	0.00905554
bHd09964.1	0.817512	0.489078	0	3.9278	3.31064	7.5209	10.493	4	5	0	36	24	70	0.000230456	0.00230904
bHd09965.1	0.256063	1.40705	0	31.8618	11.0802	27.6547	40.0409	10	14	0	276	65	253	2.82902e-06	6.11881e-05	CHI5_ARATH
bHd09973.1	0	0	0	5.07486	0.834211	2.51753	84.266	0	1	0	56	6	28	0.000290848	0.00277371	CEL2A_HUMAN
bHd10009.1	16.5345	17.9886	1.92133	80.4585	136.208	74.2904	7.96173	111	215	10	921	1159	824	7.14091e-05	0.000875231	MTDC_CHICK
bHd10024.1	0.123224	0.147757	0	59.162	42.5142	52.6871	416.095	2	2	0	941	501	810	1.36028e-23	7.87066e-21
bHd10042.1	23.6363	10.0584	6.06289	63.6249	58.4234	49.5331	4.30486	190	135	39	896	621	681	5.9802e-08	2.03299e-06
bHd10056.1	0	0	0	1.42497	4.00623	1.10118	65.3238	0	0	0	21	26	17	0.000254163	0.00249806
bHd10059.1	0	0	0	4.02468	4.00332	3.55511	115.831	0	0	0	34	31	25	6.79393e-05	0.000839681
bHd10060.1	0.239487	0	0	6.50625	3.05507	2.60011	35.823	1	0	0	51	19	24	3.17925e-05	0.000449451
bHd10077.1	11.2117	1.21365	5.78362	33.632	56.1827	34.3694	6.78269	58	10	20	286	350	274	0.00120512	0.00865816	RHOU_MOUSE
bHd10086.1	0.400408	0	0	34.5257	21.6779	26.3678	165.008	5	0	0	847	388	627	1.18048e-15	1.59397e-13	CATE_PSEAE
bHd10098.1	18.0146	8.13312	1.34029	50.2728	53.4497	49.6911	5.56088	324	247	20	1564	1220	1501	0.000147362	0.00160807	YM54_YEAST
bHd10099.1	8.36829	1.26184	3.37007	28.0668	43.5287	41.616	8.64197	34	11	11	207	240	314	9.80013e-06	0.000168763
bHd10130.1	12.7888	2.55734	15.4709	854.575	159.754	87.3979	35.6349	8	5	6	867	121	91	2.19613e-06	4.95776e-05
bHd10157.1	0	0	0	3.61937	2.27439	0.286183	61.7994	0	0	0	40	21	3	0.000881292	0.00678365
bHd10191.1	0.365811	0	0	12.3426	37.8006	0	107.647	1	0	0	73	163	0	0.000921302	0.00703912
bHd10197.1	0	0	0	38.76	21.9837	0	607.437	1	0	0	240	101	0	0.000482164	0.00415155
bHd10199.1	1.70492	0.933494	0.193687	4.04518	6.29671	7.69609	6.1519	28	24	3	122	145	217	2.7591e-05	0.000401445	SLIT1_MOUSE
bHd10213.1	0	0	0	5.76315	10.2162	4.34693	203.263	2	0	3	48	48	32	0.00041308	0.00367046
bHd10225.1	70.414	49.7713	13.3966	178.142	157.07	154.692	3.6647	288	332	37	1263	829	1083	0.000199384	0.00205325
bHd10308.1	3.99552	6.99561	0.965307	42.8669	32.244	78.835	12.7688	53	132	8	1045	562	1742	1.2538e-06	3.06972e-05	LRP2_MOUSE
bHd10358.1	0.768937	0.328094	0	3.32196	4.78185	2.843	9.14497	15	16	0	121	132	102	8.04154e-06	0.000142732	VGFR1_RAT
bHd10366.1	0.247822	0	0	27.0398	17.0885	0.503612	128.318	3	0	0	432	208	9	7.2274e-06	0.000131301
bHd10374.1	0	0	0	25.158	11.4424	32.3845	689.849	0	0	0	51	17	59	3.36733e-05	0.000470059
bHd10379.2	4.13797e-08	0	1.97914	0	5.20961	6.0821	5.43095	644	104	403	63	22	55	2.45364e-05	0.00036434
bHd10413.1	0.644614	0.19375	0	16.3962	23.4735	12.4236	55.7282	6	2	0	200	218	155	4.06503e-13	3.69381e-11
bHd10420.1	0	0.245014	0	22.3213	23.7133	0.23917	134.121	0	2	0	110	89	1	0.000622068	0.00512116
bHd10427.1	0	0	0	18.6711	4.24163	0.582547	234.953	0	0	0	146	22	6	9.16683e-05	0.00108293
bHd10439.1	120.869	96.7325	79.3132	370.349	346.497	358.289	3.6198	634	866	304	3523	2448	3323	1.274e-05	0.000212549	FITM_DROME
bHd10442.1	33.2161	6.64212	16.0729	512.57	692.968	87.5558	23.0781	13	4	14	510	500	80	0.000201125	0.00206675
bHd10446.1	0	0	0	2.81109	3.45485	6.38438	126.503	0	0	0	32	29	71	2.48979e-05	0.000367441
bHd10450.1	3.93784	7.02278	0	44.3363	35.6719	86.2449	15.0311	6	21	0	127	77	247	0.000150547	0.00163788
bHd10461.1	0	0	0	11.4672	7.72138	0.612215	198.008	0	0	0	137	69	6	2.73153e-05	0.000397834
bHd10475.1	0.779775	0.560618	0	36.7763	79.4013	48.779	114.522	6	6	0	462	730	581	1.30489e-19	3.69666e-17	UXS1_MOUSE
bHd10507.1	2.58464	17.9577	17.8165	286.19	323.062	848.269	37.8982	7	76	31	1304	1082	3676	1.82987e-06	4.23007e-05
bHd10518.1	0.921514	0.219815	0	3.64125	3.41215	4.56431	9.35909	6	1	0	38	31	49	0.000218044	0.00220919	SC5A3_BOVIN
bHd10519.1	2.06727	0.845694	0	5.00234	9.06439	7.68328	7.21881	13	5	0	43	59	66	0.00112373	0.00817097	SC5A3_MOUSE
bHd10530.1	5.76629	0.500895	0.338692	837.416	458.77	718.177	300.388	52	8	2	13612	5524	11347	6.38448e-20	1.96262e-17
bHd10531.1	22.9305	12.6097	12.9803	122.147	171.512	141.164	8.9432	328	304	130	3040	3180	3444	2.15464e-12	1.74889e-10	FA98A_RAT
bHd10532.1	57.7687	76.2761	46.4362	323.25	339.403	394.996	5.85692	109	239	63	1086	866	1286	2.33053e-06	5.18821e-05
bHd10551.1	0.529646	0.422964	0	6.36704	2.58385	13.2426	21.0842	3	4	0	70	21	139	2.14506e-05	0.000326917
bHd10563.1	0.634934	0	0	10.4098	14.2825	7.46313	43.7528	1	0	0	30	31	21	3.94843e-05	0.000534647
bHd10564.1	0	0	0	5.06504	3.10414	0.804137	89.7332	0	0	0	89	37	14	3.80349e-05	0.000519403
bHd10601.1	0.219016	0.0435053	0	3.67407	1.46505	2.95579	22.3295	3	2	0	94	32	83	2.66217e-07	7.8336e-06
bHd10619.1	8.63305	7.59292	6.19306	25.8261	32.4544	37.1514	4.23783	36	52	17	202	193	273	3.57121e-05	0.000495646
bHd10635.1	4.73186	1.56875	2.24617	41.0628	41.0587	54.3675	15.785	77	36	26	1155	847	1480	5.88235e-11	3.74742e-09	VMA5A_HUMAN
bHd10642.1	5.69751	0	0	19.0294	40.1397	25.1456	14.5433	45	17	6	269	298	387	4.57114e-07	1.26764e-05
bHd10642.2	5.95395	2.09756	1.66238	11.4598	6.26458	19.763	3.81983	65	15	8	238	270	357	0.000181036	0.00189536
bHd10644.1	0.161614	0	0	27.4819	14.0961	11.5074	202.915	3	0	0	667	261	271	1.6198e-15	2.14705e-13	CEL_RAT
bHd10669.1	0.331582	0.392203	0	5.81706	5.12576	3.27824	17.2631	3	2	0	34	23	19	0.000120261	0.00136276	RERGL_DANRE
bHd10674.1	0.290711	0.872659	0	8.90479	6.53827	20.4633	28.4211	2	5	0	67	35	137	4.84842e-06	9.42799e-05
bHd10697.1	3.49327	1.1735	16.7909	99.5654	182.055	158.526	20.4172	11	6	31	498	662	760	0.000376689	0.00339725
bHd10738.1	2.17926	0.0999444	0	36.0856	30.7685	0.687746	28.3884	14	1	0	426	270	7	0.000998707	0.00752311
bHd10744.1	1.27256	0.567858	0	12.6647	4.62657	16.717	17.5263	4	5	0	80	22	100	2.94909e-05	0.000423123
bHd10749.1	18.022	11.47	8.04777	28.4876	28.472	19.7224	2.03726	273	295	89	735	554	502	0.00113556	0.00822795	PGAM5_MOUSE
bHd10761.1	0	6.03835	0	116.331	509.902	194.956	133.78	3	13	8	192	394	245	5.91726e-07	1.59204e-05
bHd10762.1	3.90291	1.70963	0	338.358	760.376	393.786	261.271	10	8	0	1264	2127	1400	1.94025e-24	1.33489e-21	SAHS
bHd10763.1	998.342	905.928	682.26	13223	20388.4	38523.1	27.8874	2144	3292	1041	48031	54012	131175	1.09053e-11	7.95756e-10	SAHS
bHd10793.1	0	0	0	19.9321	15.8647	32.6446	684.414	0	0	0	13	11	21	0.000892923	0.00685856
bHd10795.1	0.0770798	0.0463687	0	5.37092	3.22548	2.9335	51.5998	2	1	0	139	60	72	9.16163e-10	4.59609e-08	ELF1_DROME
bHd10840.1	4.36798	2.20685	0	15.7209	22.2303	25.2833	9.47357	13	14	0	89	91	146	4.64608e-05	0.000611353
bHd10862.1	39.8001	20.1854	27.6875	136.695	147.103	209.94	5.62517	237	197	121	1473	1155	2172	4.53878e-05	0.000600516
bHd10903.1	0	0	0	3.71231	2.37397	5.99492	120.812	0	0	0	64	31	111	4.83428e-06	9.41317e-05	CEL_MOUSE
bHd10904.1	3.30399	0.828112	1.71	10.416	19.0037	29.6996	9.94922	20	11	8	119	158	323	1.61414e-05	0.000258262	EKI1_MOUSE
bHd10913.1	0.908855	0	0	51.3518	50.3478	52.7415	153.086	3	0	0	325	240	324	8.29654e-15	9.58947e-13	GCH1_HUMAN
bHd10914.1	0	0	0	7.07743	4.53778	8.44439	200.596	0	1	0	72	36	90	5.66333e-07	1.53804e-05	CI064_HUMAN
bHd10932.1	0.75526	0.449072	0	6.20833	6.40335	6.81331	14.8927	2	2	0	34	26	34	1.4417e-05	0.000235264	HPGDS_CHICK
bHd10967.1	1.09704	1.21674	1.69613	14.526	17.6828	36.4035	16.6944	13	26	15	349	305	845	6.0204e-07	1.60856e-05
bHd11009.1	0	0	0	19.597	7.94956	10.9573	385.039	1	0	0	40	14	23	9.87953e-05	0.00115112
bHd11032.1	0.089761	0	0	16.2124	1.59424	0.0524361	94.1135	1	0	0	370	26	1	0.000167682	0.00179324
bHd11075.1	0.141362	0	0	26.9828	77.868	64.9027	703.315	1	0	0	386	827	892	1.14737e-14	1.30529e-12
bHd11082.1	0	1.05053	0	23.0488	47.899	41.0762	97.3673	1	1	0	26	37	39	1.13948e-05	0.000193004
bHd11085.1	0.778194	0	0	14.0538	23.3079	15.9296	60.6828	2	0	0	34	43	39	6.48049e-06	0.000119732
bHd11154.1	0	0	0	4.10923	8.07142	2.70379	148.844	0	0	0	19	19	10	0.000719005	0.00573933
bHd11156.1	0	0	0	19.4234	7.62365	1.33785	283.849	0	0	0	49	16	5	0.000613615	0.00506507
bHd11158.1	0	0	0	2.3339	2.77039	1.52926	66.3355	0	0	0	41	37	28	3.61042e-05	0.00049965
bHd11170.1	1.02122	0	0	14.1612	11.7467	11.0829	32.9916	10	0	0	272	168	210	3.37348e-06	7.10496e-05
bHd11182.1	0	0	0	8.5242	15.9567	16.5923	410.732	0	0	0	105	135	189	7.57068e-08	2.52031e-06
bHd11211.1	10.4669	5.01279	11.7825	128.843	225.071	265.934	22.6534	58	46	43	1240	1599	2456	1.97304e-09	9.10751e-08
bHd11232.1	0.696684	0.409891	0	448.452	198.642	309.814	793.078	1	1	0	1242	408	821	3.65831e-19	9.60436e-17
bHd11233.1	10.2059	13.1197	0	51.1895	56.3277	67.4687	7.46986	7	18	1	66	51	85	0.000389409	0.00349019
bHd11255.1	16.8533	11.3739	45.4239	226.957	388.181	183.624	10.8305	26	27	50	615	794	499	0.000778606	0.00611459
bHd11256.1	54.1343	47.9372	65.2649	597.423	487.7	516.978	9.56842	101	141	77	1873	1135	1600	8.0782e-09	3.37323e-07	MP20_DROME
bHd11268.1	0.51182	0.0609521	0	2.25318	6.61066	5.57958	21.4685	6	2	0	42	102	104	4.62128e-06	9.11975e-05	ERI1_HUMAN
bHd11270.1	0.986337	0.0733898	0	39.2532	46.5904	61.5456	127.09	8	1	0	602	545	943	3.34916e-14	3.58682e-12	SPB10_SORAR
bHd11271.1	1.42394	0.302495	0.286835	168.016	233.026	280.366	322.442	16	5	2	3217	3290	5213	1.00564e-29	2.07563e-26	LRC15_HUMAN
bHd11272.1	0	0.0355284	0	1.11747	3.09195	3.38581	56.0416	1	0	0	29	57	64	4.12129e-06	8.33954e-05
bHd11287.1	1.08542	0.2274	0.0981693	3.78453	2.93181	1.20899	5.24513	18	7	2	114	59	39	0.000567396	0.00474956
bHd11344.1	0	0	0	6.16549	8.77953	3.98591	189.309	0	0	0	26	29	17	0.000171856	0.0018284	PP2C2_CAEEL
bHd11345.1	0	0	0	10.4489	14.2571	5.40413	301.101	0	0	0	20	19	9	0.00076002	0.00599615	PP2C2_CAEEL
bHd11378.1	0	0	0	2.75663	10.1079	2.51533	153.799	15	23	5	105	158	71	4.09748e-05	0.000551214
bHd11378.2	3.46886	3.62353	1.16337	5.13916	9.89882	3.522	2.22122	21	40	5	127	165	86	0.000312281	0.00292145
bHd11378.3	3.11285e-07	0	0	4.04039	2.78195	2.34039	91.627	20	34	4	116	146	72	0.000345128	0.00316396
bHd11390.1	0.610625	0.122475	0	0.93525	8.87993	5.21489	18.0411	3	1	0	8	54	43	0.000662977	0.00538129
bHd11406.1	0	0	0	1.73658	5.35354	4.16673	112.569	0	0	0	15	37	35	0.000113489	0.00129965
bHd11408.1	0	0	0	12.0746	11.6701	15.6124	393.571	0	0	0	25	18	35	0.000140834	0.00154971
bHd11422.1	2.22269	0.443015	0	5.52181	12.8081	16.7194	12.6728	21	8	0	93	154	271	0.00013359	0.00148584	CP2U1_BOVIN
bHd11444.1	5.29747	10.6588	12.1551	60.5758	102.039	115.023	9.84134	36	119	56	695	887	1325	8.74686e-05	0.00103927
bHd11482.1	9.97	8.36042	0.243839	73.7832	71.0821	64.9114	11.2335	256	360	4	3325	2351	2834	0.00030363	0.00286535	UH1BL_MOUSE
bHd11484.1	1.82895	0	0	44.2376	6.81677	1.43936	27.2136	8	0	0	376	47	20	0.00107892	0.00793245
bHd11486.1	52.0562	0.289645	0.718506	1280.88	243.913	64.209	29.8885	367	3	6	16662	2319	817	0.00101755	0.0076174
bHd11502.1	0.499563	0	0	5.69259	6.99403	16.4467	48.5909	1	0	0	24	19	60	5.84625e-05	0.000743544
bHd11510.1	0	0.135083	0	6.34497	8.12791	6.65264	89.8641	0	1	0	55	55	54	4.89724e-07	1.35287e-05
bHd11527.1	0	0	0	5.65064	2.43507	0.0451704	81.3088	0	0	0	119	30	16	2.97664e-05	0.000426229
bHd11537.1	0.111257	0	0	6.61586	4.55197	1.16803	58.3927	1	0	0	115	61	22	1.65807e-06	3.88723e-05	CHIA_BOVIN
bHd11568.1	0.377496	0.586604	0	3.3976	3.81799	0.000968192	6.78184	2	12	0	50	45	41	0.00115587	0.00836253	ANK3_MOUSE
bHd11571.1	0	0.510641	0	12.5324	16.5003	10.9875	65.538	0	2	0	49	55	43	6.22917e-07	1.64833e-05
bHd11573.1	0	0	0	2.88226	2.45536	4.6469	99.8452	0	0	0	30	23	43	6.47662e-05	0.000809336	GUN5_HUMIN
bHd11590.1	0.0942593	0.112619	0	5.38866	9.66597	15.2952	98.8986	1	2	0	119	152	316	1.37577e-10	8.28215e-09	ARSJ_MOUSE
bHd11635.1	0.600305	0.269002	0	9.31121	13.5898	16.7608	40.9177	5	3	0	122	144	233	2.28068e-10	1.31805e-08
bHd11639.1	4.44217	0	0	37.2301	34.3238	34.8677	23.4297	5	0	0	78	53	71	4.60045e-06	9.09265e-05
bHd11656.1	0	0	0	2.2693	1.66551	2.38592	63.2073	0	0	0	55	30	62	1.22211e-05	0.000205076
bHd11668.1	0.753748	0.303657	0	10.6309	16.9276	13.6828	35.6326	6	5	0	168	186	209	6.2659e-13	5.5201e-11
bHd11674.1	1.76801	0.405778	0	19.7762	25.5089	21.8184	29.5118	14	5	0	287	269	296	1.11714e-10	6.81031e-09	S35F4_HUMAN
bHd11703.1	0	1.26843	1.8075	10.4556	9.94252	16.2726	11.5465	0	5	3	47	33	68	0.00107517	0.00791748	ANPRA_RAT
bHd11706.1	0	0	0	6.90174	18.4994	9.00555	344.067	0	0	0	32	60	37	2.11037e-05	0.000323679
bHd11710.1	0	0	0	7.9418	11.5214	7.41417	268.774	0	0	0	33	37	33	4.08022e-05	0.000549403
bHd11805.1	5.69182	1.60372	0.937799	33.6166	31.2371	38.1483	12.3602	29	15	4	327	227	362	2.57492e-10	1.46466e-08	VMA5A_HUMAN
bHd11819.1	10.7348	2.14661	0	1234.04	1401.78	1649.57	330.117	3	2	1	684	574	894	2.81025e-23	1.40008e-20
bHd11824.1	0.27635	0	0	5.70394	8.19009	4.91664	49.9819	2	0	0	88	87	74	5.03745e-09	2.17897e-07	U85A1_ARATH
bHd11856.1	5.53602	6.64212	0	130.102	181.797	178.354	39.9289	2	4	0	98	110	135	2.30792e-10	1.32848e-08
bHd11857.1	58.7145	46.9638	12.6272	1450.65	1615.59	1698.63	40.242	58	81	8	2561	2110	2905	6.00092e-22	2.40837e-19
bHd11867.1	1.49881	5.76586	13.8437	186.907	292.181	319.025	37.632	2	14	17	498	556	806	1.37216e-05	0.000226054
bHd11868.1	0.180146	0	0	2.04064	5.43878	4.63598	43.2467	2	0	0	25	43	45	2.18325e-05	0.000331689
bHd11951.1	0	0	0	3.15533	2.36285	5.78276	113.009	1	1	0	45	24	79	4.55867e-06	9.04279e-05	CANT1_HUMAN
bHd11998.1	5.32895	1.27873	1.54717	52.5083	32.1171	6.86732	11.0835	5	2	1	104	49	14	0.000145088	0.00158926
bHd12019.1	0.106175	0.253771	0	1.86248	2.86986	1.24041	12.9858	1	4	0	35	38	22	5.78194e-05	0.000736013	AMT1_SCHPO
bHd12057.1	0	0.312567	1.50005	8.04701	5.30012	12.5761	13.5538	0	1	2	31	14	45	0.00101064	0.00758535
bHd12089.1	0.1616	0	0	47.4167	10.055	0.0940312	220.052	3	0	0	567	90	1	0.000260092	0.00254238
bHd12090.1	41.9919	25.7318	0.240676	1117.32	588.518	1055.52	40.5698	575	565	2	25715	10113	23806	6.44017e-06	0.000119292
bHd12092.1	0	0	0	6.26483	6.38674	7.01471	196.663	0	0	0	29	21	34	9.8001e-05	0.00114371
bHd12093.1	0.668399	0.401114	0	23.8086	30.8123	35.4399	77.0071	2	1	0	72	69	102	9.99629e-09	4.08644e-07
bHd12129.1	0	0.0835473	0	3.41854	2.1652	2.46111	43.8298	0	1	0	50	22	36	1.09281e-05	0.00018641	QPCT_BOIDE
bHd12141.1	1.06478	0.557405	0	18.1682	68.5227	51.5012	80.2423	10	9	0	271	748	715	7.8375e-12	5.83692e-10
bHd12149.1	0.740993	0.221463	0	45.8402	51.0903	86.7534	172.886	2	1	0	232	203	448	4.62221e-13	4.14793e-11
bHd12152.1	10.868	0.966309	5.09238	135.325	314.673	305.84	44.3914	165	25	54	3757	6510	8229	7.63379e-10	3.89728e-08	ATHL1_HUMAN
bHd12156.1	12.9818	1.82077	7.1555	64.7655	58.4035	26.6957	6.7941	58	13	22	483	342	194	0.000631195	0.00518306
bHd12157.1	419.44	101.644	146.237	702.014	841.654	983.288	3.78615	3865	1564	961	11339	10108	15516	0.00110415	0.00805693	GABT_PIG
bHd12170.1	2.58535	0	0	53.4379	40.9518	34.0742	47.8388	2	0	0	82	52	49	5.87045e-08	2.00038e-06
bHd12190.1	0.0880975	0	0	9.43705	6.04058	0	82.2851	1	0	0	229	112	0	0.000458338	0.0039916
bHd12194.1	8.60254	17.1198	8.48871	53.215	48.5191	78.2616	5.246	106	346	79	1131	743	1605	0.000817415	0.00638035	MMP16_RAT
bHd12196.1	11.0545	11.2695	5.79296	35.5709	40.8638	24.5699	3.57957	43	76	17	241	198	171	4.13803e-05	0.000555634	DHR11_BOVIN
bHd12204.1	0	1.05053	0	11.9	28.4151	44.1085	73.378	0	1	0	12	25	47	0.000170539	0.00182009
bHd12211.1	11.4157	19.4035	0	1960.08	2.94024	558.535	81.5531	11	59	0	4550	10	1308	0.000505664	0.00431532
bHd12212.1	0.423224	3.25481	0	209.122	1.23331	84.8911	78.1482	3	20	0	1292	5	493	0.000264759	0.00257592
bHd12214.1	6.92637	11.8008	0	1080.64	2.61793	314.522	74.2427	28	67	0	7153	14	2006	0.000326837	0.00304458
bHd12216.1	0.422189	2.25022	0	80.5466	0.637599	41.0385	44.0854	2	20	0	887	6	402	0.00051685	0.0043865
bHd12218.1	0	0	0	6.09145	6.73371	7.44233	202.675	0	0	0	38	34	51	2.21781e-05	0.000335523
bHd12220.1	0	0	0	13.6997	0	7.11572	208.154	1	12	0	694	2	310	0.000490533	0.00420607
bHd12221.1	1.20153	5.25558	0	171.25	3.33431	58.9236	35.6114	4	25	0	1090	15	375	0.000331786	0.00307611
bHd12222.1	17.4875	74.0548	0	5013.57	12.5161	2051.78	77.2336	10	61	0	4467	7	1755	0.000550929	0.00463859
bHd12223.1	0.474243	2.41166	0	137.944	1.0987	60.3192	66.7677	2	26	0	1010	7	462	0.000900175	0.00689959
bHd12227.1	7.19926	5.39855	20.9018	126.383	126.552	179.226	12.8621	4	5	8	139	105	198	2.94534e-05	0.000423123
bHd12233.1	10.2991	3.00508	14.101	80.132	94.5027	96.8349	9.86976	97	49	101	1349	1149	1549	0.000423984	0.0037535
bHd12245.1	0	0	0	10.0392	39.2601	0.0590011	493.583	0	0	0	212	617	1	3.41554e-06	7.17264e-05
bHd12246.1	0.0944334	0	0	21.034	47.4591	0.390302	354.278	1	0	0	455	749	8	1.18711e-07	3.79453e-06
bHd12250.1	0.892387	1.34583	0	127.645	171.652	231.503	227.011	7	20	0	1738	1723	3048	6.84299e-18	1.43286e-15
bHd12253.1	0	12.3172	12.7738	433.523	960.948	61.8529	57.8113	1	7	3	282	465	36	2.26357e-06	5.07302e-05
bHd12255.1	2.6065	0.522933	0.420054	468.263	521.228	749.832	476.594	10	4	1	3105	2571	4865	7.41085e-32	1.78453e-28
bHd12257.1	0.354015	0.209842	0	22.2607	30.8919	46.8056	150.572	2	1	0	126	120	247	1.39697e-10	8.37453e-09
bHd12262.1	0	0	0	7.02058	5.09889	6.394	185.135	0	0	0	23	11	16	0.000631381	0.00518306
bHd12263.1	0	0	0	9.79255	23.86	38.3469	719.994	0	0	0	16	28	60	7.70485e-05	0.000932793
bHd12264.1	0	0	0	1.99995	3.5354	1.83729	73.7264	0	1	0	33	38	25	1.71031e-05	0.000270949
bHd12333.1	1.27052	0.571287	0	8.49279	9.38564	3.20765	10.859	12	10	0	157	123	54	3.86867e-06	7.90588e-05	LHX5_XENLA
bHd12372.1	0	0.690805	0	16.3761	13.0749	10.0255	49.9194	0	6	0	133	77	88	1.90192e-07	5.74874e-06
bHd12407.1	5.79107	4.23298	13.9017	93.6954	88.6553	119.905	12.5805	15	17	25	417	290	513	8.05262e-05	0.000967922	SODC_PIG
bHd12460.1	2.12923	0.252454	0	28.761	69.3233	0.500304	39.7249	7	1	0	134	241	3	0.000844329	0.00654094
bHd12486.1	0	0	0	13.0475	9.8201	9.8006	326.682	0	0	0	32	21	29	0.000101564	0.00117958
bHd12489.1	0	0	0	77.4446	83.462	101.438	2623.45	0	0	0	659	524	839	2.49983e-12	2.00653e-10
bHd12491.1	0	0	0	126.383	324.997	0	4513.8	0	0	0	137	225	0	0.000143475	0.00157397
bHd12492.1	0.210561	0	0	23.6277	1.45978	6.46404	101.595	1	0	0	199	9	54	1.31048e-05	0.000217881
bHd12570.1	5.87238	1.35165	7.05067	45.9843	52.9738	38.2292	9.54366	60	20	50	796	673	648	0.000376264	0.00339554
bHd12585.1	1.4122	0	0	22.3483	25.846	1.26092	32.7042	2	0	0	57	54	3	0.000983954	0.00743913
bHd12621.1	0	0	0	2.10329	2.52733	2.17369	68.0431	0	0	0	28	27	28	9.2546e-05	0.00108973	CRIS1_MOUSE
bHd12685.1	0.683766	0	0	29.9184	22.43	0.596416	67.5518	3	0	0	180	97	3	0.000334816	0.00309298
bHd12686.1	0	0.252988	0	9.68858	4.51322	5.61571	56.1422	0	1	0	45	17	24	4.80559e-05	0.000630047
bHd12729.1	2.87258	0.994502	0	7.08969	8.064	34.8608	12.6074	14	19	29	415	293	910	0.000219396	0.00221666	NAS6_CAEEL
bHd12729.2	0	1.60189	13.397	65.8473	62.625	130.399	17.1451	7	9	28	430	307	937	0.000628471	0.00516579	NAS6_CAEEL
bHd12730.1	0	0	0	2.98648	2.82273	1.65733	74.6654	0	0	0	28	20	18	0.000220427	0.00222087	NAS4_CAEEL
bHd12751.1	2.1282	0.747669	0.177846	4.6934	8.33413	8.66201	6.87746	17	11	1	73	96	131	5.2818e-05	0.000682571	CP2U1_HUMAN
bHd12770.1	0.431397	0	1.519	33.2182	33.9184	56.1562	60.1312	3	1	5	309	223	514	1.00407e-08	4.08644e-07
bHd12772.1	0.494116	0	0	26.02	2.29085	3.463	53.4809	1	0	0	100	7	15	0.000304704	0.00287173
bHd12779.1	9.70747	0.80219	2.84695	258.555	48.3234	34.7952	25.3908	27	2	0	1195	177	115	0.000187512	0.00195185
bHd12785.1	18.9007	16.7179	4.04796	93.2817	85.9356	73.86	6.36407	121	184	17	1036	697	832	6.46476e-07	1.70133e-05	TXTP_BOVIN
bHd12793.1	2.8673	3.94736	2.97126	18.491	29.2711	40.1065	8.88826	28	68	20	324	389	691	6.8915e-06	0.000126036	DHDH_XENTR
bHd12842.1	0	0	0	0.740975	41.3595	4.256	463.565	0	0	0	5	254	31	2.48853e-05	0.000367441
bHd12853.1	0	0.72597	0.857817	31.1217	23.8575	3.52593	34.7462	0	2	1	106	57	10	6.39735e-05	0.000801729
bHd12913.1	1.25089	0.521645	0.179817	7.18269	7.98854	7.18955	10.8952	13	8	1	116	91	107	3.68087e-08	1.30988e-06	ALAT1_BOVIN
bHd12926.1	0.346983	0	0	4.6145	9.62346	11.344	57.2325	2	0	0	34	46	70	4.50134e-06	8.98278e-05	YIW2_YEAST
bHd12953.1	3.48798	0.504466	0	17.7399	7.81113	8.94057	8.42811	7	3	1	50	19	27	0.00108383	0.00795426
bHd12983.1	45.2077	22.6166	18.0751	472.388	853.583	1101.27	28.2239	221	187	63	4153	5488	9287	1.01111e-15	1.41831e-13
bHd13004.1	145.302	283.193	143.969	1473.62	1909.21	3546.88	12.1029	437	1316	286	7345	7080	17173	1.25355e-06	3.06972e-05
bHd13020.1	1.67645	0.622894	1.26226	4.5108	11.7502	19.1708	9.67658	3	4	7	75	80	150	0.000340065	0.00313017	M2DH_ASPFU
bHd13025.1	0	0	0	13.4873	19.4254	20.9268	538.395	0	0	0	19	24	34	0.000145666	0.00159196
bHd13073.1	0	0	0	13.2783	9.34167	19.9064	425.264	0	0	0	68	32	96	4.92977e-06	9.56045e-05
bHd13080.1	303.125	274.85	184.748	1027.97	978.893	1235.47	4.25044	289	455	121	1740	1235	2018	9.52912e-06	0.000164685
bHd13112.1	0.761048	0.26645	0	11.1097	10.8067	1.47381	20.7452	4	4	1	143	104	17	1.07016e-05	0.000182979	ZN808_HUMAN
bHd13131.1	0	0	0	13.0326	11.5087	22.9161	474.574	0	0	0	33	23	55	4.3515e-05	0.000579451
bHd13173.1	0	0.160287	0	1.90412	2.07463	3.52924	28.845	0	2	0	25	20	50	9.11016e-05	0.00107712	S38A9_CAEEL
bHd13185.1	8.27904	1.68791	3.39311	16.9296	27.0489	29.5425	5.46216	107	36	33	390	446	647	0.000464617	0.00402687	ASO_CUCSA
bHd13198.1	1.09025	0.0682638	0	4.09431	5.58238	4.38903	11.1765	20	2	0	141	144	153	0.000246155	0.00244094
bHd13225.1	4.02679	2.86386	4.50474	16.1021	21.0001	30.3188	5.86505	78	65	17	262	245	409	0.000133049	0.00148211	HNF4A_XENLA
bHd13225.2	10.3633	3.60805	0	10.8634	14.0505	12.4505	2.65535	100	69	16	290	285	433	0.000285598	0.00273992	HNF4A_XENLA
bHd13323.1	0	0	0	3.45825	3.53427	4.75749	117.5	0	0	0	12	13	22	0.000778713	0.00611459
bHd13350.1	0	0	0	4.46243	2.57046	5.54035	125.732	0	0	0	46	20	62	2.92043e-05	0.000420682	NAS14_CAEEL
bHd13388.1	0	0	0	5.96502	1.13508	4.47303	115.731	0	0	0	47	7	34	0.000204535	0.00209687
bHd13416.1	0.464995	0	0	17.0287	19.1351	0.40709	64.7278	8	0	0	434	368	10	0.000195296	0.00202123
bHd13438.1	2.31207	0	0	10.3634	5.7116	15.0511	12.9043	4	0	0	42	17	55	0.000463534	0.00402075
bHd13443.1	0	0	0	50.0529	40.791	49.2307	1400.75	0	0	0	295	183	304	1.64888e-09	7.73473e-08
bHd13455.1	0	0	0	3.70904	2.15606	3.04661	89.1171	2	6	0	77	34	83	3.57591e-06	7.4231e-05	LRP4_RAT
bHd13465.1	1.28239	0.77071	1.82908	12.9022	20.0706	12.3614	11.3843	5	5	5	101	117	95	7.88927e-08	2.62033e-06	PTPR2_MACNE
bHd13466.1	0.32124	0.287349	0	11.6991	26.7011	9.60839	67.7524	2	3	0	134	242	121	1.8801e-11	1.29351e-09	PTPR2_HUMAN
bHd13467.1	0.0898144	0.214342	0	3.35683	6.03263	1.89125	27.9117	1	4	0	70	94	41	2.58557e-07	7.63932e-06
bHd13497.1	0	13.9857	16.9216	166.884	27.0208	59.0855	8.15906	1	3	3	100	13	37	0.00129933	0.00913132
bHd13501.1	78.5841	39.919	39.7264	203.91	280.97	251.175	4.64888	546	473	190	2521	2550	3011	6.04031e-07	1.61015e-05	ADRL_DROME
bHd13504.1	15.9181	2.28277	0	5189.96	9547.82	9834.47	1342.68	24	3	0	7089	9488	12773	8.93651e-19	2.11664e-16
bHd13505.1	0	0	0	25.1751	33.5338	34.5954	933.043	0	0	0	18	16	23	0.00037838	0.00340825
bHd13514.1	99.9614	78.8136	58.0441	559.061	674.547	520.851	7.40531	250	350	113	2176	1873	2151	5.88777e-11	3.74742e-09
bHd13537.1	0	0.586621	0	24.2651	32.8038	42.5297	145.056	0	4	0	158	156	265	3.21849e-10	1.76809e-08	YIW2_YEAST
bHd13546.1	0	0	0	1.58186	2.84662	2.9983	74.2678	0	0	0	9	13	21	0.00108402	0.00795426
bHd13548.1	0	0	0	9.99191	10.8594	12.6841	335.354	0	0	0	57	54	79	3.44359e-06	7.22104e-05
bHd13576.1	0.0823046	0	0	1.59522	2.28879	3.21016	38.9138	1	0	0	39	36	72	3.76422e-06	7.74721e-05	GUN5_HUMIN
bHd13583.1	0	0.439954	0	9.82688	14.8177	13.2277	70.1398	0	2	1	39	45	47	2.27721e-06	5.09305e-05
bHd13592.1	0.0832567	0.0991987	0	1.14169	2.98757	3.32103	26.3769	2	3	2	38	67	101	3.64598e-06	7.53608e-05	NAS14_CAEEL
bHd13604.1	1.85028	0	2.68599	26.1948	77.2026	141.982	52.926	2	0	1	29	70	153	5.68375e-06	0.000107485
bHd13605.1	0	1.02242	0	233.563	193.584	294.508	642.946	1	1	0	275	168	356	3.51331e-13	3.22799e-11
bHd13608.1	0.917346	0.155372	0	24.7973	26.0743	37.4054	75.2756	11	2	0	395	288	534	7.01395e-11	4.36901e-09	TMPS9_MOUSE
bHd13622.1	0	0	0	5.25672	8.67159	9.58631	235.146	0	2	0	46	66	91	4.37412e-07	1.21767e-05
bHd13632.1	9.33556	1.32418	4.8653	49.1709	55.1777	62.6163	10.6857	67	18	29	656	541	805	1.01669e-05	0.000174663	USH1G_MOUSE
bHd13640.1	0.507752	0	0	8.86104	8.20465	6.88287	39.4052	1	0	0	42	27	27	1.35684e-05	0.000224169
bHd13672.1	51.1231	38.9778	4.18136	173.26	134.906	168.246	5.04769	344	420	20	2015	1152	1880	0.00109321	0.00800137	IMPA3_DROME
bHd13719.1	0.327699	0.195199	0	20.625	11.8766	13.3844	73.6654	1	1	0	129	54	79	3.47352e-09	1.54893e-07
bHd13727.1	7.2901	1.08716	4.1523	1033.39	1468.51	2174.45	370.27	31	6	8	5613	5782	11472	2.34974e-23	1.21247e-20
bHd13728.1	0.807373	0	0	9.32138	20.018	20.7078	55.1561	3	0	0	26	48	73	3.8837e-05	0.000527861
bHd13730.1	1.78437	1.58406	0.707292	47.2266	64.1913	73.7015	44.3323	6	8	0	174	173	271	3.16781e-11	2.09947e-09
bHd13754.1	1.93361	1.34576	8.43083	53.8537	58.9982	100.827	18.0927	17	14	43	673	546	1233	0.000371819	0.00336805	GLUCL_DROME
bHd13809.1	3.34818	0.421377	2.74112	15.5777	22.3342	22.2075	9.09429	25	4	11	179	185	242	0.000299493	0.00284115
bHd13841.1	0.696526	0.092397	0.109569	147.221	86.3343	168.347	402.509	9	0	2	3057	1595	3525	7.395e-18	1.50483e-15
bHd13841.2	1.55232e-07	0	4.21789e-09	84.0612	76.4258	104.255	2647.42	7	2	0	3037	1602	3504	2.72129e-27	3.27644e-24
bHd13854.1	0	0	0	5.68223	6.03894	1.08477	128.059	1	0	1	52	42	8	0.000215763	0.00219223
bHd13878.1	7.27583	7.0334	6.0719	20.5436	28.2568	31.4486	3.91819	77	117	42	371	373	530	0.000422961	0.00374904	P20D2_MOUSE
bHd13886.1	0	0	0	2.29348	3.41725	3.15828	88.6901	3	0	1	28	25	47	0.000199289	0.00205325	LRP1_HUMAN
bHd13892.1	0	0.59225	0	14.5357	9.91674	29.3755	77.7579	0	1	0	26	14	54	9.45955e-05	0.00110765	NAS14_CAEEL
bHd13925.1	4.68972	0.967598	1.15385	14.0146	9.34895	12.1666	5.14098	33	11	5	160	78	140	0.000340575	0.00313017
bHd13963.1	1.7401	1.95141	5.06475	23.7514	39.3062	38.2897	11.4436	3	10	11	99	155	172	0.000972471	0.00738606
bHd13988.1	3.47955	2.07089	3.27337	14.8357	18.2997	14.3556	5.32183	13	13	10	96	93	94	0.000166389	0.00178205	STAR5_MOUSE
bHd13990.1	0.456258	0.586821	0	12.1576	11.2954	13.1279	32.0021	5	7	1	182	113	173	4.51328e-13	4.0755e-11
bHd13992.1	1.04985	0.235109	0.751255	9.4558	7.089	10.8401	12.8194	6	3	4	139	75	135	3.38428e-08	1.22854e-06	VMA5A_MOUSE
bHd14043.1	0	0	0	3.92583	8.23749	7.46878	196.321	0	0	0	29	45	53	2.2201e-05	0.000335523
bHd14105.1	0	0	0	2.16298	1.3202	2.6083	60.9148	1	0	0	31	16	39	6.48119e-05	0.000809336
bHd14219.1	0.544652	0	0	54.168	71.8242	86.5208	329.655	1	0	0	210	198	315	1.71567e-11	1.19743e-09
bHd14237.1	38.0843	3.85464	0	5874.35	11707.3	10527.5	668.646	15	4	0	5421	7426	9217	1.32248e-26	1.46979e-23
bHd14238.1	0	0	0	10.1272	35.5759	10.2681	559.712	0	0	0	23	43	18	0.000123655	0.00139466
bHd14283.1	1.66542	0.999089	0	14.96	17.7901	1.46332	12.3759	2	2	0	40	34	8	0.000548843	0.00462372
bHd14382.1	0.378833	0.226927	0.594743	3.14807	6.02325	2.80955	9.21249	2	3	1	35	48	36	6.55431e-06	0.000120479	GNAQ_LOLFO
bHd14440.1	0	0	0	9.32322	8.09346	3.67055	210.872	0	0	0	56	35	24	3.16035e-05	0.000448093
bHd14459.1	0.236794	0	0	4.08925	2.1407	3.00214	27.4117	1	0	0	44	22	33	1.54469e-05	0.00024908	S2611_MOUSE
bHd14469.1	0	0.370136	0.897102	49.2509	80.0983	72.3812	147.546	1	1	1	174	197	264	3.53005e-13	3.22799e-11
bHd14505.1	0.679024	7.66007	2.39084	67.23	117.51	136.893	29.6985	1	6	2	71	73	143	9.33029e-07	2.34035e-05
bHd14521.1	0	0	1.35774	24.8935	16.6218	32.8719	51.0291	1	2	0	51	23	58	4.39395e-06	8.8172e-05
bHd14592.1	1370.84	2161.24	676.843	7328.22	5120.7	7748.53	4.79861	5713	14978	2012	52598	27282	53737	0.000185372	0.00193375
bHd14601.1	9.56132	1.97687	0.710995	113.837	152.24	160.628	34.5533	104	43	6	2284	2241	3125	1.00527e-12	8.54364e-11
bHd14639.1	118.791	84.9332	54.1135	263.787	472.159	368.766	4.28286	837	986	260	3238	4294	4439	5.70082e-06	0.000107527	DNJA1_PONAB
bHd14643.1	1.73571	3.04272	2.65119	25.8086	42.2054	48.0917	15.4199	23	54	21	454	535	808	9.04367e-08	2.95618e-06	ACH1_DROME
bHd14644.1	45.0245	86.7773	12.207	3833.07	5167.54	5326.78	99.4206	91	267	17	12070	11955	16307	7.02154e-20	2.10826e-17
bHd14645.1	114.718	11.0999	5.37197	17120.9	11248.7	18269.1	355.235	71	10	2	17789	8655	18491	1.44769e-18	3.21788e-16
bHd14648.1	206.587	89.0937	98.1221	371.449	417.822	336.824	2.85881	236	179	79	756	643	665	0.000216327	0.00219361
bHd14650.1	0	0	0	6.41697	7.64022	4.19349	182.507	0	0	0	49	44	30	2.03914e-05	0.00031476
bHd14683.1	0	0	0	12.3781	11.0674	12.5814	360.269	1	0	0	245	162	238	1.10295e-11	7.96769e-10	LRC15_MOUSE
bHd14693.1	17.9456	5.24446	0	344.867	391.196	402.328	48.8788	115	59	0	3820	3223	4382	9.24925e-07	2.32405e-05	GALM_PONAB
bHd14717.1	0.391159	0.233524	0.184398	9.88033	16.3708	14.1608	44.4536	3	3	1	156	178	214	1.30011e-13	1.26067e-11
bHd14767.1	38.3639	103.565	241.329	1455.57	1264.77	1262.19	10.3885	15	65	60	955	628	841	0.00118569	0.00854831
bHd14771.1	0	0	0	1.51909	3.84969	1.51701	68.8579	0	0	0	40	66	36	1.38215e-05	0.000227183	PARP2_ARATH
bHd14783.1	0	0.714923	6.66182	161.764	53.2135	34.8275	33.4109	0	2	8	535	131	108	0.00121317	0.00869005
bHd14791.1	8.51311	2.48682	1.35157	24.08	53.8853	42.1011	9.64273	52	24	7	248	426	429	9.54276e-07	2.38536e-05
bHd14795.1	26.7579	33.9927	36.5586	147.962	336.886	237.874	7.41944	21	46	17	192	329	306	3.11897e-05	0.000443969
bHd14809.1	0.263059	0.15688	0.565606	17.0262	31.3968	28.7152	71.0594	2	2	3	252	352	415	3.66337e-14	3.86339e-12	P2RX4_BOVIN
bHd14847.1	25.8178	14.7991	11.6489	73.2863	72.1662	66.369	4.04504	268	256	96	1345	1000	1153	3.59442e-08	1.28545e-06	ANO10_DANRE
bHd14863.1	62.3128	65.232	14.5403	158.147	162.321	202.127	3.67546	259	448	42	1172	882	1428	0.00121587	0.00870513
bHd14870.1	1.80683	0.540349	0	173.063	278.424	374.241	337.42	8	3	0	1139	1337	2401	1.25639e-20	4.32197e-18
bHd14872.1	0	0	0	3.93415	3.55857	4.07276	115.655	0	0	0	19	16	18	0.000457933	0.00399048
bHd14875.1	20.1322	2.08184	24.3849	169.401	222.124	263.481	14.0261	33	6	27	522	479	741	0.000154289	0.00166592
bHd14882.1	328.098	316.074	109.982	870.043	827.541	930.719	3.48464	1601	2612	375	7533	5274	7831	0.000142967	0.00156959	BAP31_PONAB
bHd14883.1	0	0	0	13.3256	1.66748	0.67835	156.714	0	0	0	91	16	4	0.000335713	0.00309928
bHd14883.2	0	0.227426	0	16.8064	5.63173	1.73137	73.8167	0	1	0	65	10	7	0.000820946	0.00640444
bHd14892.1	0.207392	0	0	4.32626	4.78888	2.29565	37.1213	1	0	0	42	34	22	1.44823e-05	0.000235631
bHd14897.1	0	0	0	1.73389	2.18338	2.19977	61.1704	0	0	0	16	12	20	0.000686489	0.00552557
bHd14899.1	0	0	0	1.25487	2.78452	2.75578	67.9517	0	0	0	8	13	19	0.00134216	0.00937693
bHd14900.1	0.312456	0.0934093	0	7.52955	4.71963	0.640692	25.4808	2	1	0	89	47	7	0.000119872	0.0013611
bHd14905.1	0.994825	0.495461	0	159.787	167.377	239.644	356.419	6	5	0	1901	1458	2752	3.23729e-29	5.19693e-26	SODCP_VITVI
bHd14906.1	5.29622	0.533053	0	31.3349	38.2032	60.1384	21.8706	19	3	0	200	193	385	6.20766e-06	0.000115429
bHd14918.1	0	0	0	2.24265	4.28333	1.85153	83.7751	0	0	0	16	23	14	0.000499766	0.00427003
bHd14943.1	0.272938	0.108483	0	4.68183	3.72417	6.68201	31.3406	4	2	0	102	57	138	2.05431e-08	7.79021e-07	S6A13_RAT
bHd14992.1	0.163668	0.0394071	0.127155	1.78262	2.96981	1.01005	13.3939	7	2	4	153	171	70	2.87363e-07	8.32029e-06	MYSA_DROME
bHd15008.1	7.17827	5.3075	5.62546	24.5438	22.4667	18.1607	3.57863	67	91	37	415	290	297	2.00946e-05	0.000311176	MGT4B_MOUSE
bHd15030.1	6.5904	3.60738	4.38214	39.0993	65.4624	64.1301	11.4913	27	25	12	291	360	447	6.80049e-10	3.50874e-08
bHd15044.1	0.37613	0.195779	0.274283	2.70161	3.95069	3.3431	10.5638	10	6	5	111	116	129	5.366e-08	1.85402e-06	SYNE1_MOUSE
bHd15049.1	0.60178	0.181549	0	35.7902	19.9681	25.7131	92.2322	2	1	0	242	102	170	1.33662e-12	1.10985e-10
bHd15050.1	0.508114	1.50549	0	53.2715	161.272	4.4305	103.602	1	5	0	211	460	17	2.23083e-06	5.02041e-05
bHd15060.1	0	0	0	14.1654	13.7169	20.4548	483.371	0	0	0	60	41	87	4.45504e-06	8.91502e-05
bHd15061.1	0.817857	0	0	51.7529	64.8605	82.3427	216.762	3	0	0	251	239	375	7.06031e-13	6.14502e-11
bHd15062.1	0	0	0	13.1419	8.20237	12.4691	338.134	0	0	0	32	25	34	6.79213e-05	0.000839681
bHd15062.2	0	0	0	5.03225	5.34998	5.29735	156.796	0	0	0	35	10	29	0.000232959	0.00232766
bHd15083.1	0	0	0	3.51915	4.13647	3.96176	116.174	0	0	0	24	21	29	0.000149724	0.00163138
bHd15101.1	0.513134	0.261514	0	19.1707	43.7214	67.4929	149.071	7	7	0	497	866	1707	2.59614e-15	3.34903e-13	BGH3_HUMAN
bHd15111.1	1.57999	4.56011	0.185976	32.8856	55.7965	66.974	24.2226	13	70	1	488	620	1009	8.31347e-06	0.000146658	HGD_MOUSE
bHd15112.1	0	0	0	0.845626	5.39262	3.18304	94.2129	0	0	0	10	37	23	0.000286678	0.00274481
bHd15142.1	46.0609	38.8271	19.8183	134.356	181.273	185.366	4.7802	176	265	53	894	884	1212	4.63475e-06	9.12301e-05
bHd15162.1	115.949	77.7566	45.8318	418.131	479.603	401.97	5.42363	873	978	234	5475	4708	5146	5.63246e-13	4.9925e-11
bHd15173.1	1.75118	4.20213	0	373.86	676.55	793.952	304.687	2	5	0	444	581	913	1.41522e-17	2.6904e-15
bHd15278.1	47.6181	16.0037	20.4055	69.8933	91.0147	74.4382	2.7975	385	245	122	1133	957	1003	0.00100675	0.00756788
bHd15278.2	5.97693	3.37611	4.47939	22.4072	8.78937	10.282	2.97712	368	212	116	1160	883	1014	0.00114149	0.00826266
bHd15284.1	41.0889	43.4035	31.1326	159.206	270.347	259.278	5.95231	362	659	196	2502	3147	3958	6.1753e-06	0.000114975	CATL_SCHMA
bHd15292.1	0.33215	0.066125	0	2.38392	2.98886	1.42198	13.6366	3	1	0	42	39	25	8.91818e-06	0.000155992
bHd15296.1	7.96385	6.71422	4.04425	47.0863	59.7401	62.6875	9.006	16	21	5	168	165	230	4.15697e-09	1.83109e-07
bHd15297.1	13.897	8.3368	0	60.0958	114.212	101.384	12.3442	16	12	1	93	134	153	2.79656e-06	6.06678e-05
bHd15306.1	0.845984	0	0	64.1954	32.6838	1.48664	103.983	1	0	0	146	63	3	8.27909e-05	0.000991844
bHd15328.1	24.3666	20.4864	15.3997	71.638	112.392	103.231	4.7597	123	176	52	654	726	941	6.12163e-06	0.000114222	TF2B_RAT
bHd15368.1	4.44192	3.65051	2.65508	9.89149	11.8604	8.08043	2.75015	79	104	32	302	267	246	0.000150813	0.00163954	DUSTY_MACMU
bHd15416.1	18.4821	10.0581	2.90173	43.6657	43.0484	29.3568	3.67989	202	203	24	871	648	577	0.00011088	0.00127243	PLPL8_RABIT
bHd15421.1	0	0	0	9.58045	5.12951	8.81147	235.214	0	0	0	31	13	28	0.000203802	0.00209265
bHd15422.1	0	0	10.9779	126.332	70.1191	124.033	28.93	0	0	2	70	27	71	4.72107e-05	0.000620091
bHd15423.1	3.78116	0	0	753.712	835.586	837.222	625.205	1	0	0	395	323	428	4.36056e-14	4.56532e-12
bHd15428.1	0	0.287477	2.09163	8.9172	39.8942	29.4206	31.5565	0	1	1	32	119	113	5.88891e-07	1.58737e-05
bHd15443.1	62.3445	17.7343	3.68846	205.016	241.85	213.722	7.87659	357	167	14	2005	1781	2036	6.39807e-05	0.000801729	LFG2_MOUSE
bHd15474.1	4.2421	0.391087	0	9.03153	16.3692	12.1514	7.93379	13	2	0	51	69	68	0.0011286	0.00819322	GSTM2_CHICK
bHd15498.1	2.24963	1.63145	2.79894	27.9623	47.9086	31.2728	15.8029	9	14	9	217	294	233	2.54887e-09	1.16908e-07
bHd15512.1	5.79179	0.374943	0.888627	16.5056	15.5398	13.8509	6.41425	92	11	10	458	318	376	0.000768462	0.00604914	S26A6_MOUSE
bHd15519.1	0	0	0	3.77147	3.39879	4.98911	121.594	0	0	0	61	42	77	4.73153e-06	9.2756e-05
bHd15520.1	0.988209	0	0	4.4759	21.9912	11.0985	34.5206	10	0	0	61	228	148	0.000222186	0.00223547
bHd15525.1	1.20579	0.722689	0	12.0787	19.2847	17.8307	24.2517	3	4	0	54	68	85	1.75836e-07	5.3938e-06
bHd15552.1	259.804	236.69	51.37	803.473	787.743	755.233	4.28212	1357	2109	196	7407	5317	6743	0.000141611	0.00155708	DH12A_XENLA
bHd15553.1	16.6483	16.7231	5.0967	50.8796	54.1565	38.549	3.7229	118	195	27	617	491	470	2.33498e-05	0.000348673	B3GT5_MOUSE
bHd15569.1	0	0.22753	0	2.16234	12.9165	5.33282	62.32	0	1	0	11	49	31	0.000137433	0.00152039
bHd15598.1	0	0.482405	0	3.519	3.53736	4.27579	19.4575	1	3	0	27	20	32	0.000125167	0.0014054
bHd15652.1	0.392385	0.156408	0	4.58245	12.1884	4.55683	32.8729	3	3	0	66	134	67	3.7627e-08	1.32918e-06	U72B2_ARATH
bHd15665.1	0	0	0	1.7378	3.54781	2.77684	80.6245	0	0	0	26	31	35	6.75219e-05	0.000836669
bHd15666.1	13.0577	28.1999	0	523.524	341.022	325.836	28.7827	5	24	0	393	191	235	5.77829e-07	1.56338e-05
bHd15669.2	0	0	0	4.47278	12.9588	10.4265	278.581	0	1	0	26	63	55	5.87855e-06	0.000110446
bHd15671.1	0	0	0	6.49726	17.5998	4.06788	281.649	0	0	0	24	48	18	0.000103833	0.00120399
bHd15672.1	0	0	0	4.47818	24.1194	3.34304	319.406	0	0	0	21	80	14	8.68164e-05	0.00103407
bHd15674.1	0.481705	0	0	2.11248	6.01513	0.520561	14.8669	2	0	0	42	40	30	4.49744e-06	8.98278e-05
bHd15675.1	3.44268	6.78906	6.7605	112.832	190.969	207.087	29.8901	11	35	15	632	776	1138	2.20369e-10	1.27867e-08
bHd15687.1	1.5023	1.57294	0	6.9418	8.00705	6.56491	6.77548	11	23	0	112	92	103	0.000218752	0.00221326	ELAV2_XENTR
bHd15693.1	4.15045	2.00606	7.52842	54.8745	91.4743	33.3511	13.036	73	59	91	1636	2003	965	6.50964e-05	0.000812187	MYSP_RHIMP
bHd15697.1	18.5415	13.3696	10.1392	77.942	119.313	96.8941	6.97858	28	34	11	210	233	254	2.27643e-08	8.56508e-07
bHd15713.1	0	0	0	3.69769	2.46801	4.89686	110.626	0	0	0	70	33	89	4.86312e-06	9.44386e-05
bHd15714.1	0.807471	0.0688048	0	3.3537	2.30618	2.16236	8.01233	7	1	0	56	27	38	0.000376927	0.00339728
bHd15722.1	0	0	0	2.81415	4.27985	1.45656	85.5056	0	0	0	19	21	11	0.00058547	0.00487262
bHd15761.1	0.169289	0	0	38.5215	28.4504	0.19689	249.43	1	0	0	437	232	2	5.46355e-06	0.000104553
bHd15766.1	0	0	0	2.15013	3.64366	1.2014	69.9519	0	0	0	42	50	23	3.31276e-05	0.000464687	NLGN1_MOUSE
bHd15781.1	0.195342	0	0	16.4445	9.48384	3.18915	98.5891	3	0	0	326	152	64	2.69715e-09	1.23318e-07
bHd15794.1	0	0	0.360665	2.49952	4.67756	4.12466	24.5335	0	0	2	41	51	60	3.10827e-05	0.000443319	DDC_DROME
bHd15796.1	0	4.17513	0	21.6766	61.8427	32.614	27.1649	0	2	0	12	26	19	0.000933679	0.00712238
bHd15807.1	0	3.62294	0	76.3787	90.217	69.5722	63.4359	0	3	0	73	65	65	3.51112e-08	1.26018e-06
bHd15811.1	2.01881	0.299767	0	22.9675	27.4998	33.6875	34.7952	4	1	0	93	77	122	6.45072e-09	2.74926e-07
bHd15839.1	1.66542	0	0	10.8458	7.07763	8.77993	15.1258	2	0	0	26	15	21	0.000308019	0.00289165
bHd15844.1	0.438931	0.0869559	0.207115	1.98955	4.17934	1.71366	9.46282	3	1	1	26	42	24	0.000115668	0.00132004	HXB4_XENLA
bHd15852.1	7.3553	17.0088	0	222.416	122.55	196.18	22.12	51	203	0	2809	1146	2418	0.00059278	0.00492778
bHd15903.1	0.401665	0.0478105	0	7.78875	11.6537	9.07147	51.893	6	1	0	191	209	213	1.15224e-11	8.24135e-10
bHd15944.1	30.22	20.4977	9.28912	45.6794	51.4364	45.9424	2.38007	297	340	75	785	674	772	0.00107459	0.00791724	SMAD4_PIG
bHd15955.1	2.51691	0.564848	0	13.5717	6.36663	12.2687	10.1224	10	3	0	90	31	85	0.000163733	0.00175752
bHd15986.1	0.744904	0.0888791	0	12.7875	17.5639	14.7921	48.3447	5	1	0	174	163	193	5.22478e-12	4.05847e-10
bHd16007.1	0	0	0	2.89192	17.3184	0	202.103	0	0	0	30	129	0	0.000883014	0.00679328
bHd16033.1	0.258752	0	0	3.64235	5.9646	3.91051	37.6791	1	0	0	28	36	30	2.10751e-05	0.000323584	GSTO2_RAT
bHd16034.1	0.386045	0	0	2.66404	4.28089	1.91806	18.2349	6	0	0	83	102	58	1.34597e-05	0.000223012
bHd16038.1	714.083	614.632	32.8664	10744.9	4607.88	8914.86	17.8218	2566	3748	82	67298	21367	53836	6.8013e-06	0.000124544	CAHS
bHd16070.1	0.504577	0.121239	0	2.21839	1.79099	3.06218	9.74291	5	2	0	43	26	60	6.44947e-05	0.00080677	MNT_HUMAN
bHd16076.1	14.8433	9.02816	5.96624	51.3755	41.2505	47.8178	4.6912	118	120	35	773	453	694	6.98812e-09	2.9626e-07
bHd16085.1	0.775576	0.154994	0.744206	11.9668	17.3339	19.3767	27.4273	3	1	2	93	98	141	2.86883e-09	1.30754e-07
bHd16128.1	0	0.0695953	0	2.30981	2.20601	2.50152	41.377	0	1	0	37	27	35	1.26298e-05	0.000210954	FA20C_DROME
bHd16163.1	1.18076	8.4667	9.64466	73.2778	97.3228	112.456	14.5965	5	57	25	506	471	736	0.000260256	0.00254238
bHd16172.1	1.36418	0	0	1.64815	1.22607	4.53922	5.0632	8	7	0	37	36	86	0.000726593	0.00578073	S26A1_MOUSE
bHd16192.1	0	0	0	3.65764	13.1007	2.83758	195.959	0	0	0	10	25	8	0.00129942	0.00913132
bHd16210.1	1.01402	5.0896	0.578327	22.352	22.6536	24.7302	10.2826	8	47	4	221	174	245	6.13464e-05	0.000773414
bHd16214.1	0.110021	0	0	1.74273	3.1366	1.92454	32.3961	1	0	0	28	40	37	1.37572e-05	0.000226382	A37C_DROLE
bHd16245.1	0.0686793	0	0	4.6648	1.47937	0.16006	37.3741	1	0	0	130	28	4	0.000197222	0.00203824
bHd16249.1	1.20809	0.724731	0	23.2602	16.8024	9.19951	24.2334	1	1	0	44	18	14	0.000114385	0.00130643
bHd16259.1	23.8519	14.9915	3.91573	69.514	65.5317	79.8549	5.01411	176	188	26	903	621	996	7.23393e-06	0.000131301	CHIA_BOVIN
bHd16260.1	79.8064	36.5223	91.4979	287.868	535.898	544.32	6.57966	214	166	171	1349	1855	2479	0.000670428	0.00542653	M17L2_XENTR
bHd16261.1	6.9357	10.9681	3.44515	62.0622	127.178	99.9545	13.4829	23	63	8	356	527	555	3.43727e-08	1.24154e-06
bHd16280.1	0.690237	5.33007	16.6397	147.642	98.7402	328.955	25.2784	2	18	23	467	219	974	0.000760298	0.00599615
bHd16294.1	0	0	0	2.66547	8.10559	2.55702	133.281	2	0	0	38	107	50	2.0561e-06	4.71533e-05	GAP1_YEAST
bHd16298.1	1.66419	1.78446	0	21.0602	19.8707	9.70881	14.2701	13	18	0	247	182	108	1.49675e-07	4.67063e-06	MARC2_BOVIN
bHd16324.1	0	0	0	13.1942	18.0728	19.6414	509.084	0	0	0	272	266	377	6.54952e-10	3.39167e-08	MOXD1_DANRE
bHd16332.1	2.07188	2.89181	0.170301	11.9477	21.9689	18.9067	10.0924	18	41	1	199	264	300	1.94093e-05	0.000302183	KCNA1_HUMAN
bHd16344.1	0.11931	0	0	2.42758	3.40128	6.19116	54.8084	1	0	0	41	44	109	1.71641e-06	4.00624e-05
bHd16345.1	12.801	12.9081	42.5021	380.853	359.587	515.628	18.3874	43	65	90	1998	1405	2602	2.02415e-05	0.000312875
bHd16369.1	1.07705	0.512051	0.616811	90.8208	66.4665	113.684	117.512	6	5	2	819	440	1006	3.79407e-22	1.66111e-19	KLKB1_HUMAN
bHd16394.1	2.41932	0.409242	0	302.075	343.507	310.592	326.499	7	2	0	1672	1411	1666	1.0281e-28	1.48541e-25
bHd16395.1	4.19669	5.983	4.68542	44.6825	88.3439	89.8471	14.8929	28	61	19	503	703	940	3.06876e-09	1.38989e-07
bHd16399.1	1.24298	0.134868	0	3.64209	4.52356	4.67401	8.68808	13	2	0	59	53	80	0.00103147	0.00769769
bHd16401.1	1.25315	0	0	1.34463	6.43241	0	5.74736	4	0	0	17	72	35	0.0006779	0.00548086
bHd16407.1	1.41939	1.03643	4.20648	156.448	130.396	177.408	68.653	10	13	21	1912	1186	2086	7.01558e-11	4.36901e-09
bHd16408.1	0	0	0	11.1213	16.7507	9.5946	374.666	0	0	0	35	35	27	5.12288e-05	0.000666205
bHd16413.1	0	0.0886167	0	2.06482	8.53247	6.59619	91.1557	1	0	0	26	61	98	3.60343e-06	7.4588e-05
bHd16413.2	0	6.21315e-09	0	2.60642	2.69081	8.04751	133.447	0	1	0	35	50	93	2.2254e-06	5.016e-05
bHd16417.1	0	0	0	30.6938	47.5917	36.079	1143.64	0	0	0	24	29	27	0.000110191	0.00126611
bHd16419.1	0	0	0	20.2633	18.5404	0.619581	394.233	0	0	0	76	52	2	0.000206214	0.00210855
bHd16431.1	3.12259	1.85249	3.26981	12.3922	27.1763	6.40913	5.50967	8	8	6	64	97	32	0.00142451	0.00984752
bHd16433.1	0.531777	0.529612	0.506873	11.3079	29.1383	6.4041	28.0833	4	5	2	124	228	65	1.48226e-08	5.80372e-07
bHd16478.1	0	0	0	2.75723	1.56136	2.60566	69.2425	0	0	0	25	14	23	0.000296776	0.00282214	ST1B1_CHICK
bHd16479.1	15.9849	5.75362	0	1122.46	2235.58	3350.23	307.176	8	133	20	900	1109	2217	1.70133e-05	0.000269823
bHd16482.1	1.50178	0	0.413272	204.307	222.483	249.182	335.461	7	0	1	1558	1180	1836	9.39143e-19	2.18851e-16
bHd16497.1	0	0	0	4.14808	5.37969	0.104342	96.3211	0	0	0	48	48	2	0.000379696	0.00341797	ARX_DANRE
bHd16501.1	0.119096	0	0	5.84747	10.56	18.7611	160.517	1	1	0	93	128	283	1.2783e-09	6.21849e-08	CATB_PIG
bHd16514.1	356.764	251.891	8.07459	2831.64	1699.15	2536.84	11.458	1260	1505	19	17514	7785	15197	0.000357741	0.00326695	RvLEAM
bHd16517.1	0	0	0	30.8844	17.1197	20.965	689.691	0	1	0	40	15	22	8.78389e-05	0.00104281
bHd16549.1	4.76525	5.80584	3.80961	526.55	270.192	698.083	103.229	36	72	24	6878	2614	8851	1.66226e-21	6.32009e-19
bHd16550.1	1.83748	4.61274	21.3286	218.895	150.303	238.406	21.7945	6	23	44	1148	575	1224	0.000373847	0.00338006
bHd16551.1	1.88958	0.281725	0.68367	225.221	25.0503	4.38319	86.1782	4	1	1	935	73	17	4.30577e-06	8.67639e-05
bHd16554.1	14.6423	9.84993	2.35556	55.838	73.804	68.2872	7.34491	232	261	26	1514	1505	1816	5.72431e-07	1.55169e-05	NFAT5_MOUSE
bHd16560.1	0	0.232285	0	43.9628	32.0507	57.4706	401.716	1	1	0	214	116	276	1.10169e-11	7.96769e-10
bHd16561.1	1.02043	0.983699	0	21.2904	17.1139	38.0531	36.3368	15	23	0	523	314	924	1.77452e-08	6.83612e-07	ACBG2_XENLA
bHd16566.1	0.415451	0.24742	0	6.66728	11.7457	7.84648	34.4219	4	3	0	94	127	109	2.6863e-10	1.51018e-08
bHd16567.1	0	0	0	0.710852	7.46019	0.682998	88.5404	0	0	0	30	246	29	5.05013e-06	9.78072e-05	POMT1_RAT
bHd16571.1	0.527812	0.312894	0	2.0836	2.97373	8.60045	14.5186	4	3	0	25	24	92	0.000300734	0.00284359	EFCB1_XENLA
bHd16575.1	0	0	0	83.7414	41.4533	0	1251.95	0	0	0	590	216	0	3.63972e-05	0.000502741
bHd16577.1	0	0	0	1.77468	5.41005	4.19649	113.812	0	0	0	21	43	47	4.3342e-05	0.00057768
bHd16584.1	0	0	0	11.295	30.3873	14.7501	564.324	0	0	0	64	117	81	8.98631e-07	2.26587e-05	GST4_CAEEL
bHd16596.1	9.57351	1.25449	27.4516	210.648	289.991	450.809	24.7905	51	14	99	2027	2046	4172	0.000171201	0.00182471
bHd16600.1	5.88322	19.7231	3.69669	270.808	226.736	441.538	31.9383	23	119	11	1759	1095	2805	1.43301e-09	6.78823e-08
bHd16607.1	0	0.435692	0	12.786	8.47256	15.394	68.421	0	1	0	32	18	45	4.10318e-05	0.000551467
bHd16608.1	2.92573	1.28342	2.1935	17.4135	14.5685	19.0497	7.84783	17	11	9	178	104	199	2.93278e-06	6.31488e-05	CRIS1_RAT
bHd16618.1	0.261751	0.224736	0	20.4864	99.633	17.9168	235.361	2	2	0	229	841	196	3.52147e-12	2.78023e-10
bHd16626.1	0.979124	0	0	7.5382	11.2695	3.13606	20.3348	9	0	0	119	130	49	0.00026724	0.00259562
bHd16660.1	1.219	1.65635	0	7.2884	6.96591	6.26979	6.89805	12	31	0	155	127	117	0.000525563	0.00444096	TITIN_DROME
bHd16664.1	0.714801	0	0	3.83519	4.55166	4.70357	16.0658	4	0	0	40	44	47	3.14803e-05	0.000446786	GBB5_HUMAN
bHd16683.1	0.378127	0.151408	0	0.557569	2.36866	3.97949	10.9696	1	0	0	49	37	31	3.80004e-06	7.80982e-05	TUB_HUMAN
bHd16683.2	0	0	0	5.57191	5.29279	1.15559	120.203	2	2	0	55	59	50	6.93453e-08	2.31922e-06	TUB_HUMAN
bHd16729.1	3.34633	2.00136	0	61.1425	24.5117	9.49439	17.4659	12	12	0	388	112	60	1.35978e-05	0.00022427
bHd16756.1	0	0.603394	2.92023	5.69586	5.44027	12.9619	6.65026	2	1	3	38	29	53	0.000267503	0.00259562
bHd16789.1	0	0	0	3.10105	6.51526	5.66292	152.792	0	0	0	33	44	48	2.09693e-05	0.000322303
bHd16793.1	0.512361	0	0	7.58224	13.0946	14.1355	56.8494	1	1	0	30	39	49	4.83319e-06	9.41317e-05
bHd16828.1	0	0	0	6.83572	9.5101	14.7323	310.781	0	0	0	55	53	109	2.66445e-06	5.85046e-05
bHd16833.1	0.656087	0.389858	0	3.3191	3.52245	3.04208	8.62487	2	2	0	18	16	19	0.0010143	0.00760485	CALM_PNECA
bHd16859.2	10.3303	3.23639	12.9469	23.6826	27.9381	21.0509	2.73062	270	341	111	1177	987	1424	5.56439e-05	0.000712715	ADCK4_DANRE
bHd16859.3	25.4191	15.3763	7.16174	103.256	113.986	139.376	7.42071	282	364	102	1293	1023	1622	2.26987e-05	0.000340551	ADCK4_DANRE
bHd16879.1	1.18875	0.566952	0	12.188	15.2506	20.4334	25.7972	11	8	0	199	187	335	1.13997e-09	5.62126e-08	AMY2B_HUMAN
bHd16895.1	6.10159	10.5031	11.8138	68.1674	97.2144	94.3721	9.10826	30	76	36	531	562	724	1.15527e-05	0.000194993
bHd16915.1	0.634942	0.0568327	0.0450702	1.95627	2.61947	1.23962	6.94915	22	3	1	121	127	74	0.000484544	0.00416496	CHS8_USTMA
bHd16924.1	25.2975	3.97529	2.1432	75.7026	126.55	62.4468	8.39889	234	54	13	1203	1495	979	6.77765e-05	0.000839104	KKCC2_RAT
bHd16942.1	0.359445	0	0	34.7789	28.7386	0.105034	138.477	2	0	0	394	234	2	2.33607e-05	0.000348673
bHd16943.1	0.824053	0	0	32.9274	33.3267	1.90934	73.7657	3	0	0	231	176	16	4.04668e-06	8.22312e-05
bHd16945.1	0	0	0	18.5861	19.7595	0	383.456	0	0	0	96	70	1	0.000174389	0.00184044
bHd16947.1	0	0.046544	0	4.09023	5.03102	0.228743	63.8033	0	2	1	104	96	8	6.5844e-05	0.000820098
bHd16950.1	23.707	10.2626	44.6873	413.932	338.01	579.46	16.9052	133	101	180	4054	2436	5523	2.24259e-05	0.000337159
bHd16951.1	77.2531	178.756	389.839	5624.68	6327.35	8623.77	31.8536	25	95	89	2955	2484	4388	1.57121e-06	3.70928e-05
bHd16952.1	1.66211	0.248032	0	14.0956	10.6212	14.3133	19.4166	18	4	0	265	158	266	8.57648e-07	2.1701e-05	YL728_MIMIV
bHd16958.1	43.8526	25.7786	5.20783	141.583	137.881	129.687	5.45979	784	782	66	4461	3181	3948	4.19679e-05	0.000563001	SELO_MOUSE
bHd16965.1	0	0	0	6.01232	14.3531	16.9256	372.91	0	0	0	100	171	265	3.72716e-08	1.31985e-06
bHd16970.1	33.1913	23.5616	7.46005	65.8026	70.5595	63.9911	3.11529	171	204	28	612	479	578	0.000281149	0.00270622
bHd16979.1	0.675078	0.201789	0	3.25029	10.9211	1.18204	15.717	5	2	0	38	95	12	0.000710191	0.00567838
bHd17004.1	0	0	0	1.94961	5.91667	4.88461	127.509	0	0	0	33	67	68	7.92058e-06	0.000141106	GNAQ_MOUSE
bHd17026.1	27.5801	16.4094	11.6823	125.33	156.938	145.518	7.67029	256	249	73	2021	1901	2293	2.16584e-13	2.03195e-11	RT4I1_MOUSE
bHd17069.1	1.2031	0.960625	0	3.174	6.78565	8.04345	7.95287	6	8	0	34	49	76	0.000270957	0.00262561	FNG_DROME
bHd17075.1	3.76661	3.18563	4.42569	278.09	378.366	354.018	88.0363	13	19	11	1731	1757	2170	1.44749e-26	1.49381e-23
bHd17090.1	1.77373	0.141881	0	4.76374	4.11239	3.94589	6.36136	15	3	0	80	50	65	0.00117341	0.00848094	CP2J2_HUMAN
bHd17091.1	0.568557	0.339776	0	4.57435	2.62701	4.30782	11.4141	4	4	0	66	31	58	2.46064e-06	5.43599e-05	CP1A4_CHICK
bHd17109.1	4.70174	2.41363	3.31861	9.41053	19.4968	14.7427	4.14374	59	53	27	198	320	300	0.000709172	0.0056756	XIAP_HUMAN
bHd17120.1	0.753169	0.112355	0	5.33355	7.85877	4.99673	18.8385	8	2	0	112	122	112	2.42545e-08	8.98537e-07	GSHB_XENLA
bHd17121.1	0.125453	0	0	18.518	16.4372	0.364745	156.662	1	0	0	280	185	5	3.7277e-06	7.68301e-05	DYRK2_CHICK
bHd17123.1	0	0	0	4.05493	6.85861	4.86762	157.812	0	0	0	79	89	85	7.63157e-07	1.97247e-05	ANPRA_MOUSE
bHd17181.1	0	0	0	32.0287	24.1238	0.271088	564.236	0	0	0	279	144	3	8.10155e-06	0.000143621
bHd17192.1	1.22529	0.871678	0	6.49306	7.55169	15.5673	13.4786	6	6	0	49	43	117	4.76242e-05	0.000624954	DHRS1_MOUSE
bHd17214.1	0	0	0	4.44743e-09	7.29639	0.695698	79.9209	0	0	0	3	55	5	0.00143809	0.00991755
bHd17226.1	0.46082	0.489026	0	5.93316	5.62928	7.64083	18.2915	3	7	0	59	38	75	1.06632e-05	0.000182537
bHd17229.1	5.66376	2.75901	0	15.1187	23.4869	23.2506	7.25776	11	12	0	63	72	90	0.00010552	0.00122069
bHd17230.1	369.722	344.809	261.59	1062.68	1145.11	1137.45	3.42672	136	221	72	705	561	726	0.000228801	0.00229405
bHd17239.1	28.6481	13.8722	9.12139	45.0083	39.8937	27.1091	2.16481	417	330	95	1150	750	680	0.000980909	0.00743166	UBP33_BOVIN
bHd17240.1	0	0	0	7.8552	2.25068	0.392833	104.987	1	0	0	67	14	4	0.00109229	0.00799866
bHd17248.1	0	0	0	1.50751	9.54989	2.1228	131.802	0	0	0	13	63	17	0.000159164	0.00171356
bHd17255.1	2.26939	0.134854	0	132.422	1.22119	10.6828	57.6326	21	2	0	2323	16	191	0.000240509	0.00239316
bHd17259.1	0	0	0	4.64869	4.03853	3.63013	123.173	0	0	0	82	54	66	2.16102e-06	4.90148e-05	FOXQ1_RAT
bHd17260.1	0	0.0622092	0	2.86486	4.87591	2.59896	63.7432	0	1	0	55	69	51	4.12957e-07	1.16078e-05	MPP2_MOUSE
bHd17271.1	0.615077	0	0.435948	6.11792	13.7936	6.83697	23.2388	5	0	2	77	135	92	2.30222e-06	5.13309e-05	TMPS9_RAT
bHd17273.1	2.31415	0.460537	0	198.044	187.037	427.688	282.733	4	1	0	497	349	1034	6.78163e-15	7.96593e-13
bHd17283.1	0	0	0	3.02184	4.1287	1.95561	91.0615	0	0	0	50	49	31	1.66271e-05	0.000265446	ENTP1_MOUSE
bHd17284.1	2.33148	0.208457	1.31279	10.6838	13.2172	14.9908	9.83923	31	3	12	221	208	311	0.000641397	0.00524683	ENTP1_HUMAN
bHd17285.1	6.20389	0.532057	6.60898	97.8459	113.259	147.711	26.6878	45	8	30	1098	935	1602	1.8194e-06	4.21261e-05
bHd17288.1	0	0.128632	0.1596	6.09245	5.33975	4.89419	42.0532	0	2	3	109	71	88	5.23925e-07	1.43365e-05
bHd17377.1	45.0422	32.5903	11.0031	94.2124	101.098	89.2521	3.20686	359	439	61	1334	1057	1239	0.000154393	0.00166592	PAXI_CHICK
bHd17416.1	18.5995	9.73615	13.2388	591.316	658.976	745.714	47.8952	376	327	186	20693	17050	25161	1.13633e-25	1.09451e-22
bHd17458.1	46.899	34.7508	6.02177	195.507	214.607	232.856	7.32549	596	719	55	4248	3424	4917	5.44696e-06	0.000104373	HSP74_ANOAL
bHd17463.1	3.80525	1.14138	0	540.871	648.323	899.393	413.858	2	1	0	597	561	992	8.07779e-19	1.94513e-16
bHd17464.1	10.7548	3.22589	0	813.054	1190.41	1645.81	259.169	4	2	0	570	622	1128	6.71292e-19	1.67221e-16
bHd17472.1	0	0	0	2.36788	1.87823	2.84744	70.9355	0	0	0	14	9	15	0.00142138	0.00983055
bHd17483.1	14.3163	19.6274	28.2904	266.791	422.267	656.327	21.5835	108	243	149	3424	4024	8141	2.56033e-07	7.58785e-06
bHd17485.1	0	0	0	2.00173	2.3363	1.88606	62.2409	1	0	0	39	29	38	8.59713e-06	0.000150925	CAH2_MOUSE
bHd17490.1	4.88353	2.48503	0	13.1808	25.371	34.6198	9.79728	11	10	0	61	88	135	5.9422e-05	0.000753096
bHd17491.1	1.03445	1.8342	0	16.3091	31.4603	31.8986	26.8364	6	5	0	58	68	109	1.6266e-06	3.82132e-05
bHd17503.1	36.8639	1.42188	8.44766	201.104	110.38	191.299	10.7356	79	6	15	788	333	731	0.00018205	0.0019046
bHd17506.1	81.5716	76.55	33.5436	12756	10306.8	17144.8	209.671	300	413	84	71898	42748	92826	1.51216e-48	2.18476e-44	CAHS
bHd17512.1	0	0	0	3.63119	5.78638	4.35922	137.768	0	0	0	12	15	15	0.000998267	0.00752311
bHd17513.1	2.20456	1.64824	8.61989	46.8384	57.0318	78.4287	14.4996	4	6	12	172	146	278	0.000278027	0.00268056
bHd17532.1	4.22334	4.66158	12.3061	86.2191	73.9269	126.386	13.4579	25	48	54	910	573	1291	0.000138327	0.00152794	AQP10_HUMAN
bHd17568.1	11.6334	4.01504	14.1724	1917.02	1544.44	3462.8	231.419	36	19	25	8296	4935	14547	1.52593e-20	5.12713e-18
bHd17574.1	1.61436	8.5073	8.39598	121.73	167.829	211.994	26.9397	6	49	22	785	779	1324	1.32011e-06	3.17882e-05
bHd17590.1	0	0	0	184.231	159.967	1.57494	3457.73	0	0	0	156	105	1	6.10896e-05	0.000771603
bHd17608.1	2.64416	1.88161	4.56645	777.717	354.032	648.826	193.705	20	12	14	5527	1860	4487	1.18977e-22	5.54509e-20	CAHS
bHd17609.1	2.75403	0.501431	0	104.566	48.0295	99.585	75.1552	9	2	1	763	269	678	4.69953e-15	5.80331e-13
bHd17610.1	52.992	2.62281	0	3742.46	1748.39	3147.68	155.049	8	1	0	778	283	630	3.42319e-13	3.1704e-11
bHd17645.1	0.396717	0	0	2.7724	2.55514	2.62591	16.012	3	0	0	39	29	41	2.31777e-05	0.000346658	ENTP1_MOUSE
bHd17653.1	0	0	0	22.9697	48.5301	54.9468	1264.47	0	0	0	366	579	832	1.72387e-11	1.19743e-09
bHd17691.1	0	0	0	6.09614	11.7353	8.15184	259.833	0	0	0	74	106	92	6.19912e-07	1.64339e-05	TRYT_SHEEP
bHd17699.1	0.725405	0	0.775062	15.4701	23.4652	34.7417	46.0347	4	0	3	166	194	365	7.05981e-08	2.35566e-06
bHd17701.1	0	0	0	3.99485	5.30383	7.15891	164.576	0	0	0	45	41	77	8.21235e-06	0.000145229
bHd17702.1	0.525756	0.391669	0	2.45716	3.55342	4.37436	10.2071	4	5	0	38	41	70	2.57118e-05	0.000378293
bHd17713.1	50.2156	40.3592	26.2731	153.754	161.042	150.077	3.97504	299	400	117	1609	1245	1531	1.71441e-07	5.27018e-06	PGFS_TRYCC
bHd17714.1	8.67903	6.45895	2.80796	17.3763	22.634	20.6749	3.36282	75	94	20	281	261	314	5.767e-05	0.000734759	Y2030_MYCTU
bHd17733.1	0	0.220211	0	1.39169	3.03891	1.57606	18.7584	0	3	0	22	35	28	0.000164555	0.00176372	TRFR_RAT
bHd17774.1	0	0	0	21.0613	19.7569	12.2544	530.726	0	0	0	17	11	11	0.00128868	0.00908238
bHd17784.1	57.3364	43.0457	16.4861	105.543	123.135	89.7256	2.72214	274	353	54	873	753	743	0.000604792	0.00501321
bHd17792.1	205.46	125.428	81.2488	343.804	400.638	413.568	2.80909	525	522	147	1536	1364	1826	0.000238153	0.00237135	C560_HUMAN
bHd17793.1	55.9975	93.1472	22.3969	476.749	371.792	452.829	7.5819	167	453	47	2430	1421	2262	1.497e-06	3.5632e-05
bHd17796.1	3.67872	0	0	1127.02	1495.14	2208.74	1278.45	1	0	0	607	594	1141	1.15133e-15	1.57254e-13
bHd17812.1	39.6827	27.5126	51.3512	392.711	408.691	531.236	11.232	102	114	93	1719	1338	2256	1.5967e-06	3.75718e-05
bHd17832.1	0.922114	0.276889	0	21.363	24.8838	32.1966	60.3874	2	2	0	89	78	128	1.37007e-09	6.59824e-08
bHd17837.1	0.20301	0	0	3.3219	4.21902	5.43452	42.8218	1	0	0	36	30	53	8.22936e-06	0.000145352	AQP10_HUMAN
bHd17867.2	0.382003	0	0	4.21139	4.2687	3.45892	24.7696	2	0	0	20	18	19	0.000447104	0.00391738
bHd17884.1	0	2.04485	0	45.3615	38.19	72.8783	72.9327	0	2	0	55	34	83	1.53137e-06	3.62708e-05
bHd17901.1	33.405	14.2106	14.229	57.5206	52.0538	56.0201	2.67327	482	348	151	1491	1004	1425	0.000984508	0.00743942	TT39B_XENTR
bHd17933.1	8.33751	2.81489	0.497828	25.7727	26.1506	26.4252	6.66783	30	18	1	140	99	135	0.000278091	0.00268056	ERI3_HUMAN
bHd17958.1	6.81729	6.13454	9.8964	46.3266	113.253	73.8766	10.1732	4	6	4	50	100	86	1.29626e-05	0.000215765
bHd17959.1	0.193834	0	0	73.6659	57.4901	64.7256	666.64	1	0	0	753	443	649	1.88669e-16	3.20693e-14
bHd17967.1	0.368685	0.220162	0.26171	4.27462	5.03101	4.10052	14.1035	5	6	4	143	122	120	8.40269e-12	6.22575e-10	P2R3A_HUMAN
bHd17971.1	35.5779	14.3527	4.48263	283.858	173.988	238.607	12.7759	388	263	31	5350	2402	4401	4.86658e-09	2.11148e-07	SPG20_BOVIN
bHd17997.1	0	0.0860777	0	5.45031	13.2424	0.849312	105.021	0	2	0	76	128	10	2.56737e-05	0.000378117
bHd18040.1	7.92997	0.679599	8.2226	36.5667	77.0294	58.3955	10.1577	8	1	5	61	101	94	0.000446278	0.00391451
bHd18044.1	0.040612	0	0	3.42322	2.72957	0.165848	44.9367	1	1	0	169	99	7	8.55747e-06	0.000150595	ATL4_HUMAN
bHd18063.1	0.406852	0.0815031	0	5.93683	5.63356	4.71261	27.6755	12	3	0	251	177	201	1.40218e-09	6.71561e-08	CSTN1_HUMAN
bHd18069.1	2.63051	2.13021	2.53433	117.059	131.575	176.276	57.4587	8	8	6	517	429	759	1.50583e-16	2.59002e-14
bHd18075.1	0.13414	0	0	2.94994	3.40407	1.01538	31.4743	1	0	0	43	36	17	2.63249e-05	0.000385351	GLRA1_DANRE
bHd18077.1	0.559266	0.267151	0	50.6146	72.4914	74.2071	212.985	6	5	0	899	986	1313	5.4695e-25	4.39018e-22	ACHA5_CHICK
bHd18088.1	0.285209	0.056745	0	2.52841	2.9321	1.94116	16.7476	3	1	0	49	43	39	8.08732e-07	2.07541e-05	SLO_DROME
bHd18089.1	76.7617	93.3437	12.1392	321.131	288.511	353.545	5.28223	223	463	26	1606	1086	1749	0.000610843	0.00505178	ATP5S_BOVIN
bHd18090.1	0.617615	0	0	5.86372	6.67478	4.91051	24.3153	6	0	0	93	83	72	4.76522e-06	9.30376e-05	SLO1_CAEEL
bHd18105.1	0	0.271727	0	11.4654	53.6553	0.261891	175.889	0	2	0	47	165	1	0.000683736	0.00551363
bHd18111.1	7.10043	9.45978	0	225.576	225.344	231.843	40.9817	23	45	0	1176	857	1187	1.0713e-08	4.34781e-07
bHd18117.1	0	0.0968236	0	3.93489	3.75465	3.96509	59.2136	0	1	0	46	33	46	3.29293e-06	6.95559e-05
bHd18131.1	0.84646	0.41878	0	5.6532	9.00421	5.09815	14.4704	6	5	0	84	91	64	1.75005e-08	6.76062e-07	DOPR1_DROME
bHd18132.1	0.698929	0	0	6.29558	8.58787	9.36227	30.3478	1	0	0	19	16	28	0.000238119	0.00237135
bHd18134.1	0.674165	0	0	5.10479	7.79771	10.6117	30.3736	3	0	0	52	57	99	1.31617e-06	3.17463e-05
bHd18135.1	2.01939	1.33878	0	5.33775	4.33844	2.35891	3.48019	46	53	16	181	99	127	0.0012704	0.00898361	RNF38_HUMAN
bHd18135.2	3.5013	3.65526	3.02479	9.09075	8.06336	8.40176	2.48565	28	45	6	134	96	88	0.000674982	0.00546032	RNF38_HUMAN
bHd18140.1	0	0.719969	0	27.7241	40.0134	32.7802	122.587	0	4	0	187	191	210	5.54651e-12	4.24e-10
bHd18155.1	1.23284	0	0	68.5521	73.9045	136.212	209.079	5	0	0	537	442	1052	1.22507e-12	1.02906e-10
bHd18164.1	2.01804	3.20418	22.7401	173.839	235.239	252.112	23.5615	4	9	24	501	496	689	0.000191255	0.0019851
bHd18165.1	0.398748	0.239577	0	9.22958	11.3465	13.9467	46.7582	1	1	0	45	39	63	7.94628e-07	2.04284e-05
bHd18167.1	0.508643	1.22272	0	31.627	18.754	21.0451	39.0016	1	4	0	116	50	72	9.41579e-09	3.88684e-07
bHd18184.1	0.866504	0	0	23.3451	21.7862	0.334938	47.042	3	0	0	160	111	3	0.000327453	0.00304835
bHd18185.1	1.5459	0.333773	1.96273	7.22367	10.6034	12.5638	7.70872	27	8	21	219	238	358	0.00107585	0.00791796	PKHG6_MOUSE
bHd18187.1	24.2993	23.6948	20.0643	202.048	248.646	254.32	10.3438	58	85	31	770	705	948	5.13899e-11	3.29992e-09
bHd18209.1	6.04987	1.80188	8.98697	59.7908	50.196	72.4808	10.7722	42	20	44	729	457	894	0.000208349	0.00212436	SPB10_CHICK
bHd18214.1	23.8003	53.1135	37.314	200.011	228.037	458.393	7.7535	27	103	34	412	363	936	0.000564824	0.00473077
bHd18229.1	7.93902	28.5757	138.297	1261.81	1678.76	2320.55	30.0787	8	44	103	2204	2127	3818	0.000452832	0.00395557
bHd18230.1	1.31821	0.785716	0	19.8208	21.9436	28.3484	31.8127	4	4	0	122	91	159	2.03667e-10	1.18652e-08
bHd18356.1	0	0	0	1.47602	3.6708	1.52002	66.6684	0	0	0	18	32	20	0.000204636	0.00209687	K0513_HUMAN
bHd18358.1	5.7953	1.03894	2.48002	17.6664	25.4001	18.5471	6.54471	12	4	3	55	62	58	0.000170571	0.00182009
bHd18361.1	1.01375	0.25753	0	27.218	26.0798	10.5479	46.5592	8	3	0	359	259	138	6.34659e-13	5.5573e-11
bHd18362.1	0.209705	0	0	10.3409	10.6854	8.79985	96.305	5	0	0	370	291	314	1.68514e-13	1.60177e-11	AT2B3_RAT
bHd18365.1	1.23361	0.147809	0	13.8242	18.452	16.9566	33.2335	6	1	0	110	115	128	8.0599e-09	3.37323e-07
bHd18379.1	0.761614	0.151564	0	6.03969	2.7469	1.63758	10.2886	3	2	0	49	15	13	0.000983811	0.00743913
bHd18419.1	3.81917	0	0	158.354	247.51	183.128	150.285	5	4	7	92	192	158	1.40103e-05	0.000229502
bHd18443.1	0	0	0	5.76809	6.05413	5.96648	177.887	0	0	0	18	10	14	0.00104856	0.00778898
bHd18466.1	0.239341	0	0	3.99345	5.2622	4.53648	40.6439	5	0	0	74	67	97	3.22395e-06	6.84996e-05	DNAK_TREDE
bHd18468.1	0	0	0	1.31222	2.57858	2.72828	66.1908	3	0	0	18	24	39	0.000600214	0.00497812
bHd18517.1	0.115024	0	0.0408719	6.05831	5.96647	5.69301	69.2383	4	0	1	406	303	378	1.50209e-16	2.59002e-14	PPN_DROME
bHd18518.1	0	0	0	0	3.68948	3.20415	68.9363	0	0	0	13	18	25	0.000442085	0.00388282
bHd18518.2	0	0	0	3.87747	1.86708	2.11224	78.5679	0	0	0	28	16	21	0.000242276	0.00240909
bHd18524.1	17.2403	8.60897	17.7948	61.8117	96.7754	99.398	5.8976	173	154	129	1138	1309	1763	0.000337888	0.00311737	ACO1_AJECA
bHd18530.1	2.65642	1.18391	0.684907	8.63798	8.88411	15.4925	7.13792	12	11	2	72	54	127	5.4537e-05	0.000702273
bHd18533.1	8.58434	1.92873	9.37148	45.7965	56.0978	53.0345	7.75243	40	16	36	400	353	454	0.00133607	0.00935251	YGI2_SCHPO
bHd18571.1	0.965428	0	0	51.5823	42.0447	0.281039	88.1411	4	0	0	232	131	1	0.00117446	0.0084843
bHd18632.1	0	0	0	1.55897	1.97239	2.87619	64.0755	0	0	0	15	13	27	0.000494669	0.0042365	BBS7_MOUSE
bHd18644.1	4.90829	0.604503	3.72415	27.5657	26.1635	31.0683	9.08193	77	17	40	756	526	822	0.00020757	0.00211791	SO4C1_RAT
bHd18778.1	1.32317	0.79377	0	15.7352	24.5373	19.3767	26.9061	1	1	0	25	26	26	3.9095e-05	0.000530371
bHd18779.1	0.462732	0.137315	0	20.9149	19.8386	36.2493	109.997	2	1	0	176	123	299	2.00034e-11	1.35685e-09
bHd18800.1	1.89705	2.39052	0.530548	29.0606	15.7878	24.4035	14.081	18	36	3	451	182	369	4.84119e-09	2.10679e-07	MFS11_MOUSE
bHd18811.1	2.08565	1.10704	0.328947	44.3291	57.7389	54.5543	43.2463	11	8	1	374	371	445	3.58801e-18	7.73725e-16	PHOP2_MOUSE
bHd18821.1	0	0.762615	0	11.9489	13.7701	10.0083	41.4174	0	3	0	35	30	32	2.48692e-05	0.000367441
bHd18831.1	93.6384	100.772	13.7368	558.21	608.143	622.266	8.58892	268	459	29	2782	2170	2981	2.06598e-06	4.71553e-05
bHd18849.1	12.7344	12.0918	10.7694	38.2258	43.8422	48.1028	3.64669	102	143	55	497	429	615	0.000359832	0.00327797	FAAA_HUMAN
bHd18881.1	1.02952	0.270081	0.770233	8.50536	10.5609	11.1864	13.9424	11	6	8	183	181	233	1.05482e-07	3.41704e-06
bHd18886.1	0	0	0	30.2323	30.731	0.301778	612.651	0	0	0	109	80	1	0.000128726	0.00143839
bHd18910.1	37.2691	15.2711	60.7509	580.082	567.362	1094.23	19.7694	236	157	258	6287	4565	11476	3.49279e-06	7.29247e-05
bHd18940.1	0.263644	0.29936	0.896995	5.31462	4.2064	6.63032	10.3534	14	24	27	401	226	469	0.00034981	0.0032008	CUBN_RAT
bHd18945.1	0	0	0	1.87984	3.51016	2.20538	75.9538	0	0	0	26	31	28	8.73201e-05	0.00103835
bHd18947.1	0.798851	0.415857	0.422488	9.99303	3.75354	1.21683	8.61354	9	7	3	200	62	24	0.000210949	0.00214785
bHd18990.1	8.00224	0.123456	0	22.0545	21.2281	23.882	8.16522	39	12	0	298	320	361	7.357e-05	0.000896995	CELF1_MOUSE
bHd19005.1	0	0	0	6.46183	11.4968	4.52267	224.813	0	0	0	58	80	40	5.11357e-06	9.86394e-05	CAB32_DROME
bHd19008.1	0.960329	0.327523	0	6.45763	10.2946	1.68139	13.2821	7	4	0	92	104	23	4.68574e-05	0.00061601
bHd19012.1	0.634485	0	0	4.67358	5.87856	4.2182	20.1098	10	1	0	118	107	95	5.66454e-06	0.000107263	PDFR_DROME
bHd19033.1	0	0	0	16.1356	21.3062	5.92245	433.642	0	0	0	33	34	9	0.000233605	0.0023325
bHd19055.1	1.30528	0.768589	16.446	341.923	129.393	168.928	34.385	2	5	26	1095	310	528	0.00126131	0.00893301
bHd19098.1	0	0	0	71.8188	65.3295	40.0925	1772.41	0	0	0	67	45	42	7.45056e-06	0.000134726
bHd19151.1	0	0.495546	0	26.072	29.182	49.5961	176.057	0	2	0	122	100	221	1.47537e-09	6.96604e-08
bHd19155.1	31.6457	3.59298	59.9492	484.375	458.601	660.891	16.8318	166	33	203	4225	2954	5637	0.000415609	0.00368614
bHd19159.1	16.1804	5.00321	21.4357	333.034	268.81	253.487	20.0221	60	27	52	1946	1159	1471	3.62993e-07	1.03036e-05
bHd19160.1	6.23699	3.45446	10.3646	209.943	234.987	236.09	33.7874	16	13	17	856	694	918	3.80578e-11	2.46573e-09
bHd19165.1	275.007	146.627	44.8046	573.615	771.326	707.727	4.39978	1181	1032	135	4328	4285	5169	6.62399e-05	0.00082361	PIPNA_BOVIN
bHd19178.1	0	0	0	3.0606	1.19094	2.40334	66.5488	0	0	0	70	19	50	2.28529e-05	0.000342509	NEC1_MOUSE
bHd19185.1	0	0	0	6.90523	14.3219	12.5106	337.377	0	0	0	166	254	279	4.56056e-09	1.99066e-07	SIAE_PONAB
bHd19215.1	39.0744	21.6738	11.6033	81.7118	108.485	81.4915	3.74993	163	148	31	589	574	582	4.57851e-06	9.0617e-05
bHd19219.1	65.7046	22.3404	32.2433	214.576	160.125	208.484	4.8442	504	275	173	2826	1550	2688	4.01902e-05	0.000541667	PAG15_HUMAN
bHd19226.1	5.42411	3.75291	0	33.8384	53.6631	35.7129	13.2817	14	16	0	143	177	166	6.02319e-07	1.60856e-05
bHd19229.1	0	0	0	26.4763	21.8436	24.8393	731.592	0	0	0	48	30	45	2.11957e-05	0.000324402
bHd19235.1	9.41089	3.05844	39.5649	1276.96	1736.79	3103.41	117.335	56	21	123	9904	9926	23348	2.51652e-08	9.25158e-07
bHd19242.1	0	1.12217	0	26.4824	23.8487	18.6274	56.423	0	2	0	54	33	36	1.6837e-06	3.93627e-05
bHd19255.1	0	0.182028	0	7.91368	17.4021	4.96973	107.385	0	1	0	52	87	32	1.66004e-06	3.88723e-05
bHd19281.1	0	0	0	5.82091	9.41912	7.65377	228.938	0	0	0	27	27	31	8.69261e-05	0.00103452	CEX1_CAEEL
bHd19301.1	0.0875987	0	0	2.12266	3.50278	3.15622	46.8109	2	0	0	49	59	68	4.21565e-07	1.18038e-05	MK15_MOUSE
bHd19320.1	0.542604	0.898722	1.13378	13.596	12.1327	10.9188	13.6995	18	52	28	1197	743	892	2.98375e-09	1.35564e-07	HEAT1_DANRE
bHd19328.1	1.42772	0.697038	0	4.55226	6.92038	7.79521	8.66065	11	9	0	71	76	115	2.19724e-05	0.000332765
bHd19368.1	0.0708134	0	0	5.41104	7.08044	5.36863	104.559	4	0	0	441	430	435	2.88275e-16	4.84301e-14	SUIS_HUMAN
bHd19389.1	1.18761	0.193889	0	5.11465	4.98795	6.15475	10.9736	12	3	0	93	65	105	3.01884e-05	0.000431844
bHd19413.1	12.6243	6.59241	6.19038	33.2504	29.0456	21.9909	3.30445	172	148	59	784	502	508	1.18408e-06	2.91994e-05	ACS2L_MOUSE
bHd19415.1	0.441235	0.0750661	0	2.62811	2.71179	2.27346	12.3533	8	2	0	80	57	63	3.12803e-06	6.65594e-05	TM245_BOVIN
bHd19418.1	0.539063	0.36653	0	2.00266	2.25567	5.29948	9.50465	7	10	0	55	47	129	0.000169616	0.00181258
bHd19447.1	14.9538	28.3455	3.89351	76.4725	164.206	259.151	10.5688	44	145	8	382	607	1245	0.000159139	0.00171356	APOD_MOUSE
bHd19457.1	0	0	0	30.0504	28.1334	42.3657	1005.49	3	3	0	191	160	312	7.13603e-13	6.17374e-11
bHd19457.2	4.48402	0.338027	0	20.1201	34.2395	34.6395	18.0817	13	3	0	183	175	252	8.72552e-08	2.87167e-06
bHd19460.1	0	0.12976	0	12.2607	9.72469	12.0412	148.096	0	1	0	110	70	105	1.12493e-08	4.52729e-07
bHd19468.1	0	0	0	13.6483	7.05306	0.760484	214.618	0	0	0	42	16	2	0.00143367	0.0099061
bHd19479.1	55.8954	139.038	13.5209	524.149	838.73	722.913	10.0012	156	694	26	2724	3198	3616	0.000118656	0.00135094	PARK7_CHLAE
bHd19481.1	29.5373	25.2243	11.4043	53.2281	59.4459	46.8193	2.40687	192	289	56	621	517	542	0.00119112	0.00857631	CAF17_MOUSE
bHd19519.1	0	0	0	101.512	25.2345	15.8109	1425.57	0	0	0	308	54	44	8.67996e-07	2.19245e-05
bHd19521.1	2.41116	0.13215	0	91.4644	114.198	125.523	125.292	31	2	0	1817	1728	2486	3.1222e-09	1.40528e-07
bHd19545.1	19.6345	9.99779	13.4763	58.7568	58.5335	58.9254	4.07826	91	81	48	508	374	478	9.44624e-05	0.00110765
bHd19556.1	0.340861	1.04045	0.254052	19.2755	6.15636	13.037	22.1676	10	14	5	275	73	186	8.01392e-08	2.65562e-06	YL662_MIMIV
bHd19557.1	0	0	0	5.4528	3.52607	5.99143	149.703	0	0	0	201	103	221	2.52453e-08	9.25747e-07	ACE_MOUSE
bHd19558.1	0.223301	0	0	4.76744	4.64655	6.15858	48.1674	2	0	0	90	59	95	1.77906e-08	6.83612e-07
bHd19562.1	0	0.445224	0	4.3271	6.18585	4.46325	27.468	0	3	0	30	31	32	4.51607e-05	0.000598058
bHd19571.1	1.131	0.487187	0	3.14479	2.37954	2.39731	4.61046	11	9	0	57	31	41	0.00136393	0.00949235	NLGN1_HUMAN
bHd19574.1	0	0	0	1.61816	3.14416	2.2438	70.0612	0	0	0	28	43	38	3.69151e-05	0.000507468	NLGNY_HUMAN
bHd19576.1	0.64166	0.0698297	0.65048	4.8549	6.65283	4.9402	11.2505	56	12	41	830	844	814	0.00010039	0.00116782	ANK2_MOUSE
bHd19589.1	0.993458	0.874522	4.84642	95.2537	67.8001	163.184	47.8748	3	3	9	370	201	613	1.92644e-06	4.43912e-05
bHd19613.1	0.989506	0.720172	1.20767	7.09279	6.60935	7.54914	7.04303	59	74	45	707	472	734	3.56513e-06	7.4137e-05	DMD_CHICK
bHd19660.1	0.552314	0.656033	3.94243	18.1803	17.5272	17.152	10.067	1	2	5	61	49	59	0.00105803	0.00782712
bHd19661.1	2.02289	0	0	19.7919	31.1338	27.0426	36.7274	5	0	0	101	110	121	1.39001e-07	4.38491e-06	VAMP2_BOVIN
bHd19756.1	0	0	0	5.39658	8.36147	6.28454	200.426	0	0	0	48	59	62	5.48477e-06	0.00010482
bHd19769.1	0.151068	0	0	5.01157	6.34957	5.59251	67.5261	1	0	0	47	33	53	2.8691e-06	6.19623e-05	OVO_DROME
bHd19780.1	15.2802	6.99179	24.3682	198.743	161.618	173.028	11.4118	92	72	104	2116	1268	1787	3.12436e-05	0.000444299
bHd19801.1	3.18557	0.481182	3.34217	17.3351	28.0214	22.3495	9.52409	10	2	7	86	115	103	0.000448526	0.00392611
bHd19816.1	2.1694	0	0.385876	274.281	246.287	296.908	307.869	8	1	2	1952	1312	2109	7.09732e-25	5.39696e-22
bHd19817.1	0.378983	0.675097	0	89.3932	67.8198	85.5392	210.343	1	4	0	472	261	433	7.50398e-18	1.5058e-15
bHd19818.1	0	0	0	8.35501	8.75744	11.2594	283.719	0	0	0	42	32	56	1.87317e-05	0.00029353
bHd19823.1	2.13636	0.372785	0.570501	31.0363	23.5345	22.29	24.1728	31	12	12	958	518	692	7.43464e-14	7.45942e-12	Y5981_DICDI
bHd19824.1	3.1179	0.727497	3.59807	34.1403	20.0797	29.99	11.1633	57	21	44	964	418	803	0.000153846	0.0016625	Y5981_DICDI
bHd19864.1	3.0676	9.20128	6.67968	253.623	244.139	266.839	40.1396	2	12	4	341	251	366	5.59735e-12	4.25634e-10
bHd19899.1	6.07382	8.0043	6.53687	36.5302	31.0106	28.241	4.62379	24	60	19	280	182	202	7.69273e-05	0.000932421	SMTN_HUMAN
bHd19902.2	30.8813	8.96841	31.2963	72.2323	86.0439	64.9275	3.13286	251	294	93	1109	926	1350	1.39919e-05	0.000229012	MAHS
bHd19902.3	99.2889	62.4191	30.1267	365.151	393.548	487.931	6.49507	259	329	80	1236	971	1567	6.39295e-06	0.000118434	MAHS

## Sheet: Ramazzottius_varieornatus_FAST
Gene	Kallisto							BWA mapping and DESeq2								Database Search
	Active-1	Active-2	Active-3	Tun-1	Tun-2	Tun-3	FoldChange	Active-1	Active-2	Active-3	Tun-1	Tun-2	Tun-3	p-value	FDR
g103.t1	31.853	43.7887	33.277	75.494	76.8499	101.496	2.32841	124	157	112	270	280	405	1.07504e-17	4.04527e-16
g127.t1	105.999	120.131	122.364	423.444	489.936	538.498	4.16495	193	203	187	720	841	1002	1.17736e-64	6.57166e-62
g140.t1	9.67187	8.05509	8.41003	18.3366	16.0573	26.3638	2.31573	136	105	97	238	217	379	1.19335e-15	3.60049e-14
g180.t1	1.07495	0.73196	2.08584	3.58935	3.01644	2.05679	2.16958	305	191	489	939	806	598	0.000615381	0.00380886	UNC22_CAEEL
g194.t1	7.6591	10.5095	8.90595	48.9089	52.717	45.2943	5.40654	169	215	164	999	1106	1034	6.90728e-73	6.30886e-70	CTSR2_MOUSE
g222.t1	31.7405	60.6702	47.5508	167.891	172.339	121.564	3.29708	573	1011	721	2813	2946	2264	9.80722e-26	7.88265e-24	NLGNY_HUMAN
g231.t1	151.336	185.223	171.371	676.603	658.377	587.445	3.78408	733	834	684	3030	2991	2908	4.35025e-68	2.9138e-65	APOD_MOUSE
g241.t1	33.1692	68.5616	46.0572	154.304	170.336	141.056	3.14898	465	887	535	2013	2256	2028	3.39125e-24	2.41644e-22
g245.t1	136.196	124.033	77.2464	355.226	347.832	364.812	3.16335	721	611	343	1761	1745	2019	8.2753e-29	7.69833e-27
g246.t1	187.649	201.762	200.688	484.573	448.277	375.759	2.21723	1004	1010	900	2433	2279	2084	5.56936e-30	5.76859e-28
g289.t1	146.28	192.65	203.863	674.716	659.032	710.742	3.76592	1704	2090	1977	7306	7263	8538	1.41726e-71	1.01709e-68
g290.t1	73.1274	96.9743	91.8558	372.79	361.915	368.107	4.20828	621	766	647	2949	2896	3229	1.52909e-80	1.92034e-77
g311.t1	133.153	119.209	122.607	293.764	343.275	279.874	2.44465	403	332	312	843	984	880	2.38064e-32	2.81392e-30
g315.t1	8.68744	9.11536	8.28161	20.708	20.272	24.3737	2.4959	178	171	142	391	396	511	4.22651e-29	4.12269e-27
g324.t1	395.45	808.261	843.886	2235.74	2152.72	1967.81	3.10411	747	1409	1329	3937	3845	3843	1.18132e-23	7.60815e-22
g325.t1	27.021	55.4043	42.6674	157.156	122.854	145.963	3.40254	98	186	132	545	426	560	5.22342e-25	4.0369e-23
g365.t1	74.6605	97.1938	92.0688	274.084	266.415	289.506	3.14368	406	480	413	1361	1351	1606	3.78077e-56	1.51942e-53	SCRY3_ENTDO
g366.t1	1.81493	1.96328	1.93255	4.28004	4.05988	4.75037	2.25277	26	26	24	57	55	70	1.55032e-07	1.96172e-06
g455.t1	66.0095	100.402	79.3802	311.176	328.974	336.154	3.97046	439	615	442	1931	2060	2296	1.64997e-56	6.90719e-54	SODC_PANTR
g456.t1	72.5992	104.45	91.209	377.015	411.795	429.13	4.53849	620	833	646	2999	3319	3751	2.85992e-73	2.87336e-70	SODC_PONPY
g497.t1	71.3269	79.4097	93.2609	228.655	219.743	217.824	2.72933	581	591	629	1710	1674	1798	9.82952e-49	2.74326e-46	CAB32_DROME
g556.t1	7.45232	10.8136	10.7183	60.7079	56.2295	37.4512	5.30833	66	87	78	495	471	340	3.84198e-37	6.32793e-35
g557.t1	62.6529	82.959	79.5383	496.759	447.899	300.5	5.52789	150	186	162	1140	1048	759	5.15075e-47	1.29374e-44	MP20_DROME
g558.t1	58.6716	74.377	68.4384	245.846	184.348	163.397	2.94459	187	221	188	730	554	528	3.25738e-25	2.55679e-23	MP20_DROME
g612.t1	100.474	116.256	96.4182	1163.22	1246.76	1292.44	11.8194	582	628	464	6290	6845	7685	4.36956e-214	4.3901e-210	CAHS
g622.t1	33.6087	45.2972	46.6982	106.724	106.039	132.73	2.74846	1190	1473	1360	3476	3511	4780	5.50649e-41	1.12906e-38
g662.t1	42.9863	62.8793	49.6329	135.504	120.603	114.765	2.38352	228	308	217	655	590	623	8.25011e-23	4.93386e-21	HPGDS_HUMAN
g671.t1	148.094	207.801	180.012	471.26	479.121	421.034	2.55858	1164	1509	1185	3452	3575	3415	3.7466e-35	5.01894e-33
g673.t1	152.614	186.093	200.342	419.213	433.624	479.803	2.47175	977	1098	1055	2485	2588	3119	7.34672e-45	1.75744e-42	CAHS
g675.t1	322.93	308.56	334.048	2422.36	2560.86	2247.3	7.48782	1815	1602	1561	12595	13476	12942	2.17281e-177	1.09151e-173	CAHS
g681.t1	6.28234	6.00488	5.31332	11.1099	21.8532	26.2342	3.34438	18	16	13	28	60	77	6.37816e-08	8.67136e-07
g697.t1	5.94558	7.28464	7.80601	16.6725	14.5648	13.87	2.13412	158	179	177	420	369	384	1.18551e-19	5.36522e-18	NRF6_CAEEL
g725.t1	4.18877	3.96442	3.7307	15.4755	12.9643	11.785	3.35657	39	33	29	135	116	115	1.2715e-17	4.74899e-16	CRHBP_XENLA
g772.t1	206.494	340.348	432.05	1000.02	1071.46	519.068	2.64614	13638	20828	23922	61509	67157	35348	3.29654e-06	3.37962e-05	VIT6_CAEEL
g779.t1	55.3476	71.5312	67.4119	139.218	154.867	155.035	2.3104	698	839	711	1646	1864	2013	7.70012e-36	1.1212e-33
g807.t1	39.9033	51.8416	43.0114	219.332	246.98	240.383	5.24036	454	549	413	2337	2675	2839	2.22409e-93	4.46908e-90
g1078.t1	14.6913	17.241	17.3972	38.4932	41.8981	36.6857	2.36857	135	143	128	321	353	345	4.13322e-24	2.88378e-22	S16C6_MOUSE
g1122.t1	195.47	155.997	180.74	481.825	357.926	474.468	2.46891	1265	932	973	2890	2197	3155	5.19129e-32	6.06476e-30	SAHS
g1184.t1	1.14442	1.6499	1.73738	2.94862	3.55245	4.00668	2.26866	15	20	19	37	44	55	3.56541e-06	3.62567e-05
g1240.t1	14.8696	8.77626	29.1629	72.145	66.2836	70.9554	3.95745	18	18	29	71	65	98	1.06562e-11	2.14125e-10
g1250.t1	1.04044	1.8422	0.680807	3.4656	2.40796	4.88853	2.9377	11	18	6	35	25	54	6.7086e-06	6.55655e-05
g1369.t1	54.4239	126.548	87.2	225.451	281.814	185.604	2.58271	236	510	316	907	1168	832	4.4668e-14	1.1687e-12
g1381.t1	14.5869	26.3719	23.9184	65.2405	77.1611	124.738	4.11128	62	104	85	259	309	539	1.93423e-23	1.19616e-21
g1662.t1	6.05336	5.65214	12.4574	65.8102	76.1251	88.2104	9.4855	21	18	36	214	258	319	2.51486e-47	6.82887e-45
g1675.t1	704.671	923.562	755.345	2110.46	1836.91	2076.48	2.52712	2870	3506	2588	8050	7161	8794	1.46202e-39	2.88017e-37	SAHS
g1681.t1	210.411	248.584	229.07	524.912	515.362	508.467	2.25054	823	913	751	1923	1902	2050	3.42147e-38	6.13848e-36	SAHS
g1697.t1	9.40577	9.44949	7.89164	32.2456	23.6732	27.7717	3.11732	27	26	20	92	64	82	1.41266e-11	2.7939e-10
g1814.t1	60.1094	100.889	133.875	343.131	316.618	291.893	3.2262	164	257	303	882	822	825	1.35725e-24	1.01763e-22
g1819.t1	16.6716	18.8543	18.3579	45.2371	42.6553	42.9175	2.42313	258	268	238	653	618	680	2.70036e-34	3.47827e-32
g1870.t1	43.7906	41.9208	36.0441	109.11	99.1518	103.461	2.55813	822	731	566	1915	1764	2008	9.89129e-40	1.98755e-37
g1912.t1	16.3526	12.2291	12.0324	27.3041	31.9835	32.732	2.26014	81	54	48	122	149	159	6.85396e-12	1.40248e-10
g1949.t1	3056.92	1621.36	1777.12	9163.38	4776.8	2186.47	2.49813	3096	2259	2054	5933	4552	4090	4.6783e-14	1.21454e-12
g2015.t1	1.38923	2.56425	2.37849	5.56329	5.91098	9.09141	3.19742	8	12	10	26	29	48	2.33645e-06	2.4632e-05
g2044.t1	14.3396	15.3347	14.3642	30.3497	32.1943	32.0545	2.14322	166	166	141	328	354	391	1.27077e-22	7.42292e-21	DCUP_MOUSE
g2090.t1	205.495	188.529	260.413	331.64	417.395	618.865	2.08987	955	715	947	1225	1705	2778	8.25464e-13	1.83483e-11
g2161.t1	4.37594	5.38618	6.26455	16.9142	12.5331	15.9504	2.81507	73	84	88	269	204	283	3.02846e-22	1.68105e-20	ACRO_HUMAN
g2205.t1	20.9952	33.6672	36.3906	80.6573	85.0961	83.3187	2.73246	185	274	262	653	694	748	1.18243e-26	9.89989e-25
g2206.t1	1.59933	6.92232	2.39608	11.6061	13.9606	12.8256	3.48459	4	16	5	27	34	34	6.99223e-06	6.80067e-05
g2298.t1	76.3126	142.31	82.22	485.273	182.532	227.273	2.97425	190	329	171	1123	428	580	0.000124088	0.000926235
g2451.t1	4.798	7.35497	11.022	11.6061	13.9606	26.4064	2.233	11	17	22	27	34	69	7.04542e-05	0.000560898
g2544.t1	25.1552	69.7269	52.096	139.297	138.485	111.648	2.64778	108	280	187	555	566	493	8.4816e-13	1.88112e-11
g2805.t1	47.645	63.1558	57.2883	145.566	152.266	148.948	2.65641	253	309	253	715	762	817	8.38204e-37	1.31585e-34	OV16_ONCVO
g2837.t1	76.8961	92.2791	96.9508	180.334	183.995	216.705	2.18248	1064	1174	1111	2309	2395	3064	3.26761e-36	4.89995e-34	SPB10_HUMAN
g2856.t1	85.5192	98.7093	96.15	205.982	214.949	193.593	2.19098	1792	1923	1692	4029	4263	4188	2.68713e-39	5.19184e-37
g2864.t1	68.36	64.833	53.5072	280.618	258.758	277.685	4.37398	207	179	136	778	739	849	5.07922e-61	2.31959e-58
g2930.t1	331.538	435.235	418.966	1285.17	1242.36	1395.64	3.30835	3204	3890	3351	11578	11334	13808	3.86091e-67	2.2818e-64
g2959.t1	8.51914	7.10623	11.0082	16.6919	21.9388	21.9931	2.2677	115	89	123	212	279	304	1.40701e-16	4.71209e-15
g2973.t1	115.055	131.686	136.773	314.126	339.668	344.124	2.60136	627	657	624	1589	1751	1917	1.73947e-51	5.63756e-49	GST1_ASCSU
g2997.t1	23.0307	28.8878	17.0833	69.3558	64.3077	58.3324	2.77845	305	349	190	841	788	779	9.08402e-24	5.96518e-22	LICH_HUMAN
g3017.t1	21.1858	19.4576	22.3327	68.304	63.2529	80.0069	3.3541	53	45	50	161	160	210	8.65021e-24	5.71768e-22
g3024.t1	6.42881	5.73883	11.1798	21.9588	18.3798	11.8934	2.22762	181	143	260	544	483	319	6.56125e-10	1.10791e-08
g3031.t1	83.3512	65.8456	101.152	162.484	200.519	244.454	2.42547	368	266	368	663	830	1106	1.90105e-22	1.09142e-20
g3048.t1	0.510525	2.16933	1.73562	3.94516	1.62125	4.14494	2.15068	744	533	812	1191	982	955	1.83037e-07	2.30737e-06	MYSP_RHIMP
g3059.t1	3.1114	1.16133	2.37664	6.96755	8.91739	7.18012	3.41736	59	24	43	153	197	169	3.16568e-19	1.35921e-17
g3090.t1	7.08426	5.97348	6.90581	24.7373	31.1809	22.1946	3.89327	131	104	108	425	529	417	5.45423e-37	8.6982e-35
g3146.t1	0.266018	0.166274	1.46268	1.13844	2.80284	1.43292	2.69387	7	19	25	43	58	33	7.55727e-05	0.000597858
g3149.t1	2.34026	4.76657	3.76947	8.30118	12.5891	5.51368	2.40554	21	30	27	59	102	50	4.49743e-07	5.32223e-06
g3226.t1	26.9392	32.2272	35.3959	90.3938	82.2728	86.2561	2.73523	234	264	262	739	687	792	1.16467e-38	2.16693e-36
g3396.t1	5.80831	5.23715	4.63379	12.1817	12.3464	13.713	2.42351	110	91	72	215	219	264	2.98727e-19	1.28812e-17	MOT14_MOUSE
g3431.t1	69.8823	126.166	87.2624	222.403	219.99	177.645	2.18777	651	1096	683	1946	1951	1722	4.94785e-16	1.55347e-14	ENDUB_DANRE
g3467.t1	2.93851	3.76153	3.46668	11.8474	10.1068	12.2403	3.33062	48	62	49	193	163	214	1.64031e-23	1.03001e-21	S18B1_MOUSE
g3474.t1	7.29438	14.2693	11.5797	21.0105	19.5472	29.3487	2.10287	121	214	157	315	297	491	1.32055e-11	2.61688e-10	CP2J6_MOUSE
g3572.t1	37.4881	37.1821	31.359	140.889	132.585	108.32	3.59745	549	507	383	1939	1858	1641	3.77696e-47	9.73003e-45	S35G1_HUMAN
g3575.t1	31.3349	24.3242	32.6575	66.6431	59.1013	117.863	2.75522	46	34	42	91	82	180	2.12961e-10	3.78025e-09
g3723.t1	12.5009	15.5794	18.7223	38.086	40.3522	40.82	2.54268	29	29	25	61	68	76	1.61221e-08	2.35092e-07
g3757.t1	51.7868	76.0497	53.2016	660.148	534.239	66.5195	6.96102	28	39	26	341	282	37	0.000414238	0.00267471
g3758.t1	5.46658	6.50671	7.8623	165.145	89.6519	11.1589	13.3408	10	11	12	288	158	21	8.61042e-05	0.000671653
g3808.t1	315.9	380.782	402.559	934.947	969.185	641.264	2.31538	10799	12045	11446	29719	31274	22551	3.69862e-23	2.25212e-21
g3809.t1	12.6824	19.7761	15.763	47.4195	47.3018	38.2146	2.75107	699	1014	725	2433	2462	2185	7.53893e-29	7.14562e-27
g3810.t1	0.431774	1.26607	1.32679	3.90413	3.31862	2.44854	3.09518	7	19	18	62	52	43	6.3342e-08	8.62326e-07
g3812.t1	12.6796	15.6371	15.7919	58.0943	56.141	50.6888	3.73059	450	516	463	1924	1871	1849	2.17631e-64	1.15081e-61
g3827.t1	123.397	138.422	111.739	410.97	428.395	461.692	3.48195	596	613	443	1819	1929	2292	2.54626e-61	1.21821e-58
g3841.t1	55.756	57.5254	39.8882	319.228	348.473	352.072	6.65346	132	126	81	696	769	851	4.78483e-77	5.34147e-74
g3845.t1	194.257	50.7377	51.6832	1032.06	385.381	277.136	5.70992	464	113	107	2324	886	695	0.000618611	0.00382003
g3882.t1	213.309	245.884	235.453	553.218	574.707	823.684	2.8091	292	314	269	715	750	1183	1.46245e-31	1.61464e-29
g3883.t1	267.265	249.642	218.096	641.914	706.53	906.515	3.06754	331	284	228	733	835	1158	1.4693e-36	2.23668e-34
g3903.t1	2.33424	1.53809	2.73077	6.2988	5.54763	6.85315	2.78969	41	25	41	105	95	130	1.92652e-13	4.66403e-12	ARSB_RAT
g3906.t1	0.866532	0.937931	1.31581	2.51136	3.04925	2.43918	2.4842	31	32	38	83	100	88	1.08218e-10	1.99498e-09	M3K10_HUMAN
g4071.t1	2.63125	2.44633	1.5787	6.46194	7.78564	6.22207	3.02972	14	12	7	32	39	34	2.08473e-06	2.21409e-05
g4085.t1	134.099	182.163	176.732	560.241	456.405	567.089	3.21183	170	207	185	650	536	726	5.38154e-39	1.02016e-36
g4155.t1	3.82151	2.91525	5.06263	9.46626	8.77968	8.00252	2.20587	577	410	632	1326	1250	1248	1.08706e-20	5.32764e-19	MGA_HUMAN
g4159.t1	51.1818	37.3574	54.0511	118.674	140.167	110.898	2.5912	391	271	343	862	1020	886	5.87406e-29	5.62063e-27
g4183.t1	1.45138	1.4136	0.348196	13.7306	17.3884	14.5628	13.7879	10	9	3	88	115	105	8.15057e-29	7.65316e-27	DHR11_BOVIN
g4190.t1	783.733	1026.06	724.023	3375.44	3482.53	3232.24	3.98206	515	597	397	1933	2024	2072	2.29763e-57	1.00367e-54
g4240.t1	43.056	50.5852	52.6122	118.361	118.301	158.012	2.69672	262	279	260	657	663	970	8.95892e-34	1.12513e-31
g4251.t1	3.07882	2.89737	3.21578	30.8996	33.1481	23.7154	9.44505	23	20	20	218	238	183	2.93505e-43	6.70192e-41
g4274.t1	8.03508	11.7493	14.2248	26.0899	28.5969	27.8022	2.41838	112	151	168	344	386	407	6.01951e-20	2.85274e-18	YHG1_SCHPO
g4282.t1	1382.74	2020.45	1843.53	4415.15	4271.64	5660.76	2.73452	4643	6262	5169	13785	13367	19386	3.21656e-35	4.36713e-33
g4288.t1	352.623	405.284	391.361	694.782	859.961	745.493	2.00131	3216	3403	2964	5850	7356	6913	5.70682e-30	5.85065e-28	TLL1_CHICK
g4302.t1	15.4695	50.0802	31.8296	83.4703	100.925	83.202	2.74517	127	379	216	629	782	695	2.88141e-05	0.000249996
g4309.t1	2.39029	1.69416	1.34287	4.81046	5.52801	5.65727	2.89394	32	22	15	60	70	79	9.2103e-10	1.5397e-08	GCY28_CAEEL
g4310.t1	124.802	128.7	134.583	296.237	278.537	241.519	2.10285	1192	1139	1071	2627	2517	2392	9.07537e-32	1.0245e-29	AK1A1_RAT
g4392.t1	0.918049	1.08614	1.88533	4.22153	3.28475	3.9974	2.88348	23	23	36	91	72	95	3.0827e-11	5.93332e-10	DCE1_MOUSE
g4398.t1	1.17511	1.82065	0.605173	7.60417	8.22464	9.84393	6.93683	8	11	3	42	48	60	7.71458e-13	1.72241e-11
g4400.t1	14.7298	22.5659	20.8979	41.4484	55.7068	39.0244	2.3361	84	122	101	228	304	233	1.48746e-14	4.07208e-13
g4559.t1	46.9514	39.0271	49.7891	79.2008	90.8168	106.693	2.03662	225	172	195	350	414	526	6.10259e-19	2.53358e-17
g4589.t1	0.227749	0.490607	1.35758	1.46578	1.93053	2.8683	2.87904	9	11	16	23	31	27	0.000830733	0.00492412
g4631.t1	71.4932	89.173	84.1803	170.689	226.641	228.706	2.55581	517	592	512	1141	1563	1722	6.06897e-33	7.34638e-31
g4663.t1	43.3466	60.8477	48.7607	170.686	185.686	183.807	3.52931	587	760	548	2155	2360	2555	3.79016e-55	1.46461e-52	GST8_CAEEL
g4709.t1	42.8351	57.2855	62.4404	117.829	136.327	125.245	2.33246	165	197	196	413	479	479	1.26535e-23	8.09745e-22
g4803.t1	5.67406	5.51298	7.02522	13.9238	12.0125	11.4659	2.04247	488	434	503	1102	970	1015	2.25647e-24	1.63099e-22	APLP_LOCMI
g4885.t1	10.4293	19.6122	15.9684	30.6703	33.285	32.8702	2.09989	33	58	43	90	101	107	2.23964e-08	3.22373e-07
g4889.t1	253.733	688.889	603.968	1145.94	1318.55	777.767	2.09626	2056	5195	4107	8682	10153	6534	0.000356224	0.00234533
g4929.t1	0.70193	5.38901	10.2109	16.5546	17.3428	4.49726	2.34088	444	350	546	954	808	601	4.1224e-08	5.73653e-07	MYSA_DROME
g5089.t1	0.623313	0.809713	0.29949	1.40414	1.97866	1.75912	2.80593	10	12	4	21	30	30	5.15771e-05	0.000420955
g5099.t1	6.4696	8.0006	6.64635	27.3247	21.0247	17.5186	3.10456	14	17	12	55	43	41	8.11698e-08	1.07132e-06
g5100.t1	1.44422	1.48529	1.34203	5.79164	5.84923	3.82666	3.53823	40	39	31	151	151	109	2.67055e-17	9.72138e-16	VWA5A_RAT
g5126.t1	107.235	114.629	149.557	315.816	291.563	247.643	2.30141	166	164	191	459	437	396	4.35936e-21	2.21204e-19
g5487.t1	0	0.627204	0	23.7652	4.72335	13.0189	57.0781	133	175	155	1122	1029	969	4.26009e-72	3.2924e-69
g5507.t1	27.3162	30.2385	28.9158	73.8837	82.1718	77.7317	2.70054	199	199	178	496	561	584	3.39151e-37	5.67909e-35	Y7484_EMENI
g5512.t1	37.8189	46.9105	50.0305	283.942	268.752	230.039	5.80405	328	357	350	2261	2078	2018	4.88133e-92	8.17379e-89	SQSTM_RAT
g5604.t1	2.51397	4.60833	4.20307	8.84691	7.56612	7.02786	2.05165	44	74	61	147	124	127	2.32212e-09	3.70912e-08
g5704.t1	137.492	135.372	158.852	383.522	475.745	402.15	2.92119	113	101	107	294	370	334	1.78008e-28	1.62586e-26
g5716.t1	3.21905	6.24282	4.86312	27.8595	31.7647	43.8651	7.17431	34	62	43	277	321	487	9.57043e-43	2.13676e-40	ST1B1_CHICK
g5729.t1	5.73023	7.15364	8.04834	16.5172	14.968	14.652	2.19364	240	280	282	647	595	633	3.9795e-24	2.79595e-22	KCMA1_CHICK
g5746.t1	128.075	147.284	158.707	426.872	449.944	353.72	2.83425	1104	1185	1148	3479	3697	3176	2.51867e-43	5.88491e-41
g5765.t1	145.356	147.115	138.536	413.305	461.609	322.139	2.7767	382	357	304	1013	1152	871	2.02092e-30	2.13728e-28
g5813.t1	336.475	503.857	472.675	1051.86	805.338	1406.99	2.48585	1128	1552	1314	3243	2544	4856	4.25507e-21	2.17008e-19
g5852.t1	6.8874	13.2497	6.28975	39.5727	42.2057	42.6442	4.69044	22	38	16	113	122	132	1.7736e-19	7.84994e-18	SAHS
g5878.t1	1.47675	0.816142	1.77227	3.86069	3.69155	2.63503	2.44583	101	53	103	251	243	190	1.88797e-12	4.04445e-11	CO4A1_CAEEL
g5900.t1	254.496	370.265	320.731	601.711	591.546	784.29	2.09133	2293	3111	2414	5068	5013	7310	2.99362e-22	1.67094e-20
g5904.t1	7.67907	10.6301	10.5066	25.5362	21.2098	24.2886	2.4566	157	207	181	487	413	511	5.00651e-24	3.46899e-22	TLL1_DANRE
g5905.t1	728.695	1267.63	1046.34	2206.24	1676.78	2335.4	2.04367	1341	2154	1618	3792	2921	4421	5.53882e-16	1.7336e-14
g5920.t1	4.63617	5.18836	5.09979	10.4239	11.3535	11.2839	2.20052	89	88	79	180	202	214	1.2574e-16	4.23929e-15
g5971.t1	450.396	676.226	563.557	2854.62	2842.14	3222.52	5.27681	2630	3645	2737	15380	15537	19248	5.51097e-83	7.90982e-80	CAHS
g6002.t1	2.70635	1.92881	3.55326	30.8291	23.8054	39.6091	11.3705	43	28	46	441	342	624	2.83617e-62	1.42475e-59	GSXL9_ARATH
g6010.t1	3.37741	4.48162	3.58663	7.99572	10.015	10.5734	2.47575	53	65	48	115	152	169	6.36169e-14	1.62223e-12
g6024.t1	9.31464	9.51211	11.8074	18.2095	19.9122	24.8473	2.04883	165	158	171	294	328	448	1.54454e-17	5.72621e-16	CP2J6_MOUSE
g6030.t1	88.6812	151.031	122	472.554	457.729	413.02	3.71271	118	185	135	587	580	567	8.90386e-36	1.25996e-33
g6086.t1	24.6023	37.5551	41.071	65.1794	78.0926	86.2633	2.22142	59	80	79	142	172	208	4.67367e-13	1.08444e-11
g6130.t1	2.06002	1.16274	0.966512	3.18467	3.78955	2.52118	2.21376	23	12	9	33	41	29	0.000189228	0.0013474	CAH15_MOUSE
g6143.t1	0.850041	1.41202	1.02027	3.36749	2.35334	3.93189	2.85387	13	20	13	50	35	62	1.10402e-07	1.42939e-06
g6144.t1	0.845038	1.05689	1.33024	3.48935	3.27109	3.91577	3.20398	27	30	34	103	97	124	2.61307e-16	8.4146e-15	MFSD1_DANRE
g6145.t1	36.4795	43.534	37.9844	73.2377	69.9023	100.726	2.06495	591	652	509	1105	1062	1670	1.10889e-21	5.80262e-20	YHG1_SCHPO
g6160.t1	148.16	271.005	232.065	989.311	985.245	1184.9	4.85078	364	615	477	2257	2303	2992	3.26303e-51	1.02449e-48
g6203.t1	30.3736	36.3265	45.4706	73.9419	75.6774	94.3316	2.17288	322	364	415	752	779	1059	1.25936e-22	7.39928e-21
g6233.t1	4.58381	7.48323	5.49313	31.3673	34.4609	39.8067	5.98153	26	37	24	154	173	220	4.3514e-33	5.33153e-31	GST9_CAEEL
g6302.t1	8.60005	6.55084	10.348	23.2274	32.5701	37.5764	3.64758	57	41	57	143	206	263	7.79718e-22	4.12307e-20
g6328.t1	525.449	986.163	714.875	2033.31	2218.63	1437.23	2.55511	2677	4655	3054	9622	10693	7503	1.50497e-17	5.60017e-16	APOD_HUMAN
g6366.t1	13.1652	16.5775	17.1568	35.5216	42.344	45.3921	2.62253	72	81	78	175	214	248	1.62729e-19	7.2664e-18
g6369.t1	22.1707	15.8504	23.155	35.6301	49.1353	53.8533	2.2622	63	43	55	96	133	161	4.71145e-11	8.93131e-10
g6370.t1	8.1465	7.9754	7.72593	19.1634	16.4526	20.9583	2.3624	43	39	34	96	83	118	3.29553e-11	6.33082e-10
g6422.t1	60.0051	56.5734	45.3049	200.684	204.189	186.851	3.65299	382	341	244	1197	1233	1232	1.85719e-50	5.65431e-48
g6440.t1	2.24406	2.32695	4.00902	9.82637	7.71637	6.60909	2.78246	47	42	68	186	150	137	1.15368e-13	2.86198e-12	SRCA_MOUSE
g6453.t1	20.135	35.9262	27.1141	66.8937	82.5262	60.8713	2.52525	249	413	279	774	977	779	4.94186e-19	2.09497e-17	SPI2_MOUSE
g6455.t1	6.47758	7.71035	7.39632	18.2602	18.6527	22.1019	2.72155	61	69	57	163	168	213	1.12382e-19	5.13228e-18	ST1C1_RAT
g6528.t1	687.709	715.401	692.178	1785.43	1701.99	1635.35	2.44478	706	684	598	1723	1670	1736	7.18347e-45	1.75744e-42
g6571.t1	1.43143	2.1248	1.67677	4.97508	4.19471	5.20657	2.69574	43	60	44	143	120	163	2.79119e-15	8.08501e-14	PXDN_MOUSE
g6645.t1	82.5041	67.7703	77.4964	147.255	166.064	173.736	2.13742	529	397	412	868	994	1136	2.60179e-28	2.33394e-26	GCH1_HUMAN
g6659.t1	13.5071	18.9256	19.8537	86.793	91.748	81.0235	4.95481	297	381	363	1771	1905	1821	3.32426e-72	2.78324e-69
g6807.t1	0.918323	1.78507	2.08815	2.85753	3.59297	4.44539	2.2275	10	18	19	30	37	50	4.20506e-05	0.000349737
g7188.t1	2257.65	3124.26	2788.51	6038.35	5543.09	5653.41	2.10939	16377	20893	16802	40458	37769	42141	7.43942e-30	7.54988e-28
g7243.t1	1.11755	0.908881	1.73346	3.11058	3.35677	3.98427	2.70775	26	19	32	62	68	90	2.09748e-09	3.37715e-08	S20AB_DANRE
g7245.t2	3.64505	2.66693	0	5.28192	1.21576	10.4481	2.64283	545	542	463	600	621	674	2.03906e-07	2.55761e-06	PON1_HUMAN
g7275.t1	2.58497	1.67858	2.45375	6.54871	5.72774	3.39518	2.2988	250	148	200	587	528	340	2.17432e-12	4.62826e-11	CO4A2_ASCSU
g7279.t1	58.9544	49.5702	45.5817	99.9715	107.494	105.826	2.03164	343	261	219	538	587	624	2.1028e-20	1.01571e-18
g7288.t1	141.532	95.9496	126.629	269.943	271.456	195.272	2.02265	1319	920	1064	1770	1620	1486	1.76227e-09	2.85573e-08	TPM_TRIPS
g7455.t1	11.4225	11.4091	8.95138	22.6711	19.5232	24.7687	2.10027	27	25	20	52	43	62	5.92485e-06	5.8417e-05
g7491.t1	1.95719	3.25189	2.17549	5.63779	7.52155	8.48057	2.89127	28	44	27	77	101	127	6.80185e-12	1.39466e-10	GSXL3_ARATH
g7515.t1	2.99873	2.31157	2.96785	5.2748	6.34063	5.85106	2.08477	82	59	67	133	164	162	3.83367e-12	8.07482e-11
g7532.t1	27.9207	50.9828	46.0131	118.818	117.552	171.322	3.2611	49	81	67	190	194	304	1.15481e-19	5.24994e-18
g7533.t1	0.760958	5.91074e-07	4.69314	3.53263	3.7451	7.54717	2.66918	21	33	38	50	56	79	3.51843e-05	0.00029826	P2RX4_HUMAN
g7609.t1	1.16833	1.06452	1.66124	2.83403	3.14138	3.38968	2.34474	84	72	100	193	214	244	3.97482e-17	1.41614e-15
g7614.t1	14.8161	16.8404	21.8639	40.4072	39.3963	57.4117	2.55901	249	264	308	634	628	987	1.37904e-24	1.02632e-22	DCOR_HUMAN
g7615.t1	6.7105	6.99411	9.02789	37.0003	37.6315	45.9005	5.27898	60	56	66	294	303	406	3.4034e-47	8.99842e-45	NNMT_HUMAN
g7622.t1	342.654	467.247	447.38	973.251	786.429	984.176	2.1822	1393	1763	1493	3684	2999	4094	2.08209e-27	1.78793e-25
g7624.t1	124.406	193.81	168.74	415.481	421.601	410.794	2.56208	372	543	422	1156	1173	1255	1.81737e-28	1.64496e-26
g7646.t1	31.6143	40.3496	38.088	72.6344	83.0109	83.5016	2.17106	97	114	99	215	245	271	4.22806e-18	1.65935e-16
g7647.t1	63.9698	109.796	117.649	398.409	364.094	347.359	3.80722	60	95	93	339	319	333	3.98008e-29	3.92037e-27
g7654.t1	157.39	215.128	220.541	1294.85	1351.54	1375.11	6.7798	574	691	659	3748	3876	4440	1.07364e-114	2.69671e-111
g7678.t1	16.6771	13.2224	15.5333	35.1343	31.0816	46.8853	2.48395	125	92	98	244	216	361	8.83352e-18	3.37454e-16	GSTO1_PIG
g7682.t1	67.8464	66.5072	77.5771	181.708	160.377	234.757	2.72056	498	545	521	2700	2815	3339	1.0745e-119	3.5985e-116
g7702.t1	5.91242	6.21319	5.36538	13.5467	11.2763	11.7805	2.08081	115	110	87	244	207	236	1.81284e-15	5.40463e-14	AMT1_SCHPO
g7708.t1	35.5173	173.116	108.547	324.891	395.605	237.931	3.02076	307	1405	785	2644	3261	2129	0.00138082	0.00766926
g7798.t1	68.1682	128.694	73.6369	574.389	692.808	537.242	6.66831	421	736	383	3301	4043	3407	1.35339e-51	4.53251e-49	CAHS
g7808.t1	51.8104	76.4409	71.3586	170.547	167.82	182.95	2.61037	497	670	566	1517	1521	1804	6.94563e-36	1.02622e-33
g7886.t1	4.2533	5.98305	7.13685	19.6624	17.101	16.5376	3.05044	10	13	14	44	39	40	1.73465e-07	2.18945e-06
g8052.t1	5.64877	2.73129	3.22211	12.1588	9.76275	4.76496	2.28048	40	18	19	79	63	34	6.71152e-05	0.000536441
g8078.t1	1.47023	2.01613	1.82866	3.84157	4.01212	4.27702	2.2402	30	39	29	65	69	79	2.60025e-07	3.19373e-06	S18B1_MOUSE
g8085.t1	4.95508	5.94216	7.1828	15.3152	15.3839	15.9109	2.5638	134	147	160	383	387	439	7.65976e-28	6.69197e-26	CSC1_MOUSE
g8089.t1	134.858	174.813	102.704	478.347	608.665	636.938	4.17953	917	1087	583	3026	3885	4430	3.52139e-42	7.59008e-40
g8106.t1	21.5411	26.1786	26.6791	62.6932	63.7608	63.309	2.5472	99	112	101	271	275	303	1.51625e-24	1.12013e-22	PEBPH_CAEEL
g8124.t1	0.0624836	0.609185	0.149509	1.94467	1.9179	1.7575	6.10096	1	9	2	30	31	29	1.99875e-08	2.88113e-07	CP2J6_MOUSE
g8167.t1	112.756	159.425	132.44	311.945	325.3	346.348	2.4303	154	198	147	388	417	477	8.1856e-25	6.27792e-23
g8169.t1	18.1831	21.2447	18.7223	38.086	41.6973	46.4894	2.16777	27	32	33	67	72	83	1.50452e-08	2.20349e-07
g8202.t1	9.56508	9.45957	12.1469	23.5463	24.2876	22.8266	2.25958	65	59	69	148	153	160	3.89214e-14	1.03178e-12
g8203.t1	32.826	39.9902	39.3831	76.2451	73.0199	85.5219	2.09072	729	808	728	1574	1526	1939	7.08322e-34	9.00824e-32	C15A1_DIPPU
g8244.t1	4.76503	11.0405	6.50172	16.8803	20.948	19.5029	2.5586	15	31	17	47	60	61	6.32819e-07	7.3248e-06
g8333.t1	7.94269	4.29124	11.538	36.6512	60.8418	37.5331	5.65627	25	13	30	105	176	119	1.3551e-19	6.10522e-18
g8372.t1	1.69427	1.56421	2.00623	3.37705	4.28473	3.73261	2.12395	76	64	74	141	181	174	1.34625e-13	3.31513e-12	S12A2_HUMAN
g8396.t1	8.2	17.3318	11.9433	58.1248	63.4298	53.9395	4.67049	127	252	155	842	931	866	1.29465e-35	1.80657e-33	CRIS1_MOUSE
g8404.t1	14.0027	21.9491	29.8714	41.1901	57.3153	41.5339	2.12428	234	338	413	635	901	707	1.68631e-12	3.62792e-11	P4HA2_CHICK
g8408.t1	61.1464	67.4782	82.8015	152.236	126.705	196.627	2.24827	449	457	508	1031	885	1482	1.11094e-22	6.56564e-21
g8438.t1	0.280739	0.303944	0.134735	3.2586	2.19957	0.979967	7.85696	5	5	2	57	38	19	3.39757e-10	5.89557e-09	CAH2_RABIT
g8439.t1	5.15621	3.86336	6.18893	12.5082	11.5469	8.88818	2.15196	126	90	126	283	269	222	2.93321e-13	6.93412e-12
g8457.t2	0.234246	0	0.467986	2.54392	3.36027	3.18353	11.328	7	2	7	48	70	62	9.17822e-18	3.49294e-16	ATNA_DROME
g8459.t1	3.09683	8.53185	6.78898	71.9689	82.9283	70.5361	12.174	69	180	129	1542	1790	1659	1.4375e-23	9.08337e-22
g8461.t1	60.0794	82.7076	80.8807	155.796	153.539	165.701	2.1229	438	555	492	1054	1056	1245	4.68423e-27	3.95483e-25	NAS7_CAEEL
g8517.t1	114.39	172.312	172.775	527.704	631.198	494.195	3.597	53	83	65	224	286	217	1.91927e-21	9.88866e-20
g8631.t1	4.04445	7.2933	7.22378	20.272	20.2113	28.0449	3.67216	57	96	87	272	273	414	1.89251e-25	1.50905e-23	CP2J6_MOUSE
g8632.t1	12.1389	14.8622	19.0351	41.9515	41.3153	42.6596	2.72945	168	193	219	527	531	601	4.98496e-30	5.21708e-28	YHG1_SCHPO
g8644.t1	0.830834	1.4371	1.76343	7.46131	7.163	4.8128	4.70477	31	49	54	258	248	182	1.33805e-24	1.01078e-22	MLRP1_ACRMI
g8780.t1	1297.64	1475.15	1586.05	4509.81	5226.84	6578.34	3.74288	10395	11258	10956	30496	35044	49375	1.10867e-52	3.84098e-50
g8832.t1	44.8183	46.6765	54.9211	221.99	255.256	297.537	5.28805	123	116	125	565	661	839	9.16647e-68	5.75597e-65
g8839.t1	267.111	377.963	314.254	624.275	639.44	751.577	2.10051	614	802	599	1319	1386	1766	3.18361e-24	2.28469e-22
g8852.t1	3431.71	4378.25	4627.04	7145.24	6918.5	11173.3	2.02917	26727	31440	29964	52838	52537	90261	1.69302e-19	7.52645e-18
g8879.t1	0.950352	2.74724	1.53231	3.75443	6.06225	3.72608	2.5409	6	17	8	23	36	24	0.000345268	0.00228368
g8880.t1	10.367	8.16762	7.90513	19.9681	20.7154	30.1974	2.67074	44	32	29	81	84	132	2.8213e-11	5.44062e-10
g8975.t1	29.9972	43.8955	39.2724	75.9351	89.9774	82.8854	2.1966	280	376	306	652	787	787	1.54353e-22	8.9641e-21	3HAO_HUMAN
g9014.t1	10.4454	13.4943	11.1971	37.3535	27.2657	45.1201	3.11434	104	130	97	359	265	484	9.22461e-24	6.01816e-22	ST1B1_CHICK
g9050.t1	99.7354	80.1409	92.8691	351.23	342.612	202.657	3.28574	308	233	249	1026	1011	663	7.12448e-26	5.86718e-24	MYPH_ECHGR
g9182.t1	0.913624	1.34767	1.19435	2.90391	2.5497	2.70275	2.29392	22	30	24	66	57	68	6.00442e-08	8.19652e-07	CSCL1_HUMAN
g9239.t1	158.145	212.615	187.808	396.322	364.588	410.603	2.09698	740	906	729	1714	1591	1946	5.54991e-29	5.36154e-27
g9315.t1	16.7282	17.1483	27.436	53.006	58.6877	57.3397	2.75243	22	18	27	56	63	66	1.7207e-08	2.50549e-07
g9336.t1	22.9986	35.8108	30.9561	136.687	112.507	144.839	4.3847	82	114	88	434	365	514	3.55065e-42	7.59008e-40	TM50A_MOUSE
g9354.t1	11.7837	14.1496	13.6108	36.9183	32.1811	39.2069	2.73197	114	128	112	331	298	393	5.19941e-28	4.58232e-26	ST1B1_MOUSE
g9780.t1	15.5749	14.1933	13.1866	44.5603	39.8739	43.9871	2.98274	44	38	32	119	109	130	3.61791e-16	1.14305e-14
g9840.t1	4.71889	4.03236	3.90084	13.0621	7.16434	7.15235	2.147	233	184	162	601	336	364	1.79506e-11	3.49515e-10	ANO5_HUMAN
g9884.t1	2.55994	3.2159	4.4481	8.32871	9.76438	8.58283	2.58389	33	36	45	94	113	109	4.1943e-12	8.77919e-11	HEMH_XENLA
g9950.t1	1774.04	1730.31	2170.29	4258.38	4065.08	3819.63	2.13985	1002	880	1040	2255	2187	2218	2.05804e-31	2.24752e-29
g9951.t1	798.74	770.053	914.48	1863.46	1744.56	1694.33	2.13514	1237	1100	1189	2679	2583	2702	2.66764e-37	4.62099e-35	MLP2_DROME
g10022.t1	2.73127	2.39086	2.38687	8.39385	8.60117	6.17524	3.04511	37	31	28	108	112	90	7.48232e-14	1.89835e-12	FAAA_BOVIN
g10057.t1	2.50531	1.28434	1.10787	4.83616	7.26062	3.71914	3.16475	21	9	7	35	53	29	8.04514e-06	7.78704e-05	TM45B_XENLA
g10104.t1	0.66051	0.445746	0.698314	2.02795	1.87848	1.15946	2.65986	93	60	83	269	254	174	4.24816e-15	1.20229e-13	PGBM_HUMAN
g10888.t1	1746.75	2827.03	2152.64	6934.43	7478.89	4669.81	2.837	1633	2458	1698	6069	6629	4513	2.22865e-22	1.26504e-20
g10889.t1	2596.78	4055.49	3781.88	8096.36	8470.21	6162.79	2.17834	2245	3245	2713	6469	6921	5441	7.87235e-19	3.25488e-17
g10895.t1	97.394	90.046	109.201	197.353	205.605	216.362	2.08707	331	280	314	621	660	756	9.64248e-28	8.35156e-26
g11036.t1	46.1342	99.8404	60.7548	131.649	162.71	127.89	2.04153	80	165	90	218	270	235	4.13563e-09	6.45124e-08
g11098.t1	6.72729	2.95498	2.90684	9.47965	9.3088	8.57242	2.15625	22	9	8	31	31	29	0.00041336	0.00267133
g11134.t1	1.18467	0.887169	1.41847	3.2219	3.37435	3.99478	2.94989	13	10	13	34	35	46	5.74358e-07	6.6944e-06	NR2E1_XENLA
g11192.t1	19.4502	16.1483	19.2437	38.1135	45.0073	46.651	2.36197	104	82	86	193	231	261	6.06449e-19	2.52821e-17	GST8_CAEEL
g11307.t1	50.0997	58.1075	54.1949	99.0825	111.845	120.898	2.04198	733	780	661	1345	1539	1831	3.04735e-31	3.29212e-29	U74D1_ARATH
g11348.t1	0.416091	0.524609	0.997378	5.14932	4.62334	3.42698	6.47651	6	7	12	69	64	51	3.59045e-15	1.02773e-13	U71C3_ARATH
g11441.t1	12.3192	12.6542	11.5452	49.169	41.9262	49.091	3.82828	155	145	119	567	490	624	3.76719e-50	1.1132e-47	DHDH_XENTR
g11483.t1	2.37418	3.88264	2.91996	7.78241	6.46682	5.98914	2.18162	35	55	36	110	91	92	1.11029e-08	1.65506e-07
g11517.t1	47.2117	44.6428	55.5655	98.7695	98.5559	103.36	2.03827	111	98	110	221	227	254	7.95448e-17	2.7276e-15
g11519.t1	857.549	1027.6	928.801	2106.47	2007.72	1921.9	2.14498	1460	1619	1308	3337	3238	3355	7.28979e-35	9.51176e-33	THIO2_DROYA
g11639.t1	5.54818	1.58222	5.96731	8.51537	9.64335	8.81505	2.04382	19	5	17	27	31	32	0.00118227	0.00672988
g11826.t1	0	4.97048	0	12.6868	12.7521	5.27214	6.05683	19	28	27	87	95	83	2.1443e-13	5.12948e-12
g11826.t2	18.0436	25.8994	26.1963	67.6329	71.4474	68.6462	2.95741	28	47	32	105	111	115	1.58539e-13	3.86612e-12
g11882.t1	21.0185	33.8391	28.379	73.1347	83.2442	70.693	2.72476	61	91	69	198	228	210	2.99474e-18	1.19873e-16
g11902.t1	55.8427	62.4144	58.9973	158.107	128.054	143.449	2.42233	592	620	521	1568	1287	1580	4.80491e-37	7.78628e-35
g11948.t1	14.34	14.0038	12.0133	40.896	28.9144	23.0554	2.29541	193	169	138	502	363	310	1.00351e-13	2.52056e-12	LCE_ORYLA
g12006.t1	0.858871	1.20137	1.60411	5.26227	5.09198	4.53634	3.95569	61	82	98	354	349	345	1.84378e-32	2.20529e-30	PPN1_CAEEL
g12145.t1	3.4599	7.29338	6.3494	20.7834	24.224	17.6591	3.64283	55	111	85	313	367	293	7.67562e-22	4.08026e-20
g12184.t1	95.2349	152.462	111.047	283.909	261.617	327.594	2.43315	879	1286	851	2411	2276	3061	3.08918e-25	2.44386e-23
g12185.t1	95.6791	83.0479	82.0981	189.061	193.108	210.934	2.27308	891	719	643	1655	1712	2030	1.43736e-37	2.53354e-35
g12256.t1	8.05548	12.7274	11.997	26.5043	26.4958	22.3674	2.29221	138	203	172	430	426	395	3.66727e-18	1.45059e-16
g12287.t1	22.8245	30.6811	31.7726	65.7853	75.0582	74.1173	2.51775	100	124	114	273	308	340	9.65617e-24	6.25907e-22
g12288.t1	38.2826	38.8136	41.5086	130.243	141.824	161.983	3.65655	149	139	135	465	512	641	8.40981e-49	2.41409e-46
g12357.t1	1.77429	2.26583	3.08657	7.11358	6.3033	6.72693	2.78742	11	13	16	42	37	45	4.1745e-07	4.95174e-06
g12367.t1	0.430859	0.797457	0.442417	2.65233	1.5641	1.67455	3.32686	7	12	6	40	24	28	4.07729e-06	4.10056e-05	SO1A3_RAT
g12428.t1	6.26171	12.2666	10.904	29.5595	31.0117	20.2145	2.7355	237	422	339	1035	1097	784	5.39048e-18	2.10732e-16	LY75_HUMAN
g12451.t1	147.398	243.702	222.989	921.423	881.752	863.67	4.34206	290	441	370	1692	1646	1753	6.25759e-53	2.24536e-50
g12593.t1	3.43516	4.22581	4.70005	13.4038	10.8324	11.7856	2.89076	45	52	51	162	131	160	1.60107e-17	5.91397e-16
g12654.t1	623.456	642.52	778.529	1964.1	1734.52	1270.67	2.43044	1680	1612	1759	4919	4419	3511	1.78883e-24	1.30235e-22	MLP1_DROME
g12655.t1	17.6062	19.7595	23.7481	62.8427	73.7337	58.3121	3.18373	49	51	55	161	193	168	8.13426e-21	4.02586e-19
g12659.t1	9.61983	11.737	10.3198	25.4736	32.3168	32.3759	2.8375	135	151	121	332	424	465	1.38648e-29	1.39299e-27	SPA3L_RAT
g12665.t1	495.14	455.33	399.585	1217.84	995.336	1653.07	2.86356	3175	2728	2162	7287	6061	10984	4.52995e-31	4.84175e-29
g12679.t1	697.547	830.728	821.153	3126.29	2957.61	2341.55	3.58602	1873	2058	1841	7778	7496	6457	1.6567e-54	6.16477e-52	MYP2_BOVIN
g12701.t1	2.35522	1.51434	2.41631	5.10761	4.31818	4.46291	2.17491	42	25	36	85	74	82	2.53518e-08	3.61803e-07	EXGA_ASPNC
g12762.t1	3.09623	10.6609	7.61022	13.5998	17.4976	15.251	2.15902	43	138	87	174	227	217	2.68838e-07	3.29795e-06	PRS55_HUMAN
g12770.t1	11.8654	12.9846	10.6917	62.8533	72.3255	47.4021	5.12268	72	70	51	339	396	281	7.9427e-36	1.14e-33	LDLR_RABIT
g12777.t1	89.1945	100.494	105.061	207.683	234.63	272.301	2.42366	566	583	565	1216	1397	1791	9.4716e-37	1.46402e-34
g12850.t1	37.0732	44.4655	43.5607	102.076	96.3579	108.727	2.45337	460	512	452	1200	1132	1392	8.7628e-42	1.83416e-39	CAB32_DROME
g12851.t1	23.0123	30.2351	26.8481	53.932	54.6776	61.5043	2.12124	259	309	243	547	574	701	1.60637e-24	1.17804e-22	CAB32_DROME
g12903.t1	133.433	186.334	183.084	438.678	396.893	445.369	2.54685	538	700	615	1661	1510	1849	4.5364e-35	5.997e-33
g12998.t1	74.1889	72.5084	96.3761	183.704	144.333	171.215	2.05307	159	140	174	375	294	385	2.06886e-17	7.58606e-16
g13044.t1	2.81821	2.90704	3.77241	7.95423	6.87037	7.90497	2.36824	43	41	50	115	100	124	5.80974e-12	1.19857e-10	MFS11_MOUSE
g13143.t1	5.52929	2.30117	1.01955	3.65813	12.1507	21.9123	4.21465	13	5	2	8	27	55	0.000110699	0.000838761
g13152.t1	1.62144	1.8006	2.27297	6.22451	6.95593	6.77109	3.44288	42	46	49	153	172	183	1.36794e-23	8.69852e-22
g13172.t1	13.6954	16.0813	18.5727	26.0159	32.3493	44.4718	2.12256	153	168	174	273	346	521	1.07263e-14	2.977e-13
g13196.t1	170.237	239.57	272.048	525.055	528.554	604.039	2.43073	185	247	250	537	543	684	7.93689e-24	5.28092e-22
g13256.t1	0.909761	1.21202	0.922532	4.72888	4.86743	4.48438	4.47815	13	17	11	62	66	68	6.10482e-14	1.56467e-12
g13286.t1	2.6867	2.63788	3.80236	9.90669	10.0014	6.13705	2.82273	11	10	14	39	39	27	6.72342e-06	6.56464e-05
g13317.t1	3.06454	4.65858	10.9615	16.6972	13.7258	8.11849	2.05176	347	417	459	1041	919	783	2.17814e-16	7.08211e-15	CD109_HUMAN
g13317.t3	10.4471	13.6932	15.3847	29.3299	29.7072	21.4571	2.0314	431	448	462	1070	942	847	2.61728e-19	1.1433e-17	CD109_HUMAN
g13318.t1	233.152	277.198	300.672	606.004	583.687	944.319	2.63094	1978	2174	2141	4796	4727	8295	2.75529e-28	2.44977e-26
g13325.t1	831.625	947.996	973.615	1763.36	1801.78	1968.33	2.00973	1568	1659	1528	3086	3213	3809	2.99937e-38	5.47903e-36
g13381.t1	35.8971	60.6419	48.9989	138.307	154.951	139.14	2.96899	524	803	578	1910	2149	2072	1.25053e-33	1.55112e-31	SPB10_OTOGA
g13438.t1	52.7059	59.4283	69.2018	156.192	161.468	122.521	2.4261	589	616	648	1636	1726	1420	9.60045e-29	8.84914e-27
g13514.t1	71.181	98.6175	84.5159	188.811	235.093	246.372	2.63458	108	139	107	272	337	387	1.94062e-23	1.19616e-21
g13590.t1	11.8974	12.6229	14.5959	31.5096	25.7182	28.4904	2.18579	114	112	118	280	237	288	8.80897e-19	3.6124e-17	DRAM1_XENTR
g13624.t1	29.4804	15.9496	7.93117	37.8539	50.0966	24.7976	2.10897	42	23	20	69	73	46	1.18567e-05	0.000111645
g13624.t2	0	0.000427604	11.8635	14.3828	0	20.2719	2.8966	27	10	10	29	34	40	0.000518404	0.00326137
g13849.t1	93.9559	95.6267	84.7361	206.021	232.288	196.222	2.31227	105	97	78	209	241	223	2.63952e-17	9.64337e-16
g13915.t1	35.8971	60.6419	48.9989	138.307	154.951	139.14	2.96899	503	793	605	1827	2109	2084	6.79112e-32	7.75345e-30	SPB10_OTOGA

## Sheet: Ramazzottius_varieornatus_SLOW
Gene	Kallisto							BWA mapping and DESeq2								Database Search
	Active-1	Active-2	Active-3	Tun-1	Tun-2	Tun-3	FoldChange	Active-1	Active-2	Active-3	Tun-1	Tun-2	Tun-3	p-value	FDR
g244.t1	342.376	182.232	263.985	855.839	590.234	386.065	2.32301	3445	2169	3625	10378	7766	4528	2.20975e-05	0.00134826
g251.t1	1.84391	0.860003	2.78376	3.93805	4.52221	4.49501	2.31854	33	18	69	88	110	95	0.000247268	0.00611602
g312.t1	31.665	28.2433	29.7423	58.4588	72.1898	116.885	2.75802	634	665	797	1392	1892	2700	1.56917e-10	2.2356e-07	H2AY_RAT
g453.t1	2.44075	2.59244	4.09269	7.76177	4.80919	7.05588	2.12737	46	59	108	175	120	156	0.000158934	0.00454684
g466.t1	1.18459	5.27804	14.9762	619.429	76.3412	8.10824	32.6795	9	42	128	4672	624	61	0.000143306	0.00425923
g614.t1	5.11137	2.91262	13.7213	64.9004	19.0186	23.8577	4.93364	32	21	118	478	149	178	0.000317483	0.00715939
g681.t1	4.91275	2.97679	3.05532	117.532	20.5489	10.1185	13.418	26	17	23	720	138	59	1.39596e-06	0.000248603
g814.t1	1.4238	0.517506	19.319	677.925	26.5701	98.9727	37.615	21	8	377	12497	522	1762	0.000398718	0.00825659
g1010.t1	37.8229	50.7847	69.6665	171.689	146.515	230.461	3.46436	549	847	1334	3027	2803	3937	1.49851e-08	1.06747e-05
g1249.t1	1.54225	1.89477	1.78144	6.39764	3.96066	1.99106	2.32198	30	43	46	153	98	44	0.000334108	0.00739135	FUT2_PIG
g1255.t1	66.0299	48.0589	89.2721	147.762	158.547	223.554	2.60425	195	161	336	503	583	725	3.98767e-07	0.000118491
g1816.t1	6.77845	5.40211	6.83285	270.072	20.5362	43.1207	17.4605	18	17	23	844	71	138	3.0909e-07	0.000102214
g1945.t1	5625.36	5974.68	19299.1	45388.1	41413.3	16094.7	3.33005	6044	5370	17664	41773	38799	13326	0.000364525	0.0078096
g1949.t1	7892.15	2028.1	2095.99	17407.3	9033.87	3916.02	2.52633	6946	3746	9951	30309	24273	8871	0.000151855	0.00444418
g2029.t1	32.2408	29.2366	45.5187	83.6632	64.7439	123.852	2.54219	276	294	518	843	716	1185	3.05387e-06	0.000406622
g2185.t1	18.524	29.4435	23.5855	49.8552	43.2767	98.977	2.6811	559	1007	938	1738	1643	3330	2.64678e-06	0.000378213	BCS1_DANRE
g2450.t1	5.11628	6.01101	7.21769	17.8828	13.4805	22.1114	2.89915	22	39	33	58	53	75	1.96468e-05	0.00126084
g2627.t1	71.0082	131.9	84.9281	371.203	209.85	126.718	2.45808	764	1671	1222	4770	2962	1584	0.000168144	0.00474367
g2864.t1	103.362	94.2831	123.62	405.45	418.808	481.961	4.0646	574	619	926	2667	3028	3048	8.8802e-18	1.02017e-13
g3003.t1	22.6628	27.5364	83.9737	294.466	197.024	137.464	4.68415	156	231	803	2472	1804	1128	5.35798e-05	0.00238547
g3827.t1	104.016	197.11	179.332	516.472	347.472	308.37	2.43948	925	2076	2128	5486	3986	3115	2.63612e-05	0.00153293
g3841.t1	129.666	57.7551	63.2088	204.158	178.786	207.464	2.35476	561	299	369	1065	1001	1048	4.266e-08	2.3376e-05
g3844.t1	4669.04	6002.3	3323.71	26664.6	16169	12360.3	3.94379	3981	6066	3853	28416	18547	12560	2.30525e-09	2.34592e-06
g3845.t1	45.0565	15.419	37.7444	3235.27	463.9	768.599	45.4411	203	87	223	17546	2742	4028	4.73191e-13	1.34831e-09
g3846.t1	10.5598	7.04794	4.13577	736.599	89.336	179.501	46.029	141	110	76	11456	1516	2682	1.91534e-13	9.09593e-10
g3873.t1	585.895	310.641	628.873	11898.6	4799.07	3798.94	13.4359	1105	1210	1308	16390	8054	5659	3.77627e-12	7.68578e-09
g4003.t1	33.9262	17.3057	23.4498	82.0952	48.3884	122.987	3.38947	87	55	86	264	169	365	1.58342e-07	5.8752e-05
g4114.t1	926.568	1111.16	2215.02	7151.94	3196.24	3195.82	3.18469	1256	1776	4020	11526	5603	5043	0.000152216	0.00444418
g4436.t1	2.59317	0.882852	1.02985	20.6095	10.5328	4.21421	7.6764	16	7	8	153	80	28	7.1096e-07	0.00015347
g4456.t1	2.62838	0.140077	7.24998	28.7236	20.585	21.0905	6.95751	18	2	63	220	168	170	0.000312892	0.00709837
g4748.t1	2.32655	0.34	1.07045	3.5448	25.0924	37.8472	17.3272	29	6	19	56	436	584	2.47482e-08	1.67899e-05	GIL_DROME
g4749.t1	14.1338	16.8779	12.9607	22.5366	24.5155	68.5862	2.62383	41	55	52	75	90	228	7.227e-05	0.00282866	EFL1_MOUSE
g4964.t1	3.43455	2.63762	5.50491	14.4829	23.442	54.8286	7.94321	45	41	99	224	411	837	6.6008e-09	5.40321e-06
g5618.t1	2.46638	1.98052	2.23909	7.46135	2.0863	10.2351	2.91523	22	18	25	68	22	96	0.000458725	0.00900282
g5837.t1	2240.03	1409.77	2604.83	6967.17	6855.7	4478.33	2.92598	6509	4871	10197	24227	25942	15051	1.29625e-07	5.2765e-05
g5889.t1	1.9606	0.850865	4.85936	21.8338	9.65741	14.1333	5.87126	46	22	145	610	282	367	1.943e-05	0.0012551
g7279.t1	75.7429	42.7709	76.9751	217.948	193.007	80.3204	2.51178	802	536	1108	2805	2710	994	8.45232e-05	0.00304861
g7280.t1	237.911	348.216	465.714	687.943	1296.63	1085.79	2.91876	1732	2954	4541	5932	12219	9115	4.70342e-07	0.000121836
g7392.t1	10.0708	5.11152	15.0717	26.2851	23.2186	34.1809	2.75695	165	100	341	529	505	663	4.56752e-05	0.00219843
g7425.t1	19.6854	16.8093	16.4534	29.3535	20.1925	108.146	2.97262	577	582	651	1055	777	3714	0.000333227	0.00739135	LENG9_HUMAN
g7532.t1	57.7359	86.791	45.1918	297.381	117.438	93.6347	2.67863	184	333	195	1137	491	355	0.000174436	0.0048047
g7679.t1	34.0577	6.31706	72.5002	436.941	94.7486	147.383	6.01082	108	27	315	1720	406	555	0.000492548	0.00938426
g8124.t1	2.21436	2.12053	14.1147	22.7337	25.3432	70.7057	6.40352	70	74	558	817	1003	2448	0.000310731	0.00708316	CP2J6_MOUSE
g8394.t1	27.7229	19.9064	39.4056	64.848	67.5368	57.3695	2.17771	209	181	402	585	663	508	1.02698e-05	0.000876131
g8648.t1	625.58	946.433	1253.94	2867.79	2037.06	2140.27	2.49292	3188	5647	8440	17166	13348	12481	1.52872e-05	0.00107362
g9312.t1	25.6017	26.8992	49.2015	64.4065	72.6346	78.4375	2.11664	246	302	627	754	919	890	3.96637e-05	0.00198277
g9429.t1	8.39045	11.1835	8.91294	48.4362	29.3468	29.7599	3.76197	184	296	264	1304	850	770	2.96097e-10	3.83499e-07
g9430.t1	128.504	309.748	236.508	782.345	699.033	603.739	3.0897	1366	3842	3343	9901	9625	7381	4.21292e-07	0.000118491
g9649.t1	3.55258	0	4.56784	12.4276	9.69894	4.68874	3.26203	13	10	27	43	48	28	0.000199897	0.00529356
g10294.t1	14.1766	12.8333	14.9641	71.3054	34.3376	51.9988	3.74677	182	197	264	1121	574	794	6.32572e-09	5.40321e-06
g10825.t1	94.3792	107.681	181.467	262.429	231.554	303.604	2.07907	628	838	1607	2079	2024	2313	7.83544e-05	0.00292996	PHS_HYPDU
g10888.t1	1740.11	2529.98	1910	3477.5	4454.36	5680.08	2.20251	3051	5223	4476	7242	10085	11480	4.22564e-09	4.01351e-06
g10895.t1	68.2529	41.0362	177.578	358.11	341.521	530.094	4.28525	432	310	1500	2691	2819	3811	3.39319e-05	0.00178245
g10897.t1	26.0909	18.5538	29.7608	52.1083	46.5925	72.73	2.30091	171	144	256	401	393	539	5.05935e-07	0.000128715
g11252.t1	6.39799	3.91272	2.89948	11.5671	8.97167	9.76516	2.27675	100	69	59	215	178	177	8.0893e-08	3.71769e-05	BTBD3_MOUSE
g11770.t1	12.004	19.0844	5.65826	27.1748	29.001	23.502	2.16242	53	92	33	138	159	111	1.53213e-05	0.00107362
g11949.t1	31.0995	19.3841	35.117	215.075	42.6161	79.6806	3.93663	687	495	1043	5718	1230	2028	0.000101096	0.00339696	NAS4_CAEEL
g12065.t1	59.9752	49.8408	67.6093	92.9318	111.746	155.752	2.0303	279	280	436	529	678	850	6.0179e-07	0.000135958
g12678.t1	3.06211	4.88464	6.59848	11.3245	9.53665	11.5394	2.21236	195	365	572	888	797	863	6.02776e-05	0.00257109	KIT_TAKRU
g13062.t1	2.91262	2.88664	3.64466	7.86224	4.37881	8.59734	2.18342	28	30	40	81	50	90	2.67008e-05	0.00154011
g13276.t1	3.0801	7.32974	9.46455	18.7133	22.0182	14.2128	2.75074	54	147	218	392	494	285	7.46146e-05	0.00287186
g13323.t1	467.032	776.481	804.278	6302.63	2376.79	1017.48	4.73507	1341	2607	3103	21509	8835	3371	5.61521e-05	0.00245398
g13603.t1	49.5693	22.493	66.9728	100.652	114.861	103.837	2.29525	218	116	396	535	665	538	0.000118407	0.00374876
g13849.t1	153.026	152.417	136.817	482.563	234.468	173.271	2.01262	310	375	370	1168	621	426	0.000323419	0.00723351
