# Supplementary material for: Comparative genomics of the tardigrades Hypsibius dujardini and Ramazzottius varieornatus
Source: PLoS Biol. 2017 Jul 27;15(7):e2002266. doi: 10.1371/journal.pbio.2002266 (PMC5531438; doi:10.1371/journal.pbio.2002266)
Supplement: S8 Data — (TXT) [file pbio.2002266.s025.txt]

#Comparative genomics of the tardigrades Hypsibius dujardini and Ramazzottius varieornatus
#Dataset: Whole genomes; Recoding: Dayhoff 6-state; Analysis mode: Phylobayes, GTR; Format: newick
(AGAMB_____:0.049854,PXYLO_____:0.053393,((TCAST_____:0.016647,DPOND_____:0.031504)1:0.017922,(((DPULE_____:0.053218,((SMARI_____:0.04316,(TURTI_____:0.097643,ISCAP_____:0.059859)1:0.006305)1:0.003468,((PCAUD_____:0.059452,(OBIMA_____:0.054297,CTELE_____:0.052657)1:0.00985)1:0.006718,((RVARI_____:0.037441,HDUJA_____:0.03744)1:0.093698,((TSPIR_____:0.106397,TMURI_____:0.089089)1:0.048301,(PMURR_____:0.045085,((MHAPL_____:0.098525,BXYLO_____:0.093842)1:0.031281,((PPACI_____:0.082847,CELEG_____:0.081901)1:0.028525,(BMALA_____:0.044996,ASUUM2____:0.032164)1:0.020915)1:0.005903)1:0.015092)1:0.022337)1:0.015735)1:0.004118)1:0.002895)1:0.004211)1:0.00514,(PHUMA_____:0.045885,(CLECT_____:0.046568,APISU_____:0.064352)1:0.005972)1:0.002074)1:0.002683,(NVITR_____:0.022186,(SINVI_____:0.014497,AMELL_____:0.014803)1:0.006167)1:0.013918)1:0.00316)1:0.004545);

#Dataset: Whole genomes; Recoding: Dayhoff 6-state; Analysis mode: RAxML, GTR; Format: newick
(((((HDUJA_____:0.03761337727769709788,RVARI_____:0.03767453819669364795):0.09480286217800508453[100],((TMURI_____:0.08961475120608267120,TSPIR_____:0.10743882839797154471):0.04899038665555508626[100],(PMURR_____:0.04530161063438688240,((MHAPL_____:0.09942784278977799539,BXYLO_____:0.09465321309528640370):0.03164691992287906042[100],((CELEG_____:0.08262110335728793664,PPACI_____:0.08349449628067147355):0.02882895533097568769[100],(BMALA_____:0.04536177064411025389,ASUUM2____:0.03231302868541004181):0.02101303501130829393[100]):0.00591943870791555339[69]):0.01529956249530959982[100]):0.02267943005128569486[100]):0.01600999061010988100[100]):0.00417338151877453493[98],((OBIMA_____:0.05469409206488223124,CTELE_____:0.05315147894603002715):0.00995310671032206482[100],PCAUD_____:0.05993089280260655016):0.00675033973370003145[100]):0.00293406200690689203[100],(DPULE_____:0.05364969341463051572,((PHUMA_____:0.04631623615426622154,(APISU_____:0.06497580144237950772,CLECT_____:0.04695548312955108439):0.00606470496329166320[100]):0.00207063152246976826[70],(((DPOND_____:0.03169369526520903618,TCAST_____:0.01675457078174517542):0.01809363888173465273[100],(AGAMB_____:0.05031804295009949246,PXYLO_____:0.05384687917129555440):0.00459639067326139423[100]):0.00318481497290725108[100],(NVITR_____:0.02236551208818405787,(AMELL_____:0.01491808203825095019,SINVI_____:0.01461498120870294119):0.00620439942403534523[100]):0.01400307220310105863[100]):0.00268232038720774826[100]):0.00522007025206913840[100]):0.00426183349947542329[100]):0.00347658536394101396[100],(TURTI_____:0.09870769804011080006,ISCAP_____:0.06029877561548799281):0.00637363050018352733[100],SMARI_____:0.04356565395387836104);

#Dataset: Whole genomes plus transcriptomes; Recoding: Dayhoff 6-state; Analysis mode: Phylobayes, GTR; Format: newick
(AGAMB_____:0.19292,PXYLO_____:0.204658,((TCAST_____:0.082061,DPOND_____:0.131017)1:0.077238,(((DPULE_____:0.223559,(SMARI_____:0.203822,((TURTI_____:0.366644,ISCAP_____:0.258658)1:0.031259,((((PSEDG_____:0.012074,PCAPE_____:0.00572)1:0.034875,EKANA_____:0.072687)1:0.149491,(((PCAUD_____:0.102478,HSPIN_____:0.12894)1:0.092531,(PKEIL_____:0.168956,EHORN_____:0.188077)1:0.094829)1:0.021756,(OBIMA_____:0.22084,CTELE_____:0.217164)1:0.055492)1:0.017434)1:0.017127,(((MTARD_____:0.184305,(RVARI_____:0.109981,HDUJA_____:0.116276)1:0.069651)1:0.125948,ETEST_____:0.46023)1:0.089163,(GORSP_____:0.389934,((TSPIR_____:0.30416,TMURI_____:0.262246)1:0.182774,(PMURR_____:0.158617,(((PPACI_____:0.228176,CELEG_____:0.183345)1:0.071484,(MHAPL_____:0.27627,BXYLO_____:0.250902)1:0.079051)1:0.023156,(BMALA_____:0.166223,ASUUM2____:0.098867)1:0.069697)1:0.074077)1:0.111968)1:0.074756)1:0.057571)1:0.034445)1:0.02805)0.98:0.011674)1:0.043782)1:0.056291,(PHUMA_____:0.199996,(CLECT_____:0.216333,APISU_____:0.246199)1:0.02798)0.99:0.01228)1:0.022886,(NVITR_____:0.100923,(SINVI_____:0.094127,AMELL_____:0.08199)1:0.037081)1:0.092714)1:0.02446)1:0.03305);

#Dataset: Whole genomes plus transcriptomes; Recoding: Dayhoff 6-state; Analysis mode: RAxML, GTR; Format: newick
(OBIMA_____:0.21663858423087098415,(((PKEIL_____:0.16680014706025292348,EHORN_____:0.18348332936642941515):0.08989305925271513786[99],(HSPIN_____:0.12548818040739362356,PCAUD_____:0.09999043212527533586):0.08840177169967355919[100]):0.02046433316330727517[87],((((TURTI_____:0.35758513062222135881,ISCAP_____:0.25055233481280098085):0.02935231317421167427[93],((DPULE_____:0.21642143700076285628,((((DPOND_____:0.12741118244565505235,TCAST_____:0.08072718344553239667):0.07460990587235970251[100],(AGAMB_____:0.18710454667941894824,PXYLO_____:0.19847273033832460443):0.03196403480776544015[100]):0.02360653978377179676[100],(NVITR_____:0.09776171309638689855,(SINVI_____:0.09173259576363303192,AMELL_____:0.08094929510011299179):0.03636641835860923710[100]):0.08951902458985522282[100]):0.02186738338551307351[100],(PHUMA_____:0.19779697643040800026,(CLECT_____:0.21177101230861708481,APISU_____:0.24083942109696446221):0.02711543920739993216[86]):0.01198027364047264329[66]):0.05494710396711773720[100]):0.04216506524556738050[100],SMARI_____:0.19930319272554192223):0.01142500313229919198[63]):0.02685083691932792921[94],((((HDUJA_____:0.11187299280596543771,RVARI_____:0.10694198035564105032):0.06673263157755024433[100],MTARD_____:0.17719865338203205640):0.12034121710315059950[100],ETEST_____:0.44372251983659993790):0.08408437134904692134[100],(GORSP_____:0.38190972369890968663,((PMURR_____:0.15287469344334264632,((BMALA_____:0.16341196762647017260,ASUUM2____:0.09682475927027159313):0.06859840820902629588[100],((CELEG_____:0.17782463807727039162,PPACI_____:0.22078293798219936206):0.06830079882157523430[100],(BXYLO_____:0.24375609277713816692,MHAPL_____:0.27088081166805988431):0.07634826119162441138[100]):0.02185426836631887762[95]):0.07145508770096786755[100]):0.10828685035754732902[100],(TSPIR_____:0.30067217420336450617,TMURI_____:0.25681954830017228453):0.17596833475485806897[100]):0.07109404280874981330[100]):0.05479157695273186024[100]):0.03406761089310274271[100]):0.01617736116400098415[91],(EKANA_____:0.07118858746338696530,(PSEDG_____:0.01109455421863467413,PCAPE_____:0.00551729104680344622):0.03440203364166266597[100]):0.14605362288516424152[100]):0.01695282044400237692[93]):0.05300436556385267062[100],CTELE_____:0.21083585540877658460);
