# Supplementary material for: Comparative genomics of the tardigrades Hypsibius dujardini and Ramazzottius varieornatus
Source: PLoS Biol. 2017 Jul 27;15(7):e2002266. doi: 10.1371/journal.pbio.2002266 (PMC5531438; doi:10.1371/journal.pbio.2002266)
Supplement: S10 Data — This file, a tarred and gzipped archive, contains the outputs from OrthoFinder analyses conducted under different inflation values. (GZ) [file pbio.2002266.s027.tar.gz]

Archive with 20 entries (19 files):
- ./._S10_Data
- S10_Data
- S10_Data/._nHd.Orthogroups.longest_isoforms.master.IV_1_1.txt
- S10_Data/nHd.Orthogroups.longest_isoforms.master.IV_1_1.txt
- S10_Data/._nHd.Orthogroups.longest_isoforms.master.IV_1_5.txt
- S10_Data/nHd.Orthogroups.longest_isoforms.master.IV_1_5.txt
- S10_Data/._nHd.Orthogroups.longest_isoforms.master.IV_2_0.txt
- S10_Data/nHd.Orthogroups.longest_isoforms.master.IV_2_0.txt
- S10_Data/._nHd.Orthogroups.longest_isoforms.master.IV_2_5.txt
- S10_Data/nHd.Orthogroups.longest_isoforms.master.IV_2_5.txt
- S10_Data/._nHd.Orthogroups.longest_isoforms.master.IV_3_0.txt
- S10_Data/nHd.Orthogroups.longest_isoforms.master.IV_3_0.txt
- S10_Data/._nHd.Orthogroups.longest_isoforms.master.IV_3_5.txt
- S10_Data/nHd.Orthogroups.longest_isoforms.master.IV_3_5.txt
- S10_Data/._nHd.Orthogroups.longest_isoforms.master.IV_4_0.txt
- S10_Data/nHd.Orthogroups.longest_isoforms.master.IV_4_0.txt
- S10_Data/._nHd.Orthogroups.longest_isoforms.master.IV_4_5.txt
- S10_Data/nHd.Orthogroups.longest_isoforms.master.IV_4_5.txt
- S10_Data/._nHd.Orthogroups.longest_isoforms.master.IV_5_0.txt
- S10_Data/nHd.Orthogroups.longest_isoforms.master.IV_5_0.txt
