# Supplementary material for: Comparative genomics of the tardigrades Hypsibius dujardini and Ramazzottius varieornatus
Source: PLoS Biol. 2017 Jul 27;15(7):e2002266. doi: 10.1371/journal.pbio.2002266 (PMC5531438; doi:10.1371/journal.pbio.2002266)
Supplement: S10 Data — This file, a tarred and gzipped archive, contains the outputs from OrthoFinder analyses conducted under different inflation values. (GZ) [file pbio.2002266.s027.tar.gz › S10_Data/nHd.Orthogroups.longest_isoforms.master.IV_1_1.txt]

OG0000000: AGAMB.AGAP000821-PA AGAMB.AGAP000896-PA AGAMB.AGAP001940-PA AGAMB.AGAP003296-PB AGAMB.AGAP005736-PA AGAMB.AGAP006091-PA AGAMB.AGAP010574-PA AGAMB.AGAP012061-PA AMELL.GB40686-PA AMELL.GB41932-PA AMELL.GB41933-PA AMELL.GB42234-PA AMELL.GB42303-PA AMELL.GB43326-PA AMELL.GB43327-PA AMELL.GB43329-PA AMELL.GB44545-PA AMELL.GB44867-PA AMELL.GB44930-PA AMELL.GB47090-PA AMELL.GB47389-PA AMELL.GB48488-PA AMELL.GB48516-PA AMELL.GB49555-PA AMELL.GB49676-PA AMELL.GB50793-PA AMELL.GB52495-PA AMELL.GB53506-PA AMELL.GB53779-PA AMELL.GB54078-PA AMELL.GB54091-PA AMELL.GB55026-PA APISU.ACYPI000268-PA APISU.ACYPI000400-PA APISU.ACYPI000559-PA APISU.ACYPI001347-PA APISU.ACYPI001386-PA APISU.ACYPI001642-PA APISU.ACYPI001702-PA APISU.ACYPI001723-PA APISU.ACYPI001952-PA APISU.ACYPI002257-PA APISU.ACYPI002388-PA APISU.ACYPI002992-PA APISU.ACYPI003156-PA APISU.ACYPI003180-PA APISU.ACYPI003250-PA APISU.ACYPI003276-PA APISU.ACYPI003351-PA APISU.ACYPI003375-PA APISU.ACYPI003768-PA APISU.ACYPI003985-PA APISU.ACYPI004306-PA APISU.ACYPI004571-PA APISU.ACYPI004604-PA APISU.ACYPI004710-PA APISU.ACYPI004728-PA APISU.ACYPI004757-PA APISU.ACYPI005051-PA APISU.ACYPI005201-PA APISU.ACYPI005311-PA APISU.ACYPI005332-PA APISU.ACYPI005341-PA APISU.ACYPI005404-PA APISU.ACYPI005440-PA APISU.ACYPI005515-PA APISU.ACYPI005556-PA APISU.ACYPI005659-PA APISU.ACYPI005665-PA APISU.ACYPI005851-PA APISU.ACYPI005923-PA APISU.ACYPI005964-PA APISU.ACYPI006338-PA APISU.ACYPI006894-PA APISU.ACYPI007004-PA APISU.ACYPI007097-PA APISU.ACYPI007231-PA APISU.ACYPI007285-PA APISU.ACYPI007400-PA APISU.ACYPI007789-PA APISU.ACYPI008109-PA APISU.ACYPI008451-PA APISU.ACYPI008461-PA APISU.ACYPI008745-PA APISU.ACYPI008869-PA APISU.ACYPI009207-PA APISU.ACYPI009216-PA APISU.ACYPI009819-PA APISU.ACYPI060003-PA APISU.ACYPI060017-PA APISU.ACYPI060019-PA APISU.ACYPI060027-PA APISU.ACYPI060038-PA APISU.ACYPI060045-PA APISU.ACYPI060075-PA APISU.ACYPI060082-PA APISU.ACYPI060087-PA APISU.ACYPI060094-PA APISU.ACYPI060108-PA APISU.ACYPI060124-PA APISU.ACYPI060140-PA APISU.ACYPI060143-PA APISU.ACYPI060153-PA APISU.ACYPI060166-PA APISU.ACYPI060171-PA APISU.ACYPI060176-PA APISU.ACYPI060184-PA APISU.ACYPI060197-PA APISU.ACYPI060199-PA APISU.ACYPI060202-PA APISU.ACYPI060215-PA APISU.ACYPI060253-PA APISU.ACYPI060255-PA APISU.ACYPI060257-PA APISU.ACYPI060273-PA APISU.ACYPI060276-PA APISU.ACYPI060282-PA APISU.ACYPI060284-PA APISU.ACYPI060288-PA APISU.ACYPI060301-PA APISU.ACYPI060305-PA APISU.ACYPI060328-PA APISU.ACYPI060330-PA APISU.ACYPI060339-PA APISU.ACYPI060345-PA APISU.ACYPI060353-PA APISU.ACYPI060357-PA APISU.ACYPI060360-PA APISU.ACYPI060366-PA APISU.ACYPI060375-PA APISU.ACYPI060387-PA APISU.ACYPI060391-PA APISU.ACYPI060408-PA APISU.ACYPI060436-PA APISU.ACYPI060445-PA APISU.ACYPI060446-PA APISU.ACYPI060454-PA APISU.ACYPI060467-PA APISU.ACYPI060468-PA APISU.ACYPI060479-PA APISU.ACYPI060502-PA APISU.ACYPI060505-PA APISU.ACYPI060649-PA APISU.ACYPI060655-PA APISU.ACYPI060767-PA APISU.ACYPI060859-PA APISU.ACYPI060872-PA APISU.ACYPI060886-PA APISU.ACYPI060891-PA APISU.ACYPI060911-PA APISU.ACYPI060952-PA APISU.ACYPI060973-PA APISU.ACYPI060978-PA APISU.ACYPI060980-PA APISU.ACYPI060985-PA APISU.ACYPI060996-PA APISU.ACYPI060997-PA APISU.ACYPI061000-PA APISU.ACYPI061009-PA APISU.ACYPI061015-PA APISU.ACYPI061017-PA APISU.ACYPI061034-PA APISU.ACYPI061072-PA APISU.ACYPI061087-PA APISU.ACYPI061092-PA APISU.ACYPI061107-PA APISU.ACYPI061110-PA APISU.ACYPI061111-PA APISU.ACYPI061112-PA APISU.ACYPI061130-PA APISU.ACYPI061137-PA APISU.ACYPI061150-PA APISU.ACYPI061154-PA APISU.ACYPI061158-PA APISU.ACYPI061160-PA APISU.ACYPI061161-PA APISU.ACYPI061172-PA APISU.ACYPI061177-PA APISU.ACYPI061185-PA APISU.ACYPI061192-PA APISU.ACYPI061219-PA APISU.ACYPI061223-PA APISU.ACYPI061237-PA APISU.ACYPI061238-PA APISU.ACYPI061243-PA APISU.ACYPI061245-PA APISU.ACYPI061252-PA APISU.ACYPI061261-PA APISU.ACYPI061281-PA APISU.ACYPI061287-PA APISU.ACYPI061290-PA APISU.ACYPI061294-PA APISU.ACYPI061313-PA APISU.ACYPI061322-PA APISU.ACYPI061330-PA APISU.ACYPI061338-PA APISU.ACYPI061344-PA APISU.ACYPI061348-PA APISU.ACYPI061350-PA APISU.ACYPI061355-PA APISU.ACYPI061356-PA APISU.ACYPI061360-PA APISU.ACYPI061361-PA APISU.ACYPI061366-PA APISU.ACYPI061371-PA APISU.ACYPI061641-PA APISU.ACYPI061686-PA APISU.ACYPI061696-PA APISU.ACYPI061725-PA APISU.ACYPI061734-PA APISU.ACYPI061737-PA APISU.ACYPI061794-PA APISU.ACYPI061802-PA APISU.ACYPI061808-PA APISU.ACYPI061810-PA APISU.ACYPI061821-PA APISU.ACYPI061848-PA APISU.ACYPI061876-PA APISU.ACYPI061880-PA APISU.ACYPI061889-PA APISU.ACYPI061896-PA APISU.ACYPI061927-PA APISU.ACYPI061954-PA APISU.ACYPI061959-PA APISU.ACYPI061961-PA APISU.ACYPI061974-PA APISU.ACYPI061976-PA APISU.ACYPI062001-PA APISU.ACYPI062011-PA APISU.ACYPI062012-PA APISU.ACYPI062027-PA APISU.ACYPI062031-PA APISU.ACYPI062049-PA APISU.ACYPI062052-PA APISU.ACYPI062065-PA APISU.ACYPI062090-PA APISU.ACYPI062105-PA APISU.ACYPI062111-PA APISU.ACYPI062116-PA APISU.ACYPI062124-PA APISU.ACYPI062144-PA APISU.ACYPI062146-PA APISU.ACYPI062157-PA APISU.ACYPI062166-PA APISU.ACYPI062187-PA APISU.ACYPI062191-PA APISU.ACYPI062220-PA APISU.ACYPI062225-PA APISU.ACYPI062229-PA APISU.ACYPI062240-PA APISU.ACYPI062266-PA APISU.ACYPI062273-PA APISU.ACYPI062277-PA APISU.ACYPI062297-PA APISU.ACYPI062306-PA APISU.ACYPI062333-PA APISU.ACYPI062401-PA APISU.ACYPI062622-PA APISU.ACYPI062645-PA APISU.ACYPI062650-PA APISU.ACYPI062656-PA APISU.ACYPI062660-PA APISU.ACYPI062662-PA APISU.ACYPI062666-PA APISU.ACYPI062674-PA APISU.ACYPI062678-PA APISU.ACYPI062687-PA APISU.ACYPI062688-PA APISU.ACYPI062690-PA APISU.ACYPI062702-PA APISU.ACYPI062733-PA APISU.ACYPI062743-PA APISU.ACYPI062747-PA APISU.ACYPI062785-PA APISU.ACYPI062787-PA APISU.ACYPI062836-PA APISU.ACYPI062845-PA APISU.ACYPI062849-PA APISU.ACYPI062862-PA APISU.ACYPI062867-PA APISU.ACYPI062868-PA APISU.ACYPI062873-PA APISU.ACYPI062875-PA APISU.ACYPI062880-PA APISU.ACYPI062890-PA APISU.ACYPI062920-PA APISU.ACYPI062941-PA APISU.ACYPI062950-PA APISU.ACYPI062951-PA APISU.ACYPI062965-PA APISU.ACYPI062978-PA APISU.ACYPI062983-PA APISU.ACYPI062995-PA APISU.ACYPI062997-PA APISU.ACYPI062999-PA APISU.ACYPI063005-PA APISU.ACYPI063036-PA APISU.ACYPI063040-PA APISU.ACYPI063071-PA APISU.ACYPI063080-PA APISU.ACYPI063084-PA APISU.ACYPI063104-PA APISU.ACYPI063118-PA APISU.ACYPI063123-PA APISU.ACYPI063125-PA APISU.ACYPI063145-PA APISU.ACYPI063146-PA APISU.ACYPI063182-PA APISU.ACYPI063411-PA APISU.ACYPI063497-PA APISU.ACYPI063499-PA APISU.ACYPI063500-PA APISU.ACYPI063503-PA APISU.ACYPI063513-PA APISU.ACYPI063530-PA APISU.ACYPI063541-PA APISU.ACYPI063546-PA APISU.ACYPI063555-PA APISU.ACYPI063577-PA APISU.ACYPI063586-PA APISU.ACYPI063598-PA APISU.ACYPI063603-PA APISU.ACYPI063609-PA APISU.ACYPI063625-PA APISU.ACYPI063638-PA APISU.ACYPI063657-PA APISU.ACYPI063668-PA APISU.ACYPI063675-PA APISU.ACYPI063677-PA APISU.ACYPI063685-PA APISU.ACYPI063694-PA APISU.ACYPI063727-PA APISU.ACYPI063732-PA APISU.ACYPI063733-PA APISU.ACYPI063745-PA APISU.ACYPI063746-PA APISU.ACYPI063755-PA APISU.ACYPI063770-PA APISU.ACYPI063790-PA APISU.ACYPI063793-PA APISU.ACYPI063798-PA APISU.ACYPI063800-PA APISU.ACYPI063804-PA APISU.ACYPI063811-PA APISU.ACYPI063836-PA APISU.ACYPI063842-PA APISU.ACYPI063851-PA APISU.ACYPI063861-PA APISU.ACYPI063865-PA APISU.ACYPI063871-PA APISU.ACYPI063903-PA APISU.ACYPI063906-PA APISU.ACYPI063907-PA APISU.ACYPI063908-PA APISU.ACYPI063913-PA APISU.ACYPI063932-PA APISU.ACYPI063933-PA APISU.ACYPI063938-PA APISU.ACYPI063950-PA APISU.ACYPI063951-PA APISU.ACYPI063952-PA APISU.ACYPI063955-PA APISU.ACYPI063988-PA APISU.ACYPI063993-PA APISU.ACYPI064002-PA APISU.ACYPI064307-PA APISU.ACYPI064339-PA APISU.ACYPI064347-PA APISU.ACYPI064350-PA APISU.ACYPI064361-PA APISU.ACYPI064363-PA APISU.ACYPI064382-PA APISU.ACYPI064405-PA APISU.ACYPI064413-PA APISU.ACYPI064420-PA APISU.ACYPI064422-PA APISU.ACYPI064441-PA APISU.ACYPI064451-PA APISU.ACYPI064461-PA APISU.ACYPI064463-PA APISU.ACYPI064466-PA APISU.ACYPI064489-PA APISU.ACYPI064490-PA APISU.ACYPI064491-PA APISU.ACYPI064518-PA APISU.ACYPI064519-PA APISU.ACYPI064537-PA APISU.ACYPI064538-PA APISU.ACYPI064545-PA APISU.ACYPI064550-PA APISU.ACYPI064558-PA APISU.ACYPI064566-PA APISU.ACYPI064577-PA APISU.ACYPI064594-PA APISU.ACYPI064627-PA APISU.ACYPI064628-PA APISU.ACYPI064635-PA APISU.ACYPI064637-PA APISU.ACYPI064658-PA APISU.ACYPI064661-PA APISU.ACYPI064676-PA APISU.ACYPI064708-PA APISU.ACYPI064714-PA APISU.ACYPI064741-PA APISU.ACYPI064760-PA APISU.ACYPI064777-PA APISU.ACYPI064784-PA APISU.ACYPI064808-PA APISU.ACYPI064812-PA APISU.ACYPI064818-PA APISU.ACYPI064823-PA APISU.ACYPI064824-PA APISU.ACYPI064828-PA APISU.ACYPI064845-PA APISU.ACYPI064861-PA APISU.ACYPI064870-PA APISU.ACYPI064880-PA APISU.ACYPI064886-PA APISU.ACYPI065107-PA APISU.ACYPI065227-PA APISU.ACYPI065271-PA APISU.ACYPI065308-PA APISU.ACYPI065310-PA APISU.ACYPI065353-PA APISU.ACYPI065356-PA APISU.ACYPI065370-PA APISU.ACYPI065377-PA APISU.ACYPI065381-PA APISU.ACYPI065453-PA APISU.ACYPI065464-PA APISU.ACYPI065481-PA APISU.ACYPI065486-PA APISU.ACYPI065506-PA APISU.ACYPI065507-PA APISU.ACYPI065513-PA APISU.ACYPI065523-PA APISU.ACYPI065529-PA APISU.ACYPI065533-PA APISU.ACYPI065546-PA APISU.ACYPI065565-PA APISU.ACYPI065593-PA APISU.ACYPI065603-PA APISU.ACYPI065618-PA APISU.ACYPI065619-PA APISU.ACYPI065647-PA APISU.ACYPI065650-PA APISU.ACYPI065668-PA APISU.ACYPI065673-PA APISU.ACYPI065684-PA APISU.ACYPI065695-PA APISU.ACYPI065712-PA APISU.ACYPI065722-PA APISU.ACYPI065727-PA APISU.ACYPI065744-PA APISU.ACYPI065773-PA APISU.ACYPI065778-PA APISU.ACYPI065780-PA APISU.ACYPI065784-PA APISU.ACYPI065788-PA APISU.ACYPI065796-PA APISU.ACYPI065809-PA APISU.ACYPI066125-PA APISU.ACYPI066150-PA APISU.ACYPI066161-PA APISU.ACYPI066162-PA APISU.ACYPI066226-PA APISU.ACYPI066258-PA APISU.ACYPI066265-PA APISU.ACYPI066273-PA APISU.ACYPI066275-PA APISU.ACYPI066279-PA APISU.ACYPI066287-PA APISU.ACYPI066291-PA APISU.ACYPI066299-PA APISU.ACYPI066317-PA APISU.ACYPI066323-PA APISU.ACYPI066324-PA APISU.ACYPI066325-PA APISU.ACYPI066333-PA APISU.ACYPI066335-PA APISU.ACYPI066359-PA APISU.ACYPI066388-PA APISU.ACYPI066395-PA APISU.ACYPI066401-PA APISU.ACYPI066416-PA APISU.ACYPI066433-PA APISU.ACYPI066434-PA APISU.ACYPI066439-PA APISU.ACYPI066443-PA APISU.ACYPI066465-PA APISU.ACYPI066470-PA APISU.ACYPI066477-PA APISU.ACYPI066485-PA APISU.ACYPI066486-PA APISU.ACYPI066495-PA APISU.ACYPI066496-PA APISU.ACYPI066518-PA APISU.ACYPI066535-PA APISU.ACYPI066542-PA APISU.ACYPI066581-PA APISU.ACYPI066615-PA APISU.ACYPI066618-PA APISU.ACYPI066762-PA APISU.ACYPI066812-PA APISU.ACYPI066868-PA APISU.ACYPI066999-PA APISU.ACYPI067004-PA APISU.ACYPI067038-PA APISU.ACYPI067058-PA APISU.ACYPI067059-PA APISU.ACYPI067067-PA APISU.ACYPI067093-PA APISU.ACYPI067094-PA APISU.ACYPI067099-PA APISU.ACYPI067107-PA APISU.ACYPI067123-PA APISU.ACYPI067124-PA APISU.ACYPI067139-PA APISU.ACYPI067153-PA APISU.ACYPI067157-PA APISU.ACYPI067165-PA APISU.ACYPI067196-PA APISU.ACYPI067210-PA APISU.ACYPI067215-PA APISU.ACYPI067225-PA APISU.ACYPI067228-PA APISU.ACYPI067234-PA APISU.ACYPI067243-PA APISU.ACYPI067257-PA APISU.ACYPI067259-PA APISU.ACYPI067275-PA APISU.ACYPI067280-PA APISU.ACYPI067281-PA APISU.ACYPI067286-PA APISU.ACYPI067288-PA APISU.ACYPI067306-PA APISU.ACYPI067309-PA APISU.ACYPI067326-PA APISU.ACYPI067338-PA APISU.ACYPI067343-PA APISU.ACYPI067353-PA APISU.ACYPI067356-PA APISU.ACYPI067366-PA APISU.ACYPI067375-PA APISU.ACYPI067380-PA APISU.ACYPI067384-PA APISU.ACYPI067391-PA APISU.ACYPI067410-PA APISU.ACYPI067443-PA APISU.ACYPI067452-PA APISU.ACYPI067461-PA APISU.ACYPI067469-PA APISU.ACYPI067472-PA APISU.ACYPI067479-PA APISU.ACYPI067491-PA APISU.ACYPI067492-PA APISU.ACYPI067498-PA APISU.ACYPI067505-PA APISU.ACYPI067556-PA APISU.ACYPI067896-PA APISU.ACYPI067911-PA APISU.ACYPI067921-PA APISU.ACYPI067939-PA APISU.ACYPI067943-PA APISU.ACYPI067965-PA APISU.ACYPI067979-PA APISU.ACYPI067981-PA APISU.ACYPI067996-PA APISU.ACYPI068024-PA APISU.ACYPI068028-PA APISU.ACYPI068046-PA APISU.ACYPI068070-PA APISU.ACYPI068080-PA APISU.ACYPI068093-PA APISU.ACYPI068106-PA APISU.ACYPI068111-PA APISU.ACYPI068133-PA APISU.ACYPI068137-PA APISU.ACYPI068140-PA APISU.ACYPI068159-PA APISU.ACYPI068175-PA APISU.ACYPI068184-PA APISU.ACYPI068202-PA APISU.ACYPI068208-PA APISU.ACYPI068216-PA APISU.ACYPI068228-PA APISU.ACYPI068232-PA APISU.ACYPI068253-PA APISU.ACYPI068265-PA APISU.ACYPI068276-PA APISU.ACYPI068284-PA APISU.ACYPI068289-PA APISU.ACYPI068292-PA APISU.ACYPI068307-PA APISU.ACYPI068332-PA APISU.ACYPI068339-PA APISU.ACYPI068354-PA APISU.ACYPI068355-PA APISU.ACYPI068361-PA APISU.ACYPI068377-PA APISU.ACYPI068381-PA APISU.ACYPI068386-PA APISU.ACYPI068388-PA APISU.ACYPI068389-PA APISU.ACYPI068400-PA APISU.ACYPI068483-PA APISU.ACYPI068686-PA APISU.ACYPI068720-PA APISU.ACYPI068726-PA APISU.ACYPI068731-PA APISU.ACYPI068735-PA APISU.ACYPI068746-PA APISU.ACYPI068747-PA APISU.ACYPI068761-PA APISU.ACYPI068762-PA APISU.ACYPI068775-PA APISU.ACYPI068791-PA APISU.ACYPI068801-PA APISU.ACYPI068806-PA APISU.ACYPI068815-PA APISU.ACYPI068816-PA APISU.ACYPI068825-PA APISU.ACYPI068874-PA APISU.ACYPI068901-PA APISU.ACYPI068917-PA APISU.ACYPI068934-PA APISU.ACYPI068937-PA APISU.ACYPI068953-PA APISU.ACYPI068964-PA APISU.ACYPI068972-PA APISU.ACYPI068988-PA APISU.ACYPI068994-PA APISU.ACYPI068995-PA APISU.ACYPI069004-PA APISU.ACYPI069017-PA APISU.ACYPI069048-PA APISU.ACYPI069052-PA APISU.ACYPI069062-PA APISU.ACYPI069063-PA APISU.ACYPI069066-PA APISU.ACYPI069085-PA APISU.ACYPI069089-PA APISU.ACYPI069108-PA APISU.ACYPI069119-PA APISU.ACYPI069137-PA APISU.ACYPI069144-PA APISU.ACYPI069155-PA APISU.ACYPI069158-PA APISU.ACYPI069159-PA APISU.ACYPI069166-PA APISU.ACYPI069181-PA APISU.ACYPI069202-PA APISU.ACYPI069210-PA APISU.ACYPI069220-PA APISU.ACYPI069242-PA APISU.ACYPI069244-PA APISU.ACYPI069255-PA APISU.ACYPI069256-PA APISU.ACYPI069285-PA APISU.ACYPI069302-PA APISU.ACYPI069304-PA APISU.ACYPI069305-PA APISU.ACYPI069306-PA APISU.ACYPI069310-PA APISU.ACYPI069313-PA APISU.ACYPI069519-PA APISU.ACYPI069658-PA APISU.ACYPI069675-PA APISU.ACYPI069689-PA APISU.ACYPI069693-PA APISU.ACYPI069703-PA APISU.ACYPI069731-PA APISU.ACYPI069740-PA APISU.ACYPI069760-PA APISU.ACYPI069761-PA APISU.ACYPI069770-PA APISU.ACYPI069783-PA APISU.ACYPI069786-PA APISU.ACYPI069797-PA APISU.ACYPI069808-PA APISU.ACYPI069815-PA APISU.ACYPI069816-PA APISU.ACYPI069823-PA APISU.ACYPI069832-PA APISU.ACYPI069849-PA APISU.ACYPI069868-PA APISU.ACYPI069920-PA APISU.ACYPI069922-PA APISU.ACYPI069929-PA APISU.ACYPI069962-PA APISU.ACYPI069963-PA APISU.ACYPI069967-PA APISU.ACYPI069985-PA APISU.ACYPI070000-PA APISU.ACYPI070005-PA APISU.ACYPI070021-PA APISU.ACYPI070029-PA APISU.ACYPI070044-PA APISU.ACYPI070063-PA APISU.ACYPI070065-PA APISU.ACYPI070074-PA APISU.ACYPI070102-PA APISU.ACYPI070107-PA APISU.ACYPI070123-PA APISU.ACYPI070133-PA APISU.ACYPI070145-PA APISU.ACYPI070152-PA APISU.ACYPI070154-PA APISU.ACYPI070159-PA APISU.ACYPI070169-PA APISU.ACYPI070179-PA APISU.ACYPI070182-PA APISU.ACYPI070190-PA APISU.ACYPI070197-PA APISU.ACYPI070525-PA APISU.ACYPI070541-PA APISU.ACYPI070575-PA APISU.ACYPI070598-PA APISU.ACYPI070642-PA APISU.ACYPI070690-PA APISU.ACYPI070710-PA APISU.ACYPI070711-PA APISU.ACYPI070713-PA APISU.ACYPI070756-PA APISU.ACYPI070757-PA APISU.ACYPI070760-PA APISU.ACYPI070768-PA APISU.ACYPI070771-PA APISU.ACYPI070780-PA APISU.ACYPI070783-PA APISU.ACYPI070797-PA APISU.ACYPI070803-PA APISU.ACYPI070807-PA APISU.ACYPI070808-PA APISU.ACYPI070813-PA APISU.ACYPI070816-PA APISU.ACYPI070818-PA APISU.ACYPI070822-PA APISU.ACYPI070825-PA APISU.ACYPI070839-PA APISU.ACYPI070864-PA APISU.ACYPI070868-PA APISU.ACYPI070869-PA APISU.ACYPI070902-PA APISU.ACYPI070922-PA APISU.ACYPI070927-PA APISU.ACYPI070950-PA APISU.ACYPI070971-PA APISU.ACYPI070977-PA APISU.ACYPI070986-PA APISU.ACYPI070993-PA APISU.ACYPI070995-PA APISU.ACYPI071022-PA APISU.ACYPI071029-PA APISU.ACYPI071041-PA APISU.ACYPI071044-PA APISU.ACYPI071048-PA APISU.ACYPI071049-PA APISU.ACYPI071052-PA APISU.ACYPI071061-PA APISU.ACYPI071073-PA APISU.ACYPI071081-PA APISU.ACYPI071087-PA APISU.ACYPI071090-PA APISU.ACYPI071094-PA APISU.ACYPI071107-PA APISU.ACYPI071408-PA APISU.ACYPI071424-PA APISU.ACYPI071437-PA APISU.ACYPI071475-PA APISU.ACYPI071490-PA APISU.ACYPI071513-PA APISU.ACYPI071516-PA APISU.ACYPI071521-PA APISU.ACYPI071534-PA APISU.ACYPI071543-PA APISU.ACYPI071585-PA APISU.ACYPI071589-PA APISU.ACYPI071591-PA APISU.ACYPI071602-PA APISU.ACYPI071613-PA APISU.ACYPI071638-PA APISU.ACYPI071648-PA APISU.ACYPI071670-PA APISU.ACYPI071677-PA APISU.ACYPI071679-PA APISU.ACYPI071693-PA APISU.ACYPI071718-PA APISU.ACYPI071735-PA APISU.ACYPI071737-PA APISU.ACYPI071774-PA APISU.ACYPI071784-PA APISU.ACYPI071797-PA APISU.ACYPI071799-PA APISU.ACYPI071820-PA APISU.ACYPI071824-PA APISU.ACYPI071879-PA APISU.ACYPI071881-PA APISU.ACYPI071891-PA APISU.ACYPI071900-PA APISU.ACYPI071903-PA APISU.ACYPI071904-PA APISU.ACYPI071909-PA APISU.ACYPI071914-PA APISU.ACYPI071928-PA APISU.ACYPI071931-PA APISU.ACYPI072245-PA APISU.ACYPI072254-PA APISU.ACYPI072256-PA APISU.ACYPI072260-PA APISU.ACYPI072265-PA APISU.ACYPI072270-PA APISU.ACYPI072272-PA APISU.ACYPI072304-PA APISU.ACYPI072318-PA APISU.ACYPI072340-PA APISU.ACYPI072341-PA APISU.ACYPI072351-PA APISU.ACYPI072360-PA APISU.ACYPI072412-PA APISU.ACYPI072413-PA APISU.ACYPI072439-PA APISU.ACYPI072469-PA APISU.ACYPI072486-PA APISU.ACYPI072509-PA APISU.ACYPI072510-PA APISU.ACYPI072511-PA APISU.ACYPI072531-PA APISU.ACYPI072557-PA APISU.ACYPI072571-PA APISU.ACYPI072579-PA APISU.ACYPI072585-PA APISU.ACYPI072589-PA APISU.ACYPI072598-PA APISU.ACYPI072611-PA APISU.ACYPI072612-PA APISU.ACYPI072620-PA APISU.ACYPI072636-PA APISU.ACYPI072641-PA APISU.ACYPI072643-PA APISU.ACYPI072660-PA APISU.ACYPI072665-PA APISU.ACYPI072677-PA APISU.ACYPI072679-PA APISU.ACYPI072686-PA APISU.ACYPI072697-PA APISU.ACYPI072703-PA APISU.ACYPI072711-PA APISU.ACYPI072718-PA APISU.ACYPI072726-PA APISU.ACYPI072744-PA APISU.ACYPI072751-PA APISU.ACYPI073057-PA APISU.ACYPI073061-PA APISU.ACYPI073076-PA APISU.ACYPI073095-PA APISU.ACYPI073096-PA APISU.ACYPI073102-PA APISU.ACYPI073104-PA APISU.ACYPI073110-PA APISU.ACYPI073114-PA APISU.ACYPI073132-PA APISU.ACYPI073133-PA APISU.ACYPI073137-PA APISU.ACYPI073142-PA APISU.ACYPI073150-PA APISU.ACYPI073164-PA APISU.ACYPI073190-PA APISU.ACYPI073191-PA APISU.ACYPI073196-PA APISU.ACYPI073199-PA APISU.ACYPI073202-PA APISU.ACYPI073204-PA APISU.ACYPI073206-PA APISU.ACYPI073228-PA APISU.ACYPI073245-PA APISU.ACYPI073247-PA APISU.ACYPI073255-PA APISU.ACYPI073273-PA APISU.ACYPI073284-PA APISU.ACYPI073289-PA APISU.ACYPI073307-PA APISU.ACYPI073309-PA APISU.ACYPI073310-PA APISU.ACYPI073317-PA APISU.ACYPI073331-PA APISU.ACYPI073332-PA APISU.ACYPI073333-PA APISU.ACYPI073334-PA APISU.ACYPI073366-PA APISU.ACYPI073383-PA APISU.ACYPI073386-PA APISU.ACYPI073389-PA APISU.ACYPI073391-PA APISU.ACYPI073394-PA APISU.ACYPI073398-PA APISU.ACYPI073405-PA APISU.ACYPI073427-PA APISU.ACYPI073457-PA APISU.ACYPI073476-PA APISU.ACYPI073516-PA APISU.ACYPI073517-PA APISU.ACYPI073530-PA APISU.ACYPI073537-PA APISU.ACYPI073545-PA APISU.ACYPI073558-PA APISU.ACYPI073577-PA APISU.ACYPI073579-PA APISU.ACYPI073580-PA APISU.ACYPI073581-PA APISU.ACYPI073592-PA APISU.ACYPI073595-PA APISU.ACYPI073597-PA APISU.ACYPI073660-PA APISU.ACYPI073701-PA APISU.ACYPI080013-PA APISU.ACYPI080048-PA APISU.ACYPI080059-PA APISU.ACYPI080080-PA APISU.ACYPI080081-PA APISU.ACYPI080088-PA APISU.ACYPI080119-PA APISU.ACYPI080133-PA APISU.ACYPI080177-PA APISU.ACYPI080221-PA APISU.ACYPI080222-PA APISU.ACYPI080251-PA APISU.ACYPI080279-PA APISU.ACYPI080281-PA APISU.ACYPI080309-PA APISU.ACYPI080322-PA APISU.ACYPI080328-PA APISU.ACYPI080329-PA APISU.ACYPI080342-PA APISU.ACYPI080354-PA APISU.ACYPI080382-PA APISU.ACYPI080386-PA APISU.ACYPI080406-PA APISU.ACYPI080437-PA APISU.ACYPI080470-PA APISU.ACYPI080484-PA APISU.ACYPI080497-PA APISU.ACYPI080513-PA APISU.ACYPI080527-PA APISU.ACYPI080549-PA APISU.ACYPI080559-PA APISU.ACYPI080588-PA APISU.ACYPI080596-PA APISU.ACYPI080601-PA APISU.ACYPI080621-PA APISU.ACYPI080627-PA APISU.ACYPI080653-PA APISU.ACYPI080660-PA APISU.ACYPI080671-PA APISU.ACYPI080715-PA APISU.ACYPI080720-PA APISU.ACYPI080724-PA APISU.ACYPI080747-PA APISU.ACYPI080749-PA APISU.ACYPI080762-PA APISU.ACYPI080786-PA APISU.ACYPI080791-PA APISU.ACYPI080802-PA APISU.ACYPI080811-PA APISU.ACYPI080858-PA APISU.ACYPI080863-PA APISU.ACYPI080875-PA APISU.ACYPI080880-PA APISU.ACYPI080883-PA APISU.ACYPI080896-PA APISU.ACYPI080903-PA APISU.ACYPI080955-PA APISU.ACYPI080969-PA APISU.ACYPI080980-PA APISU.ACYPI081043-PA APISU.ACYPI081049-PA APISU.ACYPI081058-PA APISU.ACYPI081063-PA APISU.ACYPI081112-PA APISU.ACYPI081129-PA APISU.ACYPI081146-PA APISU.ACYPI081174-PA APISU.ACYPI081183-PA APISU.ACYPI081192-PA APISU.ACYPI081232-PA APISU.ACYPI081235-PA APISU.ACYPI081239-PA APISU.ACYPI081286-PA APISU.ACYPI081297-PA APISU.ACYPI081299-PA APISU.ACYPI081303-PA APISU.ACYPI081328-PA APISU.ACYPI081335-PA APISU.ACYPI081346-PA APISU.ACYPI081349-PA APISU.ACYPI081382-PA APISU.ACYPI081384-PA APISU.ACYPI081391-PA APISU.ACYPI081395-PA APISU.ACYPI081396-PA APISU.ACYPI081407-PA APISU.ACYPI081411-PA APISU.ACYPI081413-PA APISU.ACYPI081443-PA APISU.ACYPI081452-PA APISU.ACYPI081469-PA APISU.ACYPI081475-PA APISU.ACYPI081489-PA APISU.ACYPI081494-PA APISU.ACYPI081523-PA APISU.ACYPI081527-PA APISU.ACYPI081553-PA APISU.ACYPI081566-PA APISU.ACYPI081590-PA APISU.ACYPI081593-PA APISU.ACYPI081596-PA APISU.ACYPI081618-PA APISU.ACYPI081657-PA APISU.ACYPI081680-PA APISU.ACYPI081683-PA APISU.ACYPI081684-PA APISU.ACYPI081696-PA APISU.ACYPI081717-PA APISU.ACYPI081730-PA APISU.ACYPI081746-PA APISU.ACYPI081765-PA APISU.ACYPI081776-PA APISU.ACYPI081786-PA APISU.ACYPI081806-PA APISU.ACYPI081817-PA APISU.ACYPI081861-PA APISU.ACYPI081879-PA APISU.ACYPI081949-PA APISU.ACYPI081955-PA APISU.ACYPI081956-PA APISU.ACYPI081978-PA APISU.ACYPI081987-PA APISU.ACYPI081999-PA APISU.ACYPI082009-PA APISU.ACYPI082025-PA APISU.ACYPI082038-PA APISU.ACYPI082039-PA APISU.ACYPI082044-PA APISU.ACYPI082055-PA APISU.ACYPI082059-PA APISU.ACYPI082064-PA APISU.ACYPI082076-PA APISU.ACYPI082080-PA APISU.ACYPI082101-PA APISU.ACYPI082108-PA APISU.ACYPI082128-PA APISU.ACYPI082137-PA APISU.ACYPI082141-PA APISU.ACYPI082146-PA APISU.ACYPI082164-PA APISU.ACYPI082239-PA APISU.ACYPI082245-PA APISU.ACYPI082248-PA APISU.ACYPI082273-PA APISU.ACYPI082287-PA APISU.ACYPI082291-PA APISU.ACYPI082294-PA APISU.ACYPI082298-PA APISU.ACYPI082316-PA APISU.ACYPI082344-PA APISU.ACYPI082346-PA APISU.ACYPI082347-PA APISU.ACYPI082364-PA APISU.ACYPI082374-PA APISU.ACYPI082415-PA APISU.ACYPI082432-PA APISU.ACYPI082447-PA APISU.ACYPI082475-PA APISU.ACYPI082483-PA APISU.ACYPI082496-PA APISU.ACYPI082505-PA APISU.ACYPI082531-PA APISU.ACYPI082542-PA APISU.ACYPI082543-PA APISU.ACYPI082562-PA APISU.ACYPI082589-PA APISU.ACYPI082598-PA APISU.ACYPI082609-PA APISU.ACYPI082615-PA APISU.ACYPI082654-PA APISU.ACYPI082656-PA APISU.ACYPI082663-PA APISU.ACYPI082671-PA APISU.ACYPI082684-PA APISU.ACYPI082705-PA APISU.ACYPI082714-PA APISU.ACYPI082715-PA APISU.ACYPI082717-PA APISU.ACYPI082726-PA APISU.ACYPI082742-PA APISU.ACYPI082788-PA APISU.ACYPI082789-PA APISU.ACYPI082814-PA APISU.ACYPI082818-PA APISU.ACYPI082835-PA APISU.ACYPI082836-PA APISU.ACYPI082879-PA APISU.ACYPI082887-PA APISU.ACYPI082889-PA APISU.ACYPI082899-PA APISU.ACYPI082911-PA APISU.ACYPI082914-PA APISU.ACYPI082948-PA APISU.ACYPI083017-PA APISU.ACYPI083018-PA APISU.ACYPI083024-PA APISU.ACYPI083070-PA APISU.ACYPI083089-PA APISU.ACYPI083102-PA APISU.ACYPI083124-PA APISU.ACYPI083169-PA APISU.ACYPI083185-PA APISU.ACYPI083200-PA APISU.ACYPI083212-PA APISU.ACYPI083266-PA APISU.ACYPI083279-PA APISU.ACYPI083295-PA APISU.ACYPI083299-PA APISU.ACYPI083306-PA APISU.ACYPI083310-PA APISU.ACYPI083338-PA APISU.ACYPI083343-PA APISU.ACYPI083370-PA APISU.ACYPI083394-PA APISU.ACYPI083410-PA APISU.ACYPI083421-PA APISU.ACYPI083430-PA APISU.ACYPI083462-PA APISU.ACYPI083466-PA APISU.ACYPI083472-PA APISU.ACYPI083486-PA APISU.ACYPI083489-PA APISU.ACYPI083515-PA APISU.ACYPI083517-PA APISU.ACYPI083539-PA APISU.ACYPI083540-PA APISU.ACYPI083574-PA APISU.ACYPI083619-PA APISU.ACYPI083639-PA APISU.ACYPI083655-PA APISU.ACYPI083683-PA APISU.ACYPI083735-PA APISU.ACYPI083749-PA APISU.ACYPI083752-PA APISU.ACYPI083754-PA APISU.ACYPI083755-PA APISU.ACYPI083763-PA APISU.ACYPI083773-PA APISU.ACYPI083789-PA APISU.ACYPI083794-PA APISU.ACYPI083805-PA APISU.ACYPI083814-PA APISU.ACYPI083839-PA APISU.ACYPI083841-PA APISU.ACYPI083859-PA APISU.ACYPI083881-PA APISU.ACYPI083900-PA APISU.ACYPI083911-PA APISU.ACYPI083922-PA APISU.ACYPI083937-PA APISU.ACYPI084039-PA APISU.ACYPI084044-PA APISU.ACYPI084066-PA APISU.ACYPI084081-PA APISU.ACYPI084133-PA APISU.ACYPI084138-PA APISU.ACYPI084170-PA APISU.ACYPI084177-PA APISU.ACYPI084181-PA APISU.ACYPI084198-PA APISU.ACYPI084205-PA APISU.ACYPI084238-PA APISU.ACYPI084262-PA APISU.ACYPI084290-PA APISU.ACYPI084311-PA APISU.ACYPI084340-PA APISU.ACYPI084344-PA APISU.ACYPI084346-PA APISU.ACYPI084352-PA APISU.ACYPI084364-PA APISU.ACYPI084382-PA APISU.ACYPI084392-PA APISU.ACYPI084401-PA APISU.ACYPI084405-PA APISU.ACYPI084412-PA APISU.ACYPI084428-PA APISU.ACYPI084453-PA APISU.ACYPI084481-PA APISU.ACYPI084524-PA APISU.ACYPI084544-PA APISU.ACYPI084563-PA APISU.ACYPI084610-PA APISU.ACYPI084618-PA APISU.ACYPI084621-PA APISU.ACYPI084647-PA APISU.ACYPI084670-PA APISU.ACYPI084693-PA APISU.ACYPI084713-PA APISU.ACYPI084716-PA APISU.ACYPI084727-PA APISU.ACYPI084746-PA APISU.ACYPI084753-PA APISU.ACYPI084780-PA APISU.ACYPI084785-PA APISU.ACYPI084789-PA APISU.ACYPI084792-PA APISU.ACYPI084801-PA APISU.ACYPI084871-PA APISU.ACYPI084884-PA APISU.ACYPI084904-PA APISU.ACYPI084907-PA APISU.ACYPI084943-PA APISU.ACYPI084976-PA APISU.ACYPI084987-PA APISU.ACYPI084995-PA APISU.ACYPI085015-PA APISU.ACYPI085031-PA APISU.ACYPI085057-PA APISU.ACYPI085060-PA APISU.ACYPI085075-PA APISU.ACYPI085085-PA APISU.ACYPI085096-PA APISU.ACYPI085114-PA APISU.ACYPI085124-PA APISU.ACYPI085139-PA APISU.ACYPI085147-PA APISU.ACYPI085195-PA APISU.ACYPI085200-PA APISU.ACYPI085209-PA APISU.ACYPI085222-PA APISU.ACYPI085249-PA APISU.ACYPI085255-PA APISU.ACYPI085267-PA APISU.ACYPI085270-PA APISU.ACYPI085275-PA APISU.ACYPI085281-PA APISU.ACYPI085300-PA APISU.ACYPI085304-PA APISU.ACYPI085317-PA APISU.ACYPI085325-PA APISU.ACYPI085327-PA APISU.ACYPI085357-PA APISU.ACYPI085366-PA APISU.ACYPI085405-PA APISU.ACYPI085412-PA APISU.ACYPI085416-PA APISU.ACYPI085421-PA APISU.ACYPI085423-PA APISU.ACYPI085429-PA APISU.ACYPI085433-PA APISU.ACYPI085436-PA APISU.ACYPI085453-PA APISU.ACYPI085472-PA APISU.ACYPI085490-PA APISU.ACYPI085506-PA APISU.ACYPI085562-PA APISU.ACYPI085563-PA APISU.ACYPI085564-PA APISU.ACYPI085565-PA APISU.ACYPI085573-PA APISU.ACYPI085585-PA APISU.ACYPI085590-PA APISU.ACYPI085631-PA APISU.ACYPI085647-PA APISU.ACYPI085660-PA APISU.ACYPI085672-PA APISU.ACYPI085691-PA APISU.ACYPI085698-PA APISU.ACYPI085737-PA APISU.ACYPI085745-PA APISU.ACYPI085754-PA APISU.ACYPI085770-PA APISU.ACYPI085793-PA APISU.ACYPI085797-PA APISU.ACYPI085805-PA APISU.ACYPI085819-PA APISU.ACYPI085824-PA APISU.ACYPI085829-PA APISU.ACYPI085844-PA APISU.ACYPI085859-PA APISU.ACYPI085881-PA APISU.ACYPI085915-PA APISU.ACYPI085945-PA APISU.ACYPI085988-PA APISU.ACYPI086003-PA APISU.ACYPI086016-PA APISU.ACYPI086019-PA APISU.ACYPI086037-PA APISU.ACYPI086049-PA APISU.ACYPI086081-PA APISU.ACYPI086089-PA APISU.ACYPI086097-PA APISU.ACYPI086105-PA APISU.ACYPI086129-PA APISU.ACYPI086143-PA APISU.ACYPI086203-PA APISU.ACYPI086214-PA APISU.ACYPI086220-PA APISU.ACYPI086231-PA APISU.ACYPI086252-PA APISU.ACYPI086279-PA APISU.ACYPI086290-PA APISU.ACYPI086293-PA APISU.ACYPI086326-PA APISU.ACYPI086341-PA APISU.ACYPI086359-PA APISU.ACYPI086367-PA APISU.ACYPI086386-PA APISU.ACYPI086427-PA APISU.ACYPI086429-PA APISU.ACYPI086453-PA APISU.ACYPI086457-PA APISU.ACYPI086467-PA APISU.ACYPI086474-PA APISU.ACYPI086478-PA APISU.ACYPI086493-PA APISU.ACYPI086542-PA APISU.ACYPI086554-PA APISU.ACYPI086558-PA APISU.ACYPI086563-PA APISU.ACYPI086578-PA APISU.ACYPI086581-PA APISU.ACYPI086584-PA APISU.ACYPI086586-PA APISU.ACYPI086588-PA APISU.ACYPI086597-PA APISU.ACYPI086598-PA APISU.ACYPI086625-PA APISU.ACYPI086629-PA APISU.ACYPI086639-PA APISU.ACYPI086641-PA APISU.ACYPI086657-PA APISU.ACYPI086664-PA APISU.ACYPI086683-PA APISU.ACYPI086688-PA APISU.ACYPI086702-PA APISU.ACYPI086778-PA APISU.ACYPI086791-PA APISU.ACYPI086810-PA APISU.ACYPI086811-PA APISU.ACYPI086825-PA APISU.ACYPI086841-PA APISU.ACYPI086855-PA APISU.ACYPI086864-PA APISU.ACYPI086886-PA APISU.ACYPI086900-PA APISU.ACYPI086908-PA APISU.ACYPI086956-PA APISU.ACYPI086981-PA APISU.ACYPI086994-PA APISU.ACYPI087022-PA APISU.ACYPI087059-PA APISU.ACYPI087065-PA APISU.ACYPI087086-PA APISU.ACYPI087134-PA APISU.ACYPI087147-PA APISU.ACYPI087148-PA APISU.ACYPI087149-PA APISU.ACYPI087155-PA APISU.ACYPI087161-PA APISU.ACYPI087175-PA APISU.ACYPI087238-PA APISU.ACYPI087246-PA APISU.ACYPI087251-PA APISU.ACYPI087270-PA APISU.ACYPI087297-PA APISU.ACYPI087307-PA APISU.ACYPI087308-PA APISU.ACYPI087326-PA APISU.ACYPI087329-PA APISU.ACYPI087337-PA APISU.ACYPI087340-PA APISU.ACYPI087354-PA APISU.ACYPI087364-PA APISU.ACYPI087375-PA APISU.ACYPI087395-PA APISU.ACYPI087425-PA APISU.ACYPI087435-PA APISU.ACYPI087448-PA APISU.ACYPI087463-PA APISU.ACYPI087471-PA APISU.ACYPI087472-PA APISU.ACYPI087503-PA APISU.ACYPI087513-PA APISU.ACYPI087557-PA APISU.ACYPI087582-PA APISU.ACYPI087599-PA APISU.ACYPI087648-PA APISU.ACYPI087658-PA APISU.ACYPI087674-PA APISU.ACYPI087685-PA APISU.ACYPI087709-PA APISU.ACYPI087712-PA APISU.ACYPI087737-PA APISU.ACYPI087782-PA APISU.ACYPI087785-PA APISU.ACYPI087789-PA APISU.ACYPI087799-PA APISU.ACYPI087818-PA APISU.ACYPI087834-PA APISU.ACYPI087860-PA APISU.ACYPI087876-PA APISU.ACYPI087898-PA APISU.ACYPI087912-PA APISU.ACYPI087915-PA APISU.ACYPI087924-PA APISU.ACYPI087951-PA APISU.ACYPI087956-PA APISU.ACYPI087990-PA APISU.ACYPI088010-PA APISU.ACYPI088015-PA APISU.ACYPI088024-PA APISU.ACYPI088042-PA APISU.ACYPI088051-PA APISU.ACYPI088074-PA APISU.ACYPI088084-PA APISU.ACYPI088092-PA APISU.ACYPI088093-PA APISU.ACYPI088103-PA APISU.ACYPI088114-PA APISU.ACYPI088125-PA APISU.ACYPI088130-PA APISU.ACYPI088158-PA APISU.ACYPI088165-PA APISU.ACYPI088205-PA APISU.ACYPI088212-PA APISU.ACYPI088224-PA APISU.ACYPI088256-PA APISU.ACYPI088275-PA APISU.ACYPI088286-PA APISU.ACYPI088288-PA APISU.ACYPI088306-PA APISU.ACYPI088307-PA APISU.ACYPI088308-PA APISU.ACYPI088311-PA APISU.ACYPI088315-PA APISU.ACYPI088341-PA APISU.ACYPI088361-PA APISU.ACYPI088376-PA APISU.ACYPI088410-PA APISU.ACYPI088435-PA APISU.ACYPI088436-PA APISU.ACYPI088437-PA APISU.ACYPI088449-PA APISU.ACYPI088454-PA APISU.ACYPI088476-PA APISU.ACYPI088501-PA APISU.ACYPI088502-PA APISU.ACYPI088506-PA APISU.ACYPI088524-PA APISU.ACYPI088539-PA APISU.ACYPI088554-PA APISU.ACYPI088562-PA APISU.ACYPI088565-PA APISU.ACYPI088573-PA APISU.ACYPI088584-PA APISU.ACYPI088588-PA APISU.ACYPI088590-PA APISU.ACYPI088606-PA APISU.ACYPI088614-PA APISU.ACYPI088625-PA APISU.ACYPI088673-PA APISU.ACYPI088687-PA APISU.ACYPI088712-PA APISU.ACYPI088727-PA APISU.ACYPI088731-PA APISU.ACYPI088753-PA APISU.ACYPI088787-PA APISU.ACYPI088791-PA APISU.ACYPI088808-PA APISU.ACYPI088828-PA APISU.ACYPI088908-PA APISU.ACYPI089013-PA APISU.ACYPI089037-PA APISU.ACYPI089040-PA APISU.ACYPI089065-PA APISU.ACYPI089101-PA APISU.ACYPI089108-PA APISU.ACYPI089129-PA APISU.ACYPI089133-PA APISU.ACYPI089136-PA APISU.ACYPI089138-PA APISU.ACYPI089143-PA APISU.ACYPI089155-PA APISU.ACYPI089199-PA APISU.ACYPI089205-PA APISU.ACYPI089207-PA APISU.ACYPI089210-PA APISU.ACYPI089234-PA APISU.ACYPI089236-PA APISU.ACYPI089237-PA APISU.ACYPI089243-PA APISU.ACYPI089264-PA APISU.ACYPI089265-PA APISU.ACYPI089297-PA APISU.ACYPI089302-PA APISU.ACYPI089305-PA APISU.ACYPI089345-PA APISU.ACYPI089397-PA APISU.ACYPI089404-PA APISU.ACYPI089434-PA APISU.ACYPI089455-PA APISU.ACYPI089457-PA APISU.ACYPI089472-PA APISU.ACYPI089475-PA APISU.ACYPI089485-PA APISU.ACYPI089500-PA APISU.ACYPI089502-PA APISU.ACYPI089510-PA APISU.ACYPI089517-PA APISU.ACYPI089535-PA APISU.ACYPI089549-PA APISU.ACYPI089558-PA APISU.ACYPI089563-PA APISU.ACYPI089564-PA APISU.ACYPI089575-PA APISU.ACYPI089590-PA APISU.ACYPI20008-PA APISU.ACYPI20037-PA APISU.ACYPI20062-PA APISU.ACYPI20064-PA APISU.ACYPI20066-PA APISU.ACYPI20073-PA APISU.ACYPI20105-PA APISU.ACYPI20232-PA APISU.ACYPI20325-PA APISU.ACYPI20332-PA APISU.ACYPI20364-PA APISU.ACYPI20427-PA APISU.ACYPI20444-PA APISU.ACYPI20643-PA APISU.ACYPI20668-PA APISU.ACYPI20687-PA APISU.ACYPI20699-PA APISU.ACYPI20725-PA APISU.ACYPI20806-PA APISU.ACYPI20809-PA APISU.ACYPI20829-PA APISU.ACYPI20843-PA APISU.ACYPI20899-PA APISU.ACYPI20942-PA APISU.ACYPI20947-PA APISU.ACYPI21006-PA APISU.ACYPI21011-PA APISU.ACYPI21116-PA APISU.ACYPI21167-PA APISU.ACYPI21240-PA APISU.ACYPI21256-PA APISU.ACYPI21277-PA APISU.ACYPI21293-PA APISU.ACYPI21313-PA APISU.ACYPI21340-PA APISU.ACYPI21388-PA APISU.ACYPI21395-PA APISU.ACYPI21448-PA APISU.ACYPI21449-PA APISU.ACYPI21457-PA APISU.ACYPI21510-PA APISU.ACYPI21557-PA APISU.ACYPI21620-PA APISU.ACYPI21623-PA APISU.ACYPI21674-PA APISU.ACYPI21706-PA APISU.ACYPI21723-PA APISU.ACYPI21752-PA APISU.ACYPI21755-PA APISU.ACYPI21782-PA APISU.ACYPI21807-PA APISU.ACYPI21821-PA APISU.ACYPI21897-PA APISU.ACYPI21902-PA APISU.ACYPI21929-PA APISU.ACYPI21990-PA APISU.ACYPI21997-PA APISU.ACYPI22015-PA APISU.ACYPI22049-PA APISU.ACYPI22051-PA APISU.ACYPI22150-PA APISU.ACYPI22166-PA APISU.ACYPI22242-PA APISU.ACYPI22256-PA APISU.ACYPI22269-PA APISU.ACYPI22326-PA APISU.ACYPI22492-PA APISU.ACYPI22498-PA APISU.ACYPI22529-PA APISU.ACYPI22550-PA APISU.ACYPI22562-PA APISU.ACYPI22568-PA APISU.ACYPI22573-PA APISU.ACYPI22578-PA APISU.ACYPI22642-PA APISU.ACYPI22716-PA APISU.ACYPI22734-PA APISU.ACYPI22781-PA APISU.ACYPI22794-PA APISU.ACYPI22815-PA APISU.ACYPI22858-PA APISU.ACYPI22863-PA APISU.ACYPI22884-PA APISU.ACYPI22889-PA APISU.ACYPI22896-PA APISU.ACYPI23001-PA APISU.ACYPI23029-PA APISU.ACYPI23031-PA APISU.ACYPI23045-PA APISU.ACYPI23047-PA APISU.ACYPI23062-PA APISU.ACYPI23068-PA APISU.ACYPI23094-PA APISU.ACYPI23096-PA APISU.ACYPI23117-PA APISU.ACYPI23133-PA APISU.ACYPI23154-PA APISU.ACYPI23180-PA APISU.ACYPI23181-PA APISU.ACYPI23195-PA APISU.ACYPI23207-PA APISU.ACYPI23224-PA APISU.ACYPI23344-PA APISU.ACYPI23345-PA APISU.ACYPI23453-PA APISU.ACYPI23468-PA APISU.ACYPI23539-PA APISU.ACYPI23551-PA APISU.ACYPI23562-PA APISU.ACYPI23583-PA APISU.ACYPI23586-PA APISU.ACYPI23631-PA APISU.ACYPI23751-PA APISU.ACYPI23761-PA APISU.ACYPI23906-PA APISU.ACYPI23907-PA APISU.ACYPI23953-PA APISU.ACYPI23959-PA APISU.ACYPI23979-PA APISU.ACYPI24013-PA APISU.ACYPI24014-PA APISU.ACYPI24079-PA APISU.ACYPI24087-PA APISU.ACYPI24088-PA APISU.ACYPI24089-PA APISU.ACYPI24092-PA APISU.ACYPI24162-PA APISU.ACYPI24246-PA APISU.ACYPI24252-PA APISU.ACYPI24265-PA APISU.ACYPI24266-PA APISU.ACYPI24302-PA APISU.ACYPI24313-PA APISU.ACYPI24314-PA APISU.ACYPI24348-PA APISU.ACYPI24349-PA APISU.ACYPI24406-PA APISU.ACYPI24410-PA APISU.ACYPI24411-PA APISU.ACYPI24490-PA APISU.ACYPI24494-PA APISU.ACYPI24500-PA APISU.ACYPI24522-PA APISU.ACYPI24594-PA APISU.ACYPI24595-PA APISU.ACYPI24598-PA APISU.ACYPI24629-PA APISU.ACYPI24631-PA APISU.ACYPI24637-PA APISU.ACYPI24639-PA APISU.ACYPI24649-PA APISU.ACYPI24702-PA APISU.ACYPI24783-PA APISU.ACYPI24800-PA APISU.ACYPI24841-PA APISU.ACYPI24856-PA APISU.ACYPI24858-PA APISU.ACYPI24859-PA APISU.ACYPI24874-PA APISU.ACYPI24903-PA APISU.ACYPI24917-PA APISU.ACYPI24921-PA APISU.ACYPI24925-PA APISU.ACYPI24928-PA APISU.ACYPI24930-PA APISU.ACYPI24949-PA APISU.ACYPI24988-PA APISU.ACYPI25033-PA APISU.ACYPI25041-PA APISU.ACYPI25114-PA APISU.ACYPI25119-PA APISU.ACYPI25120-PA APISU.ACYPI25219-PA APISU.ACYPI25223-PA APISU.ACYPI25228-PA APISU.ACYPI25237-PA APISU.ACYPI25249-PA APISU.ACYPI25254-PA APISU.ACYPI25275-PA APISU.ACYPI25318-PA APISU.ACYPI25324-PA APISU.ACYPI25328-PA APISU.ACYPI25337-PA APISU.ACYPI25338-PA APISU.ACYPI25362-PA APISU.ACYPI25363-PA APISU.ACYPI25368-PA APISU.ACYPI25370-PA APISU.ACYPI25390-PA APISU.ACYPI25418-PA APISU.ACYPI25430-PA APISU.ACYPI25471-PA APISU.ACYPI25544-PA APISU.ACYPI25553-PA APISU.ACYPI25640-PA APISU.ACYPI25652-PA APISU.ACYPI25662-PA APISU.ACYPI25700-PA APISU.ACYPI25707-PA APISU.ACYPI25756-PA APISU.ACYPI25772-PA APISU.ACYPI25816-PA APISU.ACYPI25852-PA APISU.ACYPI25900-PA APISU.ACYPI25923-PA APISU.ACYPI25966-PA APISU.ACYPI25978-PA APISU.ACYPI26059-PA APISU.ACYPI26089-PA APISU.ACYPI26135-PA APISU.ACYPI26140-PA APISU.ACYPI26186-PA APISU.ACYPI26259-PA APISU.ACYPI26268-PA APISU.ACYPI26272-PA APISU.ACYPI26273-PA APISU.ACYPI26283-PA APISU.ACYPI26341-PA APISU.ACYPI26348-PA APISU.ACYPI26382-PA APISU.ACYPI26408-PA APISU.ACYPI26409-PA APISU.ACYPI26431-PA APISU.ACYPI26478-PA APISU.ACYPI26497-PA APISU.ACYPI26499-PA APISU.ACYPI26517-PA APISU.ACYPI26519-PA APISU.ACYPI26520-PA APISU.ACYPI26536-PA APISU.ACYPI26567-PA APISU.ACYPI26627-PA APISU.ACYPI26651-PA APISU.ACYPI26661-PA APISU.ACYPI26662-PA APISU.ACYPI26701-PA APISU.ACYPI26712-PA APISU.ACYPI26726-PA APISU.ACYPI26780-PA APISU.ACYPI26801-PA APISU.ACYPI26802-PA APISU.ACYPI26813-PA APISU.ACYPI26829-PA APISU.ACYPI26843-PA APISU.ACYPI26847-PA APISU.ACYPI26866-PA APISU.ACYPI26874-PA APISU.ACYPI26875-PA APISU.ACYPI26876-PA APISU.ACYPI26906-PA APISU.ACYPI26915-PA APISU.ACYPI26922-PA APISU.ACYPI26924-PA APISU.ACYPI26944-PA APISU.ACYPI26957-PA APISU.ACYPI27005-PA APISU.ACYPI27032-PA APISU.ACYPI27044-PA APISU.ACYPI27048-PA APISU.ACYPI27142-PA APISU.ACYPI27143-PA APISU.ACYPI27199-PA APISU.ACYPI27235-PA APISU.ACYPI27266-PA APISU.ACYPI27270-PA APISU.ACYPI27273-PA APISU.ACYPI27362-PA APISU.ACYPI27378-PA APISU.ACYPI27403-PA APISU.ACYPI27407-PA APISU.ACYPI27423-PA APISU.ACYPI27526-PA APISU.ACYPI27669-PA APISU.ACYPI27720-PA APISU.ACYPI27772-PA APISU.ACYPI27832-PA APISU.ACYPI27877-PA APISU.ACYPI27887-PA APISU.ACYPI27916-PA APISU.ACYPI27917-PA APISU.ACYPI27955-PA APISU.ACYPI27960-PA APISU.ACYPI27970-PA APISU.ACYPI27974-PA APISU.ACYPI28057-PA APISU.ACYPI28059-PA APISU.ACYPI28115-PA APISU.ACYPI28153-PA APISU.ACYPI28157-PA APISU.ACYPI28161-PA APISU.ACYPI28174-PA APISU.ACYPI28182-PA APISU.ACYPI28256-PA APISU.ACYPI28353-PA APISU.ACYPI28396-PA APISU.ACYPI28455-PA APISU.ACYPI28460-PA APISU.ACYPI28461-PA APISU.ACYPI28528-PA APISU.ACYPI28536-PA APISU.ACYPI28552-PA APISU.ACYPI28584-PA APISU.ACYPI28642-PA APISU.ACYPI28660-PA APISU.ACYPI28673-PA APISU.ACYPI28698-PA APISU.ACYPI28703-PA APISU.ACYPI28744-PA APISU.ACYPI28750-PA APISU.ACYPI28784-PA APISU.ACYPI28787-PA APISU.ACYPI28821-PA APISU.ACYPI28822-PA APISU.ACYPI28832-PA APISU.ACYPI28841-PA APISU.ACYPI28842-PA APISU.ACYPI28894-PA APISU.ACYPI28895-PA APISU.ACYPI28938-PA APISU.ACYPI28967-PA APISU.ACYPI28969-PA APISU.ACYPI29000-PA APISU.ACYPI29031-PA APISU.ACYPI29124-PA APISU.ACYPI29196-PA APISU.ACYPI29212-PA APISU.ACYPI29220-PA APISU.ACYPI29235-PA APISU.ACYPI29246-PA APISU.ACYPI29260-PA APISU.ACYPI29271-PA APISU.ACYPI29332-PA APISU.ACYPI29343-PA APISU.ACYPI29370-PA APISU.ACYPI29375-PA APISU.ACYPI29397-PA APISU.ACYPI29437-PA APISU.ACYPI29557-PA APISU.ACYPI29563-PA APISU.ACYPI29654-PA APISU.ACYPI29677-PA APISU.ACYPI29711-PA APISU.ACYPI29712-PA APISU.ACYPI29718-PA APISU.ACYPI29770-PA APISU.ACYPI29783-PA APISU.ACYPI29784-PA APISU.ACYPI29808-PA APISU.ACYPI29816-PA APISU.ACYPI29868-PA APISU.ACYPI29869-PA APISU.ACYPI29905-PA APISU.ACYPI29921-PA APISU.ACYPI29951-PA APISU.ACYPI29990-PA APISU.ACYPI30051-PA APISU.ACYPI30059-PA APISU.ACYPI30104-PA APISU.ACYPI30158-PA APISU.ACYPI30186-PA APISU.ACYPI30219-PA APISU.ACYPI30227-PA APISU.ACYPI30257-PA APISU.ACYPI30276-PA APISU.ACYPI30291-PA APISU.ACYPI30300-PA APISU.ACYPI30352-PA APISU.ACYPI30399-PA APISU.ACYPI30530-PA APISU.ACYPI30563-PA APISU.ACYPI30569-PA APISU.ACYPI30614-PA APISU.ACYPI30630-PA APISU.ACYPI30646-PA APISU.ACYPI30700-PA APISU.ACYPI30702-PA APISU.ACYPI30734-PA APISU.ACYPI30820-PA APISU.ACYPI30829-PA APISU.ACYPI30831-PA APISU.ACYPI30837-PA APISU.ACYPI30911-PA APISU.ACYPI31088-PA APISU.ACYPI31125-PA APISU.ACYPI31137-PA APISU.ACYPI31274-PA APISU.ACYPI31300-PA APISU.ACYPI31343-PA APISU.ACYPI31349-PA APISU.ACYPI31350-PA APISU.ACYPI31363-PA APISU.ACYPI31396-PA APISU.ACYPI31419-PA APISU.ACYPI31546-PA APISU.ACYPI31549-PA APISU.ACYPI31552-PA APISU.ACYPI31553-PA APISU.ACYPI31554-PA APISU.ACYPI31572-PA APISU.ACYPI31595-PA APISU.ACYPI31617-PA APISU.ACYPI31643-PA APISU.ACYPI31703-PA APISU.ACYPI31740-PA APISU.ACYPI31840-PA APISU.ACYPI31916-PA APISU.ACYPI31926-PA APISU.ACYPI31938-PA APISU.ACYPI31953-PA APISU.ACYPI31980-PA APISU.ACYPI32017-PA APISU.ACYPI32021-PA APISU.ACYPI32037-PA APISU.ACYPI32045-PA APISU.ACYPI32046-PA APISU.ACYPI32102-PA APISU.ACYPI32192-PA APISU.ACYPI32199-PA APISU.ACYPI32216-PA APISU.ACYPI32232-PA APISU.ACYPI32233-PA APISU.ACYPI32240-PA APISU.ACYPI32295-PA APISU.ACYPI32297-PA APISU.ACYPI32298-PA APISU.ACYPI32351-PA APISU.ACYPI32352-PA APISU.ACYPI32355-PA APISU.ACYPI32471-PA APISU.ACYPI32479-PA APISU.ACYPI32504-PA APISU.ACYPI32599-PA APISU.ACYPI32619-PA APISU.ACYPI32639-PA APISU.ACYPI32677-PA APISU.ACYPI32685-PA APISU.ACYPI32701-PA APISU.ACYPI32724-PA APISU.ACYPI32736-PA APISU.ACYPI32785-PA APISU.ACYPI32826-PA APISU.ACYPI32856-PA APISU.ACYPI32879-PA APISU.ACYPI32884-PA APISU.ACYPI32887-PA APISU.ACYPI32906-PA APISU.ACYPI32909-PA APISU.ACYPI32930-PA APISU.ACYPI33000-PA APISU.ACYPI33005-PA APISU.ACYPI33081-PA APISU.ACYPI33134-PA APISU.ACYPI33148-PA APISU.ACYPI33165-PA APISU.ACYPI33195-PA APISU.ACYPI33217-PA APISU.ACYPI33253-PA APISU.ACYPI33254-PA APISU.ACYPI33271-PA APISU.ACYPI33402-PA APISU.ACYPI33419-PA APISU.ACYPI33445-PA APISU.ACYPI33446-PA APISU.ACYPI33510-PA APISU.ACYPI33532-PA APISU.ACYPI33540-PA APISU.ACYPI33629-PA APISU.ACYPI33632-PA APISU.ACYPI33675-PA APISU.ACYPI33688-PA APISU.ACYPI33785-PA APISU.ACYPI33794-PA APISU.ACYPI33818-PA APISU.ACYPI33819-PA APISU.ACYPI33837-PA APISU.ACYPI33855-PA APISU.ACYPI33880-PA APISU.ACYPI33979-PA APISU.ACYPI34008-PA APISU.ACYPI34057-PA APISU.ACYPI34061-PA APISU.ACYPI34185-PA APISU.ACYPI34192-PA APISU.ACYPI34315-PA APISU.ACYPI34337-PA APISU.ACYPI34415-PA APISU.ACYPI34445-PA APISU.ACYPI34455-PA APISU.ACYPI34500-PA APISU.ACYPI34504-PA APISU.ACYPI34554-PA APISU.ACYPI34560-PA APISU.ACYPI34567-PA APISU.ACYPI34582-PA APISU.ACYPI34586-PA APISU.ACYPI34591-PA APISU.ACYPI34642-PA APISU.ACYPI34646-PA APISU.ACYPI34698-PA APISU.ACYPI34709-PA APISU.ACYPI34727-PA APISU.ACYPI34728-PA APISU.ACYPI34769-PA APISU.ACYPI34770-PA APISU.ACYPI34799-PA APISU.ACYPI34800-PA APISU.ACYPI34816-PA APISU.ACYPI34821-PA APISU.ACYPI34877-PA APISU.ACYPI34878-PA APISU.ACYPI34971-PA APISU.ACYPI35017-PA APISU.ACYPI35032-PA APISU.ACYPI35091-PA APISU.ACYPI35095-PA APISU.ACYPI35099-PA APISU.ACYPI35151-PA APISU.ACYPI35169-PA APISU.ACYPI35175-PA APISU.ACYPI35199-PA APISU.ACYPI35204-PA APISU.ACYPI35270-PA APISU.ACYPI35276-PA APISU.ACYPI35278-PA APISU.ACYPI35304-PA APISU.ACYPI35352-PA APISU.ACYPI35396-PA APISU.ACYPI35473-PA APISU.ACYPI35484-PA APISU.ACYPI35495-PA APISU.ACYPI35548-PA APISU.ACYPI35570-PA APISU.ACYPI35610-PA APISU.ACYPI35641-PA APISU.ACYPI35642-PA APISU.ACYPI35643-PA APISU.ACYPI35644-PA APISU.ACYPI35664-PA APISU.ACYPI35704-PA APISU.ACYPI35722-PA APISU.ACYPI35743-PA APISU.ACYPI35745-PA APISU.ACYPI35762-PA APISU.ACYPI35776-PA APISU.ACYPI35828-PA APISU.ACYPI35892-PA APISU.ACYPI35941-PA APISU.ACYPI35980-PA APISU.ACYPI36019-PA APISU.ACYPI36073-PA APISU.ACYPI36093-PA APISU.ACYPI36199-PA APISU.ACYPI36254-PA APISU.ACYPI36258-PA APISU.ACYPI36266-PA APISU.ACYPI36303-PA APISU.ACYPI36327-PA APISU.ACYPI36328-PA APISU.ACYPI36332-PA APISU.ACYPI36363-PA APISU.ACYPI36391-PA APISU.ACYPI36413-PA APISU.ACYPI36445-PA APISU.ACYPI36457-PA APISU.ACYPI36481-PA APISU.ACYPI36483-PA APISU.ACYPI36484-PA APISU.ACYPI36486-PA APISU.ACYPI36494-PA APISU.ACYPI36540-PA APISU.ACYPI36562-PA APISU.ACYPI36640-PA APISU.ACYPI36641-PA APISU.ACYPI36675-PA APISU.ACYPI36753-PA APISU.ACYPI36784-PA APISU.ACYPI36812-PA APISU.ACYPI36813-PA APISU.ACYPI36818-PA APISU.ACYPI36874-PA APISU.ACYPI36922-PA APISU.ACYPI36949-PA APISU.ACYPI37009-PA APISU.ACYPI37026-PA APISU.ACYPI37048-PA APISU.ACYPI37049-PA APISU.ACYPI37064-PA APISU.ACYPI37068-PA APISU.ACYPI37076-PA APISU.ACYPI37105-PA APISU.ACYPI37182-PA APISU.ACYPI37228-PA APISU.ACYPI37302-PA APISU.ACYPI37320-PA APISU.ACYPI37346-PA APISU.ACYPI37394-PA APISU.ACYPI37424-PA APISU.ACYPI37442-PA APISU.ACYPI37450-PA APISU.ACYPI37496-PA APISU.ACYPI37513-PA APISU.ACYPI37514-PA APISU.ACYPI37543-PA APISU.ACYPI37575-PA APISU.ACYPI37599-PA APISU.ACYPI37607-PA APISU.ACYPI37647-PA APISU.ACYPI37654-PA APISU.ACYPI37695-PA APISU.ACYPI37770-PA APISU.ACYPI37817-PA APISU.ACYPI37876-PA APISU.ACYPI37887-PA APISU.ACYPI37889-PA APISU.ACYPI37890-PA APISU.ACYPI37892-PA APISU.ACYPI37922-PA APISU.ACYPI37941-PA APISU.ACYPI38003-PA APISU.ACYPI38004-PA APISU.ACYPI38010-PA APISU.ACYPI38036-PA APISU.ACYPI38047-PA APISU.ACYPI38133-PA APISU.ACYPI38178-PA APISU.ACYPI38197-PA APISU.ACYPI38198-PA APISU.ACYPI38212-PA APISU.ACYPI38213-PA APISU.ACYPI38286-PA APISU.ACYPI38346-PA APISU.ACYPI38354-PA APISU.ACYPI38355-PA APISU.ACYPI38386-PA APISU.ACYPI38429-PA APISU.ACYPI38500-PA APISU.ACYPI38524-PA APISU.ACYPI38542-PA APISU.ACYPI38553-PA APISU.ACYPI38559-PA APISU.ACYPI38561-PA APISU.ACYPI38587-PA APISU.ACYPI38608-PA APISU.ACYPI38615-PA APISU.ACYPI38650-PA APISU.ACYPI38686-PA APISU.ACYPI38705-PA APISU.ACYPI38741-PA APISU.ACYPI38743-PA APISU.ACYPI38755-PA APISU.ACYPI38785-PA APISU.ACYPI38788-PA APISU.ACYPI38801-PA APISU.ACYPI38875-PA APISU.ACYPI38886-PA APISU.ACYPI38890-PA APISU.ACYPI38899-PA APISU.ACYPI38913-PA APISU.ACYPI38920-PA APISU.ACYPI38921-PA APISU.ACYPI38988-PA APISU.ACYPI38989-PA APISU.ACYPI38991-PA APISU.ACYPI39005-PA APISU.ACYPI39034-PA APISU.ACYPI39036-PA APISU.ACYPI39160-PA APISU.ACYPI39183-PA APISU.ACYPI39190-PA APISU.ACYPI39206-PA APISU.ACYPI39260-PA APISU.ACYPI39261-PA APISU.ACYPI39300-PA APISU.ACYPI39321-PA APISU.ACYPI39327-PA APISU.ACYPI39363-PA APISU.ACYPI39389-PA APISU.ACYPI39409-PA APISU.ACYPI39445-PA APISU.ACYPI39515-PA APISU.ACYPI39521-PA APISU.ACYPI39540-PA APISU.ACYPI39575-PA APISU.ACYPI39580-PA APISU.ACYPI39581-PA APISU.ACYPI39596-PA APISU.ACYPI39668-PA APISU.ACYPI39674-PA APISU.ACYPI39697-PA APISU.ACYPI39698-PA APISU.ACYPI39706-PA APISU.ACYPI39708-PA APISU.ACYPI39717-PA APISU.ACYPI39752-PA APISU.ACYPI39797-PA APISU.ACYPI39818-PA APISU.ACYPI39838-PA APISU.ACYPI39846-PA APISU.ACYPI39956-PA APISU.ACYPI39984-PA APISU.ACYPI39992-PA APISU.ACYPI40043-PA APISU.ACYPI40084-PA APISU.ACYPI40105-PA APISU.ACYPI40118-PA APISU.ACYPI40233-PA APISU.ACYPI40249-PA APISU.ACYPI40250-PA APISU.ACYPI40308-PA APISU.ACYPI40311-PA APISU.ACYPI40313-PA APISU.ACYPI40341-PA APISU.ACYPI40383-PA APISU.ACYPI40392-PA APISU.ACYPI40399-PA APISU.ACYPI40472-PA APISU.ACYPI40476-PA APISU.ACYPI40479-PA APISU.ACYPI40485-PA APISU.ACYPI40486-PA APISU.ACYPI40495-PA APISU.ACYPI40505-PA APISU.ACYPI40507-PA APISU.ACYPI40508-PA APISU.ACYPI40526-PA APISU.ACYPI40561-PA APISU.ACYPI40564-PA APISU.ACYPI40599-PA APISU.ACYPI40607-PA APISU.ACYPI40608-PA APISU.ACYPI40632-PA APISU.ACYPI40652-PA APISU.ACYPI40664-PA APISU.ACYPI40672-PA APISU.ACYPI40710-PA APISU.ACYPI40717-PA APISU.ACYPI40793-PA APISU.ACYPI40796-PA APISU.ACYPI40806-PA APISU.ACYPI40807-PA APISU.ACYPI40847-PA APISU.ACYPI40863-PA APISU.ACYPI40916-PA APISU.ACYPI40982-PA APISU.ACYPI40986-PA APISU.ACYPI41012-PA APISU.ACYPI41035-PA APISU.ACYPI41084-PA APISU.ACYPI41106-PA APISU.ACYPI41113-PA APISU.ACYPI41146-PA APISU.ACYPI41248-PA APISU.ACYPI41306-PA APISU.ACYPI41307-PA APISU.ACYPI41359-PA APISU.ACYPI41426-PA APISU.ACYPI41429-PA APISU.ACYPI41472-PA APISU.ACYPI41628-PA APISU.ACYPI41629-PA APISU.ACYPI41630-PA APISU.ACYPI41632-PA APISU.ACYPI41644-PA APISU.ACYPI41686-PA APISU.ACYPI41720-PA APISU.ACYPI41746-PA APISU.ACYPI41751-PA APISU.ACYPI41798-PA APISU.ACYPI41824-PA APISU.ACYPI41882-PA APISU.ACYPI41948-PA APISU.ACYPI41952-PA APISU.ACYPI41961-PA APISU.ACYPI41978-PA APISU.ACYPI41997-PA APISU.ACYPI42016-PA APISU.ACYPI42050-PA APISU.ACYPI42116-PA APISU.ACYPI42117-PA APISU.ACYPI42146-PA APISU.ACYPI42258-PA APISU.ACYPI42299-PA APISU.ACYPI42300-PA APISU.ACYPI42377-PA APISU.ACYPI42385-PA APISU.ACYPI42444-PA APISU.ACYPI42473-PA APISU.ACYPI42496-PA APISU.ACYPI42560-PA APISU.ACYPI42569-PA APISU.ACYPI42595-PA APISU.ACYPI42677-PA APISU.ACYPI42683-PA APISU.ACYPI42684-PA APISU.ACYPI42714-PA APISU.ACYPI42771-PA APISU.ACYPI42914-PA APISU.ACYPI42956-PA APISU.ACYPI42971-PA APISU.ACYPI42995-PA APISU.ACYPI43029-PA APISU.ACYPI43057-PA APISU.ACYPI43098-PA APISU.ACYPI43115-PA APISU.ACYPI43121-PA APISU.ACYPI43217-PA APISU.ACYPI43314-PA APISU.ACYPI43382-PA APISU.ACYPI43391-PA APISU.ACYPI43393-PA APISU.ACYPI43428-PA APISU.ACYPI43445-PA APISU.ACYPI43500-PA APISU.ACYPI43519-PA APISU.ACYPI43547-PA APISU.ACYPI43549-PA APISU.ACYPI43624-PA APISU.ACYPI43626-PA APISU.ACYPI43631-PA APISU.ACYPI43665-PA APISU.ACYPI43712-PA APISU.ACYPI43723-PA APISU.ACYPI43749-PA APISU.ACYPI43775-PA APISU.ACYPI43783-PA APISU.ACYPI43815-PA APISU.ACYPI43879-PA APISU.ACYPI43883-PA APISU.ACYPI43935-PA APISU.ACYPI43967-PA APISU.ACYPI44014-PA APISU.ACYPI44032-PA APISU.ACYPI44044-PA APISU.ACYPI44064-PA APISU.ACYPI44147-PA APISU.ACYPI44165-PA APISU.ACYPI44218-PA APISU.ACYPI44266-PA APISU.ACYPI44268-PA APISU.ACYPI44269-PA APISU.ACYPI44275-PA APISU.ACYPI44286-PA APISU.ACYPI44294-PA APISU.ACYPI44372-PA APISU.ACYPI44400-PA APISU.ACYPI44435-PA APISU.ACYPI44437-PA APISU.ACYPI44459-PA APISU.ACYPI44486-PA APISU.ACYPI44507-PA APISU.ACYPI44541-PA APISU.ACYPI44641-PA APISU.ACYPI44670-PA APISU.ACYPI44700-PA APISU.ACYPI44711-PA APISU.ACYPI44724-PA APISU.ACYPI44747-PA APISU.ACYPI44772-PA APISU.ACYPI44780-PA APISU.ACYPI44788-PA APISU.ACYPI44822-PA APISU.ACYPI44854-PA APISU.ACYPI44945-PA APISU.ACYPI44955-PA APISU.ACYPI44971-PA APISU.ACYPI45011-PA APISU.ACYPI45012-PA APISU.ACYPI45015-PA APISU.ACYPI45016-PA APISU.ACYPI45048-PA APISU.ACYPI45053-PA APISU.ACYPI45065-PA APISU.ACYPI45069-PA APISU.ACYPI45108-PA APISU.ACYPI45118-PA APISU.ACYPI45152-PA APISU.ACYPI45209-PA APISU.ACYPI45216-PA APISU.ACYPI45241-PA APISU.ACYPI45275-PA APISU.ACYPI45336-PA APISU.ACYPI45337-PA APISU.ACYPI45341-PA APISU.ACYPI45363-PA APISU.ACYPI45394-PA APISU.ACYPI45424-PA APISU.ACYPI45425-PA APISU.ACYPI45436-PA APISU.ACYPI45495-PA APISU.ACYPI45497-PA APISU.ACYPI45498-PA APISU.ACYPI45530-PA APISU.ACYPI45557-PA APISU.ACYPI45558-PA APISU.ACYPI45669-PA APISU.ACYPI45681-PA APISU.ACYPI45701-PA APISU.ACYPI45703-PA APISU.ACYPI45799-PA APISU.ACYPI45903-PA APISU.ACYPI45917-PA APISU.ACYPI45943-PA APISU.ACYPI45971-PA APISU.ACYPI45993-PA APISU.ACYPI46021-PA APISU.ACYPI46030-PA APISU.ACYPI46051-PA APISU.ACYPI46132-PA APISU.ACYPI46139-PA APISU.ACYPI46171-PA APISU.ACYPI46174-PA APISU.ACYPI46175-PA APISU.ACYPI46230-PA APISU.ACYPI46259-PA APISU.ACYPI46282-PA APISU.ACYPI46297-PA APISU.ACYPI46301-PA APISU.ACYPI46305-PA APISU.ACYPI46330-PA APISU.ACYPI46366-PA APISU.ACYPI46367-PA APISU.ACYPI46389-PA APISU.ACYPI46406-PA APISU.ACYPI46415-PA APISU.ACYPI46502-PA APISU.ACYPI46506-PA APISU.ACYPI46511-PA APISU.ACYPI46559-PA APISU.ACYPI46605-PA APISU.ACYPI46613-PA APISU.ACYPI46725-PA APISU.ACYPI46806-PA APISU.ACYPI46944-PA APISU.ACYPI46996-PA APISU.ACYPI47033-PA APISU.ACYPI47069-PA APISU.ACYPI47088-PA APISU.ACYPI47151-PA APISU.ACYPI47162-PA APISU.ACYPI47195-PA APISU.ACYPI47270-PA APISU.ACYPI47271-PA APISU.ACYPI47442-PA APISU.ACYPI47460-PA APISU.ACYPI47492-PA APISU.ACYPI47502-PA APISU.ACYPI47533-PA APISU.ACYPI47580-PA APISU.ACYPI47591-PA APISU.ACYPI47610-PA APISU.ACYPI47617-PA APISU.ACYPI47618-PA APISU.ACYPI47620-PA APISU.ACYPI47622-PA APISU.ACYPI47625-PA APISU.ACYPI47681-PA APISU.ACYPI47816-PA APISU.ACYPI47841-PA APISU.ACYPI47906-PA APISU.ACYPI47942-PA APISU.ACYPI47963-PA APISU.ACYPI48017-PA APISU.ACYPI48020-PA APISU.ACYPI48021-PA APISU.ACYPI48064-PA APISU.ACYPI48065-PA APISU.ACYPI48066-PA APISU.ACYPI48073-PA APISU.ACYPI48074-PA APISU.ACYPI48214-PA APISU.ACYPI48223-PA APISU.ACYPI48237-PA APISU.ACYPI48258-PA APISU.ACYPI48301-PA APISU.ACYPI48344-PA APISU.ACYPI48349-PA APISU.ACYPI48445-PA APISU.ACYPI48449-PA APISU.ACYPI48586-PA APISU.ACYPI48602-PA APISU.ACYPI48636-PA APISU.ACYPI48663-PA APISU.ACYPI48684-PA APISU.ACYPI48698-PA APISU.ACYPI48699-PA APISU.ACYPI48700-PA APISU.ACYPI48746-PA APISU.ACYPI48790-PA APISU.ACYPI48807-PA APISU.ACYPI48911-PA APISU.ACYPI48939-PA APISU.ACYPI48968-PA APISU.ACYPI49018-PA APISU.ACYPI49086-PA APISU.ACYPI49124-PA APISU.ACYPI49151-PA APISU.ACYPI49176-PA APISU.ACYPI49228-PA APISU.ACYPI49256-PA APISU.ACYPI49261-PA APISU.ACYPI49263-PA APISU.ACYPI49316-PA APISU.ACYPI49317-PA APISU.ACYPI49338-PA APISU.ACYPI49351-PA APISU.ACYPI49380-PA APISU.ACYPI49425-PA APISU.ACYPI49447-PA APISU.ACYPI49462-PA APISU.ACYPI49520-PA APISU.ACYPI49569-PA APISU.ACYPI49584-PA APISU.ACYPI49625-PA APISU.ACYPI49628-PA APISU.ACYPI49637-PA APISU.ACYPI49713-PA APISU.ACYPI49723-PA APISU.ACYPI49749-PA APISU.ACYPI49800-PA APISU.ACYPI49808-PA APISU.ACYPI49863-PA APISU.ACYPI49867-PA APISU.ACYPI49969-PA APISU.ACYPI49971-PA APISU.ACYPI50002-PA APISU.ACYPI50005-PA APISU.ACYPI50006-PA APISU.ACYPI50055-PA APISU.ACYPI50065-PA APISU.ACYPI50076-PA APISU.ACYPI50110-PA APISU.ACYPI50114-PA APISU.ACYPI50124-PA APISU.ACYPI50126-PA APISU.ACYPI50204-PA APISU.ACYPI50216-PA APISU.ACYPI50219-PA APISU.ACYPI50269-PA APISU.ACYPI50381-PA APISU.ACYPI50431-PA APISU.ACYPI50443-PA APISU.ACYPI50498-PA APISU.ACYPI50587-PA APISU.ACYPI50609-PA APISU.ACYPI50709-PA APISU.ACYPI50742-PA APISU.ACYPI50780-PA APISU.ACYPI50819-PA APISU.ACYPI50829-PA APISU.ACYPI50848-PA APISU.ACYPI50849-PA APISU.ACYPI50859-PA APISU.ACYPI50906-PA APISU.ACYPI50931-PA APISU.ACYPI50935-PA APISU.ACYPI51030-PA APISU.ACYPI51063-PA APISU.ACYPI51129-PA APISU.ACYPI51145-PA APISU.ACYPI51187-PA APISU.ACYPI51196-PA APISU.ACYPI51215-PA APISU.ACYPI51233-PA APISU.ACYPI51235-PA APISU.ACYPI51268-PA APISU.ACYPI51298-PA APISU.ACYPI51329-PA APISU.ACYPI51377-PA APISU.ACYPI51457-PA APISU.ACYPI51468-PA APISU.ACYPI51480-PA APISU.ACYPI51505-PA APISU.ACYPI51546-PA APISU.ACYPI51551-PA APISU.ACYPI51580-PA APISU.ACYPI51624-PA APISU.ACYPI51638-PA APISU.ACYPI51675-PA APISU.ACYPI51706-PA APISU.ACYPI51708-PA APISU.ACYPI51715-PA APISU.ACYPI51772-PA APISU.ACYPI51797-PA APISU.ACYPI51845-PA APISU.ACYPI51903-PA APISU.ACYPI51963-PA APISU.ACYPI52006-PA APISU.ACYPI52228-PA APISU.ACYPI52229-PA APISU.ACYPI52244-PA APISU.ACYPI52246-PA APISU.ACYPI52295-PA APISU.ACYPI52358-PA APISU.ACYPI52480-PA APISU.ACYPI52533-PA APISU.ACYPI52577-PA APISU.ACYPI52595-PA APISU.ACYPI52653-PA APISU.ACYPI52654-PA APISU.ACYPI52662-PA APISU.ACYPI52665-PA APISU.ACYPI52706-PA APISU.ACYPI52731-PA APISU.ACYPI52751-PA APISU.ACYPI52760-PA APISU.ACYPI52761-PA APISU.ACYPI52785-PA APISU.ACYPI52840-PA APISU.ACYPI52857-PA APISU.ACYPI52921-PA APISU.ACYPI52922-PA APISU.ACYPI52936-PA APISU.ACYPI52954-PA APISU.ACYPI52964-PA APISU.ACYPI53061-PA APISU.ACYPI53080-PA APISU.ACYPI53118-PA APISU.ACYPI53216-PA APISU.ACYPI53217-PA APISU.ACYPI53245-PA APISU.ACYPI53297-PA APISU.ACYPI53307-PA APISU.ACYPI53311-PA APISU.ACYPI53313-PA APISU.ACYPI53463-PA APISU.ACYPI53464-PA APISU.ACYPI53560-PA APISU.ACYPI53562-PA APISU.ACYPI53601-PA APISU.ACYPI53604-PA APISU.ACYPI53616-PA APISU.ACYPI53652-PA APISU.ACYPI53721-PA APISU.ACYPI53820-PA APISU.ACYPI53832-PA APISU.ACYPI53842-PA APISU.ACYPI53880-PA APISU.ACYPI53943-PA APISU.ACYPI53944-PA APISU.ACYPI53945-PA APISU.ACYPI53979-PA APISU.ACYPI53992-PA APISU.ACYPI53996-PA APISU.ACYPI54049-PA APISU.ACYPI54074-PA APISU.ACYPI54093-PA APISU.ACYPI54095-PA APISU.ACYPI54123-PA APISU.ACYPI54152-PA APISU.ACYPI54158-PA APISU.ACYPI54164-PA APISU.ACYPI54165-PA APISU.ACYPI54239-PA APISU.ACYPI54261-PA APISU.ACYPI54264-PA APISU.ACYPI54266-PA APISU.ACYPI54298-PA APISU.ACYPI54303-PA APISU.ACYPI54306-PA APISU.ACYPI54344-PA APISU.ACYPI54348-PA APISU.ACYPI54351-PA APISU.ACYPI54367-PA APISU.ACYPI54377-PA APISU.ACYPI54426-PA APISU.ACYPI54430-PA APISU.ACYPI54444-PA APISU.ACYPI54479-PA APISU.ACYPI54532-PA APISU.ACYPI54634-PA APISU.ACYPI54635-PA APISU.ACYPI54732-PA APISU.ACYPI54733-PA APISU.ACYPI54743-PA APISU.ACYPI54772-PA APISU.ACYPI54794-PA APISU.ACYPI54889-PA APISU.ACYPI54893-PA APISU.ACYPI54901-PA APISU.ACYPI54927-PA APISU.ACYPI55016-PA APISU.ACYPI55019-PA APISU.ACYPI55026-PA APISU.ACYPI55094-PA APISU.ACYPI55119-PA APISU.ACYPI55126-PA APISU.ACYPI55133-PA APISU.ACYPI55159-PA APISU.ACYPI55185-PA APISU.ACYPI55186-PA APISU.ACYPI55195-PA APISU.ACYPI55209-PA APISU.ACYPI55251-PA APISU.ACYPI55253-PA APISU.ACYPI55259-PA APISU.ACYPI55287-PA APISU.ACYPI55296-PA APISU.ACYPI55324-PA APISU.ACYPI55358-PA APISU.ACYPI55380-PA APISU.ACYPI55401-PA APISU.ACYPI55418-PA APISU.ACYPI55476-PA APISU.ACYPI55486-PA APISU.ACYPI55502-PA APISU.ACYPI55592-PA APISU.ACYPI55725-PA APISU.ACYPI55750-PA APISU.ACYPI55761-PA APISU.ACYPI55764-PA APISU.ACYPI55781-PA APISU.ACYPI55786-PA APISU.ACYPI55789-PA APISU.ACYPI55825-PA APISU.ACYPI55841-PA APISU.ACYPI55919-PA APISU.ACYPI55947-PA APISU.ACYPI55980-PA APISU.ACYPI55981-PA APISU.ACYPI55994-PA APISU.ACYPI55997-PA APISU.ACYPI56007-PA APISU.ACYPI56008-PA APISU.ACYPI56064-PA APISU.ACYPI56066-PA APISU.ACYPI56075-PA APISU.ACYPI56112-PA APISU.ACYPI56113-PA APISU.ACYPI56151-PA APISU.ACYPI56192-PA APISU.ACYPI56208-PA APISU.ACYPI56309-PA APISU.ACYPI56312-PA APISU.ACYPI56313-PA APISU.ACYPI56314-PA APISU.ACYPI56315-PA APISU.ACYPI56319-PA APISU.ACYPI56369-PA APISU.ACYPI56370-PA APISU.ACYPI56511-PA APISU.ACYPI56535-PA APISU.ACYPI56539-PA APISU.ACYPI56541-PA APISU.ACYPI56547-PA APISU.ACYPI56570-PA ASUUM2.GS_00772 ASUUM2.GS_01659 ASUUM2.GS_02438 ASUUM2.GS_03188 ASUUM2.GS_09067 ASUUM2.GS_10714 ASUUM2.GS_12784 ASUUM2.GS_13057 ASUUM2.GS_17258 ASUUM2.GS_20099 ASUUM2.GS_20788 BMALA.Bm12982 BMALA.Bm3001 BMALA.Bm3711 BMALA.Bm4163b BMALA.Bm4403d BMALA.Bm4564 BMALA.Bm5290 BMALA.Bm6636 BMALA.Bm7938b BXYLO.BXY_0134000.1 BXYLO.BXY_0140800.1 BXYLO.BXY_0275200.1 BXYLO.BXY_0388400.1 BXYLO.BXY_0408300.1 BXYLO.BXY_0548500.1 BXYLO.BXY_0591400.1 BXYLO.BXY_0648200.1 BXYLO.BXY_0672100.1 BXYLO.BXY_0678900.1 BXYLO.BXY_0697500.1 BXYLO.BXY_0861900.1 BXYLO.BXY_0862100.1 BXYLO.BXY_0862400.1 BXYLO.BXY_0862500.1 BXYLO.BXY_0862600.1 BXYLO.BXY_0862700.1 BXYLO.BXY_0965200.1 BXYLO.BXY_1101400.1 BXYLO.BXY_1108700.1 BXYLO.BXY_1199200.1 BXYLO.BXY_1205300.1 BXYLO.BXY_1208400.1 BXYLO.BXY_1219200.1 BXYLO.BXY_1222500.1 BXYLO.BXY_1251600.1 BXYLO.BXY_1251700.1 BXYLO.BXY_1307200.1 BXYLO.BXY_1315200.1 BXYLO.BXY_1316100.1 BXYLO.BXY_1331100.1 BXYLO.BXY_1421100.1 BXYLO.BXY_1464300.1 BXYLO.BXY_1509200.1 BXYLO.BXY_1513100.1 BXYLO.BXY_1574100.1 CELEG.C07A9.10 CELEG.C07A9.13 CELEG.D1007.16 CELEG.F02E9.1 CELEG.F30F8.9b CELEG.F38E9.4 CELEG.F46G11.2 CELEG.F55A12.2c CELEG.F58G11.1a CELEG.H25P06.5 CELEG.H32C10.1a CELEG.R07G3.8 CELEG.T26G10.4 CELEG.W09C3.8 CELEG.Y48A6C.4 CELEG.Y61A9LA.9 CLECT.CLEC000043-PA CLECT.CLEC000198-PA CLECT.CLEC000199-PA CLECT.CLEC000234-PA CLECT.CLEC000281-PA CLECT.CLEC000331-PA CLECT.CLEC000386-PA CLECT.CLEC000493-PA CLECT.CLEC000506-PA CLECT.CLEC000507-PA CLECT.CLEC000606-PA CLECT.CLEC000632-PA CLECT.CLEC000732-PA CLECT.CLEC000822-PA CLECT.CLEC000954-PA CLECT.CLEC000962-PA CLECT.CLEC001036-PA CLECT.CLEC001045-PA CLECT.CLEC001046-PA CLECT.CLEC001115-PA CLECT.CLEC001133-PA CLECT.CLEC001308-PA CLECT.CLEC001337-PA CLECT.CLEC001355-PA CLECT.CLEC001403-PA CLECT.CLEC001428-PA CLECT.CLEC001429-PA CLECT.CLEC001464-PA CLECT.CLEC001616-PA CLECT.CLEC001664-PA CLECT.CLEC001674-PA CLECT.CLEC001675-PA CLECT.CLEC001680-PA CLECT.CLEC001696-PA CLECT.CLEC001703-PA CLECT.CLEC001781-PA CLECT.CLEC001937-PA CLECT.CLEC001942-PA CLECT.CLEC002268-PA CLECT.CLEC002282-PA CLECT.CLEC002286-PA CLECT.CLEC002361-PA CLECT.CLEC002400-PA CLECT.CLEC002430-PA CLECT.CLEC002447-PA CLECT.CLEC002578-PA CLECT.CLEC002579-PA CLECT.CLEC002597-PA CLECT.CLEC002642-PA CLECT.CLEC002652-PA CLECT.CLEC002711-PA CLECT.CLEC002729-PA CLECT.CLEC002734-PA CLECT.CLEC002782-PA CLECT.CLEC002798-PA CLECT.CLEC002909-PA CLECT.CLEC002938-PA CLECT.CLEC002947-PA CLECT.CLEC002971-PA CLECT.CLEC003155-PA CLECT.CLEC003187-PA CLECT.CLEC003221-PA CLECT.CLEC003222-PA CLECT.CLEC003380-PA CLECT.CLEC003411-PA CLECT.CLEC003412-PA CLECT.CLEC003434-PA CLECT.CLEC003630-PA CLECT.CLEC003682-PA CLECT.CLEC003700-PA CLECT.CLEC003794-PA CLECT.CLEC003839-PA CLECT.CLEC003849-PA CLECT.CLEC003855-PA CLECT.CLEC004029-PA CLECT.CLEC004030-PA CLECT.CLEC004100-PA CLECT.CLEC004104-PA CLECT.CLEC004242-PA CLECT.CLEC004243-PA CLECT.CLEC004272-PA CLECT.CLEC004299-PA CLECT.CLEC004329-PA CLECT.CLEC004338-PA CLECT.CLEC004341-PA CLECT.CLEC004343-PA CLECT.CLEC004344-PA CLECT.CLEC004418-PA CLECT.CLEC004548-PA CLECT.CLEC004571-PA CLECT.CLEC004572-PA CLECT.CLEC004592-PA CLECT.CLEC004593-PA CLECT.CLEC004596-PA CLECT.CLEC004603-PA CLECT.CLEC004690-PA CLECT.CLEC004725-PA CLECT.CLEC004803-PA CLECT.CLEC004809-PA CLECT.CLEC004810-PA CLECT.CLEC004816-PA CLECT.CLEC004841-PA CLECT.CLEC004849-PA CLECT.CLEC004900-PA CLECT.CLEC004918-PA CLECT.CLEC005024-PA CLECT.CLEC005052-PA CLECT.CLEC005074-PA CLECT.CLEC005184-PA CLECT.CLEC005201-PA CLECT.CLEC005251-PA CLECT.CLEC005312-PA CLECT.CLEC005322-PA CLECT.CLEC005348-PA CLECT.CLEC005369-PA CLECT.CLEC005401-PA CLECT.CLEC005517-PA CLECT.CLEC005526-PA CLECT.CLEC005555-PA CLECT.CLEC005617-PA CLECT.CLEC005711-PA CLECT.CLEC005874-PA CLECT.CLEC005875-PA CLECT.CLEC005878-PA CLECT.CLEC005908-PA CLECT.CLEC006018-PA CLECT.CLEC006037-PA CLECT.CLEC006081-PA CLECT.CLEC006158-PA CLECT.CLEC006186-PA CLECT.CLEC006201-PA CLECT.CLEC006225-PA CLECT.CLEC006268-PA CLECT.CLEC006295-PA CLECT.CLEC006402-PA CLECT.CLEC006409-PA CLECT.CLEC006488-PA CLECT.CLEC006531-PA CLECT.CLEC006532-PA CLECT.CLEC006533-PA CLECT.CLEC006566-PA CLECT.CLEC006590-PA CLECT.CLEC006595-PA CLECT.CLEC006596-PA CLECT.CLEC006597-PA CLECT.CLEC006598-PA CLECT.CLEC006628-PA CLECT.CLEC006651-PA CLECT.CLEC006652-PA CLECT.CLEC006781-PA CLECT.CLEC006853-PA CLECT.CLEC006896-PA CLECT.CLEC006940-PA CLECT.CLEC006989-PA CLECT.CLEC007013-PA CLECT.CLEC007124-PA CLECT.CLEC007174-PA CLECT.CLEC007196-PA CLECT.CLEC007272-PA CLECT.CLEC007328-PA CLECT.CLEC007330-PA CLECT.CLEC007365-PA CLECT.CLEC007370-PA CLECT.CLEC007377-PA CLECT.CLEC007487-PA CLECT.CLEC007513-PA CLECT.CLEC007567-PA CLECT.CLEC007617-PA CLECT.CLEC007730-PA CLECT.CLEC007746-PA CLECT.CLEC007782-PA CLECT.CLEC007890-PA CLECT.CLEC007893-PA CLECT.CLEC007900-PA CLECT.CLEC007909-PA CLECT.CLEC007915-PA CLECT.CLEC007923-PA CLECT.CLEC007942-PA CLECT.CLEC008006-PA CLECT.CLEC008009-PA CLECT.CLEC008045-PA CLECT.CLEC008078-PA CLECT.CLEC008086-PA CLECT.CLEC008241-PA CLECT.CLEC008278-PA CLECT.CLEC008304-PA CLECT.CLEC008313-PA CLECT.CLEC008314-PA CLECT.CLEC008315-PA CLECT.CLEC008320-PA CLECT.CLEC008322-PA CLECT.CLEC008333-PA CLECT.CLEC008338-PA CLECT.CLEC008346-PA CLECT.CLEC008347-PA CLECT.CLEC008348-PA CLECT.CLEC008351-PA CLECT.CLEC008366-PA CLECT.CLEC008372-PA CLECT.CLEC008375-PA CLECT.CLEC008376-PA CLECT.CLEC008384-PA CLECT.CLEC008385-PA CLECT.CLEC008394-PA CLECT.CLEC008426-PA CLECT.CLEC008574-PA CLECT.CLEC008690-PA CLECT.CLEC008691-PA CLECT.CLEC008696-PA CLECT.CLEC008697-PA CLECT.CLEC008754-PA CLECT.CLEC008762-PA CLECT.CLEC008766-PA CLECT.CLEC008770-PA CLECT.CLEC008774-PA CLECT.CLEC008775-PA CLECT.CLEC008776-PA CLECT.CLEC008780-PA CLECT.CLEC008785-PA CLECT.CLEC008798-PA CLECT.CLEC008801-PA CLECT.CLEC008805-PA CLECT.CLEC008806-PA CLECT.CLEC008823-PA CLECT.CLEC008824-PA CLECT.CLEC008825-PA CLECT.CLEC008827-PA CLECT.CLEC008832-PA CLECT.CLEC008854-PA CLECT.CLEC008927-PA CLECT.CLEC008963-PA CLECT.CLEC008993-PA CLECT.CLEC009006-PA CLECT.CLEC009070-PA CLECT.CLEC009071-PA CLECT.CLEC009075-PA CLECT.CLEC009076-PA CLECT.CLEC009138-PA CLECT.CLEC009169-PA CLECT.CLEC009187-PA CLECT.CLEC009199-PA CLECT.CLEC009228-PA CLECT.CLEC009229-PA CLECT.CLEC009246-PA CLECT.CLEC009247-PA CLECT.CLEC009254-PA CLECT.CLEC009255-PA CLECT.CLEC009256-PA CLECT.CLEC009257-PA CLECT.CLEC009258-PA CLECT.CLEC009259-PA CLECT.CLEC009260-PA CLECT.CLEC009262-PA CLECT.CLEC009263-PA CLECT.CLEC009264-PA CLECT.CLEC009265-PA CLECT.CLEC009268-PA CLECT.CLEC009272-PA CLECT.CLEC009275-PA CLECT.CLEC009283-PA CLECT.CLEC009288-PA CLECT.CLEC009290-PA CLECT.CLEC009304-PA CLECT.CLEC009403-PA CLECT.CLEC009470-PA CLECT.CLEC009471-PA CLECT.CLEC009518-PA CLECT.CLEC009523-PA CLECT.CLEC009536-PA CLECT.CLEC009566-PA CLECT.CLEC009581-PA CLECT.CLEC009585-PA CLECT.CLEC009739-PA CLECT.CLEC009834-PA CLECT.CLEC009961-PA CLECT.CLEC009962-PA CLECT.CLEC009970-PA CLECT.CLEC010053-PA CLECT.CLEC010106-PA CLECT.CLEC010643-PA CLECT.CLEC010654-PA CLECT.CLEC010732-PA CLECT.CLEC010739-PA CLECT.CLEC010834-PA CLECT.CLEC010842-PA CLECT.CLEC010945-PA CLECT.CLEC011029-PA CLECT.CLEC011034-PA CLECT.CLEC011036-PA CLECT.CLEC011082-PA CLECT.CLEC011125-PA CLECT.CLEC011166-PA CLECT.CLEC011207-PA CLECT.CLEC011244-PA CLECT.CLEC011283-PA CLECT.CLEC011290-PA CLECT.CLEC011294-PA CLECT.CLEC011295-PA CLECT.CLEC011296-PA CLECT.CLEC011297-PA CLECT.CLEC011298-PA CLECT.CLEC011307-PA CLECT.CLEC011309-PA CLECT.CLEC011398-PA CLECT.CLEC011430-PA CLECT.CLEC011495-PA CLECT.CLEC011556-PA CLECT.CLEC011633-PA CLECT.CLEC011688-PA CLECT.CLEC011760-PA CLECT.CLEC011774-PA CLECT.CLEC011780-PA CLECT.CLEC011819-PA CLECT.CLEC011820-PA CLECT.CLEC011824-PA CLECT.CLEC011927-PA CLECT.CLEC012018-PA CLECT.CLEC012043-PA CLECT.CLEC012046-PA CLECT.CLEC012172-PA CLECT.CLEC012178-PA CLECT.CLEC012230-PA CLECT.CLEC012255-PA CLECT.CLEC012328-PA CLECT.CLEC012338-PA CLECT.CLEC012361-PA CLECT.CLEC012372-PA CLECT.CLEC012381-PA CLECT.CLEC012396-PA CLECT.CLEC012541-PA CLECT.CLEC012655-PA CLECT.CLEC012665-PA CLECT.CLEC012674-PA CLECT.CLEC012701-PA CLECT.CLEC012715-PA CLECT.CLEC012817-PA CLECT.CLEC013014-PA CLECT.CLEC013075-PA CLECT.CLEC013111-PA CLECT.CLEC013113-PA CLECT.CLEC013162-PA CLECT.CLEC013180-PA CLECT.CLEC013181-PA CLECT.CLEC013182-PA CLECT.CLEC013185-PA CLECT.CLEC013207-PA CLECT.CLEC013269-PA CLECT.CLEC013270-PA CLECT.CLEC013274-PA CLECT.CLEC013283-PA CLECT.CLEC013293-PA CLECT.CLEC013299-PA CLECT.CLEC013303-PA CLECT.CLEC013304-PA CLECT.CLEC013306-PA CLECT.CLEC013308-PA CLECT.CLEC013321-PA CLECT.CLEC013358-PA CLECT.CLEC013376-PA CLECT.CLEC013384-PA CLECT.CLEC013493-PA CLECT.CLEC013603-PA CLECT.CLEC013628-PA CLECT.CLEC013629-PA CLECT.CLEC013630-PA CLECT.CLEC013632-PA CLECT.CLEC013635-PA CLECT.CLEC013638-PA CLECT.CLEC013668-PA CLECT.CLEC013860-PA CLECT.CLEC013861-PA CLECT.CLEC013871-PA CLECT.CLEC013907-PA CLECT.CLEC013952-PA CTELE.CapteP100387 CTELE.CapteP100390 CTELE.CapteP100436 CTELE.CapteP100437 CTELE.CapteP100582 CTELE.CapteP100721 CTELE.CapteP101198 CTELE.CapteP101426 CTELE.CapteP101654 CTELE.CapteP101700 CTELE.CapteP101776 CTELE.CapteP102040 CTELE.CapteP102411 CTELE.CapteP102441 CTELE.CapteP102589 CTELE.CapteP102619 CTELE.CapteP102687 CTELE.CapteP102792 CTELE.CapteP104355 CTELE.CapteP104360 CTELE.CapteP104428 CTELE.CapteP104682 CTELE.CapteP105044 CTELE.CapteP105815 CTELE.CapteP105829 CTELE.CapteP106046 CTELE.CapteP106103 CTELE.CapteP106261 CTELE.CapteP106292 CTELE.CapteP106932 CTELE.CapteP108009 CTELE.CapteP108227 CTELE.CapteP108305 CTELE.CapteP108759 CTELE.CapteP108955 CTELE.CapteP109253 CTELE.CapteP110058 CTELE.CapteP110310 CTELE.CapteP110752 CTELE.CapteP111013 CTELE.CapteP111494 CTELE.CapteP111681 CTELE.CapteP111872 CTELE.CapteP112429 CTELE.CapteP112446 CTELE.CapteP112589 CTELE.CapteP112710 CTELE.CapteP112995 CTELE.CapteP113272 CTELE.CapteP113293 CTELE.CapteP113590 CTELE.CapteP113685 CTELE.CapteP113807 CTELE.CapteP114997 CTELE.CapteP115178 CTELE.CapteP115224 CTELE.CapteP116010 CTELE.CapteP116447 CTELE.CapteP116548 CTELE.CapteP116848 CTELE.CapteP116911 CTELE.CapteP117266 CTELE.CapteP117318 CTELE.CapteP117399 CTELE.CapteP117799 CTELE.CapteP118121 CTELE.CapteP118401 CTELE.CapteP118408 CTELE.CapteP118842 CTELE.CapteP119065 CTELE.CapteP119119 CTELE.CapteP119324 CTELE.CapteP119657 CTELE.CapteP120047 CTELE.CapteP120632 CTELE.CapteP120937 CTELE.CapteP122685 CTELE.CapteP122919 CTELE.CapteP123195 CTELE.CapteP123379 CTELE.CapteP123827 CTELE.CapteP123912 CTELE.CapteP125498 CTELE.CapteP125500 CTELE.CapteP125732 CTELE.CapteP125812 CTELE.CapteP125914 CTELE.CapteP126219 CTELE.CapteP126656 CTELE.CapteP127392 CTELE.CapteP127521 CTELE.CapteP128028 CTELE.CapteP128188 CTELE.CapteP128409 CTELE.CapteP129236 CTELE.CapteP129395 CTELE.CapteP129624 CTELE.CapteP129712 CTELE.CapteP129928 CTELE.CapteP130000 CTELE.CapteP130321 CTELE.CapteP130580 CTELE.CapteP131188 CTELE.CapteP131290 CTELE.CapteP132558 CTELE.CapteP132649 CTELE.CapteP132690 CTELE.CapteP132979 CTELE.CapteP133593 CTELE.CapteP133663 CTELE.CapteP133936 CTELE.CapteP134057 CTELE.CapteP134085 CTELE.CapteP134200 CTELE.CapteP134727 CTELE.CapteP134728 CTELE.CapteP134943 CTELE.CapteP135053 CTELE.CapteP135236 CTELE.CapteP135353 CTELE.CapteP135689 CTELE.CapteP135720 CTELE.CapteP135849 CTELE.CapteP136279 CTELE.CapteP136390 CTELE.CapteP136707 CTELE.CapteP138148 CTELE.CapteP138218 CTELE.CapteP138222 CTELE.CapteP138453 CTELE.CapteP138456 CTELE.CapteP138552 CTELE.CapteP139088 CTELE.CapteP139106 CTELE.CapteP139171 CTELE.CapteP139563 CTELE.CapteP139638 CTELE.CapteP139824 CTELE.CapteP140226 CTELE.CapteP140253 CTELE.CapteP140334 CTELE.CapteP140502 CTELE.CapteP140507 CTELE.CapteP140877 CTELE.CapteP140977 CTELE.CapteP140984 CTELE.CapteP141388 CTELE.CapteP141814 CTELE.CapteP142078 CTELE.CapteP142332 CTELE.CapteP142745 CTELE.CapteP142788 CTELE.CapteP143637 CTELE.CapteP143676 CTELE.CapteP144092 CTELE.CapteP144484 CTELE.CapteP144660 CTELE.CapteP144895 CTELE.CapteP145042 CTELE.CapteP145416 CTELE.CapteP145511 CTELE.CapteP145770 CTELE.CapteP145916 CTELE.CapteP145963 CTELE.CapteP146095 CTELE.CapteP146177 CTELE.CapteP146545 CTELE.CapteP146744 CTELE.CapteP146759 CTELE.CapteP146789 CTELE.CapteP147364 CTELE.CapteP147654 CTELE.CapteP147673 CTELE.CapteP148019 CTELE.CapteP159180 CTELE.CapteP175726 CTELE.CapteP184839 CTELE.CapteP184957 CTELE.CapteP184962 CTELE.CapteP185040 CTELE.CapteP185083 CTELE.CapteP185165 CTELE.CapteP185280 CTELE.CapteP185446 CTELE.CapteP185542 CTELE.CapteP185599 CTELE.CapteP185702 CTELE.CapteP185844 CTELE.CapteP185934 CTELE.CapteP185943 CTELE.CapteP185992 CTELE.CapteP186063 CTELE.CapteP186166 CTELE.CapteP186251 CTELE.CapteP186252 CTELE.CapteP186360 CTELE.CapteP186366 CTELE.CapteP186385 CTELE.CapteP186404 CTELE.CapteP186474 CTELE.CapteP186491 CTELE.CapteP186612 CTELE.CapteP186615 CTELE.CapteP186618 CTELE.CapteP186629 CTELE.CapteP186638 CTELE.CapteP186693 CTELE.CapteP186743 CTELE.CapteP186774 CTELE.CapteP186807 CTELE.CapteP186820 CTELE.CapteP186932 CTELE.CapteP186948 CTELE.CapteP187040 CTELE.CapteP187064 CTELE.CapteP187068 CTELE.CapteP187094 CTELE.CapteP187112 CTELE.CapteP187183 CTELE.CapteP187399 CTELE.CapteP187573 CTELE.CapteP187578 CTELE.CapteP187673 CTELE.CapteP187702 CTELE.CapteP187707 CTELE.CapteP187709 CTELE.CapteP187769 CTELE.CapteP187805 CTELE.CapteP188033 CTELE.CapteP188066 CTELE.CapteP188332 CTELE.CapteP188513 CTELE.CapteP188524 CTELE.CapteP188598 CTELE.CapteP188630 CTELE.CapteP188659 CTELE.CapteP188756 CTELE.CapteP188762 CTELE.CapteP188829 CTELE.CapteP189154 CTELE.CapteP189161 CTELE.CapteP189216 CTELE.CapteP189228 CTELE.CapteP189285 CTELE.CapteP189389 CTELE.CapteP189395 CTELE.CapteP189402 CTELE.CapteP189455 CTELE.CapteP189479 CTELE.CapteP189525 CTELE.CapteP189635 CTELE.CapteP189636 CTELE.CapteP189659 CTELE.CapteP189679 CTELE.CapteP189680 CTELE.CapteP189684 CTELE.CapteP189690 CTELE.CapteP189741 CTELE.CapteP189750 CTELE.CapteP189822 CTELE.CapteP189884 CTELE.CapteP189891 CTELE.CapteP189893 CTELE.CapteP189935 CTELE.CapteP189945 CTELE.CapteP189951 CTELE.CapteP190031 CTELE.CapteP190336 CTELE.CapteP190337 CTELE.CapteP190348 CTELE.CapteP190388 CTELE.CapteP190539 CTELE.CapteP190561 CTELE.CapteP190585 CTELE.CapteP190649 CTELE.CapteP190666 CTELE.CapteP190784 CTELE.CapteP190789 CTELE.CapteP190798 CTELE.CapteP190799 CTELE.CapteP190945 CTELE.CapteP190949 CTELE.CapteP190968 CTELE.CapteP191013 CTELE.CapteP191015 CTELE.CapteP191048 CTELE.CapteP191157 CTELE.CapteP191164 CTELE.CapteP191199 CTELE.CapteP191270 CTELE.CapteP191331 CTELE.CapteP191405 CTELE.CapteP191421 CTELE.CapteP191432 CTELE.CapteP191435 CTELE.CapteP191467 CTELE.CapteP191532 CTELE.CapteP191632 CTELE.CapteP191784 CTELE.CapteP191973 CTELE.CapteP191983 CTELE.CapteP192058 CTELE.CapteP192067 CTELE.CapteP192072 CTELE.CapteP192087 CTELE.CapteP192127 CTELE.CapteP192129 CTELE.CapteP192185 CTELE.CapteP192263 CTELE.CapteP192351 CTELE.CapteP192372 CTELE.CapteP192382 CTELE.CapteP192628 CTELE.CapteP192630 CTELE.CapteP192655 CTELE.CapteP192870 CTELE.CapteP192879 CTELE.CapteP192899 CTELE.CapteP192996 CTELE.CapteP193066 CTELE.CapteP193101 CTELE.CapteP193218 CTELE.CapteP193233 CTELE.CapteP193286 CTELE.CapteP193350 CTELE.CapteP193412 CTELE.CapteP193527 CTELE.CapteP193561 CTELE.CapteP193619 CTELE.CapteP193679 CTELE.CapteP193695 CTELE.CapteP193703 CTELE.CapteP193728 CTELE.CapteP193822 CTELE.CapteP193823 CTELE.CapteP193997 CTELE.CapteP194032 CTELE.CapteP194054 CTELE.CapteP194072 CTELE.CapteP194095 CTELE.CapteP194122 CTELE.CapteP194123 CTELE.CapteP194159 CTELE.CapteP194198 CTELE.CapteP194290 CTELE.CapteP194305 CTELE.CapteP194337 CTELE.CapteP194659 CTELE.CapteP194665 CTELE.CapteP194765 CTELE.CapteP194789 CTELE.CapteP194882 CTELE.CapteP195068 CTELE.CapteP195192 CTELE.CapteP195197 CTELE.CapteP195219 CTELE.CapteP195397 CTELE.CapteP195475 CTELE.CapteP195477 CTELE.CapteP195487 CTELE.CapteP195635 CTELE.CapteP195762 CTELE.CapteP195763 CTELE.CapteP195903 CTELE.CapteP195965 CTELE.CapteP195966 CTELE.CapteP196015 CTELE.CapteP196091 CTELE.CapteP196126 CTELE.CapteP196148 CTELE.CapteP196282 CTELE.CapteP196290 CTELE.CapteP196306 CTELE.CapteP196395 CTELE.CapteP196519 CTELE.CapteP196521 CTELE.CapteP196528 CTELE.CapteP196529 CTELE.CapteP196530 CTELE.CapteP196561 CTELE.CapteP196659 CTELE.CapteP196690 CTELE.CapteP196748 CTELE.CapteP196773 CTELE.CapteP197074 CTELE.CapteP197082 CTELE.CapteP197153 CTELE.CapteP197165 CTELE.CapteP197199 CTELE.CapteP197206 CTELE.CapteP197338 CTELE.CapteP197363 CTELE.CapteP197462 CTELE.CapteP197526 CTELE.CapteP197577 CTELE.CapteP197602 CTELE.CapteP197727 CTELE.CapteP197873 CTELE.CapteP197993 CTELE.CapteP198057 CTELE.CapteP198214 CTELE.CapteP198361 CTELE.CapteP198468 CTELE.CapteP198534 CTELE.CapteP198560 CTELE.CapteP198592 CTELE.CapteP198627 CTELE.CapteP198633 CTELE.CapteP198879 CTELE.CapteP198911 CTELE.CapteP198953 CTELE.CapteP199026 CTELE.CapteP199165 CTELE.CapteP199193 CTELE.CapteP199247 CTELE.CapteP199286 CTELE.CapteP199295 CTELE.CapteP199384 CTELE.CapteP199400 CTELE.CapteP199401 CTELE.CapteP199482 CTELE.CapteP199617 CTELE.CapteP199640 CTELE.CapteP199658 CTELE.CapteP199668 CTELE.CapteP199780 CTELE.CapteP199806 CTELE.CapteP199807 CTELE.CapteP199818 CTELE.CapteP199827 CTELE.CapteP200006 CTELE.CapteP200020 CTELE.CapteP200050 CTELE.CapteP200079 CTELE.CapteP200095 CTELE.CapteP200106 CTELE.CapteP200258 CTELE.CapteP200270 CTELE.CapteP200271 CTELE.CapteP200374 CTELE.CapteP200375 CTELE.CapteP200378 CTELE.CapteP200457 CTELE.CapteP200496 CTELE.CapteP200532 CTELE.CapteP200542 CTELE.CapteP200593 CTELE.CapteP200605 CTELE.CapteP20061 CTELE.CapteP200665 CTELE.CapteP200690 CTELE.CapteP200755 CTELE.CapteP200773 CTELE.CapteP200865 CTELE.CapteP200879 CTELE.CapteP200952 CTELE.CapteP200996 CTELE.CapteP201003 CTELE.CapteP201086 CTELE.CapteP201116 CTELE.CapteP201171 CTELE.CapteP201174 CTELE.CapteP201205 CTELE.CapteP201232 CTELE.CapteP201255 CTELE.CapteP201265 CTELE.CapteP201282 CTELE.CapteP201324 CTELE.CapteP201325 CTELE.CapteP201370 CTELE.CapteP201424 CTELE.CapteP201437 CTELE.CapteP201475 CTELE.CapteP201517 CTELE.CapteP201518 CTELE.CapteP201547 CTELE.CapteP201669 CTELE.CapteP201698 CTELE.CapteP201798 CTELE.CapteP201830 CTELE.CapteP201842 CTELE.CapteP201871 CTELE.CapteP201882 CTELE.CapteP201950 CTELE.CapteP201977 CTELE.CapteP201987 CTELE.CapteP202184 CTELE.CapteP202255 CTELE.CapteP202275 CTELE.CapteP202285 CTELE.CapteP202466 CTELE.CapteP202476 CTELE.CapteP202515 CTELE.CapteP202519 CTELE.CapteP202532 CTELE.CapteP202669 CTELE.CapteP202670 CTELE.CapteP202692 CTELE.CapteP202695 CTELE.CapteP202762 CTELE.CapteP202777 CTELE.CapteP202791 CTELE.CapteP202827 CTELE.CapteP202879 CTELE.CapteP203092 CTELE.CapteP203287 CTELE.CapteP203297 CTELE.CapteP203488 CTELE.CapteP203500 CTELE.CapteP203584 CTELE.CapteP203729 CTELE.CapteP203759 CTELE.CapteP204203 CTELE.CapteP204255 CTELE.CapteP204257 CTELE.CapteP204342 CTELE.CapteP204376 CTELE.CapteP204408 CTELE.CapteP204517 CTELE.CapteP204520 CTELE.CapteP204550 CTELE.CapteP204551 CTELE.CapteP204665 CTELE.CapteP204672 CTELE.CapteP204841 CTELE.CapteP204868 CTELE.CapteP205025 CTELE.CapteP205090 CTELE.CapteP205388 CTELE.CapteP205624 CTELE.CapteP205716 CTELE.CapteP205774 CTELE.CapteP205817 CTELE.CapteP205841 CTELE.CapteP205932 CTELE.CapteP206036 CTELE.CapteP206152 CTELE.CapteP206174 CTELE.CapteP206211 CTELE.CapteP206223 CTELE.CapteP206224 CTELE.CapteP206267 CTELE.CapteP206279 CTELE.CapteP206364 CTELE.CapteP206495 CTELE.CapteP206615 CTELE.CapteP206647 CTELE.CapteP206786 CTELE.CapteP206814 CTELE.CapteP206855 CTELE.CapteP206880 CTELE.CapteP206918 CTELE.CapteP206947 CTELE.CapteP207009 CTELE.CapteP207018 CTELE.CapteP207145 CTELE.CapteP207147 CTELE.CapteP207160 CTELE.CapteP207204 CTELE.CapteP207274 CTELE.CapteP207308 CTELE.CapteP207309 CTELE.CapteP207329 CTELE.CapteP207420 CTELE.CapteP207491 CTELE.CapteP207616 CTELE.CapteP207630 CTELE.CapteP207847 CTELE.CapteP207934 CTELE.CapteP207972 CTELE.CapteP207974 CTELE.CapteP208009 CTELE.CapteP208100 CTELE.CapteP208108 CTELE.CapteP208196 CTELE.CapteP208217 CTELE.CapteP208256 CTELE.CapteP208272 CTELE.CapteP208273 CTELE.CapteP208289 CTELE.CapteP208341 CTELE.CapteP208525 CTELE.CapteP208532 CTELE.CapteP208552 CTELE.CapteP208597 CTELE.CapteP208705 CTELE.CapteP208793 CTELE.CapteP208803 CTELE.CapteP208902 CTELE.CapteP208903 CTELE.CapteP208927 CTELE.CapteP208944 CTELE.CapteP208963 CTELE.CapteP209107 CTELE.CapteP209156 CTELE.CapteP209188 CTELE.CapteP209210 CTELE.CapteP209215 CTELE.CapteP209336 CTELE.CapteP209363 CTELE.CapteP209381 CTELE.CapteP209415 CTELE.CapteP209432 CTELE.CapteP209437 CTELE.CapteP209476 CTELE.CapteP209499 CTELE.CapteP209676 CTELE.CapteP209936 CTELE.CapteP209938 CTELE.CapteP209955 CTELE.CapteP210004 CTELE.CapteP210021 CTELE.CapteP210062 CTELE.CapteP210132 CTELE.CapteP210164 CTELE.CapteP210230 CTELE.CapteP210338 CTELE.CapteP210495 CTELE.CapteP210518 CTELE.CapteP210628 CTELE.CapteP210712 CTELE.CapteP210815 CTELE.CapteP210904 CTELE.CapteP210921 CTELE.CapteP210967 CTELE.CapteP211070 CTELE.CapteP211086 CTELE.CapteP211145 CTELE.CapteP211154 CTELE.CapteP211161 CTELE.CapteP211238 CTELE.CapteP211258 CTELE.CapteP211259 CTELE.CapteP211388 CTELE.CapteP211426 CTELE.CapteP211458 CTELE.CapteP211478 CTELE.CapteP211532 CTELE.CapteP211592 CTELE.CapteP211614 CTELE.CapteP211793 CTELE.CapteP211816 CTELE.CapteP211820 CTELE.CapteP211821 CTELE.CapteP211869 CTELE.CapteP211872 CTELE.CapteP211968 CTELE.CapteP211993 CTELE.CapteP212014 CTELE.CapteP212104 CTELE.CapteP212105 CTELE.CapteP212177 CTELE.CapteP212358 CTELE.CapteP212418 CTELE.CapteP212442 CTELE.CapteP212467 CTELE.CapteP212536 CTELE.CapteP212623 CTELE.CapteP212630 CTELE.CapteP212739 CTELE.CapteP213055 CTELE.CapteP213070 CTELE.CapteP213104 CTELE.CapteP213118 CTELE.CapteP213183 CTELE.CapteP213191 CTELE.CapteP213211 CTELE.CapteP213462 CTELE.CapteP213526 CTELE.CapteP213533 CTELE.CapteP213697 CTELE.CapteP213712 CTELE.CapteP213776 CTELE.CapteP213856 CTELE.CapteP213897 CTELE.CapteP213918 CTELE.CapteP213938 CTELE.CapteP214175 CTELE.CapteP214201 CTELE.CapteP214235 CTELE.CapteP214386 CTELE.CapteP214477 CTELE.CapteP214513 CTELE.CapteP214544 CTELE.CapteP214546 CTELE.CapteP214592 CTELE.CapteP214601 CTELE.CapteP214663 CTELE.CapteP214694 CTELE.CapteP214726 CTELE.CapteP214732 CTELE.CapteP214733 CTELE.CapteP214809 CTELE.CapteP214982 CTELE.CapteP214995 CTELE.CapteP215018 CTELE.CapteP215116 CTELE.CapteP215190 CTELE.CapteP215202 CTELE.CapteP215214 CTELE.CapteP215248 CTELE.CapteP215327 CTELE.CapteP215372 CTELE.CapteP215477 CTELE.CapteP215677 CTELE.CapteP215705 CTELE.CapteP215706 CTELE.CapteP215777 CTELE.CapteP215814 CTELE.CapteP215833 CTELE.CapteP215870 CTELE.CapteP215928 CTELE.CapteP216043 CTELE.CapteP216177 CTELE.CapteP216332 CTELE.CapteP216621 CTELE.CapteP216698 CTELE.CapteP216736 CTELE.CapteP216780 CTELE.CapteP216781 CTELE.CapteP216906 CTELE.CapteP216954 CTELE.CapteP217086 CTELE.CapteP217120 CTELE.CapteP217139 CTELE.CapteP217144 CTELE.CapteP217153 CTELE.CapteP217168 CTELE.CapteP217226 CTELE.CapteP217279 CTELE.CapteP217291 CTELE.CapteP217334 CTELE.CapteP217395 CTELE.CapteP217397 CTELE.CapteP217587 CTELE.CapteP217622 CTELE.CapteP217754 CTELE.CapteP217768 CTELE.CapteP217778 CTELE.CapteP217781 CTELE.CapteP217816 CTELE.CapteP217934 CTELE.CapteP218046 CTELE.CapteP218103 CTELE.CapteP218127 CTELE.CapteP218176 CTELE.CapteP218179 CTELE.CapteP218215 CTELE.CapteP218223 CTELE.CapteP218368 CTELE.CapteP218425 CTELE.CapteP218501 CTELE.CapteP218505 CTELE.CapteP218559 CTELE.CapteP218628 CTELE.CapteP218680 CTELE.CapteP218709 CTELE.CapteP218857 CTELE.CapteP219452 CTELE.CapteP219461 CTELE.CapteP221035 CTELE.CapteP222606 CTELE.CapteP222764 CTELE.CapteP222798 CTELE.CapteP223024 CTELE.CapteP223229 CTELE.CapteP223382 CTELE.CapteP223403 CTELE.CapteP224050 CTELE.CapteP224115 CTELE.CapteP224783 CTELE.CapteP224935 CTELE.CapteP227696 CTELE.CapteP227708 CTELE.CapteP23017 CTELE.CapteP27471 CTELE.CapteP27477 CTELE.CapteP27962 CTELE.CapteP28889 CTELE.CapteP28956 CTELE.CapteP29084 CTELE.CapteP29158 CTELE.CapteP29188 CTELE.CapteP29222 CTELE.CapteP29229 CTELE.CapteP29256 CTELE.CapteP29261 CTELE.CapteP29338 CTELE.CapteP29844 CTELE.CapteP29964 CTELE.CapteP30079 CTELE.CapteP30316 CTELE.CapteP30372 CTELE.CapteP30397 CTELE.CapteP30401 CTELE.CapteP30474 CTELE.CapteP30780 CTELE.CapteP30842 CTELE.CapteP31091 CTELE.CapteP31142 CTELE.CapteP31254 CTELE.CapteP31335 CTELE.CapteP31793 CTELE.CapteP31959 CTELE.CapteP32721 CTELE.CapteP34288 CTELE.CapteP37340 CTELE.CapteP37685 CTELE.CapteP37818 CTELE.CapteP38459 CTELE.CapteP38612 CTELE.CapteP39352 CTELE.CapteP39692 CTELE.CapteP40123 CTELE.CapteP40136 CTELE.CapteP40141 CTELE.CapteP40144 CTELE.CapteP40145 CTELE.CapteP40152 CTELE.CapteP40153 CTELE.CapteP40163 CTELE.CapteP40165 CTELE.CapteP40174 CTELE.CapteP40175 CTELE.CapteP40176 CTELE.CapteP40178 CTELE.CapteP40325 CTELE.CapteP40402 CTELE.CapteP40499 CTELE.CapteP40539 CTELE.CapteP40593 CTELE.CapteP40756 CTELE.CapteP40823 CTELE.CapteP41002 CTELE.CapteP41058 CTELE.CapteP41189 CTELE.CapteP41215 CTELE.CapteP41242 CTELE.CapteP41251 CTELE.CapteP41268 CTELE.CapteP41278 CTELE.CapteP41349 CTELE.CapteP41417 CTELE.CapteP41551 CTELE.CapteP41558 CTELE.CapteP41588 CTELE.CapteP41692 CTELE.CapteP41830 CTELE.CapteP41850 CTELE.CapteP41873 CTELE.CapteP48911 CTELE.CapteP48914 CTELE.CapteP48915 CTELE.CapteP48916 CTELE.CapteP48939 CTELE.CapteP49538 CTELE.CapteP49554 CTELE.CapteP50082 CTELE.CapteP50387 CTELE.CapteP50417 CTELE.CapteP51766 CTELE.CapteP55637 CTELE.CapteP56364 CTELE.CapteP59837 CTELE.CapteP60621 CTELE.CapteP64033 CTELE.CapteP64237 CTELE.CapteP64769 CTELE.CapteP65122 CTELE.CapteP65600 CTELE.CapteP65968 CTELE.CapteP66202 CTELE.CapteP66515 CTELE.CapteP66627 CTELE.CapteP66653 CTELE.CapteP66749 CTELE.CapteP66908 CTELE.CapteP67004 CTELE.CapteP67041 CTELE.CapteP67209 CTELE.CapteP67283 CTELE.CapteP67292 CTELE.CapteP67385 CTELE.CapteP67554 CTELE.CapteP67587 CTELE.CapteP67619 CTELE.CapteP67680 CTELE.CapteP67749 CTELE.CapteP68187 CTELE.CapteP68586 CTELE.CapteP68676 CTELE.CapteP68866 CTELE.CapteP68910 CTELE.CapteP68975 CTELE.CapteP68976 CTELE.CapteP68989 CTELE.CapteP68993 CTELE.CapteP69023 CTELE.CapteP69216 CTELE.CapteP69229 CTELE.CapteP69232 CTELE.CapteP69261 CTELE.CapteP69268 CTELE.CapteP69305 CTELE.CapteP69307 CTELE.CapteP69328 CTELE.CapteP69353 CTELE.CapteP69356 CTELE.CapteP69370 CTELE.CapteP69596 CTELE.CapteP69740 CTELE.CapteP70193 CTELE.CapteP70647 CTELE.CapteP70661 CTELE.CapteP70675 CTELE.CapteP70725 CTELE.CapteP70730 CTELE.CapteP70835 CTELE.CapteP70836 CTELE.CapteP70838 CTELE.CapteP70840 CTELE.CapteP70846 CTELE.CapteP70851 CTELE.CapteP70883 CTELE.CapteP70899 CTELE.CapteP70902 CTELE.CapteP70903 CTELE.CapteP71008 CTELE.CapteP71047 CTELE.CapteP71093 CTELE.CapteP71140 CTELE.CapteP71148 CTELE.CapteP71158 CTELE.CapteP71163 CTELE.CapteP71334 CTELE.CapteP71477 CTELE.CapteP71521 CTELE.CapteP71628 CTELE.CapteP71649 CTELE.CapteP71659 CTELE.CapteP71664 CTELE.CapteP71773 CTELE.CapteP71782 CTELE.CapteP71803 CTELE.CapteP71830 CTELE.CapteP75643 CTELE.CapteP76398 CTELE.CapteP76602 CTELE.CapteP77174 CTELE.CapteP77509 CTELE.CapteP77903 CTELE.CapteP77922 CTELE.CapteP78201 CTELE.CapteP78250 CTELE.CapteP78287 CTELE.CapteP78301 CTELE.CapteP78332 CTELE.CapteP78744 CTELE.CapteP79080 CTELE.CapteP79087 CTELE.CapteP79088 CTELE.CapteP79103 CTELE.CapteP79107 CTELE.CapteP79115 CTELE.CapteP79125 CTELE.CapteP79144 CTELE.CapteP79667 CTELE.CapteP79686 CTELE.CapteP79689 CTELE.CapteP79696 CTELE.CapteP80068 CTELE.CapteP80074 CTELE.CapteP80095 CTELE.CapteP80285 CTELE.CapteP80551 CTELE.CapteP80559 CTELE.CapteP80785 CTELE.CapteP81013 CTELE.CapteP81014 CTELE.CapteP81038 CTELE.CapteP81042 CTELE.CapteP81065 CTELE.CapteP81113 CTELE.CapteP81121 CTELE.CapteP81197 CTELE.CapteP81236 CTELE.CapteP81635 CTELE.CapteP81722 CTELE.CapteP81808 CTELE.CapteP86124 CTELE.CapteP86125 CTELE.CapteP88039 CTELE.CapteP88365 CTELE.CapteP89016 CTELE.CapteP89266 CTELE.CapteP90824 CTELE.CapteP91439 CTELE.CapteP91743 CTELE.CapteP92233 CTELE.CapteP92284 CTELE.CapteP92631 CTELE.CapteP92817 CTELE.CapteP93425 CTELE.CapteP93652 CTELE.CapteP93730 CTELE.CapteP93745 CTELE.CapteP93770 CTELE.CapteP93805 CTELE.CapteP93947 CTELE.CapteP94776 CTELE.CapteP95090 CTELE.CapteP95123 CTELE.CapteP95135 CTELE.CapteP95443 CTELE.CapteP95717 CTELE.CapteP95839 CTELE.CapteP96001 CTELE.CapteP96047 CTELE.CapteP96519 CTELE.CapteP96604 CTELE.CapteP96677 CTELE.CapteP96693 CTELE.CapteP96895 CTELE.CapteP97207 CTELE.CapteP97228 CTELE.CapteP97229 CTELE.CapteP97314 CTELE.CapteP97437 CTELE.CapteP97653 CTELE.CapteP98508 CTELE.CapteP98584 CTELE.CapteP99036 CTELE.CapteP99067 CTELE.CapteP99174 CTELE.CapteP99844 DMELA.FBpp0070096 DMELA.FBpp0071102 DMELA.FBpp0072254 DMELA.FBpp0076006 DMELA.FBpp0076373 DMELA.FBpp0077360 DMELA.FBpp0078403 DMELA.FBpp0079325 DMELA.FBpp0084994 DMELA.FBpp0088078 DMELA.FBpp0088302 DMELA.FBpp0088866 DMELA.FBpp0288721 DPOND.ENN71035 DPOND.ENN71353 DPOND.ENN71366 DPOND.ENN71543 DPOND.ENN71802 DPOND.ENN71803 DPOND.ENN71804 DPOND.ENN72017 DPOND.ENN72120 DPOND.ENN72199 DPOND.ENN72526 DPOND.ENN72934 DPOND.ENN73055 DPOND.ENN73441 DPOND.ENN73475 DPOND.ENN73748 DPOND.ENN73750 DPOND.ENN73754 DPOND.ENN73772 DPOND.ENN73779 DPOND.ENN73781 DPOND.ENN73891 DPOND.ENN73935 DPOND.ENN74034 DPOND.ENN74038 DPOND.ENN74039 DPOND.ENN74238 DPOND.ENN74510 DPOND.ENN74747 DPOND.ENN74966 DPOND.ENN74967 DPOND.ENN74968 DPOND.ENN75078 DPOND.ENN75344 DPOND.ENN75724 DPOND.ENN75931 DPOND.ENN76107 DPOND.ENN76952 DPOND.ENN77069 DPOND.ENN77100 DPOND.ENN77465 DPOND.ENN77513 DPOND.ENN77795 DPOND.ENN78510 DPOND.ENN78512 DPOND.ENN78808 DPOND.ENN78857 DPOND.ENN79087 DPOND.ENN79613 DPOND.ENN79655 DPOND.ENN79697 DPOND.ENN79698 DPOND.ENN80014 DPOND.ENN80206 DPOND.ENN80309 DPOND.ENN80396 DPOND.ENN80429 DPOND.ENN80501 DPOND.ENN80502 DPOND.ENN80821 DPOND.ENN80981 DPOND.ENN81189 DPOND.ENN81190 DPOND.ENN81216 DPOND.ENN81767 DPOND.ENN81886 DPOND.ENN82061 DPOND.ENN82065 DPOND.ENN82083 DPOND.ENN82192 DPOND.ENN82258 DPOND.ENN82326 DPOND.ENN82368 DPOND.ENN82474 DPOND.ENN82584 DPOND.ENN82612 DPOND.ENN82997 DPOND.ENN83068 DPOND.ENN83073 DPOND.ENN83103 DPOND.ENN83159 DPOND.ENN83181 DPOND.ENN83233 DPOND.ENN83306 DPOND.ENN83372 DPOND.ENN83402 DPOND.ENN83452 DPOND.ENN83477 DPOND.ENN83482 DPOND.ENN83542 DPOND.ENN83557 DPULE.EFX60017 DPULE.EFX60060 DPULE.EFX60103 DPULE.EFX60176 DPULE.EFX60256 DPULE.EFX60266 DPULE.EFX60362 DPULE.EFX60504 DPULE.EFX60539 DPULE.EFX60547 DPULE.EFX60603 DPULE.EFX60621 DPULE.EFX60682 DPULE.EFX60724 DPULE.EFX60800 DPULE.EFX60902 DPULE.EFX60903 DPULE.EFX60928 DPULE.EFX60931 DPULE.EFX61012 DPULE.EFX61164 DPULE.EFX61176 DPULE.EFX61292 DPULE.EFX61344 DPULE.EFX61360 DPULE.EFX61436 DPULE.EFX61495 DPULE.EFX61540 DPULE.EFX61574 DPULE.EFX61593 DPULE.EFX61598 DPULE.EFX61817 DPULE.EFX61861 DPULE.EFX61870 DPULE.EFX61879 DPULE.EFX62081 DPULE.EFX62084 DPULE.EFX62137 DPULE.EFX62348 DPULE.EFX62349 DPULE.EFX62383 DPULE.EFX62678 DPULE.EFX62688 DPULE.EFX62850 DPULE.EFX62974 DPULE.EFX63028 DPULE.EFX63136 DPULE.EFX63183 DPULE.EFX63214 DPULE.EFX63227 DPULE.EFX63250 DPULE.EFX63329 DPULE.EFX63387 DPULE.EFX63433 DPULE.EFX63450 DPULE.EFX63481 DPULE.EFX63528 DPULE.EFX63589 DPULE.EFX63593 DPULE.EFX63595 DPULE.EFX63656 DPULE.EFX63713 DPULE.EFX63873 DPULE.EFX64016 DPULE.EFX64017 DPULE.EFX64018 DPULE.EFX64029 DPULE.EFX64050 DPULE.EFX64231 DPULE.EFX64317 DPULE.EFX64418 DPULE.EFX64543 DPULE.EFX64579 DPULE.EFX64582 DPULE.EFX64636 DPULE.EFX64725 DPULE.EFX64726 DPULE.EFX64917 DPULE.EFX64941 DPULE.EFX64949 DPULE.EFX65151 DPULE.EFX65184 DPULE.EFX65223 DPULE.EFX65224 DPULE.EFX65229 DPULE.EFX65248 DPULE.EFX65269 DPULE.EFX65371 DPULE.EFX65419 DPULE.EFX65455 DPULE.EFX65470 DPULE.EFX65471 DPULE.EFX65636 DPULE.EFX65653 DPULE.EFX65655 DPULE.EFX65662 DPULE.EFX65851 DPULE.EFX65852 DPULE.EFX65863 DPULE.EFX65914 DPULE.EFX65967 DPULE.EFX65968 DPULE.EFX65970 DPULE.EFX65982 DPULE.EFX66094 DPULE.EFX66095 DPULE.EFX66098 DPULE.EFX66365 DPULE.EFX66395 DPULE.EFX66396 DPULE.EFX66620 DPULE.EFX66647 DPULE.EFX66806 DPULE.EFX66910 DPULE.EFX67045 DPULE.EFX67056 DPULE.EFX67082 DPULE.EFX67095 DPULE.EFX67450 DPULE.EFX67493 DPULE.EFX67524 DPULE.EFX67555 DPULE.EFX67593 DPULE.EFX67647 DPULE.EFX67648 DPULE.EFX67710 DPULE.EFX67711 DPULE.EFX67712 DPULE.EFX67713 DPULE.EFX67714 DPULE.EFX67745 DPULE.EFX67944 DPULE.EFX67959 DPULE.EFX68127 DPULE.EFX68128 DPULE.EFX68170 DPULE.EFX68324 DPULE.EFX68428 DPULE.EFX68432 DPULE.EFX68550 DPULE.EFX68629 DPULE.EFX68630 DPULE.EFX68655 DPULE.EFX68759 DPULE.EFX68785 DPULE.EFX68872 DPULE.EFX68894 DPULE.EFX69000 DPULE.EFX69034 DPULE.EFX69102 DPULE.EFX69149 DPULE.EFX69225 DPULE.EFX69366 DPULE.EFX69488 DPULE.EFX69596 DPULE.EFX69716 DPULE.EFX69718 DPULE.EFX69720 DPULE.EFX69741 DPULE.EFX69788 DPULE.EFX69789 DPULE.EFX69827 DPULE.EFX69955 DPULE.EFX69973 DPULE.EFX69980 DPULE.EFX70000 DPULE.EFX70028 DPULE.EFX70036 DPULE.EFX70053 DPULE.EFX70054 DPULE.EFX70233 DPULE.EFX70639 DPULE.EFX70701 DPULE.EFX70835 DPULE.EFX70869 DPULE.EFX70924 DPULE.EFX70930 DPULE.EFX71023 DPULE.EFX71035 DPULE.EFX71046 DPULE.EFX71317 DPULE.EFX71765 DPULE.EFX71955 DPULE.EFX71956 DPULE.EFX71973 DPULE.EFX71978 DPULE.EFX71993 DPULE.EFX72063 DPULE.EFX72089 DPULE.EFX72147 DPULE.EFX72185 DPULE.EFX72186 DPULE.EFX72187 DPULE.EFX72189 DPULE.EFX72423 DPULE.EFX72877 DPULE.EFX72879 DPULE.EFX72880 DPULE.EFX72882 DPULE.EFX72883 DPULE.EFX72884 DPULE.EFX73107 DPULE.EFX73362 DPULE.EFX73366 DPULE.EFX73367 DPULE.EFX73393 DPULE.EFX73399 DPULE.EFX73403 DPULE.EFX73423 DPULE.EFX73424 DPULE.EFX73433 DPULE.EFX73471 DPULE.EFX73878 DPULE.EFX73880 DPULE.EFX73946 DPULE.EFX74049 DPULE.EFX74691 DPULE.EFX74743 DPULE.EFX74911 DPULE.EFX74912 DPULE.EFX74913 DPULE.EFX74930 DPULE.EFX74931 DPULE.EFX74950 DPULE.EFX74977 DPULE.EFX75098 DPULE.EFX75154 DPULE.EFX75181 DPULE.EFX75182 DPULE.EFX75198 DPULE.EFX75199 DPULE.EFX75318 DPULE.EFX75325 DPULE.EFX75344 DPULE.EFX75571 DPULE.EFX75611 DPULE.EFX75753 DPULE.EFX75834 DPULE.EFX75836 DPULE.EFX75887 DPULE.EFX75956 DPULE.EFX75998 DPULE.EFX76071 DPULE.EFX76097 DPULE.EFX76118 DPULE.EFX76128 DPULE.EFX76146 DPULE.EFX76645 DPULE.EFX76653 DPULE.EFX76673 DPULE.EFX76692 DPULE.EFX76748 DPULE.EFX76803 DPULE.EFX76829 DPULE.EFX77245 DPULE.EFX77250 DPULE.EFX77285 DPULE.EFX77286 DPULE.EFX77287 DPULE.EFX77306 DPULE.EFX77361 DPULE.EFX77419 DPULE.EFX77420 DPULE.EFX77421 DPULE.EFX77783 DPULE.EFX77953 DPULE.EFX77954 DPULE.EFX77955 DPULE.EFX78194 DPULE.EFX78412 DPULE.EFX78414 DPULE.EFX78415 DPULE.EFX78424 DPULE.EFX78452 DPULE.EFX78554 DPULE.EFX78569 DPULE.EFX78656 DPULE.EFX78672 DPULE.EFX78733 DPULE.EFX78763 DPULE.EFX78919 DPULE.EFX79165 DPULE.EFX79188 DPULE.EFX79980 DPULE.EFX80020 DPULE.EFX80190 DPULE.EFX80191 DPULE.EFX80237 DPULE.EFX81188 DPULE.EFX81233 DPULE.EFX81264 DPULE.EFX81853 DPULE.EFX81854 DPULE.EFX81995 DPULE.EFX83239 DPULE.EFX83592 DPULE.EFX83593 DPULE.EFX83832 DPULE.EFX83882 DPULE.EFX84592 DPULE.EFX90017 HDUJA.bHd01004.1 HDUJA.bHd10153.1 HDUJA.bHd10460.1 HDUJA.bHd10679.1 HDUJA.bHd10723.1 HDUJA.bHd10724.1 HDUJA.bHd10785.1 HDUJA.bHd10985.1 HDUJA.bHd11076.1 HDUJA.bHd01126.1 HDUJA.bHd11513.1 HDUJA.bHd11905.1 HDUJA.bHd11906.1 HDUJA.bHd11996.1 HDUJA.bHd12782.1 HDUJA.bHd12889.1 HDUJA.bHd12890.1 HDUJA.bHd12891.1 HDUJA.bHd00013.1 HDUJA.bHd13389.1 HDUJA.bHd13392.1 HDUJA.bHd13422.1 HDUJA.bHd13686.1 HDUJA.bHd13700.1 HDUJA.bHd13858.1 HDUJA.bHd13956.1 HDUJA.bHd13958.1 HDUJA.bHd14240.1 HDUJA.bHd14989.1 HDUJA.bHd15119.1 HDUJA.bHd15120.1 HDUJA.bHd15122.1 HDUJA.bHd15149.1 HDUJA.bHd15154.1 HDUJA.bHd15155.1 HDUJA.bHd15336.1 HDUJA.bHd01632.1 HDUJA.bHd16440.1 HDUJA.bHd16441.1 HDUJA.bHd16774.1 HDUJA.bHd17136.1 HDUJA.bHd17137.1 HDUJA.bHd17190.1 HDUJA.bHd17378.1 HDUJA.bHd17670.1 HDUJA.bHd18277.1 HDUJA.bHd18300.1 HDUJA.bHd18305.1 HDUJA.bHd18400.1 HDUJA.bHd18401.1 HDUJA.bHd18475.1 HDUJA.bHd18476.1 HDUJA.bHd19466.1 HDUJA.bHd19467.1 HDUJA.bHd19486.1 HDUJA.bHd19493.1 HDUJA.bHd19799.1 HDUJA.bHd00204.1 HDUJA.bHd02364.1 HDUJA.bHd03025.1 HDUJA.bHd03417.1 HDUJA.bHd03512.1 HDUJA.bHd03980.1 HDUJA.bHd04197.1 HDUJA.bHd04198.1 HDUJA.bHd04199.1 HDUJA.bHd04202.1 HDUJA.bHd04205.1 HDUJA.bHd04206.1 HDUJA.bHd04236.1 HDUJA.bHd04237.1 HDUJA.bHd04332.1 HDUJA.bHd04642.1 HDUJA.bHd04643.1 HDUJA.bHd04671.1 HDUJA.bHd04672.1 HDUJA.bHd00047.1 HDUJA.bHd04896.1 HDUJA.bHd04897.1 HDUJA.bHd04902.1 HDUJA.bHd04953.1 HDUJA.bHd04954.1 HDUJA.bHd04955.1 HDUJA.bHd04976.1 HDUJA.bHd05480.1 HDUJA.bHd05758.1 HDUJA.bHd05960.1 HDUJA.bHd06068.1 HDUJA.bHd06069.1 HDUJA.bHd06201.1 HDUJA.bHd06361.1 HDUJA.bHd06363.1 HDUJA.bHd06917.1 HDUJA.bHd07002.1 HDUJA.bHd07115.1 HDUJA.bHd07303.1 HDUJA.bHd07313.1 HDUJA.bHd07427.1 HDUJA.bHd00075.1 HDUJA.bHd00761.1 HDUJA.bHd00762.1 HDUJA.bHd00763.1 HDUJA.bHd00764.1 HDUJA.bHd08660.1 HDUJA.bHd08669.1 HDUJA.bHd09017.1 HDUJA.bHd09394.1 HDUJA.bHd09497.1 HDUJA.bHd09926.1 ISCAP.ISCW000168-PA ISCAP.ISCW000179-PA ISCAP.ISCW000232-PA ISCAP.ISCW000511-PA ISCAP.ISCW000743-PA ISCAP.ISCW000808-PA ISCAP.ISCW000817-PA ISCAP.ISCW001156-PA ISCAP.ISCW001163-PA ISCAP.ISCW001244-PA ISCAP.ISCW001296-PA ISCAP.ISCW001737-PA ISCAP.ISCW001771-PA ISCAP.ISCW001778-PA ISCAP.ISCW001806-PA ISCAP.ISCW002019-PA ISCAP.ISCW002048-PA ISCAP.ISCW002372-PA ISCAP.ISCW002373-PA ISCAP.ISCW002532-PA ISCAP.ISCW002718-PA ISCAP.ISCW002812-PA ISCAP.ISCW003520-PA ISCAP.ISCW003626-PA ISCAP.ISCW003636-PA ISCAP.ISCW003653-PA ISCAP.ISCW003678-PA ISCAP.ISCW003769-PA ISCAP.ISCW003780-PA ISCAP.ISCW003796-PA ISCAP.ISCW003797-PA ISCAP.ISCW003936-PA ISCAP.ISCW003937-PA ISCAP.ISCW004263-PA ISCAP.ISCW004370-PA ISCAP.ISCW004567-PA ISCAP.ISCW004644-PA ISCAP.ISCW004910-PA ISCAP.ISCW005149-PA ISCAP.ISCW005325-PA ISCAP.ISCW005471-PA ISCAP.ISCW005495-PA ISCAP.ISCW005505-PA ISCAP.ISCW005534-PA ISCAP.ISCW006628-PA ISCAP.ISCW007053-PA ISCAP.ISCW007356-PA ISCAP.ISCW007397-PA ISCAP.ISCW007398-PA ISCAP.ISCW007493-PA ISCAP.ISCW008231-PA ISCAP.ISCW008232-PA ISCAP.ISCW008313-PA ISCAP.ISCW008326-PA ISCAP.ISCW008413-PA ISCAP.ISCW008449-PA ISCAP.ISCW008586-PA ISCAP.ISCW008824-PA ISCAP.ISCW009017-PA ISCAP.ISCW009171-PA ISCAP.ISCW009220-PA ISCAP.ISCW009221-PA ISCAP.ISCW009222-PA ISCAP.ISCW009234-PA ISCAP.ISCW009799-PA ISCAP.ISCW009806-PA ISCAP.ISCW009987-PA ISCAP.ISCW010013-PA ISCAP.ISCW010204-PA ISCAP.ISCW010363-PA ISCAP.ISCW010419-PA ISCAP.ISCW010420-PA ISCAP.ISCW010442-PA ISCAP.ISCW010496-PA ISCAP.ISCW010497-PA ISCAP.ISCW010595-PA ISCAP.ISCW010620-PA ISCAP.ISCW010621-PA ISCAP.ISCW010747-PA ISCAP.ISCW011041-PA ISCAP.ISCW011210-PA ISCAP.ISCW011489-PA ISCAP.ISCW011648-PA ISCAP.ISCW011678-PA ISCAP.ISCW011785-PA ISCAP.ISCW011897-PA ISCAP.ISCW011921-PA ISCAP.ISCW011922-PA ISCAP.ISCW012074-PA ISCAP.ISCW012108-PA ISCAP.ISCW012209-PA ISCAP.ISCW012237-PA ISCAP.ISCW012472-PA ISCAP.ISCW012563-PA ISCAP.ISCW012806-PA ISCAP.ISCW012915-PA ISCAP.ISCW012916-PA ISCAP.ISCW012926-PA ISCAP.ISCW013350-PA ISCAP.ISCW013364-PA ISCAP.ISCW013426-PA ISCAP.ISCW013452-PA ISCAP.ISCW013479-PA ISCAP.ISCW013480-PA ISCAP.ISCW013484-PA ISCAP.ISCW013499-PA ISCAP.ISCW013588-PA ISCAP.ISCW013610-PA ISCAP.ISCW013611-PA ISCAP.ISCW013638-PA ISCAP.ISCW013642-PA ISCAP.ISCW013714-PA ISCAP.ISCW013809-PA ISCAP.ISCW013841-PA ISCAP.ISCW013877-PA ISCAP.ISCW013953-PA ISCAP.ISCW014252-PA ISCAP.ISCW014310-PA ISCAP.ISCW014348-PA ISCAP.ISCW014642-PA ISCAP.ISCW014947-PA ISCAP.ISCW014987-PA ISCAP.ISCW015085-PA ISCAP.ISCW015401-PA ISCAP.ISCW015478-PA ISCAP.ISCW015519-PA ISCAP.ISCW015549-PA ISCAP.ISCW016402-PA ISCAP.ISCW017952-PA ISCAP.ISCW017982-PA ISCAP.ISCW017984-PA ISCAP.ISCW018005-PA ISCAP.ISCW018013-PA ISCAP.ISCW018281-PA ISCAP.ISCW018556-PA ISCAP.ISCW018661-PA ISCAP.ISCW018662-PA ISCAP.ISCW018783-PA ISCAP.ISCW018898-PA ISCAP.ISCW019073-PA ISCAP.ISCW019173-PA ISCAP.ISCW019708-PA ISCAP.ISCW019907-PA ISCAP.ISCW019977-PA ISCAP.ISCW020111-PA ISCAP.ISCW020119-PA ISCAP.ISCW020182-PA ISCAP.ISCW020342-PA ISCAP.ISCW020343-PA ISCAP.ISCW020440-PA ISCAP.ISCW020532-PA ISCAP.ISCW020671-PA ISCAP.ISCW020896-PA ISCAP.ISCW021247-PA ISCAP.ISCW021625-PA ISCAP.ISCW021626-PA ISCAP.ISCW022084-PA ISCAP.ISCW022304-PA ISCAP.ISCW022305-PA ISCAP.ISCW023456-PA ISCAP.ISCW023472-PA ISCAP.ISCW023549-PA ISCAP.ISCW023988-PA ISCAP.ISCW024244-PA ISCAP.ISCW024465-PA ISCAP.ISCW024587-PA ISCAP.ISCW024618-PA ISCAP.ISCW024656-PA ISCAP.ISCW024765-PA ISCAP.ISCW024929-PA ISCAP.ISCW024942-PA MHAPL.MhA1_Contig1016.frz3.gene4 MHAPL.MhA1_Contig1016.frz3.gene6 MHAPL.MhA1_Contig1059.frz3.gene2 MHAPL.MhA1_Contig1146.frz3.gene1 MHAPL.MhA1_Contig1146.frz3.gene2 MHAPL.MhA1_Contig1146.frz3.gene3 MHAPL.MhA1_Contig1150.frz3.gene1 MHAPL.MhA1_Contig1249.frz3.gene1 MHAPL.MhA1_Contig1327.frz3.fgene1 MHAPL.MhA1_Contig134.frz3.gene26 MHAPL.MhA1_Contig1381.frz3.gene11 MHAPL.MhA1_Contig1386.frz3.gene1 MHAPL.MhA1_Contig1428.frz3.gene13 MHAPL.MhA1_Contig163.frz3.gene5 MHAPL.MhA1_Contig168.frz3.gene17 MHAPL.MhA1_Contig1702.frz3.gene7 MHAPL.MhA1_Contig1809.frz3.gene7 MHAPL.MhA1_Contig1812.frz3.gene1 MHAPL.MhA1_Contig1812.frz3.gene3 MHAPL.MhA1_Contig1838.frz3.gene2 MHAPL.MhA1_Contig1842.frz3.gene7 MHAPL.MhA1_Contig1899.frz3.gene13 MHAPL.MhA1_Contig2038.frz3.gene5 MHAPL.MhA1_Contig2053.frz3.gene3 MHAPL.MhA1_Contig2053.frz3.gene5 MHAPL.MhA1_Contig2123.frz3.gene3 MHAPL.MhA1_Contig2141.frz3.gene1 MHAPL.MhA1_Contig2142.frz3.gene1 MHAPL.MhA1_Contig2222.frz3.gene4 MHAPL.MhA1_Contig2240.frz3.gene4 MHAPL.MhA1_Contig2246.frz3.gene4 MHAPL.MhA1_Contig2314.frz3.gene1 MHAPL.MhA1_Contig2314.frz3.gene2 MHAPL.MhA1_Contig2325.frz3.gene4 MHAPL.MhA1_Contig2328.frz3.gene1 MHAPL.MhA1_Contig241.frz3.gene6 MHAPL.MhA1_Contig2552.frz3.gene9 MHAPL.MhA1_Contig2559.frz3.gene1 MHAPL.MhA1_Contig2564.frz3.gene7 MHAPL.MhA1_Contig2631.frz3.gene1 MHAPL.MhA1_Contig2635.frz3.gene2 MHAPL.MhA1_Contig280.frz3.gene10 MHAPL.MhA1_Contig2800.frz3.gene1 MHAPL.MhA1_Contig288.frz3.fgene1 MHAPL.MhA1_Contig3138.frz3.gene2 MHAPL.MhA1_Contig344.frz3.gene1 MHAPL.MhA1_Contig344.frz3.gene3 MHAPL.MhA1_Contig344.frz3.gene4 MHAPL.MhA1_Contig36.frz3.gene26 MHAPL.MhA1_Contig366.frz3.gene1 MHAPL.MhA1_Contig389.frz3.gene12 MHAPL.MhA1_Contig448.frz3.gene10 MHAPL.MhA1_Contig448.frz3.gene9 MHAPL.MhA1_Contig460.frz3.gene3 MHAPL.MhA1_Contig462.frz3.gene6 MHAPL.MhA1_Contig484.frz3.fgene11 MHAPL.MhA1_Contig529.frz3.gene2 MHAPL.MhA1_Contig529.frz3.gene3 MHAPL.MhA1_Contig530.frz3.gene1 MHAPL.MhA1_Contig530.frz3.gene2 MHAPL.MhA1_Contig565.frz3.gene6 MHAPL.MhA1_Contig62.frz3.gene2 MHAPL.MhA1_Contig658.frz3.gene8 MHAPL.MhA1_Contig744.frz3.gene2 MHAPL.MhA1_Contig744.frz3.gene3 MHAPL.MhA1_Contig78.frz3.gene10 MHAPL.MhA1_Contig781.frz3.gene23 MHAPL.MhA1_Contig784.frz3.gene1 MHAPL.MhA1_Contig796.frz3.gene9 MHAPL.MhA1_Contig829.frz3.gene1 MHAPL.MhA1_Contig919.frz3.gene6 NVITR.NV10089-PA NVITR.NV10506-PA NVITR.NV11478-PA NVITR.NV13113-PA NVITR.NV13242-PA NVITR.NV13573-PA NVITR.NV15392-PA NVITR.NV16691-PA NVITR.NV17025-PA NVITR.NV17441-PA NVITR.NV17685-PA NVITR.NV17811-PA NVITR.NV17955-PA NVITR.NV18207-PA NVITR.NV18233-PA NVITR.NV18235-PA NVITR.NV18237-PA NVITR.NV18384-PA NVITR.NV18401-PA NVITR.NV18405-PA NVITR.NV18460-PA NVITR.NV18461-PA NVITR.NV18494-PA NVITR.NV18508-PA NVITR.NV18552-PA NVITR.NV18585-PA NVITR.NV18588-PA NVITR.NV18613-PA NVITR.NV18686-PA NVITR.NV18734-PA NVITR.NV18757-PA NVITR.NV18800-PA NVITR.NV18809-PA NVITR.NV18827-PA NVITR.NV18884-PA NVITR.NV18887-PA NVITR.NV18913-PA NVITR.NV18916-PA NVITR.NV18931-PA NVITR.NV18994-PA NVITR.NV19005-PA NVITR.NV19020-PA NVITR.NV19030-PA NVITR.NV19032-PA NVITR.NV19053-PA NVITR.NV19130-PA NVITR.NV19137-PA NVITR.NV19172-PA NVITR.NV20001-PA NVITR.NV20002-PA NVITR.NV20003-PA NVITR.NV20008-PA NVITR.NV20013-PA NVITR.NV20014-PA NVITR.NV20021-PA NVITR.NV20022-PA NVITR.NV20023-PA NVITR.NV20040-PA NVITR.NV20043-PA NVITR.NV20044-PA NVITR.NV20046-PA NVITR.NV20092-PA NVITR.NV20094-PA NVITR.NV20110-PA NVITR.NV20113-PA NVITR.NV20114-PA NVITR.NV20116-PA NVITR.NV20142-PA NVITR.NV20144-PA NVITR.NV20146-PA NVITR.NV20148-PA NVITR.NV20153-PA NVITR.NV20154-PA NVITR.NV20157-PA NVITR.NV20158-PA NVITR.NV20196-PA NVITR.NV20201-PA NVITR.NV20202-PA NVITR.NV20236-PA NVITR.NV20237-PA NVITR.NV20238-PA NVITR.NV20239-PA NVITR.NV20240-PA NVITR.NV20242-PA NVITR.NV20243-PA NVITR.NV20253-PA NVITR.NV20254-PA NVITR.NV20256-PA NVITR.NV20265-PA NVITR.NV20266-PA NVITR.NV20267-PA NVITR.NV20277-PA NVITR.NV20279-PA NVITR.NV20280-PA NVITR.NV20302-PA NVITR.NV20303-PA NVITR.NV20308-PA NVITR.NV20313-PA NVITR.NV20314-PA NVITR.NV20319-PA NVITR.NV20320-PA NVITR.NV20323-PA NVITR.NV20325-PA NVITR.NV20326-PA NVITR.NV20333-PA NVITR.NV20340-PA NVITR.NV20344-PA NVITR.NV20346-PA NVITR.NV20362-PA NVITR.NV20372-PA NVITR.NV20373-PA NVITR.NV20375-PA NVITR.NV20379-PA NVITR.NV20380-PA NVITR.NV20386-PA NVITR.NV20387-PA NVITR.NV20390-PA NVITR.NV20395-PA NVITR.NV20396-PA NVITR.NV20397-PA NVITR.NV20398-PA NVITR.NV20399-PA NVITR.NV20400-PA NVITR.NV20401-PA NVITR.NV20404-PA NVITR.NV20405-PA NVITR.NV20406-PA NVITR.NV20409-PA NVITR.NV20410-PA NVITR.NV20419-PA NVITR.NV20448-PA NVITR.NV20452-PA NVITR.NV20456-PA NVITR.NV20460-PA NVITR.NV20461-PA NVITR.NV20462-PA NVITR.NV20466-PA NVITR.NV20480-PA NVITR.NV20483-PA NVITR.NV20488-PA NVITR.NV20492-PA NVITR.NV20493-PA NVITR.NV20496-PA NVITR.NV20498-PA NVITR.NV20499-PA NVITR.NV20500-PA NVITR.NV20502-PA NVITR.NV20510-PA NVITR.NV20517-PA NVITR.NV20523-PA NVITR.NV20530-PA NVITR.NV20544-PA NVITR.NV20546-PA NVITR.NV20547-PA NVITR.NV20553-PA NVITR.NV20554-PA NVITR.NV20563-PA NVITR.NV20566-PA NVITR.NV20570-PA NVITR.NV20572-PA NVITR.NV20573-PA NVITR.NV20586-PA NVITR.NV20590-PA NVITR.NV20597-PA NVITR.NV20610-PA NVITR.NV20669-PA NVITR.NV20670-PA NVITR.NV20677-PA NVITR.NV20687-PA NVITR.NV20690-PA NVITR.NV20691-PA NVITR.NV20693-PA NVITR.NV20708-PA NVITR.NV20709-PA NVITR.NV20717-PA NVITR.NV20718-PA NVITR.NV20807-PA NVITR.NV20811-PA NVITR.NV20814-PA NVITR.NV20816-PA NVITR.NV20856-PA NVITR.NV20857-PA NVITR.NV20894-PA NVITR.NV20895-PA NVITR.NV20897-PA NVITR.NV20903-PA NVITR.NV20921-PA NVITR.NV20922-PA NVITR.NV20923-PA NVITR.NV20926-PA NVITR.NV20940-PA NVITR.NV20941-PA NVITR.NV20944-PA NVITR.NV20946-PA NVITR.NV20952-PA NVITR.NV20956-PA NVITR.NV20958-PA NVITR.NV20961-PA NVITR.NV20962-PA NVITR.NV20963-PA NVITR.NV20964-PA NVITR.NV20970-PA NVITR.NV20985-PA NVITR.NV20986-PA NVITR.NV20990-PA NVITR.NV20991-PA NVITR.NV20994-PA NVITR.NV20995-PA NVITR.NV21001-PA NVITR.NV21007-PA NVITR.NV21011-PA NVITR.NV21012-PA NVITR.NV21022-PA NVITR.NV21026-PA NVITR.NV21027-PA NVITR.NV21050-PA NVITR.NV21057-PA NVITR.NV21059-PA NVITR.NV21061-PA NVITR.NV21065-PA NVITR.NV21066-PA NVITR.NV21079-PA NVITR.NV21101-PA NVITR.NV21104-PA NVITR.NV21106-PA NVITR.NV21113-PA NVITR.NV21123-PA NVITR.NV21145-PA NVITR.NV21148-PA NVITR.NV21151-PA NVITR.NV21153-PA NVITR.NV21158-PA NVITR.NV21190-PA NVITR.NV21198-PA NVITR.NV21199-PA NVITR.NV21200-PA NVITR.NV21201-PA NVITR.NV21205-PA NVITR.NV21206-PA NVITR.NV21209-PA NVITR.NV21211-PA NVITR.NV21277-PA NVITR.NV21278-PA NVITR.NV21279-PA NVITR.NV21287-PA NVITR.NV21291-PA NVITR.NV21292-PA NVITR.NV21310-PA NVITR.NV21311-PA NVITR.NV21312-PA NVITR.NV21317-PA NVITR.NV21323-PA NVITR.NV21411-PA NVITR.NV21412-PA NVITR.NV21427-PA NVITR.NV21458-PA NVITR.NV21504-PA NVITR.NV21506-PA NVITR.NV21509-PA NVITR.NV21513-PA NVITR.NV21514-PA NVITR.NV21520-PA NVITR.NV21521-PA NVITR.NV21522-PA NVITR.NV21523-PA NVITR.NV21524-PA NVITR.NV21526-PA NVITR.NV21530-PA NVITR.NV21533-PA NVITR.NV21534-PA NVITR.NV21537-PA NVITR.NV21540-PA NVITR.NV21548-PA NVITR.NV21553-PA NVITR.NV21556-PA NVITR.NV21597-PA NVITR.NV21732-PA NVITR.NV21740-PA NVITR.NV21746-PA NVITR.NV21747-PA NVITR.NV21749-PA NVITR.NV21755-PA NVITR.NV21758-PA NVITR.NV21759-PA NVITR.NV21764-PA NVITR.NV21772-PA NVITR.NV21776-PA NVITR.NV21780-PA NVITR.NV21785-PA NVITR.NV21786-PA NVITR.NV21790-PA NVITR.NV21800-PA NVITR.NV21808-PA NVITR.NV21811-PA NVITR.NV21831-PA NVITR.NV21839-PA NVITR.NV21840-PA NVITR.NV21849-PA NVITR.NV21850-PA NVITR.NV21859-PA NVITR.NV21870-PA NVITR.NV21894-PA NVITR.NV21903-PA NVITR.NV21907-PA NVITR.NV21914-PA NVITR.NV21917-PA NVITR.NV21922-PA NVITR.NV21923-PA NVITR.NV21925-PA NVITR.NV21927-PA NVITR.NV21941-PA NVITR.NV21942-PA NVITR.NV21943-PA NVITR.NV21946-PA NVITR.NV21995-PA NVITR.NV22033-PA NVITR.NV22048-PA NVITR.NV22055-PA NVITR.NV22059-PA NVITR.NV22064-PA NVITR.NV22065-PA NVITR.NV22070-PA NVITR.NV22071-PA NVITR.NV22073-PA NVITR.NV22074-PA NVITR.NV22080-PA NVITR.NV22087-PA NVITR.NV22088-PA NVITR.NV22106-PA NVITR.NV22109-PA NVITR.NV22119-PA NVITR.NV22125-PA NVITR.NV22143-PA NVITR.NV22144-PA NVITR.NV22146-PA NVITR.NV22148-PA NVITR.NV22150-PA NVITR.NV22153-PA NVITR.NV22161-PA NVITR.NV22164-PA NVITR.NV22166-PA NVITR.NV22167-PA NVITR.NV22169-PA NVITR.NV22172-PA NVITR.NV22174-PA NVITR.NV22187-PA NVITR.NV22199-PA NVITR.NV22200-PA NVITR.NV22201-PA NVITR.NV22202-PA NVITR.NV22207-PA NVITR.NV22210-PA NVITR.NV22211-PA NVITR.NV22229-PA NVITR.NV22230-PA NVITR.NV22240-PA NVITR.NV22246-PA NVITR.NV22247-PA NVITR.NV22252-PA NVITR.NV22423-PA NVITR.NV22424-PA NVITR.NV22430-PA NVITR.NV22463-PA NVITR.NV22468-PA NVITR.NV22476-PA NVITR.NV22482-PA NVITR.NV22511-PA NVITR.NV22513-PA NVITR.NV22515-PA NVITR.NV22516-PA NVITR.NV22518-PA NVITR.NV22519-PA NVITR.NV22531-PA NVITR.NV22534-PA NVITR.NV22543-PA NVITR.NV22553-PA NVITR.NV22556-PA NVITR.NV22559-PA NVITR.NV22561-PA NVITR.NV22563-PA NVITR.NV22573-PA NVITR.NV22577-PA NVITR.NV22578-PA NVITR.NV22584-PA NVITR.NV22585-PA NVITR.NV22589-PA NVITR.NV22595-PA NVITR.NV22598-PA NVITR.NV22599-PA NVITR.NV22601-PA NVITR.NV22653-PA NVITR.NV22655-PA NVITR.NV22656-PA NVITR.NV22659-PA NVITR.NV22665-PA NVITR.NV22677-PA NVITR.NV22680-PA NVITR.NV22691-PA NVITR.NV22701-PA NVITR.NV22703-PA NVITR.NV22705-PA NVITR.NV22707-PA NVITR.NV22710-PA NVITR.NV22781-PA NVITR.NV22883-PA NVITR.NV22884-PA NVITR.NV22889-PA NVITR.NV22891-PA NVITR.NV22905-PA NVITR.NV22906-PA NVITR.NV22963-PA NVITR.NV22967-PA NVITR.NV22969-PA NVITR.NV22976-PA NVITR.NV22980-PA NVITR.NV22981-PA NVITR.NV22995-PA NVITR.NV22996-PA NVITR.NV22999-PA NVITR.NV23000-PA NVITR.NV23004-PA NVITR.NV23005-PA NVITR.NV23013-PA NVITR.NV23014-PA NVITR.NV23015-PA NVITR.NV23018-PA NVITR.NV23019-PA NVITR.NV23020-PA NVITR.NV23023-PA NVITR.NV23028-PA NVITR.NV23029-PA NVITR.NV23030-PA NVITR.NV23031-PA NVITR.NV23032-PA NVITR.NV23163-PA NVITR.NV23167-PA NVITR.NV23182-PA NVITR.NV23188-PA NVITR.NV23194-PA NVITR.NV23196-PA NVITR.NV23198-PA NVITR.NV23200-PA NVITR.NV23204-PA NVITR.NV23217-PA NVITR.NV23220-PA NVITR.NV23224-PA NVITR.NV23226-PA NVITR.NV23235-PA NVITR.NV23238-PA NVITR.NV23246-PA NVITR.NV23248-PA NVITR.NV23251-PA NVITR.NV23254-PA NVITR.NV23262-PA NVITR.NV23265-PA NVITR.NV23295-PA NVITR.NV23306-PA NVITR.NV23309-PA NVITR.NV23349-PA NVITR.NV23350-PA NVITR.NV23354-PA NVITR.NV23364-PA NVITR.NV23369-PA NVITR.NV23371-PA NVITR.NV23378-PA NVITR.NV23381-PA NVITR.NV23385-PA NVITR.NV23387-PA NVITR.NV23391-PA NVITR.NV23392-PA NVITR.NV23394-PA NVITR.NV23395-PA NVITR.NV23404-PA NVITR.NV23405-PA NVITR.NV23412-PA NVITR.NV23413-PA NVITR.NV23414-PA NVITR.NV23415-PA NVITR.NV23418-PA NVITR.NV23422-PA NVITR.NV23426-PA NVITR.NV23436-PA NVITR.NV23446-PA NVITR.NV23449-PA NVITR.NV23456-PA NVITR.NV23457-PA NVITR.NV23465-PA NVITR.NV23470-PA NVITR.NV23477-PA NVITR.NV23480-PA NVITR.NV23482-PA NVITR.NV23493-PA NVITR.NV23499-PA NVITR.NV23526-PA NVITR.NV23530-PA NVITR.NV23534-PA NVITR.NV23542-PA NVITR.NV23543-PA NVITR.NV23550-PA NVITR.NV23553-PA NVITR.NV23560-PA NVITR.NV23565-PA NVITR.NV23566-PA NVITR.NV23567-PA NVITR.NV23570-PA NVITR.NV23572-PA NVITR.NV23574-PA NVITR.NV23590-PA NVITR.NV23593-PA NVITR.NV23607-PA NVITR.NV23620-PA NVITR.NV23624-PA NVITR.NV23635-PA NVITR.NV23643-PA NVITR.NV23644-PA NVITR.NV23645-PA NVITR.NV23650-PA NVITR.NV23652-PA NVITR.NV23653-PA NVITR.NV23654-PA NVITR.NV23655-PA NVITR.NV23663-PA NVITR.NV23668-PA NVITR.NV23670-PA NVITR.NV23763-PA NVITR.NV23767-PA NVITR.NV23768-PA NVITR.NV23773-PA NVITR.NV23775-PA NVITR.NV23803-PA NVITR.NV23807-PA NVITR.NV23812-PA NVITR.NV23817-PA NVITR.NV23826-PA NVITR.NV23830-PA NVITR.NV23852-PA NVITR.NV23862-PA NVITR.NV23867-PA NVITR.NV23880-PA NVITR.NV23898-PA NVITR.NV23920-PA NVITR.NV23921-PA NVITR.NV23924-PA NVITR.NV23925-PA NVITR.NV23928-PA NVITR.NV23929-PA NVITR.NV23930-PA NVITR.NV23934-PA NVITR.NV23936-PA NVITR.NV23937-PA NVITR.NV23938-PA NVITR.NV23939-PA NVITR.NV23940-PA NVITR.NV23941-PA NVITR.NV23942-PA NVITR.NV23943-PA NVITR.NV23952-PA NVITR.NV23953-PA NVITR.NV23954-PA NVITR.NV23955-PA NVITR.NV23962-PA NVITR.NV23968-PA NVITR.NV23973-PA NVITR.NV23985-PA NVITR.NV23988-PA NVITR.NV23992-PA NVITR.NV23994-PA NVITR.NV23995-PA NVITR.NV24032-PA NVITR.NV24060-PA NVITR.NV24064-PA NVITR.NV24065-PA NVITR.NV24070-PA NVITR.NV24085-PA NVITR.NV24087-PA NVITR.NV24111-PA NVITR.NV24114-PA NVITR.NV24117-PA NVITR.NV24121-PA NVITR.NV24122-PA NVITR.NV24132-PA NVITR.NV24155-PA NVITR.NV24158-PA NVITR.NV24162-PA NVITR.NV24165-PA NVITR.NV24166-PA NVITR.NV24168-PA NVITR.NV24173-PA NVITR.NV24174-PA NVITR.NV24176-PA NVITR.NV24177-PA NVITR.NV24184-PA NVITR.NV24186-PA NVITR.NV24194-PA NVITR.NV24195-PA NVITR.NV24207-PA NVITR.NV24221-PA NVITR.NV24231-PA NVITR.NV24236-PA NVITR.NV24237-PA NVITR.NV24238-PA NVITR.NV24245-PA NVITR.NV24249-PA NVITR.NV24259-PA NVITR.NV24262-PA NVITR.NV24263-PA NVITR.NV24264-PA NVITR.NV24276-PA NVITR.NV24282-PA NVITR.NV24290-PA NVITR.NV24297-PA NVITR.NV24302-PA NVITR.NV24309-PA NVITR.NV24317-PA NVITR.NV24331-PA NVITR.NV24352-PA NVITR.NV24356-PA NVITR.NV24396-PA NVITR.NV24403-PA NVITR.NV24408-PA NVITR.NV24414-PA NVITR.NV24495-PA NVITR.NV24498-PA NVITR.NV24504-PA NVITR.NV24505-PA NVITR.NV24507-PA NVITR.NV24515-PA NVITR.NV24518-PA NVITR.NV24531-PA NVITR.NV24533-PA NVITR.NV24534-PA NVITR.NV24535-PA NVITR.NV24538-PA NVITR.NV24539-PA NVITR.NV24540-PA NVITR.NV24551-PA NVITR.NV24552-PA NVITR.NV24554-PA NVITR.NV24557-PA NVITR.NV24561-PA NVITR.NV24575-PA NVITR.NV24579-PA NVITR.NV24580-PA NVITR.NV24582-PA NVITR.NV24585-PA NVITR.NV24592-PA NVITR.NV24593-PA NVITR.NV24610-PA NVITR.NV24612-PA NVITR.NV24613-PA NVITR.NV24614-PA NVITR.NV24616-PA NVITR.NV24617-PA NVITR.NV24624-PA NVITR.NV24625-PA NVITR.NV24634-PA NVITR.NV24635-PA NVITR.NV24640-PA NVITR.NV24642-PA NVITR.NV24644-PA NVITR.NV24647-PA NVITR.NV24648-PA NVITR.NV24649-PA NVITR.NV24651-PA NVITR.NV24658-PA NVITR.NV24666-PA NVITR.NV24670-PA NVITR.NV24678-PA NVITR.NV24692-PA NVITR.NV24693-PA NVITR.NV24695-PA NVITR.NV24696-PA NVITR.NV24697-PA NVITR.NV24698-PA NVITR.NV24702-PA NVITR.NV24729-PA NVITR.NV24742-PA NVITR.NV24745-PA NVITR.NV24746-PA NVITR.NV24748-PA NVITR.NV24753-PA NVITR.NV24754-PA NVITR.NV24764-PA NVITR.NV24800-PA NVITR.NV24809-PA NVITR.NV24819-PA NVITR.NV24826-PA NVITR.NV24853-PA NVITR.NV24856-PA NVITR.NV24858-PA NVITR.NV24863-PA NVITR.NV24865-PA NVITR.NV24867-PA NVITR.NV24868-PA NVITR.NV24870-PA NVITR.NV24871-PA NVITR.NV24874-PA NVITR.NV24883-PA NVITR.NV24886-PA NVITR.NV24889-PA NVITR.NV24890-PA NVITR.NV24892-PA NVITR.NV24894-PA NVITR.NV24895-PA NVITR.NV24896-PA NVITR.NV24900-PA NVITR.NV24903-PA NVITR.NV24917-PA NVITR.NV24918-PA NVITR.NV24928-PA NVITR.NV24929-PA NVITR.NV24933-PA NVITR.NV24936-PA NVITR.NV24952-PA NVITR.NV24955-PA NVITR.NV24956-PA NVITR.NV24957-PA NVITR.NV24958-PA NVITR.NV24959-PA NVITR.NV24961-PA NVITR.NV24967-PA NVITR.NV24968-PA NVITR.NV24969-PA NVITR.NV24970-PA NVITR.NV24978-PA NVITR.NV24984-PA NVITR.NV24989-PA NVITR.NV24990-PA NVITR.NV24999-PA NVITR.NV25000-PA NVITR.NV25001-PA NVITR.NV25002-PA NVITR.NV25006-PA NVITR.NV25007-PA NVITR.NV25012-PA NVITR.NV25013-PA NVITR.NV25018-PA NVITR.NV25021-PA NVITR.NV25031-PA NVITR.NV25042-PA NVITR.NV25047-PA NVITR.NV25060-PA NVITR.NV25065-PA NVITR.NV25066-PA NVITR.NV25068-PA NVITR.NV25083-PA NVITR.NV25093-PA NVITR.NV25096-PA NVITR.NV25100-PA NVITR.NV25102-PA NVITR.NV25105-PA NVITR.NV25120-PA NVITR.NV25121-PA NVITR.NV25133-PA NVITR.NV25145-PA NVITR.NV25150-PA NVITR.NV25151-PA NVITR.NV25158-PA NVITR.NV25167-PA NVITR.NV25169-PA NVITR.NV25170-PA NVITR.NV25174-PA NVITR.NV25189-PA NVITR.NV25195-PA NVITR.NV25196-PA NVITR.NV25197-PA NVITR.NV25199-PA NVITR.NV25202-PA NVITR.NV25208-PA NVITR.NV25210-PA NVITR.NV25211-PA NVITR.NV25216-PA NVITR.NV25218-PA NVITR.NV25219-PA NVITR.NV25223-PA NVITR.NV25224-PA NVITR.NV25228-PA NVITR.NV25229-PA NVITR.NV25231-PA NVITR.NV25233-PA NVITR.NV25241-PA NVITR.NV25244-PA NVITR.NV25263-PA NVITR.NV25264-PA NVITR.NV25265-PA NVITR.NV25267-PA NVITR.NV25276-PA NVITR.NV25278-PA NVITR.NV25282-PA NVITR.NV25284-PA NVITR.NV25285-PA NVITR.NV25295-PA NVITR.NV25299-PA NVITR.NV25300-PA NVITR.NV25304-PA NVITR.NV25318-PA NVITR.NV25336-PA NVITR.NV25363-PA NVITR.NV25364-PA NVITR.NV25365-PA NVITR.NV25367-PA NVITR.NV25372-PA NVITR.NV25396-PA NVITR.NV25402-PA NVITR.NV25403-PA NVITR.NV25408-PA NVITR.NV25410-PA NVITR.NV25413-PA NVITR.NV25414-PA NVITR.NV25415-PA NVITR.NV25417-PA NVITR.NV25421-PA NVITR.NV25422-PA NVITR.NV25498-PA NVITR.NV25500-PA NVITR.NV25504-PA NVITR.NV25519-PA NVITR.NV25520-PA NVITR.NV25524-PA NVITR.NV25526-PA NVITR.NV25527-PA NVITR.NV25534-PA NVITR.NV25535-PA NVITR.NV25537-PA NVITR.NV25540-PA NVITR.NV25548-PA NVITR.NV25555-PA NVITR.NV25564-PA NVITR.NV25569-PA NVITR.NV25571-PA NVITR.NV25573-PA NVITR.NV25587-PA NVITR.NV25592-PA NVITR.NV25594-PA NVITR.NV25598-PA NVITR.NV25599-PA NVITR.NV25601-PA NVITR.NV25746-PA NVITR.NV25748-PA NVITR.NV25751-PA NVITR.NV25752-PA NVITR.NV25753-PA NVITR.NV25754-PA NVITR.NV25755-PA NVITR.NV25758-PA NVITR.NV25764-PA NVITR.NV25772-PA NVITR.NV25781-PA NVITR.NV25824-PA NVITR.NV25838-PA NVITR.NV25849-PA NVITR.NV25868-PA NVITR.NV25871-PA NVITR.NV25883-PA NVITR.NV25888-PA NVITR.NV25894-PA NVITR.NV25897-PA NVITR.NV25908-PA NVITR.NV25912-PA NVITR.NV25916-PA NVITR.NV25925-PA NVITR.NV25927-PA NVITR.NV25932-PA NVITR.NV25938-PA NVITR.NV25939-PA NVITR.NV25940-PA NVITR.NV25955-PA NVITR.NV25959-PA NVITR.NV25972-PA NVITR.NV25976-PA NVITR.NV25977-PA NVITR.NV25981-PA NVITR.NV25982-PA NVITR.NV25986-PA NVITR.NV25987-PA NVITR.NV25998-PA NVITR.NV26011-PA NVITR.NV26012-PA NVITR.NV26013-PA NVITR.NV26014-PA NVITR.NV26017-PA NVITR.NV26018-PA NVITR.NV26020-PA NVITR.NV26050-PA NVITR.NV26056-PA NVITR.NV26088-PA NVITR.NV26095-PA NVITR.NV26109-PA NVITR.NV26113-PA NVITR.NV26118-PA NVITR.NV26121-PA NVITR.NV26124-PA NVITR.NV26125-PA NVITR.NV26128-PA NVITR.NV26130-PA NVITR.NV26131-PA NVITR.NV26145-PA NVITR.NV26155-PA NVITR.NV26156-PA NVITR.NV26168-PA NVITR.NV26177-PA NVITR.NV26179-PA NVITR.NV26181-PA NVITR.NV26182-PA NVITR.NV26202-PA NVITR.NV26207-PA NVITR.NV26211-PA NVITR.NV26214-PA NVITR.NV26216-PA NVITR.NV26217-PA NVITR.NV26221-PA NVITR.NV26229-PA NVITR.NV26233-PA NVITR.NV30003-PA NVITR.NV30020-PA NVITR.NV30021-PA NVITR.NV30024-PA NVITR.NV30028-PA NVITR.NV30029-PA NVITR.NV30039-PA NVITR.NV30044-PA NVITR.NV30048-PA NVITR.NV30056-PA NVITR.NV30057-PA NVITR.NV30075-PA NVITR.NV30077-PA NVITR.NV30080-PA NVITR.NV30085-PA NVITR.NV30089-PA NVITR.NV30091-PA NVITR.NV30093-PA NVITR.NV30094-PA NVITR.NV30096-PA NVITR.NV30109-PA NVITR.NV30135-PA NVITR.NV30158-PA NVITR.NV30167-PA NVITR.NV30169-PA NVITR.NV30189-PA NVITR.NV30194-PA NVITR.NV30209-PA NVITR.NV30219-PA NVITR.NV30223-PA NVITR.NV30224-PA NVITR.NV30249-PA NVITR.NV30251-PA NVITR.NV30253-PA NVITR.NV30256-PA NVITR.NV30260-PA NVITR.NV30272-PA NVITR.NV30276-PA NVITR.NV30293-PA NVITR.NV30302-PA NVITR.NV30317-PA NVITR.NV30318-PA NVITR.NV30322-PA NVITR.NV30323-PA NVITR.NV30324-PA NVITR.NV30325-PA NVITR.NV30330-PA NVITR.NV30332-PA NVITR.NV30333-PA NVITR.NV30334-PA NVITR.NV30336-PA NVITR.NV30337-PA NVITR.NV30350-PA NVITR.NV30352-PA NVITR.NV30358-PA NVITR.NV30360-PA NVITR.NV30368-PA NVITR.NV30369-PA NVITR.NV30375-PA NVITR.NV30376-PA NVITR.NV30377-PA NVITR.NV30389-PA NVITR.NV30396-PA NVITR.NV30397-PA NVITR.NV30405-PA NVITR.NV30406-PA NVITR.NV30407-PA NVITR.NV30409-PA NVITR.NV30411-PA NVITR.NV30413-PA NVITR.NV30456-PA NVITR.NV30458-PA NVITR.NV30459-PA NVITR.NV30464-PA NVITR.NV30465-PA NVITR.NV30469-PA NVITR.NV30471-PA NVITR.NV30512-PA NVITR.NV30513-PA NVITR.NV30521-PA NVITR.NV30522-PA NVITR.NV30523-PA NVITR.NV30524-PA NVITR.NV30536-PA NVITR.NV30557-PA NVITR.NV30588-PA NVITR.NV30612-PA NVITR.NV30619-PA NVITR.NV30627-PA NVITR.NV30632-PA NVITR.NV30633-PA NVITR.NV30637-PA NVITR.NV30638-PA NVITR.NV30640-PA NVITR.NV30641-PA NVITR.NV30644-PA NVITR.NV30669-PA NVITR.NV30670-PA NVITR.NV30671-PA NVITR.NV30694-PA NVITR.NV30695-PA NVITR.NV30701-PA NVITR.NV30711-PA NVITR.NV30722-PA NVITR.NV30727-PA NVITR.NV30732-PA NVITR.NV30766-PA NVITR.NV30781-PA NVITR.NV30782-PA NVITR.NV30784-PA NVITR.NV30789-PA NVITR.NV30803-PA NVITR.NV30807-PA NVITR.NV30809-PA NVITR.NV30815-PA NVITR.NV30819-PA NVITR.NV30820-PA NVITR.NV30830-PA NVITR.NV30841-PA NVITR.NV30844-PA NVITR.NV30855-PA NVITR.NV30872-PA NVITR.NV30873-PA NVITR.NV30880-PA NVITR.NV30890-PA NVITR.NV30892-PA NVITR.NV30923-PA NVITR.NV30924-PA NVITR.NV30932-PA NVITR.NV30937-PA NVITR.NV30939-PA NVITR.NV30954-PA NVITR.NV30974-PA NVITR.NV30978-PA NVITR.NV30986-PA NVITR.NV30987-PA NVITR.NV30991-PA NVITR.NV30995-PA NVITR.NV30998-PA NVITR.NV31014-PA NVITR.NV31015-PA NVITR.NV31021-PA NVITR.NV31025-PA NVITR.NV31030-PA NVITR.NV31031-PA NVITR.NV31035-PA NVITR.NV31049-PA NVITR.NV31055-PA NVITR.NV31058-PA NVITR.NV31059-PA NVITR.NV31069-PA NVITR.NV31070-PA NVITR.NV31078-PA NVITR.NV31088-PA NVITR.NV31102-PA NVITR.NV31104-PA NVITR.NV31105-PA NVITR.NV31112-PA NVITR.NV31122-PA NVITR.NV31126-PA NVITR.NV31127-PA NVITR.NV31145-PA NVITR.NV31165-PA NVITR.NV31171-PA NVITR.NV31185-PA NVITR.NV31186-PA NVITR.NV31187-PA NVITR.NV31201-PA NVITR.NV31206-PA NVITR.NV31216-PA NVITR.NV31228-PA NVITR.NV31233-PA NVITR.NV31234-PA NVITR.NV31243-PA NVITR.NV31254-PA NVITR.NV31256-PA NVITR.NV31257-PA NVITR.NV31259-PA NVITR.NV31260-PA NVITR.NV31262-PA NVITR.NV31263-PA NVITR.NV31277-PA NVITR.NV31278-PA NVITR.NV31308-PA NVITR.NV31322-PA NVITR.NV31337-PA NVITR.NV31344-PA NVITR.NV31345-PA NVITR.NV31363-PA NVITR.NV31369-PA NVITR.NV31375-PA NVITR.NV31386-PA NVITR.NV31390-PA NVITR.NV31396-PA NVITR.NV31397-PA NVITR.NV31398-PA NVITR.NV31406-PA NVITR.NV31409-PA NVITR.NV31410-PA NVITR.NV31414-PA NVITR.NV31418-PA NVITR.NV31420-PA NVITR.NV31422-PA NVITR.NV31429-PA NVITR.NV31434-PA NVITR.NV31435-PA NVITR.NV31436-PA NVITR.NV31439-PA NVITR.NV31447-PA NVITR.NV31452-PA NVITR.NV31453-PA NVITR.NV31456-PA NVITR.NV31459-PA NVITR.NV31462-PA NVITR.NV31463-PA NVITR.NV31477-PA NVITR.NV31513-PA NVITR.NV31533-PA NVITR.NV31534-PA NVITR.NV31535-PA NVITR.NV31536-PA NVITR.NV31537-PA NVITR.NV31541-PA NVITR.NV31547-PA NVITR.NV31548-PA NVITR.NV31551-PA NVITR.NV31552-PA NVITR.NV31594-PA NVITR.NV31596-PA NVITR.NV31599-PA NVITR.NV31601-PA NVITR.NV31602-PA NVITR.NV31608-PA NVITR.NV31609-PA NVITR.NV31613-PA NVITR.NV31614-PA NVITR.NV31615-PA NVITR.NV31616-PA NVITR.NV31620-PA NVITR.NV31627-PA NVITR.NV31638-PA NVITR.NV31639-PA NVITR.NV31640-PA NVITR.NV31660-PA NVITR.NV31661-PA NVITR.NV31664-PA NVITR.NV31665-PA NVITR.NV31680-PA NVITR.NV31690-PA NVITR.NV31694-PA NVITR.NV31695-PA NVITR.NV31696-PA NVITR.NV31712-PA NVITR.NV31714-PA NVITR.NV31726-PA NVITR.NV31744-PA NVITR.NV31746-PA NVITR.NV31747-PA NVITR.NV31758-PA NVITR.NV31760-PA NVITR.NV31761-PA NVITR.NV31762-PA NVITR.NV31765-PA NVITR.NV31767-PA NVITR.NV31768-PA NVITR.NV31769-PA NVITR.NV31788-PA NVITR.NV31789-PA NVITR.NV31794-PA NVITR.NV31807-PA NVITR.NV31808-PA NVITR.NV31835-PA NVITR.NV31840-PA NVITR.NV31842-PA NVITR.NV31852-PA NVITR.NV31856-PA NVITR.NV31857-PA OBIMA.Ocbimv22000030m.p OBIMA.Ocbimv22000054m.p OBIMA.Ocbimv22000122m.p OBIMA.Ocbimv22000131m.p OBIMA.Ocbimv22000135m.p OBIMA.Ocbimv22000227m.p OBIMA.Ocbimv22000260m.p OBIMA.Ocbimv22000282m.p OBIMA.Ocbimv22000294m.p OBIMA.Ocbimv22000350m.p OBIMA.Ocbimv22000355m.p OBIMA.Ocbimv22000394m.p OBIMA.Ocbimv22000404m.p OBIMA.Ocbimv22000492m.p OBIMA.Ocbimv22000610m.p OBIMA.Ocbimv22000673m.p OBIMA.Ocbimv22000789m.p OBIMA.Ocbimv22000790m.p OBIMA.Ocbimv22000845m.p OBIMA.Ocbimv22000856m.p OBIMA.Ocbimv22000891m.p OBIMA.Ocbimv22000924m.p OBIMA.Ocbimv22000934m.p OBIMA.Ocbimv22000998m.p OBIMA.Ocbimv22001001m.p OBIMA.Ocbimv22001006m.p OBIMA.Ocbimv22001037m.p OBIMA.Ocbimv22001061m.p OBIMA.Ocbimv22001105m.p OBIMA.Ocbimv22001175m.p OBIMA.Ocbimv22001178m.p OBIMA.Ocbimv22001226m.p OBIMA.Ocbimv22001278m.p OBIMA.Ocbimv22001285m.p OBIMA.Ocbimv22001289m.p OBIMA.Ocbimv22001303m.p OBIMA.Ocbimv22001332m.p OBIMA.Ocbimv22001358m.p OBIMA.Ocbimv22001377m.p OBIMA.Ocbimv22001382m.p OBIMA.Ocbimv22001469m.p OBIMA.Ocbimv22001488m.p OBIMA.Ocbimv22001537m.p OBIMA.Ocbimv22001540m.p OBIMA.Ocbimv22001557m.p OBIMA.Ocbimv22001616m.p OBIMA.Ocbimv22001663m.p OBIMA.Ocbimv22001670m.p OBIMA.Ocbimv22001735m.p OBIMA.Ocbimv22001737m.p OBIMA.Ocbimv22001760m.p OBIMA.Ocbimv22001792m.p OBIMA.Ocbimv22001839m.p OBIMA.Ocbimv22001903m.p OBIMA.Ocbimv22001926m.p OBIMA.Ocbimv22001933m.p OBIMA.Ocbimv22001958m.p OBIMA.Ocbimv22001982m.p OBIMA.Ocbimv22002028m.p OBIMA.Ocbimv22002069m.p OBIMA.Ocbimv22002074m.p OBIMA.Ocbimv22002076m.p OBIMA.Ocbimv22002266m.p OBIMA.Ocbimv22002279m.p OBIMA.Ocbimv22002302m.p OBIMA.Ocbimv22002357m.p OBIMA.Ocbimv22002361m.p OBIMA.Ocbimv22002522m.p OBIMA.Ocbimv22002675m.p OBIMA.Ocbimv22002746m.p OBIMA.Ocbimv22002878m.p OBIMA.Ocbimv22002931m.p OBIMA.Ocbimv22002932m.p OBIMA.Ocbimv22003001m.p OBIMA.Ocbimv22003071m.p OBIMA.Ocbimv22003106m.p OBIMA.Ocbimv22003181m.p OBIMA.Ocbimv22003243m.p OBIMA.Ocbimv22003261m.p OBIMA.Ocbimv22003319m.p OBIMA.Ocbimv22003374m.p OBIMA.Ocbimv22003626m.p OBIMA.Ocbimv22003627m.p OBIMA.Ocbimv22003664m.p OBIMA.Ocbimv22003682m.p OBIMA.Ocbimv22003741m.p OBIMA.Ocbimv22003743m.p OBIMA.Ocbimv22003792m.p OBIMA.Ocbimv22003798m.p OBIMA.Ocbimv22003824m.p OBIMA.Ocbimv22003867m.p OBIMA.Ocbimv22003875m.p OBIMA.Ocbimv22003880m.p OBIMA.Ocbimv22004277m.p OBIMA.Ocbimv22004284m.p OBIMA.Ocbimv22004299m.p OBIMA.Ocbimv22004358m.p OBIMA.Ocbimv22004360m.p OBIMA.Ocbimv22004370m.p OBIMA.Ocbimv22004396m.p OBIMA.Ocbimv22004475m.p OBIMA.Ocbimv22004545m.p OBIMA.Ocbimv22004546m.p OBIMA.Ocbimv22004549m.p OBIMA.Ocbimv22004550m.p OBIMA.Ocbimv22004587m.p OBIMA.Ocbimv22004609m.p OBIMA.Ocbimv22004619m.p OBIMA.Ocbimv22004645m.p OBIMA.Ocbimv22004678m.p OBIMA.Ocbimv22004711m.p OBIMA.Ocbimv22004713m.p OBIMA.Ocbimv22004722m.p OBIMA.Ocbimv22004884m.p OBIMA.Ocbimv22004885m.p OBIMA.Ocbimv22004886m.p OBIMA.Ocbimv22004999m.p OBIMA.Ocbimv22005100m.p OBIMA.Ocbimv22005267m.p OBIMA.Ocbimv22005281m.p OBIMA.Ocbimv22005326m.p OBIMA.Ocbimv22005336m.p OBIMA.Ocbimv22005348m.p OBIMA.Ocbimv22005353m.p OBIMA.Ocbimv22005451m.p OBIMA.Ocbimv22005459m.p OBIMA.Ocbimv22005520m.p OBIMA.Ocbimv22005524m.p OBIMA.Ocbimv22005625m.p OBIMA.Ocbimv22005657m.p OBIMA.Ocbimv22005691m.p OBIMA.Ocbimv22005725m.p OBIMA.Ocbimv22005739m.p OBIMA.Ocbimv22005789m.p OBIMA.Ocbimv22005899m.p OBIMA.Ocbimv22005917m.p OBIMA.Ocbimv22005948m.p OBIMA.Ocbimv22006067m.p OBIMA.Ocbimv22006068m.p OBIMA.Ocbimv22006150m.p OBIMA.Ocbimv22006223m.p OBIMA.Ocbimv22006291m.p OBIMA.Ocbimv22006419m.p OBIMA.Ocbimv22006469m.p OBIMA.Ocbimv22006470m.p OBIMA.Ocbimv22006474m.p OBIMA.Ocbimv22006476m.p OBIMA.Ocbimv22006556m.p OBIMA.Ocbimv22006564m.p OBIMA.Ocbimv22006665m.p OBIMA.Ocbimv22006716m.p OBIMA.Ocbimv22006718m.p OBIMA.Ocbimv22006744m.p OBIMA.Ocbimv22006758m.p OBIMA.Ocbimv22006759m.p OBIMA.Ocbimv22006767m.p OBIMA.Ocbimv22006795m.p OBIMA.Ocbimv22006881m.p OBIMA.Ocbimv22006897m.p OBIMA.Ocbimv22006926m.p OBIMA.Ocbimv22006937m.p OBIMA.Ocbimv22007053m.p OBIMA.Ocbimv22007138m.p OBIMA.Ocbimv22007156m.p OBIMA.Ocbimv22007159m.p OBIMA.Ocbimv22007162m.p OBIMA.Ocbimv22007174m.p OBIMA.Ocbimv22007178m.p OBIMA.Ocbimv22007188m.p OBIMA.Ocbimv22007203m.p OBIMA.Ocbimv22007238m.p OBIMA.Ocbimv22007248m.p OBIMA.Ocbimv22007266m.p OBIMA.Ocbimv22007290m.p OBIMA.Ocbimv22007292m.p OBIMA.Ocbimv22007344m.p OBIMA.Ocbimv22007345m.p OBIMA.Ocbimv22007376m.p OBIMA.Ocbimv22007449m.p OBIMA.Ocbimv22007456m.p OBIMA.Ocbimv22007517m.p OBIMA.Ocbimv22007557m.p OBIMA.Ocbimv22007592m.p OBIMA.Ocbimv22007628m.p OBIMA.Ocbimv22007634m.p OBIMA.Ocbimv22007636m.p OBIMA.Ocbimv22007710m.p OBIMA.Ocbimv22007728m.p OBIMA.Ocbimv22007734m.p OBIMA.Ocbimv22007802m.p OBIMA.Ocbimv22007887m.p OBIMA.Ocbimv22007888m.p OBIMA.Ocbimv22007907m.p OBIMA.Ocbimv22007927m.p OBIMA.Ocbimv22007948m.p OBIMA.Ocbimv22007949m.p OBIMA.Ocbimv22008060m.p OBIMA.Ocbimv22008260m.p OBIMA.Ocbimv22008284m.p OBIMA.Ocbimv22008303m.p OBIMA.Ocbimv22008352m.p OBIMA.Ocbimv22008366m.p OBIMA.Ocbimv22008410m.p OBIMA.Ocbimv22008411m.p OBIMA.Ocbimv22008520m.p OBIMA.Ocbimv22008542m.p OBIMA.Ocbimv22008625m.p OBIMA.Ocbimv22008687m.p OBIMA.Ocbimv22008770m.p OBIMA.Ocbimv22008909m.p OBIMA.Ocbimv22008938m.p OBIMA.Ocbimv22009037m.p OBIMA.Ocbimv22009054m.p OBIMA.Ocbimv22009078m.p OBIMA.Ocbimv22009086m.p OBIMA.Ocbimv22009154m.p OBIMA.Ocbimv22009157m.p OBIMA.Ocbimv22009162m.p OBIMA.Ocbimv22009222m.p OBIMA.Ocbimv22009286m.p OBIMA.Ocbimv22009287m.p OBIMA.Ocbimv22009293m.p OBIMA.Ocbimv22009452m.p OBIMA.Ocbimv22009479m.p OBIMA.Ocbimv22009574m.p OBIMA.Ocbimv22009687m.p OBIMA.Ocbimv22009690m.p OBIMA.Ocbimv22009772m.p OBIMA.Ocbimv22009773m.p OBIMA.Ocbimv22009791m.p OBIMA.Ocbimv22009936m.p OBIMA.Ocbimv22009975m.p OBIMA.Ocbimv22009977m.p OBIMA.Ocbimv22010042m.p OBIMA.Ocbimv22010048m.p OBIMA.Ocbimv22010057m.p OBIMA.Ocbimv22010058m.p OBIMA.Ocbimv22010098m.p OBIMA.Ocbimv22010149m.p OBIMA.Ocbimv22010169m.p OBIMA.Ocbimv22010176m.p OBIMA.Ocbimv22010180m.p OBIMA.Ocbimv22010224m.p OBIMA.Ocbimv22010227m.p OBIMA.Ocbimv22010257m.p OBIMA.Ocbimv22010258m.p OBIMA.Ocbimv22010259m.p OBIMA.Ocbimv22010302m.p OBIMA.Ocbimv22010314m.p OBIMA.Ocbimv22010323m.p OBIMA.Ocbimv22010379m.p OBIMA.Ocbimv22010385m.p OBIMA.Ocbimv22010401m.p OBIMA.Ocbimv22010409m.p OBIMA.Ocbimv22010423m.p OBIMA.Ocbimv22010471m.p OBIMA.Ocbimv22010475m.p OBIMA.Ocbimv22010484m.p OBIMA.Ocbimv22010707m.p OBIMA.Ocbimv22010733m.p OBIMA.Ocbimv22010754m.p OBIMA.Ocbimv22010791m.p OBIMA.Ocbimv22010856m.p OBIMA.Ocbimv22010907m.p OBIMA.Ocbimv22010945m.p OBIMA.Ocbimv22011028m.p OBIMA.Ocbimv22011076m.p OBIMA.Ocbimv22011080m.p OBIMA.Ocbimv22011081m.p OBIMA.Ocbimv22011205m.p OBIMA.Ocbimv22011273m.p OBIMA.Ocbimv22011302m.p OBIMA.Ocbimv22011305m.p OBIMA.Ocbimv22011345m.p OBIMA.Ocbimv22011451m.p OBIMA.Ocbimv22011597m.p OBIMA.Ocbimv22011613m.p OBIMA.Ocbimv22011646m.p OBIMA.Ocbimv22011666m.p OBIMA.Ocbimv22011682m.p OBIMA.Ocbimv22011697m.p OBIMA.Ocbimv22011720m.p OBIMA.Ocbimv22011730m.p OBIMA.Ocbimv22011758m.p OBIMA.Ocbimv22011857m.p OBIMA.Ocbimv22011858m.p OBIMA.Ocbimv22011868m.p OBIMA.Ocbimv22011886m.p OBIMA.Ocbimv22012045m.p OBIMA.Ocbimv22012056m.p OBIMA.Ocbimv22012080m.p OBIMA.Ocbimv22012167m.p OBIMA.Ocbimv22012176m.p OBIMA.Ocbimv22012184m.p OBIMA.Ocbimv22012396m.p OBIMA.Ocbimv22012474m.p OBIMA.Ocbimv22012541m.p OBIMA.Ocbimv22012617m.p OBIMA.Ocbimv22012648m.p OBIMA.Ocbimv22012696m.p OBIMA.Ocbimv22012699m.p OBIMA.Ocbimv22012729m.p OBIMA.Ocbimv22012778m.p OBIMA.Ocbimv22012820m.p OBIMA.Ocbimv22012912m.p OBIMA.Ocbimv22012938m.p OBIMA.Ocbimv22012989m.p OBIMA.Ocbimv22012990m.p OBIMA.Ocbimv22013018m.p OBIMA.Ocbimv22013045m.p OBIMA.Ocbimv22013072m.p OBIMA.Ocbimv22013100m.p OBIMA.Ocbimv22013152m.p OBIMA.Ocbimv22013153m.p OBIMA.Ocbimv22013156m.p OBIMA.Ocbimv22013197m.p OBIMA.Ocbimv22013242m.p OBIMA.Ocbimv22013275m.p OBIMA.Ocbimv22013291m.p OBIMA.Ocbimv22013315m.p OBIMA.Ocbimv22013333m.p OBIMA.Ocbimv22013347m.p OBIMA.Ocbimv22013430m.p OBIMA.Ocbimv22013433m.p OBIMA.Ocbimv22013529m.p OBIMA.Ocbimv22013563m.p OBIMA.Ocbimv22013588m.p OBIMA.Ocbimv22013700m.p OBIMA.Ocbimv22013720m.p OBIMA.Ocbimv22013758m.p OBIMA.Ocbimv22013770m.p OBIMA.Ocbimv22013788m.p OBIMA.Ocbimv22013791m.p OBIMA.Ocbimv22013857m.p OBIMA.Ocbimv22013866m.p OBIMA.Ocbimv22013888m.p OBIMA.Ocbimv22013903m.p OBIMA.Ocbimv22013905m.p OBIMA.Ocbimv22013933m.p OBIMA.Ocbimv22014008m.p OBIMA.Ocbimv22014055m.p OBIMA.Ocbimv22014064m.p OBIMA.Ocbimv22014087m.p OBIMA.Ocbimv22014113m.p OBIMA.Ocbimv22014205m.p OBIMA.Ocbimv22014219m.p OBIMA.Ocbimv22014402m.p OBIMA.Ocbimv22014468m.p OBIMA.Ocbimv22014472m.p OBIMA.Ocbimv22014491m.p OBIMA.Ocbimv22014648m.p OBIMA.Ocbimv22014771m.p OBIMA.Ocbimv22014810m.p OBIMA.Ocbimv22014839m.p OBIMA.Ocbimv22014870m.p OBIMA.Ocbimv22014977m.p OBIMA.Ocbimv22014979m.p OBIMA.Ocbimv22015110m.p OBIMA.Ocbimv22015223m.p OBIMA.Ocbimv22015233m.p OBIMA.Ocbimv22015253m.p OBIMA.Ocbimv22015287m.p OBIMA.Ocbimv22015312m.p OBIMA.Ocbimv22015366m.p OBIMA.Ocbimv22015367m.p OBIMA.Ocbimv22015413m.p OBIMA.Ocbimv22015487m.p OBIMA.Ocbimv22015495m.p OBIMA.Ocbimv22015496m.p OBIMA.Ocbimv22015500m.p OBIMA.Ocbimv22015627m.p OBIMA.Ocbimv22015647m.p OBIMA.Ocbimv22015787m.p OBIMA.Ocbimv22015792m.p OBIMA.Ocbimv22015886m.p OBIMA.Ocbimv22015921m.p OBIMA.Ocbimv22015966m.p OBIMA.Ocbimv22016039m.p OBIMA.Ocbimv22016090m.p OBIMA.Ocbimv22016115m.p OBIMA.Ocbimv22016178m.p OBIMA.Ocbimv22016182m.p OBIMA.Ocbimv22016212m.p OBIMA.Ocbimv22016273m.p OBIMA.Ocbimv22016360m.p OBIMA.Ocbimv22016475m.p OBIMA.Ocbimv22016500m.p OBIMA.Ocbimv22016505m.p OBIMA.Ocbimv22016512m.p OBIMA.Ocbimv22016545m.p OBIMA.Ocbimv22016586m.p OBIMA.Ocbimv22016597m.p OBIMA.Ocbimv22016634m.p OBIMA.Ocbimv22016654m.p OBIMA.Ocbimv22016672m.p OBIMA.Ocbimv22016740m.p OBIMA.Ocbimv22016741m.p OBIMA.Ocbimv22016836m.p OBIMA.Ocbimv22016943m.p OBIMA.Ocbimv22017113m.p OBIMA.Ocbimv22017149m.p OBIMA.Ocbimv22017172m.p OBIMA.Ocbimv22017243m.p OBIMA.Ocbimv22017273m.p OBIMA.Ocbimv22017278m.p OBIMA.Ocbimv22017303m.p OBIMA.Ocbimv22017328m.p OBIMA.Ocbimv22017403m.p OBIMA.Ocbimv22017465m.p OBIMA.Ocbimv22017498m.p OBIMA.Ocbimv22017559m.p OBIMA.Ocbimv22017602m.p OBIMA.Ocbimv22017666m.p OBIMA.Ocbimv22017704m.p OBIMA.Ocbimv22017733m.p OBIMA.Ocbimv22017741m.p OBIMA.Ocbimv22017747m.p OBIMA.Ocbimv22018060m.p OBIMA.Ocbimv22018069m.p OBIMA.Ocbimv22018077m.p OBIMA.Ocbimv22018194m.p OBIMA.Ocbimv22018285m.p OBIMA.Ocbimv22018286m.p OBIMA.Ocbimv22018325m.p OBIMA.Ocbimv22018485m.p OBIMA.Ocbimv22018568m.p OBIMA.Ocbimv22018653m.p OBIMA.Ocbimv22018662m.p OBIMA.Ocbimv22018669m.p OBIMA.Ocbimv22018672m.p OBIMA.Ocbimv22018687m.p OBIMA.Ocbimv22018702m.p OBIMA.Ocbimv22018721m.p OBIMA.Ocbimv22018792m.p OBIMA.Ocbimv22018800m.p OBIMA.Ocbimv22018820m.p OBIMA.Ocbimv22018845m.p OBIMA.Ocbimv22018935m.p OBIMA.Ocbimv22018936m.p OBIMA.Ocbimv22018940m.p OBIMA.Ocbimv22018953m.p OBIMA.Ocbimv22018995m.p OBIMA.Ocbimv22019128m.p OBIMA.Ocbimv22019135m.p OBIMA.Ocbimv22019169m.p OBIMA.Ocbimv22019261m.p OBIMA.Ocbimv22019268m.p OBIMA.Ocbimv22019301m.p OBIMA.Ocbimv22019303m.p OBIMA.Ocbimv22019400m.p OBIMA.Ocbimv22019432m.p OBIMA.Ocbimv22019457m.p OBIMA.Ocbimv22019468m.p OBIMA.Ocbimv22019471m.p OBIMA.Ocbimv22019527m.p OBIMA.Ocbimv22019564m.p OBIMA.Ocbimv22019576m.p OBIMA.Ocbimv22019715m.p OBIMA.Ocbimv22019880m.p OBIMA.Ocbimv22019921m.p OBIMA.Ocbimv22019976m.p OBIMA.Ocbimv22020003m.p OBIMA.Ocbimv22020031m.p OBIMA.Ocbimv22020104m.p OBIMA.Ocbimv22020126m.p OBIMA.Ocbimv22020271m.p OBIMA.Ocbimv22020345m.p OBIMA.Ocbimv22020381m.p OBIMA.Ocbimv22020399m.p OBIMA.Ocbimv22020414m.p OBIMA.Ocbimv22020438m.p OBIMA.Ocbimv22020440m.p OBIMA.Ocbimv22020454m.p OBIMA.Ocbimv22020468m.p OBIMA.Ocbimv22020539m.p OBIMA.Ocbimv22020662m.p OBIMA.Ocbimv22020672m.p OBIMA.Ocbimv22020682m.p OBIMA.Ocbimv22020690m.p OBIMA.Ocbimv22020712m.p OBIMA.Ocbimv22020731m.p OBIMA.Ocbimv22020739m.p OBIMA.Ocbimv22020808m.p OBIMA.Ocbimv22020877m.p OBIMA.Ocbimv22020906m.p OBIMA.Ocbimv22020951m.p OBIMA.Ocbimv22020965m.p OBIMA.Ocbimv22020989m.p OBIMA.Ocbimv22021106m.p OBIMA.Ocbimv22021257m.p OBIMA.Ocbimv22021296m.p OBIMA.Ocbimv22021313m.p OBIMA.Ocbimv22021322m.p OBIMA.Ocbimv22021408m.p OBIMA.Ocbimv22021410m.p OBIMA.Ocbimv22021420m.p OBIMA.Ocbimv22021429m.p OBIMA.Ocbimv22021464m.p OBIMA.Ocbimv22021466m.p OBIMA.Ocbimv22021562m.p OBIMA.Ocbimv22021665m.p OBIMA.Ocbimv22021691m.p OBIMA.Ocbimv22021709m.p OBIMA.Ocbimv22021765m.p OBIMA.Ocbimv22021787m.p OBIMA.Ocbimv22021790m.p OBIMA.Ocbimv22021797m.p OBIMA.Ocbimv22021802m.p OBIMA.Ocbimv22021889m.p OBIMA.Ocbimv22021899m.p OBIMA.Ocbimv22021961m.p OBIMA.Ocbimv22021967m.p OBIMA.Ocbimv22022065m.p OBIMA.Ocbimv22022114m.p OBIMA.Ocbimv22022203m.p OBIMA.Ocbimv22022240m.p OBIMA.Ocbimv22022280m.p OBIMA.Ocbimv22022290m.p OBIMA.Ocbimv22022330m.p OBIMA.Ocbimv22022352m.p OBIMA.Ocbimv22022481m.p OBIMA.Ocbimv22022483m.p OBIMA.Ocbimv22022485m.p OBIMA.Ocbimv22022499m.p OBIMA.Ocbimv22022536m.p OBIMA.Ocbimv22022543m.p OBIMA.Ocbimv22022579m.p OBIMA.Ocbimv22022588m.p OBIMA.Ocbimv22022598m.p OBIMA.Ocbimv22022609m.p OBIMA.Ocbimv22022612m.p OBIMA.Ocbimv22022613m.p OBIMA.Ocbimv22022646m.p OBIMA.Ocbimv22022669m.p OBIMA.Ocbimv22022697m.p OBIMA.Ocbimv22022703m.p OBIMA.Ocbimv22022727m.p OBIMA.Ocbimv22022795m.p OBIMA.Ocbimv22022835m.p OBIMA.Ocbimv22022853m.p OBIMA.Ocbimv22022856m.p OBIMA.Ocbimv22022857m.p OBIMA.Ocbimv22022949m.p OBIMA.Ocbimv22022950m.p OBIMA.Ocbimv22022952m.p OBIMA.Ocbimv22022981m.p OBIMA.Ocbimv22022991m.p OBIMA.Ocbimv22023018m.p OBIMA.Ocbimv22023115m.p OBIMA.Ocbimv22023222m.p OBIMA.Ocbimv22023330m.p OBIMA.Ocbimv22023486m.p OBIMA.Ocbimv22023585m.p OBIMA.Ocbimv22023597m.p OBIMA.Ocbimv22023615m.p OBIMA.Ocbimv22023619m.p OBIMA.Ocbimv22023681m.p OBIMA.Ocbimv22023720m.p OBIMA.Ocbimv22023751m.p OBIMA.Ocbimv22023779m.p OBIMA.Ocbimv22023816m.p OBIMA.Ocbimv22023821m.p OBIMA.Ocbimv22023859m.p OBIMA.Ocbimv22023940m.p OBIMA.Ocbimv22023955m.p OBIMA.Ocbimv22023988m.p OBIMA.Ocbimv22024042m.p OBIMA.Ocbimv22024099m.p OBIMA.Ocbimv22024103m.p OBIMA.Ocbimv22024126m.p OBIMA.Ocbimv22024235m.p OBIMA.Ocbimv22024310m.p OBIMA.Ocbimv22024320m.p OBIMA.Ocbimv22024472m.p OBIMA.Ocbimv22024515m.p OBIMA.Ocbimv22024565m.p OBIMA.Ocbimv22024639m.p OBIMA.Ocbimv22024777m.p OBIMA.Ocbimv22024836m.p OBIMA.Ocbimv22024890m.p OBIMA.Ocbimv22024950m.p OBIMA.Ocbimv22025063m.p OBIMA.Ocbimv22025125m.p OBIMA.Ocbimv22025134m.p OBIMA.Ocbimv22025147m.p OBIMA.Ocbimv22025151m.p OBIMA.Ocbimv22025163m.p OBIMA.Ocbimv22025174m.p OBIMA.Ocbimv22025213m.p OBIMA.Ocbimv22025228m.p OBIMA.Ocbimv22025272m.p OBIMA.Ocbimv22025284m.p OBIMA.Ocbimv22025310m.p OBIMA.Ocbimv22025345m.p OBIMA.Ocbimv22025445m.p OBIMA.Ocbimv22025501m.p OBIMA.Ocbimv22025515m.p OBIMA.Ocbimv22025587m.p OBIMA.Ocbimv22025624m.p OBIMA.Ocbimv22025655m.p OBIMA.Ocbimv22025671m.p OBIMA.Ocbimv22025688m.p OBIMA.Ocbimv22025729m.p OBIMA.Ocbimv22025788m.p OBIMA.Ocbimv22025812m.p OBIMA.Ocbimv22025878m.p OBIMA.Ocbimv22025948m.p OBIMA.Ocbimv22025992m.p OBIMA.Ocbimv22026003m.p OBIMA.Ocbimv22026058m.p OBIMA.Ocbimv22026080m.p OBIMA.Ocbimv22026122m.p OBIMA.Ocbimv22026314m.p OBIMA.Ocbimv22026362m.p OBIMA.Ocbimv22026390m.p OBIMA.Ocbimv22026400m.p OBIMA.Ocbimv22026415m.p OBIMA.Ocbimv22026510m.p OBIMA.Ocbimv22026520m.p OBIMA.Ocbimv22026611m.p OBIMA.Ocbimv22026756m.p OBIMA.Ocbimv22026757m.p OBIMA.Ocbimv22026795m.p OBIMA.Ocbimv22026937m.p OBIMA.Ocbimv22026954m.p OBIMA.Ocbimv22026994m.p OBIMA.Ocbimv22027015m.p OBIMA.Ocbimv22027101m.p OBIMA.Ocbimv22027118m.p OBIMA.Ocbimv22027177m.p OBIMA.Ocbimv22027205m.p OBIMA.Ocbimv22027233m.p OBIMA.Ocbimv22027243m.p OBIMA.Ocbimv22027244m.p OBIMA.Ocbimv22027302m.p OBIMA.Ocbimv22027329m.p OBIMA.Ocbimv22027358m.p OBIMA.Ocbimv22027423m.p OBIMA.Ocbimv22027498m.p OBIMA.Ocbimv22027500m.p OBIMA.Ocbimv22027522m.p OBIMA.Ocbimv22027558m.p OBIMA.Ocbimv22027559m.p OBIMA.Ocbimv22027563m.p OBIMA.Ocbimv22027623m.p OBIMA.Ocbimv22027656m.p OBIMA.Ocbimv22027770m.p OBIMA.Ocbimv22027784m.p OBIMA.Ocbimv22027816m.p OBIMA.Ocbimv22027858m.p OBIMA.Ocbimv22027870m.p OBIMA.Ocbimv22027878m.p OBIMA.Ocbimv22027900m.p OBIMA.Ocbimv22027907m.p OBIMA.Ocbimv22027945m.p OBIMA.Ocbimv22028017m.p OBIMA.Ocbimv22028034m.p OBIMA.Ocbimv22028089m.p OBIMA.Ocbimv22028111m.p OBIMA.Ocbimv22028129m.p OBIMA.Ocbimv22028140m.p OBIMA.Ocbimv22028182m.p OBIMA.Ocbimv22028375m.p OBIMA.Ocbimv22028403m.p OBIMA.Ocbimv22028473m.p OBIMA.Ocbimv22028525m.p OBIMA.Ocbimv22028695m.p OBIMA.Ocbimv22028713m.p OBIMA.Ocbimv22028743m.p OBIMA.Ocbimv22028826m.p OBIMA.Ocbimv22028827m.p OBIMA.Ocbimv22028884m.p OBIMA.Ocbimv22028891m.p OBIMA.Ocbimv22028985m.p OBIMA.Ocbimv22028999m.p OBIMA.Ocbimv22029004m.p OBIMA.Ocbimv22029005m.p OBIMA.Ocbimv22029129m.p OBIMA.Ocbimv22029212m.p OBIMA.Ocbimv22029220m.p OBIMA.Ocbimv22029239m.p OBIMA.Ocbimv22029378m.p OBIMA.Ocbimv22029387m.p OBIMA.Ocbimv22029400m.p OBIMA.Ocbimv22029416m.p OBIMA.Ocbimv22029423m.p OBIMA.Ocbimv22029458m.p OBIMA.Ocbimv22029504m.p OBIMA.Ocbimv22029506m.p OBIMA.Ocbimv22029710m.p OBIMA.Ocbimv22029711m.p OBIMA.Ocbimv22029736m.p OBIMA.Ocbimv22029872m.p OBIMA.Ocbimv22029875m.p OBIMA.Ocbimv22029946m.p OBIMA.Ocbimv22029983m.p OBIMA.Ocbimv22029987m.p OBIMA.Ocbimv22030134m.p OBIMA.Ocbimv22030147m.p OBIMA.Ocbimv22030149m.p OBIMA.Ocbimv22030197m.p OBIMA.Ocbimv22030240m.p OBIMA.Ocbimv22030280m.p OBIMA.Ocbimv22030352m.p OBIMA.Ocbimv22030431m.p OBIMA.Ocbimv22030503m.p OBIMA.Ocbimv22030520m.p OBIMA.Ocbimv22030526m.p OBIMA.Ocbimv22030545m.p OBIMA.Ocbimv22030669m.p OBIMA.Ocbimv22030672m.p OBIMA.Ocbimv22030679m.p OBIMA.Ocbimv22030681m.p OBIMA.Ocbimv22030726m.p OBIMA.Ocbimv22030776m.p OBIMA.Ocbimv22030793m.p OBIMA.Ocbimv22030795m.p OBIMA.Ocbimv22030821m.p OBIMA.Ocbimv22030822m.p OBIMA.Ocbimv22030842m.p OBIMA.Ocbimv22030846m.p OBIMA.Ocbimv22030891m.p OBIMA.Ocbimv22030936m.p OBIMA.Ocbimv22030967m.p OBIMA.Ocbimv22031047m.p OBIMA.Ocbimv22031052m.p OBIMA.Ocbimv22031119m.p OBIMA.Ocbimv22031318m.p OBIMA.Ocbimv22031322m.p OBIMA.Ocbimv22031328m.p OBIMA.Ocbimv22031339m.p OBIMA.Ocbimv22031355m.p OBIMA.Ocbimv22031480m.p OBIMA.Ocbimv22031482m.p OBIMA.Ocbimv22031549m.p OBIMA.Ocbimv22031565m.p OBIMA.Ocbimv22031603m.p OBIMA.Ocbimv22031620m.p OBIMA.Ocbimv22031621m.p OBIMA.Ocbimv22031623m.p OBIMA.Ocbimv22031758m.p OBIMA.Ocbimv22031759m.p OBIMA.Ocbimv22031764m.p OBIMA.Ocbimv22031781m.p OBIMA.Ocbimv22031798m.p OBIMA.Ocbimv22031883m.p OBIMA.Ocbimv22031941m.p OBIMA.Ocbimv22031982m.p OBIMA.Ocbimv22031999m.p OBIMA.Ocbimv22032047m.p OBIMA.Ocbimv22032151m.p OBIMA.Ocbimv22032181m.p OBIMA.Ocbimv22032196m.p OBIMA.Ocbimv22032214m.p OBIMA.Ocbimv22032301m.p OBIMA.Ocbimv22032363m.p OBIMA.Ocbimv22032369m.p OBIMA.Ocbimv22032389m.p OBIMA.Ocbimv22032512m.p OBIMA.Ocbimv22032593m.p OBIMA.Ocbimv22032615m.p OBIMA.Ocbimv22032643m.p OBIMA.Ocbimv22032652m.p OBIMA.Ocbimv22032732m.p OBIMA.Ocbimv22032772m.p OBIMA.Ocbimv22032823m.p OBIMA.Ocbimv22032824m.p OBIMA.Ocbimv22032847m.p OBIMA.Ocbimv22032950m.p OBIMA.Ocbimv22032974m.p OBIMA.Ocbimv22033078m.p OBIMA.Ocbimv22033119m.p OBIMA.Ocbimv22033141m.p OBIMA.Ocbimv22033184m.p OBIMA.Ocbimv22033210m.p OBIMA.Ocbimv22033319m.p OBIMA.Ocbimv22033353m.p OBIMA.Ocbimv22033361m.p OBIMA.Ocbimv22033363m.p OBIMA.Ocbimv22033389m.p OBIMA.Ocbimv22033402m.p OBIMA.Ocbimv22033423m.p OBIMA.Ocbimv22033527m.p OBIMA.Ocbimv22033558m.p OBIMA.Ocbimv22033621m.p OBIMA.Ocbimv22033632m.p OBIMA.Ocbimv22033633m.p OBIMA.Ocbimv22033646m.p OBIMA.Ocbimv22033708m.p OBIMA.Ocbimv22033709m.p OBIMA.Ocbimv22033827m.p OBIMA.Ocbimv22033903m.p OBIMA.Ocbimv22033934m.p OBIMA.Ocbimv22033955m.p OBIMA.Ocbimv22033977m.p OBIMA.Ocbimv22034006m.p OBIMA.Ocbimv22034008m.p OBIMA.Ocbimv22034033m.p OBIMA.Ocbimv22034034m.p OBIMA.Ocbimv22034035m.p OBIMA.Ocbimv22034054m.p OBIMA.Ocbimv22034077m.p OBIMA.Ocbimv22034117m.p OBIMA.Ocbimv22034147m.p OBIMA.Ocbimv22034201m.p OBIMA.Ocbimv22034422m.p OBIMA.Ocbimv22034428m.p OBIMA.Ocbimv22034470m.p OBIMA.Ocbimv22034474m.p OBIMA.Ocbimv22034496m.p OBIMA.Ocbimv22034511m.p OBIMA.Ocbimv22034517m.p OBIMA.Ocbimv22034533m.p OBIMA.Ocbimv22034598m.p OBIMA.Ocbimv22034748m.p OBIMA.Ocbimv22034775m.p OBIMA.Ocbimv22034781m.p OBIMA.Ocbimv22034796m.p OBIMA.Ocbimv22034811m.p OBIMA.Ocbimv22034922m.p OBIMA.Ocbimv22034934m.p OBIMA.Ocbimv22034944m.p OBIMA.Ocbimv22034962m.p OBIMA.Ocbimv22034974m.p OBIMA.Ocbimv22035034m.p OBIMA.Ocbimv22035100m.p OBIMA.Ocbimv22035102m.p OBIMA.Ocbimv22035105m.p OBIMA.Ocbimv22035118m.p OBIMA.Ocbimv22035137m.p OBIMA.Ocbimv22035140m.p OBIMA.Ocbimv22035164m.p OBIMA.Ocbimv22035184m.p OBIMA.Ocbimv22035215m.p OBIMA.Ocbimv22035224m.p OBIMA.Ocbimv22035225m.p OBIMA.Ocbimv22035332m.p OBIMA.Ocbimv22035339m.p OBIMA.Ocbimv22035340m.p OBIMA.Ocbimv22035344m.p OBIMA.Ocbimv22035451m.p OBIMA.Ocbimv22035461m.p OBIMA.Ocbimv22035465m.p OBIMA.Ocbimv22035573m.p OBIMA.Ocbimv22035580m.p OBIMA.Ocbimv22035585m.p OBIMA.Ocbimv22035591m.p OBIMA.Ocbimv22035767m.p OBIMA.Ocbimv22035856m.p OBIMA.Ocbimv22035857m.p OBIMA.Ocbimv22035931m.p OBIMA.Ocbimv22035989m.p OBIMA.Ocbimv22036010m.p OBIMA.Ocbimv22036011m.p OBIMA.Ocbimv22036026m.p OBIMA.Ocbimv22036098m.p OBIMA.Ocbimv22036112m.p OBIMA.Ocbimv22036211m.p OBIMA.Ocbimv22036253m.p OBIMA.Ocbimv22036290m.p OBIMA.Ocbimv22036314m.p OBIMA.Ocbimv22036357m.p OBIMA.Ocbimv22036390m.p OBIMA.Ocbimv22036400m.p OBIMA.Ocbimv22036402m.p OBIMA.Ocbimv22036479m.p OBIMA.Ocbimv22036502m.p OBIMA.Ocbimv22036554m.p OBIMA.Ocbimv22036601m.p OBIMA.Ocbimv22036696m.p OBIMA.Ocbimv22036789m.p OBIMA.Ocbimv22036811m.p OBIMA.Ocbimv22036860m.p OBIMA.Ocbimv22036886m.p OBIMA.Ocbimv22036987m.p OBIMA.Ocbimv22037010m.p OBIMA.Ocbimv22037035m.p OBIMA.Ocbimv22037065m.p OBIMA.Ocbimv22037126m.p OBIMA.Ocbimv22037163m.p OBIMA.Ocbimv22037164m.p OBIMA.Ocbimv22037180m.p OBIMA.Ocbimv22037183m.p OBIMA.Ocbimv22037223m.p OBIMA.Ocbimv22037231m.p OBIMA.Ocbimv22037265m.p OBIMA.Ocbimv22037369m.p OBIMA.Ocbimv22037385m.p OBIMA.Ocbimv22037459m.p OBIMA.Ocbimv22037468m.p OBIMA.Ocbimv22037618m.p OBIMA.Ocbimv22037631m.p OBIMA.Ocbimv22037644m.p OBIMA.Ocbimv22037647m.p OBIMA.Ocbimv22037653m.p OBIMA.Ocbimv22037668m.p OBIMA.Ocbimv22037669m.p OBIMA.Ocbimv22037750m.p OBIMA.Ocbimv22037795m.p OBIMA.Ocbimv22037893m.p OBIMA.Ocbimv22037901m.p OBIMA.Ocbimv22037903m.p OBIMA.Ocbimv22037905m.p OBIMA.Ocbimv22037908m.p OBIMA.Ocbimv22037956m.p OBIMA.Ocbimv22037990m.p OBIMA.Ocbimv22038156m.p OBIMA.Ocbimv22038258m.p OBIMA.Ocbimv22038266m.p OBIMA.Ocbimv22038268m.p OBIMA.Ocbimv22038307m.p OBIMA.Ocbimv22038323m.p OBIMA.Ocbimv22038343m.p OBIMA.Ocbimv22038446m.p OBIMA.Ocbimv22038463m.p OBIMA.Ocbimv22038564m.p OBIMA.Ocbimv22038594m.p OBIMA.Ocbimv22038600m.p OBIMA.Ocbimv22038601m.p OBIMA.Ocbimv22038655m.p OBIMA.Ocbimv22038709m.p OBIMA.Ocbimv22038712m.p OBIMA.Ocbimv22038723m.p OBIMA.Ocbimv22038726m.p OBIMA.Ocbimv22038796m.p OBIMA.Ocbimv22038797m.p OBIMA.Ocbimv22038818m.p OBIMA.Ocbimv22038901m.p OBIMA.Ocbimv22039020m.p OBIMA.Ocbimv22039072m.p OBIMA.Ocbimv22039096m.p OBIMA.Ocbimv22039159m.p OBIMA.Ocbimv22039167m.p OBIMA.Ocbimv22039176m.p OBIMA.Ocbimv22039229m.p OBIMA.Ocbimv22039294m.p OBIMA.Ocbimv22039305m.p OBIMA.Ocbimv22039330m.p OBIMA.Ocbimv22039441m.p OBIMA.Ocbimv22039500m.p OBIMA.Ocbimv22039527m.p OBIMA.Ocbimv22039536m.p OBIMA.Ocbimv22039589m.p OBIMA.Ocbimv22039627m.p OBIMA.Ocbimv22039636m.p OBIMA.Ocbimv22039671m.p OBIMA.Ocbimv22039747m.p OBIMA.Ocbimv22039801m.p OBIMA.Ocbimv22039829m.p OBIMA.Ocbimv22039889m.p OBIMA.Ocbimv22039963m.p PCAUD.XP_014662371.1 PCAUD.XP_014662557.1 PCAUD.XP_014663381.1 PCAUD.XP_014663954.1 PCAUD.XP_014664083.1 PCAUD.XP_014666073.1 PCAUD.XP_014666119.1 PCAUD.XP_014666214.1 PCAUD.XP_014666646.1 PCAUD.XP_014666691.1 PCAUD.XP_014668694.1 PCAUD.XP_014669984.1 PCAUD.XP_014670175.1 PCAUD.XP_014670792.1 PCAUD.XP_014671672.1 PCAUD.XP_014671706.1 PCAUD.XP_014673473.1 PCAUD.XP_014673847.1 PCAUD.XP_014673862.1 PCAUD.XP_014675122.1 PCAUD.XP_014675320.1 PCAUD.XP_014675710.1 PCAUD.XP_014675865.1 PCAUD.XP_014675990.1 PCAUD.XP_014676496.1 PCAUD.XP_014676561.1 PCAUD.XP_014676817.1 PCAUD.XP_014677047.1 PCAUD.XP_014677269.1 PCAUD.XP_014677546.1 PCAUD.XP_014678683.1 PCAUD.XP_014678984.1 PCAUD.XP_014679155.1 PCAUD.XP_014679346.1 PCAUD.XP_014679397.1 PCAUD.XP_014679418.1 PCAUD.XP_014679471.1 PCAUD.XP_014679603.1 PCAUD.XP_014679862.1 PCAUD.XP_014680323.1 PCAUD.XP_014680333.1 PCAUD.XP_014680338.1 PCAUD.XP_014680389.1 PCAUD.XP_014680902.1 PCAUD.XP_014681919.1 PHUMA.PHUM025600-PA PHUMA.PHUM026290-PA PHUMA.PHUM091300-PA PHUMA.PHUM116690-PA PHUMA.PHUM134590-PA PHUMA.PHUM146610-PA PHUMA.PHUM163690-PA PHUMA.PHUM236700-PA PHUMA.PHUM239090-PA PHUMA.PHUM361000-PA PHUMA.PHUM361230-PA PHUMA.PHUM403740-PA PHUMA.PHUM417330-PA PHUMA.PHUM474420-PA PHUMA.PHUM494390-PA PHUMA.PHUM497540-PA PHUMA.PHUM530520-PA PHUMA.PHUM530690-PA PHUMA.PHUM537760-PA PHUMA.PHUM552580-PA PHUMA.PHUM559570-PA PHUMA.PHUM561060-PA PHUMA.PHUM564230-PA PHUMA.PHUM566690-PA PHUMA.PHUM577930-PA PHUMA.PHUM596550-PA PHUMA.PHUM625480-PA PMURR.g11989.t1 PMURR.g12651.t1 PMURR.g12864.t1 PMURR.g14481.t1 PMURR.g19041.t1 PMURR.g19162.t1 PMURR.g19860.t1 PMURR.g20123.t1 PMURR.g20469.t1 PMURR.g3449.t1 PMURR.g3817.t1 PMURR.g5326.t1 PMURR.g5592.t1 PMURR.g652.t1 PMURR.g6921.t1 PMURR.g6922.t1 PMURR.g784.t1 PPACI.PPA00997 PPACI.PPA01955 PPACI.PPA02003 PPACI.PPA02124 PPACI.PPA02307 PPACI.PPA02855 PPACI.PPA03968 PPACI.PPA04022 PPACI.PPA04050 PPACI.PPA04231 PPACI.PPA04312 PPACI.PPA04318 PPACI.PPA04764 PPACI.PPA05577 PPACI.PPA05760 PPACI.PPA05810 PPACI.PPA06211 PPACI.PPA06302 PPACI.PPA06368 PPACI.PPA06703 PPACI.PPA06867 PPACI.PPA07167 PPACI.PPA08078 PPACI.PPA08187 PPACI.PPA08256 PPACI.PPA08292 PPACI.PPA08364 PPACI.PPA08602 PPACI.PPA08726 PPACI.PPA09073 PPACI.PPA09083 PPACI.PPA09123 PPACI.PPA09192 PPACI.PPA09299 PPACI.PPA09356 PPACI.PPA09596 PPACI.PPA09766 PPACI.PPA10533 PPACI.PPA10537 PPACI.PPA11129 PPACI.PPA11485 PPACI.PPA11822 PPACI.PPA11952 PPACI.PPA12116 PPACI.PPA12307 PPACI.PPA12869 PPACI.PPA13302 PPACI.PPA13322 PPACI.PPA13445 PPACI.PPA13491 PPACI.PPA13502 PPACI.PPA13573 PPACI.PPA13678 PPACI.PPA13794 PPACI.PPA14191 PPACI.PPA14207 PPACI.PPA14428 PPACI.PPA14854 PPACI.PPA15633 PPACI.PPA15660 PPACI.PPA15698 PPACI.PPA15723 PPACI.PPA16351 PPACI.PPA16423 PPACI.PPA16817 PPACI.PPA16890 PPACI.PPA17385 PPACI.PPA17578 PPACI.PPA17579 PPACI.PPA17693 PPACI.PPA17945 PPACI.PPA17971 PPACI.PPA18245 PPACI.PPA18249 PPACI.PPA18341 PPACI.PPA18866 PPACI.PPA19326 PPACI.PPA19510 PPACI.PPA19632 PPACI.PPA20054 PPACI.PPA20055 PPACI.PPA20084 PPACI.PPA20417 PPACI.PPA20664 PPACI.PPA20874 PPACI.PPA21035 PPACI.PPA21613 PPACI.PPA22047 PPACI.PPA22103 PPACI.PPA22174 PPACI.PPA22392 PPACI.PPA22724 PPACI.PPA23064 PPACI.PPA23362 PPACI.PPA23429 PPACI.PPA23591 PPACI.PPA24133 PPACI.PPA24344 PPACI.PPA24431 PPACI.PPA24440 PPACI.PPA25379 PPACI.PPA25558 PPACI.PPA25562 PPACI.PPA25709 PPACI.PPA25721 PPACI.PPA25723 PPACI.PPA25906 PPACI.PPA26456 PPACI.PPA26682 PPACI.PPA26739 PPACI.PPA26740 PPACI.PPA26826 PPACI.PPA27002 PPACI.PPA27154 PPACI.PPA27814 PPACI.PPA28405 PPACI.PPA28483 PPACI.PPA28580 PPACI.PPA28716 PPACI.PPA28717 PPACI.PPA28811 PPACI.PPA29035 PPACI.PPA29353 PPACI.PPA29396 PPACI.PPA29397 PPACI.PPA29646 PPACI.PPA29662 PPACI.PPA29663 PPACI.PPA29689 PPACI.PPA29724 PPACI.PPA29761 PPACI.PPA29783 PPACI.PPA29811 PPACI.PPA29845 PPACI.PPA29885 PPACI.PPA29895 PPACI.PPA29956 PPACI.PPA29968 PPACI.PPA29973 PPACI.PPA30035 PPACI.PPA30051 PPACI.PPA30058 PPACI.PPA30067 PPACI.PPA30074 PPACI.PPA30140 PPACI.PPA30188 PPACI.PPA30278 PPACI.PPA30301 PPACI.PPA30333 PPACI.PPA30374 PPACI.PPA30475 PPACI.PPA30499 PPACI.PPA30521 PPACI.PPA30597 PPACI.PPA30610 PPACI.PPA30625 PPACI.PPA30647 PPACI.PPA30657 PPACI.PPA30669 PPACI.PPA30757 PPACI.PPA30773 PPACI.PPA30797 PPACI.PPA30868 PPACI.PPA30871 PPACI.PPA30907 PPACI.PPA30943 PPACI.PPA30955 PPACI.PPA30964 PPACI.PPA30974 PPACI.PPA31003 PPACI.PPA31034 PPACI.PPA31049 PPACI.PPA31051 PPACI.PPA31148 PPACI.PPA31182 PPACI.PPA31270 PPACI.PPA31295 PPACI.PPA31330 PPACI.PPA31335 PPACI.PPA31413 PPACI.PPA31439 PPACI.PPA31467 PPACI.PPA31469 PPACI.PPA31578 PPACI.PPA31640 PPACI.PPA31687 PPACI.PPA31773 PPACI.PPA31822 PPACI.PPA31841 PPACI.PPA31940 PPACI.PPA31948 PPACI.PPA31998 PPACI.PPA32006 PPACI.PPA32018 PPACI.PPA32071 PPACI.PPA32073 PPACI.PPA32106 PPACI.PPA32186 PPACI.PPA32189 PPACI.PPA32218 PPACI.PPA32233 PPACI.PPA32246 PPACI.PPA32248 PPACI.PPA32263 PPACI.PPA32290 PPACI.PPA32298 PPACI.PPA32338 PPACI.PPA32376 PPACI.PPA32406 PPACI.PPA32561 PPACI.PPA32562 PPACI.PPA32565 PPACI.PPA32625 PPACI.PPA32673 PPACI.PPA32686 PPACI.PPA32715 PPACI.PPA32757 PPACI.PPA32831 PPACI.PPA32844 PPACI.PPA32859 PPACI.PPA32927 PPACI.PPA33001 PPACI.PPA33040 PPACI.PPA33075 PPACI.PPA33096 PPACI.PPA33113 PPACI.PPA33155 PPACI.PPA33209 PPACI.PPA33248 PPACI.PPA33260 PPACI.PPA33282 PPACI.PPA33322 PPACI.PPA33348 PXYLO.XP_011547881.1 PXYLO.XP_011547895.1 PXYLO.XP_011547902.1 PXYLO.XP_011547985.1 PXYLO.XP_011548026.1 PXYLO.XP_011548409.1 PXYLO.XP_011548495.1 PXYLO.XP_011548591.1 PXYLO.XP_011548737.1 PXYLO.XP_011548799.1 PXYLO.XP_011548819.1 PXYLO.XP_011549087.1 PXYLO.XP_011549179.1 PXYLO.XP_011549199.1 PXYLO.XP_011549546.1 PXYLO.XP_011549548.1 PXYLO.XP_011549655.1 PXYLO.XP_011550139.1 PXYLO.XP_011550274.1 PXYLO.XP_011550290.1 PXYLO.XP_011550389.1 PXYLO.XP_011550464.1 PXYLO.XP_011550471.1 PXYLO.XP_011550577.1 PXYLO.XP_011551257.1 PXYLO.XP_011551370.1 PXYLO.XP_011551414.1 PXYLO.XP_011551419.1 PXYLO.XP_011551971.1 PXYLO.XP_011551992.1 PXYLO.XP_011552021.1 PXYLO.XP_011552167.1 PXYLO.XP_011552224.1 PXYLO.XP_011552366.1 PXYLO.XP_011552433.1 PXYLO.XP_011552682.1 PXYLO.XP_011552854.1 PXYLO.XP_011552912.1 PXYLO.XP_011552918.1 PXYLO.XP_011552957.1 PXYLO.XP_011553285.1 PXYLO.XP_011553311.1 PXYLO.XP_011553583.1 PXYLO.XP_011553805.1 PXYLO.XP_011553918.1 PXYLO.XP_011554215.1 PXYLO.XP_011554271.1 PXYLO.XP_011554272.1 PXYLO.XP_011554304.1 PXYLO.XP_011554489.1 PXYLO.XP_011554513.1 PXYLO.XP_011554514.1 PXYLO.XP_011554600.1 PXYLO.XP_011554707.1 PXYLO.XP_011554913.1 PXYLO.XP_011554972.1 PXYLO.XP_011555023.1 PXYLO.XP_011555081.1 PXYLO.XP_011555102.1 PXYLO.XP_011555270.1 PXYLO.XP_011555641.1 PXYLO.XP_011555717.1 PXYLO.XP_011555765.1 PXYLO.XP_011555848.1 PXYLO.XP_011555967.1 PXYLO.XP_011556051.1 PXYLO.XP_011556224.1 PXYLO.XP_011556228.1 PXYLO.XP_011556278.1 PXYLO.XP_011556288.1 PXYLO.XP_011556385.1 PXYLO.XP_011556465.1 PXYLO.XP_011556494.1 PXYLO.XP_011556497.1 PXYLO.XP_011556589.1 PXYLO.XP_011556592.1 PXYLO.XP_011556594.1 PXYLO.XP_011556812.1 PXYLO.XP_011556873.1 PXYLO.XP_011556927.1 PXYLO.XP_011557015.1 PXYLO.XP_011557144.1 PXYLO.XP_011557155.1 PXYLO.XP_011557193.1 PXYLO.XP_011557222.1 PXYLO.XP_011557345.1 PXYLO.XP_011557369.1 PXYLO.XP_011557370.1 PXYLO.XP_011557413.1 PXYLO.XP_011557441.1 PXYLO.XP_011557584.1 PXYLO.XP_011557730.1 PXYLO.XP_011557825.1 PXYLO.XP_011557829.1 PXYLO.XP_011557830.1 PXYLO.XP_011557985.1 PXYLO.XP_011558151.1 PXYLO.XP_011558184.1 PXYLO.XP_011558452.1 PXYLO.XP_011558458.1 PXYLO.XP_011558883.1 PXYLO.XP_011558887.1 PXYLO.XP_011558898.1 PXYLO.XP_011558913.1 PXYLO.XP_011558919.1 PXYLO.XP_011559073.1 PXYLO.XP_011559117.1 PXYLO.XP_011559174.1 PXYLO.XP_011559184.1 PXYLO.XP_011559228.1 PXYLO.XP_011559444.1 PXYLO.XP_011559489.1 PXYLO.XP_011559672.1 PXYLO.XP_011559694.1 PXYLO.XP_011560056.1 PXYLO.XP_011560248.1 PXYLO.XP_011560250.1 PXYLO.XP_011560278.1 PXYLO.XP_011560406.1 PXYLO.XP_011560550.1 PXYLO.XP_011560569.1 PXYLO.XP_011560581.1 PXYLO.XP_011560929.1 PXYLO.XP_011560935.1 PXYLO.XP_011561000.1 PXYLO.XP_011561633.1 PXYLO.XP_011561638.1 PXYLO.XP_011561858.1 PXYLO.XP_011562212.1 PXYLO.XP_011562214.1 PXYLO.XP_011562327.1 PXYLO.XP_011562585.1 PXYLO.XP_011562627.1 PXYLO.XP_011562857.1 PXYLO.XP_011563068.1 PXYLO.XP_011563225.1 PXYLO.XP_011563256.1 PXYLO.XP_011563304.1 PXYLO.XP_011563331.1 PXYLO.XP_011563532.1 PXYLO.XP_011564335.1 PXYLO.XP_011564479.1 PXYLO.XP_011564726.1 PXYLO.XP_011564788.1 PXYLO.XP_011564836.1 PXYLO.XP_011564947.1 PXYLO.XP_011564957.1 PXYLO.XP_011565472.1 PXYLO.XP_011565741.1 PXYLO.XP_011565793.1 PXYLO.XP_011565847.1 PXYLO.XP_011566218.1 PXYLO.XP_011566526.1 PXYLO.XP_011566564.1 PXYLO.XP_011566866.1 PXYLO.XP_011566946.1 PXYLO.XP_011567029.1 PXYLO.XP_011567194.1 PXYLO.XP_011567260.1 PXYLO.XP_011567704.1 PXYLO.XP_011567766.1 PXYLO.XP_011567897.1 PXYLO.XP_011568179.1 PXYLO.XP_011568182.1 PXYLO.XP_011568261.1 PXYLO.XP_011568262.1 PXYLO.XP_011568535.1 PXYLO.XP_011568600.1 PXYLO.XP_011568604.1 PXYLO.XP_011568796.1 PXYLO.XP_011568959.1 PXYLO.XP_011568960.1 PXYLO.XP_011568965.1 PXYLO.XP_011569043.1 PXYLO.XP_011569310.1 RVARI.g10002.t1 RVARI.g10231.t1 RVARI.g10938.t1 RVARI.g11165.t1 RVARI.g11176.t1 RVARI.g11216.t1 RVARI.g11320.t1 RVARI.g11321.t1 RVARI.g11494.t1 RVARI.g11501.t1 RVARI.g11502.t1 RVARI.g11503.t1 RVARI.g11520.t1 RVARI.g11521.t1 RVARI.g11579.t1 RVARI.g11598.t1 RVARI.g11599.t1 RVARI.g1160.t1 RVARI.g11609.t1 RVARI.g11690.t1 RVARI.g11776.t1 RVARI.g11800.t1 RVARI.g11801.t1 RVARI.g11802.t1 RVARI.g11803.t1 RVARI.g11857.t1 RVARI.g11858.t3 RVARI.g11932.t1 RVARI.g11951.t1 RVARI.g12078.t1 RVARI.g12146.t1 RVARI.g12214.t1 RVARI.g12227.t1 RVARI.g12233.t1 RVARI.g12305.t1 RVARI.g12335.t1 RVARI.g12336.t1 RVARI.g12337.t1 RVARI.g12355.t1 RVARI.g12370.t2 RVARI.g12411.t1 RVARI.g12430.t1 RVARI.g12431.t1 RVARI.g12472.t1 RVARI.g12496.t1 RVARI.g12497.t1 RVARI.g12506.t1 RVARI.g12507.t1 RVARI.g12508.t1 RVARI.g12510.t1 RVARI.g12511.t1 RVARI.g12517.t1 RVARI.g12757.t1 RVARI.g12808.t1 RVARI.g1292.t1 RVARI.g1310.t1 RVARI.g13112.t1 RVARI.g1312.t1 RVARI.g1313.t1 RVARI.g13185.t1 RVARI.g13186.t1 RVARI.g13339.t1 RVARI.g1343.t1 RVARI.g1345.t1 RVARI.g13526.t1 RVARI.g13710.t1 RVARI.g13711.t1 RVARI.g1419.t1 RVARI.g1422.t1 RVARI.g1629.t1 RVARI.g164.t1 RVARI.g1829.t1 RVARI.g1856.t1 RVARI.g1943.t1 RVARI.g1957.t1 RVARI.g1958.t1 RVARI.g1959.t1 RVARI.g1960.t1 RVARI.g1974.t1 RVARI.g1978.t1 RVARI.g1983.t1 RVARI.g2063.t1 RVARI.g2064.t1 RVARI.g2080.t1 RVARI.g2087.t1 RVARI.g2091.t1 RVARI.g2099.t1 RVARI.g2103.t1 RVARI.g2104.t1 RVARI.g2105.t1 RVARI.g2107.t1 RVARI.g2108.t1 RVARI.g2109.t1 RVARI.g2341.t1 RVARI.g2379.t1 RVARI.g2455.t1 RVARI.g2456.t2 RVARI.g2769.t1 RVARI.g2810.t1 RVARI.g2825.t1 RVARI.g2869.t1 RVARI.g2893.t1 RVARI.g3029.t1 RVARI.g3030.t1 RVARI.g3066.t1 RVARI.g31.t1 RVARI.g3126.t1 RVARI.g3127.t1 RVARI.g3147.t1 RVARI.g3150.t1 RVARI.g32.t1 RVARI.g3200.t1 RVARI.g3201.t1 RVARI.g33.t1 RVARI.g341.t1 RVARI.g3439.t1 RVARI.g3440.t1 RVARI.g3441.t1 RVARI.g354.t1 RVARI.g3773.t1 RVARI.g3802.t1 RVARI.g3869.t1 RVARI.g3907.t1 RVARI.g4001.t1 RVARI.g4065.t1 RVARI.g4152.t1 RVARI.g4157.t1 RVARI.g4158.t1 RVARI.g4163.t1 RVARI.g4164.t1 RVARI.g4165.t1 RVARI.g4173.t1 RVARI.g42.t1 RVARI.g4225.t1 RVARI.g4226.t1 RVARI.g4254.t1 RVARI.g4255.t1 RVARI.g43.t1 RVARI.g4318.t1 RVARI.g4365.t1 RVARI.g4443.t1 RVARI.g4444.t1 RVARI.g4493.t1 RVARI.g45.t1 RVARI.g4545.t1 RVARI.g4546.t1 RVARI.g4581.t1 RVARI.g4600.t1 RVARI.g4732.t1 RVARI.g4891.t1 RVARI.g5204.t1 RVARI.g5208.t1 RVARI.g5209.t1 RVARI.g5279.t1 RVARI.g5338.t1 RVARI.g5359.t1 RVARI.g5386.t1 RVARI.g5387.t1 RVARI.g5388.t1 RVARI.g5436.t1 RVARI.g5455.t1 RVARI.g5456.t1 RVARI.g5633.t1 RVARI.g5634.t1 RVARI.g5675.t1 RVARI.g5760.t1 RVARI.g5778.t1 RVARI.g5788.t1 RVARI.g5789.t1 RVARI.g5790.t1 RVARI.g5829.t1 RVARI.g5830.t1 RVARI.g5831.t1 RVARI.g5845.t1 RVARI.g5846.t1 RVARI.g5867.t1 RVARI.g5894.t1 RVARI.g5895.t1 RVARI.g5911.t1 RVARI.g5967.t2 RVARI.g5968.t1 RVARI.g6018.t1 RVARI.g6179.t1 RVARI.g6180.t1 RVARI.g6232.t1 RVARI.g6235.t1 RVARI.g6254.t1 RVARI.g6256.t1 RVARI.g6330.t1 RVARI.g6361.t1 RVARI.g6438.t1 RVARI.g6579.t1 RVARI.g6580.t1 RVARI.g6581.t1 RVARI.g7048.t1 RVARI.g7049.t1 RVARI.g7051.t1 RVARI.g7100.t1 RVARI.g7101.t1 RVARI.g7212.t1 RVARI.g733.t1 RVARI.g7399.t1 RVARI.g7510.t1 RVARI.g7578.t1 RVARI.g7636.t1 RVARI.g7747.t1 RVARI.g7893.t1 RVARI.g7894.t1 RVARI.g7906.t1 RVARI.g7913.t1 RVARI.g7917.t1 RVARI.g7921.t1 RVARI.g7937.t1 RVARI.g8056.t1 RVARI.g8090.t1 RVARI.g8150.t1 RVARI.g8151.t1 RVARI.g8185.t1 RVARI.g8188.t1 RVARI.g8383.t1 RVARI.g8384.t1 RVARI.g8597.t1 RVARI.g8633.t1 RVARI.g8862.t1 RVARI.g9415.t1 RVARI.g9576.t1 RVARI.g9642.t1 RVARI.g9648.t1 RVARI.g9729.t1 RVARI.g9730.t1 RVARI.g9822.t1 SINVI.XP_011156142.1 SINVI.XP_011156295.1 SINVI.XP_011156303.1 SINVI.XP_011156429.1 SINVI.XP_011156630.1 SINVI.XP_011156670.1 SINVI.XP_011156700.1 SINVI.XP_011156930.1 SINVI.XP_011157057.1 SINVI.XP_011157125.1 SINVI.XP_011157128.1 SINVI.XP_011157382.1 SINVI.XP_011157576.1 SINVI.XP_011157756.1 SINVI.XP_011157833.1 SINVI.XP_011157835.1 SINVI.XP_011158041.1 SINVI.XP_011158078.1 SINVI.XP_011158102.1 SINVI.XP_011158151.1 SINVI.XP_011158402.1 SINVI.XP_011159069.1 SINVI.XP_011159070.1 SINVI.XP_011160204.1 SINVI.XP_011160393.1 SINVI.XP_011160646.1 SINVI.XP_011160675.1 SINVI.XP_011160733.1 SINVI.XP_011160748.1 SINVI.XP_011160975.1 SINVI.XP_011161413.1 SINVI.XP_011161415.1 SINVI.XP_011161502.1 SINVI.XP_011161638.1 SINVI.XP_011161648.1 SINVI.XP_011161711.1 SINVI.XP_011161733.1 SINVI.XP_011161938.1 SINVI.XP_011161941.1 SINVI.XP_011162375.1 SINVI.XP_011162383.1 SINVI.XP_011162385.1 SINVI.XP_011162386.1 SINVI.XP_011162982.1 SINVI.XP_011163030.1 SINVI.XP_011163115.1 SINVI.XP_011163118.1 SINVI.XP_011163119.1 SINVI.XP_011163192.1 SINVI.XP_011163193.1 SINVI.XP_011163194.1 SINVI.XP_011163486.1 SINVI.XP_011163628.1 SINVI.XP_011163688.1 SINVI.XP_011163889.1 SINVI.XP_011163890.1 SINVI.XP_011164125.1 SINVI.XP_011164132.1 SINVI.XP_011164139.1 SINVI.XP_011164141.1 SINVI.XP_011164143.1 SINVI.XP_011164578.1 SINVI.XP_011164581.1 SINVI.XP_011164584.1 SINVI.XP_011164945.1 SINVI.XP_011164974.1 SINVI.XP_011165197.1 SINVI.XP_011165198.1 SINVI.XP_011165199.1 SINVI.XP_011165205.1 SINVI.XP_011165290.1 SINVI.XP_011165387.1 SINVI.XP_011165756.1 SINVI.XP_011165897.1 SINVI.XP_011166066.1 SINVI.XP_011166544.1 SINVI.XP_011166553.1 SINVI.XP_011166555.1 SINVI.XP_011166578.1 SINVI.XP_011166584.1 SINVI.XP_011167097.1 SINVI.XP_011167206.1 SINVI.XP_011167207.1 SINVI.XP_011167521.1 SINVI.XP_011167579.1 SINVI.XP_011167580.1 SINVI.XP_011167595.1 SINVI.XP_011167597.1 SINVI.XP_011168767.1 SINVI.XP_011168807.1 SINVI.XP_011168851.1 SINVI.XP_011168900.1 SINVI.XP_011169073.1 SINVI.XP_011169352.1 SINVI.XP_011169361.1 SINVI.XP_011169368.1 SINVI.XP_011169369.1 SINVI.XP_011169436.1 SINVI.XP_011169437.1 SINVI.XP_011169443.1 SINVI.XP_011169498.1 SINVI.XP_011169786.1 SINVI.XP_011169788.1 SINVI.XP_011169827.1 SINVI.XP_011169844.1 SINVI.XP_011169872.1 SINVI.XP_011169881.1 SINVI.XP_011169884.1 SINVI.XP_011169914.1 SINVI.XP_011169957.1 SINVI.XP_011169959.1 SINVI.XP_011169975.1 SINVI.XP_011169989.1 SINVI.XP_011169993.1 SINVI.XP_011170012.1 SINVI.XP_011170094.1 SINVI.XP_011170179.1 SINVI.XP_011170183.1 SINVI.XP_011170216.1 SINVI.XP_011170259.1 SINVI.XP_011170309.1 SINVI.XP_011170348.1 SINVI.XP_011170468.1 SINVI.XP_011170473.1 SINVI.XP_011170482.1 SINVI.XP_011170553.1 SINVI.XP_011170613.1 SINVI.XP_011170615.1 SINVI.XP_011170621.1 SINVI.XP_011170679.1 SINVI.XP_011170764.1 SINVI.XP_011170821.1 SINVI.XP_011170864.1 SINVI.XP_011170886.1 SINVI.XP_011170891.1 SINVI.XP_011170898.1 SINVI.XP_011171106.1 SINVI.XP_011171113.1 SINVI.XP_011171114.1 SINVI.XP_011171118.1 SINVI.XP_011171243.1 SINVI.XP_011171244.1 SINVI.XP_011171517.1 SINVI.XP_011171518.1 SINVI.XP_011171529.1 SINVI.XP_011171557.1 SINVI.XP_011171562.1 SINVI.XP_011171567.1 SINVI.XP_011171599.1 SINVI.XP_011171607.1 SINVI.XP_011171611.1 SINVI.XP_011171625.1 SINVI.XP_011171635.1 SINVI.XP_011171645.1 SINVI.XP_011171646.1 SINVI.XP_011171681.1 SINVI.XP_011171683.1 SINVI.XP_011171792.1 SINVI.XP_011171871.1 SINVI.XP_011171875.1 SINVI.XP_011171877.1 SINVI.XP_011171878.1 SINVI.XP_011171883.1 SINVI.XP_011171885.1 SINVI.XP_011172246.1 SINVI.XP_011172270.1 SINVI.XP_011172493.1 SINVI.XP_011172522.1 SINVI.XP_011172580.1 SINVI.XP_011172596.1 SINVI.XP_011172645.1 SINVI.XP_011172651.1 SINVI.XP_011172677.1 SINVI.XP_011172958.1 SINVI.XP_011173020.1 SINVI.XP_011173108.1 SINVI.XP_011173133.1 SINVI.XP_011173149.1 SINVI.XP_011173235.1 SINVI.XP_011173267.1 SINVI.XP_011173321.1 SINVI.XP_011173322.1 SINVI.XP_011173443.1 SINVI.XP_011173541.1 SINVI.XP_011173737.1 SINVI.XP_011173781.1 SINVI.XP_011173832.1 SINVI.XP_011173836.1 SINVI.XP_011173881.1 SINVI.XP_011173891.1 SINVI.XP_011173896.1 SINVI.XP_011173899.1 SINVI.XP_011173903.1 SINVI.XP_011173905.1 SINVI.XP_011173907.1 SINVI.XP_011173928.1 SINVI.XP_011173965.1 SINVI.XP_011173980.1 SINVI.XP_011173989.1 SINVI.XP_011174083.1 SINVI.XP_011174101.1 SINVI.XP_011174142.1 SINVI.XP_011174144.1 SINVI.XP_011174200.1 SINVI.XP_011174240.1 SINVI.XP_011174247.1 SINVI.XP_011174301.1 SINVI.XP_011174333.1 SINVI.XP_011174358.1 SINVI.XP_011174405.1 SINVI.XP_011174423.1 SINVI.XP_011174523.1 SINVI.XP_011174535.1 SINVI.XP_011174551.1 SINVI.XP_011174559.1 SINVI.XP_011174591.1 SINVI.XP_011174592.1 SINVI.XP_011174599.1 SINVI.XP_011174613.1 SINVI.XP_011174628.1 SINVI.XP_011174634.1 SINVI.XP_011174675.1 SINVI.XP_011174711.1 SINVI.XP_011174716.1 SINVI.XP_011174744.1 SINVI.XP_011174749.1 SINVI.XP_011174771.1 SINVI.XP_011174779.1 SINVI.XP_011174793.1 SINVI.XP_011174808.1 SINVI.XP_011174831.1 SINVI.XP_011174834.1 SINVI.XP_011174843.1 SINVI.XP_011174854.1 SINVI.XP_011174867.1 SINVI.XP_011174868.1 SINVI.XP_011174913.1 SINVI.XP_011174917.1 SINVI.XP_011174939.1 SINVI.XP_011174969.1 SINVI.XP_011175001.1 SINVI.XP_011175013.1 SINVI.XP_011175026.1 SINVI.XP_011175042.1 SINVI.XP_011175048.1 SINVI.XP_011175060.1 SINVI.XP_011175070.1 SINVI.XP_011175076.1 SINVI.XP_011175662.1 SINVI.XP_011175783.1 SINVI.XP_011175784.1 SINVI.XP_011175837.1 SINVI.XP_011176047.1 SINVI.XP_011176085.1 SINVI.XP_011176168.1 SINVI.XP_011176169.1 SINVI.XP_011176178.1 SMARI.SMAR000144-PA SMARI.SMAR000363-PA SMARI.SMAR000364-PA SMARI.SMAR000380-PA SMARI.SMAR000455-PA SMARI.SMAR000738-PA SMARI.SMAR001168-PA SMARI.SMAR001227-PA SMARI.SMAR001332-PA SMARI.SMAR001411-PA SMARI.SMAR001704-PA SMARI.SMAR001871-PA SMARI.SMAR001948-PA SMARI.SMAR002097-PA SMARI.SMAR002193-PA SMARI.SMAR002200-PA SMARI.SMAR002203-PA SMARI.SMAR002265-PA SMARI.SMAR002359-PA SMARI.SMAR002576-PA SMARI.SMAR002577-PA SMARI.SMAR002706-PA SMARI.SMAR003134-PA SMARI.SMAR003166-PA SMARI.SMAR003178-PA SMARI.SMAR003196-PA SMARI.SMAR003197-PA SMARI.SMAR003200-PA SMARI.SMAR003280-PA SMARI.SMAR003283-PA SMARI.SMAR003478-PA SMARI.SMAR003533-PA SMARI.SMAR003534-PA SMARI.SMAR003814-PA SMARI.SMAR004272-PA SMARI.SMAR004273-PA SMARI.SMAR004297-PA SMARI.SMAR004385-PA SMARI.SMAR004766-PA SMARI.SMAR004906-PA SMARI.SMAR005031-PA SMARI.SMAR005126-PA SMARI.SMAR005201-PA SMARI.SMAR005344-PA SMARI.SMAR005430-PA SMARI.SMAR005889-PA SMARI.SMAR006086-PA SMARI.SMAR006393-PA SMARI.SMAR006611-PA SMARI.SMAR006612-PA SMARI.SMAR007258-PA SMARI.SMAR007643-PA SMARI.SMAR008815-PA SMARI.SMAR009387-PA SMARI.SMAR009388-PA SMARI.SMAR009672-PA SMARI.SMAR010053-PA SMARI.SMAR010147-PA SMARI.SMAR010325-PA SMARI.SMAR010326-PA SMARI.SMAR010901-PA SMARI.SMAR011291-PA SMARI.SMAR011364-PA SMARI.SMAR011365-PA SMARI.SMAR011790-PA SMARI.SMAR011806-PA SMARI.SMAR011807-PA SMARI.SMAR012072-PA SMARI.SMAR012419-PA SMARI.SMAR012568-PA SMARI.SMAR012569-PA SMARI.SMAR012722-PA SMARI.SMAR012840-PA SMARI.SMAR013250-PA SMARI.SMAR013301-PA SMARI.SMAR013422-PA SMARI.SMAR013525-PA SMARI.SMAR013764-PA SMARI.SMAR014629-PA SMARI.SMAR014650-PA SMARI.SMAR014930-PA SMARI.SMAR014939-PA SMARI.SMAR014976-PA SMARI.SMAR014981-PA SMARI.SMAR015013-PA SMARI.SMAR015556-PA TCAST.TC000003-PA TCAST.TC000010-PA TCAST.TC000033-PA TCAST.TC001266-PA TCAST.TC001390-PA TCAST.TC001397-PA TCAST.TC001398-PA TCAST.TC001475-PA TCAST.TC001476-PA TCAST.TC001483-PA TCAST.TC001485-PA TCAST.TC001498-PA TCAST.TC001500-PA TCAST.TC001501-PA TCAST.TC001502-PA TCAST.TC001503-PA TCAST.TC001504-PA TCAST.TC001505-PA TCAST.TC001506-PA TCAST.TC001507-PA TCAST.TC001508-PA TCAST.TC001509-PA TCAST.TC001590-PA TCAST.TC001645-PA TCAST.TC001646-PA TCAST.TC001651-PA TCAST.TC001652-PA TCAST.TC001655-PA TCAST.TC001663-PA TCAST.TC001664-PA TCAST.TC001679-PA TCAST.TC001692-PA TCAST.TC001786-PA TCAST.TC001813-PA TCAST.TC001836-PA TCAST.TC001839-PA TCAST.TC001861-PA TCAST.TC001891-PA TCAST.TC001892-PA TCAST.TC001893-PA TCAST.TC001894-PA TCAST.TC001895-PA TCAST.TC001896-PA TCAST.TC001897-PA TCAST.TC001898-PA TCAST.TC001899-PA TCAST.TC001900-PA TCAST.TC001901-PA TCAST.TC001902-PA TCAST.TC001903-PA TCAST.TC001904-PA TCAST.TC001905-PA TCAST.TC001939-PA TCAST.TC001952-PA TCAST.TC001991-PA TCAST.TC001993-PA TCAST.TC001995-PA TCAST.TC002010-PA TCAST.TC002011-PA TCAST.TC002012-PA TCAST.TC002013-PA TCAST.TC002014-PA TCAST.TC002015-PA TCAST.TC002016-PA TCAST.TC002017-PA TCAST.TC002018-PA TCAST.TC002025-PA TCAST.TC002026-PA TCAST.TC002027-PA TCAST.TC002030-PA TCAST.TC002031-PA TCAST.TC002033-PA TCAST.TC002039-PA TCAST.TC002103-PA TCAST.TC002104-PA TCAST.TC002169-PA TCAST.TC002170-PA TCAST.TC002194-PA TCAST.TC002195-PA TCAST.TC002199-PA TCAST.TC002200-PA TCAST.TC002207-PA TCAST.TC002208-PA TCAST.TC002222-PA TCAST.TC002230-PA TCAST.TC002231-PA TCAST.TC002236-PA TCAST.TC002248-PA TCAST.TC002271-PA TCAST.TC002316-PA TCAST.TC002455-PA TCAST.TC002592-PA TCAST.TC002605-PA TCAST.TC002606-PA TCAST.TC003603-PA TCAST.TC003735-PA TCAST.TC003833-PA TCAST.TC003966-PA TCAST.TC004035-PA TCAST.TC004055-PA TCAST.TC004066-PA TCAST.TC004098-PA TCAST.TC004168-PA TCAST.TC004170-PA TCAST.TC004171-PA TCAST.TC004175-PA TCAST.TC004181-PA TCAST.TC004197-PA TCAST.TC004208-PA TCAST.TC004214-PA TCAST.TC004223-PA TCAST.TC004224-PA TCAST.TC004225-PA TCAST.TC004226-PA TCAST.TC004227-PA TCAST.TC004230-PA TCAST.TC004231-PA TCAST.TC004266-PA TCAST.TC004267-PA TCAST.TC004270-PA TCAST.TC004286-PA TCAST.TC004328-PA TCAST.TC004329-PA TCAST.TC004330-PA TCAST.TC004333-PA TCAST.TC004334-PA TCAST.TC004339-PA TCAST.TC004340-PA TCAST.TC004341-PA TCAST.TC004342-PA TCAST.TC004343-PA TCAST.TC004344-PA TCAST.TC004345-PA TCAST.TC004352-PA TCAST.TC004415-PA TCAST.TC004855-PA TCAST.TC004984-PA TCAST.TC004985-PA TCAST.TC004996-PA TCAST.TC005013-PA TCAST.TC005023-PA TCAST.TC005029-PA TCAST.TC005049-PA TCAST.TC005059-PA TCAST.TC005060-PA TCAST.TC005061-PA TCAST.TC005062-PA TCAST.TC005063-PA TCAST.TC005090-PA TCAST.TC005108-PA TCAST.TC005109-PA TCAST.TC005112-PA TCAST.TC005138-PA TCAST.TC005142-PA TCAST.TC005144-PA TCAST.TC005145-PA TCAST.TC005146-PA TCAST.TC005147-PA TCAST.TC005200-PA TCAST.TC005201-PA TCAST.TC005207-PA TCAST.TC005208-PA TCAST.TC005226-PA TCAST.TC005227-PA TCAST.TC005240-PA TCAST.TC005241-PA TCAST.TC005244-PA TCAST.TC005260-PA TCAST.TC005261-PA TCAST.TC005274-PA TCAST.TC005278-PA TCAST.TC005282-PA TCAST.TC005283-PA TCAST.TC005285-PA TCAST.TC005286-PA TCAST.TC005297-PA TCAST.TC006014-PA TCAST.TC006070-PA TCAST.TC006071-PA TCAST.TC006072-PA TCAST.TC006075-PA TCAST.TC006076-PA TCAST.TC006175-PA TCAST.TC006908-PA TCAST.TC006910-PA TCAST.TC006911-PA TCAST.TC006919-PA TCAST.TC006929-PA TCAST.TC006934-PA TCAST.TC006972-PA TCAST.TC007005-PA TCAST.TC008250-PA TCAST.TC008529-PA TCAST.TC008558-PA TCAST.TC008560-PA TCAST.TC008564-PA TCAST.TC008571-PA TCAST.TC008572-PA TCAST.TC008573-PA TCAST.TC008574-PA TCAST.TC008575-PA TCAST.TC008576-PA TCAST.TC008577-PA TCAST.TC008578-PA TCAST.TC009733-PA TCAST.TC010089-PA TCAST.TC010220-PA TCAST.TC010277-PA TCAST.TC010278-PA TCAST.TC010287-PA TCAST.TC010288-PA TCAST.TC010304-PA TCAST.TC010305-PA TCAST.TC010326-PA TCAST.TC010392-PA TCAST.TC010605-PA TCAST.TC010607-PA TCAST.TC010622-PA TCAST.TC010623-PA TCAST.TC010624-PA TCAST.TC010625-PA TCAST.TC010626-PA TCAST.TC010627-PA TCAST.TC010628-PA TCAST.TC010629-PA TCAST.TC010630-PA TCAST.TC010631-PA TCAST.TC010632-PA TCAST.TC010633-PA TCAST.TC010692-PA TCAST.TC010718-PA TCAST.TC010719-PA TCAST.TC010743-PA TCAST.TC010744-PA TCAST.TC010745-PA TCAST.TC010749-PA TCAST.TC010750-PA TCAST.TC010752-PA TCAST.TC010753-PA TCAST.TC010754-PA TCAST.TC011265-PA TCAST.TC011275-PA TCAST.TC011276-PA TCAST.TC011282-PA TCAST.TC011483-PA TCAST.TC011484-PA TCAST.TC011498-PA TCAST.TC011500-PA TCAST.TC011501-PA TCAST.TC011502-PA TCAST.TC011503-PA TCAST.TC011504-PA TCAST.TC011554-PA TCAST.TC011582-PA TCAST.TC011583-PA TCAST.TC011587-PA TCAST.TC011588-PA TCAST.TC011589-PA TCAST.TC011590-PA TCAST.TC011593-PA TCAST.TC011594-PA TCAST.TC012351-PA TCAST.TC012446-PA TCAST.TC012513-PA TCAST.TC012883-PA TCAST.TC012884-PA TCAST.TC012914-PA TCAST.TC012927-PA TCAST.TC012930-PA TCAST.TC012934-PA TCAST.TC012956-PA TCAST.TC012959-PA TCAST.TC012960-PA TCAST.TC012961-PA TCAST.TC012962-PA TCAST.TC012963-PA TCAST.TC012964-PA TCAST.TC012965-PA TCAST.TC012966-PA TCAST.TC012967-PA TCAST.TC012969-PA TCAST.TC012981-PA TCAST.TC013888-PA TCAST.TC014836-PA TCAST.TC014837-PA TCAST.TC014839-PA TCAST.TC014841-PA TCAST.TC014842-PA TCAST.TC014847-PA TCAST.TC014850-PA TCAST.TC015077-PA TCAST.TC015799-PA TCAST.TC015812-PA TCAST.TC015850-PA TCAST.TC015866-PA TCAST.TC015867-PA TCAST.TC015881-PA TCAST.TC015963-PA TCAST.TC015965-PA TCAST.TC016020-PA TCAST.TC016021-PA TCAST.TC016064-PA TCAST.TC016065-PA TCAST.TC016066-PA TCAST.TC016067-PA TCAST.TC016068-PA TCAST.TC016071-PA TCAST.TC016097-PA TCAST.TC016098-PA TCAST.TC016099-PA TCAST.TC016101-PA TCAST.TC016102-PA TCAST.TC016103-PA TCAST.TC016105-PA TCAST.TC016106-PA TCAST.TC016119-PA TCAST.TC016151-PA TCAST.TC016157-PA TCAST.TC016162-PA TCAST.TC016169-PA TCAST.TC016181-PA TCAST.TC016182-PA TCAST.TC016237-PA TCAST.TC016238-PA TCAST.TC016239-PA TCAST.TC016240-PA TCAST.TC016241-PA TCAST.TC016242-PA TCAST.TC016243-PA TCAST.TC016244-PA TCAST.TC016247-PA TCAST.TC016249-PA TCAST.TC016250-PA TCAST.TC016413-PA TCAST.TC016416-PA TMURI.TMUE_s0008006800 TMURI.TMUE_s0023001700 TMURI.TMUE_s0023001800 TMURI.TMUE_s0040004100 TMURI.TMUE_s0066002500 TMURI.TMUE_s0067000500 TMURI.TMUE_s0067001800 TMURI.TMUE_s0088002500 TMURI.TMUE_s0107002000 TMURI.TMUE_s0158000500 TMURI.TMUE_s0168001500 TMURI.TMUE_s0170001100 TMURI.TMUE_s0175000700 TMURI.TMUE_s0221000500 TMURI.TMUE_s0233000600 TSPIR.EFV46245 TSPIR.EFV46249 TSPIR.EFV46694 TSPIR.EFV46735 TSPIR.EFV46787 TSPIR.EFV46796 TSPIR.EFV46839 TSPIR.EFV47067 TSPIR.EFV47200 TSPIR.EFV47220 TSPIR.EFV47341 TSPIR.EFV47344 TSPIR.EFV47391 TSPIR.EFV47436 TSPIR.EFV47439 TSPIR.EFV47454 TSPIR.EFV47749 TSPIR.EFV47908 TSPIR.EFV47909 TSPIR.EFV47990 TSPIR.EFV48470 TSPIR.EFV49190 TSPIR.EFV49211 TSPIR.EFV49583 TSPIR.EFV49673 TSPIR.EFV51809 TSPIR.EFV53190 TSPIR.EFV53197 TSPIR.EFV53198 TSPIR.EFV53201 TSPIR.EFV53202 TSPIR.EFV53222 TSPIR.EFV53924 TSPIR.EFV53925 TSPIR.EFV54028 TSPIR.EFV54063 TSPIR.EFV54064 TSPIR.EFV54065 TSPIR.EFV54066 TSPIR.EFV54067 TSPIR.EFV54069 TSPIR.EFV54088 TSPIR.EFV55443 TSPIR.EFV55670 TSPIR.EFV56019 TSPIR.EFV56024 TSPIR.EFV56026 TSPIR.EFV56033 TSPIR.EFV57453 TSPIR.EFV58736 TURTI.tetur01g01310.1 TURTI.tetur01g04350.1 TURTI.tetur01g05320.1 TURTI.tetur02g05480.1 TURTI.tetur03g07410.1 TURTI.tetur03g08130.1 TURTI.tetur03g10317.1 TURTI.tetur04g02090.1 TURTI.tetur04g03310.1 TURTI.tetur04g07760.1 TURTI.tetur04g07900.1 TURTI.tetur05g01680.1 TURTI.tetur05g07080.1 TURTI.tetur06g00170.1 TURTI.tetur06g04300.1 TURTI.tetur06g06943.1 TURTI.tetur07g06520.1 TURTI.tetur08g06390.1 TURTI.tetur08g08020.1 TURTI.tetur09g03030.1 TURTI.tetur108g00030.1 TURTI.tetur10g03280.1 TURTI.tetur114g00020.1 TURTI.tetur11g06330.1 TURTI.tetur126g00030.1 TURTI.tetur12g00970.1 TURTI.tetur12g00980.1 TURTI.tetur12g00990.1 TURTI.tetur13g01490.1 TURTI.tetur161g00020.1 TURTI.tetur20g00320.1 TURTI.tetur20g02220.1 TURTI.tetur21g01940.1 TURTI.tetur22g01950.1 TURTI.tetur23g00780.1 TURTI.tetur25g00030.1 TURTI.tetur25g02070.1 TURTI.tetur31g00640.1 TURTI.tetur354g00020.1 TURTI.tetur37g00250.1 TURTI.tetur37g01190.1 TURTI.tetur387g00020.1 TURTI.tetur39g00400.1 TURTI.tetur451g00010.1 TURTI.tetur52g00030.1 TURTI.tetur77g00080.1 TURTI.tetur92g00060.1
OG0000001: AGAMB.AGAP001735-PA AGAMB.AGAP002604-PA AGAMB.AGAP004680-PA AGAMB.AGAP006374-PA AGAMB.AGAP006375-PA AGAMB.AGAP007218-PA AGAMB.AGAP007510-PA AGAMB.AGAP008008-PA AGAMB.AGAP008100-PA AGAMB.AGAP009915-PA AGAMB.AGAP010309-PA AGAMB.AGAP012500-PA AGAMB.AGAP028076-PA AGAMB.AGAP028507-PA AGAMB.AGAP028531-PA AGAMB.AGAP028564-PA AGAMB.AGAP028566-PA AGAMB.AGAP028567-PA AMELL.GB40509-PA AMELL.GB40884-PA AMELL.GB40931-PA AMELL.GB41236-PA AMELL.GB42108-PA AMELL.GB43071-PA AMELL.GB43640-PA AMELL.GB45684-PA AMELL.GB45685-PA AMELL.GB46968-PA AMELL.GB47761-PA AMELL.GB48245-PA AMELL.GB48247-PA AMELL.GB48304-PA AMELL.GB49810-PA AMELL.GB50549-PA AMELL.GB50550-PA AMELL.GB51779-PA AMELL.GB51954-PA AMELL.GB52564-PA AMELL.GB54073-PA AMELL.GB55025-PA AMELL.GB55417-PA APISU.ACYPI000125-PA APISU.ACYPI000179-PA APISU.ACYPI000281-PA APISU.ACYPI000313-PA APISU.ACYPI000661-PA APISU.ACYPI000738-PA APISU.ACYPI000959-PA APISU.ACYPI001126-PA APISU.ACYPI001432-PA APISU.ACYPI001556-PA APISU.ACYPI001690-PA APISU.ACYPI001755-PA APISU.ACYPI001826-PA APISU.ACYPI001949-PA APISU.ACYPI002052-PA APISU.ACYPI002374-PA APISU.ACYPI002415-PA APISU.ACYPI002501-PA APISU.ACYPI003004-PA APISU.ACYPI003136-PA APISU.ACYPI003342-PA APISU.ACYPI003360-PA APISU.ACYPI003424-PA APISU.ACYPI003716-PA APISU.ACYPI003969-PA APISU.ACYPI004119-PA APISU.ACYPI004189-PA APISU.ACYPI004549-PA APISU.ACYPI004582-PA APISU.ACYPI004678-PA APISU.ACYPI004927-PA APISU.ACYPI005222-PA APISU.ACYPI005327-PA APISU.ACYPI005390-PA APISU.ACYPI005452-PA APISU.ACYPI005752-PA APISU.ACYPI005780-PA APISU.ACYPI006144-PA APISU.ACYPI006249-PA APISU.ACYPI006406-PA APISU.ACYPI006492-PA APISU.ACYPI006556-PA APISU.ACYPI007081-PA APISU.ACYPI007091-PA APISU.ACYPI007253-PA APISU.ACYPI007323-PA APISU.ACYPI007685-PA APISU.ACYPI007959-PA APISU.ACYPI008367-PA APISU.ACYPI008379-PA APISU.ACYPI008714-PA APISU.ACYPI009114-PA APISU.ACYPI009393-PA APISU.ACYPI009425-PA APISU.ACYPI009432-PA APISU.ACYPI009440-PA APISU.ACYPI009629-PA APISU.ACYPI009747-PA APISU.ACYPI010238-PA APISU.ACYPI060033-PA APISU.ACYPI060072-PA APISU.ACYPI060083-PA APISU.ACYPI060086-PA APISU.ACYPI060088-PA APISU.ACYPI060156-PA APISU.ACYPI060174-PA APISU.ACYPI060175-PA APISU.ACYPI060186-PA APISU.ACYPI060211-PA APISU.ACYPI060217-PA APISU.ACYPI060230-PA APISU.ACYPI060269-PA APISU.ACYPI060289-PA APISU.ACYPI060297-PA APISU.ACYPI060309-PA APISU.ACYPI060325-PA APISU.ACYPI060363-PA APISU.ACYPI060425-PA APISU.ACYPI060429-PA APISU.ACYPI060430-PA APISU.ACYPI060483-PA APISU.ACYPI060485-PA APISU.ACYPI060493-PA APISU.ACYPI060500-PA APISU.ACYPI060509-PA APISU.ACYPI060598-PA APISU.ACYPI060686-PA APISU.ACYPI060827-PA APISU.ACYPI060838-PA APISU.ACYPI060850-PA APISU.ACYPI060890-PA APISU.ACYPI060916-PA APISU.ACYPI060945-PA APISU.ACYPI060949-PA APISU.ACYPI060951-PA APISU.ACYPI060963-PA APISU.ACYPI060969-PA APISU.ACYPI061010-PA APISU.ACYPI061037-PA APISU.ACYPI061040-PA APISU.ACYPI061051-PA APISU.ACYPI061066-PA APISU.ACYPI061071-PA APISU.ACYPI061157-PA APISU.ACYPI061166-PA APISU.ACYPI061169-PA APISU.ACYPI061174-PA APISU.ACYPI061188-PA APISU.ACYPI061196-PA APISU.ACYPI061201-PA APISU.ACYPI061230-PA APISU.ACYPI061307-PA APISU.ACYPI061311-PA APISU.ACYPI061345-PA APISU.ACYPI061354-PA APISU.ACYPI061373-PA APISU.ACYPI061392-PA APISU.ACYPI061472-PA APISU.ACYPI061505-PA APISU.ACYPI061631-PA APISU.ACYPI061674-PA APISU.ACYPI061706-PA APISU.ACYPI061717-PA APISU.ACYPI061723-PA APISU.ACYPI061752-PA APISU.ACYPI061760-PA APISU.ACYPI061777-PA APISU.ACYPI061805-PA APISU.ACYPI061828-PA APISU.ACYPI061866-PA APISU.ACYPI061901-PA APISU.ACYPI061904-PA APISU.ACYPI061913-PA APISU.ACYPI061934-PA APISU.ACYPI061944-PA APISU.ACYPI061968-PA APISU.ACYPI062042-PA APISU.ACYPI062070-PA APISU.ACYPI062075-PA APISU.ACYPI062098-PA APISU.ACYPI062104-PA APISU.ACYPI062169-PA APISU.ACYPI062181-PA APISU.ACYPI062215-PA APISU.ACYPI062231-PA APISU.ACYPI062232-PA APISU.ACYPI062253-PA APISU.ACYPI062263-PA APISU.ACYPI062265-PA APISU.ACYPI062274-PA APISU.ACYPI062368-PA APISU.ACYPI062437-PA APISU.ACYPI062443-PA APISU.ACYPI062514-PA APISU.ACYPI062605-PA APISU.ACYPI062665-PA APISU.ACYPI062718-PA APISU.ACYPI062744-PA APISU.ACYPI062794-PA APISU.ACYPI062827-PA APISU.ACYPI062897-PA APISU.ACYPI062911-PA APISU.ACYPI062917-PA APISU.ACYPI062924-PA APISU.ACYPI062937-PA APISU.ACYPI062975-PA APISU.ACYPI063046-PA APISU.ACYPI063075-PA APISU.ACYPI063086-PA APISU.ACYPI063090-PA APISU.ACYPI063098-PA APISU.ACYPI063149-PA APISU.ACYPI063163-PA APISU.ACYPI063166-PA APISU.ACYPI063286-PA APISU.ACYPI063427-PA APISU.ACYPI063488-PA APISU.ACYPI063507-PA APISU.ACYPI063537-PA APISU.ACYPI063548-PA APISU.ACYPI063571-PA APISU.ACYPI063572-PA APISU.ACYPI063587-PA APISU.ACYPI063611-PA APISU.ACYPI063622-PA APISU.ACYPI063643-PA APISU.ACYPI063649-PA APISU.ACYPI063650-PA APISU.ACYPI063660-PA APISU.ACYPI063684-PA APISU.ACYPI063703-PA APISU.ACYPI063706-PA APISU.ACYPI063726-PA APISU.ACYPI063753-PA APISU.ACYPI063788-PA APISU.ACYPI063791-PA APISU.ACYPI063810-PA APISU.ACYPI063826-PA APISU.ACYPI063859-PA APISU.ACYPI063925-PA APISU.ACYPI063926-PA APISU.ACYPI063954-PA APISU.ACYPI063960-PA APISU.ACYPI063974-PA APISU.ACYPI064156-PA APISU.ACYPI064215-PA APISU.ACYPI064331-PA APISU.ACYPI064387-PA APISU.ACYPI064419-PA APISU.ACYPI064423-PA APISU.ACYPI064443-PA APISU.ACYPI064468-PA APISU.ACYPI064513-PA APISU.ACYPI064551-PA APISU.ACYPI064579-PA APISU.ACYPI064618-PA APISU.ACYPI064644-PA APISU.ACYPI064650-PA APISU.ACYPI064653-PA APISU.ACYPI064678-PA APISU.ACYPI064682-PA APISU.ACYPI064685-PA APISU.ACYPI064688-PA APISU.ACYPI064692-PA APISU.ACYPI064780-PA APISU.ACYPI064799-PA APISU.ACYPI064833-PA APISU.ACYPI064838-PA APISU.ACYPI064891-PA APISU.ACYPI065201-PA APISU.ACYPI065211-PA APISU.ACYPI065257-PA APISU.ACYPI065313-PA APISU.ACYPI065330-PA APISU.ACYPI065342-PA APISU.ACYPI065372-PA APISU.ACYPI065376-PA APISU.ACYPI065385-PA APISU.ACYPI065397-PA APISU.ACYPI065430-PA APISU.ACYPI065439-PA APISU.ACYPI065440-PA APISU.ACYPI065471-PA APISU.ACYPI065494-PA APISU.ACYPI065582-PA APISU.ACYPI065586-PA APISU.ACYPI065622-PA APISU.ACYPI065674-PA APISU.ACYPI065707-PA APISU.ACYPI065725-PA APISU.ACYPI065733-PA APISU.ACYPI065749-PA APISU.ACYPI065802-PA APISU.ACYPI066090-PA APISU.ACYPI066175-PA APISU.ACYPI066225-PA APISU.ACYPI066244-PA APISU.ACYPI066266-PA APISU.ACYPI066403-PA APISU.ACYPI066408-PA APISU.ACYPI066417-PA APISU.ACYPI066431-PA APISU.ACYPI066458-PA APISU.ACYPI066500-PA APISU.ACYPI066531-PA APISU.ACYPI066559-PA APISU.ACYPI066560-PA APISU.ACYPI066573-PA APISU.ACYPI066588-PA APISU.ACYPI066641-PA APISU.ACYPI066653-PA APISU.ACYPI066658-PA APISU.ACYPI066700-PA APISU.ACYPI066970-PA APISU.ACYPI066979-PA APISU.ACYPI066987-PA APISU.ACYPI066994-PA APISU.ACYPI067007-PA APISU.ACYPI067014-PA APISU.ACYPI067028-PA APISU.ACYPI067032-PA APISU.ACYPI067095-PA APISU.ACYPI067114-PA APISU.ACYPI067127-PA APISU.ACYPI067169-PA APISU.ACYPI067183-PA APISU.ACYPI067218-PA APISU.ACYPI067223-PA APISU.ACYPI067224-PA APISU.ACYPI067244-PA APISU.ACYPI067270-PA APISU.ACYPI067349-PA APISU.ACYPI067362-PA APISU.ACYPI067363-PA APISU.ACYPI067407-PA APISU.ACYPI067440-PA APISU.ACYPI067466-PA APISU.ACYPI067485-PA APISU.ACYPI067567-PA APISU.ACYPI067796-PA APISU.ACYPI067901-PA APISU.ACYPI067906-PA APISU.ACYPI067908-PA APISU.ACYPI067919-PA APISU.ACYPI067929-PA APISU.ACYPI067957-PA APISU.ACYPI067960-PA APISU.ACYPI067968-PA APISU.ACYPI068002-PA APISU.ACYPI068071-PA APISU.ACYPI068076-PA APISU.ACYPI068094-PA APISU.ACYPI068112-PA APISU.ACYPI068158-PA APISU.ACYPI068174-PA APISU.ACYPI068198-PA APISU.ACYPI068223-PA APISU.ACYPI068250-PA APISU.ACYPI068252-PA APISU.ACYPI068288-PA APISU.ACYPI068305-PA APISU.ACYPI068319-PA APISU.ACYPI068320-PA APISU.ACYPI068337-PA APISU.ACYPI068345-PA APISU.ACYPI068357-PA APISU.ACYPI068441-PA APISU.ACYPI068640-PA APISU.ACYPI068644-PA APISU.ACYPI068708-PA APISU.ACYPI068770-PA APISU.ACYPI068778-PA APISU.ACYPI068779-PA APISU.ACYPI068800-PA APISU.ACYPI068902-PA APISU.ACYPI068951-PA APISU.ACYPI068959-PA APISU.ACYPI069007-PA APISU.ACYPI069051-PA APISU.ACYPI069055-PA APISU.ACYPI069057-PA APISU.ACYPI069082-PA APISU.ACYPI069168-PA APISU.ACYPI069184-PA APISU.ACYPI069190-PA APISU.ACYPI069193-PA APISU.ACYPI069243-PA APISU.ACYPI069407-PA APISU.ACYPI069641-PA APISU.ACYPI069655-PA APISU.ACYPI069662-PA APISU.ACYPI069685-PA APISU.ACYPI069690-PA APISU.ACYPI069698-PA APISU.ACYPI069699-PA APISU.ACYPI069702-PA APISU.ACYPI069729-PA APISU.ACYPI069765-PA APISU.ACYPI069768-PA APISU.ACYPI069769-PA APISU.ACYPI069791-PA APISU.ACYPI069804-PA APISU.ACYPI069852-PA APISU.ACYPI069860-PA APISU.ACYPI069882-PA APISU.ACYPI069908-PA APISU.ACYPI069994-PA APISU.ACYPI070058-PA APISU.ACYPI070070-PA APISU.ACYPI070071-PA APISU.ACYPI070073-PA APISU.ACYPI070124-PA APISU.ACYPI070189-PA APISU.ACYPI070262-PA APISU.ACYPI070538-PA APISU.ACYPI070600-PA APISU.ACYPI070609-PA APISU.ACYPI070624-PA APISU.ACYPI070671-PA APISU.ACYPI070682-PA APISU.ACYPI070693-PA APISU.ACYPI070702-PA APISU.ACYPI070754-PA APISU.ACYPI070775-PA APISU.ACYPI070779-PA APISU.ACYPI070806-PA APISU.ACYPI070841-PA APISU.ACYPI070908-PA APISU.ACYPI070942-PA APISU.ACYPI070944-PA APISU.ACYPI070947-PA APISU.ACYPI070996-PA APISU.ACYPI071007-PA APISU.ACYPI071097-PA APISU.ACYPI071212-PA APISU.ACYPI071219-PA APISU.ACYPI071291-PA APISU.ACYPI071389-PA APISU.ACYPI071401-PA APISU.ACYPI071405-PA APISU.ACYPI071519-PA APISU.ACYPI071528-PA APISU.ACYPI071569-PA APISU.ACYPI071576-PA APISU.ACYPI071704-PA APISU.ACYPI071733-PA APISU.ACYPI071809-PA APISU.ACYPI071822-PA APISU.ACYPI071859-PA APISU.ACYPI071885-PA APISU.ACYPI071946-PA APISU.ACYPI072066-PA APISU.ACYPI072154-PA APISU.ACYPI072230-PA APISU.ACYPI072243-PA APISU.ACYPI072298-PA APISU.ACYPI072330-PA APISU.ACYPI072344-PA APISU.ACYPI072347-PA APISU.ACYPI072367-PA APISU.ACYPI072371-PA APISU.ACYPI072383-PA APISU.ACYPI072402-PA APISU.ACYPI072414-PA APISU.ACYPI072440-PA APISU.ACYPI072503-PA APISU.ACYPI072522-PA APISU.ACYPI072537-PA APISU.ACYPI072548-PA APISU.ACYPI072613-PA APISU.ACYPI072684-PA APISU.ACYPI072896-PA APISU.ACYPI073032-PA APISU.ACYPI073055-PA APISU.ACYPI073123-PA APISU.ACYPI073125-PA APISU.ACYPI073131-PA APISU.ACYPI073140-PA APISU.ACYPI073153-PA APISU.ACYPI073160-PA APISU.ACYPI073163-PA APISU.ACYPI073175-PA APISU.ACYPI073237-PA APISU.ACYPI073321-PA APISU.ACYPI073362-PA APISU.ACYPI073387-PA APISU.ACYPI073399-PA APISU.ACYPI073426-PA APISU.ACYPI073438-PA APISU.ACYPI073472-PA APISU.ACYPI073485-PA APISU.ACYPI073488-PA APISU.ACYPI073495-PA APISU.ACYPI073518-PA APISU.ACYPI073533-PA APISU.ACYPI073570-PA APISU.ACYPI073588-PA APISU.ACYPI073602-PA APISU.ACYPI073746-PA APISU.ACYPI080007-PA APISU.ACYPI080015-PA APISU.ACYPI080027-PA APISU.ACYPI080033-PA APISU.ACYPI080068-PA APISU.ACYPI080099-PA APISU.ACYPI080157-PA APISU.ACYPI080181-PA APISU.ACYPI080186-PA APISU.ACYPI080209-PA APISU.ACYPI080233-PA APISU.ACYPI080239-PA APISU.ACYPI080256-PA APISU.ACYPI080272-PA APISU.ACYPI080276-PA APISU.ACYPI080300-PA APISU.ACYPI080307-PA APISU.ACYPI080325-PA APISU.ACYPI080333-PA APISU.ACYPI080351-PA APISU.ACYPI080393-PA APISU.ACYPI080417-PA APISU.ACYPI080428-PA APISU.ACYPI080462-PA APISU.ACYPI080477-PA APISU.ACYPI080512-PA APISU.ACYPI080536-PA APISU.ACYPI080548-PA APISU.ACYPI080584-PA APISU.ACYPI080590-PA APISU.ACYPI080600-PA APISU.ACYPI080602-PA APISU.ACYPI080608-PA APISU.ACYPI080651-PA APISU.ACYPI080669-PA APISU.ACYPI080695-PA APISU.ACYPI080700-PA APISU.ACYPI080723-PA APISU.ACYPI080733-PA APISU.ACYPI080734-PA APISU.ACYPI080743-PA APISU.ACYPI080748-PA APISU.ACYPI080776-PA APISU.ACYPI080793-PA APISU.ACYPI080794-PA APISU.ACYPI080819-PA APISU.ACYPI080830-PA APISU.ACYPI080840-PA APISU.ACYPI080853-PA APISU.ACYPI080873-PA APISU.ACYPI080874-PA APISU.ACYPI080895-PA APISU.ACYPI080899-PA APISU.ACYPI080938-PA APISU.ACYPI080953-PA APISU.ACYPI080957-PA APISU.ACYPI080973-PA APISU.ACYPI080988-PA APISU.ACYPI081001-PA APISU.ACYPI081032-PA APISU.ACYPI081039-PA APISU.ACYPI081044-PA APISU.ACYPI081047-PA APISU.ACYPI081075-PA APISU.ACYPI081079-PA APISU.ACYPI081088-PA APISU.ACYPI081131-PA APISU.ACYPI081139-PA APISU.ACYPI081144-PA APISU.ACYPI081173-PA APISU.ACYPI081195-PA APISU.ACYPI081197-PA APISU.ACYPI081201-PA APISU.ACYPI081202-PA APISU.ACYPI081203-PA APISU.ACYPI081213-PA APISU.ACYPI081224-PA APISU.ACYPI081237-PA APISU.ACYPI081258-PA APISU.ACYPI081259-PA APISU.ACYPI081287-PA APISU.ACYPI081288-PA APISU.ACYPI081321-PA APISU.ACYPI081351-PA APISU.ACYPI081355-PA APISU.ACYPI081365-PA APISU.ACYPI081369-PA APISU.ACYPI081422-PA APISU.ACYPI081458-PA APISU.ACYPI081528-PA APISU.ACYPI081538-PA APISU.ACYPI081543-PA APISU.ACYPI081574-PA APISU.ACYPI081583-PA APISU.ACYPI081587-PA APISU.ACYPI081612-PA APISU.ACYPI081617-PA APISU.ACYPI081623-PA APISU.ACYPI081648-PA APISU.ACYPI081659-PA APISU.ACYPI081695-PA APISU.ACYPI081714-PA APISU.ACYPI081728-PA APISU.ACYPI081790-PA APISU.ACYPI081796-PA APISU.ACYPI081800-PA APISU.ACYPI081854-PA APISU.ACYPI081862-PA APISU.ACYPI081870-PA APISU.ACYPI081914-PA APISU.ACYPI081941-PA APISU.ACYPI081998-PA APISU.ACYPI082073-PA APISU.ACYPI082132-PA APISU.ACYPI082152-PA APISU.ACYPI082176-PA APISU.ACYPI082192-PA APISU.ACYPI082229-PA APISU.ACYPI082251-PA APISU.ACYPI082270-PA APISU.ACYPI082274-PA APISU.ACYPI082293-PA APISU.ACYPI082322-PA APISU.ACYPI082358-PA APISU.ACYPI082362-PA APISU.ACYPI082371-PA APISU.ACYPI082421-PA APISU.ACYPI082455-PA APISU.ACYPI082463-PA APISU.ACYPI082466-PA APISU.ACYPI082490-PA APISU.ACYPI082582-PA APISU.ACYPI082587-PA APISU.ACYPI082600-PA APISU.ACYPI082633-PA APISU.ACYPI082639-PA APISU.ACYPI082650-PA APISU.ACYPI082657-PA APISU.ACYPI082658-PA APISU.ACYPI082694-PA APISU.ACYPI082707-PA APISU.ACYPI082761-PA APISU.ACYPI082771-PA APISU.ACYPI082780-PA APISU.ACYPI082808-PA APISU.ACYPI082815-PA APISU.ACYPI082848-PA APISU.ACYPI082858-PA APISU.ACYPI082869-PA APISU.ACYPI082903-PA APISU.ACYPI082920-PA APISU.ACYPI082951-PA APISU.ACYPI083020-PA APISU.ACYPI083055-PA APISU.ACYPI083056-PA APISU.ACYPI083057-PA APISU.ACYPI083066-PA APISU.ACYPI083069-PA APISU.ACYPI083071-PA APISU.ACYPI083092-PA APISU.ACYPI083118-PA APISU.ACYPI083133-PA APISU.ACYPI083134-PA APISU.ACYPI083137-PA APISU.ACYPI083141-PA APISU.ACYPI083155-PA APISU.ACYPI083168-PA APISU.ACYPI083227-PA APISU.ACYPI083245-PA APISU.ACYPI083290-PA APISU.ACYPI083294-PA APISU.ACYPI083314-PA APISU.ACYPI083332-PA APISU.ACYPI083365-PA APISU.ACYPI083407-PA APISU.ACYPI083425-PA APISU.ACYPI083535-PA APISU.ACYPI083580-PA APISU.ACYPI083607-PA APISU.ACYPI083617-PA APISU.ACYPI083636-PA APISU.ACYPI083703-PA APISU.ACYPI083757-PA APISU.ACYPI083845-PA APISU.ACYPI083891-PA APISU.ACYPI083896-PA APISU.ACYPI083903-PA APISU.ACYPI083910-PA APISU.ACYPI083925-PA APISU.ACYPI083933-PA APISU.ACYPI083940-PA APISU.ACYPI083961-PA APISU.ACYPI083971-PA APISU.ACYPI083981-PA APISU.ACYPI084007-PA APISU.ACYPI084013-PA APISU.ACYPI084022-PA APISU.ACYPI084035-PA APISU.ACYPI084046-PA APISU.ACYPI084061-PA APISU.ACYPI084092-PA APISU.ACYPI084096-PA APISU.ACYPI084128-PA APISU.ACYPI084143-PA APISU.ACYPI084166-PA APISU.ACYPI084197-PA APISU.ACYPI084206-PA APISU.ACYPI084244-PA APISU.ACYPI084256-PA APISU.ACYPI084267-PA APISU.ACYPI084276-PA APISU.ACYPI084298-PA APISU.ACYPI084300-PA APISU.ACYPI084302-PA APISU.ACYPI084326-PA APISU.ACYPI084329-PA APISU.ACYPI084375-PA APISU.ACYPI084380-PA APISU.ACYPI084451-PA APISU.ACYPI084485-PA APISU.ACYPI084493-PA APISU.ACYPI084497-PA APISU.ACYPI084501-PA APISU.ACYPI084516-PA APISU.ACYPI084539-PA APISU.ACYPI084561-PA APISU.ACYPI084571-PA APISU.ACYPI084582-PA APISU.ACYPI084590-PA APISU.ACYPI084595-PA APISU.ACYPI084608-PA APISU.ACYPI084681-PA APISU.ACYPI084685-PA APISU.ACYPI084726-PA APISU.ACYPI084830-PA APISU.ACYPI084841-PA APISU.ACYPI084847-PA APISU.ACYPI084900-PA APISU.ACYPI084909-PA APISU.ACYPI084922-PA APISU.ACYPI084940-PA APISU.ACYPI084947-PA APISU.ACYPI084948-PA APISU.ACYPI084949-PA APISU.ACYPI084969-PA APISU.ACYPI084993-PA APISU.ACYPI085004-PA APISU.ACYPI085020-PA APISU.ACYPI085024-PA APISU.ACYPI085050-PA APISU.ACYPI085069-PA APISU.ACYPI085150-PA APISU.ACYPI085152-PA APISU.ACYPI085159-PA APISU.ACYPI085162-PA APISU.ACYPI085176-PA APISU.ACYPI085191-PA APISU.ACYPI085194-PA APISU.ACYPI085211-PA APISU.ACYPI085221-PA APISU.ACYPI085242-PA APISU.ACYPI085246-PA APISU.ACYPI085296-PA APISU.ACYPI085313-PA APISU.ACYPI085316-PA APISU.ACYPI085332-PA APISU.ACYPI085336-PA APISU.ACYPI085347-PA APISU.ACYPI085365-PA APISU.ACYPI085384-PA APISU.ACYPI085386-PA APISU.ACYPI085390-PA APISU.ACYPI085407-PA APISU.ACYPI085462-PA APISU.ACYPI085478-PA APISU.ACYPI085526-PA APISU.ACYPI085575-PA APISU.ACYPI085579-PA APISU.ACYPI085583-PA APISU.ACYPI085614-PA APISU.ACYPI085663-PA APISU.ACYPI085669-PA APISU.ACYPI085670-PA APISU.ACYPI085674-PA APISU.ACYPI085681-PA APISU.ACYPI085705-PA APISU.ACYPI085706-PA APISU.ACYPI085716-PA APISU.ACYPI085722-PA APISU.ACYPI085763-PA APISU.ACYPI085775-PA APISU.ACYPI085782-PA APISU.ACYPI085784-PA APISU.ACYPI085837-PA APISU.ACYPI085845-PA APISU.ACYPI085848-PA APISU.ACYPI085853-PA APISU.ACYPI085860-PA APISU.ACYPI085871-PA APISU.ACYPI085883-PA APISU.ACYPI085910-PA APISU.ACYPI085913-PA APISU.ACYPI085914-PA APISU.ACYPI085942-PA APISU.ACYPI085967-PA APISU.ACYPI086054-PA APISU.ACYPI086065-PA APISU.ACYPI086070-PA APISU.ACYPI086100-PA APISU.ACYPI086116-PA APISU.ACYPI086139-PA APISU.ACYPI086153-PA APISU.ACYPI086159-PA APISU.ACYPI086164-PA APISU.ACYPI086191-PA APISU.ACYPI086192-PA APISU.ACYPI086201-PA APISU.ACYPI086257-PA APISU.ACYPI086276-PA APISU.ACYPI086296-PA APISU.ACYPI086319-PA APISU.ACYPI086331-PA APISU.ACYPI086340-PA APISU.ACYPI086358-PA APISU.ACYPI086370-PA APISU.ACYPI086374-PA APISU.ACYPI086388-PA APISU.ACYPI086399-PA APISU.ACYPI086444-PA APISU.ACYPI086475-PA APISU.ACYPI086477-PA APISU.ACYPI086501-PA APISU.ACYPI086506-PA APISU.ACYPI086525-PA APISU.ACYPI086539-PA APISU.ACYPI086587-PA APISU.ACYPI086622-PA APISU.ACYPI086626-PA APISU.ACYPI086632-PA APISU.ACYPI086672-PA APISU.ACYPI086675-PA APISU.ACYPI086712-PA APISU.ACYPI086739-PA APISU.ACYPI086742-PA APISU.ACYPI086745-PA APISU.ACYPI086765-PA APISU.ACYPI086777-PA APISU.ACYPI086781-PA APISU.ACYPI086797-PA APISU.ACYPI086799-PA APISU.ACYPI086875-PA APISU.ACYPI086894-PA APISU.ACYPI086896-PA APISU.ACYPI086904-PA APISU.ACYPI086925-PA APISU.ACYPI086969-PA APISU.ACYPI086984-PA APISU.ACYPI086985-PA APISU.ACYPI086987-PA APISU.ACYPI087004-PA APISU.ACYPI087068-PA APISU.ACYPI087095-PA APISU.ACYPI087110-PA APISU.ACYPI087119-PA APISU.ACYPI087124-PA APISU.ACYPI087143-PA APISU.ACYPI087172-PA APISU.ACYPI087179-PA APISU.ACYPI087184-PA APISU.ACYPI087234-PA APISU.ACYPI087243-PA APISU.ACYPI087423-PA APISU.ACYPI087428-PA APISU.ACYPI087450-PA APISU.ACYPI087466-PA APISU.ACYPI087476-PA APISU.ACYPI087489-PA APISU.ACYPI087495-PA APISU.ACYPI087515-PA APISU.ACYPI087520-PA APISU.ACYPI087539-PA APISU.ACYPI087548-PA APISU.ACYPI087562-PA APISU.ACYPI087563-PA APISU.ACYPI087642-PA APISU.ACYPI087646-PA APISU.ACYPI087680-PA APISU.ACYPI087687-PA APISU.ACYPI087707-PA APISU.ACYPI087741-PA APISU.ACYPI087758-PA APISU.ACYPI087767-PA APISU.ACYPI087810-PA APISU.ACYPI087846-PA APISU.ACYPI087853-PA APISU.ACYPI087855-PA APISU.ACYPI087858-PA APISU.ACYPI087868-PA APISU.ACYPI087893-PA APISU.ACYPI087897-PA APISU.ACYPI087969-PA APISU.ACYPI087970-PA APISU.ACYPI087992-PA APISU.ACYPI088004-PA APISU.ACYPI088033-PA APISU.ACYPI088040-PA APISU.ACYPI088110-PA APISU.ACYPI088117-PA APISU.ACYPI088118-PA APISU.ACYPI088142-PA APISU.ACYPI088171-PA APISU.ACYPI088180-PA APISU.ACYPI088218-PA APISU.ACYPI088225-PA APISU.ACYPI088258-PA APISU.ACYPI088271-PA APISU.ACYPI088278-PA APISU.ACYPI088298-PA APISU.ACYPI088316-PA APISU.ACYPI088333-PA APISU.ACYPI088363-PA APISU.ACYPI088366-PA APISU.ACYPI088373-PA APISU.ACYPI088378-PA APISU.ACYPI088396-PA APISU.ACYPI088429-PA APISU.ACYPI088432-PA APISU.ACYPI088433-PA APISU.ACYPI088464-PA APISU.ACYPI088469-PA APISU.ACYPI088485-PA APISU.ACYPI088516-PA APISU.ACYPI088518-PA APISU.ACYPI088536-PA APISU.ACYPI088538-PA APISU.ACYPI088547-PA APISU.ACYPI088570-PA APISU.ACYPI088576-PA APISU.ACYPI088607-PA APISU.ACYPI088617-PA APISU.ACYPI088633-PA APISU.ACYPI088638-PA APISU.ACYPI088674-PA APISU.ACYPI088679-PA APISU.ACYPI088703-PA APISU.ACYPI088708-PA APISU.ACYPI088715-PA APISU.ACYPI088725-PA APISU.ACYPI088745-PA APISU.ACYPI088769-PA APISU.ACYPI088780-PA APISU.ACYPI088784-PA APISU.ACYPI088786-PA APISU.ACYPI088790-PA APISU.ACYPI088799-PA APISU.ACYPI088811-PA APISU.ACYPI088841-PA APISU.ACYPI088860-PA APISU.ACYPI088895-PA APISU.ACYPI088922-PA APISU.ACYPI088931-PA APISU.ACYPI088949-PA APISU.ACYPI088971-PA APISU.ACYPI089016-PA APISU.ACYPI089017-PA APISU.ACYPI089050-PA APISU.ACYPI089057-PA APISU.ACYPI089069-PA APISU.ACYPI089083-PA APISU.ACYPI089090-PA APISU.ACYPI089099-PA APISU.ACYPI089100-PA APISU.ACYPI089127-PA APISU.ACYPI089134-PA APISU.ACYPI089137-PA APISU.ACYPI089177-PA APISU.ACYPI089203-PA APISU.ACYPI089238-PA APISU.ACYPI089244-PA APISU.ACYPI089251-PA APISU.ACYPI089271-PA APISU.ACYPI089289-PA APISU.ACYPI089331-PA APISU.ACYPI089334-PA APISU.ACYPI089337-PA APISU.ACYPI089357-PA APISU.ACYPI089358-PA APISU.ACYPI089380-PA APISU.ACYPI089381-PA APISU.ACYPI089387-PA APISU.ACYPI089393-PA APISU.ACYPI089424-PA APISU.ACYPI089438-PA APISU.ACYPI089464-PA APISU.ACYPI089491-PA APISU.ACYPI089530-PA APISU.ACYPI089551-PA APISU.ACYPI089569-PA APISU.ACYPI089584-PA APISU.ACYPI20088-PA APISU.ACYPI20097-PA APISU.ACYPI20106-PA APISU.ACYPI20110-PA APISU.ACYPI20127-PA APISU.ACYPI20132-PA APISU.ACYPI20143-PA APISU.ACYPI20154-PA APISU.ACYPI20172-PA APISU.ACYPI20208-PA APISU.ACYPI20263-PA APISU.ACYPI20281-PA APISU.ACYPI20283-PA APISU.ACYPI20393-PA APISU.ACYPI20737-PA APISU.ACYPI20866-PA APISU.ACYPI20884-PA APISU.ACYPI20985-PA APISU.ACYPI20990-PA APISU.ACYPI21035-PA APISU.ACYPI21036-PA APISU.ACYPI21192-PA APISU.ACYPI21393-PA APISU.ACYPI21422-PA APISU.ACYPI21463-PA APISU.ACYPI21604-PA APISU.ACYPI21760-PA APISU.ACYPI21802-PA APISU.ACYPI21803-PA APISU.ACYPI21805-PA APISU.ACYPI21810-PA APISU.ACYPI21921-PA APISU.ACYPI21942-PA APISU.ACYPI22033-PA APISU.ACYPI22226-PA APISU.ACYPI22227-PA APISU.ACYPI22258-PA APISU.ACYPI22299-PA APISU.ACYPI22363-PA APISU.ACYPI22369-PA APISU.ACYPI22447-PA APISU.ACYPI22449-PA APISU.ACYPI22473-PA APISU.ACYPI22518-PA APISU.ACYPI22520-PA APISU.ACYPI22574-PA APISU.ACYPI22630-PA APISU.ACYPI22631-PA APISU.ACYPI22669-PA APISU.ACYPI22703-PA APISU.ACYPI22937-PA APISU.ACYPI23058-PA APISU.ACYPI23130-PA APISU.ACYPI23245-PA APISU.ACYPI23284-PA APISU.ACYPI23361-PA APISU.ACYPI23362-PA APISU.ACYPI23373-PA APISU.ACYPI23417-PA APISU.ACYPI23499-PA APISU.ACYPI23672-PA APISU.ACYPI23754-PA APISU.ACYPI23764-PA APISU.ACYPI23924-PA APISU.ACYPI24000-PA APISU.ACYPI24128-PA APISU.ACYPI24278-PA APISU.ACYPI24287-PA APISU.ACYPI24294-PA APISU.ACYPI24339-PA APISU.ACYPI24394-PA APISU.ACYPI24537-PA APISU.ACYPI24607-PA APISU.ACYPI24641-PA APISU.ACYPI24787-PA APISU.ACYPI24820-PA APISU.ACYPI24876-PA APISU.ACYPI24877-PA APISU.ACYPI24987-PA APISU.ACYPI25020-PA APISU.ACYPI25037-PA APISU.ACYPI25039-PA APISU.ACYPI25051-PA APISU.ACYPI25151-PA APISU.ACYPI25280-PA APISU.ACYPI25365-PA APISU.ACYPI25488-PA APISU.ACYPI25518-PA APISU.ACYPI25541-PA APISU.ACYPI25598-PA APISU.ACYPI25706-PA APISU.ACYPI25712-PA APISU.ACYPI25751-PA APISU.ACYPI25837-PA APISU.ACYPI25840-PA APISU.ACYPI25846-PA APISU.ACYPI25919-PA APISU.ACYPI26285-PA APISU.ACYPI26307-PA APISU.ACYPI26690-PA APISU.ACYPI26767-PA APISU.ACYPI26791-PA APISU.ACYPI26971-PA APISU.ACYPI26972-PA APISU.ACYPI27077-PA APISU.ACYPI27144-PA APISU.ACYPI27172-PA APISU.ACYPI27176-PA APISU.ACYPI27239-PA APISU.ACYPI27245-PA APISU.ACYPI27263-PA APISU.ACYPI27371-PA APISU.ACYPI27408-PA APISU.ACYPI27479-PA APISU.ACYPI27483-PA APISU.ACYPI27505-PA APISU.ACYPI27535-PA APISU.ACYPI27554-PA APISU.ACYPI27580-PA APISU.ACYPI27707-PA APISU.ACYPI27730-PA APISU.ACYPI27776-PA APISU.ACYPI28006-PA APISU.ACYPI28010-PA APISU.ACYPI28016-PA APISU.ACYPI28026-PA APISU.ACYPI28088-PA APISU.ACYPI28156-PA APISU.ACYPI28424-PA APISU.ACYPI28427-PA APISU.ACYPI28431-PA APISU.ACYPI28444-PA APISU.ACYPI28516-PA APISU.ACYPI28602-PA APISU.ACYPI28619-PA APISU.ACYPI28808-PA APISU.ACYPI28848-PA APISU.ACYPI28945-PA APISU.ACYPI28983-PA APISU.ACYPI29234-PA APISU.ACYPI29382-PA APISU.ACYPI29384-PA APISU.ACYPI29465-PA APISU.ACYPI29526-PA APISU.ACYPI29527-PA APISU.ACYPI29548-PA APISU.ACYPI29720-PA APISU.ACYPI29735-PA APISU.ACYPI29742-PA APISU.ACYPI29931-PA APISU.ACYPI30115-PA APISU.ACYPI30116-PA APISU.ACYPI30125-PA APISU.ACYPI30151-PA APISU.ACYPI30245-PA APISU.ACYPI30343-PA APISU.ACYPI30429-PA APISU.ACYPI30438-PA APISU.ACYPI30471-PA APISU.ACYPI30559-PA APISU.ACYPI30804-PA APISU.ACYPI30917-PA APISU.ACYPI30974-PA APISU.ACYPI31057-PA APISU.ACYPI31141-PA APISU.ACYPI31142-PA APISU.ACYPI31146-PA APISU.ACYPI31217-PA APISU.ACYPI31265-PA APISU.ACYPI31267-PA APISU.ACYPI31325-PA APISU.ACYPI31550-PA APISU.ACYPI31581-PA APISU.ACYPI31582-PA APISU.ACYPI31590-PA APISU.ACYPI31780-PA APISU.ACYPI31845-PA APISU.ACYPI31872-PA APISU.ACYPI31876-PA APISU.ACYPI31966-PA APISU.ACYPI31968-PA APISU.ACYPI32036-PA APISU.ACYPI32039-PA APISU.ACYPI32040-PA APISU.ACYPI32215-PA APISU.ACYPI32386-PA APISU.ACYPI32417-PA APISU.ACYPI32452-PA APISU.ACYPI32514-PA APISU.ACYPI32549-PA APISU.ACYPI32557-PA APISU.ACYPI32641-PA APISU.ACYPI32888-PA APISU.ACYPI32926-PA APISU.ACYPI32964-PA APISU.ACYPI33037-PA APISU.ACYPI33041-PA APISU.ACYPI33173-PA APISU.ACYPI33219-PA APISU.ACYPI33221-PA APISU.ACYPI33243-PA APISU.ACYPI33314-PA APISU.ACYPI33467-PA APISU.ACYPI33491-PA APISU.ACYPI33576-PA APISU.ACYPI33608-PA APISU.ACYPI33633-PA APISU.ACYPI33812-PA APISU.ACYPI33867-PA APISU.ACYPI33900-PA APISU.ACYPI33947-PA APISU.ACYPI34001-PA APISU.ACYPI34032-PA APISU.ACYPI34043-PA APISU.ACYPI34099-PA APISU.ACYPI34132-PA APISU.ACYPI34220-PA APISU.ACYPI34269-PA APISU.ACYPI34279-PA APISU.ACYPI34286-PA APISU.ACYPI34430-PA APISU.ACYPI34482-PA APISU.ACYPI34503-PA APISU.ACYPI34525-PA APISU.ACYPI34594-PA APISU.ACYPI35035-PA APISU.ACYPI35132-PA APISU.ACYPI35172-PA APISU.ACYPI35279-PA APISU.ACYPI35324-PA APISU.ACYPI35406-PA APISU.ACYPI35486-PA APISU.ACYPI35583-PA APISU.ACYPI35584-PA APISU.ACYPI35585-PA APISU.ACYPI35613-PA APISU.ACYPI35640-PA APISU.ACYPI35686-PA APISU.ACYPI35742-PA APISU.ACYPI35796-PA APISU.ACYPI35832-PA APISU.ACYPI36181-PA APISU.ACYPI36183-PA APISU.ACYPI36201-PA APISU.ACYPI36232-PA APISU.ACYPI36267-PA APISU.ACYPI36432-PA APISU.ACYPI36454-PA APISU.ACYPI36455-PA APISU.ACYPI36499-PA APISU.ACYPI36606-PA APISU.ACYPI36633-PA APISU.ACYPI36644-PA APISU.ACYPI36701-PA APISU.ACYPI36876-PA APISU.ACYPI36904-PA APISU.ACYPI37120-PA APISU.ACYPI37124-PA APISU.ACYPI37125-PA APISU.ACYPI37149-PA APISU.ACYPI37153-PA APISU.ACYPI37268-PA APISU.ACYPI37282-PA APISU.ACYPI37283-PA APISU.ACYPI37303-PA APISU.ACYPI37309-PA APISU.ACYPI37313-PA APISU.ACYPI37483-PA APISU.ACYPI37489-PA APISU.ACYPI37580-PA APISU.ACYPI37605-PA APISU.ACYPI37701-PA APISU.ACYPI37743-PA APISU.ACYPI37884-PA APISU.ACYPI37996-PA APISU.ACYPI38054-PA APISU.ACYPI38099-PA APISU.ACYPI38163-PA APISU.ACYPI38469-PA APISU.ACYPI38488-PA APISU.ACYPI38509-PA APISU.ACYPI38593-PA APISU.ACYPI38604-PA APISU.ACYPI38652-PA APISU.ACYPI38690-PA APISU.ACYPI38756-PA APISU.ACYPI38786-PA APISU.ACYPI38867-PA APISU.ACYPI38885-PA APISU.ACYPI38897-PA APISU.ACYPI38947-PA APISU.ACYPI38950-PA APISU.ACYPI39080-PA APISU.ACYPI39168-PA APISU.ACYPI39211-PA APISU.ACYPI39235-PA APISU.ACYPI39295-PA APISU.ACYPI39296-PA APISU.ACYPI39330-PA APISU.ACYPI39412-PA APISU.ACYPI39479-PA APISU.ACYPI39492-PA APISU.ACYPI39688-PA APISU.ACYPI39782-PA APISU.ACYPI39815-PA APISU.ACYPI39957-PA APISU.ACYPI40001-PA APISU.ACYPI40002-PA APISU.ACYPI40003-PA APISU.ACYPI40112-PA APISU.ACYPI40177-PA APISU.ACYPI40458-PA APISU.ACYPI40481-PA APISU.ACYPI40501-PA APISU.ACYPI40546-PA APISU.ACYPI40565-PA APISU.ACYPI40853-PA APISU.ACYPI40880-PA APISU.ACYPI41066-PA APISU.ACYPI41260-PA APISU.ACYPI41293-PA APISU.ACYPI41328-PA APISU.ACYPI41436-PA APISU.ACYPI41488-PA APISU.ACYPI41489-PA APISU.ACYPI41528-PA APISU.ACYPI41645-PA APISU.ACYPI41684-PA APISU.ACYPI41776-PA APISU.ACYPI41941-PA APISU.ACYPI42076-PA APISU.ACYPI42143-PA APISU.ACYPI42185-PA APISU.ACYPI42205-PA APISU.ACYPI42286-PA APISU.ACYPI42321-PA APISU.ACYPI42353-PA APISU.ACYPI42557-PA APISU.ACYPI42558-PA APISU.ACYPI42564-PA APISU.ACYPI42657-PA APISU.ACYPI42777-PA APISU.ACYPI42900-PA APISU.ACYPI42932-PA APISU.ACYPI43063-PA APISU.ACYPI43064-PA APISU.ACYPI43065-PA APISU.ACYPI43111-PA APISU.ACYPI43163-PA APISU.ACYPI43218-PA APISU.ACYPI43389-PA APISU.ACYPI43560-PA APISU.ACYPI43565-PA APISU.ACYPI43568-PA APISU.ACYPI43581-PA APISU.ACYPI43629-PA APISU.ACYPI43630-PA APISU.ACYPI43812-PA APISU.ACYPI43929-PA APISU.ACYPI43950-PA APISU.ACYPI44009-PA APISU.ACYPI44037-PA APISU.ACYPI44303-PA APISU.ACYPI44342-PA APISU.ACYPI44367-PA APISU.ACYPI44394-PA APISU.ACYPI44454-PA APISU.ACYPI44729-PA APISU.ACYPI44799-PA APISU.ACYPI44893-PA APISU.ACYPI44930-PA APISU.ACYPI44964-PA APISU.ACYPI45040-PA APISU.ACYPI45056-PA APISU.ACYPI45218-PA APISU.ACYPI45609-PA APISU.ACYPI45649-PA APISU.ACYPI45674-PA APISU.ACYPI45818-PA APISU.ACYPI45853-PA APISU.ACYPI45911-PA APISU.ACYPI45915-PA APISU.ACYPI45920-PA APISU.ACYPI45989-PA APISU.ACYPI46001-PA APISU.ACYPI46015-PA APISU.ACYPI46188-PA APISU.ACYPI46193-PA APISU.ACYPI46209-PA APISU.ACYPI46220-PA APISU.ACYPI46274-PA APISU.ACYPI46291-PA APISU.ACYPI46309-PA APISU.ACYPI46397-PA APISU.ACYPI46424-PA APISU.ACYPI46445-PA APISU.ACYPI46548-PA APISU.ACYPI46558-PA APISU.ACYPI46717-PA APISU.ACYPI46723-PA APISU.ACYPI46751-PA APISU.ACYPI46752-PA APISU.ACYPI46755-PA APISU.ACYPI46801-PA APISU.ACYPI46812-PA APISU.ACYPI46926-PA APISU.ACYPI46930-PA APISU.ACYPI46938-PA APISU.ACYPI46967-PA APISU.ACYPI47089-PA APISU.ACYPI47164-PA APISU.ACYPI47226-PA APISU.ACYPI47304-PA APISU.ACYPI47305-PA APISU.ACYPI47332-PA APISU.ACYPI47384-PA APISU.ACYPI47539-PA APISU.ACYPI47544-PA APISU.ACYPI47587-PA APISU.ACYPI47674-PA APISU.ACYPI47789-PA APISU.ACYPI47838-PA APISU.ACYPI47961-PA APISU.ACYPI48053-PA APISU.ACYPI48153-PA APISU.ACYPI48287-PA APISU.ACYPI48313-PA APISU.ACYPI48451-PA APISU.ACYPI48553-PA APISU.ACYPI48566-PA APISU.ACYPI48567-PA APISU.ACYPI48645-PA APISU.ACYPI48815-PA APISU.ACYPI48818-PA APISU.ACYPI48974-PA APISU.ACYPI49057-PA APISU.ACYPI49094-PA APISU.ACYPI49238-PA APISU.ACYPI49296-PA APISU.ACYPI49315-PA APISU.ACYPI49333-PA APISU.ACYPI49397-PA APISU.ACYPI49466-PA APISU.ACYPI49618-PA APISU.ACYPI49619-PA APISU.ACYPI49641-PA APISU.ACYPI49710-PA APISU.ACYPI49721-PA APISU.ACYPI49722-PA APISU.ACYPI49741-PA APISU.ACYPI49773-PA APISU.ACYPI49921-PA APISU.ACYPI49928-PA APISU.ACYPI49930-PA APISU.ACYPI50000-PA APISU.ACYPI50007-PA APISU.ACYPI50013-PA APISU.ACYPI50267-PA APISU.ACYPI50290-PA APISU.ACYPI50333-PA APISU.ACYPI50337-PA APISU.ACYPI50401-PA APISU.ACYPI50419-PA APISU.ACYPI50420-PA APISU.ACYPI50455-PA APISU.ACYPI50552-PA APISU.ACYPI50560-PA APISU.ACYPI50606-PA APISU.ACYPI50637-PA APISU.ACYPI50744-PA APISU.ACYPI50778-PA APISU.ACYPI50866-PA APISU.ACYPI50925-PA APISU.ACYPI51142-PA APISU.ACYPI51269-PA APISU.ACYPI51293-PA APISU.ACYPI51341-PA APISU.ACYPI51538-PA APISU.ACYPI51589-PA APISU.ACYPI51752-PA APISU.ACYPI51790-PA APISU.ACYPI51837-PA APISU.ACYPI51937-PA APISU.ACYPI52047-PA APISU.ACYPI52153-PA APISU.ACYPI52497-PA APISU.ACYPI52509-PA APISU.ACYPI52889-PA APISU.ACYPI52975-PA APISU.ACYPI52994-PA APISU.ACYPI53110-PA APISU.ACYPI53224-PA APISU.ACYPI53559-PA APISU.ACYPI53699-PA APISU.ACYPI53738-PA APISU.ACYPI53900-PA APISU.ACYPI53915-PA APISU.ACYPI54094-PA APISU.ACYPI54196-PA APISU.ACYPI54281-PA APISU.ACYPI54375-PA APISU.ACYPI54378-PA APISU.ACYPI54389-PA APISU.ACYPI54456-PA APISU.ACYPI54518-PA APISU.ACYPI54605-PA APISU.ACYPI54620-PA APISU.ACYPI54718-PA APISU.ACYPI54726-PA APISU.ACYPI54758-PA APISU.ACYPI54801-PA APISU.ACYPI54828-PA APISU.ACYPI54895-PA APISU.ACYPI54912-PA APISU.ACYPI54913-PA APISU.ACYPI54922-PA APISU.ACYPI54946-PA APISU.ACYPI55083-PA APISU.ACYPI55087-PA APISU.ACYPI55206-PA APISU.ACYPI55213-PA APISU.ACYPI55252-PA APISU.ACYPI55254-PA APISU.ACYPI55321-PA APISU.ACYPI55334-PA APISU.ACYPI55335-PA APISU.ACYPI55405-PA APISU.ACYPI55426-PA APISU.ACYPI55445-PA APISU.ACYPI55614-PA APISU.ACYPI55824-PA APISU.ACYPI55846-PA APISU.ACYPI55993-PA APISU.ACYPI56044-PA APISU.ACYPI56082-PA APISU.ACYPI56087-PA APISU.ACYPI56107-PA APISU.ACYPI56127-PA APISU.ACYPI56150-PA APISU.ACYPI56234-PA APISU.ACYPI56274-PA APISU.ACYPI56449-PA APISU.ACYPI56500-PA APISU.ACYPI56556-PA APISU.ACYPI56572-PA APISU.ACYPI56640-PA APISU.ACYPI56657-PA APISU.ACYPI56735-PA APISU.ACYPI56739-PA APISU.ACYPI56740-PA APISU.ACYPI56743-PA APISU.ACYPI56747-PA APISU.ACYPI56748-PA APISU.ACYPI56750-PA APISU.ACYPI56759-PA APISU.ACYPI56762-PA APISU.ACYPI56763-PA APISU.ACYPI56767-PA APISU.ACYPI56768-PA APISU.ACYPI56770-PA APISU.ACYPI56786-PA APISU.ACYPI56800-PA APISU.ACYPI56808-PA APISU.ACYPI56811-PA APISU.ACYPI56815-PA APISU.ACYPI56817-PA APISU.ACYPI56818-PA APISU.ACYPI56820-PA APISU.ACYPI56824-PA APISU.ACYPI56825-PA APISU.ACYPI56827-PA APISU.ACYPI56831-PA APISU.ACYPI56833-PA APISU.ACYPI56834-PA APISU.ACYPI56836-PA APISU.ACYPI56839-PA APISU.ACYPI56840-PA APISU.ACYPI56850-PA APISU.ACYPI56851-PA APISU.ACYPI56852-PA APISU.ACYPI56854-PA APISU.ACYPI56856-PA APISU.ACYPI56857-PA APISU.ACYPI56858-PA APISU.ACYPI56860-PA APISU.ACYPI56861-PA APISU.ACYPI56862-PA APISU.ACYPI56864-PA APISU.ACYPI56865-PA APISU.ACYPI56872-PA APISU.ACYPI56873-PA APISU.ACYPI56877-PA APISU.ACYPI56885-PA APISU.ACYPI56886-PA APISU.ACYPI56893-PA APISU.ACYPI56896-PA ASUUM2.GS_02809 ASUUM2.GS_03539 ASUUM2.GS_05668 ASUUM2.GS_09021 ASUUM2.GS_13367 ASUUM2.GS_19282 ASUUM2.GS_20305 ASUUM2.GS_22833 ASUUM2.GS_23285 ASUUM2.L3E_00619 BMALA.Bm11562 BMALA.Bm11692 BMALA.Bm12159 BMALA.Bm12918 BMALA.Bm4218 BMALA.Bm4808 BMALA.Bm541 BMALA.Bm7845 BMALA.Bm9472 BMALA.Bm9473 BXYLO.BXY_0107500.1 BXYLO.BXY_0108800.1 BXYLO.BXY_0133600.1 BXYLO.BXY_0150600.1 BXYLO.BXY_0182500.1 BXYLO.BXY_0182600.1 BXYLO.BXY_0192000.1 BXYLO.BXY_0263700.1 BXYLO.BXY_0287000.1 BXYLO.BXY_0313400.1 BXYLO.BXY_0329700.1 BXYLO.BXY_0411100.1 BXYLO.BXY_0424000.1 BXYLO.BXY_0424200.1 BXYLO.BXY_0469600.1 BXYLO.BXY_0532500.1 BXYLO.BXY_0582400.1 BXYLO.BXY_0613400.1 BXYLO.BXY_0684100.1 BXYLO.BXY_0797400.1 BXYLO.BXY_0813600.1 BXYLO.BXY_0820700.1 BXYLO.BXY_0820800.1 BXYLO.BXY_0820900.1 BXYLO.BXY_0822600.1 BXYLO.BXY_0875700.1 BXYLO.BXY_0875800.1 BXYLO.BXY_0876200.1 BXYLO.BXY_0880000.1 BXYLO.BXY_0901200.1 BXYLO.BXY_0901300.1 BXYLO.BXY_0927000.1 BXYLO.BXY_0933400.1 BXYLO.BXY_0933500.1 BXYLO.BXY_0963300.1 BXYLO.BXY_1025100.1 BXYLO.BXY_1029700.1 BXYLO.BXY_1094000.1 BXYLO.BXY_1094300.1 BXYLO.BXY_1106500.1 BXYLO.BXY_1148200.1 BXYLO.BXY_1148300.1 BXYLO.BXY_1174300.1 BXYLO.BXY_1180600.1 BXYLO.BXY_1194300.1 BXYLO.BXY_1201500.1 BXYLO.BXY_1205400.1 BXYLO.BXY_1211100.1 BXYLO.BXY_1213600.1 BXYLO.BXY_1213700.1 BXYLO.BXY_1213800.1 BXYLO.BXY_1267300.1 BXYLO.BXY_1271600.1 BXYLO.BXY_1275000.1 BXYLO.BXY_1293600.1 BXYLO.BXY_1297700.1 BXYLO.BXY_1312300.1 BXYLO.BXY_1317000.1 BXYLO.BXY_1333700.1 BXYLO.BXY_1340000.1 BXYLO.BXY_1349500.1 BXYLO.BXY_1353100.1 BXYLO.BXY_1358100.1 BXYLO.BXY_1358200.1 BXYLO.BXY_1366500.1 BXYLO.BXY_1367400.1 BXYLO.BXY_1376200.1 BXYLO.BXY_1442200.1 BXYLO.BXY_1442400.1 BXYLO.BXY_1450100.1 BXYLO.BXY_1454200.1 BXYLO.BXY_1456000.1 BXYLO.BXY_1461300.1 BXYLO.BXY_1461800.1 BXYLO.BXY_1468100.1 BXYLO.BXY_1471800.1 BXYLO.BXY_1479500.1 BXYLO.BXY_1482700.1 BXYLO.BXY_1483200.1 BXYLO.BXY_1503200.1 BXYLO.BXY_1547700.1 BXYLO.BXY_1564300.1 BXYLO.BXY_1564400.1 BXYLO.BXY_1564500.1 BXYLO.BXY_1564600.1 BXYLO.BXY_1571900.1 BXYLO.BXY_1573800.1 BXYLO.BXY_1580300.1 BXYLO.BXY_1673900.1 BXYLO.BXY_1677800.1 BXYLO.BXY_1687100.1 CELEG.F13H10.6a CELEG.F14F9.6 CELEG.F19G12.2 CELEG.F49C12.11 CELEG.F49F1.8 CELEG.F54G2.2 CELEG.F54H12.2 CELEG.K02E2.6 CELEG.K02F6.1 CELEG.K03D7.8 CELEG.K04G2.1 CELEG.K04G7.1 CELEG.K09F6.5 CELEG.K09F6.9 CELEG.M04C7.3 CELEG.W04A8.2 CELEG.Y105C5B.1 CELEG.Y26D4A.13 CELEG.Y38H6C.21 CELEG.Y38H6C.5 CELEG.Y40C7B.1 CELEG.Y40C7B.5 CELEG.Y57G11C.20 CELEG.ZC416.2 CLECT.CLEC000070-PA CLECT.CLEC000115-PA CLECT.CLEC000140-PA CLECT.CLEC000144-PA CLECT.CLEC000207-PA CLECT.CLEC000209-PA CLECT.CLEC000462-PA CLECT.CLEC000463-PA CLECT.CLEC000508-PA CLECT.CLEC000628-PA CLECT.CLEC000634-PA CLECT.CLEC000912-PA CLECT.CLEC000955-PA CLECT.CLEC000956-PA CLECT.CLEC001035-PA CLECT.CLEC001134-PA CLECT.CLEC001210-PA CLECT.CLEC001219-PA CLECT.CLEC001659-PA CLECT.CLEC001660-PA CLECT.CLEC001802-PA CLECT.CLEC001810-PA CLECT.CLEC001868-PA CLECT.CLEC002034-PA CLECT.CLEC002323-PA CLECT.CLEC002855-PA CLECT.CLEC002880-PA CLECT.CLEC002937-PA CLECT.CLEC002945-PA CLECT.CLEC003067-PA CLECT.CLEC003070-PA CLECT.CLEC003075-PA CLECT.CLEC003156-PA CLECT.CLEC003158-PA CLECT.CLEC003159-PA CLECT.CLEC003433-PA CLECT.CLEC003506-PA CLECT.CLEC003647-PA CLECT.CLEC003707-PA CLECT.CLEC003762-PA CLECT.CLEC003810-PA CLECT.CLEC003872-PA CLECT.CLEC003978-PA CLECT.CLEC004118-PA CLECT.CLEC004335-PA CLECT.CLEC004336-PA CLECT.CLEC004455-PA CLECT.CLEC004488-PA CLECT.CLEC004614-PA CLECT.CLEC004615-PA CLECT.CLEC004617-PA CLECT.CLEC004709-PA CLECT.CLEC004813-PA CLECT.CLEC004814-PA CLECT.CLEC004818-PA CLECT.CLEC004929-PA CLECT.CLEC004930-PA CLECT.CLEC004936-PA CLECT.CLEC005029-PA CLECT.CLEC005143-PA CLECT.CLEC005178-PA CLECT.CLEC005179-PA CLECT.CLEC005302-PA CLECT.CLEC005316-PA CLECT.CLEC005338-PA CLECT.CLEC005350-PA CLECT.CLEC005365-PA CLECT.CLEC005516-PA CLECT.CLEC005575-PA CLECT.CLEC005576-PA CLECT.CLEC005612-PA CLECT.CLEC005613-PA CLECT.CLEC005969-PA CLECT.CLEC006123-PA CLECT.CLEC006154-PA CLECT.CLEC006187-PA CLECT.CLEC006200-PA CLECT.CLEC006214-PA CLECT.CLEC006395-PA CLECT.CLEC006396-PA CLECT.CLEC006459-PA CLECT.CLEC006460-PA CLECT.CLEC006715-PA CLECT.CLEC006782-PA CLECT.CLEC006812-PA CLECT.CLEC006863-PA CLECT.CLEC006897-PA CLECT.CLEC006975-PA CLECT.CLEC007088-PA CLECT.CLEC007134-PA CLECT.CLEC007135-PA CLECT.CLEC007136-PA CLECT.CLEC007200-PA CLECT.CLEC007255-PA CLECT.CLEC007346-PA CLECT.CLEC007413-PA CLECT.CLEC007459-PA CLECT.CLEC007465-PA CLECT.CLEC007466-PA CLECT.CLEC007646-PA CLECT.CLEC007742-PA CLECT.CLEC007863-PA CLECT.CLEC007917-PA CLECT.CLEC007962-PA CLECT.CLEC007972-PA CLECT.CLEC007983-PA CLECT.CLEC007984-PA CLECT.CLEC008015-PA CLECT.CLEC008199-PA CLECT.CLEC008201-PA CLECT.CLEC008202-PA CLECT.CLEC008206-PA CLECT.CLEC008328-PA CLECT.CLEC008337-PA CLECT.CLEC008340-PA CLECT.CLEC008344-PA CLECT.CLEC008350-PA CLECT.CLEC008352-PA CLECT.CLEC008361-PA CLECT.CLEC008373-PA CLECT.CLEC008377-PA CLECT.CLEC008379-PA CLECT.CLEC008380-PA CLECT.CLEC008382-PA CLECT.CLEC008386-PA CLECT.CLEC008393-PA CLECT.CLEC008433-PA CLECT.CLEC008493-PA CLECT.CLEC008712-PA CLECT.CLEC008748-PA CLECT.CLEC008752-PA CLECT.CLEC008768-PA CLECT.CLEC008771-PA CLECT.CLEC008772-PA CLECT.CLEC008773-PA CLECT.CLEC008799-PA CLECT.CLEC008819-PA CLECT.CLEC008822-PA CLECT.CLEC008836-PA CLECT.CLEC008998-PA CLECT.CLEC009178-PA CLECT.CLEC009188-PA CLECT.CLEC009240-PA CLECT.CLEC009245-PA CLECT.CLEC009253-PA CLECT.CLEC009266-PA CLECT.CLEC009286-PA CLECT.CLEC009291-PA CLECT.CLEC009400-PA CLECT.CLEC009406-PA CLECT.CLEC009432-PA CLECT.CLEC009573-PA CLECT.CLEC009649-PA CLECT.CLEC010668-PA CLECT.CLEC010674-PA CLECT.CLEC010837-PA CLECT.CLEC010850-PA CLECT.CLEC010907-PA CLECT.CLEC010924-PA CLECT.CLEC010925-PA CLECT.CLEC010929-PA CLECT.CLEC010947-PA CLECT.CLEC011039-PA CLECT.CLEC011148-PA CLECT.CLEC011300-PA CLECT.CLEC011384-PA CLECT.CLEC011486-PA CLECT.CLEC011487-PA CLECT.CLEC011622-PA CLECT.CLEC011626-PA CLECT.CLEC011627-PA CLECT.CLEC011652-PA CLECT.CLEC011806-PA CLECT.CLEC011875-PA CLECT.CLEC011886-PA CLECT.CLEC011950-PA CLECT.CLEC011951-PA CLECT.CLEC011952-PA CLECT.CLEC012024-PA CLECT.CLEC012048-PA CLECT.CLEC012049-PA CLECT.CLEC012053-PA CLECT.CLEC012061-PA CLECT.CLEC012080-PA CLECT.CLEC012119-PA CLECT.CLEC012257-PA CLECT.CLEC012259-PA CLECT.CLEC012412-PA CLECT.CLEC012629-PA CLECT.CLEC012679-PA CLECT.CLEC012680-PA CLECT.CLEC012685-PA CLECT.CLEC012791-PA CLECT.CLEC012974-PA CLECT.CLEC013216-PA CLECT.CLEC013220-PA CLECT.CLEC013225-PA CLECT.CLEC013226-PA CLECT.CLEC013227-PA CLECT.CLEC013261-PA CLECT.CLEC013267-PA CLECT.CLEC013273-PA CLECT.CLEC013285-PA CLECT.CLEC013296-PA CLECT.CLEC013311-PA CLECT.CLEC013347-PA CLECT.CLEC013351-PA CLECT.CLEC013352-PA CLECT.CLEC013461-PA CLECT.CLEC013462-PA CLECT.CLEC013507-PA CLECT.CLEC013508-PA CLECT.CLEC013756-PA CLECT.CLEC013869-PA CLECT.CLEC013870-PA CLECT.CLEC013900-PA CLECT.CLEC013901-PA CLECT.CLEC013913-PA CLECT.CLEC013919-PA CLECT.CLEC013920-PA CLECT.CLEC013929-PA CLECT.CLEC013930-PA CLECT.CLEC013934-PA CLECT.CLEC013935-PA CLECT.CLEC013953-PA CTELE.CapteP103895 CTELE.CapteP104602 CTELE.CapteP106546 CTELE.CapteP110919 CTELE.CapteP112738 CTELE.CapteP114262 CTELE.CapteP115193 CTELE.CapteP116220 CTELE.CapteP119898 CTELE.CapteP121441 CTELE.CapteP125275 CTELE.CapteP126088 CTELE.CapteP131316 CTELE.CapteP132973 CTELE.CapteP134315 CTELE.CapteP136374 CTELE.CapteP136755 CTELE.CapteP137531 CTELE.CapteP139928 CTELE.CapteP141783 CTELE.CapteP143894 CTELE.CapteP144454 CTELE.CapteP144989 CTELE.CapteP146307 CTELE.CapteP146719 CTELE.CapteP147159 CTELE.CapteP147173 CTELE.CapteP152704 CTELE.CapteP184043 CTELE.CapteP184875 CTELE.CapteP185055 CTELE.CapteP185109 CTELE.CapteP185334 CTELE.CapteP185402 CTELE.CapteP185405 CTELE.CapteP185501 CTELE.CapteP185537 CTELE.CapteP185797 CTELE.CapteP185933 CTELE.CapteP186136 CTELE.CapteP186246 CTELE.CapteP186315 CTELE.CapteP186320 CTELE.CapteP186490 CTELE.CapteP186537 CTELE.CapteP186546 CTELE.CapteP186703 CTELE.CapteP186705 CTELE.CapteP186888 CTELE.CapteP186929 CTELE.CapteP186933 CTELE.CapteP187003 CTELE.CapteP187067 CTELE.CapteP187134 CTELE.CapteP187658 CTELE.CapteP187680 CTELE.CapteP187705 CTELE.CapteP187725 CTELE.CapteP187768 CTELE.CapteP187986 CTELE.CapteP188134 CTELE.CapteP188264 CTELE.CapteP188334 CTELE.CapteP188494 CTELE.CapteP188693 CTELE.CapteP188804 CTELE.CapteP188892 CTELE.CapteP188903 CTELE.CapteP189055 CTELE.CapteP189207 CTELE.CapteP189215 CTELE.CapteP189256 CTELE.CapteP189257 CTELE.CapteP189258 CTELE.CapteP189259 CTELE.CapteP189287 CTELE.CapteP189335 CTELE.CapteP189571 CTELE.CapteP189654 CTELE.CapteP189758 CTELE.CapteP189817 CTELE.CapteP189818 CTELE.CapteP189825 CTELE.CapteP189826 CTELE.CapteP189842 CTELE.CapteP189899 CTELE.CapteP190007 CTELE.CapteP190067 CTELE.CapteP190078 CTELE.CapteP190199 CTELE.CapteP190208 CTELE.CapteP190238 CTELE.CapteP190285 CTELE.CapteP190623 CTELE.CapteP190650 CTELE.CapteP190792 CTELE.CapteP190814 CTELE.CapteP190896 CTELE.CapteP190957 CTELE.CapteP191020 CTELE.CapteP191036 CTELE.CapteP191060 CTELE.CapteP191265 CTELE.CapteP191344 CTELE.CapteP191379 CTELE.CapteP191410 CTELE.CapteP191428 CTELE.CapteP191738 CTELE.CapteP191761 CTELE.CapteP191862 CTELE.CapteP191942 CTELE.CapteP192086 CTELE.CapteP192301 CTELE.CapteP192305 CTELE.CapteP192341 CTELE.CapteP192742 CTELE.CapteP192775 CTELE.CapteP192778 CTELE.CapteP192835 CTELE.CapteP192971 CTELE.CapteP192972 CTELE.CapteP193190 CTELE.CapteP193501 CTELE.CapteP193505 CTELE.CapteP193694 CTELE.CapteP193792 CTELE.CapteP193857 CTELE.CapteP193940 CTELE.CapteP194147 CTELE.CapteP194160 CTELE.CapteP194201 CTELE.CapteP194203 CTELE.CapteP194248 CTELE.CapteP194439 CTELE.CapteP194552 CTELE.CapteP194619 CTELE.CapteP194629 CTELE.CapteP194701 CTELE.CapteP195237 CTELE.CapteP195408 CTELE.CapteP195464 CTELE.CapteP195620 CTELE.CapteP195768 CTELE.CapteP195772 CTELE.CapteP195867 CTELE.CapteP195880 CTELE.CapteP195983 CTELE.CapteP196202 CTELE.CapteP196238 CTELE.CapteP196563 CTELE.CapteP196671 CTELE.CapteP196793 CTELE.CapteP196897 CTELE.CapteP197002 CTELE.CapteP197120 CTELE.CapteP197132 CTELE.CapteP197341 CTELE.CapteP197597 CTELE.CapteP197604 CTELE.CapteP197947 CTELE.CapteP197948 CTELE.CapteP197954 CTELE.CapteP198372 CTELE.CapteP198373 CTELE.CapteP198431 CTELE.CapteP198648 CTELE.CapteP198768 CTELE.CapteP198792 CTELE.CapteP198925 CTELE.CapteP198939 CTELE.CapteP198952 CTELE.CapteP198980 CTELE.CapteP199047 CTELE.CapteP199065 CTELE.CapteP199181 CTELE.CapteP199188 CTELE.CapteP199203 CTELE.CapteP199269 CTELE.CapteP199517 CTELE.CapteP199526 CTELE.CapteP199537 CTELE.CapteP199595 CTELE.CapteP199631 CTELE.CapteP199791 CTELE.CapteP199877 CTELE.CapteP199900 CTELE.CapteP200188 CTELE.CapteP200406 CTELE.CapteP200708 CTELE.CapteP200729 CTELE.CapteP200911 CTELE.CapteP200953 CTELE.CapteP200992 CTELE.CapteP201004 CTELE.CapteP201075 CTELE.CapteP201117 CTELE.CapteP201445 CTELE.CapteP201813 CTELE.CapteP201962 CTELE.CapteP202089 CTELE.CapteP202175 CTELE.CapteP202328 CTELE.CapteP202333 CTELE.CapteP202393 CTELE.CapteP202621 CTELE.CapteP202631 CTELE.CapteP202646 CTELE.CapteP202765 CTELE.CapteP202824 CTELE.CapteP202919 CTELE.CapteP202921 CTELE.CapteP203084 CTELE.CapteP203191 CTELE.CapteP203557 CTELE.CapteP203640 CTELE.CapteP203676 CTELE.CapteP203678 CTELE.CapteP204222 CTELE.CapteP204245 CTELE.CapteP204336 CTELE.CapteP204437 CTELE.CapteP204603 CTELE.CapteP204760 CTELE.CapteP204789 CTELE.CapteP204880 CTELE.CapteP204918 CTELE.CapteP205034 CTELE.CapteP205067 CTELE.CapteP205069 CTELE.CapteP205091 CTELE.CapteP205223 CTELE.CapteP205224 CTELE.CapteP205248 CTELE.CapteP205373 CTELE.CapteP205558 CTELE.CapteP205626 CTELE.CapteP205639 CTELE.CapteP205697 CTELE.CapteP205888 CTELE.CapteP205902 CTELE.CapteP206030 CTELE.CapteP206094 CTELE.CapteP206698 CTELE.CapteP206858 CTELE.CapteP206904 CTELE.CapteP206905 CTELE.CapteP206950 CTELE.CapteP206998 CTELE.CapteP207313 CTELE.CapteP207340 CTELE.CapteP207410 CTELE.CapteP207411 CTELE.CapteP207523 CTELE.CapteP207587 CTELE.CapteP207898 CTELE.CapteP207933 CTELE.CapteP207973 CTELE.CapteP208056 CTELE.CapteP208130 CTELE.CapteP208154 CTELE.CapteP208195 CTELE.CapteP208388 CTELE.CapteP208441 CTELE.CapteP208543 CTELE.CapteP208740 CTELE.CapteP208806 CTELE.CapteP208941 CTELE.CapteP209027 CTELE.CapteP209163 CTELE.CapteP209230 CTELE.CapteP209278 CTELE.CapteP209339 CTELE.CapteP209419 CTELE.CapteP209583 CTELE.CapteP209656 CTELE.CapteP209767 CTELE.CapteP209956 CTELE.CapteP210026 CTELE.CapteP210131 CTELE.CapteP210208 CTELE.CapteP210261 CTELE.CapteP210428 CTELE.CapteP210461 CTELE.CapteP210574 CTELE.CapteP210614 CTELE.CapteP210626 CTELE.CapteP210701 CTELE.CapteP210818 CTELE.CapteP210824 CTELE.CapteP210932 CTELE.CapteP211055 CTELE.CapteP211104 CTELE.CapteP211105 CTELE.CapteP211141 CTELE.CapteP211249 CTELE.CapteP211265 CTELE.CapteP211322 CTELE.CapteP211404 CTELE.CapteP211436 CTELE.CapteP211469 CTELE.CapteP211738 CTELE.CapteP211753 CTELE.CapteP211826 CTELE.CapteP211866 CTELE.CapteP211926 CTELE.CapteP212075 CTELE.CapteP212219 CTELE.CapteP212226 CTELE.CapteP212327 CTELE.CapteP212392 CTELE.CapteP212447 CTELE.CapteP212546 CTELE.CapteP212857 CTELE.CapteP212879 CTELE.CapteP212935 CTELE.CapteP213101 CTELE.CapteP213123 CTELE.CapteP213318 CTELE.CapteP213449 CTELE.CapteP213520 CTELE.CapteP213677 CTELE.CapteP213713 CTELE.CapteP213750 CTELE.CapteP213839 CTELE.CapteP213890 CTELE.CapteP213904 CTELE.CapteP214012 CTELE.CapteP214013 CTELE.CapteP214168 CTELE.CapteP214210 CTELE.CapteP214243 CTELE.CapteP214254 CTELE.CapteP214412 CTELE.CapteP214568 CTELE.CapteP214571 CTELE.CapteP214600 CTELE.CapteP214795 CTELE.CapteP214796 CTELE.CapteP214886 CTELE.CapteP215177 CTELE.CapteP215243 CTELE.CapteP215293 CTELE.CapteP215338 CTELE.CapteP215535 CTELE.CapteP215572 CTELE.CapteP215573 CTELE.CapteP215843 CTELE.CapteP215983 CTELE.CapteP215988 CTELE.CapteP216126 CTELE.CapteP216193 CTELE.CapteP216194 CTELE.CapteP216757 CTELE.CapteP216803 CTELE.CapteP216914 CTELE.CapteP217102 CTELE.CapteP217178 CTELE.CapteP217263 CTELE.CapteP217789 CTELE.CapteP218092 CTELE.CapteP218124 CTELE.CapteP218132 CTELE.CapteP218291 CTELE.CapteP218483 CTELE.CapteP218531 CTELE.CapteP218552 CTELE.CapteP218706 CTELE.CapteP219704 CTELE.CapteP221157 CTELE.CapteP223928 CTELE.CapteP226461 CTELE.CapteP228405 CTELE.CapteP228748 CTELE.CapteP229300 CTELE.CapteP27547 CTELE.CapteP27549 CTELE.CapteP27554 CTELE.CapteP27675 CTELE.CapteP29505 CTELE.CapteP29823 CTELE.CapteP30130 CTELE.CapteP30131 CTELE.CapteP30133 CTELE.CapteP30140 CTELE.CapteP30270 CTELE.CapteP30497 CTELE.CapteP30565 CTELE.CapteP30604 CTELE.CapteP30632 CTELE.CapteP30673 CTELE.CapteP31075 CTELE.CapteP31168 CTELE.CapteP31178 CTELE.CapteP31280 CTELE.CapteP31404 CTELE.CapteP31836 CTELE.CapteP31863 CTELE.CapteP31928 CTELE.CapteP38651 CTELE.CapteP40946 CTELE.CapteP60873 CTELE.CapteP65842 CTELE.CapteP65944 CTELE.CapteP66092 CTELE.CapteP66123 CTELE.CapteP70901 CTELE.CapteP78038 CTELE.CapteP78279 CTELE.CapteP80474 CTELE.CapteP81384 CTELE.CapteP81761 CTELE.CapteP88286 CTELE.CapteP92048 CTELE.CapteP93168 CTELE.CapteP97145 DMELA.FBpp0070154 DMELA.FBpp0070644 DMELA.FBpp0071376 DMELA.FBpp0071747 DMELA.FBpp0075700 DMELA.FBpp0075767 DMELA.FBpp0076463 DMELA.FBpp0077651 DMELA.FBpp0077967 DMELA.FBpp0077972 DMELA.FBpp0080884 DMELA.FBpp0080915 DMELA.FBpp0086467 DMELA.FBpp0086675 DMELA.FBpp0086687 DMELA.FBpp0087191 DMELA.FBpp0111371 DMELA.FBpp0112248 DMELA.FBpp0289638 DPOND.ENN70271 DPOND.ENN70746 DPOND.ENN71978 DPOND.ENN72165 DPOND.ENN72922 DPOND.ENN73904 DPOND.ENN74384 DPOND.ENN74385 DPOND.ENN74453 DPOND.ENN74641 DPOND.ENN75744 DPOND.ENN77138 DPOND.ENN77226 DPOND.ENN77515 DPOND.ENN77587 DPOND.ENN77677 DPOND.ENN78285 DPOND.ENN78477 DPOND.ENN78655 DPOND.ENN79656 DPOND.ENN80591 DPOND.ENN80638 DPOND.ENN80774 DPOND.ENN80877 DPOND.ENN81221 DPOND.ENN81302 DPOND.ENN81751 DPOND.ENN81903 DPOND.ENN81909 DPOND.ENN81937 DPOND.ENN82067 DPOND.ENN82779 DPOND.ENN83131 DPOND.ENN83217 DPOND.ENN83295 DPOND.ENN83588 DPULE.EFX59871 DPULE.EFX60093 DPULE.EFX60152 DPULE.EFX60238 DPULE.EFX60247 DPULE.EFX60259 DPULE.EFX60271 DPULE.EFX60287 DPULE.EFX60320 DPULE.EFX60390 DPULE.EFX60519 DPULE.EFX60526 DPULE.EFX60536 DPULE.EFX60541 DPULE.EFX60602 DPULE.EFX60606 DPULE.EFX60632 DPULE.EFX60699 DPULE.EFX60758 DPULE.EFX60761 DPULE.EFX60765 DPULE.EFX60775 DPULE.EFX60808 DPULE.EFX60823 DPULE.EFX60846 DPULE.EFX60877 DPULE.EFX60904 DPULE.EFX60956 DPULE.EFX60968 DPULE.EFX61007 DPULE.EFX61026 DPULE.EFX61040 DPULE.EFX61041 DPULE.EFX61042 DPULE.EFX61062 DPULE.EFX61090 DPULE.EFX61098 DPULE.EFX61105 DPULE.EFX61107 DPULE.EFX61112 DPULE.EFX61123 DPULE.EFX61136 DPULE.EFX61140 DPULE.EFX61151 DPULE.EFX61153 DPULE.EFX61172 DPULE.EFX61173 DPULE.EFX61174 DPULE.EFX61177 DPULE.EFX61187 DPULE.EFX61197 DPULE.EFX61209 DPULE.EFX61210 DPULE.EFX61240 DPULE.EFX61284 DPULE.EFX61305 DPULE.EFX61418 DPULE.EFX61451 DPULE.EFX61473 DPULE.EFX61499 DPULE.EFX61516 DPULE.EFX61517 DPULE.EFX61518 DPULE.EFX61565 DPULE.EFX61632 DPULE.EFX61677 DPULE.EFX61698 DPULE.EFX61742 DPULE.EFX61760 DPULE.EFX61761 DPULE.EFX61763 DPULE.EFX61781 DPULE.EFX61821 DPULE.EFX61871 DPULE.EFX61883 DPULE.EFX61891 DPULE.EFX61900 DPULE.EFX61906 DPULE.EFX61910 DPULE.EFX61915 DPULE.EFX61924 DPULE.EFX61935 DPULE.EFX61988 DPULE.EFX61997 DPULE.EFX62006 DPULE.EFX62014 DPULE.EFX62015 DPULE.EFX62027 DPULE.EFX62029 DPULE.EFX62089 DPULE.EFX62111 DPULE.EFX62116 DPULE.EFX62117 DPULE.EFX62122 DPULE.EFX62156 DPULE.EFX62160 DPULE.EFX62186 DPULE.EFX62200 DPULE.EFX62214 DPULE.EFX62221 DPULE.EFX62266 DPULE.EFX62281 DPULE.EFX62282 DPULE.EFX62294 DPULE.EFX62299 DPULE.EFX62300 DPULE.EFX62322 DPULE.EFX62323 DPULE.EFX62330 DPULE.EFX62331 DPULE.EFX62340 DPULE.EFX62341 DPULE.EFX62344 DPULE.EFX62345 DPULE.EFX62381 DPULE.EFX62386 DPULE.EFX62398 DPULE.EFX62399 DPULE.EFX62412 DPULE.EFX62439 DPULE.EFX62444 DPULE.EFX62451 DPULE.EFX62453 DPULE.EFX62479 DPULE.EFX62484 DPULE.EFX62492 DPULE.EFX62515 DPULE.EFX62517 DPULE.EFX62551 DPULE.EFX62556 DPULE.EFX62557 DPULE.EFX62569 DPULE.EFX62572 DPULE.EFX62609 DPULE.EFX62620 DPULE.EFX62623 DPULE.EFX62624 DPULE.EFX62685 DPULE.EFX62784 DPULE.EFX62786 DPULE.EFX62796 DPULE.EFX62821 DPULE.EFX62832 DPULE.EFX62856 DPULE.EFX62857 DPULE.EFX62858 DPULE.EFX62873 DPULE.EFX62889 DPULE.EFX62904 DPULE.EFX62905 DPULE.EFX62961 DPULE.EFX62962 DPULE.EFX63005 DPULE.EFX63032 DPULE.EFX63071 DPULE.EFX63076 DPULE.EFX63088 DPULE.EFX63089 DPULE.EFX63115 DPULE.EFX63129 DPULE.EFX63133 DPULE.EFX63134 DPULE.EFX63135 DPULE.EFX63139 DPULE.EFX63178 DPULE.EFX63198 DPULE.EFX63226 DPULE.EFX63236 DPULE.EFX63241 DPULE.EFX63266 DPULE.EFX63270 DPULE.EFX63305 DPULE.EFX63324 DPULE.EFX63379 DPULE.EFX63395 DPULE.EFX63440 DPULE.EFX63446 DPULE.EFX63447 DPULE.EFX63486 DPULE.EFX63504 DPULE.EFX63506 DPULE.EFX63507 DPULE.EFX63548 DPULE.EFX63564 DPULE.EFX63571 DPULE.EFX63572 DPULE.EFX63573 DPULE.EFX63577 DPULE.EFX63594 DPULE.EFX63609 DPULE.EFX63612 DPULE.EFX63623 DPULE.EFX63624 DPULE.EFX63625 DPULE.EFX63626 DPULE.EFX63627 DPULE.EFX63636 DPULE.EFX63641 DPULE.EFX63642 DPULE.EFX63665 DPULE.EFX63677 DPULE.EFX63679 DPULE.EFX63684 DPULE.EFX63710 DPULE.EFX63711 DPULE.EFX63716 DPULE.EFX63719 DPULE.EFX63721 DPULE.EFX63729 DPULE.EFX63730 DPULE.EFX63756 DPULE.EFX63759 DPULE.EFX63765 DPULE.EFX63784 DPULE.EFX63785 DPULE.EFX63818 DPULE.EFX63848 DPULE.EFX63869 DPULE.EFX63882 DPULE.EFX63915 DPULE.EFX63929 DPULE.EFX63934 DPULE.EFX63997 DPULE.EFX63998 DPULE.EFX64000 DPULE.EFX64033 DPULE.EFX64061 DPULE.EFX64062 DPULE.EFX64063 DPULE.EFX64146 DPULE.EFX64172 DPULE.EFX64188 DPULE.EFX64198 DPULE.EFX64208 DPULE.EFX64209 DPULE.EFX64238 DPULE.EFX64245 DPULE.EFX64246 DPULE.EFX64248 DPULE.EFX64252 DPULE.EFX64265 DPULE.EFX64290 DPULE.EFX64333 DPULE.EFX64355 DPULE.EFX64356 DPULE.EFX64357 DPULE.EFX64363 DPULE.EFX64367 DPULE.EFX64380 DPULE.EFX64405 DPULE.EFX64424 DPULE.EFX64471 DPULE.EFX64472 DPULE.EFX64494 DPULE.EFX64495 DPULE.EFX64509 DPULE.EFX64563 DPULE.EFX64633 DPULE.EFX64634 DPULE.EFX64642 DPULE.EFX64711 DPULE.EFX64715 DPULE.EFX64768 DPULE.EFX64769 DPULE.EFX64777 DPULE.EFX64784 DPULE.EFX64792 DPULE.EFX64793 DPULE.EFX64795 DPULE.EFX64798 DPULE.EFX64833 DPULE.EFX64835 DPULE.EFX64919 DPULE.EFX64923 DPULE.EFX64969 DPULE.EFX64972 DPULE.EFX64996 DPULE.EFX64997 DPULE.EFX65032 DPULE.EFX65037 DPULE.EFX65076 DPULE.EFX65086 DPULE.EFX65087 DPULE.EFX65110 DPULE.EFX65111 DPULE.EFX65112 DPULE.EFX65129 DPULE.EFX65133 DPULE.EFX65148 DPULE.EFX65149 DPULE.EFX65165 DPULE.EFX65215 DPULE.EFX65216 DPULE.EFX65217 DPULE.EFX65245 DPULE.EFX65246 DPULE.EFX65247 DPULE.EFX65306 DPULE.EFX65307 DPULE.EFX65326 DPULE.EFX65354 DPULE.EFX65361 DPULE.EFX65364 DPULE.EFX65391 DPULE.EFX65393 DPULE.EFX65435 DPULE.EFX65436 DPULE.EFX65457 DPULE.EFX65495 DPULE.EFX65540 DPULE.EFX65585 DPULE.EFX65593 DPULE.EFX65598 DPULE.EFX65637 DPULE.EFX65712 DPULE.EFX65713 DPULE.EFX65721 DPULE.EFX65726 DPULE.EFX65727 DPULE.EFX65817 DPULE.EFX65826 DPULE.EFX65827 DPULE.EFX65859 DPULE.EFX65874 DPULE.EFX65894 DPULE.EFX65897 DPULE.EFX65898 DPULE.EFX65902 DPULE.EFX65906 DPULE.EFX65908 DPULE.EFX65909 DPULE.EFX65910 DPULE.EFX65956 DPULE.EFX65961 DPULE.EFX65962 DPULE.EFX65978 DPULE.EFX65986 DPULE.EFX65998 DPULE.EFX66001 DPULE.EFX66038 DPULE.EFX66057 DPULE.EFX66058 DPULE.EFX66064 DPULE.EFX66069 DPULE.EFX66071 DPULE.EFX66078 DPULE.EFX66079 DPULE.EFX66080 DPULE.EFX66134 DPULE.EFX66135 DPULE.EFX66138 DPULE.EFX66143 DPULE.EFX66172 DPULE.EFX66181 DPULE.EFX66215 DPULE.EFX66217 DPULE.EFX66231 DPULE.EFX66244 DPULE.EFX66245 DPULE.EFX66248 DPULE.EFX66251 DPULE.EFX66253 DPULE.EFX66255 DPULE.EFX66262 DPULE.EFX66266 DPULE.EFX66495 DPULE.EFX66514 DPULE.EFX66585 DPULE.EFX66601 DPULE.EFX66640 DPULE.EFX66648 DPULE.EFX66782 DPULE.EFX66788 DPULE.EFX66789 DPULE.EFX66802 DPULE.EFX66803 DPULE.EFX66804 DPULE.EFX66805 DPULE.EFX66816 DPULE.EFX66892 DPULE.EFX66893 DPULE.EFX66894 DPULE.EFX66898 DPULE.EFX66933 DPULE.EFX66974 DPULE.EFX66975 DPULE.EFX66990 DPULE.EFX67011 DPULE.EFX67018 DPULE.EFX67038 DPULE.EFX67040 DPULE.EFX67055 DPULE.EFX67221 DPULE.EFX67230 DPULE.EFX67245 DPULE.EFX67250 DPULE.EFX67281 DPULE.EFX67284 DPULE.EFX67321 DPULE.EFX67416 DPULE.EFX67441 DPULE.EFX67447 DPULE.EFX67448 DPULE.EFX67449 DPULE.EFX67460 DPULE.EFX67502 DPULE.EFX67504 DPULE.EFX67507 DPULE.EFX67513 DPULE.EFX67542 DPULE.EFX67549 DPULE.EFX67552 DPULE.EFX67553 DPULE.EFX67554 DPULE.EFX67571 DPULE.EFX67572 DPULE.EFX67590 DPULE.EFX67606 DPULE.EFX67607 DPULE.EFX67630 DPULE.EFX67671 DPULE.EFX67725 DPULE.EFX67734 DPULE.EFX67757 DPULE.EFX67784 DPULE.EFX67785 DPULE.EFX67803 DPULE.EFX67804 DPULE.EFX67806 DPULE.EFX67902 DPULE.EFX67904 DPULE.EFX67905 DPULE.EFX67934 DPULE.EFX67954 DPULE.EFX67966 DPULE.EFX67967 DPULE.EFX67969 DPULE.EFX68053 DPULE.EFX68064 DPULE.EFX68068 DPULE.EFX68079 DPULE.EFX68089 DPULE.EFX68096 DPULE.EFX68277 DPULE.EFX68279 DPULE.EFX68280 DPULE.EFX68282 DPULE.EFX68283 DPULE.EFX68284 DPULE.EFX68315 DPULE.EFX68318 DPULE.EFX68319 DPULE.EFX68389 DPULE.EFX68390 DPULE.EFX68403 DPULE.EFX68423 DPULE.EFX68461 DPULE.EFX68481 DPULE.EFX68584 DPULE.EFX68616 DPULE.EFX68645 DPULE.EFX68688 DPULE.EFX68705 DPULE.EFX68752 DPULE.EFX68754 DPULE.EFX68765 DPULE.EFX68780 DPULE.EFX68791 DPULE.EFX68792 DPULE.EFX68795 DPULE.EFX68796 DPULE.EFX68836 DPULE.EFX68860 DPULE.EFX68878 DPULE.EFX68900 DPULE.EFX68909 DPULE.EFX68913 DPULE.EFX68915 DPULE.EFX68982 DPULE.EFX68991 DPULE.EFX68995 DPULE.EFX68996 DPULE.EFX68997 DPULE.EFX68998 DPULE.EFX68999 DPULE.EFX69236 DPULE.EFX69251 DPULE.EFX69258 DPULE.EFX69281 DPULE.EFX69358 DPULE.EFX69485 DPULE.EFX69491 DPULE.EFX69548 DPULE.EFX69561 DPULE.EFX69576 DPULE.EFX69597 DPULE.EFX69599 DPULE.EFX69690 DPULE.EFX69707 DPULE.EFX69709 DPULE.EFX69763 DPULE.EFX69764 DPULE.EFX69765 DPULE.EFX69767 DPULE.EFX69781 DPULE.EFX69794 DPULE.EFX69795 DPULE.EFX69798 DPULE.EFX69811 DPULE.EFX69814 DPULE.EFX69815 DPULE.EFX69819 DPULE.EFX69857 DPULE.EFX69868 DPULE.EFX69869 DPULE.EFX69941 DPULE.EFX69960 DPULE.EFX69962 DPULE.EFX69963 DPULE.EFX70004 DPULE.EFX70005 DPULE.EFX70029 DPULE.EFX70085 DPULE.EFX70086 DPULE.EFX70105 DPULE.EFX70106 DPULE.EFX70119 DPULE.EFX70127 DPULE.EFX70130 DPULE.EFX70150 DPULE.EFX70196 DPULE.EFX70208 DPULE.EFX70230 DPULE.EFX70231 DPULE.EFX70238 DPULE.EFX70241 DPULE.EFX70264 DPULE.EFX70278 DPULE.EFX70393 DPULE.EFX70434 DPULE.EFX70534 DPULE.EFX70545 DPULE.EFX70546 DPULE.EFX70679 DPULE.EFX70680 DPULE.EFX70828 DPULE.EFX70844 DPULE.EFX70849 DPULE.EFX70855 DPULE.EFX70916 DPULE.EFX70981 DPULE.EFX70989 DPULE.EFX70997 DPULE.EFX70998 DPULE.EFX71004 DPULE.EFX71007 DPULE.EFX71008 DPULE.EFX71009 DPULE.EFX71011 DPULE.EFX71013 DPULE.EFX71014 DPULE.EFX71015 DPULE.EFX71043 DPULE.EFX71047 DPULE.EFX71053 DPULE.EFX71054 DPULE.EFX71055 DPULE.EFX71058 DPULE.EFX71059 DPULE.EFX71154 DPULE.EFX71764 DPULE.EFX71823 DPULE.EFX71898 DPULE.EFX71940 DPULE.EFX71944 DPULE.EFX71950 DPULE.EFX71951 DPULE.EFX71953 DPULE.EFX71972 DPULE.EFX71983 DPULE.EFX72138 DPULE.EFX72216 DPULE.EFX72221 DPULE.EFX72365 DPULE.EFX72367 DPULE.EFX72376 DPULE.EFX72384 DPULE.EFX72499 DPULE.EFX72530 DPULE.EFX72764 DPULE.EFX72806 DPULE.EFX72851 DPULE.EFX72982 DPULE.EFX73014 DPULE.EFX73068 DPULE.EFX73069 DPULE.EFX73087 DPULE.EFX73140 DPULE.EFX73142 DPULE.EFX73341 DPULE.EFX73343 DPULE.EFX73344 DPULE.EFX73347 DPULE.EFX73350 DPULE.EFX73397 DPULE.EFX73421 DPULE.EFX73432 DPULE.EFX73438 DPULE.EFX73474 DPULE.EFX73495 DPULE.EFX73517 DPULE.EFX73554 DPULE.EFX73658 DPULE.EFX73696 DPULE.EFX73698 DPULE.EFX73699 DPULE.EFX73765 DPULE.EFX73801 DPULE.EFX73807 DPULE.EFX73808 DPULE.EFX73809 DPULE.EFX73818 DPULE.EFX73822 DPULE.EFX73854 DPULE.EFX73855 DPULE.EFX73857 DPULE.EFX73891 DPULE.EFX73899 DPULE.EFX73900 DPULE.EFX73901 DPULE.EFX73907 DPULE.EFX73962 DPULE.EFX73965 DPULE.EFX73975 DPULE.EFX73983 DPULE.EFX74013 DPULE.EFX74014 DPULE.EFX74015 DPULE.EFX74023 DPULE.EFX74028 DPULE.EFX74060 DPULE.EFX74075 DPULE.EFX74413 DPULE.EFX74459 DPULE.EFX74638 DPULE.EFX74869 DPULE.EFX74871 DPULE.EFX74881 DPULE.EFX74908 DPULE.EFX74914 DPULE.EFX74923 DPULE.EFX74924 DPULE.EFX74925 DPULE.EFX74928 DPULE.EFX74929 DPULE.EFX74974 DPULE.EFX74987 DPULE.EFX75032 DPULE.EFX75041 DPULE.EFX75113 DPULE.EFX75126 DPULE.EFX75127 DPULE.EFX75157 DPULE.EFX75160 DPULE.EFX75165 DPULE.EFX75168 DPULE.EFX75207 DPULE.EFX75315 DPULE.EFX75432 DPULE.EFX75559 DPULE.EFX75578 DPULE.EFX75587 DPULE.EFX75827 DPULE.EFX75840 DPULE.EFX75860 DPULE.EFX75892 DPULE.EFX75940 DPULE.EFX76006 DPULE.EFX76009 DPULE.EFX76018 DPULE.EFX76028 DPULE.EFX76062 DPULE.EFX76065 DPULE.EFX76089 DPULE.EFX76130 DPULE.EFX76152 DPULE.EFX76159 DPULE.EFX76178 DPULE.EFX76577 DPULE.EFX76596 DPULE.EFX76600 DPULE.EFX76631 DPULE.EFX76677 DPULE.EFX76752 DPULE.EFX76753 DPULE.EFX76775 DPULE.EFX76834 DPULE.EFX76839 DPULE.EFX76841 DPULE.EFX76847 DPULE.EFX76890 DPULE.EFX76906 DPULE.EFX76908 DPULE.EFX76911 DPULE.EFX76913 DPULE.EFX76915 DPULE.EFX77235 DPULE.EFX77308 DPULE.EFX77396 DPULE.EFX77398 DPULE.EFX77492 DPULE.EFX77532 DPULE.EFX77546 DPULE.EFX77769 DPULE.EFX77785 DPULE.EFX77797 DPULE.EFX77826 DPULE.EFX77851 DPULE.EFX77866 DPULE.EFX77879 DPULE.EFX77912 DPULE.EFX77913 DPULE.EFX77958 DPULE.EFX77990 DPULE.EFX77994 DPULE.EFX78019 DPULE.EFX78021 DPULE.EFX78031 DPULE.EFX78032 DPULE.EFX78034 DPULE.EFX78035 DPULE.EFX78071 DPULE.EFX78073 DPULE.EFX78075 DPULE.EFX78076 DPULE.EFX78077 DPULE.EFX78426 DPULE.EFX78514 DPULE.EFX78553 DPULE.EFX78557 DPULE.EFX78595 DPULE.EFX78598 DPULE.EFX78615 DPULE.EFX78616 DPULE.EFX78617 DPULE.EFX78620 DPULE.EFX78651 DPULE.EFX78713 DPULE.EFX78758 DPULE.EFX78784 DPULE.EFX78785 DPULE.EFX78798 DPULE.EFX78806 DPULE.EFX78890 DPULE.EFX78906 DPULE.EFX78907 DPULE.EFX78920 DPULE.EFX78921 DPULE.EFX78922 DPULE.EFX78923 DPULE.EFX78924 DPULE.EFX78925 DPULE.EFX78936 DPULE.EFX78943 DPULE.EFX78948 DPULE.EFX78956 DPULE.EFX79027 DPULE.EFX79338 DPULE.EFX79953 DPULE.EFX79995 DPULE.EFX80012 DPULE.EFX80013 DPULE.EFX80017 DPULE.EFX80104 DPULE.EFX80139 DPULE.EFX80158 DPULE.EFX80171 DPULE.EFX80193 DPULE.EFX80209 DPULE.EFX80293 DPULE.EFX80317 DPULE.EFX80476 DPULE.EFX81077 DPULE.EFX81083 DPULE.EFX81183 DPULE.EFX81192 DPULE.EFX81199 DPULE.EFX81205 DPULE.EFX81206 DPULE.EFX81222 DPULE.EFX81252 DPULE.EFX81290 DPULE.EFX81340 DPULE.EFX81354 DPULE.EFX81848 DPULE.EFX81849 DPULE.EFX81850 DPULE.EFX81908 DPULE.EFX81948 DPULE.EFX81952 DPULE.EFX82180 DPULE.EFX82181 DPULE.EFX82254 DPULE.EFX82313 DPULE.EFX83068 DPULE.EFX83511 DPULE.EFX83512 DPULE.EFX83595 DPULE.EFX83596 DPULE.EFX83616 DPULE.EFX83654 DPULE.EFX83655 DPULE.EFX83804 DPULE.EFX83838 DPULE.EFX84486 DPULE.EFX84487 DPULE.EFX84488 DPULE.EFX84503 DPULE.EFX84517 DPULE.EFX84518 DPULE.EFX84552 DPULE.EFX84553 DPULE.EFX84572 DPULE.EFX84581 DPULE.EFX84616 DPULE.EFX84621 DPULE.EFX84643 DPULE.EFX84772 DPULE.EFX84907 DPULE.EFX84933 DPULE.EFX84995 DPULE.EFX85485 DPULE.EFX85486 DPULE.EFX86382 DPULE.EFX87516 DPULE.EFX89551 DPULE.EFX89717 HDUJA.bHd10109.1 HDUJA.bHd10245.1 HDUJA.bHd10844.1 HDUJA.bHd10846.1 HDUJA.bHd10847.1 HDUJA.bHd11147.1 HDUJA.bHd11315.1 HDUJA.bHd11419.1 HDUJA.bHd11546.1 HDUJA.bHd11991.1 HDUJA.bHd12016.1 HDUJA.bHd12061.1 HDUJA.bHd12344.1 HDUJA.bHd12450.1 HDUJA.bHd12452.1 HDUJA.bHd12657.1 HDUJA.bHd12664.2 HDUJA.bHd12680.1 HDUJA.bHd12681.1 HDUJA.bHd12857.1 HDUJA.bHd12894.1 HDUJA.bHd12895.1 HDUJA.bHd12896.1 HDUJA.bHd13319.1 HDUJA.bHd13346.1 HDUJA.bHd01338.1 HDUJA.bHd13462.1 HDUJA.bHd13508.1 HDUJA.bHd13565.1 HDUJA.bHd13783.1 HDUJA.bHd13784.1 HDUJA.bHd13816.1 HDUJA.bHd14033.1 HDUJA.bHd14102.3 HDUJA.bHd14103.1 HDUJA.bHd14132.1 HDUJA.bHd14183.1 HDUJA.bHd14184.1 HDUJA.bHd14245.1 HDUJA.bHd14293.1 HDUJA.bHd14324.1 HDUJA.bHd14325.1 HDUJA.bHd14377.1 HDUJA.bHd14474.1 HDUJA.bHd14507.1 HDUJA.bHd14970.1 HDUJA.bHd15113.1 HDUJA.bHd15114.1 HDUJA.bHd15115.1 HDUJA.bHd15623.1 HDUJA.bHd16753.1 HDUJA.bHd17424.1 HDUJA.bHd18203.1 HDUJA.bHd18284.1 HDUJA.bHd18332.1 HDUJA.bHd18526.1 HDUJA.bHd18527.1 HDUJA.bHd19073.1 HDUJA.bHd19074.1 HDUJA.bHd19261.1 HDUJA.bHd19464.1 HDUJA.bHd19600.1 HDUJA.bHd19601.1 HDUJA.bHd00023.1 HDUJA.bHd03096.1 HDUJA.bHd03459.1 HDUJA.bHd03460.1 HDUJA.bHd03791.1 HDUJA.bHd03793.1 HDUJA.bHd03797.1 HDUJA.bHd03798.1 HDUJA.bHd03800.1 HDUJA.bHd04951.1 HDUJA.bHd04956.1 HDUJA.bHd04958.1 HDUJA.bHd05329.1 HDUJA.bHd05405.2 HDUJA.bHd05406.1 HDUJA.bHd05407.1 HDUJA.bHd06179.1 HDUJA.bHd06365.1 HDUJA.bHd06366.1 HDUJA.bHd06367.1 HDUJA.bHd06368.1 HDUJA.bHd06402.1 HDUJA.bHd06552.1 HDUJA.bHd07192.1 HDUJA.bHd08127.1 HDUJA.bHd08187.1 HDUJA.bHd08599.1 HDUJA.bHd08656.1 HDUJA.bHd08657.1 HDUJA.bHd08658.1 HDUJA.bHd09169.1 HDUJA.bHd09170.1 HDUJA.bHd09264.1 HDUJA.bHd09385.1 HDUJA.bHd09510.1 HDUJA.bHd09511.1 HDUJA.bHd09652.1 HDUJA.bHd09653.1 HDUJA.bHd09654.1 HDUJA.bHd09655.1 HDUJA.bHd09656.1 HDUJA.bHd09661.1 ISCAP.ISCW000250-PA ISCAP.ISCW000308-PA ISCAP.ISCW000383-PA ISCAP.ISCW000844-PA ISCAP.ISCW000935-PA ISCAP.ISCW001221-PA ISCAP.ISCW001690-PA ISCAP.ISCW001849-PA ISCAP.ISCW001915-PA ISCAP.ISCW002096-PA ISCAP.ISCW002364-PA ISCAP.ISCW002535-PA ISCAP.ISCW002577-PA ISCAP.ISCW002876-PA ISCAP.ISCW002958-PA ISCAP.ISCW003193-PA ISCAP.ISCW003194-PA ISCAP.ISCW003363-PA ISCAP.ISCW003525-PA ISCAP.ISCW003557-PA ISCAP.ISCW003561-PA ISCAP.ISCW003799-PA ISCAP.ISCW003962-PA ISCAP.ISCW004379-PA ISCAP.ISCW004380-PA ISCAP.ISCW004467-PA ISCAP.ISCW004671-PA ISCAP.ISCW004760-PA ISCAP.ISCW004773-PA ISCAP.ISCW005832-PA ISCAP.ISCW006023-PA ISCAP.ISCW006410-PA ISCAP.ISCW006585-PA ISCAP.ISCW006652-PA ISCAP.ISCW006731-PA ISCAP.ISCW006768-PA ISCAP.ISCW007059-PA ISCAP.ISCW007124-PA ISCAP.ISCW007274-PA ISCAP.ISCW007292-PA ISCAP.ISCW007378-PA ISCAP.ISCW007443-PA ISCAP.ISCW007653-PA ISCAP.ISCW007811-PA ISCAP.ISCW008106-PA ISCAP.ISCW008230-PA ISCAP.ISCW008496-PA ISCAP.ISCW008778-PA ISCAP.ISCW009247-PA ISCAP.ISCW009546-PA ISCAP.ISCW009974-PA ISCAP.ISCW010348-PA ISCAP.ISCW010774-PA ISCAP.ISCW010839-PA ISCAP.ISCW010900-PA ISCAP.ISCW011338-PA ISCAP.ISCW011813-PA ISCAP.ISCW011925-PA ISCAP.ISCW012035-PA ISCAP.ISCW012073-PA ISCAP.ISCW012420-PA ISCAP.ISCW012686-PA ISCAP.ISCW013077-PA ISCAP.ISCW013097-PA ISCAP.ISCW013462-PA ISCAP.ISCW013613-PA ISCAP.ISCW013924-PA ISCAP.ISCW013930-PA ISCAP.ISCW014544-PA ISCAP.ISCW014649-PA ISCAP.ISCW014732-PA ISCAP.ISCW015264-PA ISCAP.ISCW015331-PA ISCAP.ISCW015878-PA ISCAP.ISCW016348-PA ISCAP.ISCW016694-PA ISCAP.ISCW017059-PA ISCAP.ISCW017394-PA ISCAP.ISCW017918-PA ISCAP.ISCW017991-PA ISCAP.ISCW018271-PA ISCAP.ISCW018633-PA ISCAP.ISCW018665-PA ISCAP.ISCW018987-PA ISCAP.ISCW019552-PA ISCAP.ISCW019738-PA ISCAP.ISCW019859-PA ISCAP.ISCW020201-PA ISCAP.ISCW021306-PA ISCAP.ISCW021881-PA ISCAP.ISCW021884-PA ISCAP.ISCW022014-PA ISCAP.ISCW022089-PA ISCAP.ISCW022434-PA ISCAP.ISCW022529-PA ISCAP.ISCW023168-PA ISCAP.ISCW023748-PA ISCAP.ISCW024119-PA ISCAP.ISCW024432-PA ISCAP.ISCW024492-PA MHAPL.MhA1_Contig1030.frz3.gene2 MHAPL.MhA1_Contig1030.frz3.gene3 MHAPL.MhA1_Contig1030.frz3.gene6 MHAPL.MhA1_Contig1030.frz3.gene7 MHAPL.MhA1_Contig1030.frz3.gene8 MHAPL.MhA1_Contig1031.frz3.gene1 MHAPL.MhA1_Contig1031.frz3.gene2 MHAPL.MhA1_Contig1031.frz3.gene3 MHAPL.MhA1_Contig1033.frz3.gene1 MHAPL.MhA1_Contig1045.frz3.gene4 MHAPL.MhA1_Contig1046.frz3.gene1 MHAPL.MhA1_Contig1049.frz3.gene3 MHAPL.MhA1_Contig1089.frz3.gene22 MHAPL.MhA1_Contig1102.frz3.fgene1 MHAPL.MhA1_Contig1104.frz3.gene4 MHAPL.MhA1_Contig1120.frz3.gene1 MHAPL.MhA1_Contig1121.frz3.fgene1 MHAPL.MhA1_Contig1121.frz3.fgene2 MHAPL.MhA1_Contig1151.frz3.gene14 MHAPL.MhA1_Contig1152.frz3.gene1 MHAPL.MhA1_Contig1152.frz3.gene10 MHAPL.MhA1_Contig1152.frz3.gene2 MHAPL.MhA1_Contig1152.frz3.gene5 MHAPL.MhA1_Contig1152.frz3.gene6 MHAPL.MhA1_Contig1153.frz3.gene3 MHAPL.MhA1_Contig1163.frz3.gene10 MHAPL.MhA1_Contig1174.frz3.gene1 MHAPL.MhA1_Contig1183.frz3.gene4 MHAPL.MhA1_Contig1194.frz3.gene10 MHAPL.MhA1_Contig1194.frz3.gene13 MHAPL.MhA1_Contig1194.frz3.gene14 MHAPL.MhA1_Contig1194.frz3.gene15 MHAPL.MhA1_Contig1194.frz3.gene16 MHAPL.MhA1_Contig1218.frz3.gene1 MHAPL.MhA1_Contig1227.frz3.gene7 MHAPL.MhA1_Contig1228.frz3.gene9 MHAPL.MhA1_Contig125.frz3.gene13 MHAPL.MhA1_Contig125.frz3.gene14 MHAPL.MhA1_Contig1290.frz3.gene1 MHAPL.MhA1_Contig1294.frz3.gene5 MHAPL.MhA1_Contig1305.frz3.gene13 MHAPL.MhA1_Contig1305.frz3.gene14 MHAPL.MhA1_Contig1311.frz3.gene19 MHAPL.MhA1_Contig1353.frz3.fgene1 MHAPL.MhA1_Contig1374.frz3.fgene1 MHAPL.MhA1_Contig1375.frz3.gene12 MHAPL.MhA1_Contig1381.frz3.gene3 MHAPL.MhA1_Contig1447.frz3.gene7 MHAPL.MhA1_Contig1447.frz3.gene9 MHAPL.MhA1_Contig1481.frz3.gene3 MHAPL.MhA1_Contig1481.frz3.gene4 MHAPL.MhA1_Contig1481.frz3.gene7 MHAPL.MhA1_Contig1481.frz3.gene8 MHAPL.MhA1_Contig1482.frz3.gene1 MHAPL.MhA1_Contig1483.frz3.gene1 MHAPL.MhA1_Contig150.frz3.gene14 MHAPL.MhA1_Contig1505.frz3.gene6 MHAPL.MhA1_Contig1505.frz3.gene7 MHAPL.MhA1_Contig1515.frz3.gene1 MHAPL.MhA1_Contig1532.frz3.fgene1 MHAPL.MhA1_Contig1544.frz3.gene10 MHAPL.MhA1_Contig1544.frz3.gene11 MHAPL.MhA1_Contig1544.frz3.gene12 MHAPL.MhA1_Contig1544.frz3.gene13 MHAPL.MhA1_Contig1544.frz3.gene14 MHAPL.MhA1_Contig155.frz3.gene1 MHAPL.MhA1_Contig155.frz3.gene18 MHAPL.MhA1_Contig155.frz3.gene9 MHAPL.MhA1_Contig1575.frz3.gene15 MHAPL.MhA1_Contig1575.frz3.gene16 MHAPL.MhA1_Contig1575.frz3.gene17 MHAPL.MhA1_Contig160.frz3.gene19 MHAPL.MhA1_Contig1602.frz3.gene10 MHAPL.MhA1_Contig1612.frz3.gene3 MHAPL.MhA1_Contig1612.frz3.gene5 MHAPL.MhA1_Contig1675.frz3.gene4 MHAPL.MhA1_Contig1699.frz3.gene1 MHAPL.MhA1_Contig1718.frz3.gene1 MHAPL.MhA1_Contig1771.frz3.gene1 MHAPL.MhA1_Contig1842.frz3.fgene1 MHAPL.MhA1_Contig1842.frz3.gene1 MHAPL.MhA1_Contig1842.frz3.gene8 MHAPL.MhA1_Contig1891.frz3.fgene1 MHAPL.MhA1_Contig1899.frz3.gene5 MHAPL.MhA1_Contig1901.frz3.gene8 MHAPL.MhA1_Contig1911.frz3.gene6 MHAPL.MhA1_Contig1912.frz3.gene1 MHAPL.MhA1_Contig1912.frz3.gene2 MHAPL.MhA1_Contig1991.frz3.gene2 MHAPL.MhA1_Contig1995.frz3.fgene1 MHAPL.MhA1_Contig2039.frz3.fgene1 MHAPL.MhA1_Contig2069.frz3.gene3 MHAPL.MhA1_Contig2090.frz3.gene1 MHAPL.MhA1_Contig2090.frz3.gene2 MHAPL.MhA1_Contig2105.frz3.gene3 MHAPL.MhA1_Contig2105.frz3.gene4 MHAPL.MhA1_Contig2105.frz3.gene5 MHAPL.MhA1_Contig2105.frz3.gene6 MHAPL.MhA1_Contig2117.frz3.gene1 MHAPL.MhA1_Contig2237.frz3.gene2 MHAPL.MhA1_Contig2280.frz3.gene1 MHAPL.MhA1_Contig2285.frz3.gene6 MHAPL.MhA1_Contig2285.frz3.gene7 MHAPL.MhA1_Contig2329.frz3.fgene1 MHAPL.MhA1_Contig2329.frz3.gene1 MHAPL.MhA1_Contig2329.frz3.gene2 MHAPL.MhA1_Contig2329.frz3.gene3 MHAPL.MhA1_Contig2329.frz3.gene4 MHAPL.MhA1_Contig2340.frz3.fgene1 MHAPL.MhA1_Contig2340.frz3.gene1 MHAPL.MhA1_Contig2365.frz3.fgene1 MHAPL.MhA1_Contig2365.frz3.gene8 MHAPL.MhA1_Contig2373.frz3.fgene1 MHAPL.MhA1_Contig2388.frz3.gene5 MHAPL.MhA1_Contig2388.frz3.gene7 MHAPL.MhA1_Contig2388.frz3.gene8 MHAPL.MhA1_Contig241.frz3.gene1 MHAPL.MhA1_Contig2419.frz3.fgene1 MHAPL.MhA1_Contig2434.frz3.fgene2 MHAPL.MhA1_Contig2443.frz3.fgene1 MHAPL.MhA1_Contig2443.frz3.fgene2 MHAPL.MhA1_Contig2443.frz3.gene2 MHAPL.MhA1_Contig2452.frz3.fgene1 MHAPL.MhA1_Contig2452.frz3.gene6 MHAPL.MhA1_Contig2452.frz3.gene7 MHAPL.MhA1_Contig2491.frz3.gene2 MHAPL.MhA1_Contig2491.frz3.gene3 MHAPL.MhA1_Contig2513.frz3.gene1 MHAPL.MhA1_Contig2513.frz3.gene2 MHAPL.MhA1_Contig2529.frz3.fgene1 MHAPL.MhA1_Contig2549.frz3.fgene1 MHAPL.MhA1_Contig2549.frz3.gene6 MHAPL.MhA1_Contig2549.frz3.gene8 MHAPL.MhA1_Contig2549.frz3.gene9 MHAPL.MhA1_Contig2558.frz3.gene1 MHAPL.MhA1_Contig2562.frz3.fgene1 MHAPL.MhA1_Contig2562.frz3.gene3 MHAPL.MhA1_Contig2563.frz3.gene1 MHAPL.MhA1_Contig261.frz3.gene22 MHAPL.MhA1_Contig262.frz3.gene8 MHAPL.MhA1_Contig2667.frz3.fgene1 MHAPL.MhA1_Contig2667.frz3.gene7 MHAPL.MhA1_Contig2667.frz3.gene8 MHAPL.MhA1_Contig2720.frz3.gene2 MHAPL.MhA1_Contig2721.frz3.gene1 MHAPL.MhA1_Contig2722.frz3.gene1 MHAPL.MhA1_Contig2754.frz3.gene1 MHAPL.MhA1_Contig2754.frz3.gene2 MHAPL.MhA1_Contig277.frz3.gene2 MHAPL.MhA1_Contig2831.frz3.gene1 MHAPL.MhA1_Contig2847.frz3.gene2 MHAPL.MhA1_Contig2847.frz3.gene3 MHAPL.MhA1_Contig2853.frz3.gene3 MHAPL.MhA1_Contig2885.frz3.fgene1 MHAPL.MhA1_Contig3030.frz3.gene5 MHAPL.MhA1_Contig309.frz3.fgene2 MHAPL.MhA1_Contig3117.frz3.gene3 MHAPL.MhA1_Contig3117.frz3.gene4 MHAPL.MhA1_Contig3131.frz3.fgene1 MHAPL.MhA1_Contig3154.frz3.gene4 MHAPL.MhA1_Contig3182.frz3.fgene1 MHAPL.MhA1_Contig320.frz3.fgene1 MHAPL.MhA1_Contig3204.frz3.gene1 MHAPL.MhA1_Contig3234.frz3.gene1 MHAPL.MhA1_Contig3260.frz3.fgene1 MHAPL.MhA1_Contig3390.frz3.gene1 MHAPL.MhA1_Contig3412.frz3.gene1 MHAPL.MhA1_Contig37.frz3.gene1 MHAPL.MhA1_Contig37.frz3.gene2 MHAPL.MhA1_Contig374.frz3.fgene1 MHAPL.MhA1_Contig375.frz3.gene1 MHAPL.MhA1_Contig38.frz3.gene1 MHAPL.MhA1_Contig384.frz3.gene1 MHAPL.MhA1_Contig387.frz3.gene1 MHAPL.MhA1_Contig393.frz3.gene7 MHAPL.MhA1_Contig393.frz3.gene8 MHAPL.MhA1_Contig418.frz3.gene25 MHAPL.MhA1_Contig429.frz3.gene10 MHAPL.MhA1_Contig451.frz3.gene1 MHAPL.MhA1_Contig465.frz3.fgene1 MHAPL.MhA1_Contig465.frz3.gene6 MHAPL.MhA1_Contig465.frz3.gene7 MHAPL.MhA1_Contig466.frz3.gene1 MHAPL.MhA1_Contig481.frz3.fgene6 MHAPL.MhA1_Contig538.frz3.fgene1 MHAPL.MhA1_Contig538.frz3.gene1 MHAPL.MhA1_Contig538.frz3.gene16 MHAPL.MhA1_Contig546.frz3.fgene2 MHAPL.MhA1_Contig546.frz3.gene12 MHAPL.MhA1_Contig573.frz3.gene2 MHAPL.MhA1_Contig574.frz3.fgene1 MHAPL.MhA1_Contig596.frz3.gene31 MHAPL.MhA1_Contig597.frz3.gene1 MHAPL.MhA1_Contig603.frz3.fgene2 MHAPL.MhA1_Contig603.frz3.fgene3 MHAPL.MhA1_Contig642.frz3.gene2 MHAPL.MhA1_Contig65.frz3.gene5 MHAPL.MhA1_Contig671.frz3.gene11 MHAPL.MhA1_Contig671.frz3.gene12 MHAPL.MhA1_Contig671.frz3.gene13 MHAPL.MhA1_Contig671.frz3.gene14 MHAPL.MhA1_Contig671.frz3.gene15 MHAPL.MhA1_Contig671.frz3.gene16 MHAPL.MhA1_Contig671.frz3.gene3 MHAPL.MhA1_Contig672.frz3.fgene1 MHAPL.MhA1_Contig672.frz3.gene1 MHAPL.MhA1_Contig672.frz3.gene10 MHAPL.MhA1_Contig673.frz3.gene1 MHAPL.MhA1_Contig700.frz3.gene15 MHAPL.MhA1_Contig713.frz3.fgene1 MHAPL.MhA1_Contig713.frz3.gene2 MHAPL.MhA1_Contig713.frz3.gene3 MHAPL.MhA1_Contig715.frz3.gene14 MHAPL.MhA1_Contig735.frz3.gene16 MHAPL.MhA1_Contig735.frz3.gene17 MHAPL.MhA1_Contig781.frz3.gene24 MHAPL.MhA1_Contig783.frz3.gene12 MHAPL.MhA1_Contig788.frz3.gene8 MHAPL.MhA1_Contig790.frz3.fgene1 MHAPL.MhA1_Contig800.frz3.gene26 MHAPL.MhA1_Contig800.frz3.gene27 MHAPL.MhA1_Contig822.frz3.gene2 MHAPL.MhA1_Contig838.frz3.gene2 MHAPL.MhA1_Contig874.frz3.gene5 MHAPL.MhA1_Contig917.frz3.fgene2 MHAPL.MhA1_Contig93.frz3.gene2 MHAPL.MhA1_Contig93.frz3.gene4 MHAPL.MhA1_Contig965.frz3.fgene1 MHAPL.MhA1_Contig967.frz3.gene2 MHAPL.MhA1_Contig967.frz3.gene3 MHAPL.MhA1_Contig967.frz3.gene4 NVITR.NV10384-PA NVITR.NV10505-PA NVITR.NV11265-PA NVITR.NV11266-PA NVITR.NV11452-PA NVITR.NV11462-PA NVITR.NV11463-PA NVITR.NV11758-PA NVITR.NV12123-PA NVITR.NV12855-PA NVITR.NV12871-PA NVITR.NV12872-PA NVITR.NV12883-PA NVITR.NV13713-PA NVITR.NV14360-PA NVITR.NV14532-PA NVITR.NV14739-PA NVITR.NV16183-PA NVITR.NV16557-PA NVITR.NV16588-PA NVITR.NV16784-PA NVITR.NV16785-PA NVITR.NV16787-PA NVITR.NV16790-PA NVITR.NV16948-PA NVITR.NV16949-PA NVITR.NV16951-PA NVITR.NV16952-PA NVITR.NV17057-PA NVITR.NV17177-PA NVITR.NV17179-PA NVITR.NV17303-PA NVITR.NV17304-PA NVITR.NV17308-PA NVITR.NV17333-PA NVITR.NV17357-PA NVITR.NV17384-PA NVITR.NV17387-PA NVITR.NV17402-PA NVITR.NV17423-PA NVITR.NV17424-PA NVITR.NV17439-PA NVITR.NV17450-PA NVITR.NV17476-PA NVITR.NV17477-PA NVITR.NV17481-PA NVITR.NV17587-PA NVITR.NV17639-PA NVITR.NV17643-PA NVITR.NV17646-PA NVITR.NV17653-PA NVITR.NV17691-PA NVITR.NV17693-PA NVITR.NV17695-PA NVITR.NV17812-PA NVITR.NV17880-PA NVITR.NV17881-PA NVITR.NV17889-PA NVITR.NV17899-PA NVITR.NV17923-PA NVITR.NV18056-PA NVITR.NV18082-PA NVITR.NV18087-PA NVITR.NV18093-PA NVITR.NV18095-PA NVITR.NV18098-PA NVITR.NV18165-PA NVITR.NV18203-PA NVITR.NV18214-PA NVITR.NV18216-PA NVITR.NV18218-PA NVITR.NV18248-PA NVITR.NV18261-PA NVITR.NV18335-PA NVITR.NV18377-PA NVITR.NV18386-PA NVITR.NV18387-PA NVITR.NV18388-PA NVITR.NV18389-PA NVITR.NV18391-PA NVITR.NV18422-PA NVITR.NV18440-PA NVITR.NV18450-PA NVITR.NV18451-PA NVITR.NV18452-PA NVITR.NV18454-PA NVITR.NV18455-PA NVITR.NV18458-PA NVITR.NV18487-PA NVITR.NV18490-PA NVITR.NV18491-PA NVITR.NV18492-PA NVITR.NV18505-PA NVITR.NV18506-PA NVITR.NV18511-PA NVITR.NV18512-PA NVITR.NV18513-PA NVITR.NV18543-PA NVITR.NV18545-PA NVITR.NV18548-PA NVITR.NV18577-PA NVITR.NV18578-PA NVITR.NV18581-PA NVITR.NV18600-PA NVITR.NV18608-PA NVITR.NV18610-PA NVITR.NV18614-PA NVITR.NV18617-PA NVITR.NV18627-PA NVITR.NV18628-PA NVITR.NV18635-PA NVITR.NV18638-PA NVITR.NV18639-PA NVITR.NV18640-PA NVITR.NV18642-PA NVITR.NV18643-PA NVITR.NV18647-PA NVITR.NV18648-PA NVITR.NV18649-PA NVITR.NV18650-PA NVITR.NV18670-PA NVITR.NV18672-PA NVITR.NV18676-PA NVITR.NV18679-PA NVITR.NV18680-PA NVITR.NV18685-PA NVITR.NV18688-PA NVITR.NV18694-PA NVITR.NV18695-PA NVITR.NV18696-PA NVITR.NV18697-PA NVITR.NV18698-PA NVITR.NV18701-PA NVITR.NV18708-PA NVITR.NV18716-PA NVITR.NV18720-PA NVITR.NV18721-PA NVITR.NV18725-PA NVITR.NV18727-PA NVITR.NV18728-PA NVITR.NV18729-PA NVITR.NV18739-PA NVITR.NV18740-PA NVITR.NV18745-PA NVITR.NV18758-PA NVITR.NV18765-PA NVITR.NV18768-PA NVITR.NV18776-PA NVITR.NV18777-PA NVITR.NV18788-PA NVITR.NV18804-PA NVITR.NV18807-PA NVITR.NV18808-PA NVITR.NV18811-PA NVITR.NV18813-PA NVITR.NV18814-PA NVITR.NV18821-PA NVITR.NV18822-PA NVITR.NV18823-PA NVITR.NV18825-PA NVITR.NV18826-PA NVITR.NV18837-PA NVITR.NV18848-PA NVITR.NV18856-PA NVITR.NV18858-PA NVITR.NV18859-PA NVITR.NV18860-PA NVITR.NV18861-PA NVITR.NV18862-PA NVITR.NV18867-PA NVITR.NV18869-PA NVITR.NV18871-PA NVITR.NV18874-PA NVITR.NV18878-PA NVITR.NV18879-PA NVITR.NV18882-PA NVITR.NV18883-PA NVITR.NV18889-PA NVITR.NV18892-PA NVITR.NV18894-PA NVITR.NV18898-PA NVITR.NV18899-PA NVITR.NV18900-PA NVITR.NV18901-PA NVITR.NV18908-PA NVITR.NV18910-PA NVITR.NV18914-PA NVITR.NV18917-PA NVITR.NV18920-PA NVITR.NV18939-PA NVITR.NV18943-PA NVITR.NV18947-PA NVITR.NV18951-PA NVITR.NV18958-PA NVITR.NV18960-PA NVITR.NV18965-PA NVITR.NV18967-PA NVITR.NV18968-PA NVITR.NV18971-PA NVITR.NV18972-PA NVITR.NV18973-PA NVITR.NV18977-PA NVITR.NV18985-PA NVITR.NV18988-PA NVITR.NV18989-PA NVITR.NV18992-PA NVITR.NV18999-PA NVITR.NV19000-PA NVITR.NV19015-PA NVITR.NV19017-PA NVITR.NV19027-PA NVITR.NV19028-PA NVITR.NV19031-PA NVITR.NV19033-PA NVITR.NV19043-PA NVITR.NV19048-PA NVITR.NV19054-PA NVITR.NV19055-PA NVITR.NV19056-PA NVITR.NV19064-PA NVITR.NV19066-PA NVITR.NV19067-PA NVITR.NV19068-PA NVITR.NV19069-PA NVITR.NV19070-PA NVITR.NV19072-PA NVITR.NV19074-PA NVITR.NV19075-PA NVITR.NV19076-PA NVITR.NV19077-PA NVITR.NV19080-PA NVITR.NV19081-PA NVITR.NV19089-PA NVITR.NV19091-PA NVITR.NV19093-PA NVITR.NV19096-PA NVITR.NV19098-PA NVITR.NV19105-PA NVITR.NV19113-PA NVITR.NV19114-PA NVITR.NV19115-PA NVITR.NV19118-PA NVITR.NV19119-PA NVITR.NV19135-PA NVITR.NV19139-PA NVITR.NV19140-PA NVITR.NV19142-PA NVITR.NV19143-PA NVITR.NV19146-PA NVITR.NV19154-PA NVITR.NV19161-PA NVITR.NV19163-PA NVITR.NV19164-PA NVITR.NV19165-PA NVITR.NV19169-PA NVITR.NV19177-PA NVITR.NV19185-PA NVITR.NV19194-PA NVITR.NV19199-PA NVITR.NV19200-PA NVITR.NV19203-PA NVITR.NV19208-PA NVITR.NV19209-PA NVITR.NV19211-PA NVITR.NV19222-PA NVITR.NV19228-PA NVITR.NV19229-PA NVITR.NV19230-PA NVITR.NV19238-PA NVITR.NV19242-PA NVITR.NV19251-PA NVITR.NV19272-PA NVITR.NV19273-PA NVITR.NV19278-PA NVITR.NV19279-PA NVITR.NV19280-PA NVITR.NV19282-PA NVITR.NV20007-PA NVITR.NV20017-PA NVITR.NV20029-PA NVITR.NV20039-PA NVITR.NV20041-PA NVITR.NV20042-PA NVITR.NV20065-PA NVITR.NV20096-PA NVITR.NV20098-PA NVITR.NV20100-PA NVITR.NV20103-PA NVITR.NV20105-PA NVITR.NV20115-PA NVITR.NV20117-PA NVITR.NV20155-PA NVITR.NV20168-PA NVITR.NV20169-PA NVITR.NV20195-PA NVITR.NV20197-PA NVITR.NV20204-PA NVITR.NV20248-PA NVITR.NV20252-PA NVITR.NV20278-PA NVITR.NV20281-PA NVITR.NV20318-PA NVITR.NV20321-PA NVITR.NV20348-PA NVITR.NV20350-PA NVITR.NV20351-PA NVITR.NV20356-PA NVITR.NV20368-PA NVITR.NV20382-PA NVITR.NV20385-PA NVITR.NV20392-PA NVITR.NV20393-PA NVITR.NV20394-PA NVITR.NV20408-PA NVITR.NV20416-PA NVITR.NV20422-PA NVITR.NV20426-PA NVITR.NV20427-PA NVITR.NV20442-PA NVITR.NV20445-PA NVITR.NV20450-PA NVITR.NV20455-PA NVITR.NV20459-PA NVITR.NV20481-PA NVITR.NV20486-PA NVITR.NV20487-PA NVITR.NV20489-PA NVITR.NV20522-PA NVITR.NV20532-PA NVITR.NV20541-PA NVITR.NV20543-PA NVITR.NV20581-PA NVITR.NV20582-PA NVITR.NV20583-PA NVITR.NV20591-PA NVITR.NV20598-PA NVITR.NV20604-PA NVITR.NV20605-PA NVITR.NV20608-PA NVITR.NV20671-PA NVITR.NV20674-PA NVITR.NV20683-PA NVITR.NV20684-PA NVITR.NV20685-PA NVITR.NV20686-PA NVITR.NV20688-PA NVITR.NV20694-PA NVITR.NV20698-PA NVITR.NV20700-PA NVITR.NV20701-PA NVITR.NV20702-PA NVITR.NV20703-PA NVITR.NV20716-PA NVITR.NV20805-PA NVITR.NV20812-PA NVITR.NV20853-PA NVITR.NV20859-PA NVITR.NV20886-PA NVITR.NV20891-PA NVITR.NV20900-PA NVITR.NV20905-PA NVITR.NV20908-PA NVITR.NV20914-PA NVITR.NV20918-PA NVITR.NV20933-PA NVITR.NV20942-PA NVITR.NV20972-PA NVITR.NV20977-PA NVITR.NV20983-PA NVITR.NV20987-PA NVITR.NV20992-PA NVITR.NV20993-PA NVITR.NV21004-PA NVITR.NV21008-PA NVITR.NV21023-PA NVITR.NV21029-PA NVITR.NV21039-PA NVITR.NV21044-PA NVITR.NV21045-PA NVITR.NV21046-PA NVITR.NV21052-PA NVITR.NV21053-PA NVITR.NV21068-PA NVITR.NV21070-PA NVITR.NV21071-PA NVITR.NV21081-PA NVITR.NV21082-PA NVITR.NV21112-PA NVITR.NV21124-PA NVITR.NV21126-PA NVITR.NV21132-PA NVITR.NV21133-PA NVITR.NV21137-PA NVITR.NV21157-PA NVITR.NV21189-PA NVITR.NV21191-PA NVITR.NV21197-PA NVITR.NV21213-PA NVITR.NV21214-PA NVITR.NV21272-PA NVITR.NV21273-PA NVITR.NV21274-PA NVITR.NV21275-PA NVITR.NV21285-PA NVITR.NV21288-PA NVITR.NV21293-PA NVITR.NV21316-PA NVITR.NV21319-PA NVITR.NV21413-PA NVITR.NV21417-PA NVITR.NV21421-PA NVITR.NV21425-PA NVITR.NV21429-PA NVITR.NV21430-PA NVITR.NV21433-PA NVITR.NV21435-PA NVITR.NV21437-PA NVITR.NV21499-PA NVITR.NV21500-PA NVITR.NV21507-PA NVITR.NV21510-PA NVITR.NV21519-PA NVITR.NV21528-PA NVITR.NV21529-PA NVITR.NV21550-PA NVITR.NV21694-PA NVITR.NV21735-PA NVITR.NV21738-PA NVITR.NV21742-PA NVITR.NV21744-PA NVITR.NV21760-PA NVITR.NV21763-PA NVITR.NV21770-PA NVITR.NV21796-PA NVITR.NV21804-PA NVITR.NV21805-PA NVITR.NV21806-PA NVITR.NV21809-PA NVITR.NV21813-PA NVITR.NV21838-PA NVITR.NV21848-PA NVITR.NV21865-PA NVITR.NV21866-PA NVITR.NV21867-PA NVITR.NV21873-PA NVITR.NV21895-PA NVITR.NV21896-PA NVITR.NV21897-PA NVITR.NV21900-PA NVITR.NV21904-PA NVITR.NV21916-PA NVITR.NV21926-PA NVITR.NV21928-PA NVITR.NV21929-PA NVITR.NV21939-PA NVITR.NV21940-PA NVITR.NV21944-PA NVITR.NV21947-PA NVITR.NV22007-PA NVITR.NV22029-PA NVITR.NV22044-PA NVITR.NV22045-PA NVITR.NV22051-PA NVITR.NV22052-PA NVITR.NV22057-PA NVITR.NV22063-PA NVITR.NV22066-PA NVITR.NV22077-PA NVITR.NV22079-PA NVITR.NV22086-PA NVITR.NV22092-PA NVITR.NV22095-PA NVITR.NV22101-PA NVITR.NV22110-PA NVITR.NV22111-PA NVITR.NV22112-PA NVITR.NV22121-PA NVITR.NV22122-PA NVITR.NV22123-PA NVITR.NV22124-PA NVITR.NV22132-PA NVITR.NV22136-PA NVITR.NV22137-PA NVITR.NV22140-PA NVITR.NV22141-PA NVITR.NV22142-PA NVITR.NV22155-PA NVITR.NV22163-PA NVITR.NV22179-PA NVITR.NV22180-PA NVITR.NV22182-PA NVITR.NV22186-PA NVITR.NV22192-PA NVITR.NV22193-PA NVITR.NV22204-PA NVITR.NV22205-PA NVITR.NV22206-PA NVITR.NV22213-PA NVITR.NV22231-PA NVITR.NV22232-PA NVITR.NV22417-PA NVITR.NV22418-PA NVITR.NV22421-PA NVITR.NV22425-PA NVITR.NV22426-PA NVITR.NV22437-PA NVITR.NV22459-PA NVITR.NV22462-PA NVITR.NV22478-PA NVITR.NV22483-PA NVITR.NV22521-PA NVITR.NV22540-PA NVITR.NV22547-PA NVITR.NV22550-PA NVITR.NV22552-PA NVITR.NV22568-PA NVITR.NV22602-PA NVITR.NV22613-PA NVITR.NV22615-PA NVITR.NV22616-PA NVITR.NV22618-PA NVITR.NV22652-PA NVITR.NV22660-PA NVITR.NV22675-PA NVITR.NV22686-PA NVITR.NV22715-PA NVITR.NV22716-PA NVITR.NV22718-PA NVITR.NV22897-PA NVITR.NV22904-PA NVITR.NV22907-PA NVITR.NV22909-PA NVITR.NV22911-PA NVITR.NV22961-PA NVITR.NV22962-PA NVITR.NV22968-PA NVITR.NV22982-PA NVITR.NV22984-PA NVITR.NV22992-PA NVITR.NV22993-PA NVITR.NV23006-PA NVITR.NV23016-PA NVITR.NV23021-PA NVITR.NV23024-PA NVITR.NV23025-PA NVITR.NV23086-PA NVITR.NV23104-PA NVITR.NV23155-PA NVITR.NV23156-PA NVITR.NV23162-PA NVITR.NV23170-PA NVITR.NV23171-PA NVITR.NV23176-PA NVITR.NV23177-PA NVITR.NV23178-PA NVITR.NV23201-PA NVITR.NV23205-PA NVITR.NV23208-PA NVITR.NV23219-PA NVITR.NV23228-PA NVITR.NV23229-PA NVITR.NV23234-PA NVITR.NV23240-PA NVITR.NV23249-PA NVITR.NV23250-PA NVITR.NV23269-PA NVITR.NV23270-PA NVITR.NV23291-PA NVITR.NV23301-PA NVITR.NV23304-PA NVITR.NV23305-PA NVITR.NV23329-PA NVITR.NV23352-PA NVITR.NV23355-PA NVITR.NV23358-PA NVITR.NV23362-PA NVITR.NV23370-PA NVITR.NV23372-PA NVITR.NV23386-PA NVITR.NV23406-PA NVITR.NV23419-PA NVITR.NV23420-PA NVITR.NV23427-PA NVITR.NV23428-PA NVITR.NV23431-PA NVITR.NV23433-PA NVITR.NV23443-PA NVITR.NV23450-PA NVITR.NV23452-PA NVITR.NV23453-PA NVITR.NV23466-PA NVITR.NV23471-PA NVITR.NV23472-PA NVITR.NV23474-PA NVITR.NV23476-PA NVITR.NV23486-PA NVITR.NV23489-PA NVITR.NV23494-PA NVITR.NV23496-PA NVITR.NV23497-PA NVITR.NV23506-PA NVITR.NV23509-PA NVITR.NV23529-PA NVITR.NV23536-PA NVITR.NV23538-PA NVITR.NV23549-PA NVITR.NV23556-PA NVITR.NV23558-PA NVITR.NV23571-PA NVITR.NV23573-PA NVITR.NV23577-PA NVITR.NV23582-PA NVITR.NV23583-PA NVITR.NV23627-PA NVITR.NV23633-PA NVITR.NV23636-PA NVITR.NV23640-PA NVITR.NV23647-PA NVITR.NV23658-PA NVITR.NV23662-PA NVITR.NV23664-PA NVITR.NV23665-PA NVITR.NV23666-PA NVITR.NV23734-PA NVITR.NV23755-PA NVITR.NV23761-PA NVITR.NV23765-PA NVITR.NV23766-PA NVITR.NV23772-PA NVITR.NV23791-PA NVITR.NV23792-PA NVITR.NV23811-PA NVITR.NV23815-PA NVITR.NV23819-PA NVITR.NV23836-PA NVITR.NV23885-PA NVITR.NV23886-PA NVITR.NV23887-PA NVITR.NV23904-PA NVITR.NV23906-PA NVITR.NV23907-PA NVITR.NV23910-PA NVITR.NV23911-PA NVITR.NV23912-PA NVITR.NV23914-PA NVITR.NV23919-PA NVITR.NV23935-PA NVITR.NV23944-PA NVITR.NV23961-PA NVITR.NV23965-PA NVITR.NV23969-PA NVITR.NV23977-PA NVITR.NV24000-PA NVITR.NV24009-PA NVITR.NV24027-PA NVITR.NV24036-PA NVITR.NV24058-PA NVITR.NV24059-PA NVITR.NV24061-PA NVITR.NV24066-PA NVITR.NV24073-PA NVITR.NV24077-PA NVITR.NV24079-PA NVITR.NV24112-PA NVITR.NV24116-PA NVITR.NV24120-PA NVITR.NV24146-PA NVITR.NV24147-PA NVITR.NV24148-PA NVITR.NV24151-PA NVITR.NV24156-PA NVITR.NV24159-PA NVITR.NV24171-PA NVITR.NV24175-PA NVITR.NV24179-PA NVITR.NV24185-PA NVITR.NV24187-PA NVITR.NV24189-PA NVITR.NV24190-PA NVITR.NV24202-PA NVITR.NV24204-PA NVITR.NV24212-PA NVITR.NV24213-PA NVITR.NV24216-PA NVITR.NV24233-PA NVITR.NV24252-PA NVITR.NV24260-PA NVITR.NV24261-PA NVITR.NV24288-PA NVITR.NV24291-PA NVITR.NV24293-PA NVITR.NV24295-PA NVITR.NV24296-PA NVITR.NV24298-PA NVITR.NV24299-PA NVITR.NV24300-PA NVITR.NV24301-PA NVITR.NV24303-PA NVITR.NV24321-PA NVITR.NV24333-PA NVITR.NV24334-PA NVITR.NV24335-PA NVITR.NV24336-PA NVITR.NV24337-PA NVITR.NV24338-PA NVITR.NV24348-PA NVITR.NV24360-PA NVITR.NV24395-PA NVITR.NV24397-PA NVITR.NV24398-PA NVITR.NV24399-PA NVITR.NV24407-PA NVITR.NV24493-PA NVITR.NV24519-PA NVITR.NV24523-PA NVITR.NV24524-PA NVITR.NV24526-PA NVITR.NV24529-PA NVITR.NV24530-PA NVITR.NV24536-PA NVITR.NV24541-PA NVITR.NV24545-PA NVITR.NV24546-PA NVITR.NV24564-PA NVITR.NV24565-PA NVITR.NV24571-PA NVITR.NV24572-PA NVITR.NV24576-PA NVITR.NV24577-PA NVITR.NV24587-PA NVITR.NV24594-PA NVITR.NV24595-PA NVITR.NV24601-PA NVITR.NV24608-PA NVITR.NV24618-PA NVITR.NV24619-PA NVITR.NV24621-PA NVITR.NV24626-PA NVITR.NV24630-PA NVITR.NV24631-PA NVITR.NV24639-PA NVITR.NV24645-PA NVITR.NV24646-PA NVITR.NV24652-PA NVITR.NV24664-PA NVITR.NV24668-PA NVITR.NV24674-PA NVITR.NV24684-PA NVITR.NV24708-PA NVITR.NV24709-PA NVITR.NV24710-PA NVITR.NV24721-PA NVITR.NV24731-PA NVITR.NV24732-PA NVITR.NV24734-PA NVITR.NV24739-PA NVITR.NV24744-PA NVITR.NV24751-PA NVITR.NV24756-PA NVITR.NV24761-PA NVITR.NV24782-PA NVITR.NV24786-PA NVITR.NV24792-PA NVITR.NV24793-PA NVITR.NV24795-PA NVITR.NV24846-PA NVITR.NV24848-PA NVITR.NV24849-PA NVITR.NV24854-PA NVITR.NV24855-PA NVITR.NV24857-PA NVITR.NV24873-PA NVITR.NV24878-PA NVITR.NV24880-PA NVITR.NV24891-PA NVITR.NV24897-PA NVITR.NV24899-PA NVITR.NV24912-PA NVITR.NV24913-PA NVITR.NV24914-PA NVITR.NV24931-PA NVITR.NV24937-PA NVITR.NV24939-PA NVITR.NV24940-PA NVITR.NV24951-PA NVITR.NV24963-PA NVITR.NV24966-PA NVITR.NV24972-PA NVITR.NV24980-PA NVITR.NV24998-PA NVITR.NV25010-PA NVITR.NV25014-PA NVITR.NV25017-PA NVITR.NV25019-PA NVITR.NV25024-PA NVITR.NV25037-PA NVITR.NV25044-PA NVITR.NV25050-PA NVITR.NV25051-PA NVITR.NV25074-PA NVITR.NV25080-PA NVITR.NV25084-PA NVITR.NV25094-PA NVITR.NV25101-PA NVITR.NV25108-PA NVITR.NV25128-PA NVITR.NV25140-PA NVITR.NV25141-PA NVITR.NV25142-PA NVITR.NV25146-PA NVITR.NV25147-PA NVITR.NV25155-PA NVITR.NV25162-PA NVITR.NV25168-PA NVITR.NV25172-PA NVITR.NV25175-PA NVITR.NV25190-PA NVITR.NV25198-PA NVITR.NV25200-PA NVITR.NV25206-PA NVITR.NV25212-PA NVITR.NV25214-PA NVITR.NV25215-PA NVITR.NV25221-PA NVITR.NV25226-PA NVITR.NV25230-PA NVITR.NV25249-PA NVITR.NV25250-PA NVITR.NV25256-PA NVITR.NV25258-PA NVITR.NV25261-PA NVITR.NV25272-PA NVITR.NV25274-PA NVITR.NV25275-PA NVITR.NV25279-PA NVITR.NV25281-PA NVITR.NV25292-PA NVITR.NV25293-PA NVITR.NV25297-PA NVITR.NV25298-PA NVITR.NV25306-PA NVITR.NV25308-PA NVITR.NV25321-PA NVITR.NV25322-PA NVITR.NV25339-PA NVITR.NV25349-PA NVITR.NV25368-PA NVITR.NV25369-PA NVITR.NV25373-PA NVITR.NV25409-PA NVITR.NV25416-PA NVITR.NV25465-PA NVITR.NV25466-PA NVITR.NV25494-PA NVITR.NV25502-PA NVITR.NV25507-PA NVITR.NV25513-PA NVITR.NV25517-PA NVITR.NV25531-PA NVITR.NV25542-PA NVITR.NV25546-PA NVITR.NV25553-PA NVITR.NV25557-PA NVITR.NV25579-PA NVITR.NV25580-PA NVITR.NV25584-PA NVITR.NV25600-PA NVITR.NV25604-PA NVITR.NV25607-PA NVITR.NV25608-PA NVITR.NV25759-PA NVITR.NV25814-PA NVITR.NV25839-PA NVITR.NV25840-PA NVITR.NV25852-PA NVITR.NV25858-PA NVITR.NV25882-PA NVITR.NV25887-PA NVITR.NV25890-PA NVITR.NV25899-PA NVITR.NV25901-PA NVITR.NV25904-PA NVITR.NV25905-PA NVITR.NV25906-PA NVITR.NV25907-PA NVITR.NV25917-PA NVITR.NV25919-PA NVITR.NV25923-PA NVITR.NV25928-PA NVITR.NV25933-PA NVITR.NV25946-PA NVITR.NV26007-PA NVITR.NV26038-PA NVITR.NV26047-PA NVITR.NV26049-PA NVITR.NV26051-PA NVITR.NV26053-PA NVITR.NV26089-PA NVITR.NV26094-PA NVITR.NV26096-PA NVITR.NV26098-PA NVITR.NV26099-PA NVITR.NV26101-PA NVITR.NV26126-PA NVITR.NV26150-PA NVITR.NV26151-PA NVITR.NV26153-PA NVITR.NV26154-PA NVITR.NV26159-PA NVITR.NV26161-PA NVITR.NV26162-PA NVITR.NV26173-PA NVITR.NV26187-PA NVITR.NV26191-PA NVITR.NV26192-PA NVITR.NV26199-PA NVITR.NV26224-PA NVITR.NV26235-PA NVITR.NV30002-PA NVITR.NV30005-PA NVITR.NV30007-PA NVITR.NV30008-PA NVITR.NV30015-PA NVITR.NV30019-PA NVITR.NV30023-PA NVITR.NV30026-PA NVITR.NV30033-PA NVITR.NV30034-PA NVITR.NV30035-PA NVITR.NV30037-PA NVITR.NV30043-PA NVITR.NV30045-PA NVITR.NV30050-PA NVITR.NV30051-PA NVITR.NV30052-PA NVITR.NV30053-PA NVITR.NV30058-PA NVITR.NV30079-PA NVITR.NV30084-PA NVITR.NV30092-PA NVITR.NV30099-PA NVITR.NV30103-PA NVITR.NV30104-PA NVITR.NV30105-PA NVITR.NV30107-PA NVITR.NV30114-PA NVITR.NV30115-PA NVITR.NV30116-PA NVITR.NV30117-PA NVITR.NV30121-PA NVITR.NV30123-PA NVITR.NV30124-PA NVITR.NV30140-PA NVITR.NV30143-PA NVITR.NV30156-PA NVITR.NV30168-PA NVITR.NV30171-PA NVITR.NV30174-PA NVITR.NV30175-PA NVITR.NV30187-PA NVITR.NV30193-PA NVITR.NV30198-PA NVITR.NV30199-PA NVITR.NV30200-PA NVITR.NV30201-PA NVITR.NV30202-PA NVITR.NV30208-PA NVITR.NV30211-PA NVITR.NV30216-PA NVITR.NV30218-PA NVITR.NV30220-PA NVITR.NV30221-PA NVITR.NV30226-PA NVITR.NV30227-PA NVITR.NV30230-PA NVITR.NV30242-PA NVITR.NV30246-PA NVITR.NV30252-PA NVITR.NV30262-PA NVITR.NV30263-PA NVITR.NV30266-PA NVITR.NV30267-PA NVITR.NV30268-PA NVITR.NV30274-PA NVITR.NV30295-PA NVITR.NV30296-PA NVITR.NV30298-PA NVITR.NV30300-PA NVITR.NV30301-PA NVITR.NV30307-PA NVITR.NV30309-PA NVITR.NV30313-PA NVITR.NV30314-PA NVITR.NV30315-PA NVITR.NV30329-PA NVITR.NV30338-PA NVITR.NV30339-PA NVITR.NV30340-PA NVITR.NV30345-PA NVITR.NV30346-PA NVITR.NV30347-PA NVITR.NV30351-PA NVITR.NV30359-PA NVITR.NV30361-PA NVITR.NV30362-PA NVITR.NV30372-PA NVITR.NV30373-PA NVITR.NV30374-PA NVITR.NV30390-PA NVITR.NV30391-PA NVITR.NV30401-PA NVITR.NV30441-PA NVITR.NV30444-PA NVITR.NV30446-PA NVITR.NV30449-PA NVITR.NV30450-PA NVITR.NV30452-PA NVITR.NV30453-PA NVITR.NV30454-PA NVITR.NV30462-PA NVITR.NV30477-PA NVITR.NV30481-PA NVITR.NV30482-PA NVITR.NV30484-PA NVITR.NV30497-PA NVITR.NV30516-PA NVITR.NV30518-PA NVITR.NV30519-PA NVITR.NV30520-PA NVITR.NV30531-PA NVITR.NV30535-PA NVITR.NV30539-PA NVITR.NV30542-PA NVITR.NV30559-PA NVITR.NV30561-PA NVITR.NV30602-PA NVITR.NV30610-PA NVITR.NV30613-PA NVITR.NV30614-PA NVITR.NV30621-PA NVITR.NV30622-PA NVITR.NV30623-PA NVITR.NV30624-PA NVITR.NV30628-PA NVITR.NV30629-PA NVITR.NV30630-PA NVITR.NV30635-PA NVITR.NV30651-PA NVITR.NV30652-PA NVITR.NV30653-PA NVITR.NV30655-PA NVITR.NV30656-PA NVITR.NV30661-PA NVITR.NV30662-PA NVITR.NV30664-PA NVITR.NV30666-PA NVITR.NV30668-PA NVITR.NV30672-PA NVITR.NV30673-PA NVITR.NV30678-PA NVITR.NV30691-PA NVITR.NV30692-PA NVITR.NV30696-PA NVITR.NV30697-PA NVITR.NV30698-PA NVITR.NV30704-PA NVITR.NV30705-PA NVITR.NV30706-PA NVITR.NV30713-PA NVITR.NV30715-PA NVITR.NV30724-PA NVITR.NV30730-PA NVITR.NV30734-PA NVITR.NV30735-PA NVITR.NV30751-PA NVITR.NV30752-PA NVITR.NV30753-PA NVITR.NV30758-PA NVITR.NV30759-PA NVITR.NV30761-PA NVITR.NV30769-PA NVITR.NV30776-PA NVITR.NV30788-PA NVITR.NV30791-PA NVITR.NV30801-PA NVITR.NV30805-PA NVITR.NV30806-PA NVITR.NV30810-PA NVITR.NV30811-PA NVITR.NV30812-PA NVITR.NV30818-PA NVITR.NV30821-PA NVITR.NV30825-PA NVITR.NV30833-PA NVITR.NV30838-PA NVITR.NV30840-PA NVITR.NV30845-PA NVITR.NV30848-PA NVITR.NV30849-PA NVITR.NV30850-PA NVITR.NV30856-PA NVITR.NV30858-PA NVITR.NV30859-PA NVITR.NV30862-PA NVITR.NV30875-PA NVITR.NV30879-PA NVITR.NV30886-PA NVITR.NV30887-PA NVITR.NV30888-PA NVITR.NV30889-PA NVITR.NV30913-PA NVITR.NV30919-PA NVITR.NV30922-PA NVITR.NV30925-PA NVITR.NV30926-PA NVITR.NV30927-PA NVITR.NV30931-PA NVITR.NV30935-PA NVITR.NV30943-PA NVITR.NV30945-PA NVITR.NV30961-PA NVITR.NV30962-PA NVITR.NV30971-PA NVITR.NV30980-PA NVITR.NV30982-PA NVITR.NV30992-PA NVITR.NV30993-PA NVITR.NV30994-PA NVITR.NV30997-PA NVITR.NV31009-PA NVITR.NV31010-PA NVITR.NV31012-PA NVITR.NV31016-PA NVITR.NV31018-PA NVITR.NV31019-PA NVITR.NV31020-PA NVITR.NV31028-PA NVITR.NV31032-PA NVITR.NV31033-PA NVITR.NV31037-PA NVITR.NV31038-PA NVITR.NV31040-PA NVITR.NV31044-PA NVITR.NV31045-PA NVITR.NV31047-PA NVITR.NV31053-PA NVITR.NV31061-PA NVITR.NV31064-PA NVITR.NV31065-PA NVITR.NV31066-PA NVITR.NV31071-PA NVITR.NV31103-PA NVITR.NV31106-PA NVITR.NV31107-PA NVITR.NV31116-PA NVITR.NV31117-PA NVITR.NV31118-PA NVITR.NV31143-PA NVITR.NV31144-PA NVITR.NV31149-PA NVITR.NV31152-PA NVITR.NV31154-PA NVITR.NV31160-PA NVITR.NV31169-PA NVITR.NV31188-PA NVITR.NV31193-PA NVITR.NV31198-PA NVITR.NV31205-PA NVITR.NV31211-PA NVITR.NV31213-PA NVITR.NV31218-PA NVITR.NV31223-PA NVITR.NV31240-PA NVITR.NV31241-PA NVITR.NV31245-PA NVITR.NV31248-PA NVITR.NV31264-PA NVITR.NV31265-PA NVITR.NV31267-PA NVITR.NV31274-PA NVITR.NV31275-PA NVITR.NV31283-PA NVITR.NV31286-PA NVITR.NV31287-PA NVITR.NV31288-PA NVITR.NV31289-PA NVITR.NV31299-PA NVITR.NV31314-PA NVITR.NV31316-PA NVITR.NV31323-PA NVITR.NV31332-PA NVITR.NV31334-PA NVITR.NV31335-PA NVITR.NV31342-PA NVITR.NV31350-PA NVITR.NV31352-PA NVITR.NV31353-PA NVITR.NV31354-PA NVITR.NV31356-PA NVITR.NV31360-PA NVITR.NV31362-PA NVITR.NV31371-PA NVITR.NV31372-PA NVITR.NV31373-PA NVITR.NV31377-PA NVITR.NV31380-PA NVITR.NV31382-PA NVITR.NV31384-PA NVITR.NV31385-PA NVITR.NV31404-PA NVITR.NV31405-PA NVITR.NV31408-PA NVITR.NV31411-PA NVITR.NV31415-PA NVITR.NV31421-PA NVITR.NV31423-PA NVITR.NV31431-PA NVITR.NV31438-PA NVITR.NV31444-PA NVITR.NV31445-PA NVITR.NV31446-PA NVITR.NV31450-PA NVITR.NV31454-PA NVITR.NV31458-PA NVITR.NV31460-PA NVITR.NV31465-PA NVITR.NV31466-PA NVITR.NV31471-PA NVITR.NV31474-PA NVITR.NV31482-PA NVITR.NV31491-PA NVITR.NV31492-PA NVITR.NV31505-PA NVITR.NV31507-PA NVITR.NV31508-PA NVITR.NV31510-PA NVITR.NV31511-PA NVITR.NV31518-PA NVITR.NV31520-PA NVITR.NV31522-PA NVITR.NV31527-PA NVITR.NV31549-PA NVITR.NV31561-PA NVITR.NV31562-PA NVITR.NV31582-PA NVITR.NV31588-PA NVITR.NV31606-PA NVITR.NV31607-PA NVITR.NV31622-PA NVITR.NV31623-PA NVITR.NV31628-PA NVITR.NV31647-PA NVITR.NV31649-PA NVITR.NV31652-PA NVITR.NV31655-PA NVITR.NV31659-PA NVITR.NV31662-PA NVITR.NV31671-PA NVITR.NV31672-PA NVITR.NV31676-PA NVITR.NV31677-PA NVITR.NV31679-PA NVITR.NV31681-PA NVITR.NV31683-PA NVITR.NV31689-PA NVITR.NV31691-PA NVITR.NV31699-PA NVITR.NV31704-PA NVITR.NV31727-PA NVITR.NV31728-PA NVITR.NV31729-PA NVITR.NV31730-PA NVITR.NV31734-PA NVITR.NV31735-PA NVITR.NV31737-PA NVITR.NV31738-PA NVITR.NV31740-PA NVITR.NV31748-PA NVITR.NV31749-PA NVITR.NV31751-PA NVITR.NV31753-PA NVITR.NV31759-PA NVITR.NV31771-PA NVITR.NV31772-PA NVITR.NV31773-PA NVITR.NV31782-PA NVITR.NV31800-PA NVITR.NV31801-PA NVITR.NV31803-PA NVITR.NV31804-PA NVITR.NV31811-PA NVITR.NV31812-PA NVITR.NV31818-PA NVITR.NV31823-PA NVITR.NV31829-PA NVITR.NV31839-PA NVITR.NV31850-PA NVITR.NV31853-PA NVITR.NV31859-PA NVITR.NV31870-PA OBIMA.Ocbimv22000348m.p OBIMA.Ocbimv22000811m.p OBIMA.Ocbimv22000923m.p OBIMA.Ocbimv22001181m.p OBIMA.Ocbimv22001477m.p OBIMA.Ocbimv22001499m.p OBIMA.Ocbimv22001524m.p OBIMA.Ocbimv22001589m.p OBIMA.Ocbimv22001971m.p OBIMA.Ocbimv22002412m.p OBIMA.Ocbimv22002840m.p OBIMA.Ocbimv22003026m.p OBIMA.Ocbimv22003036m.p OBIMA.Ocbimv22003053m.p OBIMA.Ocbimv22003084m.p OBIMA.Ocbimv22003097m.p OBIMA.Ocbimv22003182m.p OBIMA.Ocbimv22003475m.p OBIMA.Ocbimv22003580m.p OBIMA.Ocbimv22003795m.p OBIMA.Ocbimv22004378m.p OBIMA.Ocbimv22004379m.p OBIMA.Ocbimv22004705m.p OBIMA.Ocbimv22004706m.p OBIMA.Ocbimv22004851m.p OBIMA.Ocbimv22004935m.p OBIMA.Ocbimv22005249m.p OBIMA.Ocbimv22005690m.p OBIMA.Ocbimv22005692m.p OBIMA.Ocbimv22005693m.p OBIMA.Ocbimv22005757m.p OBIMA.Ocbimv22006226m.p OBIMA.Ocbimv22006459m.p OBIMA.Ocbimv22006500m.p OBIMA.Ocbimv22006509m.p OBIMA.Ocbimv22006650m.p OBIMA.Ocbimv22006680m.p OBIMA.Ocbimv22007101m.p OBIMA.Ocbimv22007172m.p OBIMA.Ocbimv22007454m.p OBIMA.Ocbimv22007672m.p OBIMA.Ocbimv22007673m.p OBIMA.Ocbimv22007698m.p OBIMA.Ocbimv22007886m.p OBIMA.Ocbimv22008077m.p OBIMA.Ocbimv22008208m.p OBIMA.Ocbimv22008209m.p OBIMA.Ocbimv22008310m.p OBIMA.Ocbimv22008311m.p OBIMA.Ocbimv22008412m.p OBIMA.Ocbimv22008413m.p OBIMA.Ocbimv22008415m.p OBIMA.Ocbimv22008895m.p OBIMA.Ocbimv22008905m.p OBIMA.Ocbimv22008906m.p OBIMA.Ocbimv22008908m.p OBIMA.Ocbimv22008951m.p OBIMA.Ocbimv22009031m.p OBIMA.Ocbimv22009189m.p OBIMA.Ocbimv22009292m.p OBIMA.Ocbimv22009695m.p OBIMA.Ocbimv22009696m.p OBIMA.Ocbimv22009770m.p OBIMA.Ocbimv22009919m.p OBIMA.Ocbimv22009929m.p OBIMA.Ocbimv22009993m.p OBIMA.Ocbimv22010050m.p OBIMA.Ocbimv22010150m.p OBIMA.Ocbimv22011117m.p OBIMA.Ocbimv22011138m.p OBIMA.Ocbimv22011290m.p OBIMA.Ocbimv22011355m.p OBIMA.Ocbimv22011415m.p OBIMA.Ocbimv22011460m.p OBIMA.Ocbimv22011554m.p OBIMA.Ocbimv22011799m.p OBIMA.Ocbimv22012101m.p OBIMA.Ocbimv22012352m.p OBIMA.Ocbimv22012363m.p OBIMA.Ocbimv22012370m.p OBIMA.Ocbimv22012700m.p OBIMA.Ocbimv22012772m.p OBIMA.Ocbimv22013160m.p OBIMA.Ocbimv22013195m.p OBIMA.Ocbimv22013442m.p OBIMA.Ocbimv22013469m.p OBIMA.Ocbimv22013544m.p OBIMA.Ocbimv22013679m.p OBIMA.Ocbimv22013717m.p OBIMA.Ocbimv22013718m.p OBIMA.Ocbimv22013816m.p OBIMA.Ocbimv22013994m.p OBIMA.Ocbimv22014388m.p OBIMA.Ocbimv22014493m.p OBIMA.Ocbimv22014760m.p OBIMA.Ocbimv22014780m.p OBIMA.Ocbimv22015162m.p OBIMA.Ocbimv22015337m.p OBIMA.Ocbimv22015434m.p OBIMA.Ocbimv22015477m.p OBIMA.Ocbimv22015608m.p OBIMA.Ocbimv22015640m.p OBIMA.Ocbimv22015761m.p OBIMA.Ocbimv22015860m.p OBIMA.Ocbimv22015868m.p OBIMA.Ocbimv22015893m.p OBIMA.Ocbimv22016126m.p OBIMA.Ocbimv22016179m.p OBIMA.Ocbimv22016276m.p OBIMA.Ocbimv22016439m.p OBIMA.Ocbimv22016819m.p OBIMA.Ocbimv22016872m.p OBIMA.Ocbimv22016903m.p OBIMA.Ocbimv22016904m.p OBIMA.Ocbimv22017444m.p OBIMA.Ocbimv22017495m.p OBIMA.Ocbimv22017564m.p OBIMA.Ocbimv22017570m.p OBIMA.Ocbimv22017589m.p OBIMA.Ocbimv22018135m.p OBIMA.Ocbimv22018343m.p OBIMA.Ocbimv22018580m.p OBIMA.Ocbimv22018667m.p OBIMA.Ocbimv22018757m.p OBIMA.Ocbimv22018877m.p OBIMA.Ocbimv22019136m.p OBIMA.Ocbimv22019145m.p OBIMA.Ocbimv22019189m.p OBIMA.Ocbimv22019225m.p OBIMA.Ocbimv22019227m.p OBIMA.Ocbimv22019496m.p OBIMA.Ocbimv22019671m.p OBIMA.Ocbimv22019672m.p OBIMA.Ocbimv22019822m.p OBIMA.Ocbimv22020050m.p OBIMA.Ocbimv22020051m.p OBIMA.Ocbimv22020125m.p OBIMA.Ocbimv22020310m.p OBIMA.Ocbimv22020334m.p OBIMA.Ocbimv22020387m.p OBIMA.Ocbimv22020447m.p OBIMA.Ocbimv22020551m.p OBIMA.Ocbimv22020657m.p OBIMA.Ocbimv22020684m.p OBIMA.Ocbimv22020946m.p OBIMA.Ocbimv22020973m.p OBIMA.Ocbimv22021262m.p OBIMA.Ocbimv22021559m.p OBIMA.Ocbimv22021689m.p OBIMA.Ocbimv22021705m.p OBIMA.Ocbimv22021975m.p OBIMA.Ocbimv22021999m.p OBIMA.Ocbimv22022000m.p OBIMA.Ocbimv22022057m.p OBIMA.Ocbimv22022319m.p OBIMA.Ocbimv22022369m.p OBIMA.Ocbimv22022519m.p OBIMA.Ocbimv22022701m.p OBIMA.Ocbimv22022841m.p OBIMA.Ocbimv22022984m.p OBIMA.Ocbimv22023123m.p OBIMA.Ocbimv22023292m.p OBIMA.Ocbimv22023438m.p OBIMA.Ocbimv22023482m.p OBIMA.Ocbimv22023484m.p OBIMA.Ocbimv22023531m.p OBIMA.Ocbimv22023567m.p OBIMA.Ocbimv22023629m.p OBIMA.Ocbimv22023632m.p OBIMA.Ocbimv22023665m.p OBIMA.Ocbimv22024056m.p OBIMA.Ocbimv22024118m.p OBIMA.Ocbimv22024657m.p OBIMA.Ocbimv22024893m.p OBIMA.Ocbimv22025130m.p OBIMA.Ocbimv22025409m.p OBIMA.Ocbimv22025482m.p OBIMA.Ocbimv22025649m.p OBIMA.Ocbimv22025798m.p OBIMA.Ocbimv22026630m.p OBIMA.Ocbimv22026745m.p OBIMA.Ocbimv22026759m.p OBIMA.Ocbimv22026769m.p OBIMA.Ocbimv22026781m.p OBIMA.Ocbimv22026979m.p OBIMA.Ocbimv22027517m.p OBIMA.Ocbimv22027524m.p OBIMA.Ocbimv22027526m.p OBIMA.Ocbimv22027575m.p OBIMA.Ocbimv22027603m.p OBIMA.Ocbimv22027695m.p OBIMA.Ocbimv22027869m.p OBIMA.Ocbimv22027944m.p OBIMA.Ocbimv22028469m.p OBIMA.Ocbimv22028730m.p OBIMA.Ocbimv22029156m.p OBIMA.Ocbimv22029174m.p OBIMA.Ocbimv22029210m.p OBIMA.Ocbimv22029216m.p OBIMA.Ocbimv22029246m.p OBIMA.Ocbimv22029354m.p OBIMA.Ocbimv22029500m.p OBIMA.Ocbimv22029913m.p OBIMA.Ocbimv22029943m.p OBIMA.Ocbimv22030124m.p OBIMA.Ocbimv22030300m.p OBIMA.Ocbimv22030418m.p OBIMA.Ocbimv22030419m.p OBIMA.Ocbimv22030453m.p OBIMA.Ocbimv22030546m.p OBIMA.Ocbimv22030547m.p OBIMA.Ocbimv22030594m.p OBIMA.Ocbimv22030595m.p OBIMA.Ocbimv22030644m.p OBIMA.Ocbimv22030783m.p OBIMA.Ocbimv22030787m.p OBIMA.Ocbimv22030790m.p OBIMA.Ocbimv22031248m.p OBIMA.Ocbimv22031622m.p OBIMA.Ocbimv22031729m.p OBIMA.Ocbimv22032083m.p OBIMA.Ocbimv22032096m.p OBIMA.Ocbimv22032245m.p OBIMA.Ocbimv22032277m.p OBIMA.Ocbimv22032278m.p OBIMA.Ocbimv22032370m.p OBIMA.Ocbimv22032381m.p OBIMA.Ocbimv22032575m.p OBIMA.Ocbimv22032589m.p OBIMA.Ocbimv22032844m.p OBIMA.Ocbimv22032957m.p OBIMA.Ocbimv22033004m.p OBIMA.Ocbimv22033005m.p OBIMA.Ocbimv22033186m.p OBIMA.Ocbimv22033528m.p OBIMA.Ocbimv22033620m.p OBIMA.Ocbimv22033839m.p OBIMA.Ocbimv22034017m.p OBIMA.Ocbimv22034374m.p OBIMA.Ocbimv22034415m.p OBIMA.Ocbimv22034701m.p OBIMA.Ocbimv22034940m.p OBIMA.Ocbimv22034961m.p OBIMA.Ocbimv22034965m.p OBIMA.Ocbimv22035228m.p OBIMA.Ocbimv22035327m.p OBIMA.Ocbimv22035906m.p OBIMA.Ocbimv22035941m.p OBIMA.Ocbimv22036055m.p OBIMA.Ocbimv22036060m.p OBIMA.Ocbimv22036380m.p OBIMA.Ocbimv22036533m.p OBIMA.Ocbimv22036654m.p OBIMA.Ocbimv22036891m.p OBIMA.Ocbimv22036990m.p OBIMA.Ocbimv22037139m.p OBIMA.Ocbimv22037145m.p OBIMA.Ocbimv22037335m.p OBIMA.Ocbimv22037763m.p OBIMA.Ocbimv22037842m.p OBIMA.Ocbimv22037845m.p OBIMA.Ocbimv22037846m.p OBIMA.Ocbimv22037886m.p OBIMA.Ocbimv22037891m.p OBIMA.Ocbimv22037958m.p OBIMA.Ocbimv22037959m.p OBIMA.Ocbimv22038445m.p OBIMA.Ocbimv22038684m.p OBIMA.Ocbimv22038707m.p OBIMA.Ocbimv22038987m.p OBIMA.Ocbimv22039087m.p OBIMA.Ocbimv22039306m.p OBIMA.Ocbimv22039753m.p OBIMA.Ocbimv22039830m.p PCAUD.XP_014661486.1 PCAUD.XP_014661629.1 PCAUD.XP_014661923.1 PCAUD.XP_014662077.1 PCAUD.XP_014662417.1 PCAUD.XP_014662670.1 PCAUD.XP_014662711.1 PCAUD.XP_014662789.1 PCAUD.XP_014662792.1 PCAUD.XP_014662885.1 PCAUD.XP_014662901.1 PCAUD.XP_014662946.1 PCAUD.XP_014662947.1 PCAUD.XP_014663034.1 PCAUD.XP_014663152.1 PCAUD.XP_014663228.1 PCAUD.XP_014663369.1 PCAUD.XP_014663412.1 PCAUD.XP_014663413.1 PCAUD.XP_014663438.1 PCAUD.XP_014663439.1 PCAUD.XP_014663584.1 PCAUD.XP_014663638.1 PCAUD.XP_014663880.1 PCAUD.XP_014664184.1 PCAUD.XP_014664198.1 PCAUD.XP_014664331.1 PCAUD.XP_014664459.1 PCAUD.XP_014664864.1 PCAUD.XP_014665040.1 PCAUD.XP_014665118.1 PCAUD.XP_014665119.1 PCAUD.XP_014665120.1 PCAUD.XP_014665126.1 PCAUD.XP_014665127.1 PCAUD.XP_014665236.1 PCAUD.XP_014665329.1 PCAUD.XP_014665555.1 PCAUD.XP_014665850.1 PCAUD.XP_014665892.1 PCAUD.XP_014666312.1 PCAUD.XP_014666346.1 PCAUD.XP_014666364.1 PCAUD.XP_014666365.1 PCAUD.XP_014666498.1 PCAUD.XP_014666499.1 PCAUD.XP_014666619.1 PCAUD.XP_014666628.1 PCAUD.XP_014666645.1 PCAUD.XP_014666767.1 PCAUD.XP_014667144.1 PCAUD.XP_014667284.1 PCAUD.XP_014667285.1 PCAUD.XP_014667306.1 PCAUD.XP_014667395.1 PCAUD.XP_014667482.1 PCAUD.XP_014667770.1 PCAUD.XP_014667852.1 PCAUD.XP_014667918.1 PCAUD.XP_014667992.1 PCAUD.XP_014668022.1 PCAUD.XP_014668315.1 PCAUD.XP_014668316.1 PCAUD.XP_014668373.1 PCAUD.XP_014668802.1 PCAUD.XP_014668811.1 PCAUD.XP_014668898.1 PCAUD.XP_014668899.1 PCAUD.XP_014668910.1 PCAUD.XP_014668932.1 PCAUD.XP_014668933.1 PCAUD.XP_014669347.1 PCAUD.XP_014669349.1 PCAUD.XP_014669350.1 PCAUD.XP_014669551.1 PCAUD.XP_014669749.1 PCAUD.XP_014669774.1 PCAUD.XP_014670181.1 PCAUD.XP_014670297.1 PCAUD.XP_014670345.1 PCAUD.XP_014670424.1 PCAUD.XP_014670610.1 PCAUD.XP_014670611.1 PCAUD.XP_014670775.1 PCAUD.XP_014670803.1 PCAUD.XP_014670832.1 PCAUD.XP_014671069.1 PCAUD.XP_014671116.1 PCAUD.XP_014671627.1 PCAUD.XP_014672122.1 PCAUD.XP_014672251.1 PCAUD.XP_014672357.1 PCAUD.XP_014672358.1 PCAUD.XP_014672359.1 PCAUD.XP_014672576.1 PCAUD.XP_014672604.1 PCAUD.XP_014673072.1 PCAUD.XP_014673078.1 PCAUD.XP_014673090.1 PCAUD.XP_014673091.1 PCAUD.XP_014673216.1 PCAUD.XP_014673218.1 PCAUD.XP_014673255.1 PCAUD.XP_014673256.1 PCAUD.XP_014673257.1 PCAUD.XP_014673270.1 PCAUD.XP_014673280.1 PCAUD.XP_014673365.1 PCAUD.XP_014673402.1 PCAUD.XP_014673472.1 PCAUD.XP_014673541.1 PCAUD.XP_014673735.1 PCAUD.XP_014673787.1 PCAUD.XP_014673820.1 PCAUD.XP_014673997.1 PCAUD.XP_014673998.1 PCAUD.XP_014673999.1 PCAUD.XP_014674226.1 PCAUD.XP_014674249.1 PCAUD.XP_014674250.1 PCAUD.XP_014674352.1 PCAUD.XP_014674664.1 PCAUD.XP_014674738.1 PCAUD.XP_014674912.1 PCAUD.XP_014675070.1 PCAUD.XP_014675182.1 PCAUD.XP_014675268.1 PCAUD.XP_014675315.1 PCAUD.XP_014675469.1 PCAUD.XP_014675600.1 PCAUD.XP_014675601.1 PCAUD.XP_014675604.1 PCAUD.XP_014675739.1 PCAUD.XP_014675753.1 PCAUD.XP_014675813.1 PCAUD.XP_014675843.1 PCAUD.XP_014675860.1 PCAUD.XP_014676131.1 PCAUD.XP_014676330.1 PCAUD.XP_014676368.1 PCAUD.XP_014676386.1 PCAUD.XP_014676436.1 PCAUD.XP_014676488.1 PCAUD.XP_014676542.1 PCAUD.XP_014676614.1 PCAUD.XP_014676649.1 PCAUD.XP_014676701.1 PCAUD.XP_014676736.1 PCAUD.XP_014676821.1 PCAUD.XP_014676826.1 PCAUD.XP_014676884.1 PCAUD.XP_014677059.1 PCAUD.XP_014677177.1 PCAUD.XP_014677179.1 PCAUD.XP_014677264.1 PCAUD.XP_014677266.1 PCAUD.XP_014677346.1 PCAUD.XP_014677591.1 PCAUD.XP_014677616.1 PCAUD.XP_014677655.1 PCAUD.XP_014677676.1 PCAUD.XP_014677756.1 PCAUD.XP_014677844.1 PCAUD.XP_014677900.1 PCAUD.XP_014677974.1 PCAUD.XP_014677981.1 PCAUD.XP_014677982.1 PCAUD.XP_014678059.1 PCAUD.XP_014678136.1 PCAUD.XP_014678152.1 PCAUD.XP_014678289.1 PCAUD.XP_014678291.1 PCAUD.XP_014678308.1 PCAUD.XP_014678323.1 PCAUD.XP_014678331.1 PCAUD.XP_014678409.1 PCAUD.XP_014678410.1 PCAUD.XP_014678509.1 PCAUD.XP_014678510.1 PCAUD.XP_014678553.1 PCAUD.XP_014678658.1 PCAUD.XP_014678719.1 PCAUD.XP_014678888.1 PCAUD.XP_014678917.1 PCAUD.XP_014678929.1 PCAUD.XP_014678930.1 PCAUD.XP_014679047.1 PCAUD.XP_014679079.1 PCAUD.XP_014679194.1 PCAUD.XP_014679370.1 PCAUD.XP_014679393.1 PCAUD.XP_014679578.1 PCAUD.XP_014679608.1 PCAUD.XP_014679836.1 PCAUD.XP_014679916.1 PCAUD.XP_014680158.1 PCAUD.XP_014680270.1 PCAUD.XP_014680814.1 PCAUD.XP_014680941.1 PCAUD.XP_014680992.1 PCAUD.XP_014681192.1 PCAUD.XP_014681202.1 PCAUD.XP_014681748.1 PCAUD.XP_014681749.1 PCAUD.XP_014681750.1 PCAUD.XP_014681787.1 PCAUD.XP_014681901.1 PCAUD.XP_014682028.1 PHUMA.PHUM019470-PA PHUMA.PHUM067960-PA PHUMA.PHUM135880-PA PHUMA.PHUM155160-PA PHUMA.PHUM426120-PA PHUMA.PHUM432550-PA PHUMA.PHUM531970-PA PHUMA.PHUM531990-PA PMURR.g10518.t1 PMURR.g10978.t1 PMURR.g11051.t1 PMURR.g11079.t1 PMURR.g11080.t1 PMURR.g11081.t1 PMURR.g12232.t1 PMURR.g12314.t1 PMURR.g12508.t1 PMURR.g12663.t1 PMURR.g12849.t1 PMURR.g12867.t1 PMURR.g12885.t1 PMURR.g12943.t1 PMURR.g13103.t1 PMURR.g13158.t1 PMURR.g14051.t1 PMURR.g14113.t1 PMURR.g14750.t1 PMURR.g14861.t1 PMURR.g14964.t1 PMURR.g15284.t1 PMURR.g15369.t1 PMURR.g15507.t1 PMURR.g15537.t1 PMURR.g15548.t1 PMURR.g15587.t1 PMURR.g16859.t1 PMURR.g16864.t1 PMURR.g17165.t1 PMURR.g17828.t1 PMURR.g17918.t1 PMURR.g18338.t1 PMURR.g18360.t1 PMURR.g18491.t1 PMURR.g18846.t1 PMURR.g19039.t1 PMURR.g19114.t1 PMURR.g19115.t1 PMURR.g19133.t1 PMURR.g19136.t1 PMURR.g19156.t1 PMURR.g19337.t1 PMURR.g19338.t1 PMURR.g19349.t1 PMURR.g19382.t1 PMURR.g19429.t1 PMURR.g19434.t1 PMURR.g19545.t1 PMURR.g19548.t1 PMURR.g19566.t1 PMURR.g19943.t1 PMURR.g20225.t1 PMURR.g20395.t1 PMURR.g20618.t1 PMURR.g20637.t1 PMURR.g21086.t1 PMURR.g21116.t1 PMURR.g2183.t1 PMURR.g2609.t1 PMURR.g3169.t1 PMURR.g3370.t1 PMURR.g4055.t1 PMURR.g4556.t1 PMURR.g4557.t1 PMURR.g5227.t1 PMURR.g7159.t1 PMURR.g7885.t1 PMURR.g7886.t1 PMURR.g7887.t1 PMURR.g8038.t1 PMURR.g8069.t1 PMURR.g8406.t1 PMURR.g8591.t1 PMURR.g9112.t1 PMURR.g9344.t1 PMURR.g9993.t1 PPACI.PPA00451 PPACI.PPA00911 PPACI.PPA00920 PPACI.PPA01318 PPACI.PPA01383 PPACI.PPA01551 PPACI.PPA01799 PPACI.PPA01803 PPACI.PPA02947 PPACI.PPA03045 PPACI.PPA03046 PPACI.PPA03071 PPACI.PPA03190 PPACI.PPA04913 PPACI.PPA05296 PPACI.PPA05297 PPACI.PPA05395 PPACI.PPA05401 PPACI.PPA05470 PPACI.PPA06116 PPACI.PPA07163 PPACI.PPA07469 PPACI.PPA07623 PPACI.PPA07924 PPACI.PPA08106 PPACI.PPA08487 PPACI.PPA08981 PPACI.PPA10148 PPACI.PPA10149 PPACI.PPA10250 PPACI.PPA10538 PPACI.PPA10774 PPACI.PPA10916 PPACI.PPA11117 PPACI.PPA11416 PPACI.PPA11489 PPACI.PPA12451 PPACI.PPA12587 PPACI.PPA12710 PPACI.PPA12868 PPACI.PPA13349 PPACI.PPA13383 PPACI.PPA13554 PPACI.PPA14355 PPACI.PPA14379 PPACI.PPA14569 PPACI.PPA14642 PPACI.PPA14896 PPACI.PPA14959 PPACI.PPA15455 PPACI.PPA16884 PPACI.PPA18920 PPACI.PPA19768 PPACI.PPA21046 PPACI.PPA21840 PPACI.PPA21874 PPACI.PPA22101 PPACI.PPA22142 PPACI.PPA22214 PPACI.PPA22545 PPACI.PPA22711 PPACI.PPA22971 PPACI.PPA23055 PPACI.PPA23071 PPACI.PPA23072 PPACI.PPA24367 PPACI.PPA24600 PPACI.PPA24786 PPACI.PPA24939 PPACI.PPA24952 PPACI.PPA25359 PPACI.PPA25454 PPACI.PPA25455 PPACI.PPA25540 PPACI.PPA26111 PPACI.PPA26112 PPACI.PPA26870 PPACI.PPA26948 PPACI.PPA28582 PPACI.PPA29727 PPACI.PPA29806 PPACI.PPA29967 PPACI.PPA30143 PPACI.PPA30146 PPACI.PPA30213 PPACI.PPA30223 PPACI.PPA30252 PPACI.PPA30280 PPACI.PPA30321 PPACI.PPA30341 PPACI.PPA30397 PPACI.PPA30466 PPACI.PPA30485 PPACI.PPA30559 PPACI.PPA30600 PPACI.PPA30637 PPACI.PPA30682 PPACI.PPA30796 PPACI.PPA30821 PPACI.PPA30870 PPACI.PPA30873 PPACI.PPA30877 PPACI.PPA30896 PPACI.PPA30899 PPACI.PPA30921 PPACI.PPA30934 PPACI.PPA30960 PPACI.PPA31025 PPACI.PPA31050 PPACI.PPA31055 PPACI.PPA31069 PPACI.PPA31105 PPACI.PPA31161 PPACI.PPA31242 PPACI.PPA31314 PPACI.PPA31367 PPACI.PPA31420 PPACI.PPA31423 PPACI.PPA31463 PPACI.PPA31465 PPACI.PPA31481 PPACI.PPA31536 PPACI.PPA31538 PPACI.PPA31539 PPACI.PPA31566 PPACI.PPA31620 PPACI.PPA31735 PPACI.PPA31758 PPACI.PPA31764 PPACI.PPA31809 PPACI.PPA31823 PPACI.PPA31827 PPACI.PPA31847 PPACI.PPA31900 PPACI.PPA32007 PPACI.PPA32021 PPACI.PPA32057 PPACI.PPA32166 PPACI.PPA32192 PPACI.PPA32226 PPACI.PPA32236 PPACI.PPA32252 PPACI.PPA32413 PPACI.PPA32441 PPACI.PPA32503 PPACI.PPA32552 PPACI.PPA32616 PPACI.PPA32665 PPACI.PPA32728 PPACI.PPA32777 PPACI.PPA32818 PPACI.PPA32843 PPACI.PPA32850 PPACI.PPA32870 PPACI.PPA33003 PPACI.PPA33025 PPACI.PPA33061 PPACI.PPA33093 PPACI.PPA33141 PPACI.PPA33172 PPACI.PPA33182 PPACI.PPA33270 PPACI.PPA33318 PPACI.PPA33341 PPACI.PPA33371 PPACI.PPA33373 PPACI.PPA33442 PXYLO.XP_011547763.1 PXYLO.XP_011547855.1 PXYLO.XP_011547892.1 PXYLO.XP_011547901.1 PXYLO.XP_011547984.1 PXYLO.XP_011548086.1 PXYLO.XP_011548259.1 PXYLO.XP_011548408.1 PXYLO.XP_011548414.1 PXYLO.XP_011548448.1 PXYLO.XP_011548712.1 PXYLO.XP_011548804.1 PXYLO.XP_011548817.1 PXYLO.XP_011548840.1 PXYLO.XP_011549145.1 PXYLO.XP_011549209.1 PXYLO.XP_011549211.1 PXYLO.XP_011549268.1 PXYLO.XP_011549408.1 PXYLO.XP_011549412.1 PXYLO.XP_011549489.1 PXYLO.XP_011549944.1 PXYLO.XP_011550189.1 PXYLO.XP_011550207.1 PXYLO.XP_011550341.1 PXYLO.XP_011550393.1 PXYLO.XP_011550528.1 PXYLO.XP_011550675.1 PXYLO.XP_011550999.1 PXYLO.XP_011551016.1 PXYLO.XP_011551021.1 PXYLO.XP_011551068.1 PXYLO.XP_011551147.1 PXYLO.XP_011551181.1 PXYLO.XP_011551413.1 PXYLO.XP_011551447.1 PXYLO.XP_011551464.1 PXYLO.XP_011551826.1 PXYLO.XP_011552166.1 PXYLO.XP_011552334.1 PXYLO.XP_011552335.1 PXYLO.XP_011552374.1 PXYLO.XP_011552625.1 PXYLO.XP_011552671.1 PXYLO.XP_011552732.1 PXYLO.XP_011552794.1 PXYLO.XP_011552795.1 PXYLO.XP_011552802.1 PXYLO.XP_011552852.1 PXYLO.XP_011553028.1 PXYLO.XP_011553042.1 PXYLO.XP_011553375.1 PXYLO.XP_011553526.1 PXYLO.XP_011553527.1 PXYLO.XP_011553810.1 PXYLO.XP_011554122.1 PXYLO.XP_011554189.1 PXYLO.XP_011554486.1 PXYLO.XP_011554589.1 PXYLO.XP_011554774.1 PXYLO.XP_011554916.1 PXYLO.XP_011554954.1 PXYLO.XP_011554977.1 PXYLO.XP_011555702.1 PXYLO.XP_011555793.1 PXYLO.XP_011555949.1 PXYLO.XP_011555983.1 PXYLO.XP_011556021.1 PXYLO.XP_011556106.1 PXYLO.XP_011556160.1 PXYLO.XP_011556226.1 PXYLO.XP_011556585.1 PXYLO.XP_011556857.1 PXYLO.XP_011556902.1 PXYLO.XP_011557035.1 PXYLO.XP_011557197.1 PXYLO.XP_011557277.1 PXYLO.XP_011557343.1 PXYLO.XP_011557346.1 PXYLO.XP_011557458.1 PXYLO.XP_011557643.1 PXYLO.XP_011557710.1 PXYLO.XP_011557711.1 PXYLO.XP_011557826.1 PXYLO.XP_011558118.1 PXYLO.XP_011558137.1 PXYLO.XP_011558312.1 PXYLO.XP_011558439.1 PXYLO.XP_011558451.1 PXYLO.XP_011558717.1 PXYLO.XP_011558752.1 PXYLO.XP_011558786.1 PXYLO.XP_011558886.1 PXYLO.XP_011558984.1 PXYLO.XP_011558987.1 PXYLO.XP_011559090.1 PXYLO.XP_011559353.1 PXYLO.XP_011559388.1 PXYLO.XP_011559399.1 PXYLO.XP_011559401.1 PXYLO.XP_011559446.1 PXYLO.XP_011559453.1 PXYLO.XP_011559688.1 PXYLO.XP_011559933.1 PXYLO.XP_011560205.1 PXYLO.XP_011560274.1 PXYLO.XP_011560362.1 PXYLO.XP_011560421.1 PXYLO.XP_011560632.1 PXYLO.XP_011560642.1 PXYLO.XP_011560659.1 PXYLO.XP_011560756.1 PXYLO.XP_011561365.1 PXYLO.XP_011561512.1 PXYLO.XP_011561532.1 PXYLO.XP_011561551.1 PXYLO.XP_011561600.1 PXYLO.XP_011561622.1 PXYLO.XP_011561851.1 PXYLO.XP_011562001.1 PXYLO.XP_011562052.1 PXYLO.XP_011562104.1 PXYLO.XP_011562106.1 PXYLO.XP_011562139.1 PXYLO.XP_011562365.1 PXYLO.XP_011562392.1 PXYLO.XP_011562515.1 PXYLO.XP_011562568.1 PXYLO.XP_011562604.1 PXYLO.XP_011562930.1 PXYLO.XP_011563178.1 PXYLO.XP_011563401.1 PXYLO.XP_011563432.1 PXYLO.XP_011563538.1 PXYLO.XP_011563618.1 PXYLO.XP_011563762.1 PXYLO.XP_011563849.1 PXYLO.XP_011564023.1 PXYLO.XP_011564080.1 PXYLO.XP_011564434.1 PXYLO.XP_011564468.1 PXYLO.XP_011564883.1 PXYLO.XP_011564896.1 PXYLO.XP_011564911.1 PXYLO.XP_011564944.1 PXYLO.XP_011565047.1 PXYLO.XP_011565140.1 PXYLO.XP_011565162.1 PXYLO.XP_011565166.1 PXYLO.XP_011565527.1 PXYLO.XP_011565608.1 PXYLO.XP_011565678.1 PXYLO.XP_011565791.1 PXYLO.XP_011565981.1 PXYLO.XP_011566128.1 PXYLO.XP_011566190.1 PXYLO.XP_011566378.1 PXYLO.XP_011566770.1 PXYLO.XP_011567391.1 PXYLO.XP_011568277.1 PXYLO.XP_011568415.1 PXYLO.XP_011568505.1 PXYLO.XP_011568539.1 PXYLO.XP_011568597.1 PXYLO.XP_011569062.1 PXYLO.XP_011569063.1 PXYLO.XP_011569266.1 RVARI.g10167.t1 RVARI.g10437.t1 RVARI.g10862.t1 RVARI.g11170.t1 RVARI.g1137.t1 RVARI.g11495.t1 RVARI.g11496.t1 RVARI.g11497.t1 RVARI.g11498.t1 RVARI.g11500.t1 RVARI.g11578.t1 RVARI.g11633.t1 RVARI.g12106.t2 RVARI.g12107.t1 RVARI.g12152.t1 RVARI.g12198.t1 RVARI.g12276.t1 RVARI.g12555.t1 RVARI.g12557.t1 RVARI.g1281.t1 RVARI.g12819.t1 RVARI.g1282.t1 RVARI.g1284.t1 RVARI.g1317.t1 RVARI.g1318.t1 RVARI.g1319.t1 RVARI.g13294.t1 RVARI.g13374.t1 RVARI.g1389.t1 RVARI.g1390.t1 RVARI.g13909.t1 RVARI.g13910.t1 RVARI.g1392.t1 RVARI.g1393.t1 RVARI.g1402.t1 RVARI.g1614.t1 RVARI.g2.t1 RVARI.g2068.t1 RVARI.g2078.t1 RVARI.g2079.t1 RVARI.g2089.t1 RVARI.g2094.t1 RVARI.g2097.t1 RVARI.g2098.t1 RVARI.g2101.t1 RVARI.g2112.t1 RVARI.g2121.t1 RVARI.g2809.t1 RVARI.g2812.t1 RVARI.g2922.t1 RVARI.g2987.t1 RVARI.g2988.t1 RVARI.g3186.t1 RVARI.g3288.t1 RVARI.g3471.t1 RVARI.g3818.t1 RVARI.g3821.t1 RVARI.g386.t1 RVARI.g3984.t1 RVARI.g4227.t1 RVARI.g4243.t1 RVARI.g4355.t1 RVARI.g4522.t1 RVARI.g4547.t1 RVARI.g4582.t1 RVARI.g4585.t1 RVARI.g55.t1 RVARI.g5782.t1 RVARI.g5865.t1 RVARI.g5918.t1 RVARI.g7043.t1 RVARI.g7758.t1 RVARI.g7854.t1 RVARI.g7855.t1 RVARI.g7856.t1 RVARI.g7857.t1 RVARI.g8128.t1 RVARI.g8129.t1 RVARI.g8147.t1 RVARI.g9720.t1 RVARI.g9818.t1 SINVI.XP_011155764.1 SINVI.XP_011155927.1 SINVI.XP_011156072.1 SINVI.XP_011156637.1 SINVI.XP_011157120.1 SINVI.XP_011157258.1 SINVI.XP_011157346.1 SINVI.XP_011157357.1 SINVI.XP_011157553.1 SINVI.XP_011157613.1 SINVI.XP_011157626.1 SINVI.XP_011157751.1 SINVI.XP_011157763.1 SINVI.XP_011157806.1 SINVI.XP_011158274.1 SINVI.XP_011159043.1 SINVI.XP_011159078.1 SINVI.XP_011159079.1 SINVI.XP_011159397.1 SINVI.XP_011159853.1 SINVI.XP_011159994.1 SINVI.XP_011160049.1 SINVI.XP_011160094.1 SINVI.XP_011161269.1 SINVI.XP_011161412.1 SINVI.XP_011161471.1 SINVI.XP_011161623.1 SINVI.XP_011161701.1 SINVI.XP_011161702.1 SINVI.XP_011161710.1 SINVI.XP_011161917.1 SINVI.XP_011161949.1 SINVI.XP_011162357.1 SINVI.XP_011162359.1 SINVI.XP_011162376.1 SINVI.XP_011162834.1 SINVI.XP_011162898.1 SINVI.XP_011162914.1 SINVI.XP_011163025.1 SINVI.XP_011163682.1 SINVI.XP_011163878.1 SINVI.XP_011163978.1 SINVI.XP_011164024.1 SINVI.XP_011164144.1 SINVI.XP_011164155.1 SINVI.XP_011164482.1 SINVI.XP_011164563.1 SINVI.XP_011164724.1 SINVI.XP_011164915.1 SINVI.XP_011164917.1 SINVI.XP_011164920.1 SINVI.XP_011165000.1 SINVI.XP_011165001.1 SINVI.XP_011165201.1 SINVI.XP_011165203.1 SINVI.XP_011165245.1 SINVI.XP_011165287.1 SINVI.XP_011165409.1 SINVI.XP_011165440.1 SINVI.XP_011165453.1 SINVI.XP_011165454.1 SINVI.XP_011165506.1 SINVI.XP_011165767.1 SINVI.XP_011165840.1 SINVI.XP_011166064.1 SINVI.XP_011166513.1 SINVI.XP_011166517.1 SINVI.XP_011166525.1 SINVI.XP_011166545.1 SINVI.XP_011166664.1 SINVI.XP_011166665.1 SINVI.XP_011167075.1 SINVI.XP_011167092.1 SINVI.XP_011167394.1 SINVI.XP_011167515.1 SINVI.XP_011167522.1 SINVI.XP_011167523.1 SINVI.XP_011167594.1 SINVI.XP_011167973.1 SINVI.XP_011168325.1 SINVI.XP_011168775.1 SINVI.XP_011168822.1 SINVI.XP_011168824.1 SINVI.XP_011168825.1 SINVI.XP_011168880.1 SINVI.XP_011168881.1 SINVI.XP_011168882.1 SINVI.XP_011169008.1 SINVI.XP_011169351.1 SINVI.XP_011169370.1 SINVI.XP_011169371.1 SINVI.XP_011169408.1 SINVI.XP_011169411.1 SINVI.XP_011169441.1 SINVI.XP_011169492.1 SINVI.XP_011169504.1 SINVI.XP_011169527.1 SINVI.XP_011169531.1 SINVI.XP_011169724.1 SINVI.XP_011169878.1 SINVI.XP_011169880.1 SINVI.XP_011169894.1 SINVI.XP_011169895.1 SINVI.XP_011169911.1 SINVI.XP_011169912.1 SINVI.XP_011169923.1 SINVI.XP_011169943.1 SINVI.XP_011169953.1 SINVI.XP_011170184.1 SINVI.XP_011170193.1 SINVI.XP_011170262.1 SINVI.XP_011170263.1 SINVI.XP_011170293.1 SINVI.XP_011170304.1 SINVI.XP_011170305.1 SINVI.XP_011170406.1 SINVI.XP_011170451.1 SINVI.XP_011170484.1 SINVI.XP_011170543.1 SINVI.XP_011170558.1 SINVI.XP_011170638.1 SINVI.XP_011170640.1 SINVI.XP_011170649.1 SINVI.XP_011170670.1 SINVI.XP_011170684.1 SINVI.XP_011170685.1 SINVI.XP_011170824.1 SINVI.XP_011170865.1 SINVI.XP_011170893.1 SINVI.XP_011170900.1 SINVI.XP_011171075.1 SINVI.XP_011171107.1 SINVI.XP_011171110.1 SINVI.XP_011171111.1 SINVI.XP_011171129.1 SINVI.XP_011171157.1 SINVI.XP_011171165.1 SINVI.XP_011171173.1 SINVI.XP_011171246.1 SINVI.XP_011171335.1 SINVI.XP_011171540.1 SINVI.XP_011171550.1 SINVI.XP_011171552.1 SINVI.XP_011171570.1 SINVI.XP_011171612.1 SINVI.XP_011171621.1 SINVI.XP_011171622.1 SINVI.XP_011171633.1 SINVI.XP_011171634.1 SINVI.XP_011171644.1 SINVI.XP_011171651.1 SINVI.XP_011171653.1 SINVI.XP_011171703.1 SINVI.XP_011171717.1 SINVI.XP_011171732.1 SINVI.XP_011171761.1 SINVI.XP_011171779.1 SINVI.XP_011171782.1 SINVI.XP_011171803.1 SINVI.XP_011171841.1 SINVI.XP_011171901.1 SINVI.XP_011172028.1 SINVI.XP_011172231.1 SINVI.XP_011172236.1 SINVI.XP_011172243.1 SINVI.XP_011172268.1 SINVI.XP_011172387.1 SINVI.XP_011172483.1 SINVI.XP_011172523.1 SINVI.XP_011172524.1 SINVI.XP_011172530.1 SINVI.XP_011172532.1 SINVI.XP_011172533.1 SINVI.XP_011172541.1 SINVI.XP_011172557.1 SINVI.XP_011172566.1 SINVI.XP_011172597.1 SINVI.XP_011172599.1 SINVI.XP_011172631.1 SINVI.XP_011172705.1 SINVI.XP_011172713.1 SINVI.XP_011172741.1 SINVI.XP_011172745.1 SINVI.XP_011172772.1 SINVI.XP_011172946.1 SINVI.XP_011173003.1 SINVI.XP_011173021.1 SINVI.XP_011173022.1 SINVI.XP_011173106.1 SINVI.XP_011173116.1 SINVI.XP_011173128.1 SINVI.XP_011173168.1 SINVI.XP_011173186.1 SINVI.XP_011173268.1 SINVI.XP_011173273.1 SINVI.XP_011173456.1 SINVI.XP_011173717.1 SINVI.XP_011173894.1 SINVI.XP_011173933.1 SINVI.XP_011173935.1 SINVI.XP_011173952.1 SINVI.XP_011173956.1 SINVI.XP_011173957.1 SINVI.XP_011173959.1 SINVI.XP_011173960.1 SINVI.XP_011173972.1 SINVI.XP_011173977.1 SINVI.XP_011173978.1 SINVI.XP_011173991.1 SINVI.XP_011174058.1 SINVI.XP_011174204.1 SINVI.XP_011174275.1 SINVI.XP_011174311.1 SINVI.XP_011174331.1 SINVI.XP_011174389.1 SINVI.XP_011174429.1 SINVI.XP_011174463.1 SINVI.XP_011174466.1 SINVI.XP_011174474.1 SINVI.XP_011174490.1 SINVI.XP_011174514.1 SINVI.XP_011174515.1 SINVI.XP_011174530.1 SINVI.XP_011174547.1 SINVI.XP_011174553.1 SINVI.XP_011174580.1 SINVI.XP_011174583.1 SINVI.XP_011174595.1 SINVI.XP_011174614.1 SINVI.XP_011174620.1 SINVI.XP_011174624.1 SINVI.XP_011174636.1 SINVI.XP_011174649.1 SINVI.XP_011174660.1 SINVI.XP_011174669.1 SINVI.XP_011174692.1 SINVI.XP_011174693.1 SINVI.XP_011174694.1 SINVI.XP_011174701.1 SINVI.XP_011174704.1 SINVI.XP_011174709.1 SINVI.XP_011174723.1 SINVI.XP_011174726.1 SINVI.XP_011174761.1 SINVI.XP_011174763.1 SINVI.XP_011174804.1 SINVI.XP_011174814.1 SINVI.XP_011174825.1 SINVI.XP_011174836.1 SINVI.XP_011174838.1 SINVI.XP_011174847.1 SINVI.XP_011174856.1 SINVI.XP_011174887.1 SINVI.XP_011174895.1 SINVI.XP_011174937.1 SINVI.XP_011174942.1 SINVI.XP_011174953.1 SINVI.XP_011174972.1 SINVI.XP_011174980.1 SINVI.XP_011174985.1 SINVI.XP_011175017.1 SINVI.XP_011175018.1 SINVI.XP_011175029.1 SINVI.XP_011175030.1 SINVI.XP_011175035.1 SINVI.XP_011175047.1 SINVI.XP_011175062.1 SINVI.XP_011175067.1 SINVI.XP_011175074.1 SINVI.XP_011175106.1 SINVI.XP_011175384.1 SINVI.XP_011175910.1 SINVI.XP_011176019.1 SINVI.XP_011176355.1 SMARI.SMAR000006-PA SMARI.SMAR000024-PA SMARI.SMAR000034-PA SMARI.SMAR000035-PA SMARI.SMAR000048-PA SMARI.SMAR000050-PA SMARI.SMAR000051-PA SMARI.SMAR000076-PA SMARI.SMAR000079-PA SMARI.SMAR000098-PA SMARI.SMAR000100-PA SMARI.SMAR000149-PA SMARI.SMAR000150-PA SMARI.SMAR000157-PA SMARI.SMAR000167-PA SMARI.SMAR000185-PA SMARI.SMAR000194-PA SMARI.SMAR000195-PA SMARI.SMAR000205-PA SMARI.SMAR000207-PA SMARI.SMAR000228-PA SMARI.SMAR000231-PA SMARI.SMAR000232-PA SMARI.SMAR000241-PA SMARI.SMAR000245-PA SMARI.SMAR000261-PA SMARI.SMAR000289-PA SMARI.SMAR000334-PA SMARI.SMAR000346-PA SMARI.SMAR000347-PA SMARI.SMAR000361-PA SMARI.SMAR000365-PA SMARI.SMAR000369-PA SMARI.SMAR000375-PA SMARI.SMAR000377-PA SMARI.SMAR000432-PA SMARI.SMAR000485-PA SMARI.SMAR000504-PA SMARI.SMAR000510-PA SMARI.SMAR000514-PA SMARI.SMAR000520-PA SMARI.SMAR000521-PA SMARI.SMAR000523-PA SMARI.SMAR000538-PA SMARI.SMAR000714-PA SMARI.SMAR000718-PA SMARI.SMAR000719-PA SMARI.SMAR000743-PA SMARI.SMAR000921-PA SMARI.SMAR000967-PA SMARI.SMAR000968-PA SMARI.SMAR000973-PA SMARI.SMAR001021-PA SMARI.SMAR001026-PA SMARI.SMAR001074-PA SMARI.SMAR001075-PA SMARI.SMAR001112-PA SMARI.SMAR001158-PA SMARI.SMAR001210-PA SMARI.SMAR001211-PA SMARI.SMAR001228-PA SMARI.SMAR001229-PA SMARI.SMAR001241-PA SMARI.SMAR001242-PA SMARI.SMAR001270-PA SMARI.SMAR001286-PA SMARI.SMAR001290-PA SMARI.SMAR001291-PA SMARI.SMAR001301-PA SMARI.SMAR001310-PA SMARI.SMAR001311-PA SMARI.SMAR001312-PA SMARI.SMAR001336-PA SMARI.SMAR001359-PA SMARI.SMAR001368-PA SMARI.SMAR001387-PA SMARI.SMAR001388-PA SMARI.SMAR001392-PA SMARI.SMAR001395-PA SMARI.SMAR001396-PA SMARI.SMAR001397-PA SMARI.SMAR001421-PA SMARI.SMAR001422-PA SMARI.SMAR001423-PA SMARI.SMAR001449-PA SMARI.SMAR001461-PA SMARI.SMAR001465-PA SMARI.SMAR001488-PA SMARI.SMAR001489-PA SMARI.SMAR001492-PA SMARI.SMAR001521-PA SMARI.SMAR001536-PA SMARI.SMAR001577-PA SMARI.SMAR001611-PA SMARI.SMAR001613-PA SMARI.SMAR001653-PA SMARI.SMAR001675-PA SMARI.SMAR001677-PA SMARI.SMAR001678-PA SMARI.SMAR001740-PA SMARI.SMAR001765-PA SMARI.SMAR001766-PA SMARI.SMAR001826-PA SMARI.SMAR001841-PA SMARI.SMAR001842-PA SMARI.SMAR001866-PA SMARI.SMAR001870-PA SMARI.SMAR001878-PA SMARI.SMAR001879-PA SMARI.SMAR001924-PA SMARI.SMAR001928-PA SMARI.SMAR001929-PA SMARI.SMAR001930-PA SMARI.SMAR001953-PA SMARI.SMAR001964-PA SMARI.SMAR001973-PA SMARI.SMAR001988-PA SMARI.SMAR001997-PA SMARI.SMAR002011-PA SMARI.SMAR002012-PA SMARI.SMAR002019-PA SMARI.SMAR002021-PA SMARI.SMAR002030-PA SMARI.SMAR002033-PA SMARI.SMAR002054-PA SMARI.SMAR002057-PA SMARI.SMAR002102-PA SMARI.SMAR002123-PA SMARI.SMAR002127-PA SMARI.SMAR002137-PA SMARI.SMAR002138-PA SMARI.SMAR002140-PA SMARI.SMAR002197-PA SMARI.SMAR002212-PA SMARI.SMAR002254-PA SMARI.SMAR002256-PA SMARI.SMAR002343-PA SMARI.SMAR002344-PA SMARI.SMAR002353-PA SMARI.SMAR002360-PA SMARI.SMAR002392-PA SMARI.SMAR002400-PA SMARI.SMAR002419-PA SMARI.SMAR002420-PA SMARI.SMAR002435-PA SMARI.SMAR002436-PA SMARI.SMAR002439-PA SMARI.SMAR002554-PA SMARI.SMAR002555-PA SMARI.SMAR002601-PA SMARI.SMAR002602-PA SMARI.SMAR002603-PA SMARI.SMAR002610-PA SMARI.SMAR002629-PA SMARI.SMAR002630-PA SMARI.SMAR002665-PA SMARI.SMAR003101-PA SMARI.SMAR003130-PA SMARI.SMAR003131-PA SMARI.SMAR003132-PA SMARI.SMAR003139-PA SMARI.SMAR003152-PA SMARI.SMAR003153-PA SMARI.SMAR003171-PA SMARI.SMAR003172-PA SMARI.SMAR003182-PA SMARI.SMAR003183-PA SMARI.SMAR003194-PA SMARI.SMAR003201-PA SMARI.SMAR003204-PA SMARI.SMAR003221-PA SMARI.SMAR003222-PA SMARI.SMAR003250-PA SMARI.SMAR003294-PA SMARI.SMAR003296-PA SMARI.SMAR003297-PA SMARI.SMAR003446-PA SMARI.SMAR003459-PA SMARI.SMAR003460-PA SMARI.SMAR003463-PA SMARI.SMAR003464-PA SMARI.SMAR003465-PA SMARI.SMAR003529-PA SMARI.SMAR003530-PA SMARI.SMAR003599-PA SMARI.SMAR003600-PA SMARI.SMAR003653-PA SMARI.SMAR003654-PA SMARI.SMAR003690-PA SMARI.SMAR003731-PA SMARI.SMAR003762-PA SMARI.SMAR003778-PA SMARI.SMAR003806-PA SMARI.SMAR003811-PA SMARI.SMAR003812-PA SMARI.SMAR003854-PA SMARI.SMAR003871-PA SMARI.SMAR003892-PA SMARI.SMAR004040-PA SMARI.SMAR004062-PA SMARI.SMAR004063-PA SMARI.SMAR004126-PA SMARI.SMAR004127-PA SMARI.SMAR004263-PA SMARI.SMAR004264-PA SMARI.SMAR004275-PA SMARI.SMAR004330-PA SMARI.SMAR004387-PA SMARI.SMAR004422-PA SMARI.SMAR004483-PA SMARI.SMAR004484-PA SMARI.SMAR004545-PA SMARI.SMAR004610-PA SMARI.SMAR004611-PA SMARI.SMAR004615-PA SMARI.SMAR004657-PA SMARI.SMAR004700-PA SMARI.SMAR004701-PA SMARI.SMAR004718-PA SMARI.SMAR004827-PA SMARI.SMAR004841-PA SMARI.SMAR004907-PA SMARI.SMAR004922-PA SMARI.SMAR004923-PA SMARI.SMAR004933-PA SMARI.SMAR004957-PA SMARI.SMAR005333-PA SMARI.SMAR005584-PA SMARI.SMAR005585-PA SMARI.SMAR005593-PA SMARI.SMAR005680-PA SMARI.SMAR005726-PA SMARI.SMAR005953-PA SMARI.SMAR006222-PA SMARI.SMAR006314-PA SMARI.SMAR006317-PA SMARI.SMAR006364-PA SMARI.SMAR006413-PA SMARI.SMAR006420-PA SMARI.SMAR006464-PA SMARI.SMAR006470-PA SMARI.SMAR006472-PA SMARI.SMAR006518-PA SMARI.SMAR006521-PA SMARI.SMAR006528-PA SMARI.SMAR006533-PA SMARI.SMAR006536-PA SMARI.SMAR006537-PA SMARI.SMAR006567-PA SMARI.SMAR006573-PA SMARI.SMAR006574-PA SMARI.SMAR006575-PA SMARI.SMAR006592-PA SMARI.SMAR006650-PA SMARI.SMAR006735-PA SMARI.SMAR006736-PA SMARI.SMAR006785-PA SMARI.SMAR007041-PA SMARI.SMAR007128-PA SMARI.SMAR007157-PA SMARI.SMAR007181-PA SMARI.SMAR007182-PA SMARI.SMAR007185-PA SMARI.SMAR007186-PA SMARI.SMAR007220-PA SMARI.SMAR007223-PA SMARI.SMAR007224-PA SMARI.SMAR007259-PA SMARI.SMAR007260-PA SMARI.SMAR007278-PA SMARI.SMAR007279-PA SMARI.SMAR007297-PA SMARI.SMAR007332-PA SMARI.SMAR007723-PA SMARI.SMAR007724-PA SMARI.SMAR007732-PA SMARI.SMAR007886-PA SMARI.SMAR007900-PA SMARI.SMAR007901-PA SMARI.SMAR008720-PA SMARI.SMAR009163-PA SMARI.SMAR009255-PA SMARI.SMAR009294-PA SMARI.SMAR009381-PA SMARI.SMAR009389-PA SMARI.SMAR009510-PA SMARI.SMAR009596-PA SMARI.SMAR009601-PA SMARI.SMAR010102-PA SMARI.SMAR010103-PA SMARI.SMAR010114-PA SMARI.SMAR010232-PA SMARI.SMAR010328-PA SMARI.SMAR010407-PA SMARI.SMAR010489-PA SMARI.SMAR010544-PA SMARI.SMAR010707-PA SMARI.SMAR010711-PA SMARI.SMAR011283-PA SMARI.SMAR011285-PA SMARI.SMAR011768-PA SMARI.SMAR011849-PA SMARI.SMAR011854-PA SMARI.SMAR011855-PA SMARI.SMAR011856-PA SMARI.SMAR011857-PA SMARI.SMAR011950-PA SMARI.SMAR011969-PA SMARI.SMAR012228-PA SMARI.SMAR012323-PA SMARI.SMAR012324-PA SMARI.SMAR012545-PA SMARI.SMAR012551-PA SMARI.SMAR012552-PA SMARI.SMAR012571-PA SMARI.SMAR012582-PA SMARI.SMAR012589-PA SMARI.SMAR012592-PA SMARI.SMAR012594-PA SMARI.SMAR012620-PA SMARI.SMAR012721-PA SMARI.SMAR012724-PA SMARI.SMAR012740-PA SMARI.SMAR012760-PA SMARI.SMAR012928-PA SMARI.SMAR013303-PA SMARI.SMAR013335-PA SMARI.SMAR013613-PA SMARI.SMAR013714-PA SMARI.SMAR013787-PA SMARI.SMAR013823-PA SMARI.SMAR013904-PA SMARI.SMAR014041-PA SMARI.SMAR014176-PA SMARI.SMAR014244-PA SMARI.SMAR014294-PA SMARI.SMAR014373-PA SMARI.SMAR014486-PA SMARI.SMAR014549-PA SMARI.SMAR014732-PA SMARI.SMAR014832-PA SMARI.SMAR014919-PA SMARI.SMAR015029-PA SMARI.SMAR015049-PA SMARI.SMAR015080-PA SMARI.SMAR015093-PA SMARI.SMAR015126-PA SMARI.SMAR015160-PA SMARI.SMAR015177-PA SMARI.SMAR015340-PA SMARI.SMAR015369-PA SMARI.SMAR015629-PA SMARI.SMAR015692-PA TCAST.TC000039-PA TCAST.TC000071-PA TCAST.TC000073-PA TCAST.TC001386-PA TCAST.TC001391-PA TCAST.TC001404-PA TCAST.TC001405-PA TCAST.TC001421-PA TCAST.TC001426-PA TCAST.TC001427-PA TCAST.TC001428-PA TCAST.TC001481-PA TCAST.TC001491-PA TCAST.TC001492-PA TCAST.TC001598-PA TCAST.TC001647-PA TCAST.TC001648-PA TCAST.TC001678-PA TCAST.TC001686-PA TCAST.TC001687-PA TCAST.TC001689-PA TCAST.TC001728-PA TCAST.TC001731-PA TCAST.TC001734-PA TCAST.TC001735-PA TCAST.TC001781-PA TCAST.TC001782-PA TCAST.TC001787-PA TCAST.TC001789-PA TCAST.TC001792-PA TCAST.TC001793-PA TCAST.TC001796-PA TCAST.TC001798-PA TCAST.TC001804-PA TCAST.TC001806-PA TCAST.TC001807-PA TCAST.TC001808-PA TCAST.TC001821-PA TCAST.TC001824-PA TCAST.TC001829-PA TCAST.TC001832-PA TCAST.TC001833-PA TCAST.TC001834-PA TCAST.TC001841-PA TCAST.TC001844-PA TCAST.TC001846-PA TCAST.TC001847-PA TCAST.TC001852-PA TCAST.TC001858-PA TCAST.TC001906-PA TCAST.TC001911-PA TCAST.TC001912-PA TCAST.TC001953-PA TCAST.TC001990-PA TCAST.TC002008-PA TCAST.TC002009-PA TCAST.TC002040-PA TCAST.TC002042-PA TCAST.TC002046-PA TCAST.TC002093-PA TCAST.TC002101-PA TCAST.TC002108-PA TCAST.TC002151-PA TCAST.TC002160-PA TCAST.TC002186-PA TCAST.TC002212-PA TCAST.TC002213-PA TCAST.TC002229-PA TCAST.TC002234-PA TCAST.TC002266-PA TCAST.TC002267-PA TCAST.TC002284-PA TCAST.TC002320-PA TCAST.TC002321-PA TCAST.TC002322-PA TCAST.TC002326-PA TCAST.TC002327-PA TCAST.TC002329-PA TCAST.TC002383-PA TCAST.TC002443-PA TCAST.TC002533-PA TCAST.TC002639-PA TCAST.TC002640-PA TCAST.TC002641-PA TCAST.TC002642-PA TCAST.TC002657-PA TCAST.TC002946-PA TCAST.TC003324-PA TCAST.TC003635-PA TCAST.TC003738-PA TCAST.TC004029-PA TCAST.TC004043-PA TCAST.TC004044-PA TCAST.TC004045-PA TCAST.TC004047-PA TCAST.TC004048-PA TCAST.TC004049-PA TCAST.TC004077-PA TCAST.TC004089-PA TCAST.TC004090-PA TCAST.TC004091-PA TCAST.TC004164-PA TCAST.TC004167-PA TCAST.TC004178-PA TCAST.TC004180-PA TCAST.TC004184-PA TCAST.TC004186-PA TCAST.TC004192-PA TCAST.TC004193-PA TCAST.TC004194-PA TCAST.TC004195-PA TCAST.TC004196-PA TCAST.TC004209-PA TCAST.TC004249-PA TCAST.TC004255-PA TCAST.TC004256-PA TCAST.TC004268-PA TCAST.TC004271-PA TCAST.TC004276-PA TCAST.TC004277-PA TCAST.TC004350-PA TCAST.TC004351-PA TCAST.TC004353-PA TCAST.TC004412-PA TCAST.TC004995-PA TCAST.TC005014-PA TCAST.TC005015-PA TCAST.TC005016-PA TCAST.TC005018-PA TCAST.TC005019-PA TCAST.TC005021-PA TCAST.TC005025-PA TCAST.TC005028-PA TCAST.TC005031-PA TCAST.TC005032-PA TCAST.TC005033-PA TCAST.TC005040-PA TCAST.TC005045-PA TCAST.TC005079-PA TCAST.TC005148-PA TCAST.TC005153-PA TCAST.TC005154-PA TCAST.TC005157-PA TCAST.TC005158-PA TCAST.TC005159-PA TCAST.TC005160-PA TCAST.TC005194-PA TCAST.TC005195-PA TCAST.TC005199-PA TCAST.TC005203-PA TCAST.TC005242-PA TCAST.TC005243-PA TCAST.TC005252-PA TCAST.TC005255-PA TCAST.TC005258-PA TCAST.TC005265-PA TCAST.TC005266-PA TCAST.TC005267-PA TCAST.TC005268-PA TCAST.TC005269-PA TCAST.TC005270-PA TCAST.TC005271-PA TCAST.TC005272-PA TCAST.TC005273-PA TCAST.TC005298-PA TCAST.TC005299-PA TCAST.TC005301-PA TCAST.TC006081-PA TCAST.TC006830-PA TCAST.TC006847-PA TCAST.TC006848-PA TCAST.TC006861-PA TCAST.TC006863-PA TCAST.TC006867-PA TCAST.TC006868-PA TCAST.TC006869-PA TCAST.TC006870-PA TCAST.TC006871-PA TCAST.TC006889-PA TCAST.TC006898-PA TCAST.TC006906-PA TCAST.TC006913-PA TCAST.TC006923-PA TCAST.TC006931-PA TCAST.TC006943-PA TCAST.TC006944-PA TCAST.TC006946-PA TCAST.TC006955-PA TCAST.TC006965-PA TCAST.TC006968-PA TCAST.TC006998-PA TCAST.TC007003-PA TCAST.TC007542-PA TCAST.TC007543-PA TCAST.TC007544-PA TCAST.TC007545-PA TCAST.TC007546-PA TCAST.TC007547-PA TCAST.TC007548-PA TCAST.TC007549-PA TCAST.TC007550-PA TCAST.TC007551-PA TCAST.TC007552-PA TCAST.TC007553-PA TCAST.TC007800-PA TCAST.TC008019-PA TCAST.TC008335-PA TCAST.TC008490-PA TCAST.TC008491-PA TCAST.TC008492-PA TCAST.TC008493-PA TCAST.TC008494-PA TCAST.TC008495-PA TCAST.TC008499-PA TCAST.TC008544-PA TCAST.TC008545-PA TCAST.TC008546-PA TCAST.TC008561-PA TCAST.TC008562-PA TCAST.TC008581-PA TCAST.TC008582-PA TCAST.TC008583-PA TCAST.TC008722-PA TCAST.TC008736-PA TCAST.TC008809-PA TCAST.TC008826-PA TCAST.TC009271-PA TCAST.TC009348-PA TCAST.TC009349-PA TCAST.TC009399-PA TCAST.TC009400-PA TCAST.TC009401-PA TCAST.TC009402-PA TCAST.TC009403-PA TCAST.TC009497-PA TCAST.TC010090-PA TCAST.TC010206-PA TCAST.TC010212-PA TCAST.TC010215-PA TCAST.TC010216-PA TCAST.TC010223-PA TCAST.TC010224-PA TCAST.TC010226-PA TCAST.TC010248-PA TCAST.TC010249-PA TCAST.TC010259-PA TCAST.TC010280-PA TCAST.TC010281-PA TCAST.TC010314-PA TCAST.TC010509-PA TCAST.TC010553-PA TCAST.TC010554-PA TCAST.TC010574-PA TCAST.TC010620-PA TCAST.TC010688-PA TCAST.TC010689-PA TCAST.TC010690-PA TCAST.TC010691-PA TCAST.TC010695-PA TCAST.TC010696-PA TCAST.TC010700-PA TCAST.TC010707-PA TCAST.TC010720-PA TCAST.TC010721-PA TCAST.TC010723-PA TCAST.TC010736-PA TCAST.TC010738-PA TCAST.TC010985-PA TCAST.TC010986-PA TCAST.TC010998-PA TCAST.TC011220-PA TCAST.TC011269-PA TCAST.TC011271-PA TCAST.TC011272-PA TCAST.TC011488-PA TCAST.TC011489-PA TCAST.TC011569-PA TCAST.TC011573-PA TCAST.TC011579-PA TCAST.TC011580-PA TCAST.TC011585-PA TCAST.TC011592-PA TCAST.TC011595-PA TCAST.TC011789-PA TCAST.TC011790-PA TCAST.TC011921-PA TCAST.TC012946-PA TCAST.TC012949-PA TCAST.TC012950-PA TCAST.TC012951-PA TCAST.TC012952-PA TCAST.TC012968-PA TCAST.TC012971-PA TCAST.TC012972-PA TCAST.TC012973-PA TCAST.TC012974-PA TCAST.TC012975-PA TCAST.TC012984-PA TCAST.TC013031-PA TCAST.TC014290-PA TCAST.TC014831-PA TCAST.TC014840-PA TCAST.TC014851-PA TCAST.TC014852-PA TCAST.TC014853-PA TCAST.TC014931-PA TCAST.TC015149-PA TCAST.TC015227-PA TCAST.TC015630-PA TCAST.TC015847-PA TCAST.TC015861-PA TCAST.TC015862-PA TCAST.TC015868-PA TCAST.TC015869-PA TCAST.TC015883-PA TCAST.TC015885-PA TCAST.TC015886-PA TCAST.TC015961-PA TCAST.TC015998-PA TCAST.TC016000-PA TCAST.TC016001-PA TCAST.TC016002-PA TCAST.TC016027-PA TCAST.TC016028-PA TCAST.TC016046-PA TCAST.TC016047-PA TCAST.TC016048-PA TCAST.TC016049-PA TCAST.TC016075-PA TCAST.TC016077-PA TCAST.TC016078-PA TCAST.TC016096-PA TCAST.TC016100-PA TCAST.TC016117-PA TCAST.TC016129-PA TCAST.TC016130-PA TCAST.TC016131-PA TCAST.TC016148-PA TCAST.TC016153-PA TCAST.TC016159-PA TCAST.TC016160-PA TCAST.TC016174-PA TCAST.TC016175-PA TCAST.TC016177-PA TCAST.TC016178-PA TCAST.TC016186-PA TCAST.TC016187-PA TCAST.TC016188-PA TCAST.TC016189-PA TCAST.TC016246-PA TCAST.TC016328-PA TCAST.TC016329-PA TCAST.TC016332-PA TCAST.TC016388-PA TMURI.TMUE_s0001019100 TMURI.TMUE_s0001019300 TMURI.TMUE_s0001019400 TMURI.TMUE_s0001027200 TMURI.TMUE_s0002008400 TMURI.TMUE_s0002021600 TMURI.TMUE_s0003001200 TMURI.TMUE_s0003001600 TMURI.TMUE_s0003010700 TMURI.TMUE_s0003013800 TMURI.TMUE_s0004016600 TMURI.TMUE_s0005004900 TMURI.TMUE_s0005017200 TMURI.TMUE_s0006002400 TMURI.TMUE_s0006002700 TMURI.TMUE_s0006002900 TMURI.TMUE_s0006003300 TMURI.TMUE_s0006005100 TMURI.TMUE_s0006005200 TMURI.TMUE_s0006005900 TMURI.TMUE_s0006006100 TMURI.TMUE_s0006012200 TMURI.TMUE_s0008004500 TMURI.TMUE_s0008006900 TMURI.TMUE_s0008009200 TMURI.TMUE_s0008015000 TMURI.TMUE_s0008017700 TMURI.TMUE_s0009017100 TMURI.TMUE_s0010006500 TMURI.TMUE_s0010008600 TMURI.TMUE_s0011000500 TMURI.TMUE_s0011005300 TMURI.TMUE_s0012011850 TMURI.TMUE_s0012013000 TMURI.TMUE_s0013001400 TMURI.TMUE_s0013001500 TMURI.TMUE_s0014009500 TMURI.TMUE_s0014012200 TMURI.TMUE_s0015000100 TMURI.TMUE_s0015000300 TMURI.TMUE_s0015012700 TMURI.TMUE_s0016006100 TMURI.TMUE_s0017000800 TMURI.TMUE_s0017001200 TMURI.TMUE_s0017002700 TMURI.TMUE_s0017003200 TMURI.TMUE_s0017003300 TMURI.TMUE_s0017006800 TMURI.TMUE_s0017006900 TMURI.TMUE_s0017007300 TMURI.TMUE_s0017007700 TMURI.TMUE_s0017007800 TMURI.TMUE_s0018000400 TMURI.TMUE_s0018008100 TMURI.TMUE_s0018009400 TMURI.TMUE_s0019003900 TMURI.TMUE_s0020001100 TMURI.TMUE_s0020001200 TMURI.TMUE_s0020001300 TMURI.TMUE_s0020004200 TMURI.TMUE_s0021005800 TMURI.TMUE_s0021010800 TMURI.TMUE_s0023007400 TMURI.TMUE_s0024001000 TMURI.TMUE_s0024006700 TMURI.TMUE_s0024007300 TMURI.TMUE_s0024007400 TMURI.TMUE_s0025002100 TMURI.TMUE_s0025008300 TMURI.TMUE_s0026000800 TMURI.TMUE_s0026007100 TMURI.TMUE_s0027002100 TMURI.TMUE_s0027008200 TMURI.TMUE_s0028002000 TMURI.TMUE_s0029003000 TMURI.TMUE_s0030001600 TMURI.TMUE_s0031006700 TMURI.TMUE_s0031006800 TMURI.TMUE_s0031007100 TMURI.TMUE_s0032006700 TMURI.TMUE_s0033000200 TMURI.TMUE_s0033006500 TMURI.TMUE_s0034003100 TMURI.TMUE_s0034003200 TMURI.TMUE_s0034006500 TMURI.TMUE_s0034008300 TMURI.TMUE_s0035006500 TMURI.TMUE_s0036007000 TMURI.TMUE_s0036007300 TMURI.TMUE_s0037000600 TMURI.TMUE_s0037004000 TMURI.TMUE_s0037006500 TMURI.TMUE_s0037006800 TMURI.TMUE_s0038004300 TMURI.TMUE_s0038004900 TMURI.TMUE_s0039000500 TMURI.TMUE_s0039003100 TMURI.TMUE_s0039006900 TMURI.TMUE_s0039007000 TMURI.TMUE_s0039007400 TMURI.TMUE_s0039007500 TMURI.TMUE_s0040006300 TMURI.TMUE_s0040006800 TMURI.TMUE_s0040006900 TMURI.TMUE_s0041006600 TMURI.TMUE_s0041007500 TMURI.TMUE_s0043000100 TMURI.TMUE_s0043002150 TMURI.TMUE_s0044001900 TMURI.TMUE_s0044004100 TMURI.TMUE_s0045002200 TMURI.TMUE_s0046002900 TMURI.TMUE_s0046005100 TMURI.TMUE_s0047001100 TMURI.TMUE_s0048003300 TMURI.TMUE_s0049000300 TMURI.TMUE_s0051000300 TMURI.TMUE_s0051000700 TMURI.TMUE_s0051001200 TMURI.TMUE_s0051001300 TMURI.TMUE_s0056004100 TMURI.TMUE_s0057009200 TMURI.TMUE_s0057009300 TMURI.TMUE_s0059001500 TMURI.TMUE_s0062001200 TMURI.TMUE_s0062001500 TMURI.TMUE_s0062001600 TMURI.TMUE_s0065000600 TMURI.TMUE_s0065003700 TMURI.TMUE_s0066003900 TMURI.TMUE_s0066005000 TMURI.TMUE_s0067002400 TMURI.TMUE_s0067003400 TMURI.TMUE_s0067003500 TMURI.TMUE_s0067004200 TMURI.TMUE_s0070003000 TMURI.TMUE_s0072000500 TMURI.TMUE_s0074002900 TMURI.TMUE_s0074003000 TMURI.TMUE_s0074003300 TMURI.TMUE_s0074003800 TMURI.TMUE_s0074004100 TMURI.TMUE_s0076002900 TMURI.TMUE_s0078004100 TMURI.TMUE_s0080001600 TMURI.TMUE_s0080001700 TMURI.TMUE_s0083000400 TMURI.TMUE_s0084001600 TMURI.TMUE_s0084002600 TMURI.TMUE_s0085003600 TMURI.TMUE_s0086003100 TMURI.TMUE_s0088004100 TMURI.TMUE_s0092000100 TMURI.TMUE_s0094000600 TMURI.TMUE_s0097001300 TMURI.TMUE_s0099000900 TMURI.TMUE_s0100000700 TMURI.TMUE_s0100003400 TMURI.TMUE_s0100003500 TMURI.TMUE_s0101003300 TMURI.TMUE_s0102003200 TMURI.TMUE_s0104001400 TMURI.TMUE_s0107000800 TMURI.TMUE_s0107001200 TMURI.TMUE_s0108000900 TMURI.TMUE_s0108001000 TMURI.TMUE_s0108001500 TMURI.TMUE_s0108001800 TMURI.TMUE_s0109000500 TMURI.TMUE_s0109001100 TMURI.TMUE_s0111000400 TMURI.TMUE_s0114001100 TMURI.TMUE_s0120003200 TMURI.TMUE_s0121000100 TMURI.TMUE_s0122000200 TMURI.TMUE_s0122000900 TMURI.TMUE_s0122001000 TMURI.TMUE_s0126000300 TMURI.TMUE_s0128001500 TMURI.TMUE_s0128001700 TMURI.TMUE_s0129000400 TMURI.TMUE_s0129001800 TMURI.TMUE_s0131000200 TMURI.TMUE_s0132002800 TMURI.TMUE_s0135000100 TMURI.TMUE_s0136000200 TMURI.TMUE_s0141001000 TMURI.TMUE_s0141002300 TMURI.TMUE_s0141002400 TMURI.TMUE_s0141002900 TMURI.TMUE_s0141003400 TMURI.TMUE_s0142001500 TMURI.TMUE_s0142002300 TMURI.TMUE_s0144001200 TMURI.TMUE_s0144001300 TMURI.TMUE_s0144002800 TMURI.TMUE_s0145001100 TMURI.TMUE_s0145002100 TMURI.TMUE_s0145002200 TMURI.TMUE_s0145002800 TMURI.TMUE_s0146000100 TMURI.TMUE_s0146000200 TMURI.TMUE_s0153000100 TMURI.TMUE_s0153001400 TMURI.TMUE_s0153001900 TMURI.TMUE_s0159001900 TMURI.TMUE_s0160001700 TMURI.TMUE_s0162000800 TMURI.TMUE_s0163001000 TMURI.TMUE_s0165000800 TMURI.TMUE_s0168000900 TMURI.TMUE_s0168001700 TMURI.TMUE_s0168002700 TMURI.TMUE_s0168003100 TMURI.TMUE_s0170000400 TMURI.TMUE_s0171000400 TMURI.TMUE_s0172000400 TMURI.TMUE_s0172001100 TMURI.TMUE_s0175000400 TMURI.TMUE_s0175000500 TMURI.TMUE_s0175000600 TMURI.TMUE_s0175001600 TMURI.TMUE_s0177001100 TMURI.TMUE_s0180000400 TMURI.TMUE_s0190001000 TMURI.TMUE_s0192000300 TMURI.TMUE_s0192000700 TMURI.TMUE_s0197000100 TMURI.TMUE_s0200000400 TMURI.TMUE_s0200000500 TMURI.TMUE_s0205001900 TMURI.TMUE_s0205002000 TMURI.TMUE_s0205002200 TMURI.TMUE_s0206000100 TMURI.TMUE_s0209000200 TMURI.TMUE_s0219000200 TMURI.TMUE_s0221000600 TMURI.TMUE_s0228000200 TMURI.TMUE_s0228000700 TMURI.TMUE_s0231000200 TMURI.TMUE_s0231000300 TMURI.TMUE_s0232001300 TMURI.TMUE_s0240000600 TMURI.TMUE_s0241001400 TMURI.TMUE_s0244000500 TMURI.TMUE_s0248000400 TMURI.TMUE_s0249000600 TMURI.TMUE_s0250001100 TMURI.TMUE_s0257000400 TMURI.TMUE_s0258000800 TMURI.TMUE_s0258000900 TMURI.TMUE_s0272000600 TMURI.TMUE_s0281000300 TMURI.TMUE_s0289000600 TMURI.TMUE_s0303000500 TMURI.TMUE_s0303000800 TMURI.TMUE_s0319000300 TMURI.TMUE_s0321000300 TMURI.TMUE_s0321000800 TMURI.TMUE_s0324000500 TMURI.TMUE_s0330000200 TMURI.TMUE_s0330000300 TMURI.TMUE_s0335000200 TMURI.TMUE_s0339000100 TMURI.TMUE_s0339000200 TMURI.TMUE_s0356000500 TMURI.TMUE_s0356000600 TMURI.TMUE_s0361000100 TMURI.TMUE_s0393000500 TMURI.TMUE_s0403000100 TMURI.TMUE_s0404000100 TMURI.TMUE_s0404000200 TMURI.TMUE_s0417000100 TMURI.TMUE_s0510000200 TMURI.TMUE_s0525000200 TMURI.TMUE_s0536000100 TMURI.TMUE_s0576000100 TMURI.TMUE_s0595000100 TMURI.TMUE_s0604000100 TMURI.TMUE_s0605000100 TMURI.TMUE_s0626000100 TMURI.TMUE_s1044000100 TMURI.TMUE_s1228000100 TMURI.TMUE_s1252000100 TMURI.TMUE_s1261000100 TMURI.TMUE_s1358000100 TMURI.TMUE_s1471000100 TMURI.TMUE_s1474000100 TSPIR.EFV46229 TSPIR.EFV46279 TSPIR.EFV46296 TSPIR.EFV46298 TSPIR.EFV46317 TSPIR.EFV46320 TSPIR.EFV46324 TSPIR.EFV46336 TSPIR.EFV46337 TSPIR.EFV46352 TSPIR.EFV46470 TSPIR.EFV46472 TSPIR.EFV46476 TSPIR.EFV46627 TSPIR.EFV46628 TSPIR.EFV46753 TSPIR.EFV46799 TSPIR.EFV47022 TSPIR.EFV47055 TSPIR.EFV47155 TSPIR.EFV47225 TSPIR.EFV47236 TSPIR.EFV47262 TSPIR.EFV47273 TSPIR.EFV47429 TSPIR.EFV47438 TSPIR.EFV47639 TSPIR.EFV47771 TSPIR.EFV47927 TSPIR.EFV47962 TSPIR.EFV48112 TSPIR.EFV48306 TSPIR.EFV48307 TSPIR.EFV48311 TSPIR.EFV48364 TSPIR.EFV48501 TSPIR.EFV48578 TSPIR.EFV48588 TSPIR.EFV48610 TSPIR.EFV48651 TSPIR.EFV48726 TSPIR.EFV48727 TSPIR.EFV48728 TSPIR.EFV48729 TSPIR.EFV48872 TSPIR.EFV49397 TSPIR.EFV49398 TSPIR.EFV49406 TSPIR.EFV49549 TSPIR.EFV49662 TSPIR.EFV49663 TSPIR.EFV49846 TSPIR.EFV49864 TSPIR.EFV49892 TSPIR.EFV49910 TSPIR.EFV50002 TSPIR.EFV50036 TSPIR.EFV50037 TSPIR.EFV50039 TSPIR.EFV50040 TSPIR.EFV50041 TSPIR.EFV50042 TSPIR.EFV50104 TSPIR.EFV50172 TSPIR.EFV50173 TSPIR.EFV50174 TSPIR.EFV50183 TSPIR.EFV50207 TSPIR.EFV50379 TSPIR.EFV50381 TSPIR.EFV50382 TSPIR.EFV50383 TSPIR.EFV50429 TSPIR.EFV50444 TSPIR.EFV50485 TSPIR.EFV50486 TSPIR.EFV50581 TSPIR.EFV50613 TSPIR.EFV50673 TSPIR.EFV50675 TSPIR.EFV50693 TSPIR.EFV50694 TSPIR.EFV50696 TSPIR.EFV50714 TSPIR.EFV50736 TSPIR.EFV50764 TSPIR.EFV50782 TSPIR.EFV50784 TSPIR.EFV50811 TSPIR.EFV50812 TSPIR.EFV50902 TSPIR.EFV50903 TSPIR.EFV50909 TSPIR.EFV50910 TSPIR.EFV50929 TSPIR.EFV51000 TSPIR.EFV51001 TSPIR.EFV51013 TSPIR.EFV51014 TSPIR.EFV51087 TSPIR.EFV51169 TSPIR.EFV51170 TSPIR.EFV51185 TSPIR.EFV51186 TSPIR.EFV51204 TSPIR.EFV51211 TSPIR.EFV51213 TSPIR.EFV51230 TSPIR.EFV51231 TSPIR.EFV51232 TSPIR.EFV51237 TSPIR.EFV51242 TSPIR.EFV51243 TSPIR.EFV51244 TSPIR.EFV51245 TSPIR.EFV51246 TSPIR.EFV51278 TSPIR.EFV51291 TSPIR.EFV51301 TSPIR.EFV51316 TSPIR.EFV51318 TSPIR.EFV51319 TSPIR.EFV51329 TSPIR.EFV51330 TSPIR.EFV51331 TSPIR.EFV51345 TSPIR.EFV51346 TSPIR.EFV51396 TSPIR.EFV51460 TSPIR.EFV51461 TSPIR.EFV51499 TSPIR.EFV51520 TSPIR.EFV51554 TSPIR.EFV51681 TSPIR.EFV51863 TSPIR.EFV51959 TSPIR.EFV51967 TSPIR.EFV53073 TSPIR.EFV53219 TSPIR.EFV53332 TSPIR.EFV53333 TSPIR.EFV53360 TSPIR.EFV53361 TSPIR.EFV53819 TSPIR.EFV53820 TSPIR.EFV54735 TSPIR.EFV55089 TSPIR.EFV56160 TSPIR.EFV56214 TSPIR.EFV56258 TSPIR.EFV56259 TSPIR.EFV56388 TSPIR.EFV56442 TSPIR.EFV56517 TSPIR.EFV56541 TSPIR.EFV56557 TSPIR.EFV56631 TSPIR.EFV56632 TSPIR.EFV56727 TSPIR.EFV56853 TSPIR.EFV57030 TSPIR.EFV57055 TSPIR.EFV57121 TSPIR.EFV57122 TSPIR.EFV57123 TSPIR.EFV57157 TSPIR.EFV57246 TSPIR.EFV57309 TSPIR.EFV57478 TSPIR.EFV57517 TSPIR.EFV57620 TSPIR.EFV57660 TSPIR.EFV57882 TSPIR.EFV57883 TSPIR.EFV57954 TSPIR.EFV57955 TSPIR.EFV58060 TSPIR.EFV58206 TSPIR.EFV58207 TSPIR.EFV58337 TSPIR.EFV58338 TSPIR.EFV58364 TSPIR.EFV58365 TSPIR.EFV58380 TSPIR.EFV58450 TSPIR.EFV58600 TSPIR.EFV58618 TSPIR.EFV58910 TSPIR.EFV58990 TSPIR.EFV58991 TSPIR.EFV59344 TSPIR.EFV59348 TSPIR.EFV59367 TSPIR.EFV60342 TSPIR.EFV60572 TSPIR.EFV60738 TSPIR.EFV61634 TSPIR.EFV61640 TSPIR.EFV61757 TSPIR.EFV61764 TSPIR.EFV61911 TSPIR.EFV61914 TSPIR.EFV61919 TSPIR.EFV61959 TSPIR.EFV62061 TSPIR.EFV62253 TSPIR.EFV62274 TSPIR.EFV62319 TSPIR.EFV62344 TSPIR.EFV62345 TSPIR.EFV62347 TSPIR.EFV62382 TSPIR.EFV62387 TSPIR.EFV62470 TSPIR.EFV62521 TURTI.tetur01g00210.1 TURTI.tetur01g07400.1 TURTI.tetur01g11590.1 TURTI.tetur01g16401.1 TURTI.tetur01g16994.1 TURTI.tetur01g17004.1 TURTI.tetur01g17034.1 TURTI.tetur01g17054.1 TURTI.tetur01g17074.1 TURTI.tetur01g17094.1 TURTI.tetur01g17104.1 TURTI.tetur01g17114.1 TURTI.tetur01g17154.1 TURTI.tetur01g17234.1 TURTI.tetur01g17244.1 TURTI.tetur01g17254.1 TURTI.tetur01g17264.1 TURTI.tetur02g15405.1 TURTI.tetur02g15415.1 TURTI.tetur02g15425.1 TURTI.tetur02g15465.1 TURTI.tetur02g15545.1 TURTI.tetur02g15565.1 TURTI.tetur02g15575.1 TURTI.tetur03g10187.1 TURTI.tetur03g10237.1 TURTI.tetur03g10247.1 TURTI.tetur03g10357.1 TURTI.tetur03g10367.1 TURTI.tetur04g08960.1 TURTI.tetur04g09669.1 TURTI.tetur04g09679.1 TURTI.tetur05g00580.1 TURTI.tetur05g09445.1 TURTI.tetur05g09455.1 TURTI.tetur05g09465.1 TURTI.tetur05g09495.1 TURTI.tetur05g09505.1 TURTI.tetur05g09555.1 TURTI.tetur06g06160.1 TURTI.tetur06g06833.1 TURTI.tetur06g06843.1 TURTI.tetur06g06853.1 TURTI.tetur06g06863.1 TURTI.tetur06g06913.1 TURTI.tetur06g06923.1 TURTI.tetur06g06933.1 TURTI.tetur06g06963.1 TURTI.tetur06g06973.1 TURTI.tetur07g08249.1 TURTI.tetur07g08259.1 TURTI.tetur08g08412.1 TURTI.tetur08g08452.1 TURTI.tetur08g08462.1 TURTI.tetur08g08472.1 TURTI.tetur08g08482.1 TURTI.tetur09g03510.1 TURTI.tetur09g03700.1 TURTI.tetur09g04440.1 TURTI.tetur09g07570.1 TURTI.tetur102g00020.1 TURTI.tetur105g00040.1 TURTI.tetur10g05864.1 TURTI.tetur112g00020.1 TURTI.tetur117g00030.1 TURTI.tetur117g00040.1 TURTI.tetur117g00050.1 TURTI.tetur11g00010.1 TURTI.tetur11g06482.1 TURTI.tetur11g06492.1 TURTI.tetur12g04956.1 TURTI.tetur12g04966.1 TURTI.tetur12g04976.1 TURTI.tetur12g05026.1 TURTI.tetur13g04916.1 TURTI.tetur13g04926.1 TURTI.tetur13g04946.1 TURTI.tetur158g00020.1 TURTI.tetur15g04137.1 TURTI.tetur16g04209.1 TURTI.tetur17g04302.1 TURTI.tetur18g03915.1 TURTI.tetur18g03925.1 TURTI.tetur18g03945.1 TURTI.tetur193g00040.1 TURTI.tetur19g00380.1 TURTI.tetur19g03512.1 TURTI.tetur19g03552.1 TURTI.tetur212g00030.1 TURTI.tetur212g00040.1 TURTI.tetur21g03453.1 TURTI.tetur21g03463.1 TURTI.tetur22g03083.1 TURTI.tetur23g00660.1 TURTI.tetur25g01350.1 TURTI.tetur26g02883.1 TURTI.tetur28g02701.1 TURTI.tetur28g02711.1 TURTI.tetur28g02721.1 TURTI.tetur28g02731.1 TURTI.tetur30g02509.1 TURTI.tetur30g02539.1 TURTI.tetur31g02062.1 TURTI.tetur32g02367.1 TURTI.tetur33g01731.1 TURTI.tetur35g01686.1 TURTI.tetur36g01363.1 TURTI.tetur39g00831.1 TURTI.tetur406g00020.1 TURTI.tetur40g00412.1 TURTI.tetur47g00200.1 TURTI.tetur48g00140.1 TURTI.tetur58g00130.1 TURTI.tetur58g00140.1 TURTI.tetur59g00110.1 TURTI.tetur59g00120.1 TURTI.tetur60g00090.1 TURTI.tetur61g00050.1 TURTI.tetur67g00020.1 TURTI.tetur70g00010.1 TURTI.tetur74g00040.1 TURTI.tetur81g00020.1
[truncated: 11,252,468 more chars]
