# Supplementary material for: Comparative genomics of the tardigrades Hypsibius dujardini and Ramazzottius varieornatus
Source: PLoS Biol. 2017 Jul 27;15(7):e2002266. doi: 10.1371/journal.pbio.2002266 (PMC5531438; doi:10.1371/journal.pbio.2002266)
Supplement: S10 Data — This file, a tarred and gzipped archive, contains the outputs from OrthoFinder analyses conducted under different inflation values. (GZ) [file pbio.2002266.s027.tar.gz › S10_Data/nHd.Orthogroups.longest_isoforms.master.IV_1_5.txt]

OG0000000: AGAMB.AGAP000141-PA AGAMB.AGAP000507-PA AGAMB.AGAP000587-PA AGAMB.AGAP000779-PA AGAMB.AGAP001132-PA AGAMB.AGAP001258-PA AGAMB.AGAP001294-PA AGAMB.AGAP001525-PA AGAMB.AGAP001555-PA AGAMB.AGAP001781-PA AGAMB.AGAP002041-PA AGAMB.AGAP002162-PA AGAMB.AGAP002241-PA AGAMB.AGAP002433-PA AGAMB.AGAP002497-PA AGAMB.AGAP002610-PA AGAMB.AGAP002702-PA AGAMB.AGAP002705-PA AGAMB.AGAP002918-PA AGAMB.AGAP002993-PA AGAMB.AGAP003056-PA AGAMB.AGAP003111-PA AGAMB.AGAP003224-PA AGAMB.AGAP003364-PA AGAMB.AGAP003920-PA AGAMB.AGAP003922-PA AGAMB.AGAP003990-PA AGAMB.AGAP003991-PA AGAMB.AGAP004060-PA AGAMB.AGAP004269-PA AGAMB.AGAP004331-PA AGAMB.AGAP004651-PA AGAMB.AGAP004667-PA AGAMB.AGAP004714-PA AGAMB.AGAP005135-PA AGAMB.AGAP005659-PA AGAMB.AGAP005938-PA AGAMB.AGAP005978-PA AGAMB.AGAP006592-PA AGAMB.AGAP006701-PB AGAMB.AGAP007389-PA AGAMB.AGAP007804-PA AGAMB.AGAP007883-PA AGAMB.AGAP007915-PA AGAMB.AGAP008230-PA AGAMB.AGAP008232-PA AGAMB.AGAP008340-PA AGAMB.AGAP008430-PA AGAMB.AGAP008616-PA AGAMB.AGAP008692-PA AGAMB.AGAP008796-PA AGAMB.AGAP008845-PA AGAMB.AGAP008901-PA AGAMB.AGAP008984-PA AGAMB.AGAP009010-PA AGAMB.AGAP009068-PA AGAMB.AGAP009069-PA AGAMB.AGAP009120-PA AGAMB.AGAP009130-PA AGAMB.AGAP009286-PA AGAMB.AGAP009406-PA AGAMB.AGAP009482-PA AGAMB.AGAP009483-PA AGAMB.AGAP009542-PA AGAMB.AGAP009566-PA AGAMB.AGAP009662-PA AGAMB.AGAP009699-PA AGAMB.AGAP009994-PA AGAMB.AGAP010009-PA AGAMB.AGAP010340-PA AGAMB.AGAP010500-PA AGAMB.AGAP010593-PA AGAMB.AGAP010684-PA AGAMB.AGAP010732-PA AGAMB.AGAP010751-PA AGAMB.AGAP010882-PA AGAMB.AGAP010926-PA AGAMB.AGAP010979-PA AGAMB.AGAP010981-PA AGAMB.AGAP011087-PA AGAMB.AGAP011181-PA AGAMB.AGAP011256-PA AGAMB.AGAP011262-PA AGAMB.AGAP011407-PA AGAMB.AGAP011485-PA AGAMB.AGAP011566-PA AGAMB.AGAP011655-PA AGAMB.AGAP011759-PA AGAMB.AGAP011877-PA AGAMB.AGAP011963-PA AGAMB.AGAP012110-PA AGAMB.AGAP012410-PA AGAMB.AGAP012594-PA AGAMB.AGAP012598-PA AGAMB.AGAP012950-PA AGAMB.AGAP013246-PA AGAMB.AGAP013528-PA AGAMB.AGAP013536-PA AGAMB.AGAP013753-PA AGAMB.AGAP027987-PA AGAMB.AGAP028174-PA AGAMB.AGAP028524-PA AGAMB.AGAP028589-PA AGAMB.AGAP028608-PA AGAMB.AGAP028642-PA AMELL.GB40142-PA AMELL.GB40147-PA AMELL.GB40495-PA AMELL.GB40562-PA AMELL.GB41239-PA AMELL.GB41391-PA AMELL.GB41419-PA AMELL.GB41483-PA AMELL.GB42012-PA AMELL.GB42013-PA AMELL.GB42660-PA AMELL.GB43022-PA AMELL.GB43080-PA AMELL.GB43149-PA AMELL.GB43258-PA AMELL.GB43378-PA AMELL.GB43687-PA AMELL.GB43809-PA AMELL.GB44010-PA AMELL.GB44387-PA AMELL.GB44418-PA AMELL.GB44535-PA AMELL.GB44646-PA AMELL.GB44656-PA AMELL.GB44745-PA AMELL.GB45133-PA AMELL.GB45427-PA AMELL.GB45532-PA AMELL.GB45593-PA AMELL.GB45817-PA AMELL.GB45949-PA AMELL.GB46650-PA AMELL.GB46651-PA AMELL.GB47065-PA AMELL.GB47096-PA AMELL.GB47194-PA AMELL.GB47964-PA AMELL.GB48464-PA AMELL.GB48486-PA AMELL.GB48619-PA AMELL.GB48620-PA AMELL.GB48806-PA AMELL.GB48890-PA AMELL.GB49050-PA AMELL.GB49500-PA AMELL.GB50380-PA AMELL.GB50381-PA AMELL.GB50382-PA AMELL.GB50388-PA AMELL.GB50426-PA AMELL.GB50491-PA AMELL.GB51060-PA AMELL.GB52047-PA AMELL.GB52303-PA AMELL.GB52307-PA AMELL.GB52523-PA AMELL.GB52852-PA AMELL.GB52937-PA AMELL.GB53378-PA AMELL.GB53486-PA AMELL.GB53490-PA AMELL.GB53688-PA AMELL.GB53689-PA AMELL.GB53737-PA AMELL.GB54040-PA AMELL.GB54207-PA AMELL.GB54267-PA AMELL.GB54568-PA AMELL.GB54650-PA AMELL.GB55278-PA AMELL.GB55504-PA APISU.ACYPI000155-PA APISU.ACYPI000213-PA APISU.ACYPI000261-PA APISU.ACYPI000309-PA APISU.ACYPI000338-PA APISU.ACYPI000425-PA APISU.ACYPI000462-PA APISU.ACYPI000587-PA APISU.ACYPI000598-PA APISU.ACYPI000815-PA APISU.ACYPI000849-PA APISU.ACYPI001074-PA APISU.ACYPI001156-PA APISU.ACYPI001200-PA APISU.ACYPI001370-PA APISU.ACYPI001525-PA APISU.ACYPI001558-PA APISU.ACYPI001675-PA APISU.ACYPI001722-PA APISU.ACYPI001733-PA APISU.ACYPI001773-PA APISU.ACYPI001809-PA APISU.ACYPI002096-PA APISU.ACYPI002188-PA APISU.ACYPI002189-PA APISU.ACYPI002266-PA APISU.ACYPI002473-PA APISU.ACYPI002509-PA APISU.ACYPI002565-PA APISU.ACYPI002808-PA APISU.ACYPI003040-PA APISU.ACYPI003086-PA APISU.ACYPI003332-PA APISU.ACYPI003339-PA APISU.ACYPI003370-PA APISU.ACYPI003386-PA APISU.ACYPI003441-PA APISU.ACYPI003505-PA APISU.ACYPI003605-PA APISU.ACYPI003640-PA APISU.ACYPI003717-PA APISU.ACYPI003777-PA APISU.ACYPI003829-PA APISU.ACYPI003840-PA APISU.ACYPI003914-PA APISU.ACYPI003922-PA APISU.ACYPI004190-PA APISU.ACYPI004228-PA APISU.ACYPI004310-PA APISU.ACYPI004379-PA APISU.ACYPI004497-PA APISU.ACYPI004681-PA APISU.ACYPI004730-PA APISU.ACYPI004834-PA APISU.ACYPI004853-PA APISU.ACYPI004881-PA APISU.ACYPI005115-PA APISU.ACYPI005153-PA APISU.ACYPI005405-PA APISU.ACYPI005618-PA APISU.ACYPI005718-PA APISU.ACYPI005827-PA APISU.ACYPI005836-PA APISU.ACYPI005857-PA APISU.ACYPI006056-PA APISU.ACYPI006073-PA APISU.ACYPI006236-PA APISU.ACYPI006252-PA APISU.ACYPI006532-PA APISU.ACYPI006665-PA APISU.ACYPI006689-PA APISU.ACYPI006697-PA APISU.ACYPI006747-PA APISU.ACYPI006795-PA APISU.ACYPI006895-PA APISU.ACYPI007072-PA APISU.ACYPI007119-PA APISU.ACYPI007155-PA APISU.ACYPI007319-PA APISU.ACYPI007403-PA APISU.ACYPI007448-PA APISU.ACYPI007523-PA APISU.ACYPI007562-PA APISU.ACYPI007597-PA APISU.ACYPI007607-PA APISU.ACYPI007819-PA APISU.ACYPI007855-PA APISU.ACYPI007881-PA APISU.ACYPI008148-PA APISU.ACYPI008250-PA APISU.ACYPI008256-PA APISU.ACYPI008407-PA APISU.ACYPI008472-PA APISU.ACYPI008486-PA APISU.ACYPI008619-PA APISU.ACYPI008715-PA APISU.ACYPI009217-PA APISU.ACYPI009226-PA APISU.ACYPI009365-PA APISU.ACYPI009396-PA APISU.ACYPI009402-PA APISU.ACYPI009452-PA APISU.ACYPI009499-PA APISU.ACYPI009649-PA APISU.ACYPI009693-PA APISU.ACYPI009751-PA APISU.ACYPI009830-PA APISU.ACYPI009986-PA APISU.ACYPI010184-PA APISU.ACYPI060806-PA APISU.ACYPI060992-PA APISU.ACYPI062177-PA APISU.ACYPI062304-PA APISU.ACYPI062528-PA APISU.ACYPI063363-PA APISU.ACYPI064139-PA APISU.ACYPI064804-PA APISU.ACYPI067027-PA APISU.ACYPI067687-PA APISU.ACYPI068043-PA APISU.ACYPI068452-PA APISU.ACYPI068454-PA APISU.ACYPI068528-PA APISU.ACYPI069358-PA APISU.ACYPI069457-PA APISU.ACYPI069551-PA APISU.ACYPI069630-PA APISU.ACYPI069793-PA APISU.ACYPI070219-PA APISU.ACYPI071157-PA APISU.ACYPI072292-PA APISU.ACYPI073833-PA APISU.ACYPI080277-PA APISU.ACYPI080292-PA APISU.ACYPI080348-PA APISU.ACYPI080945-PA APISU.ACYPI081105-PA APISU.ACYPI081231-PA APISU.ACYPI081838-PA APISU.ACYPI082043-PA APISU.ACYPI082550-PA APISU.ACYPI082661-PA APISU.ACYPI082749-PA APISU.ACYPI083740-PA APISU.ACYPI083791-PA APISU.ACYPI083994-PA APISU.ACYPI084703-PA APISU.ACYPI084712-PA APISU.ACYPI084867-PA APISU.ACYPI085417-PA APISU.ACYPI085941-PA APISU.ACYPI085966-PA APISU.ACYPI086000-PA APISU.ACYPI086135-PA APISU.ACYPI086752-PA APISU.ACYPI087257-PA APISU.ACYPI087697-PA APISU.ACYPI087718-PA APISU.ACYPI087809-PA APISU.ACYPI088025-PA APISU.ACYPI088039-PA APISU.ACYPI088173-PA APISU.ACYPI088323-PA APISU.ACYPI088371-PA APISU.ACYPI088455-PA APISU.ACYPI088572-PA APISU.ACYPI088981-PA APISU.ACYPI089045-PA APISU.ACYPI089248-PA APISU.ACYPI20115-PA APISU.ACYPI21021-PA APISU.ACYPI21387-PA APISU.ACYPI21540-PA APISU.ACYPI21672-PA APISU.ACYPI21843-PA APISU.ACYPI22594-PA APISU.ACYPI23359-PA APISU.ACYPI23448-PA APISU.ACYPI23901-PA APISU.ACYPI24261-PA APISU.ACYPI24493-PA APISU.ACYPI25870-PA APISU.ACYPI25965-PA APISU.ACYPI25969-PA APISU.ACYPI26040-PA APISU.ACYPI27093-PA APISU.ACYPI27094-PA APISU.ACYPI27498-PA APISU.ACYPI27759-PA APISU.ACYPI28155-PA APISU.ACYPI28192-PA APISU.ACYPI28193-PA APISU.ACYPI28271-PA APISU.ACYPI28272-PA APISU.ACYPI29290-PA APISU.ACYPI29722-PA APISU.ACYPI29807-PA APISU.ACYPI30412-PA APISU.ACYPI31442-PA APISU.ACYPI31839-PA APISU.ACYPI32087-PA APISU.ACYPI32429-PA APISU.ACYPI32474-PA APISU.ACYPI33619-PA APISU.ACYPI33899-PA APISU.ACYPI34762-PA APISU.ACYPI35511-PA APISU.ACYPI36100-PA APISU.ACYPI36333-PA APISU.ACYPI36370-PA APISU.ACYPI36431-PA APISU.ACYPI36490-PA APISU.ACYPI36710-PA APISU.ACYPI36797-PA APISU.ACYPI36808-PA APISU.ACYPI36873-PA APISU.ACYPI37462-PA APISU.ACYPI38255-PA APISU.ACYPI38498-PA APISU.ACYPI38874-PA APISU.ACYPI39302-PA APISU.ACYPI39623-PA APISU.ACYPI39690-PA APISU.ACYPI40192-PA APISU.ACYPI40862-PA APISU.ACYPI42350-PA APISU.ACYPI42426-PA APISU.ACYPI43122-PA APISU.ACYPI43225-PA APISU.ACYPI43237-PA APISU.ACYPI45161-PA APISU.ACYPI45166-PA APISU.ACYPI45925-PA APISU.ACYPI45981-PA APISU.ACYPI46560-PA APISU.ACYPI46884-PA APISU.ACYPI46928-PA APISU.ACYPI47084-PA APISU.ACYPI47125-PA APISU.ACYPI47565-PA APISU.ACYPI48389-PA APISU.ACYPI48735-PA APISU.ACYPI48793-PA APISU.ACYPI49020-PA APISU.ACYPI49132-PA APISU.ACYPI49734-PA APISU.ACYPI49735-PA APISU.ACYPI49783-PA APISU.ACYPI50316-PA APISU.ACYPI50317-PA APISU.ACYPI52139-PA APISU.ACYPI53064-PA APISU.ACYPI53104-PA APISU.ACYPI53914-PA APISU.ACYPI54521-PA APISU.ACYPI54601-PA APISU.ACYPI54945-PA APISU.ACYPI55106-PA APISU.ACYPI55157-PA APISU.ACYPI55233-PA APISU.ACYPI55499-PA APISU.ACYPI55958-PA APISU.ACYPI55968-PA APISU.ACYPI56069-PA ASUUM2.GS_00150 ASUUM2.GS_00358 ASUUM2.GS_00836 ASUUM2.GS_04237 ASUUM2.GS_04245 ASUUM2.GS_04415 ASUUM2.GS_04954 ASUUM2.GS_05638 ASUUM2.GS_05838 ASUUM2.GS_06438 ASUUM2.GS_07846 ASUUM2.GS_08114 ASUUM2.GS_08145 ASUUM2.GS_09741 ASUUM2.GS_09763 ASUUM2.GS_10180 ASUUM2.GS_11473 ASUUM2.GS_13297 ASUUM2.GS_14267 ASUUM2.GS_14725 ASUUM2.GS_15812 ASUUM2.GS_15977 ASUUM2.GS_17631 ASUUM2.GS_18410 ASUUM2.GS_19385 ASUUM2.GS_19976 ASUUM2.GS_21195 ASUUM2.GS_21510 ASUUM2.GS_23048 ASUUM2.GS_23850 BMALA.Bm10487 BMALA.Bm10628a BMALA.Bm10919 BMALA.Bm12747 BMALA.Bm12937b BMALA.Bm14237 BMALA.Bm176 BMALA.Bm2118 BMALA.Bm2124 BMALA.Bm264 BMALA.Bm3348 BMALA.Bm3354 BMALA.Bm3388 BMALA.Bm3574c BMALA.Bm3681c BMALA.Bm4183 BMALA.Bm5084 BMALA.Bm5307 BMALA.Bm5351a BMALA.Bm5402 BMALA.Bm6442 BMALA.Bm758 BMALA.Bm9460b BMALA.Bm9493c BXYLO.BXY_0017500.1 BXYLO.BXY_0112400.1 BXYLO.BXY_0186500.1 BXYLO.BXY_0278100.1 BXYLO.BXY_0383300.1 BXYLO.BXY_0464100.1 BXYLO.BXY_0481600.1 BXYLO.BXY_0509600.1 BXYLO.BXY_0573800.1 BXYLO.BXY_0576900.1 BXYLO.BXY_0642600.1 BXYLO.BXY_0680200.1 BXYLO.BXY_0695300.1 BXYLO.BXY_0744700.1 BXYLO.BXY_0770600.1 BXYLO.BXY_0772300.1 BXYLO.BXY_0772800.1 BXYLO.BXY_0884500.1 BXYLO.BXY_0953900.1 BXYLO.BXY_0956400.1 BXYLO.BXY_0992400.1 BXYLO.BXY_0993100.1 BXYLO.BXY_0997700.1 BXYLO.BXY_1270900.1 BXYLO.BXY_1436800.1 BXYLO.BXY_1602000.1 BXYLO.BXY_1612500.1 BXYLO.BXY_1726900.1 BXYLO.BXY_1743000.1 CELEG.B0310.2 CELEG.C03B8.4 CELEG.C09F5.3 CELEG.C09H6.1a CELEG.C10A4.8 CELEG.C27A12.2 CELEG.C27A12.3 CELEG.C27A2.7 CELEG.C28G1.4 CELEG.C46E10.9 CELEG.C52E12.6 CELEG.C55B7.12b CELEG.F12E12.5 CELEG.F13G3.1 CELEG.F13H6.1b CELEG.F15C11.1 CELEG.F25D7.3a CELEG.F35H8.3 CELEG.F45B8.4 CELEG.F47E1.3 CELEG.F56D1.1 CELEG.K11D2.4a CELEG.M03D4.4a CELEG.R07E5.5 CELEG.R08E3.4b CELEG.R11E3.6a CELEG.R53.3a CELEG.T09F3.1 CELEG.T27B1.2 CELEG.Y111B2A.10a CELEG.Y37E11B.1b CELEG.Y38H8A.5 CELEG.Y48G8AL.10a CELEG.Y54E10BR.8 CELEG.Y55F3AM.14 CELEG.Y5F2A.4 CELEG.ZC328.2 CELEG.ZK616.10a CELEG.ZK686.5 CLECT.CLEC000553-PA CLECT.CLEC000630-PA CLECT.CLEC000862-PA CLECT.CLEC001167-PA CLECT.CLEC001409-PA CLECT.CLEC001719-PA CLECT.CLEC002110-PA CLECT.CLEC002182-PA CLECT.CLEC002517-PA CLECT.CLEC002520-PA CLECT.CLEC002532-PA CLECT.CLEC002675-PA CLECT.CLEC002851-PA CLECT.CLEC003207-PA CLECT.CLEC003522-PA CLECT.CLEC003644-PA CLECT.CLEC003759-PA CLECT.CLEC003763-PA CLECT.CLEC003764-PA CLECT.CLEC003766-PA CLECT.CLEC003889-PA CLECT.CLEC003918-PA CLECT.CLEC003920-PA CLECT.CLEC004099-PA CLECT.CLEC004398-PA CLECT.CLEC004399-PA CLECT.CLEC004664-PA CLECT.CLEC004689-PA CLECT.CLEC004692-PA CLECT.CLEC004985-PA CLECT.CLEC005021-PA CLECT.CLEC005022-PA CLECT.CLEC005025-PA CLECT.CLEC005026-PA CLECT.CLEC005027-PA CLECT.CLEC005028-PA CLECT.CLEC005135-PA CLECT.CLEC005329-PA CLECT.CLEC005388-PA CLECT.CLEC005510-PA CLECT.CLEC005705-PA CLECT.CLEC005735-PA CLECT.CLEC005808-PA CLECT.CLEC005895-PA CLECT.CLEC005934-PA CLECT.CLEC006071-PA CLECT.CLEC006082-PA CLECT.CLEC006088-PA CLECT.CLEC006089-PA CLECT.CLEC006148-PA CLECT.CLEC006392-PA CLECT.CLEC007045-PA CLECT.CLEC007059-PA CLECT.CLEC007060-PA CLECT.CLEC007061-PA CLECT.CLEC007062-PA CLECT.CLEC007076-PA CLECT.CLEC007405-PA CLECT.CLEC007930-PA CLECT.CLEC008221-PA CLECT.CLEC008410-PA CLECT.CLEC008421-PA CLECT.CLEC008803-PA CLECT.CLEC008978-PA CLECT.CLEC009125-PA CLECT.CLEC009450-PA CLECT.CLEC009458-PA CLECT.CLEC009692-PA CLECT.CLEC009743-PA CLECT.CLEC009802-PA CLECT.CLEC011136-PA CLECT.CLEC011159-PA CLECT.CLEC011314-PA CLECT.CLEC011341-PA CLECT.CLEC011698-PA CLECT.CLEC011738-PA CLECT.CLEC012060-PA CLECT.CLEC012284-PA CLECT.CLEC012436-PA CLECT.CLEC012438-PA CLECT.CLEC012454-PA CLECT.CLEC012777-PA CLECT.CLEC012778-PA CLECT.CLEC012779-PA CLECT.CLEC012781-PA CLECT.CLEC012828-PA CLECT.CLEC012903-PA CLECT.CLEC012960-PA CLECT.CLEC012962-PA CLECT.CLEC013410-PA CLECT.CLEC013447-PA CLECT.CLEC013609-PA CTELE.CapteP100028 CTELE.CapteP100120 CTELE.CapteP100143 CTELE.CapteP101252 CTELE.CapteP102581 CTELE.CapteP102600 CTELE.CapteP103287 CTELE.CapteP103740 CTELE.CapteP104598 CTELE.CapteP105399 CTELE.CapteP105408 CTELE.CapteP105803 CTELE.CapteP105948 CTELE.CapteP106769 CTELE.CapteP107889 CTELE.CapteP109348 CTELE.CapteP111287 CTELE.CapteP112261 CTELE.CapteP114314 CTELE.CapteP114378 CTELE.CapteP115031 CTELE.CapteP116287 CTELE.CapteP116299 CTELE.CapteP117555 CTELE.CapteP117733 CTELE.CapteP118024 CTELE.CapteP119570 CTELE.CapteP121424 CTELE.CapteP123811 CTELE.CapteP127758 CTELE.CapteP129592 CTELE.CapteP129601 CTELE.CapteP130870 CTELE.CapteP131090 CTELE.CapteP131093 CTELE.CapteP131096 CTELE.CapteP131120 CTELE.CapteP131529 CTELE.CapteP134059 CTELE.CapteP134424 CTELE.CapteP135296 CTELE.CapteP135345 CTELE.CapteP135597 CTELE.CapteP138871 CTELE.CapteP141602 CTELE.CapteP142817 CTELE.CapteP145387 CTELE.CapteP146321 CTELE.CapteP146962 CTELE.CapteP146977 CTELE.CapteP149694 CTELE.CapteP150516 CTELE.CapteP152048 CTELE.CapteP154004 CTELE.CapteP154598 CTELE.CapteP156764 CTELE.CapteP159140 CTELE.CapteP168004 CTELE.CapteP170403 CTELE.CapteP173460 CTELE.CapteP173493 CTELE.CapteP175082 CTELE.CapteP176805 CTELE.CapteP177976 CTELE.CapteP178127 CTELE.CapteP178633 CTELE.CapteP179609 CTELE.CapteP179867 CTELE.CapteP180624 CTELE.CapteP180809 CTELE.CapteP180937 CTELE.CapteP181040 CTELE.CapteP181403 CTELE.CapteP181688 CTELE.CapteP182481 CTELE.CapteP183548 CTELE.CapteP184053 CTELE.CapteP186475 CTELE.CapteP187753 CTELE.CapteP189170 CTELE.CapteP190436 CTELE.CapteP190437 CTELE.CapteP190440 CTELE.CapteP191606 CTELE.CapteP196341 CTELE.CapteP198317 CTELE.CapteP198888 CTELE.CapteP200699 CTELE.CapteP204819 CTELE.CapteP204931 CTELE.CapteP206616 CTELE.CapteP208200 CTELE.CapteP213580 CTELE.CapteP215678 CTELE.CapteP218996 CTELE.CapteP220354 CTELE.CapteP221032 CTELE.CapteP221413 CTELE.CapteP221739 CTELE.CapteP221958 CTELE.CapteP222192 CTELE.CapteP223151 CTELE.CapteP223464 CTELE.CapteP223590 CTELE.CapteP223732 CTELE.CapteP225157 CTELE.CapteP225601 CTELE.CapteP226185 CTELE.CapteP226252 CTELE.CapteP227344 CTELE.CapteP227697 CTELE.CapteP228408 CTELE.CapteP23056 CTELE.CapteP24422 CTELE.CapteP24535 CTELE.CapteP26326 CTELE.CapteP27310 CTELE.CapteP28015 CTELE.CapteP28618 CTELE.CapteP31914 CTELE.CapteP34004 CTELE.CapteP37481 CTELE.CapteP41560 CTELE.CapteP4162 CTELE.CapteP43967 CTELE.CapteP45287 CTELE.CapteP45512 CTELE.CapteP46297 CTELE.CapteP4633 CTELE.CapteP46375 CTELE.CapteP4919 CTELE.CapteP60550 CTELE.CapteP61165 CTELE.CapteP63231 CTELE.CapteP63266 CTELE.CapteP63767 CTELE.CapteP64562 CTELE.CapteP64574 CTELE.CapteP65449 CTELE.CapteP66282 CTELE.CapteP66429 CTELE.CapteP70168 CTELE.CapteP70173 CTELE.CapteP70417 CTELE.CapteP70796 CTELE.CapteP70946 CTELE.CapteP71785 CTELE.CapteP71961 CTELE.CapteP73821 CTELE.CapteP74005 CTELE.CapteP75757 CTELE.CapteP77208 CTELE.CapteP82364 CTELE.CapteP82418 CTELE.CapteP83412 CTELE.CapteP85475 CTELE.CapteP85544 CTELE.CapteP86593 CTELE.CapteP86695 CTELE.CapteP86698 CTELE.CapteP87057 CTELE.CapteP87764 CTELE.CapteP88241 CTELE.CapteP88353 CTELE.CapteP88655 CTELE.CapteP89810 CTELE.CapteP93727 CTELE.CapteP97986 CTELE.CapteP98611 CTELE.CapteP98618 CTELE.CapteP98696 DMELA.FBpp0070240 DMELA.FBpp0070465 DMELA.FBpp0070466 DMELA.FBpp0070991 DMELA.FBpp0071108 DMELA.FBpp0071109 DMELA.FBpp0072021 DMELA.FBpp0072351 DMELA.FBpp0072605 DMELA.FBpp0073236 DMELA.FBpp0073882 DMELA.FBpp0074130 DMELA.FBpp0074576 DMELA.FBpp0075323 DMELA.FBpp0075529 DMELA.FBpp0075533 DMELA.FBpp0075596 DMELA.FBpp0076696 DMELA.FBpp0077132 DMELA.FBpp0077152 DMELA.FBpp0077204 DMELA.FBpp0078048 DMELA.FBpp0078112 DMELA.FBpp0078521 DMELA.FBpp0078591 DMELA.FBpp0078969 DMELA.FBpp0079289 DMELA.FBpp0079461 DMELA.FBpp0079702 DMELA.FBpp0079822 DMELA.FBpp0079845 DMELA.FBpp0079889 DMELA.FBpp0080264 DMELA.FBpp0080323 DMELA.FBpp0080387 DMELA.FBpp0080678 DMELA.FBpp0080774 DMELA.FBpp0080800 DMELA.FBpp0081225 DMELA.FBpp0081394 DMELA.FBpp0081395 DMELA.FBpp0081428 DMELA.FBpp0081429 DMELA.FBpp0081492 DMELA.FBpp0081551 DMELA.FBpp0081555 DMELA.FBpp0081603 DMELA.FBpp0081613 DMELA.FBpp0081831 DMELA.FBpp0081832 DMELA.FBpp0081892 DMELA.FBpp0081893 DMELA.FBpp0081919 DMELA.FBpp0081927 DMELA.FBpp0081985 DMELA.FBpp0082061 DMELA.FBpp0082405 DMELA.FBpp0082437 DMELA.FBpp0082593 DMELA.FBpp0083106 DMELA.FBpp0083239 DMELA.FBpp0083240 DMELA.FBpp0083249 DMELA.FBpp0083250 DMELA.FBpp0084725 DMELA.FBpp0084924 DMELA.FBpp0084965 DMELA.FBpp0085180 DMELA.FBpp0085335 DMELA.FBpp0086646 DMELA.FBpp0087465 DMELA.FBpp0088053 DMELA.FBpp0088592 DMELA.FBpp0088852 DMELA.FBpp0099852 DMELA.FBpp0112133 DMELA.FBpp0288841 DMELA.FBpp0289808 DMELA.FBpp0289959 DMELA.FBpp0290136 DMELA.FBpp0290219 DMELA.FBpp0290412 DMELA.FBpp0290458 DMELA.FBpp0290729 DMELA.FBpp0290904 DMELA.FBpp0290973 DMELA.FBpp0292053 DMELA.FBpp0292193 DMELA.FBpp0294066 DMELA.FBpp0302712 DMELA.FBpp0303075 DMELA.FBpp0303189 DMELA.FBpp0303235 DMELA.FBpp0303607 DMELA.FBpp0304003 DMELA.FBpp0304078 DMELA.FBpp0304191 DMELA.FBpp0306251 DMELA.FBpp0308390 DMELA.FBpp0308449 DMELA.FBpp0308983 DMELA.FBpp0309811 DMELA.FBpp0310810 DPOND.ENN70160 DPOND.ENN70198 DPOND.ENN70366 DPOND.ENN70459 DPOND.ENN70593 DPOND.ENN70828 DPOND.ENN71085 DPOND.ENN71673 DPOND.ENN71701 DPOND.ENN71853 DPOND.ENN72142 DPOND.ENN72145 DPOND.ENN72435 DPOND.ENN72613 DPOND.ENN72616 DPOND.ENN72618 DPOND.ENN73017 DPOND.ENN73222 DPOND.ENN73351 DPOND.ENN73684 DPOND.ENN73909 DPOND.ENN74207 DPOND.ENN74292 DPOND.ENN74431 DPOND.ENN74832 DPOND.ENN74836 DPOND.ENN74837 DPOND.ENN74939 DPOND.ENN75103 DPOND.ENN75199 DPOND.ENN75217 DPOND.ENN75219 DPOND.ENN75837 DPOND.ENN76117 DPOND.ENN76186 DPOND.ENN76205 DPOND.ENN76206 DPOND.ENN76601 DPOND.ENN76698 DPOND.ENN76699 DPOND.ENN76700 DPOND.ENN76701 DPOND.ENN76702 DPOND.ENN76703 DPOND.ENN76705 DPOND.ENN76707 DPOND.ENN76709 DPOND.ENN76710 DPOND.ENN76711 DPOND.ENN76715 DPOND.ENN76717 DPOND.ENN76718 DPOND.ENN76719 DPOND.ENN76720 DPOND.ENN76722 DPOND.ENN76724 DPOND.ENN76725 DPOND.ENN76727 DPOND.ENN76730 DPOND.ENN76924 DPOND.ENN77078 DPOND.ENN77091 DPOND.ENN77101 DPOND.ENN77252 DPOND.ENN77253 DPOND.ENN77282 DPOND.ENN77375 DPOND.ENN77393 DPOND.ENN77724 DPOND.ENN77726 DPOND.ENN77727 DPOND.ENN77850 DPOND.ENN77910 DPOND.ENN78501 DPOND.ENN78621 DPOND.ENN78671 DPOND.ENN78673 DPOND.ENN79025 DPOND.ENN79048 DPOND.ENN79204 DPOND.ENN79397 DPOND.ENN79482 DPOND.ENN79587 DPOND.ENN79836 DPOND.ENN79841 DPOND.ENN79907 DPOND.ENN79949 DPOND.ENN80028 DPOND.ENN80105 DPOND.ENN80298 DPOND.ENN80388 DPOND.ENN80516 DPOND.ENN80664 DPOND.ENN81025 DPOND.ENN81224 DPOND.ENN81327 DPOND.ENN81491 DPOND.ENN81806 DPOND.ENN82059 DPOND.ENN82098 DPOND.ENN82299 DPOND.ENN82464 DPOND.ENN82625 DPOND.ENN82886 DPOND.ENN82889 DPOND.ENN82907 DPOND.ENN83064 DPOND.ENN83065 DPOND.ENN83247 DPOND.ENN83281 DPOND.ENN83305 DPOND.ENN83396 DPOND.ENN83464 DPOND.ENN83492 DPULE.EFX60228 DPULE.EFX61014 DPULE.EFX61391 DPULE.EFX61531 DPULE.EFX62354 DPULE.EFX63144 DPULE.EFX63203 DPULE.EFX64593 DPULE.EFX64678 DPULE.EFX64702 DPULE.EFX64758 DPULE.EFX65028 DPULE.EFX65757 DPULE.EFX67277 DPULE.EFX67769 DPULE.EFX69905 DPULE.EFX69916 DPULE.EFX69922 DPULE.EFX70492 DPULE.EFX70663 DPULE.EFX70771 DPULE.EFX70877 DPULE.EFX70883 DPULE.EFX71041 DPULE.EFX71094 DPULE.EFX71207 DPULE.EFX71342 DPULE.EFX72313 DPULE.EFX72548 DPULE.EFX72586 DPULE.EFX74149 DPULE.EFX74673 DPULE.EFX74789 DPULE.EFX74935 DPULE.EFX75373 DPULE.EFX75446 DPULE.EFX75768 DPULE.EFX77484 DPULE.EFX77485 DPULE.EFX77757 DPULE.EFX78232 DPULE.EFX79222 DPULE.EFX79363 DPULE.EFX79494 DPULE.EFX79735 DPULE.EFX79757 DPULE.EFX80801 DPULE.EFX80895 DPULE.EFX81754 DPULE.EFX81941 DPULE.EFX82007 DPULE.EFX82132 DPULE.EFX82464 DPULE.EFX82826 DPULE.EFX82832 DPULE.EFX83376 DPULE.EFX84449 DPULE.EFX85645 DPULE.EFX86569 DPULE.EFX86682 DPULE.EFX86796 DPULE.EFX87585 DPULE.EFX88142 DPULE.EFX88358 DPULE.EFX88630 DPULE.EFX88730 DPULE.EFX88740 DPULE.EFX88871 DPULE.EFX88886 DPULE.EFX88913 DPULE.EFX89329 DPULE.EFX89385 DPULE.EFX90210 DPULE.EFX90272 DPULE.EFX90308 HDUJA.bHd10701.1 HDUJA.bHd10999.1 HDUJA.bHd12473.1 HDUJA.bHd12783.1 HDUJA.bHd13112.1 HDUJA.bHd13113.1 HDUJA.bHd13150.2 HDUJA.bHd13182.1 HDUJA.bHd15593.1 HDUJA.bHd16436.1 HDUJA.bHd18293.1 HDUJA.bHd00188.1 HDUJA.bHd19285.1 HDUJA.bHd19620.2 HDUJA.bHd00020.1 HDUJA.bHd02305.2 HDUJA.bHd00234.1 HDUJA.bHd02510.1 HDUJA.bHd02661.1 HDUJA.bHd03293.1 HDUJA.bHd03413.1 HDUJA.bHd04501.1 HDUJA.bHd04592.1 HDUJA.bHd06091.1 HDUJA.bHd06138.1 HDUJA.bHd06491.1 HDUJA.bHd00671.1 HDUJA.bHd07207.1 HDUJA.bHd07956.1 HDUJA.bHd08470.1 ISCAP.ISCW000093-PA ISCAP.ISCW000142-PA ISCAP.ISCW000143-PA ISCAP.ISCW000199-PA ISCAP.ISCW000201-PA ISCAP.ISCW000572-PA ISCAP.ISCW000574-PA ISCAP.ISCW000721-PA ISCAP.ISCW000725-PA ISCAP.ISCW000726-PA ISCAP.ISCW000727-PA ISCAP.ISCW000728-PA ISCAP.ISCW000729-PA ISCAP.ISCW000797-PA ISCAP.ISCW001033-PA ISCAP.ISCW001192-PA ISCAP.ISCW001542-PA ISCAP.ISCW001569-PA ISCAP.ISCW001573-PA ISCAP.ISCW001576-PA ISCAP.ISCW002248-PA ISCAP.ISCW002445-PA ISCAP.ISCW002845-PA ISCAP.ISCW003313-PA ISCAP.ISCW003496-PA ISCAP.ISCW003724-PA ISCAP.ISCW004138-PA ISCAP.ISCW004139-PA ISCAP.ISCW004140-PA ISCAP.ISCW004220-PA ISCAP.ISCW004221-PA ISCAP.ISCW004231-PA ISCAP.ISCW004891-PA ISCAP.ISCW005257-PA ISCAP.ISCW005616-PA ISCAP.ISCW005617-PA ISCAP.ISCW005847-PA ISCAP.ISCW005848-PA ISCAP.ISCW005943-PA ISCAP.ISCW005971-PA ISCAP.ISCW006027-PA ISCAP.ISCW006265-PA ISCAP.ISCW006646-PA ISCAP.ISCW007311-PA ISCAP.ISCW007467-PA ISCAP.ISCW007564-PA ISCAP.ISCW007597-PA ISCAP.ISCW007707-PA ISCAP.ISCW007709-PA ISCAP.ISCW007752-PA ISCAP.ISCW007931-PA ISCAP.ISCW007935-PA ISCAP.ISCW008534-PA ISCAP.ISCW008547-PA ISCAP.ISCW008854-PA ISCAP.ISCW008857-PA ISCAP.ISCW008858-PA ISCAP.ISCW009062-PA ISCAP.ISCW009121-PA ISCAP.ISCW009189-PA ISCAP.ISCW009191-PA ISCAP.ISCW009783-PA ISCAP.ISCW009819-PA ISCAP.ISCW010719-PA ISCAP.ISCW010781-PA ISCAP.ISCW010823-PA ISCAP.ISCW011207-PA ISCAP.ISCW011528-PA ISCAP.ISCW011529-PA ISCAP.ISCW011530-PA ISCAP.ISCW011725-PA ISCAP.ISCW011786-PA ISCAP.ISCW011850-PA ISCAP.ISCW012214-PA ISCAP.ISCW012352-PA ISCAP.ISCW012375-PA ISCAP.ISCW012464-PA ISCAP.ISCW012520-PA ISCAP.ISCW012581-PA ISCAP.ISCW012632-PA ISCAP.ISCW013266-PA ISCAP.ISCW013306-PA ISCAP.ISCW013329-PA ISCAP.ISCW013678-PA ISCAP.ISCW013813-PA ISCAP.ISCW013832-PA ISCAP.ISCW013949-PA ISCAP.ISCW014175-PA ISCAP.ISCW014445-PA ISCAP.ISCW015383-PA ISCAP.ISCW015582-PA ISCAP.ISCW015786-PA ISCAP.ISCW015893-PA ISCAP.ISCW016275-PA ISCAP.ISCW016362-PA ISCAP.ISCW016418-PA ISCAP.ISCW016479-PA ISCAP.ISCW016591-PA ISCAP.ISCW016641-PA ISCAP.ISCW016659-PA ISCAP.ISCW016661-PA ISCAP.ISCW016664-PA ISCAP.ISCW016665-PA ISCAP.ISCW016666-PA ISCAP.ISCW016668-PA ISCAP.ISCW017118-PA ISCAP.ISCW017544-PA ISCAP.ISCW017556-PA ISCAP.ISCW017895-PA ISCAP.ISCW017905-PA ISCAP.ISCW017906-PA ISCAP.ISCW018034-PA ISCAP.ISCW018062-PA ISCAP.ISCW018416-PA ISCAP.ISCW019224-PA ISCAP.ISCW019805-PA ISCAP.ISCW019860-PA ISCAP.ISCW019861-PA ISCAP.ISCW019862-PA ISCAP.ISCW019863-PA ISCAP.ISCW019864-PA ISCAP.ISCW019865-PA ISCAP.ISCW019866-PA ISCAP.ISCW019867-PA ISCAP.ISCW019869-PA ISCAP.ISCW019870-PA ISCAP.ISCW019948-PA ISCAP.ISCW019972-PA ISCAP.ISCW020013-PA ISCAP.ISCW020042-PA ISCAP.ISCW020103-PA ISCAP.ISCW020104-PA ISCAP.ISCW020271-PA ISCAP.ISCW020272-PA ISCAP.ISCW020305-PA ISCAP.ISCW020337-PA ISCAP.ISCW020346-PA ISCAP.ISCW020472-PA ISCAP.ISCW020479-PA ISCAP.ISCW020916-PA ISCAP.ISCW020918-PA ISCAP.ISCW021450-PA ISCAP.ISCW022425-PA ISCAP.ISCW022426-PA ISCAP.ISCW022429-PA ISCAP.ISCW022430-PA ISCAP.ISCW022431-PA ISCAP.ISCW022453-PA ISCAP.ISCW022454-PA ISCAP.ISCW022455-PA ISCAP.ISCW022457-PA ISCAP.ISCW022458-PA ISCAP.ISCW022459-PA ISCAP.ISCW022460-PA ISCAP.ISCW022461-PA ISCAP.ISCW022469-PA ISCAP.ISCW022480-PA ISCAP.ISCW023016-PA ISCAP.ISCW023159-PA ISCAP.ISCW023751-PA ISCAP.ISCW023811-PA ISCAP.ISCW024063-PA ISCAP.ISCW024147-PA ISCAP.ISCW024168-PA ISCAP.ISCW024371-PA ISCAP.ISCW024403-PA ISCAP.ISCW024447-PA ISCAP.ISCW024490-PA ISCAP.ISCW024530-PA ISCAP.ISCW024600-PA ISCAP.ISCW024626-PA MHAPL.MhA1_Contig1061.frz3.gene12 MHAPL.MhA1_Contig1070.frz3.gene10 MHAPL.MhA1_Contig1137.frz3.gene13 MHAPL.MhA1_Contig1267.frz3.gene1 MHAPL.MhA1_Contig127.frz3.gene62 MHAPL.MhA1_Contig1289.frz3.gene14 MHAPL.MhA1_Contig163.frz3.gene18 MHAPL.MhA1_Contig1748.frz3.gene3 MHAPL.MhA1_Contig1798.frz3.fgene1 MHAPL.MhA1_Contig193.frz3.gene15 MHAPL.MhA1_Contig196.frz3.gene31 MHAPL.MhA1_Contig2053.frz3.gene1 MHAPL.MhA1_Contig2999.frz3.gene2 MHAPL.MhA1_Contig343.frz3.gene9 MHAPL.MhA1_Contig353.frz3.gene18 MHAPL.MhA1_Contig454.frz3.fgene1 MHAPL.MhA1_Contig530.frz3.fgene2 MHAPL.MhA1_Contig627.frz3.gene1 MHAPL.MhA1_Contig684.frz3.gene34 MHAPL.MhA1_Contig931.frz3.fgene1 MHAPL.MhA1_Contig940.frz3.gene1 NVITR.NV10393-PA NVITR.NV10492-PA NVITR.NV10543-PA NVITR.NV10631-PA NVITR.NV10802-PA NVITR.NV10989-PA NVITR.NV11691-PA NVITR.NV11692-PA NVITR.NV11714-PA NVITR.NV11744-PA NVITR.NV12426-PA NVITR.NV12661-PA NVITR.NV12663-PA NVITR.NV12817-PA NVITR.NV12917-PA NVITR.NV13194-PA NVITR.NV13471-PA NVITR.NV13705-PA NVITR.NV14276-PA NVITR.NV14434-PA NVITR.NV14506-PA NVITR.NV14750-PA NVITR.NV15579-PA NVITR.NV15580-PA NVITR.NV15785-PA NVITR.NV15936-PA NVITR.NV16193-PA NVITR.NV17842-PA NVITR.NV17843-PA NVITR.NV17929-PA NVITR.NV18209-PA NVITR.NV18290-PA NVITR.NV18428-PA NVITR.NV18495-PA NVITR.NV20189-PA NVITR.NV20218-PA NVITR.NV20722-PA NVITR.NV21465-PA NVITR.NV21669-PA NVITR.NV21952-PA NVITR.NV21977-PA NVITR.NV21983-PA NVITR.NV21984-PA NVITR.NV22259-PA NVITR.NV22488-PA NVITR.NV22732-PA NVITR.NV23068-PA NVITR.NV23076-PA NVITR.NV23713-PA NVITR.NV23728-PA NVITR.NV24109-PA NVITR.NV24328-PA NVITR.NV24444-PA NVITR.NV25327-PA NVITR.NV25330-PA NVITR.NV25715-PA NVITR.NV30507-PA NVITR.NV31766-PA OBIMA.Ocbimv22000001m.p OBIMA.Ocbimv22000087m.p OBIMA.Ocbimv22000088m.p OBIMA.Ocbimv22000097m.p OBIMA.Ocbimv22000105m.p OBIMA.Ocbimv22000225m.p OBIMA.Ocbimv22000541m.p OBIMA.Ocbimv22000570m.p OBIMA.Ocbimv22000571m.p OBIMA.Ocbimv22000572m.p OBIMA.Ocbimv22000573m.p OBIMA.Ocbimv22000574m.p OBIMA.Ocbimv22000575m.p OBIMA.Ocbimv22000576m.p OBIMA.Ocbimv22000611m.p OBIMA.Ocbimv22000713m.p OBIMA.Ocbimv22000715m.p OBIMA.Ocbimv22000803m.p OBIMA.Ocbimv22001015m.p OBIMA.Ocbimv22001019m.p OBIMA.Ocbimv22001024m.p OBIMA.Ocbimv22001027m.p OBIMA.Ocbimv22001168m.p OBIMA.Ocbimv22001169m.p OBIMA.Ocbimv22001170m.p OBIMA.Ocbimv22001264m.p OBIMA.Ocbimv22001267m.p OBIMA.Ocbimv22001268m.p OBIMA.Ocbimv22001270m.p OBIMA.Ocbimv22001271m.p OBIMA.Ocbimv22001308m.p OBIMA.Ocbimv22001309m.p OBIMA.Ocbimv22001311m.p OBIMA.Ocbimv22001312m.p OBIMA.Ocbimv22001342m.p OBIMA.Ocbimv22001718m.p OBIMA.Ocbimv22001719m.p OBIMA.Ocbimv22001720m.p OBIMA.Ocbimv22001721m.p OBIMA.Ocbimv22001722m.p OBIMA.Ocbimv22001723m.p OBIMA.Ocbimv22001724m.p OBIMA.Ocbimv22001725m.p OBIMA.Ocbimv22001726m.p OBIMA.Ocbimv22001728m.p OBIMA.Ocbimv22001769m.p OBIMA.Ocbimv22001772m.p OBIMA.Ocbimv22001773m.p OBIMA.Ocbimv22001774m.p OBIMA.Ocbimv22001778m.p OBIMA.Ocbimv22001943m.p OBIMA.Ocbimv22002045m.p OBIMA.Ocbimv22002046m.p OBIMA.Ocbimv22002047m.p OBIMA.Ocbimv22002049m.p OBIMA.Ocbimv22002339m.p OBIMA.Ocbimv22002426m.p OBIMA.Ocbimv22002460m.p OBIMA.Ocbimv22002499m.p OBIMA.Ocbimv22002529m.p OBIMA.Ocbimv22002753m.p OBIMA.Ocbimv22002754m.p OBIMA.Ocbimv22002764m.p OBIMA.Ocbimv22002765m.p OBIMA.Ocbimv22002767m.p OBIMA.Ocbimv22002768m.p OBIMA.Ocbimv22002861m.p OBIMA.Ocbimv22002915m.p OBIMA.Ocbimv22003054m.p OBIMA.Ocbimv22003108m.p OBIMA.Ocbimv22003110m.p OBIMA.Ocbimv22003111m.p OBIMA.Ocbimv22003112m.p OBIMA.Ocbimv22003113m.p OBIMA.Ocbimv22003114m.p OBIMA.Ocbimv22003115m.p OBIMA.Ocbimv22003133m.p OBIMA.Ocbimv22003277m.p OBIMA.Ocbimv22003336m.p OBIMA.Ocbimv22003337m.p OBIMA.Ocbimv22003339m.p OBIMA.Ocbimv22003340m.p OBIMA.Ocbimv22004022m.p OBIMA.Ocbimv22004025m.p OBIMA.Ocbimv22004028m.p OBIMA.Ocbimv22004030m.p OBIMA.Ocbimv22004031m.p OBIMA.Ocbimv22004032m.p OBIMA.Ocbimv22004033m.p OBIMA.Ocbimv22004034m.p OBIMA.Ocbimv22004035m.p OBIMA.Ocbimv22004036m.p OBIMA.Ocbimv22004037m.p OBIMA.Ocbimv22004038m.p OBIMA.Ocbimv22004039m.p OBIMA.Ocbimv22004040m.p OBIMA.Ocbimv22004041m.p OBIMA.Ocbimv22004042m.p OBIMA.Ocbimv22004043m.p OBIMA.Ocbimv22004044m.p OBIMA.Ocbimv22004045m.p OBIMA.Ocbimv22004046m.p OBIMA.Ocbimv22004048m.p OBIMA.Ocbimv22004049m.p OBIMA.Ocbimv22004050m.p OBIMA.Ocbimv22004090m.p OBIMA.Ocbimv22004091m.p OBIMA.Ocbimv22004153m.p OBIMA.Ocbimv22004324m.p OBIMA.Ocbimv22004433m.p OBIMA.Ocbimv22004470m.p OBIMA.Ocbimv22004637m.p OBIMA.Ocbimv22004638m.p OBIMA.Ocbimv22004639m.p OBIMA.Ocbimv22004640m.p OBIMA.Ocbimv22004641m.p OBIMA.Ocbimv22004685m.p OBIMA.Ocbimv22004686m.p OBIMA.Ocbimv22004692m.p OBIMA.Ocbimv22004693m.p OBIMA.Ocbimv22004696m.p OBIMA.Ocbimv22004698m.p OBIMA.Ocbimv22004699m.p OBIMA.Ocbimv22004700m.p OBIMA.Ocbimv22004703m.p OBIMA.Ocbimv22004824m.p OBIMA.Ocbimv22004825m.p OBIMA.Ocbimv22004827m.p OBIMA.Ocbimv22004831m.p OBIMA.Ocbimv22004859m.p OBIMA.Ocbimv22005253m.p OBIMA.Ocbimv22005254m.p OBIMA.Ocbimv22005256m.p OBIMA.Ocbimv22005257m.p OBIMA.Ocbimv22005262m.p OBIMA.Ocbimv22005592m.p OBIMA.Ocbimv22005768m.p OBIMA.Ocbimv22005813m.p OBIMA.Ocbimv22005814m.p OBIMA.Ocbimv22005815m.p OBIMA.Ocbimv22005816m.p OBIMA.Ocbimv22005817m.p OBIMA.Ocbimv22005818m.p OBIMA.Ocbimv22005819m.p OBIMA.Ocbimv22005820m.p OBIMA.Ocbimv22005821m.p OBIMA.Ocbimv22005822m.p OBIMA.Ocbimv22005825m.p OBIMA.Ocbimv22005826m.p OBIMA.Ocbimv22005827m.p OBIMA.Ocbimv22005828m.p OBIMA.Ocbimv22005830m.p OBIMA.Ocbimv22005832m.p OBIMA.Ocbimv22005833m.p OBIMA.Ocbimv22005834m.p OBIMA.Ocbimv22005835m.p OBIMA.Ocbimv22005837m.p OBIMA.Ocbimv22005840m.p OBIMA.Ocbimv22005841m.p OBIMA.Ocbimv22005842m.p OBIMA.Ocbimv22005843m.p OBIMA.Ocbimv22005844m.p OBIMA.Ocbimv22005845m.p OBIMA.Ocbimv22005847m.p OBIMA.Ocbimv22005848m.p OBIMA.Ocbimv22005849m.p OBIMA.Ocbimv22005852m.p OBIMA.Ocbimv22005853m.p OBIMA.Ocbimv22005855m.p OBIMA.Ocbimv22005857m.p OBIMA.Ocbimv22005858m.p OBIMA.Ocbimv22005860m.p OBIMA.Ocbimv22005861m.p OBIMA.Ocbimv22005863m.p OBIMA.Ocbimv22005864m.p OBIMA.Ocbimv22005865m.p OBIMA.Ocbimv22005867m.p OBIMA.Ocbimv22005868m.p OBIMA.Ocbimv22005869m.p OBIMA.Ocbimv22005871m.p OBIMA.Ocbimv22005872m.p OBIMA.Ocbimv22005873m.p OBIMA.Ocbimv22005874m.p OBIMA.Ocbimv22005875m.p OBIMA.Ocbimv22005876m.p OBIMA.Ocbimv22005877m.p OBIMA.Ocbimv22005878m.p OBIMA.Ocbimv22005879m.p OBIMA.Ocbimv22005880m.p OBIMA.Ocbimv22005881m.p OBIMA.Ocbimv22006203m.p OBIMA.Ocbimv22006204m.p OBIMA.Ocbimv22006206m.p OBIMA.Ocbimv22006207m.p OBIMA.Ocbimv22006208m.p OBIMA.Ocbimv22006209m.p OBIMA.Ocbimv22006293m.p OBIMA.Ocbimv22006388m.p OBIMA.Ocbimv22006479m.p OBIMA.Ocbimv22006487m.p OBIMA.Ocbimv22006491m.p OBIMA.Ocbimv22006557m.p OBIMA.Ocbimv22006559m.p OBIMA.Ocbimv22006561m.p OBIMA.Ocbimv22006588m.p OBIMA.Ocbimv22006590m.p OBIMA.Ocbimv22006592m.p OBIMA.Ocbimv22006593m.p OBIMA.Ocbimv22006627m.p OBIMA.Ocbimv22006646m.p OBIMA.Ocbimv22006667m.p OBIMA.Ocbimv22006914m.p OBIMA.Ocbimv22006915m.p OBIMA.Ocbimv22006972m.p OBIMA.Ocbimv22006977m.p OBIMA.Ocbimv22006979m.p OBIMA.Ocbimv22006981m.p OBIMA.Ocbimv22006982m.p OBIMA.Ocbimv22006983m.p OBIMA.Ocbimv22006984m.p OBIMA.Ocbimv22006985m.p OBIMA.Ocbimv22006988m.p OBIMA.Ocbimv22006989m.p OBIMA.Ocbimv22006990m.p OBIMA.Ocbimv22006991m.p OBIMA.Ocbimv22006992m.p OBIMA.Ocbimv22006993m.p OBIMA.Ocbimv22006994m.p OBIMA.Ocbimv22006995m.p OBIMA.Ocbimv22006996m.p OBIMA.Ocbimv22006998m.p OBIMA.Ocbimv22007018m.p OBIMA.Ocbimv22007019m.p OBIMA.Ocbimv22007020m.p OBIMA.Ocbimv22007021m.p OBIMA.Ocbimv22007022m.p OBIMA.Ocbimv22007023m.p OBIMA.Ocbimv22007024m.p OBIMA.Ocbimv22007025m.p OBIMA.Ocbimv22007027m.p OBIMA.Ocbimv22007028m.p OBIMA.Ocbimv22007029m.p OBIMA.Ocbimv22007031m.p OBIMA.Ocbimv22007032m.p OBIMA.Ocbimv22007034m.p OBIMA.Ocbimv22007035m.p OBIMA.Ocbimv22007036m.p OBIMA.Ocbimv22007038m.p OBIMA.Ocbimv22007116m.p OBIMA.Ocbimv22007117m.p OBIMA.Ocbimv22007118m.p OBIMA.Ocbimv22007120m.p OBIMA.Ocbimv22007122m.p OBIMA.Ocbimv22007123m.p OBIMA.Ocbimv22007126m.p OBIMA.Ocbimv22007129m.p OBIMA.Ocbimv22007130m.p OBIMA.Ocbimv22007131m.p OBIMA.Ocbimv22007134m.p OBIMA.Ocbimv22007137m.p OBIMA.Ocbimv22007214m.p OBIMA.Ocbimv22007215m.p OBIMA.Ocbimv22007216m.p OBIMA.Ocbimv22007217m.p OBIMA.Ocbimv22007219m.p OBIMA.Ocbimv22007220m.p OBIMA.Ocbimv22007221m.p OBIMA.Ocbimv22007222m.p OBIMA.Ocbimv22007224m.p OBIMA.Ocbimv22007225m.p OBIMA.Ocbimv22007226m.p OBIMA.Ocbimv22007227m.p OBIMA.Ocbimv22007229m.p OBIMA.Ocbimv22007341m.p OBIMA.Ocbimv22007388m.p OBIMA.Ocbimv22007461m.p OBIMA.Ocbimv22007462m.p OBIMA.Ocbimv22007598m.p OBIMA.Ocbimv22007738m.p OBIMA.Ocbimv22007740m.p OBIMA.Ocbimv22007989m.p OBIMA.Ocbimv22008055m.p OBIMA.Ocbimv22008466m.p OBIMA.Ocbimv22008468m.p OBIMA.Ocbimv22008469m.p OBIMA.Ocbimv22008522m.p OBIMA.Ocbimv22008649m.p OBIMA.Ocbimv22008691m.p OBIMA.Ocbimv22008692m.p OBIMA.Ocbimv22008694m.p OBIMA.Ocbimv22008695m.p OBIMA.Ocbimv22008776m.p OBIMA.Ocbimv22008783m.p OBIMA.Ocbimv22008787m.p OBIMA.Ocbimv22008788m.p OBIMA.Ocbimv22008789m.p OBIMA.Ocbimv22008792m.p OBIMA.Ocbimv22008794m.p OBIMA.Ocbimv22008795m.p OBIMA.Ocbimv22008796m.p OBIMA.Ocbimv22008797m.p OBIMA.Ocbimv22008799m.p OBIMA.Ocbimv22008800m.p OBIMA.Ocbimv22008801m.p OBIMA.Ocbimv22008803m.p OBIMA.Ocbimv22008804m.p OBIMA.Ocbimv22008805m.p OBIMA.Ocbimv22008806m.p OBIMA.Ocbimv22008809m.p OBIMA.Ocbimv22008811m.p OBIMA.Ocbimv22008812m.p OBIMA.Ocbimv22008814m.p OBIMA.Ocbimv22008816m.p OBIMA.Ocbimv22008817m.p OBIMA.Ocbimv22008819m.p OBIMA.Ocbimv22008820m.p OBIMA.Ocbimv22008857m.p OBIMA.Ocbimv22008858m.p OBIMA.Ocbimv22008860m.p OBIMA.Ocbimv22008862m.p OBIMA.Ocbimv22008863m.p OBIMA.Ocbimv22008865m.p OBIMA.Ocbimv22008867m.p OBIMA.Ocbimv22008869m.p OBIMA.Ocbimv22008871m.p OBIMA.Ocbimv22008950m.p OBIMA.Ocbimv22009071m.p OBIMA.Ocbimv22009072m.p OBIMA.Ocbimv22009226m.p OBIMA.Ocbimv22009227m.p OBIMA.Ocbimv22009433m.p OBIMA.Ocbimv22009434m.p OBIMA.Ocbimv22009435m.p OBIMA.Ocbimv22009437m.p OBIMA.Ocbimv22009439m.p OBIMA.Ocbimv22009485m.p OBIMA.Ocbimv22009494m.p OBIMA.Ocbimv22009495m.p OBIMA.Ocbimv22009501m.p OBIMA.Ocbimv22009618m.p OBIMA.Ocbimv22009620m.p OBIMA.Ocbimv22009623m.p OBIMA.Ocbimv22009701m.p OBIMA.Ocbimv22009702m.p OBIMA.Ocbimv22009703m.p OBIMA.Ocbimv22009705m.p OBIMA.Ocbimv22009706m.p OBIMA.Ocbimv22009844m.p OBIMA.Ocbimv22009944m.p OBIMA.Ocbimv22010071m.p OBIMA.Ocbimv22010129m.p OBIMA.Ocbimv22010147m.p OBIMA.Ocbimv22010220m.p OBIMA.Ocbimv22010277m.p OBIMA.Ocbimv22010278m.p OBIMA.Ocbimv22010279m.p OBIMA.Ocbimv22010281m.p OBIMA.Ocbimv22010284m.p OBIMA.Ocbimv22010419m.p OBIMA.Ocbimv22010510m.p OBIMA.Ocbimv22010710m.p OBIMA.Ocbimv22010741m.p OBIMA.Ocbimv22010813m.p OBIMA.Ocbimv22010937m.p OBIMA.Ocbimv22010938m.p OBIMA.Ocbimv22010939m.p OBIMA.Ocbimv22010940m.p OBIMA.Ocbimv22010942m.p OBIMA.Ocbimv22010943m.p OBIMA.Ocbimv22011110m.p OBIMA.Ocbimv22011188m.p OBIMA.Ocbimv22011236m.p OBIMA.Ocbimv22011356m.p OBIMA.Ocbimv22011387m.p OBIMA.Ocbimv22011388m.p OBIMA.Ocbimv22011584m.p OBIMA.Ocbimv22011588m.p OBIMA.Ocbimv22011589m.p OBIMA.Ocbimv22011590m.p OBIMA.Ocbimv22011591m.p OBIMA.Ocbimv22011900m.p OBIMA.Ocbimv22011901m.p OBIMA.Ocbimv22011902m.p OBIMA.Ocbimv22011920m.p OBIMA.Ocbimv22012157m.p OBIMA.Ocbimv22012207m.p OBIMA.Ocbimv22012290m.p OBIMA.Ocbimv22012351m.p OBIMA.Ocbimv22012367m.p OBIMA.Ocbimv22012378m.p OBIMA.Ocbimv22012489m.p OBIMA.Ocbimv22012491m.p OBIMA.Ocbimv22012493m.p OBIMA.Ocbimv22012494m.p OBIMA.Ocbimv22012497m.p OBIMA.Ocbimv22012499m.p OBIMA.Ocbimv22012500m.p OBIMA.Ocbimv22012504m.p OBIMA.Ocbimv22012506m.p OBIMA.Ocbimv22012508m.p OBIMA.Ocbimv22012511m.p OBIMA.Ocbimv22012512m.p OBIMA.Ocbimv22012514m.p OBIMA.Ocbimv22012515m.p OBIMA.Ocbimv22012516m.p OBIMA.Ocbimv22012518m.p OBIMA.Ocbimv22012519m.p OBIMA.Ocbimv22012522m.p OBIMA.Ocbimv22012523m.p OBIMA.Ocbimv22012524m.p OBIMA.Ocbimv22012528m.p OBIMA.Ocbimv22012530m.p OBIMA.Ocbimv22012533m.p OBIMA.Ocbimv22012536m.p OBIMA.Ocbimv22012539m.p OBIMA.Ocbimv22012540m.p OBIMA.Ocbimv22012542m.p OBIMA.Ocbimv22012544m.p OBIMA.Ocbimv22012545m.p OBIMA.Ocbimv22012546m.p OBIMA.Ocbimv22012548m.p OBIMA.Ocbimv22012549m.p OBIMA.Ocbimv22012550m.p OBIMA.Ocbimv22012554m.p OBIMA.Ocbimv22012556m.p OBIMA.Ocbimv22012559m.p OBIMA.Ocbimv22012560m.p OBIMA.Ocbimv22012562m.p OBIMA.Ocbimv22012566m.p OBIMA.Ocbimv22012574m.p OBIMA.Ocbimv22012575m.p OBIMA.Ocbimv22012576m.p OBIMA.Ocbimv22012577m.p OBIMA.Ocbimv22012578m.p OBIMA.Ocbimv22012579m.p OBIMA.Ocbimv22012580m.p OBIMA.Ocbimv22012584m.p OBIMA.Ocbimv22012585m.p OBIMA.Ocbimv22012587m.p OBIMA.Ocbimv22012590m.p OBIMA.Ocbimv22012701m.p OBIMA.Ocbimv22012705m.p OBIMA.Ocbimv22012706m.p OBIMA.Ocbimv22012722m.p OBIMA.Ocbimv22012819m.p OBIMA.Ocbimv22012883m.p OBIMA.Ocbimv22012966m.p OBIMA.Ocbimv22013066m.p OBIMA.Ocbimv22013155m.p OBIMA.Ocbimv22013314m.p OBIMA.Ocbimv22013337m.p OBIMA.Ocbimv22013349m.p OBIMA.Ocbimv22013443m.p OBIMA.Ocbimv22013447m.p OBIMA.Ocbimv22013478m.p OBIMA.Ocbimv22013528m.p OBIMA.Ocbimv22013624m.p OBIMA.Ocbimv22013812m.p OBIMA.Ocbimv22013871m.p OBIMA.Ocbimv22014137m.p OBIMA.Ocbimv22014252m.p OBIMA.Ocbimv22014304m.p OBIMA.Ocbimv22014492m.p OBIMA.Ocbimv22014573m.p OBIMA.Ocbimv22014574m.p OBIMA.Ocbimv22014575m.p OBIMA.Ocbimv22014576m.p OBIMA.Ocbimv22014579m.p OBIMA.Ocbimv22014607m.p OBIMA.Ocbimv22014612m.p OBIMA.Ocbimv22014644m.p OBIMA.Ocbimv22014727m.p OBIMA.Ocbimv22014742m.p OBIMA.Ocbimv22014788m.p OBIMA.Ocbimv22014790m.p OBIMA.Ocbimv22014791m.p OBIMA.Ocbimv22014792m.p OBIMA.Ocbimv22014793m.p OBIMA.Ocbimv22014798m.p OBIMA.Ocbimv22014867m.p OBIMA.Ocbimv22015183m.p OBIMA.Ocbimv22015185m.p OBIMA.Ocbimv22015187m.p OBIMA.Ocbimv22015188m.p OBIMA.Ocbimv22015190m.p OBIMA.Ocbimv22015195m.p OBIMA.Ocbimv22015208m.p OBIMA.Ocbimv22015209m.p OBIMA.Ocbimv22015210m.p OBIMA.Ocbimv22015211m.p OBIMA.Ocbimv22015298m.p OBIMA.Ocbimv22015299m.p OBIMA.Ocbimv22015300m.p OBIMA.Ocbimv22015302m.p OBIMA.Ocbimv22015303m.p OBIMA.Ocbimv22015304m.p OBIMA.Ocbimv22015305m.p OBIMA.Ocbimv22015306m.p OBIMA.Ocbimv22015307m.p OBIMA.Ocbimv22015308m.p OBIMA.Ocbimv22015311m.p OBIMA.Ocbimv22015433m.p OBIMA.Ocbimv22015473m.p OBIMA.Ocbimv22015478m.p OBIMA.Ocbimv22015483m.p OBIMA.Ocbimv22015485m.p OBIMA.Ocbimv22015516m.p OBIMA.Ocbimv22015517m.p OBIMA.Ocbimv22015519m.p OBIMA.Ocbimv22015520m.p OBIMA.Ocbimv22015521m.p OBIMA.Ocbimv22015522m.p OBIMA.Ocbimv22015523m.p OBIMA.Ocbimv22015524m.p OBIMA.Ocbimv22015525m.p OBIMA.Ocbimv22015540m.p OBIMA.Ocbimv22015637m.p OBIMA.Ocbimv22015638m.p OBIMA.Ocbimv22015643m.p OBIMA.Ocbimv22015713m.p OBIMA.Ocbimv22015813m.p OBIMA.Ocbimv22015814m.p OBIMA.Ocbimv22015815m.p OBIMA.Ocbimv22015816m.p OBIMA.Ocbimv22015819m.p OBIMA.Ocbimv22015820m.p OBIMA.Ocbimv22015821m.p OBIMA.Ocbimv22015822m.p OBIMA.Ocbimv22015823m.p OBIMA.Ocbimv22015824m.p OBIMA.Ocbimv22015826m.p OBIMA.Ocbimv22015827m.p OBIMA.Ocbimv22015828m.p OBIMA.Ocbimv22015841m.p OBIMA.Ocbimv22015844m.p OBIMA.Ocbimv22015846m.p OBIMA.Ocbimv22015874m.p OBIMA.Ocbimv22015892m.p OBIMA.Ocbimv22015907m.p OBIMA.Ocbimv22015909m.p OBIMA.Ocbimv22015955m.p OBIMA.Ocbimv22015967m.p OBIMA.Ocbimv22016050m.p OBIMA.Ocbimv22016188m.p OBIMA.Ocbimv22016190m.p OBIMA.Ocbimv22016282m.p OBIMA.Ocbimv22016284m.p OBIMA.Ocbimv22016285m.p OBIMA.Ocbimv22016286m.p OBIMA.Ocbimv22016288m.p OBIMA.Ocbimv22016289m.p OBIMA.Ocbimv22016290m.p OBIMA.Ocbimv22016291m.p OBIMA.Ocbimv22016292m.p OBIMA.Ocbimv22016293m.p OBIMA.Ocbimv22016294m.p OBIMA.Ocbimv22016298m.p OBIMA.Ocbimv22016299m.p OBIMA.Ocbimv22016308m.p OBIMA.Ocbimv22016309m.p OBIMA.Ocbimv22016311m.p OBIMA.Ocbimv22016313m.p OBIMA.Ocbimv22016315m.p OBIMA.Ocbimv22016333m.p OBIMA.Ocbimv22016356m.p OBIMA.Ocbimv22016357m.p OBIMA.Ocbimv22016359m.p OBIMA.Ocbimv22016491m.p OBIMA.Ocbimv22016660m.p OBIMA.Ocbimv22016689m.p OBIMA.Ocbimv22016690m.p OBIMA.Ocbimv22016739m.p OBIMA.Ocbimv22016754m.p OBIMA.Ocbimv22016772m.p OBIMA.Ocbimv22016785m.p OBIMA.Ocbimv22017010m.p OBIMA.Ocbimv22017023m.p OBIMA.Ocbimv22017143m.p OBIMA.Ocbimv22017158m.p OBIMA.Ocbimv22017159m.p OBIMA.Ocbimv22017160m.p OBIMA.Ocbimv22017179m.p OBIMA.Ocbimv22017295m.p OBIMA.Ocbimv22017397m.p OBIMA.Ocbimv22017404m.p OBIMA.Ocbimv22017409m.p OBIMA.Ocbimv22017411m.p OBIMA.Ocbimv22017414m.p OBIMA.Ocbimv22017415m.p OBIMA.Ocbimv22017416m.p OBIMA.Ocbimv22017500m.p OBIMA.Ocbimv22017503m.p OBIMA.Ocbimv22017504m.p OBIMA.Ocbimv22017505m.p OBIMA.Ocbimv22017508m.p OBIMA.Ocbimv22017509m.p OBIMA.Ocbimv22017510m.p OBIMA.Ocbimv22017512m.p OBIMA.Ocbimv22017633m.p OBIMA.Ocbimv22017724m.p OBIMA.Ocbimv22017753m.p OBIMA.Ocbimv22017845m.p OBIMA.Ocbimv22017846m.p OBIMA.Ocbimv22018041m.p OBIMA.Ocbimv22018164m.p OBIMA.Ocbimv22018201m.p OBIMA.Ocbimv22018261m.p OBIMA.Ocbimv22018262m.p OBIMA.Ocbimv22018264m.p OBIMA.Ocbimv22018265m.p OBIMA.Ocbimv22018267m.p OBIMA.Ocbimv22018271m.p OBIMA.Ocbimv22018328m.p OBIMA.Ocbimv22018379m.p OBIMA.Ocbimv22018426m.p OBIMA.Ocbimv22018496m.p OBIMA.Ocbimv22018497m.p OBIMA.Ocbimv22018631m.p OBIMA.Ocbimv22018699m.p OBIMA.Ocbimv22018764m.p OBIMA.Ocbimv22018765m.p OBIMA.Ocbimv22018766m.p OBIMA.Ocbimv22018767m.p OBIMA.Ocbimv22018768m.p OBIMA.Ocbimv22018769m.p OBIMA.Ocbimv22018770m.p OBIMA.Ocbimv22018771m.p OBIMA.Ocbimv22018772m.p OBIMA.Ocbimv22018773m.p OBIMA.Ocbimv22018774m.p OBIMA.Ocbimv22018775m.p OBIMA.Ocbimv22018788m.p OBIMA.Ocbimv22018796m.p OBIMA.Ocbimv22018855m.p OBIMA.Ocbimv22018863m.p OBIMA.Ocbimv22018866m.p OBIMA.Ocbimv22018867m.p OBIMA.Ocbimv22018869m.p OBIMA.Ocbimv22018870m.p OBIMA.Ocbimv22018875m.p OBIMA.Ocbimv22018997m.p OBIMA.Ocbimv22019057m.p OBIMA.Ocbimv22019064m.p OBIMA.Ocbimv22019147m.p OBIMA.Ocbimv22019148m.p OBIMA.Ocbimv22019149m.p OBIMA.Ocbimv22019150m.p OBIMA.Ocbimv22019157m.p OBIMA.Ocbimv22019406m.p OBIMA.Ocbimv22019408m.p OBIMA.Ocbimv22019416m.p OBIMA.Ocbimv22019418m.p OBIMA.Ocbimv22019420m.p OBIMA.Ocbimv22019423m.p OBIMA.Ocbimv22019424m.p OBIMA.Ocbimv22019425m.p OBIMA.Ocbimv22019431m.p OBIMA.Ocbimv22019508m.p OBIMA.Ocbimv22019509m.p OBIMA.Ocbimv22019510m.p OBIMA.Ocbimv22019674m.p OBIMA.Ocbimv22019682m.p OBIMA.Ocbimv22019683m.p OBIMA.Ocbimv22019719m.p OBIMA.Ocbimv22019842m.p OBIMA.Ocbimv22019843m.p OBIMA.Ocbimv22019855m.p OBIMA.Ocbimv22019856m.p OBIMA.Ocbimv22019857m.p OBIMA.Ocbimv22019858m.p OBIMA.Ocbimv22019860m.p OBIMA.Ocbimv22019861m.p OBIMA.Ocbimv22019862m.p OBIMA.Ocbimv22019863m.p OBIMA.Ocbimv22019950m.p OBIMA.Ocbimv22020011m.p OBIMA.Ocbimv22020026m.p OBIMA.Ocbimv22020083m.p OBIMA.Ocbimv22020123m.p OBIMA.Ocbimv22020173m.p OBIMA.Ocbimv22020175m.p OBIMA.Ocbimv22020187m.p OBIMA.Ocbimv22020192m.p OBIMA.Ocbimv22020193m.p OBIMA.Ocbimv22020230m.p OBIMA.Ocbimv22020236m.p OBIMA.Ocbimv22020237m.p OBIMA.Ocbimv22020238m.p OBIMA.Ocbimv22020239m.p OBIMA.Ocbimv22020240m.p OBIMA.Ocbimv22020242m.p OBIMA.Ocbimv22020243m.p OBIMA.Ocbimv22020244m.p OBIMA.Ocbimv22020300m.p OBIMA.Ocbimv22020339m.p OBIMA.Ocbimv22020370m.p OBIMA.Ocbimv22020373m.p OBIMA.Ocbimv22020374m.p OBIMA.Ocbimv22020375m.p OBIMA.Ocbimv22020376m.p OBIMA.Ocbimv22020389m.p OBIMA.Ocbimv22020441m.p OBIMA.Ocbimv22020445m.p OBIMA.Ocbimv22020461m.p OBIMA.Ocbimv22020489m.p OBIMA.Ocbimv22020490m.p OBIMA.Ocbimv22020491m.p OBIMA.Ocbimv22020619m.p OBIMA.Ocbimv22020718m.p OBIMA.Ocbimv22020727m.p OBIMA.Ocbimv22020792m.p OBIMA.Ocbimv22020793m.p OBIMA.Ocbimv22020794m.p OBIMA.Ocbimv22020801m.p OBIMA.Ocbimv22020928m.p OBIMA.Ocbimv22021014m.p OBIMA.Ocbimv22021035m.p OBIMA.Ocbimv22021160m.p OBIMA.Ocbimv22021385m.p OBIMA.Ocbimv22021386m.p OBIMA.Ocbimv22021388m.p OBIMA.Ocbimv22021390m.p OBIMA.Ocbimv22021392m.p OBIMA.Ocbimv22021393m.p OBIMA.Ocbimv22021394m.p OBIMA.Ocbimv22021396m.p OBIMA.Ocbimv22021398m.p OBIMA.Ocbimv22021402m.p OBIMA.Ocbimv22021421m.p OBIMA.Ocbimv22021431m.p OBIMA.Ocbimv22021432m.p OBIMA.Ocbimv22021435m.p OBIMA.Ocbimv22021436m.p OBIMA.Ocbimv22021437m.p OBIMA.Ocbimv22021438m.p OBIMA.Ocbimv22021439m.p OBIMA.Ocbimv22021448m.p OBIMA.Ocbimv22021526m.p OBIMA.Ocbimv22021539m.p OBIMA.Ocbimv22021591m.p OBIMA.Ocbimv22021593m.p OBIMA.Ocbimv22021594m.p OBIMA.Ocbimv22021595m.p OBIMA.Ocbimv22021596m.p OBIMA.Ocbimv22021598m.p OBIMA.Ocbimv22021599m.p OBIMA.Ocbimv22021600m.p OBIMA.Ocbimv22021601m.p OBIMA.Ocbimv22021602m.p OBIMA.Ocbimv22021603m.p OBIMA.Ocbimv22021604m.p OBIMA.Ocbimv22021605m.p OBIMA.Ocbimv22021606m.p OBIMA.Ocbimv22021607m.p OBIMA.Ocbimv22021608m.p OBIMA.Ocbimv22021609m.p OBIMA.Ocbimv22021610m.p OBIMA.Ocbimv22021611m.p OBIMA.Ocbimv22021613m.p OBIMA.Ocbimv22021646m.p OBIMA.Ocbimv22021651m.p OBIMA.Ocbimv22021653m.p OBIMA.Ocbimv22021660m.p OBIMA.Ocbimv22021673m.p OBIMA.Ocbimv22021801m.p OBIMA.Ocbimv22021883m.p OBIMA.Ocbimv22021886m.p OBIMA.Ocbimv22021900m.p OBIMA.Ocbimv22021972m.p OBIMA.Ocbimv22022004m.p OBIMA.Ocbimv22022006m.p OBIMA.Ocbimv22022007m.p OBIMA.Ocbimv22022008m.p OBIMA.Ocbimv22022009m.p OBIMA.Ocbimv22022010m.p OBIMA.Ocbimv22022011m.p OBIMA.Ocbimv22022012m.p OBIMA.Ocbimv22022015m.p OBIMA.Ocbimv22022016m.p OBIMA.Ocbimv22022017m.p OBIMA.Ocbimv22022018m.p OBIMA.Ocbimv22022019m.p OBIMA.Ocbimv22022020m.p OBIMA.Ocbimv22022022m.p OBIMA.Ocbimv22022023m.p OBIMA.Ocbimv22022024m.p OBIMA.Ocbimv22022038m.p OBIMA.Ocbimv22022108m.p OBIMA.Ocbimv22022174m.p OBIMA.Ocbimv22022365m.p OBIMA.Ocbimv22022366m.p OBIMA.Ocbimv22022367m.p OBIMA.Ocbimv22022368m.p OBIMA.Ocbimv22022376m.p OBIMA.Ocbimv22022401m.p OBIMA.Ocbimv22022418m.p OBIMA.Ocbimv22022419m.p OBIMA.Ocbimv22022420m.p OBIMA.Ocbimv22022421m.p OBIMA.Ocbimv22022424m.p OBIMA.Ocbimv22022426m.p OBIMA.Ocbimv22022427m.p OBIMA.Ocbimv22022429m.p OBIMA.Ocbimv22022430m.p OBIMA.Ocbimv22022431m.p OBIMA.Ocbimv22022432m.p OBIMA.Ocbimv22022435m.p OBIMA.Ocbimv22022436m.p OBIMA.Ocbimv22022437m.p OBIMA.Ocbimv22022438m.p OBIMA.Ocbimv22022468m.p OBIMA.Ocbimv22022616m.p OBIMA.Ocbimv22022638m.p OBIMA.Ocbimv22022687m.p OBIMA.Ocbimv22022688m.p OBIMA.Ocbimv22022691m.p OBIMA.Ocbimv22022692m.p OBIMA.Ocbimv22022695m.p OBIMA.Ocbimv22022696m.p OBIMA.Ocbimv22022714m.p OBIMA.Ocbimv22022791m.p OBIMA.Ocbimv22022812m.p OBIMA.Ocbimv22022833m.p OBIMA.Ocbimv22023209m.p OBIMA.Ocbimv22023267m.p OBIMA.Ocbimv22023320m.p OBIMA.Ocbimv22023332m.p OBIMA.Ocbimv22023333m.p OBIMA.Ocbimv22023336m.p OBIMA.Ocbimv22023337m.p OBIMA.Ocbimv22023339m.p OBIMA.Ocbimv22023340m.p OBIMA.Ocbimv22023341m.p OBIMA.Ocbimv22023342m.p OBIMA.Ocbimv22023343m.p OBIMA.Ocbimv22023344m.p OBIMA.Ocbimv22023345m.p OBIMA.Ocbimv22023346m.p OBIMA.Ocbimv22023347m.p OBIMA.Ocbimv22023348m.p OBIMA.Ocbimv22023349m.p OBIMA.Ocbimv22023350m.p OBIMA.Ocbimv22023351m.p OBIMA.Ocbimv22023352m.p OBIMA.Ocbimv22023354m.p OBIMA.Ocbimv22023356m.p OBIMA.Ocbimv22023357m.p OBIMA.Ocbimv22023358m.p OBIMA.Ocbimv22023360m.p OBIMA.Ocbimv22023361m.p OBIMA.Ocbimv22023364m.p OBIMA.Ocbimv22023365m.p OBIMA.Ocbimv22023366m.p OBIMA.Ocbimv22023367m.p OBIMA.Ocbimv22023368m.p OBIMA.Ocbimv22023369m.p OBIMA.Ocbimv22023371m.p OBIMA.Ocbimv22023374m.p OBIMA.Ocbimv22023375m.p OBIMA.Ocbimv22023376m.p OBIMA.Ocbimv22023378m.p OBIMA.Ocbimv22023379m.p OBIMA.Ocbimv22023381m.p OBIMA.Ocbimv22023420m.p OBIMA.Ocbimv22023508m.p OBIMA.Ocbimv22023510m.p OBIMA.Ocbimv22023515m.p OBIMA.Ocbimv22023517m.p OBIMA.Ocbimv22023542m.p OBIMA.Ocbimv22023550m.p OBIMA.Ocbimv22023552m.p OBIMA.Ocbimv22023554m.p OBIMA.Ocbimv22023555m.p OBIMA.Ocbimv22023558m.p OBIMA.Ocbimv22023561m.p OBIMA.Ocbimv22023564m.p OBIMA.Ocbimv22023566m.p OBIMA.Ocbimv22023735m.p OBIMA.Ocbimv22023879m.p OBIMA.Ocbimv22023881m.p OBIMA.Ocbimv22023882m.p OBIMA.Ocbimv22023884m.p OBIMA.Ocbimv22024008m.p OBIMA.Ocbimv22024024m.p OBIMA.Ocbimv22024025m.p OBIMA.Ocbimv22024026m.p OBIMA.Ocbimv22024061m.p OBIMA.Ocbimv22024065m.p OBIMA.Ocbimv22024149m.p OBIMA.Ocbimv22024177m.p OBIMA.Ocbimv22024178m.p OBIMA.Ocbimv22024179m.p OBIMA.Ocbimv22024180m.p OBIMA.Ocbimv22024181m.p OBIMA.Ocbimv22024182m.p OBIMA.Ocbimv22024203m.p OBIMA.Ocbimv22024249m.p OBIMA.Ocbimv22024377m.p OBIMA.Ocbimv22024378m.p OBIMA.Ocbimv22024416m.p OBIMA.Ocbimv22024417m.p OBIMA.Ocbimv22024422m.p OBIMA.Ocbimv22024512m.p OBIMA.Ocbimv22024529m.p OBIMA.Ocbimv22024530m.p OBIMA.Ocbimv22024532m.p OBIMA.Ocbimv22024533m.p OBIMA.Ocbimv22024535m.p OBIMA.Ocbimv22024536m.p OBIMA.Ocbimv22024537m.p OBIMA.Ocbimv22024538m.p OBIMA.Ocbimv22024540m.p OBIMA.Ocbimv22024542m.p OBIMA.Ocbimv22024543m.p OBIMA.Ocbimv22024545m.p OBIMA.Ocbimv22024546m.p OBIMA.Ocbimv22024547m.p OBIMA.Ocbimv22024550m.p OBIMA.Ocbimv22024551m.p OBIMA.Ocbimv22024552m.p OBIMA.Ocbimv22024553m.p OBIMA.Ocbimv22024554m.p OBIMA.Ocbimv22024555m.p OBIMA.Ocbimv22024621m.p OBIMA.Ocbimv22024705m.p OBIMA.Ocbimv22024706m.p OBIMA.Ocbimv22024707m.p OBIMA.Ocbimv22024736m.p OBIMA.Ocbimv22024737m.p OBIMA.Ocbimv22024739m.p OBIMA.Ocbimv22024740m.p OBIMA.Ocbimv22024741m.p OBIMA.Ocbimv22024745m.p OBIMA.Ocbimv22024747m.p OBIMA.Ocbimv22024748m.p OBIMA.Ocbimv22024750m.p OBIMA.Ocbimv22024751m.p OBIMA.Ocbimv22024752m.p OBIMA.Ocbimv22024756m.p OBIMA.Ocbimv22024757m.p OBIMA.Ocbimv22024760m.p OBIMA.Ocbimv22024761m.p OBIMA.Ocbimv22024762m.p OBIMA.Ocbimv22024764m.p OBIMA.Ocbimv22024846m.p OBIMA.Ocbimv22025001m.p OBIMA.Ocbimv22025207m.p OBIMA.Ocbimv22025214m.p OBIMA.Ocbimv22025475m.p OBIMA.Ocbimv22025535m.p OBIMA.Ocbimv22025536m.p OBIMA.Ocbimv22025537m.p OBIMA.Ocbimv22025538m.p OBIMA.Ocbimv22025539m.p OBIMA.Ocbimv22025540m.p OBIMA.Ocbimv22025541m.p OBIMA.Ocbimv22025562m.p OBIMA.Ocbimv22025563m.p OBIMA.Ocbimv22025609m.p OBIMA.Ocbimv22025741m.p OBIMA.Ocbimv22025821m.p OBIMA.Ocbimv22025845m.p OBIMA.Ocbimv22025847m.p OBIMA.Ocbimv22025849m.p OBIMA.Ocbimv22025891m.p OBIMA.Ocbimv22026076m.p OBIMA.Ocbimv22026077m.p OBIMA.Ocbimv22026081m.p OBIMA.Ocbimv22026082m.p OBIMA.Ocbimv22026085m.p OBIMA.Ocbimv22026087m.p OBIMA.Ocbimv22026090m.p OBIMA.Ocbimv22026093m.p OBIMA.Ocbimv22026103m.p OBIMA.Ocbimv22026105m.p OBIMA.Ocbimv22026109m.p OBIMA.Ocbimv22026111m.p OBIMA.Ocbimv22026112m.p OBIMA.Ocbimv22026136m.p OBIMA.Ocbimv22026225m.p OBIMA.Ocbimv22026313m.p OBIMA.Ocbimv22026379m.p OBIMA.Ocbimv22026432m.p OBIMA.Ocbimv22026531m.p OBIMA.Ocbimv22026696m.p OBIMA.Ocbimv22026746m.p OBIMA.Ocbimv22026770m.p OBIMA.Ocbimv22027039m.p OBIMA.Ocbimv22027040m.p OBIMA.Ocbimv22027043m.p OBIMA.Ocbimv22027045m.p OBIMA.Ocbimv22027116m.p OBIMA.Ocbimv22027183m.p OBIMA.Ocbimv22027184m.p OBIMA.Ocbimv22027186m.p OBIMA.Ocbimv22027440m.p OBIMA.Ocbimv22027457m.p OBIMA.Ocbimv22027458m.p OBIMA.Ocbimv22027459m.p OBIMA.Ocbimv22027460m.p OBIMA.Ocbimv22027461m.p OBIMA.Ocbimv22027462m.p OBIMA.Ocbimv22027463m.p OBIMA.Ocbimv22027464m.p OBIMA.Ocbimv22027465m.p OBIMA.Ocbimv22027469m.p OBIMA.Ocbimv22027471m.p OBIMA.Ocbimv22027473m.p OBIMA.Ocbimv22027475m.p OBIMA.Ocbimv22027476m.p OBIMA.Ocbimv22027565m.p OBIMA.Ocbimv22027567m.p OBIMA.Ocbimv22027568m.p OBIMA.Ocbimv22027569m.p OBIMA.Ocbimv22027570m.p OBIMA.Ocbimv22027572m.p OBIMA.Ocbimv22027574m.p OBIMA.Ocbimv22027576m.p OBIMA.Ocbimv22027577m.p OBIMA.Ocbimv22027578m.p OBIMA.Ocbimv22027579m.p OBIMA.Ocbimv22027581m.p OBIMA.Ocbimv22027582m.p OBIMA.Ocbimv22027583m.p OBIMA.Ocbimv22027831m.p OBIMA.Ocbimv22027890m.p OBIMA.Ocbimv22027960m.p OBIMA.Ocbimv22028058m.p OBIMA.Ocbimv22028060m.p OBIMA.Ocbimv22028062m.p OBIMA.Ocbimv22028063m.p OBIMA.Ocbimv22028064m.p OBIMA.Ocbimv22028065m.p OBIMA.Ocbimv22028183m.p OBIMA.Ocbimv22028184m.p OBIMA.Ocbimv22028186m.p OBIMA.Ocbimv22028189m.p OBIMA.Ocbimv22028190m.p OBIMA.Ocbimv22028191m.p OBIMA.Ocbimv22028192m.p OBIMA.Ocbimv22028193m.p OBIMA.Ocbimv22028194m.p OBIMA.Ocbimv22028196m.p OBIMA.Ocbimv22028197m.p OBIMA.Ocbimv22028280m.p OBIMA.Ocbimv22028281m.p OBIMA.Ocbimv22028282m.p OBIMA.Ocbimv22028283m.p OBIMA.Ocbimv22028285m.p OBIMA.Ocbimv22028286m.p OBIMA.Ocbimv22028287m.p OBIMA.Ocbimv22028289m.p OBIMA.Ocbimv22028290m.p OBIMA.Ocbimv22028374m.p OBIMA.Ocbimv22028408m.p OBIMA.Ocbimv22028416m.p OBIMA.Ocbimv22028417m.p OBIMA.Ocbimv22028442m.p OBIMA.Ocbimv22028602m.p OBIMA.Ocbimv22028603m.p OBIMA.Ocbimv22028604m.p OBIMA.Ocbimv22028607m.p OBIMA.Ocbimv22028608m.p OBIMA.Ocbimv22028609m.p OBIMA.Ocbimv22028610m.p OBIMA.Ocbimv22028653m.p OBIMA.Ocbimv22028655m.p OBIMA.Ocbimv22028657m.p OBIMA.Ocbimv22028711m.p OBIMA.Ocbimv22028850m.p OBIMA.Ocbimv22029522m.p OBIMA.Ocbimv22029604m.p OBIMA.Ocbimv22029605m.p OBIMA.Ocbimv22029606m.p OBIMA.Ocbimv22029629m.p OBIMA.Ocbimv22029630m.p OBIMA.Ocbimv22029850m.p OBIMA.Ocbimv22030200m.p OBIMA.Ocbimv22030208m.p OBIMA.Ocbimv22030320m.p OBIMA.Ocbimv22030387m.p OBIMA.Ocbimv22030423m.p OBIMA.Ocbimv22030424m.p OBIMA.Ocbimv22030425m.p OBIMA.Ocbimv22030743m.p OBIMA.Ocbimv22030834m.p OBIMA.Ocbimv22031085m.p OBIMA.Ocbimv22031193m.p OBIMA.Ocbimv22031470m.p OBIMA.Ocbimv22031471m.p OBIMA.Ocbimv22031473m.p OBIMA.Ocbimv22031581m.p OBIMA.Ocbimv22031687m.p OBIMA.Ocbimv22031688m.p OBIMA.Ocbimv22031769m.p OBIMA.Ocbimv22031880m.p OBIMA.Ocbimv22032071m.p OBIMA.Ocbimv22032086m.p OBIMA.Ocbimv22032230m.p OBIMA.Ocbimv22032250m.p OBIMA.Ocbimv22032394m.p OBIMA.Ocbimv22032397m.p OBIMA.Ocbimv22032568m.p OBIMA.Ocbimv22032657m.p OBIMA.Ocbimv22032668m.p OBIMA.Ocbimv22032677m.p OBIMA.Ocbimv22032678m.p OBIMA.Ocbimv22032679m.p OBIMA.Ocbimv22032680m.p OBIMA.Ocbimv22032683m.p OBIMA.Ocbimv22032684m.p OBIMA.Ocbimv22032685m.p OBIMA.Ocbimv22032686m.p OBIMA.Ocbimv22032719m.p OBIMA.Ocbimv22032720m.p OBIMA.Ocbimv22032721m.p OBIMA.Ocbimv22032722m.p OBIMA.Ocbimv22032723m.p OBIMA.Ocbimv22032725m.p OBIMA.Ocbimv22032726m.p OBIMA.Ocbimv22032727m.p OBIMA.Ocbimv22032728m.p OBIMA.Ocbimv22032729m.p OBIMA.Ocbimv22032730m.p OBIMA.Ocbimv22032740m.p OBIMA.Ocbimv22032821m.p OBIMA.Ocbimv22032911m.p OBIMA.Ocbimv22032913m.p OBIMA.Ocbimv22032914m.p OBIMA.Ocbimv22032916m.p OBIMA.Ocbimv22032925m.p OBIMA.Ocbimv22032926m.p OBIMA.Ocbimv22032933m.p OBIMA.Ocbimv22033136m.p OBIMA.Ocbimv22033304m.p OBIMA.Ocbimv22033306m.p OBIMA.Ocbimv22033307m.p OBIMA.Ocbimv22033308m.p OBIMA.Ocbimv22033309m.p OBIMA.Ocbimv22033310m.p OBIMA.Ocbimv22033311m.p OBIMA.Ocbimv22033313m.p OBIMA.Ocbimv22033314m.p OBIMA.Ocbimv22033317m.p OBIMA.Ocbimv22033375m.p OBIMA.Ocbimv22033565m.p OBIMA.Ocbimv22033615m.p OBIMA.Ocbimv22033623m.p OBIMA.Ocbimv22033658m.p OBIMA.Ocbimv22033659m.p OBIMA.Ocbimv22033660m.p OBIMA.Ocbimv22033662m.p OBIMA.Ocbimv22033664m.p OBIMA.Ocbimv22033667m.p OBIMA.Ocbimv22033670m.p OBIMA.Ocbimv22033672m.p OBIMA.Ocbimv22033674m.p OBIMA.Ocbimv22033677m.p OBIMA.Ocbimv22033678m.p OBIMA.Ocbimv22033679m.p OBIMA.Ocbimv22033680m.p OBIMA.Ocbimv22033749m.p OBIMA.Ocbimv22033991m.p OBIMA.Ocbimv22033992m.p OBIMA.Ocbimv22033993m.p OBIMA.Ocbimv22033994m.p OBIMA.Ocbimv22033995m.p OBIMA.Ocbimv22033996m.p OBIMA.Ocbimv22034026m.p OBIMA.Ocbimv22034038m.p OBIMA.Ocbimv22034040m.p OBIMA.Ocbimv22034049m.p OBIMA.Ocbimv22034055m.p OBIMA.Ocbimv22034057m.p OBIMA.Ocbimv22034061m.p OBIMA.Ocbimv22034063m.p OBIMA.Ocbimv22034065m.p OBIMA.Ocbimv22034067m.p OBIMA.Ocbimv22034070m.p OBIMA.Ocbimv22034072m.p OBIMA.Ocbimv22034073m.p OBIMA.Ocbimv22034076m.p OBIMA.Ocbimv22034410m.p OBIMA.Ocbimv22034673m.p OBIMA.Ocbimv22034674m.p OBIMA.Ocbimv22034676m.p OBIMA.Ocbimv22034677m.p OBIMA.Ocbimv22034678m.p OBIMA.Ocbimv22034679m.p OBIMA.Ocbimv22034680m.p OBIMA.Ocbimv22034681m.p OBIMA.Ocbimv22034683m.p OBIMA.Ocbimv22034684m.p OBIMA.Ocbimv22034685m.p OBIMA.Ocbimv22034686m.p OBIMA.Ocbimv22034687m.p OBIMA.Ocbimv22034688m.p OBIMA.Ocbimv22034690m.p OBIMA.Ocbimv22034693m.p OBIMA.Ocbimv22034694m.p OBIMA.Ocbimv22034695m.p OBIMA.Ocbimv22034696m.p OBIMA.Ocbimv22034697m.p OBIMA.Ocbimv22034725m.p OBIMA.Ocbimv22034740m.p OBIMA.Ocbimv22034742m.p OBIMA.Ocbimv22034743m.p OBIMA.Ocbimv22034745m.p OBIMA.Ocbimv22034859m.p OBIMA.Ocbimv22034861m.p OBIMA.Ocbimv22034862m.p OBIMA.Ocbimv22034863m.p OBIMA.Ocbimv22034865m.p OBIMA.Ocbimv22034866m.p OBIMA.Ocbimv22034868m.p OBIMA.Ocbimv22034869m.p OBIMA.Ocbimv22034870m.p OBIMA.Ocbimv22034901m.p OBIMA.Ocbimv22034983m.p OBIMA.Ocbimv22034985m.p OBIMA.Ocbimv22034986m.p OBIMA.Ocbimv22034988m.p OBIMA.Ocbimv22034990m.p OBIMA.Ocbimv22034991m.p OBIMA.Ocbimv22035033m.p OBIMA.Ocbimv22035065m.p OBIMA.Ocbimv22035068m.p OBIMA.Ocbimv22035204m.p OBIMA.Ocbimv22035211m.p OBIMA.Ocbimv22035313m.p OBIMA.Ocbimv22035356m.p OBIMA.Ocbimv22035370m.p OBIMA.Ocbimv22035371m.p OBIMA.Ocbimv22035372m.p OBIMA.Ocbimv22035379m.p OBIMA.Ocbimv22035380m.p OBIMA.Ocbimv22035381m.p OBIMA.Ocbimv22035511m.p OBIMA.Ocbimv22035786m.p OBIMA.Ocbimv22035818m.p OBIMA.Ocbimv22035910m.p OBIMA.Ocbimv22035911m.p OBIMA.Ocbimv22035913m.p OBIMA.Ocbimv22035915m.p OBIMA.Ocbimv22036256m.p OBIMA.Ocbimv22036257m.p OBIMA.Ocbimv22036258m.p OBIMA.Ocbimv22036260m.p OBIMA.Ocbimv22036261m.p OBIMA.Ocbimv22036408m.p OBIMA.Ocbimv22036458m.p OBIMA.Ocbimv22036459m.p OBIMA.Ocbimv22036460m.p OBIMA.Ocbimv22036461m.p OBIMA.Ocbimv22036462m.p OBIMA.Ocbimv22036463m.p OBIMA.Ocbimv22036464m.p OBIMA.Ocbimv22036466m.p OBIMA.Ocbimv22036469m.p OBIMA.Ocbimv22036470m.p OBIMA.Ocbimv22036499m.p OBIMA.Ocbimv22036512m.p OBIMA.Ocbimv22036513m.p OBIMA.Ocbimv22036514m.p OBIMA.Ocbimv22036515m.p OBIMA.Ocbimv22036516m.p OBIMA.Ocbimv22036517m.p OBIMA.Ocbimv22036518m.p OBIMA.Ocbimv22036519m.p OBIMA.Ocbimv22036520m.p OBIMA.Ocbimv22036521m.p OBIMA.Ocbimv22036523m.p OBIMA.Ocbimv22036524m.p OBIMA.Ocbimv22036575m.p OBIMA.Ocbimv22036576m.p OBIMA.Ocbimv22036577m.p OBIMA.Ocbimv22036578m.p OBIMA.Ocbimv22036664m.p OBIMA.Ocbimv22036666m.p OBIMA.Ocbimv22036667m.p OBIMA.Ocbimv22036668m.p OBIMA.Ocbimv22036670m.p OBIMA.Ocbimv22036671m.p OBIMA.Ocbimv22036712m.p OBIMA.Ocbimv22036716m.p OBIMA.Ocbimv22036717m.p OBIMA.Ocbimv22036749m.p OBIMA.Ocbimv22036753m.p OBIMA.Ocbimv22036754m.p OBIMA.Ocbimv22036756m.p OBIMA.Ocbimv22036757m.p OBIMA.Ocbimv22036758m.p OBIMA.Ocbimv22036760m.p OBIMA.Ocbimv22036762m.p OBIMA.Ocbimv22036765m.p OBIMA.Ocbimv22036767m.p OBIMA.Ocbimv22036768m.p OBIMA.Ocbimv22036769m.p OBIMA.Ocbimv22036843m.p OBIMA.Ocbimv22037012m.p OBIMA.Ocbimv22037021m.p OBIMA.Ocbimv22037258m.p OBIMA.Ocbimv22037333m.p OBIMA.Ocbimv22037337m.p OBIMA.Ocbimv22037352m.p OBIMA.Ocbimv22037353m.p OBIMA.Ocbimv22037355m.p OBIMA.Ocbimv22037384m.p OBIMA.Ocbimv22037537m.p OBIMA.Ocbimv22037673m.p OBIMA.Ocbimv22037684m.p OBIMA.Ocbimv22037685m.p OBIMA.Ocbimv22037687m.p OBIMA.Ocbimv22037689m.p OBIMA.Ocbimv22037690m.p OBIMA.Ocbimv22037691m.p OBIMA.Ocbimv22037692m.p OBIMA.Ocbimv22037693m.p OBIMA.Ocbimv22037694m.p OBIMA.Ocbimv22037695m.p OBIMA.Ocbimv22037697m.p OBIMA.Ocbimv22037699m.p OBIMA.Ocbimv22037700m.p OBIMA.Ocbimv22037701m.p OBIMA.Ocbimv22037722m.p OBIMA.Ocbimv22037723m.p OBIMA.Ocbimv22037724m.p OBIMA.Ocbimv22037726m.p OBIMA.Ocbimv22037727m.p OBIMA.Ocbimv22037729m.p OBIMA.Ocbimv22037730m.p OBIMA.Ocbimv22037732m.p OBIMA.Ocbimv22037734m.p OBIMA.Ocbimv22038210m.p OBIMA.Ocbimv22038212m.p OBIMA.Ocbimv22038213m.p OBIMA.Ocbimv22038214m.p OBIMA.Ocbimv22038216m.p OBIMA.Ocbimv22038217m.p OBIMA.Ocbimv22038218m.p OBIMA.Ocbimv22038220m.p OBIMA.Ocbimv22038221m.p OBIMA.Ocbimv22038223m.p OBIMA.Ocbimv22038224m.p OBIMA.Ocbimv22038225m.p OBIMA.Ocbimv22038228m.p OBIMA.Ocbimv22038231m.p OBIMA.Ocbimv22038235m.p OBIMA.Ocbimv22038410m.p OBIMA.Ocbimv22038412m.p OBIMA.Ocbimv22038413m.p OBIMA.Ocbimv22038415m.p OBIMA.Ocbimv22038439m.p OBIMA.Ocbimv22038574m.p OBIMA.Ocbimv22038625m.p OBIMA.Ocbimv22038702m.p OBIMA.Ocbimv22038708m.p OBIMA.Ocbimv22038914m.p OBIMA.Ocbimv22038931m.p OBIMA.Ocbimv22038937m.p OBIMA.Ocbimv22038973m.p OBIMA.Ocbimv22038974m.p OBIMA.Ocbimv22038976m.p OBIMA.Ocbimv22038977m.p OBIMA.Ocbimv22038978m.p OBIMA.Ocbimv22039005m.p OBIMA.Ocbimv22039006m.p OBIMA.Ocbimv22039081m.p OBIMA.Ocbimv22039082m.p OBIMA.Ocbimv22039083m.p OBIMA.Ocbimv22039141m.p OBIMA.Ocbimv22039142m.p OBIMA.Ocbimv22039170m.p OBIMA.Ocbimv22039177m.p OBIMA.Ocbimv22039216m.p OBIMA.Ocbimv22039275m.p OBIMA.Ocbimv22039359m.p OBIMA.Ocbimv22039360m.p OBIMA.Ocbimv22039361m.p OBIMA.Ocbimv22039539m.p OBIMA.Ocbimv22039540m.p OBIMA.Ocbimv22039543m.p OBIMA.Ocbimv22039544m.p OBIMA.Ocbimv22039725m.p OBIMA.Ocbimv22039727m.p OBIMA.Ocbimv22039728m.p OBIMA.Ocbimv22039729m.p OBIMA.Ocbimv22039730m.p OBIMA.Ocbimv22039732m.p OBIMA.Ocbimv22039733m.p OBIMA.Ocbimv22039734m.p OBIMA.Ocbimv22039735m.p OBIMA.Ocbimv22039736m.p OBIMA.Ocbimv22039737m.p OBIMA.Ocbimv22039738m.p OBIMA.Ocbimv22039740m.p OBIMA.Ocbimv22039741m.p OBIMA.Ocbimv22039749m.p OBIMA.Ocbimv22039764m.p OBIMA.Ocbimv22039800m.p OBIMA.Ocbimv22039805m.p PCAUD.XP_014661698.1 PCAUD.XP_014661699.1 PCAUD.XP_014661745.1 PCAUD.XP_014661924.1 PCAUD.XP_014662405.1 PCAUD.XP_014663148.1 PCAUD.XP_014663325.1 PCAUD.XP_014663353.1 PCAUD.XP_014663379.1 PCAUD.XP_014663394.1 PCAUD.XP_014663994.1 PCAUD.XP_014664008.1 PCAUD.XP_014664410.1 PCAUD.XP_014664512.1 PCAUD.XP_014664855.1 PCAUD.XP_014665135.1 PCAUD.XP_014665317.1 PCAUD.XP_014665364.1 PCAUD.XP_014665398.1 PCAUD.XP_014665546.1 PCAUD.XP_014665549.1 PCAUD.XP_014665571.1 PCAUD.XP_014665621.1 PCAUD.XP_014666182.1 PCAUD.XP_014666787.1 PCAUD.XP_014667416.1 PCAUD.XP_014667676.1 PCAUD.XP_014667905.1 PCAUD.XP_014668343.1 PCAUD.XP_014668407.1 PCAUD.XP_014668513.1 PCAUD.XP_014669010.1 PCAUD.XP_014669079.1 PCAUD.XP_014669338.1 PCAUD.XP_014669854.1 PCAUD.XP_014670042.1 PCAUD.XP_014670132.1 PCAUD.XP_014670238.1 PCAUD.XP_014670292.1 PCAUD.XP_014670580.1 PCAUD.XP_014670581.1 PCAUD.XP_014670638.1 PCAUD.XP_014670899.1 PCAUD.XP_014671079.1 PCAUD.XP_014671180.1 PCAUD.XP_014671373.1 PCAUD.XP_014671878.1 PCAUD.XP_014671921.1 PCAUD.XP_014672090.1 PCAUD.XP_014672266.1 PCAUD.XP_014672313.1 PCAUD.XP_014672465.1 PCAUD.XP_014672466.1 PCAUD.XP_014672467.1 PCAUD.XP_014673117.1 PCAUD.XP_014673467.1 PCAUD.XP_014673502.1 PCAUD.XP_014673681.1 PCAUD.XP_014673728.1 PCAUD.XP_014673730.1 PCAUD.XP_014673785.1 PCAUD.XP_014673808.1 PCAUD.XP_014673954.1 PCAUD.XP_014674026.1 PCAUD.XP_014674069.1 PCAUD.XP_014674169.1 PCAUD.XP_014674227.1 PCAUD.XP_014674256.1 PCAUD.XP_014674321.1 PCAUD.XP_014674674.1 PCAUD.XP_014674746.1 PCAUD.XP_014675019.1 PCAUD.XP_014675082.1 PCAUD.XP_014675232.1 PCAUD.XP_014675233.1 PCAUD.XP_014675248.1 PCAUD.XP_014675316.1 PCAUD.XP_014675478.1 PCAUD.XP_014675479.1 PCAUD.XP_014675501.1 PCAUD.XP_014675713.1 PCAUD.XP_014676205.1 PCAUD.XP_014676541.1 PCAUD.XP_014676822.1 PCAUD.XP_014677061.1 PCAUD.XP_014677078.1 PCAUD.XP_014677080.1 PCAUD.XP_014677392.1 PCAUD.XP_014677407.1 PCAUD.XP_014677409.1 PCAUD.XP_014677453.1 PCAUD.XP_014677671.1 PCAUD.XP_014677694.1 PCAUD.XP_014677975.1 PCAUD.XP_014678001.1 PCAUD.XP_014678086.1 PCAUD.XP_014678088.1 PCAUD.XP_014678141.1 PCAUD.XP_014678142.1 PCAUD.XP_014678144.1 PCAUD.XP_014678256.1 PCAUD.XP_014678325.1 PCAUD.XP_014678326.1 PCAUD.XP_014678450.1 PCAUD.XP_014678487.1 PCAUD.XP_014678523.1 PCAUD.XP_014678595.1 PCAUD.XP_014678711.1 PCAUD.XP_014678722.1 PCAUD.XP_014678745.1 PCAUD.XP_014678755.1 PCAUD.XP_014678814.1 PCAUD.XP_014678838.1 PCAUD.XP_014678921.1 PCAUD.XP_014678946.1 PCAUD.XP_014678963.1 PCAUD.XP_014678982.1 PCAUD.XP_014679084.1 PCAUD.XP_014679116.1 PCAUD.XP_014679139.1 PCAUD.XP_014679167.1 PCAUD.XP_014679264.1 PCAUD.XP_014679290.1 PCAUD.XP_014679302.1 PCAUD.XP_014679383.1 PCAUD.XP_014679451.1 PCAUD.XP_014679519.1 PCAUD.XP_014679525.1 PCAUD.XP_014679558.1 PCAUD.XP_014679634.1 PCAUD.XP_014679673.1 PCAUD.XP_014679693.1 PCAUD.XP_014679757.1 PCAUD.XP_014679944.1 PCAUD.XP_014680162.1 PCAUD.XP_014680250.1 PCAUD.XP_014680388.1 PCAUD.XP_014680618.1 PCAUD.XP_014680621.1 PCAUD.XP_014680928.1 PCAUD.XP_014681151.1 PCAUD.XP_014681152.1 PCAUD.XP_014681153.1 PCAUD.XP_014681184.1 PCAUD.XP_014681932.1 PCAUD.XP_014681938.1 PHUMA.PHUM004580-PA PHUMA.PHUM017930-PA PHUMA.PHUM033920-PA PHUMA.PHUM040000-PA PHUMA.PHUM076560-PA PHUMA.PHUM077940-PA PHUMA.PHUM080430-PA PHUMA.PHUM085430-PA PHUMA.PHUM102740-PA PHUMA.PHUM129470-PA PHUMA.PHUM160610-PA PHUMA.PHUM171940-PA PHUMA.PHUM172730-PA PHUMA.PHUM205170-PA PHUMA.PHUM210140-PA PHUMA.PHUM210790-PA PHUMA.PHUM217090-PA PHUMA.PHUM221070-PA PHUMA.PHUM245290-PA PHUMA.PHUM248190-PA PHUMA.PHUM248200-PA PHUMA.PHUM261500-PA PHUMA.PHUM269220-PA PHUMA.PHUM291230-PA PHUMA.PHUM299630-PA PHUMA.PHUM308300-PA PHUMA.PHUM320330-PA PHUMA.PHUM361830-PA PHUMA.PHUM361840-PA PHUMA.PHUM361870-PA PHUMA.PHUM395960-PA PHUMA.PHUM397080-PA PHUMA.PHUM404950-PA PHUMA.PHUM407690-PA PHUMA.PHUM446330-PA PHUMA.PHUM446350-PA PHUMA.PHUM446370-PA PHUMA.PHUM450590-PA PHUMA.PHUM451220-PA PHUMA.PHUM455030-PA PHUMA.PHUM456160-PA PHUMA.PHUM464070-PA PHUMA.PHUM465820-PA PHUMA.PHUM496010-PA PHUMA.PHUM496070-PA PHUMA.PHUM496080-PA PHUMA.PHUM501020-PA PHUMA.PHUM501900-PA PHUMA.PHUM504490-PA PHUMA.PHUM507190-PA PHUMA.PHUM509580-PA PHUMA.PHUM527180-PA PHUMA.PHUM530160-PA PHUMA.PHUM535390-PA PHUMA.PHUM544920-PA PHUMA.PHUM562620-PA PHUMA.PHUM590440-PA PHUMA.PHUM602320-PA PHUMA.PHUM602470-PA PHUMA.PHUM606430-PA PHUMA.PHUM607020-PA PHUMA.PHUM613530-PA PHUMA.PHUM615390-PA PHUMA.PHUM617670-PA PHUMA.PHUM625800-PA PMURR.g103.t1 PMURR.g10400.t1 PMURR.g10993.t1 PMURR.g11916.t1 PMURR.g1242.t1 PMURR.g12655.t1 PMURR.g1358.t1 PMURR.g14538.t1 PMURR.g15034.t1 PMURR.g15618.t1 PMURR.g17043.t1 PMURR.g18938.t1 PMURR.g2050.t1 PMURR.g2137.t1 PMURR.g2246.t1 PMURR.g230.t1 PMURR.g3040.t1 PMURR.g3125.t1 PMURR.g3618.t1 PMURR.g3860.t1 PMURR.g4658.t1 PMURR.g4786.t1 PMURR.g4810.t1 PMURR.g5261.t1 PMURR.g62.t1 PMURR.g6865.t1 PMURR.g702.t1 PMURR.g7708.t1 PMURR.g7852.t1 PMURR.g8169.t1 PMURR.g9447.t1 PPACI.PPA00393 PPACI.PPA00397 PPACI.PPA01143 PPACI.PPA01432 PPACI.PPA04129 PPACI.PPA04977 PPACI.PPA07347 PPACI.PPA09657 PPACI.PPA11183 PPACI.PPA12734 PPACI.PPA12850 PPACI.PPA14293 PPACI.PPA19078 PPACI.PPA19487 PPACI.PPA20237 PPACI.PPA20445 PPACI.PPA20492 PPACI.PPA20988 PPACI.PPA21202 PPACI.PPA21258 PPACI.PPA21802 PPACI.PPA22397 PPACI.PPA22833 PPACI.PPA23683 PPACI.PPA24037 PPACI.PPA24038 PPACI.PPA25816 PPACI.PPA26955 PPACI.PPA27414 PPACI.PPA28188 PPACI.PPA28818 PPACI.PPA29440 PPACI.PPA30940 PXYLO.XP_011547900.1 PXYLO.XP_011547955.1 PXYLO.XP_011548175.1 PXYLO.XP_011548181.1 PXYLO.XP_011548222.1 PXYLO.XP_011548499.1 PXYLO.XP_011548543.1 PXYLO.XP_011548545.1 PXYLO.XP_011548584.1 PXYLO.XP_011548596.1 PXYLO.XP_011548746.1 PXYLO.XP_011548774.1 PXYLO.XP_011548784.1 PXYLO.XP_011548809.1 PXYLO.XP_011548810.1 PXYLO.XP_011549025.1 PXYLO.XP_011549220.1 PXYLO.XP_011549328.1 PXYLO.XP_011549338.1 PXYLO.XP_011549348.1 PXYLO.XP_011549874.1 PXYLO.XP_011549942.1 PXYLO.XP_011550142.1 PXYLO.XP_011550288.1 PXYLO.XP_011550324.1 PXYLO.XP_011550429.1 PXYLO.XP_011550560.1 PXYLO.XP_011550808.1 PXYLO.XP_011550978.1 PXYLO.XP_011550989.1 PXYLO.XP_011551407.1 PXYLO.XP_011551491.1 PXYLO.XP_011551523.1 PXYLO.XP_011551524.1 PXYLO.XP_011551682.1 PXYLO.XP_011552414.1 PXYLO.XP_011552540.1 PXYLO.XP_011552735.1 PXYLO.XP_011552876.1 PXYLO.XP_011553094.1 PXYLO.XP_011553611.1 PXYLO.XP_011553613.1 PXYLO.XP_011553694.1 PXYLO.XP_011553924.1 PXYLO.XP_011553927.1 PXYLO.XP_011553928.1 PXYLO.XP_011553929.1 PXYLO.XP_011553934.1 PXYLO.XP_011553968.1 PXYLO.XP_011553970.1 PXYLO.XP_011554035.1 PXYLO.XP_011554057.1 PXYLO.XP_011554077.1 PXYLO.XP_011554087.1 PXYLO.XP_011554098.1 PXYLO.XP_011554391.1 PXYLO.XP_011554577.1 PXYLO.XP_011554656.1 PXYLO.XP_011554723.1 PXYLO.XP_011554724.1 PXYLO.XP_011554851.1 PXYLO.XP_011554874.1 PXYLO.XP_011554876.1 PXYLO.XP_011554881.1 PXYLO.XP_011554882.1 PXYLO.XP_011554887.1 PXYLO.XP_011554904.1 PXYLO.XP_011554905.1 PXYLO.XP_011554907.1 PXYLO.XP_011554908.1 PXYLO.XP_011554909.1 PXYLO.XP_011555014.1 PXYLO.XP_011555109.1 PXYLO.XP_011555110.1 PXYLO.XP_011555111.1 PXYLO.XP_011555140.1 PXYLO.XP_011555141.1 PXYLO.XP_011555358.1 PXYLO.XP_011555473.1 PXYLO.XP_011555974.1 PXYLO.XP_011556186.1 PXYLO.XP_011556438.1 PXYLO.XP_011556801.1 PXYLO.XP_011556803.1 PXYLO.XP_011556899.1 PXYLO.XP_011557388.1 PXYLO.XP_011557489.1 PXYLO.XP_011557753.1 PXYLO.XP_011557948.1 PXYLO.XP_011557971.1 PXYLO.XP_011557988.1 PXYLO.XP_011558355.1 PXYLO.XP_011558356.1 PXYLO.XP_011558379.1 PXYLO.XP_011558548.1 PXYLO.XP_011558681.1 PXYLO.XP_011558799.1 PXYLO.XP_011558852.1 PXYLO.XP_011558897.1 PXYLO.XP_011558900.1 PXYLO.XP_011558901.1 PXYLO.XP_011558903.1 PXYLO.XP_011558910.1 PXYLO.XP_011558911.1 PXYLO.XP_011558912.1 PXYLO.XP_011558914.1 PXYLO.XP_011559016.1 PXYLO.XP_011559040.1 PXYLO.XP_011559061.1 PXYLO.XP_011559072.1 PXYLO.XP_011559151.1 PXYLO.XP_011559154.1 PXYLO.XP_011559157.1 PXYLO.XP_011559159.1 PXYLO.XP_011559160.1 PXYLO.XP_011559176.1 PXYLO.XP_011559215.1 PXYLO.XP_011559336.1 PXYLO.XP_011559371.1 PXYLO.XP_011559392.1 PXYLO.XP_011559393.1 PXYLO.XP_011559441.1 PXYLO.XP_011559490.1 PXYLO.XP_011559647.1 PXYLO.XP_011559929.1 PXYLO.XP_011560035.1 PXYLO.XP_011560107.1 PXYLO.XP_011560117.1 PXYLO.XP_011560374.1 PXYLO.XP_011560403.1 PXYLO.XP_011560462.1 PXYLO.XP_011560464.1 PXYLO.XP_011560519.1 PXYLO.XP_011560555.1 PXYLO.XP_011560567.1 PXYLO.XP_011560577.1 PXYLO.XP_011561002.1 PXYLO.XP_011561434.1 PXYLO.XP_011561530.1 PXYLO.XP_011561571.1 PXYLO.XP_011562110.1 PXYLO.XP_011562320.1 PXYLO.XP_011562479.1 PXYLO.XP_011562647.1 PXYLO.XP_011562648.1 PXYLO.XP_011562680.1 PXYLO.XP_011562685.1 PXYLO.XP_011562690.1 PXYLO.XP_011562692.1 PXYLO.XP_011562737.1 PXYLO.XP_011562960.1 PXYLO.XP_011563010.1 PXYLO.XP_011563235.1 PXYLO.XP_011563617.1 PXYLO.XP_011563700.1 PXYLO.XP_011563734.1 PXYLO.XP_011563740.1 PXYLO.XP_011563857.1 PXYLO.XP_011563864.1 PXYLO.XP_011564228.1 PXYLO.XP_011564576.1 PXYLO.XP_011564621.1 PXYLO.XP_011564749.1 PXYLO.XP_011564778.1 PXYLO.XP_011564859.1 PXYLO.XP_011564867.1 PXYLO.XP_011565151.1 PXYLO.XP_011565168.1 PXYLO.XP_011565182.1 PXYLO.XP_011565211.1 PXYLO.XP_011565277.1 PXYLO.XP_011565555.1 PXYLO.XP_011565620.1 PXYLO.XP_011565899.1 PXYLO.XP_011565994.1 PXYLO.XP_011566113.1 PXYLO.XP_011566557.1 PXYLO.XP_011566621.1 PXYLO.XP_011566676.1 PXYLO.XP_011567281.1 PXYLO.XP_011567641.1 PXYLO.XP_011567893.1 PXYLO.XP_011568051.1 PXYLO.XP_011568069.1 PXYLO.XP_011568121.1 PXYLO.XP_011568371.1 PXYLO.XP_011568387.1 PXYLO.XP_011568751.1 PXYLO.XP_011568773.1 PXYLO.XP_011568880.1 PXYLO.XP_011568937.1 PXYLO.XP_011569026.1 PXYLO.XP_011569114.1 PXYLO.XP_011569162.1 PXYLO.XP_011569238.1 PXYLO.XP_011569247.1 PXYLO.XP_011569249.1 RVARI.g11086.t1 RVARI.g1171.t1 RVARI.g13132.t1 RVARI.g13390.t2 RVARI.g2052.t1 RVARI.g2433.t1 RVARI.g2549.t1 RVARI.g2857.t1 RVARI.g3791.t1 RVARI.g393.t1 RVARI.g4596.t1 RVARI.g5375.t1 RVARI.g579.t1 RVARI.g5909.t1 RVARI.g6285.t1 RVARI.g6520.t1 RVARI.g6550.t2 RVARI.g7249.t1 RVARI.g816.t1 RVARI.g8209.t1 RVARI.g8270.t1 RVARI.g8482.t1 RVARI.g906.t1 RVARI.g9251.t1 RVARI.g9994.t1 SINVI.XP_011155467.1 SINVI.XP_011155680.1 SINVI.XP_011155933.1 SINVI.XP_011155938.1 SINVI.XP_011155940.1 SINVI.XP_011156006.1 SINVI.XP_011156010.1 SINVI.XP_011156011.1 SINVI.XP_011156356.1 SINVI.XP_011156693.1 SINVI.XP_011157602.1 SINVI.XP_011157842.1 SINVI.XP_011157998.1 SINVI.XP_011158192.1 SINVI.XP_011158277.1 SINVI.XP_011159381.1 SINVI.XP_011159483.1 SINVI.XP_011160515.1 SINVI.XP_011160604.1 SINVI.XP_011160677.1 SINVI.XP_011160946.1 SINVI.XP_011161213.1 SINVI.XP_011161406.1 SINVI.XP_011162029.1 SINVI.XP_011162493.1 SINVI.XP_011162728.1 SINVI.XP_011162998.1 SINVI.XP_011163091.1 SINVI.XP_011163381.1 SINVI.XP_011163543.1 SINVI.XP_011163776.1 SINVI.XP_011163817.1 SINVI.XP_011163986.1 SINVI.XP_011164038.1 SINVI.XP_011164154.1 SINVI.XP_011164908.1 SINVI.XP_011165019.1 SINVI.XP_011165118.1 SINVI.XP_011165211.1 SINVI.XP_011165416.1 SINVI.XP_011165855.1 SINVI.XP_011166141.1 SINVI.XP_011166234.1 SINVI.XP_011166323.1 SINVI.XP_011166686.1 SINVI.XP_011168618.1 SINVI.XP_011168619.1 SINVI.XP_011168912.1 SINVI.XP_011169251.1 SINVI.XP_011169879.1 SINVI.XP_011170404.1 SINVI.XP_011170416.1 SINVI.XP_011170569.1 SINVI.XP_011170712.1 SINVI.XP_011170960.1 SINVI.XP_011171707.1 SINVI.XP_011171908.1 SINVI.XP_011172290.1 SINVI.XP_011172652.1 SINVI.XP_011172824.1 SINVI.XP_011173297.1 SINVI.XP_011173769.1 SINVI.XP_011174026.1 SINVI.XP_011174656.1 SINVI.XP_011175369.1 SINVI.XP_011175623.1 SINVI.XP_011176037.1 SINVI.XP_011176171.1 SINVI.XP_011176352.1 SMARI.SMAR000103-PA SMARI.SMAR000634-PA SMARI.SMAR000758-PA SMARI.SMAR000852-PA SMARI.SMAR001782-PA SMARI.SMAR002176-PA SMARI.SMAR002243-PA SMARI.SMAR002244-PA SMARI.SMAR002552-PA SMARI.SMAR002553-PA SMARI.SMAR002765-PA SMARI.SMAR002766-PA SMARI.SMAR003355-PA SMARI.SMAR003837-PA SMARI.SMAR003844-PA SMARI.SMAR003889-PA SMARI.SMAR004101-PA SMARI.SMAR005066-PA SMARI.SMAR005067-PA SMARI.SMAR005401-PA SMARI.SMAR005594-PA SMARI.SMAR005595-PA SMARI.SMAR005599-PA SMARI.SMAR006040-PA SMARI.SMAR006853-PA SMARI.SMAR007009-PA SMARI.SMAR007060-PA SMARI.SMAR007401-PA SMARI.SMAR007403-PA SMARI.SMAR007663-PA SMARI.SMAR008407-PA SMARI.SMAR008725-PA SMARI.SMAR008732-PA SMARI.SMAR010324-PA SMARI.SMAR010543-PA SMARI.SMAR010638-PA SMARI.SMAR010989-PA SMARI.SMAR011141-PA SMARI.SMAR011307-PA SMARI.SMAR011316-PA SMARI.SMAR011793-PA SMARI.SMAR011985-PA SMARI.SMAR012061-PA SMARI.SMAR012527-PA SMARI.SMAR012684-PA SMARI.SMAR012790-PA SMARI.SMAR012993-PA SMARI.SMAR012994-PA SMARI.SMAR013107-PA SMARI.SMAR013152-PA SMARI.SMAR013549-PA SMARI.SMAR014006-PA SMARI.SMAR014229-PA SMARI.SMAR014254-PA SMARI.SMAR014664-PA SMARI.SMAR014737-PA SMARI.SMAR014824-PA SMARI.SMAR014847-PA SMARI.SMAR014883-PA SMARI.SMAR014901-PA SMARI.SMAR015258-PA SMARI.SMAR015321-PA SMARI.SMAR015353-PA SMARI.SMAR015356-PA SMARI.SMAR015625-PA SMARI.SMAR015659-PA TCAST.TC000114-PA TCAST.TC000389-PA TCAST.TC000575-PA TCAST.TC000822-PA TCAST.TC000840-PA TCAST.TC001052-PA TCAST.TC001565-PA TCAST.TC001633-PA TCAST.TC002241-PA TCAST.TC002340-PA TCAST.TC002889-PA TCAST.TC002897-PA TCAST.TC003418-PA TCAST.TC003594-PA TCAST.TC003694-PA TCAST.TC003707-PA TCAST.TC003945-PA TCAST.TC003946-PA TCAST.TC003947-PA TCAST.TC003948-PA TCAST.TC003949-PA TCAST.TC003950-PA TCAST.TC003951-PA TCAST.TC003952-PA TCAST.TC003954-PA TCAST.TC003955-PA TCAST.TC003956-PA TCAST.TC003957-PA TCAST.TC003958-PA TCAST.TC004467-PA TCAST.TC004673-PA TCAST.TC004682-PA TCAST.TC004928-PA TCAST.TC005755-PA TCAST.TC005888-PA TCAST.TC006237-PA TCAST.TC006257-PA TCAST.TC006339-PA TCAST.TC006389-PA TCAST.TC006407-PA TCAST.TC006417-PA TCAST.TC006419-PA TCAST.TC006693-PA TCAST.TC006712-PA TCAST.TC006757-PA TCAST.TC006838-PA TCAST.TC006840-PA TCAST.TC006841-PA TCAST.TC006842-PA TCAST.TC006843-PA TCAST.TC007057-PA TCAST.TC007120-PA TCAST.TC007168-PA TCAST.TC007234-PA TCAST.TC007382-PA TCAST.TC007612-PA TCAST.TC007815-PA TCAST.TC007943-PA TCAST.TC008092-PA TCAST.TC008314-PA TCAST.TC008440-PA TCAST.TC008444-PA TCAST.TC008868-PA TCAST.TC008904-PA TCAST.TC009222-PA TCAST.TC009235-PA TCAST.TC009434-PA TCAST.TC009514-PA TCAST.TC009515-PA TCAST.TC009849-PA TCAST.TC010415-PA TCAST.TC010919-PA TCAST.TC011008-PA TCAST.TC011009-PA TCAST.TC011010-PA TCAST.TC011040-PA TCAST.TC011051-PA TCAST.TC011130-PA TCAST.TC011138-PA TCAST.TC011189-PA TCAST.TC011190-PA TCAST.TC011460-PA TCAST.TC011610-PA TCAST.TC012366-PA TCAST.TC012384-PA TCAST.TC012565-PA TCAST.TC012655-PA TCAST.TC012833-PA TCAST.TC012906-PA TCAST.TC012990-PA TCAST.TC012994-PA TCAST.TC012995-PA TCAST.TC012996-PA TCAST.TC013125-PA TCAST.TC013189-PA TCAST.TC013210-PA TCAST.TC013380-PA TCAST.TC013425-PA TCAST.TC013474-PA TCAST.TC013501-PA TCAST.TC013857-PA TCAST.TC013871-PA TCAST.TC014246-PA TCAST.TC014284-PA TCAST.TC014312-PA TCAST.TC014726-PA TCAST.TC014732-PA TCAST.TC014741-PA TCAST.TC014798-PA TCAST.TC014867-PA TCAST.TC015019-PA TCAST.TC015072-PA TCAST.TC015073-PA TCAST.TC015256-PA TCAST.TC015309-PA TCAST.TC015411-PA TCAST.TC015418-PA TCAST.TC015431-PA TCAST.TC015515-PA TCAST.TC015600-PA TCAST.TC015629-PA TCAST.TC015692-PA TCAST.TC015829-PA TMURI.TMUE_s0008002900 TMURI.TMUE_s0010015900 TMURI.TMUE_s0016009100 TMURI.TMUE_s0036002000 TMURI.TMUE_s0039005600 TMURI.TMUE_s0040004900 TMURI.TMUE_s0041001100 TMURI.TMUE_s0045000300 TMURI.TMUE_s0064002300 TMURI.TMUE_s0065001300 TMURI.TMUE_s0068003800 TMURI.TMUE_s0070001600 TMURI.TMUE_s0070005200 TMURI.TMUE_s0075004000 TMURI.TMUE_s0082003900 TMURI.TMUE_s0083005300 TMURI.TMUE_s0104004100 TMURI.TMUE_s0106002600 TMURI.TMUE_s0128002800 TMURI.TMUE_s0321000100 TSPIR.EFV48373 TSPIR.EFV49633 TSPIR.EFV49707 TSPIR.EFV50062 TSPIR.EFV51761 TSPIR.EFV51974 TSPIR.EFV52169 TSPIR.EFV52352 TSPIR.EFV52510 TSPIR.EFV52521 TSPIR.EFV52522 TSPIR.EFV52529 TSPIR.EFV52614 TSPIR.EFV52931 TSPIR.EFV53318 TSPIR.EFV53707 TSPIR.EFV54860 TSPIR.EFV58711 TSPIR.EFV59674 TSPIR.EFV60127 TSPIR.EFV60326 TSPIR.EFV60746 TSPIR.EFV61290 TURTI.tetur01g01250.1 TURTI.tetur01g01260.1 TURTI.tetur01g07180.1 TURTI.tetur01g14340.1 TURTI.tetur02g14430.1 TURTI.tetur03g04230.1 TURTI.tetur03g05600.1 TURTI.tetur05g06080.1 TURTI.tetur06g06290.1 TURTI.tetur07g01570.1 TURTI.tetur07g03870.1 TURTI.tetur08g02300.1 TURTI.tetur08g05590.1 TURTI.tetur08g05600.1 TURTI.tetur10g00620.1 TURTI.tetur10g01050.1 TURTI.tetur12g04140.1 TURTI.tetur12g04150.1 TURTI.tetur12g04500.1 TURTI.tetur13g02970.1 TURTI.tetur14g03050.1 TURTI.tetur15g00070.1 TURTI.tetur15g00080.1 TURTI.tetur15g03100.1 TURTI.tetur16g01500.1 TURTI.tetur16g01570.1 TURTI.tetur16g02020.1 TURTI.tetur16g02060.1 TURTI.tetur16g02080.1 TURTI.tetur16g02430.1 TURTI.tetur28g00970.1 TURTI.tetur293g00010.1 TURTI.tetur31g01190.1 TURTI.tetur33g00330.1 TURTI.tetur43g00440.1
OG0000001: AMELL.GB49676-PA AMELL.GB50793-PA AMELL.GB55026-PA APISU.ACYPI000268-PA APISU.ACYPI000400-PA APISU.ACYPI001642-PA APISU.ACYPI001723-PA APISU.ACYPI001952-PA APISU.ACYPI002257-PA APISU.ACYPI002388-PA APISU.ACYPI002992-PA APISU.ACYPI003180-PA APISU.ACYPI003351-PA APISU.ACYPI003985-PA APISU.ACYPI004306-PA APISU.ACYPI004604-PA APISU.ACYPI004710-PA APISU.ACYPI004728-PA APISU.ACYPI004757-PA APISU.ACYPI005201-PA APISU.ACYPI005311-PA APISU.ACYPI005332-PA APISU.ACYPI005341-PA APISU.ACYPI005404-PA APISU.ACYPI005556-PA APISU.ACYPI005665-PA APISU.ACYPI005851-PA APISU.ACYPI005964-PA APISU.ACYPI006894-PA APISU.ACYPI007004-PA APISU.ACYPI007231-PA APISU.ACYPI007400-PA APISU.ACYPI007789-PA APISU.ACYPI008109-PA APISU.ACYPI008451-PA APISU.ACYPI008461-PA APISU.ACYPI009216-PA APISU.ACYPI009819-PA APISU.ACYPI060003-PA APISU.ACYPI060017-PA APISU.ACYPI060019-PA APISU.ACYPI060027-PA APISU.ACYPI060108-PA APISU.ACYPI060143-PA APISU.ACYPI060171-PA APISU.ACYPI060184-PA APISU.ACYPI060202-PA APISU.ACYPI060215-PA APISU.ACYPI060253-PA APISU.ACYPI060255-PA APISU.ACYPI060263-PA APISU.ACYPI060284-PA APISU.ACYPI060328-PA APISU.ACYPI060339-PA APISU.ACYPI060360-PA APISU.ACYPI060387-PA APISU.ACYPI060391-PA APISU.ACYPI060445-PA APISU.ACYPI060446-PA APISU.ACYPI060490-PA APISU.ACYPI060872-PA APISU.ACYPI060978-PA APISU.ACYPI060980-PA APISU.ACYPI060997-PA APISU.ACYPI061000-PA APISU.ACYPI061017-PA APISU.ACYPI061107-PA APISU.ACYPI061137-PA APISU.ACYPI061158-PA APISU.ACYPI061160-PA APISU.ACYPI061161-PA APISU.ACYPI061177-PA APISU.ACYPI061192-PA APISU.ACYPI061223-PA APISU.ACYPI061237-PA APISU.ACYPI061243-PA APISU.ACYPI061261-PA APISU.ACYPI061287-PA APISU.ACYPI061290-PA APISU.ACYPI061313-PA APISU.ACYPI061330-PA APISU.ACYPI061344-PA APISU.ACYPI061350-PA APISU.ACYPI061355-PA APISU.ACYPI061356-PA APISU.ACYPI061360-PA APISU.ACYPI061361-PA APISU.ACYPI061366-PA APISU.ACYPI061696-PA APISU.ACYPI061725-PA APISU.ACYPI061794-PA APISU.ACYPI061810-PA APISU.ACYPI061880-PA APISU.ACYPI061954-PA APISU.ACYPI061974-PA APISU.ACYPI061976-PA APISU.ACYPI062011-PA APISU.ACYPI062012-PA APISU.ACYPI062027-PA APISU.ACYPI062090-PA APISU.ACYPI062111-PA APISU.ACYPI062116-PA APISU.ACYPI062187-PA APISU.ACYPI062240-PA APISU.ACYPI062277-PA APISU.ACYPI062297-PA APISU.ACYPI062306-PA APISU.ACYPI062401-PA APISU.ACYPI062622-PA APISU.ACYPI062656-PA APISU.ACYPI062660-PA APISU.ACYPI062674-PA APISU.ACYPI062688-PA APISU.ACYPI062702-PA APISU.ACYPI062733-PA APISU.ACYPI062747-PA APISU.ACYPI062785-PA APISU.ACYPI062787-PA APISU.ACYPI062845-PA APISU.ACYPI062875-PA APISU.ACYPI062880-PA APISU.ACYPI062978-PA APISU.ACYPI062995-PA APISU.ACYPI062997-PA APISU.ACYPI062999-PA APISU.ACYPI063036-PA APISU.ACYPI063080-PA APISU.ACYPI063182-PA APISU.ACYPI063500-PA APISU.ACYPI063503-PA APISU.ACYPI063513-PA APISU.ACYPI063541-PA APISU.ACYPI063546-PA APISU.ACYPI063555-PA APISU.ACYPI063577-PA APISU.ACYPI063586-PA APISU.ACYPI063598-PA APISU.ACYPI063603-PA APISU.ACYPI063609-PA APISU.ACYPI063625-PA APISU.ACYPI063638-PA APISU.ACYPI063675-PA APISU.ACYPI063727-PA APISU.ACYPI063733-PA APISU.ACYPI063745-PA APISU.ACYPI063746-PA APISU.ACYPI063793-PA APISU.ACYPI063798-PA APISU.ACYPI063800-PA APISU.ACYPI063804-PA APISU.ACYPI063836-PA APISU.ACYPI063842-PA APISU.ACYPI063871-PA APISU.ACYPI063903-PA APISU.ACYPI063908-PA APISU.ACYPI063913-PA APISU.ACYPI063933-PA APISU.ACYPI063950-PA APISU.ACYPI063952-PA APISU.ACYPI063988-PA APISU.ACYPI064002-PA APISU.ACYPI064307-PA APISU.ACYPI064339-PA APISU.ACYPI064347-PA APISU.ACYPI064350-PA APISU.ACYPI064413-PA APISU.ACYPI064420-PA APISU.ACYPI064422-PA APISU.ACYPI064451-PA APISU.ACYPI064463-PA APISU.ACYPI064489-PA APISU.ACYPI064491-PA APISU.ACYPI064519-PA APISU.ACYPI064550-PA APISU.ACYPI064558-PA APISU.ACYPI064627-PA APISU.ACYPI064637-PA APISU.ACYPI064676-PA APISU.ACYPI064741-PA APISU.ACYPI064784-PA APISU.ACYPI064812-PA APISU.ACYPI064818-PA APISU.ACYPI064845-PA APISU.ACYPI064880-PA APISU.ACYPI064886-PA APISU.ACYPI065271-PA APISU.ACYPI065308-PA APISU.ACYPI065353-PA APISU.ACYPI065370-PA APISU.ACYPI065377-PA APISU.ACYPI065381-PA APISU.ACYPI065486-PA APISU.ACYPI065565-PA APISU.ACYPI065593-PA APISU.ACYPI065619-PA APISU.ACYPI065650-PA APISU.ACYPI065684-PA APISU.ACYPI065773-PA APISU.ACYPI065780-PA APISU.ACYPI065784-PA APISU.ACYPI065788-PA APISU.ACYPI065809-PA APISU.ACYPI066150-PA APISU.ACYPI066161-PA APISU.ACYPI066258-PA APISU.ACYPI066265-PA APISU.ACYPI066273-PA APISU.ACYPI066275-PA APISU.ACYPI066279-PA APISU.ACYPI066291-PA APISU.ACYPI066299-PA APISU.ACYPI066323-PA APISU.ACYPI066324-PA APISU.ACYPI066359-PA APISU.ACYPI066388-PA APISU.ACYPI066401-PA APISU.ACYPI066433-PA APISU.ACYPI066439-PA APISU.ACYPI066470-PA APISU.ACYPI066477-PA APISU.ACYPI066485-PA APISU.ACYPI066486-PA APISU.ACYPI066496-PA APISU.ACYPI066762-PA APISU.ACYPI066999-PA APISU.ACYPI067093-PA APISU.ACYPI067094-PA APISU.ACYPI067099-PA APISU.ACYPI067139-PA APISU.ACYPI067210-PA APISU.ACYPI067215-PA APISU.ACYPI067225-PA APISU.ACYPI067234-PA APISU.ACYPI067243-PA APISU.ACYPI067257-PA APISU.ACYPI067275-PA APISU.ACYPI067286-PA APISU.ACYPI067288-PA APISU.ACYPI067306-PA APISU.ACYPI067309-PA APISU.ACYPI067338-PA APISU.ACYPI067343-PA APISU.ACYPI067366-PA APISU.ACYPI067375-PA APISU.ACYPI067443-PA APISU.ACYPI067452-PA APISU.ACYPI067469-PA APISU.ACYPI067491-PA APISU.ACYPI067492-PA APISU.ACYPI067498-PA APISU.ACYPI067505-PA APISU.ACYPI067556-PA APISU.ACYPI067896-PA APISU.ACYPI067911-PA APISU.ACYPI067921-PA APISU.ACYPI067943-PA APISU.ACYPI067979-PA APISU.ACYPI067996-PA APISU.ACYPI068024-PA APISU.ACYPI068093-PA APISU.ACYPI068106-PA APISU.ACYPI068111-PA APISU.ACYPI068133-PA APISU.ACYPI068137-PA APISU.ACYPI068140-PA APISU.ACYPI068159-PA APISU.ACYPI068184-PA APISU.ACYPI068202-PA APISU.ACYPI068208-PA APISU.ACYPI068216-PA APISU.ACYPI068232-PA APISU.ACYPI068284-PA APISU.ACYPI068289-PA APISU.ACYPI068335-PA APISU.ACYPI068339-PA APISU.ACYPI068361-PA APISU.ACYPI068381-PA APISU.ACYPI068389-PA APISU.ACYPI068400-PA APISU.ACYPI068735-PA APISU.ACYPI068746-PA APISU.ACYPI068747-PA APISU.ACYPI068761-PA APISU.ACYPI068762-PA APISU.ACYPI068791-PA APISU.ACYPI068874-PA APISU.ACYPI068901-PA APISU.ACYPI068917-PA APISU.ACYPI068988-PA APISU.ACYPI068994-PA APISU.ACYPI069004-PA APISU.ACYPI069052-PA APISU.ACYPI069062-PA APISU.ACYPI069089-PA APISU.ACYPI069119-PA APISU.ACYPI069137-PA APISU.ACYPI069159-PA APISU.ACYPI069166-PA APISU.ACYPI069181-PA APISU.ACYPI069242-PA APISU.ACYPI069244-PA APISU.ACYPI069255-PA APISU.ACYPI069256-PA APISU.ACYPI069302-PA APISU.ACYPI069305-PA APISU.ACYPI069306-PA APISU.ACYPI069519-PA APISU.ACYPI069689-PA APISU.ACYPI069693-PA APISU.ACYPI069731-PA APISU.ACYPI069761-PA APISU.ACYPI069783-PA APISU.ACYPI069786-PA APISU.ACYPI069815-PA APISU.ACYPI069816-PA APISU.ACYPI069823-PA APISU.ACYPI069832-PA APISU.ACYPI069849-PA APISU.ACYPI069922-PA APISU.ACYPI069967-PA APISU.ACYPI070000-PA APISU.ACYPI070029-PA APISU.ACYPI070063-PA APISU.ACYPI070102-PA APISU.ACYPI070107-PA APISU.ACYPI070123-PA APISU.ACYPI070133-PA APISU.ACYPI070152-PA APISU.ACYPI070159-PA APISU.ACYPI070179-PA APISU.ACYPI070190-PA APISU.ACYPI070197-PA APISU.ACYPI070598-PA APISU.ACYPI070690-PA APISU.ACYPI070710-PA APISU.ACYPI070713-PA APISU.ACYPI070756-PA APISU.ACYPI070768-PA APISU.ACYPI070771-PA APISU.ACYPI070807-PA APISU.ACYPI070813-PA APISU.ACYPI070816-PA APISU.ACYPI070822-PA APISU.ACYPI070825-PA APISU.ACYPI070864-PA APISU.ACYPI070868-PA APISU.ACYPI070902-PA APISU.ACYPI070950-PA APISU.ACYPI070993-PA APISU.ACYPI071022-PA APISU.ACYPI071049-PA APISU.ACYPI071052-PA APISU.ACYPI071073-PA APISU.ACYPI071087-PA APISU.ACYPI071094-PA APISU.ACYPI071408-PA APISU.ACYPI071475-PA APISU.ACYPI071513-PA APISU.ACYPI071521-PA APISU.ACYPI071534-PA APISU.ACYPI071543-PA APISU.ACYPI071602-PA APISU.ACYPI071670-PA APISU.ACYPI071677-PA APISU.ACYPI071693-PA APISU.ACYPI071735-PA APISU.ACYPI071784-PA APISU.ACYPI071881-PA APISU.ACYPI071903-PA APISU.ACYPI072256-PA APISU.ACYPI072304-PA APISU.ACYPI072351-PA APISU.ACYPI072413-PA APISU.ACYPI072439-PA APISU.ACYPI072469-PA APISU.ACYPI072509-PA APISU.ACYPI072511-PA APISU.ACYPI072531-PA APISU.ACYPI072579-PA APISU.ACYPI072598-PA APISU.ACYPI072612-PA APISU.ACYPI072636-PA APISU.ACYPI072641-PA APISU.ACYPI072643-PA APISU.ACYPI072660-PA APISU.ACYPI072677-PA APISU.ACYPI072679-PA APISU.ACYPI072686-PA APISU.ACYPI072703-PA APISU.ACYPI072718-PA APISU.ACYPI072751-PA APISU.ACYPI073057-PA APISU.ACYPI073061-PA APISU.ACYPI073078-PA APISU.ACYPI073095-PA APISU.ACYPI073102-PA APISU.ACYPI073110-PA APISU.ACYPI073132-PA APISU.ACYPI073142-PA APISU.ACYPI073190-PA APISU.ACYPI073191-PA APISU.ACYPI073199-PA APISU.ACYPI073245-PA APISU.ACYPI073247-PA APISU.ACYPI073255-PA APISU.ACYPI073273-PA APISU.ACYPI073289-PA APISU.ACYPI073309-PA APISU.ACYPI073310-PA APISU.ACYPI073333-PA APISU.ACYPI073334-PA APISU.ACYPI073366-PA APISU.ACYPI073383-PA APISU.ACYPI073476-PA APISU.ACYPI073516-PA APISU.ACYPI073537-PA APISU.ACYPI073577-PA APISU.ACYPI073597-PA APISU.ACYPI073701-PA APISU.ACYPI080088-PA APISU.ACYPI080251-PA APISU.ACYPI080279-PA APISU.ACYPI080329-PA APISU.ACYPI080354-PA APISU.ACYPI080386-PA APISU.ACYPI080406-PA APISU.ACYPI080437-PA APISU.ACYPI080470-PA APISU.ACYPI080527-PA APISU.ACYPI080588-PA APISU.ACYPI080596-PA APISU.ACYPI080601-PA APISU.ACYPI080627-PA APISU.ACYPI080715-PA APISU.ACYPI080762-PA APISU.ACYPI080858-PA APISU.ACYPI080863-PA APISU.ACYPI080896-PA APISU.ACYPI080903-PA APISU.ACYPI081146-PA APISU.ACYPI081232-PA APISU.ACYPI081286-PA APISU.ACYPI081297-PA APISU.ACYPI081299-PA APISU.ACYPI081303-PA APISU.ACYPI081328-PA APISU.ACYPI081349-PA APISU.ACYPI081395-PA APISU.ACYPI081443-PA APISU.ACYPI081489-PA APISU.ACYPI081494-PA APISU.ACYPI081523-PA APISU.ACYPI081590-PA APISU.ACYPI081684-PA APISU.ACYPI081730-PA APISU.ACYPI081776-PA APISU.ACYPI081817-PA APISU.ACYPI081949-PA APISU.ACYPI081987-PA APISU.ACYPI081999-PA APISU.ACYPI082038-PA APISU.ACYPI082044-PA APISU.ACYPI082080-PA APISU.ACYPI082108-PA APISU.ACYPI082128-PA APISU.ACYPI082137-PA APISU.ACYPI082146-PA APISU.ACYPI082239-PA APISU.ACYPI082245-PA APISU.ACYPI082287-PA APISU.ACYPI082298-PA APISU.ACYPI082316-PA APISU.ACYPI082344-PA APISU.ACYPI082347-PA APISU.ACYPI082432-PA APISU.ACYPI082447-PA APISU.ACYPI082562-PA APISU.ACYPI082598-PA APISU.ACYPI082609-PA APISU.ACYPI082705-PA APISU.ACYPI082714-PA APISU.ACYPI082726-PA APISU.ACYPI082742-PA APISU.ACYPI082788-PA APISU.ACYPI082789-PA APISU.ACYPI082836-PA APISU.ACYPI082879-PA APISU.ACYPI082889-PA APISU.ACYPI082914-PA APISU.ACYPI082948-PA APISU.ACYPI083070-PA APISU.ACYPI083185-PA APISU.ACYPI083200-PA APISU.ACYPI083343-PA APISU.ACYPI083370-PA APISU.ACYPI083410-PA APISU.ACYPI083472-PA APISU.ACYPI083515-PA APISU.ACYPI083517-PA APISU.ACYPI083655-PA APISU.ACYPI083752-PA APISU.ACYPI083755-PA APISU.ACYPI083881-PA APISU.ACYPI084170-PA APISU.ACYPI084177-PA APISU.ACYPI084181-PA APISU.ACYPI084205-PA APISU.ACYPI084238-PA APISU.ACYPI084340-PA APISU.ACYPI084344-PA APISU.ACYPI084364-PA APISU.ACYPI084401-PA APISU.ACYPI084544-PA APISU.ACYPI084572-PA APISU.ACYPI084670-PA APISU.ACYPI084716-PA APISU.ACYPI084746-PA APISU.ACYPI084785-PA APISU.ACYPI084792-PA APISU.ACYPI084987-PA APISU.ACYPI085060-PA APISU.ACYPI085075-PA APISU.ACYPI085195-PA APISU.ACYPI085222-PA APISU.ACYPI085255-PA APISU.ACYPI085267-PA APISU.ACYPI085275-PA APISU.ACYPI085281-PA APISU.ACYPI085300-PA APISU.ACYPI085304-PA APISU.ACYPI085412-PA APISU.ACYPI085472-PA APISU.ACYPI085562-PA APISU.ACYPI085565-PA APISU.ACYPI085590-PA APISU.ACYPI085631-PA APISU.ACYPI085698-PA APISU.ACYPI085737-PA APISU.ACYPI085824-PA APISU.ACYPI085844-PA APISU.ACYPI085988-PA APISU.ACYPI086105-PA APISU.ACYPI086143-PA APISU.ACYPI086203-PA APISU.ACYPI086290-PA APISU.ACYPI086326-PA APISU.ACYPI086341-PA APISU.ACYPI086359-PA APISU.ACYPI086367-PA APISU.ACYPI086386-PA APISU.ACYPI086427-PA APISU.ACYPI086429-PA APISU.ACYPI086493-PA APISU.ACYPI086558-PA APISU.ACYPI086586-PA APISU.ACYPI086598-PA APISU.ACYPI086625-PA APISU.ACYPI086702-PA APISU.ACYPI086791-PA APISU.ACYPI086810-PA APISU.ACYPI086811-PA APISU.ACYPI086825-PA APISU.ACYPI086855-PA APISU.ACYPI086864-PA APISU.ACYPI086908-PA APISU.ACYPI086994-PA APISU.ACYPI087059-PA APISU.ACYPI087134-PA APISU.ACYPI087148-PA APISU.ACYPI087161-PA APISU.ACYPI087175-PA APISU.ACYPI087238-PA APISU.ACYPI087270-PA APISU.ACYPI087307-PA APISU.ACYPI087337-PA APISU.ACYPI087340-PA APISU.ACYPI087375-PA APISU.ACYPI087395-PA APISU.ACYPI087472-PA APISU.ACYPI087513-PA APISU.ACYPI087582-PA APISU.ACYPI087709-PA APISU.ACYPI087712-PA APISU.ACYPI087737-PA APISU.ACYPI087789-PA APISU.ACYPI087818-PA APISU.ACYPI087834-PA APISU.ACYPI087860-PA APISU.ACYPI087898-PA APISU.ACYPI087912-PA APISU.ACYPI087915-PA APISU.ACYPI087951-PA APISU.ACYPI088042-PA APISU.ACYPI088051-PA APISU.ACYPI088074-PA APISU.ACYPI088103-PA APISU.ACYPI088130-PA APISU.ACYPI088205-PA APISU.ACYPI088224-PA APISU.ACYPI088275-PA APISU.ACYPI088288-PA APISU.ACYPI088306-PA APISU.ACYPI088437-PA APISU.ACYPI088501-PA APISU.ACYPI088502-PA APISU.ACYPI088562-PA APISU.ACYPI088584-PA APISU.ACYPI088727-PA APISU.ACYPI088731-PA APISU.ACYPI088753-PA APISU.ACYPI089040-PA APISU.ACYPI089143-PA APISU.ACYPI089155-PA APISU.ACYPI089205-PA APISU.ACYPI089210-PA APISU.ACYPI089234-PA APISU.ACYPI089243-PA APISU.ACYPI089264-PA APISU.ACYPI089265-PA APISU.ACYPI089302-PA APISU.ACYPI089404-PA APISU.ACYPI089434-PA APISU.ACYPI089485-PA APISU.ACYPI089558-PA APISU.ACYPI089564-PA APISU.ACYPI089575-PA APISU.ACYPI20105-PA APISU.ACYPI20325-PA APISU.ACYPI20332-PA APISU.ACYPI20427-PA APISU.ACYPI20444-PA APISU.ACYPI20687-PA APISU.ACYPI20725-PA APISU.ACYPI20829-PA APISU.ACYPI20843-PA APISU.ACYPI20899-PA APISU.ACYPI20942-PA APISU.ACYPI20947-PA APISU.ACYPI21006-PA APISU.ACYPI21011-PA APISU.ACYPI21256-PA APISU.ACYPI21277-PA APISU.ACYPI21293-PA APISU.ACYPI21557-PA APISU.ACYPI21723-PA APISU.ACYPI21755-PA APISU.ACYPI21821-PA APISU.ACYPI21990-PA APISU.ACYPI21997-PA APISU.ACYPI22015-PA APISU.ACYPI22166-PA APISU.ACYPI22269-PA APISU.ACYPI22529-PA APISU.ACYPI22562-PA APISU.ACYPI22573-PA APISU.ACYPI22578-PA APISU.ACYPI22716-PA APISU.ACYPI22734-PA APISU.ACYPI22781-PA APISU.ACYPI22858-PA APISU.ACYPI22863-PA APISU.ACYPI23001-PA APISU.ACYPI23180-PA APISU.ACYPI23181-PA APISU.ACYPI23207-PA APISU.ACYPI23453-PA APISU.ACYPI23562-PA APISU.ACYPI23953-PA APISU.ACYPI23959-PA APISU.ACYPI24013-PA APISU.ACYPI24087-PA APISU.ACYPI24092-PA APISU.ACYPI24162-PA APISU.ACYPI24265-PA APISU.ACYPI24266-PA APISU.ACYPI24314-PA APISU.ACYPI24349-PA APISU.ACYPI24410-PA APISU.ACYPI24411-PA APISU.ACYPI24522-PA APISU.ACYPI24637-PA APISU.ACYPI24649-PA APISU.ACYPI24702-PA APISU.ACYPI24800-PA APISU.ACYPI24856-PA APISU.ACYPI24921-PA APISU.ACYPI24930-PA APISU.ACYPI24949-PA APISU.ACYPI24988-PA APISU.ACYPI25119-PA APISU.ACYPI25228-PA APISU.ACYPI25237-PA APISU.ACYPI25338-PA APISU.ACYPI25362-PA APISU.ACYPI25370-PA APISU.ACYPI25390-PA APISU.ACYPI25418-PA APISU.ACYPI25471-PA APISU.ACYPI25544-PA APISU.ACYPI25700-PA APISU.ACYPI25756-PA APISU.ACYPI25816-PA APISU.ACYPI25900-PA APISU.ACYPI26089-PA APISU.ACYPI26135-PA APISU.ACYPI26186-PA APISU.ACYPI26259-PA APISU.ACYPI26348-PA APISU.ACYPI26382-PA APISU.ACYPI26497-PA APISU.ACYPI26567-PA APISU.ACYPI26627-PA APISU.ACYPI26726-PA APISU.ACYPI26780-PA APISU.ACYPI26843-PA APISU.ACYPI26866-PA APISU.ACYPI26874-PA APISU.ACYPI26875-PA APISU.ACYPI26924-PA APISU.ACYPI26957-PA APISU.ACYPI27005-PA APISU.ACYPI27142-PA APISU.ACYPI27143-PA APISU.ACYPI27199-PA APISU.ACYPI27273-PA APISU.ACYPI27378-PA APISU.ACYPI27407-PA APISU.ACYPI27423-PA APISU.ACYPI27720-PA APISU.ACYPI27916-PA APISU.ACYPI27960-PA APISU.ACYPI27974-PA APISU.ACYPI28059-PA APISU.ACYPI28182-PA APISU.ACYPI28353-PA APISU.ACYPI28396-PA APISU.ACYPI28528-PA APISU.ACYPI28536-PA APISU.ACYPI28660-PA APISU.ACYPI28698-PA APISU.ACYPI28703-PA APISU.ACYPI28787-PA APISU.ACYPI28832-PA APISU.ACYPI28842-PA APISU.ACYPI28894-PA APISU.ACYPI29000-PA APISU.ACYPI29124-PA APISU.ACYPI29212-PA APISU.ACYPI29235-PA APISU.ACYPI29246-PA APISU.ACYPI29260-PA APISU.ACYPI29271-PA APISU.ACYPI29343-PA APISU.ACYPI29370-PA APISU.ACYPI29375-PA APISU.ACYPI29437-PA APISU.ACYPI29557-PA APISU.ACYPI29563-PA APISU.ACYPI29718-PA APISU.ACYPI29770-PA APISU.ACYPI29783-PA APISU.ACYPI29869-PA APISU.ACYPI29921-PA APISU.ACYPI29951-PA APISU.ACYPI30257-PA APISU.ACYPI30276-PA APISU.ACYPI30399-PA APISU.ACYPI30530-PA APISU.ACYPI30569-PA APISU.ACYPI30646-PA APISU.ACYPI30829-PA APISU.ACYPI31343-PA APISU.ACYPI31350-PA APISU.ACYPI31396-PA APISU.ACYPI31419-PA APISU.ACYPI31546-PA APISU.ACYPI31549-PA APISU.ACYPI31643-PA APISU.ACYPI31703-PA APISU.ACYPI31740-PA APISU.ACYPI31916-PA APISU.ACYPI31938-PA APISU.ACYPI31980-PA APISU.ACYPI32037-PA APISU.ACYPI32046-PA APISU.ACYPI32216-PA APISU.ACYPI32240-PA APISU.ACYPI32352-PA APISU.ACYPI32355-PA APISU.ACYPI32471-PA APISU.ACYPI32504-PA APISU.ACYPI32619-PA APISU.ACYPI32701-PA APISU.ACYPI32736-PA APISU.ACYPI32879-PA APISU.ACYPI32887-PA APISU.ACYPI32906-PA APISU.ACYPI32930-PA APISU.ACYPI33148-PA APISU.ACYPI33165-PA APISU.ACYPI33254-PA APISU.ACYPI33445-PA APISU.ACYPI33629-PA APISU.ACYPI33688-PA APISU.ACYPI34057-PA APISU.ACYPI34061-PA APISU.ACYPI34185-PA APISU.ACYPI34192-PA APISU.ACYPI34567-PA APISU.ACYPI34591-PA APISU.ACYPI35091-PA APISU.ACYPI35169-PA APISU.ACYPI35204-PA APISU.ACYPI35270-PA APISU.ACYPI35352-PA APISU.ACYPI35548-PA APISU.ACYPI35762-PA APISU.ACYPI35776-PA APISU.ACYPI35828-PA APISU.ACYPI35980-PA APISU.ACYPI36073-PA APISU.ACYPI36093-PA APISU.ACYPI36254-PA APISU.ACYPI36258-PA APISU.ACYPI36266-PA APISU.ACYPI36327-PA APISU.ACYPI36413-PA APISU.ACYPI36445-PA APISU.ACYPI36481-PA APISU.ACYPI36486-PA APISU.ACYPI36641-PA APISU.ACYPI36784-PA APISU.ACYPI36812-PA APISU.ACYPI36813-PA APISU.ACYPI36874-PA APISU.ACYPI36922-PA APISU.ACYPI36949-PA APISU.ACYPI37026-PA APISU.ACYPI37049-PA APISU.ACYPI37064-PA APISU.ACYPI37068-PA APISU.ACYPI37076-PA APISU.ACYPI37182-PA APISU.ACYPI37302-PA APISU.ACYPI37346-PA APISU.ACYPI37394-PA APISU.ACYPI37424-PA APISU.ACYPI37654-PA APISU.ACYPI37695-PA APISU.ACYPI37887-PA APISU.ACYPI38003-PA APISU.ACYPI38004-PA APISU.ACYPI38010-PA APISU.ACYPI38036-PA APISU.ACYPI38178-PA APISU.ACYPI38198-PA APISU.ACYPI38346-PA APISU.ACYPI38355-PA APISU.ACYPI38386-PA APISU.ACYPI38553-PA APISU.ACYPI38559-PA APISU.ACYPI38561-PA APISU.ACYPI38587-PA APISU.ACYPI38615-PA APISU.ACYPI38650-PA APISU.ACYPI38755-PA APISU.ACYPI38785-PA APISU.ACYPI38788-PA APISU.ACYPI38801-PA APISU.ACYPI38890-PA APISU.ACYPI38899-PA APISU.ACYPI38920-PA APISU.ACYPI38991-PA APISU.ACYPI39005-PA APISU.ACYPI39160-PA APISU.ACYPI39190-PA APISU.ACYPI39260-PA APISU.ACYPI39261-PA APISU.ACYPI39300-PA APISU.ACYPI39321-PA APISU.ACYPI39327-PA APISU.ACYPI39363-PA APISU.ACYPI39409-PA APISU.ACYPI39581-PA APISU.ACYPI39596-PA APISU.ACYPI39668-PA APISU.ACYPI39708-PA APISU.ACYPI39717-PA APISU.ACYPI39797-PA APISU.ACYPI39984-PA APISU.ACYPI40043-PA APISU.ACYPI40233-PA APISU.ACYPI40249-PA APISU.ACYPI40250-PA APISU.ACYPI40308-PA APISU.ACYPI40472-PA APISU.ACYPI40476-PA APISU.ACYPI40505-PA APISU.ACYPI40507-PA APISU.ACYPI40508-PA APISU.ACYPI40526-PA APISU.ACYPI40561-PA APISU.ACYPI40564-PA APISU.ACYPI40599-PA APISU.ACYPI40652-PA APISU.ACYPI40664-PA APISU.ACYPI40710-PA APISU.ACYPI40806-PA APISU.ACYPI40807-PA APISU.ACYPI40863-PA APISU.ACYPI41035-PA APISU.ACYPI41084-PA APISU.ACYPI41106-PA APISU.ACYPI41307-PA APISU.ACYPI41429-PA APISU.ACYPI41824-PA APISU.ACYPI41952-PA APISU.ACYPI42116-PA APISU.ACYPI42146-PA APISU.ACYPI42299-PA APISU.ACYPI42569-PA APISU.ACYPI42595-PA APISU.ACYPI42677-PA APISU.ACYPI42683-PA APISU.ACYPI42995-PA APISU.ACYPI43098-PA APISU.ACYPI43115-PA APISU.ACYPI43121-PA APISU.ACYPI43382-PA APISU.ACYPI43393-PA APISU.ACYPI43428-PA APISU.ACYPI43519-PA APISU.ACYPI43547-PA APISU.ACYPI43631-PA APISU.ACYPI43723-PA APISU.ACYPI43749-PA APISU.ACYPI43783-PA APISU.ACYPI43935-PA APISU.ACYPI43967-PA APISU.ACYPI44044-PA APISU.ACYPI44064-PA APISU.ACYPI44147-PA APISU.ACYPI44165-PA APISU.ACYPI44218-PA APISU.ACYPI44266-PA APISU.ACYPI44275-PA APISU.ACYPI44286-PA APISU.ACYPI44372-PA APISU.ACYPI44435-PA APISU.ACYPI44541-PA APISU.ACYPI44641-PA APISU.ACYPI44700-PA APISU.ACYPI44724-PA APISU.ACYPI44788-PA APISU.ACYPI44822-PA APISU.ACYPI45012-PA APISU.ACYPI45016-PA APISU.ACYPI45053-PA APISU.ACYPI45065-PA APISU.ACYPI45118-PA APISU.ACYPI45152-PA APISU.ACYPI45275-PA APISU.ACYPI45337-PA APISU.ACYPI45424-PA APISU.ACYPI45436-PA APISU.ACYPI45497-PA APISU.ACYPI45530-PA APISU.ACYPI45557-PA APISU.ACYPI45558-PA APISU.ACYPI45669-PA APISU.ACYPI45681-PA APISU.ACYPI45701-PA APISU.ACYPI45903-PA APISU.ACYPI45917-PA APISU.ACYPI45943-PA APISU.ACYPI45971-PA APISU.ACYPI45993-PA APISU.ACYPI46051-PA APISU.ACYPI46107-PA APISU.ACYPI46139-PA APISU.ACYPI46259-PA APISU.ACYPI46282-PA APISU.ACYPI46301-PA APISU.ACYPI46305-PA APISU.ACYPI46330-PA APISU.ACYPI46367-PA APISU.ACYPI46389-PA APISU.ACYPI46415-PA APISU.ACYPI46511-PA APISU.ACYPI46559-PA APISU.ACYPI46613-PA APISU.ACYPI46725-PA APISU.ACYPI46806-PA APISU.ACYPI46944-PA APISU.ACYPI46996-PA APISU.ACYPI47069-PA APISU.ACYPI47460-PA APISU.ACYPI47533-PA APISU.ACYPI47610-PA APISU.ACYPI47618-PA APISU.ACYPI47816-PA APISU.ACYPI47841-PA APISU.ACYPI47906-PA APISU.ACYPI47942-PA APISU.ACYPI47963-PA APISU.ACYPI48020-PA APISU.ACYPI48064-PA APISU.ACYPI48065-PA APISU.ACYPI48214-PA APISU.ACYPI48223-PA APISU.ACYPI48258-PA APISU.ACYPI48445-PA APISU.ACYPI48586-PA APISU.ACYPI48602-PA APISU.ACYPI48700-PA APISU.ACYPI48911-PA APISU.ACYPI49151-PA APISU.ACYPI49263-PA APISU.ACYPI49317-PA APISU.ACYPI49380-PA APISU.ACYPI49447-PA APISU.ACYPI49462-PA APISU.ACYPI49569-PA APISU.ACYPI49584-PA APISU.ACYPI49749-PA APISU.ACYPI49808-PA APISU.ACYPI49867-PA APISU.ACYPI50002-PA APISU.ACYPI50005-PA APISU.ACYPI50065-PA APISU.ACYPI50124-PA APISU.ACYPI50204-PA APISU.ACYPI50216-PA APISU.ACYPI50219-PA APISU.ACYPI50829-PA APISU.ACYPI50849-PA APISU.ACYPI50935-PA APISU.ACYPI51030-PA APISU.ACYPI51129-PA APISU.ACYPI51187-PA APISU.ACYPI51196-PA APISU.ACYPI51377-PA APISU.ACYPI51457-PA APISU.ACYPI51468-PA APISU.ACYPI51551-PA APISU.ACYPI51715-PA APISU.ACYPI51772-PA APISU.ACYPI51845-PA APISU.ACYPI52244-PA APISU.ACYPI52246-PA APISU.ACYPI52653-PA APISU.ACYPI52751-PA APISU.ACYPI52760-PA APISU.ACYPI52785-PA APISU.ACYPI52857-PA APISU.ACYPI52921-PA APISU.ACYPI53061-PA APISU.ACYPI53118-PA APISU.ACYPI53217-PA APISU.ACYPI53313-PA APISU.ACYPI53464-PA APISU.ACYPI53560-PA APISU.ACYPI53562-PA APISU.ACYPI53601-PA APISU.ACYPI53616-PA APISU.ACYPI53652-PA APISU.ACYPI53832-PA APISU.ACYPI53880-PA APISU.ACYPI53945-PA APISU.ACYPI54049-PA APISU.ACYPI54123-PA APISU.ACYPI54152-PA APISU.ACYPI54165-PA APISU.ACYPI54261-PA APISU.ACYPI54266-PA APISU.ACYPI54298-PA APISU.ACYPI54351-PA APISU.ACYPI54377-PA APISU.ACYPI54444-PA APISU.ACYPI54635-PA APISU.ACYPI54732-PA APISU.ACYPI54743-PA APISU.ACYPI54794-PA APISU.ACYPI54893-PA APISU.ACYPI55016-PA APISU.ACYPI55094-PA APISU.ACYPI55185-PA APISU.ACYPI55253-PA APISU.ACYPI55259-PA APISU.ACYPI55324-PA APISU.ACYPI55476-PA APISU.ACYPI55486-PA APISU.ACYPI55502-PA APISU.ACYPI55761-PA APISU.ACYPI55786-PA APISU.ACYPI55919-PA APISU.ACYPI55947-PA APISU.ACYPI56008-PA APISU.ACYPI56112-PA APISU.ACYPI56113-PA APISU.ACYPI56151-PA APISU.ACYPI56208-PA APISU.ACYPI56313-PA APISU.ACYPI56369-PA APISU.ACYPI56370-PA APISU.ACYPI56570-PA CLECT.CLEC000043-PA CLECT.CLEC000386-PA CLECT.CLEC000606-PA CLECT.CLEC000632-PA CLECT.CLEC000732-PA CLECT.CLEC001045-PA CLECT.CLEC001115-PA CLECT.CLEC001133-PA CLECT.CLEC001696-PA CLECT.CLEC001942-PA CLECT.CLEC002268-PA CLECT.CLEC002282-PA CLECT.CLEC002430-PA CLECT.CLEC002652-PA CLECT.CLEC002711-PA CLECT.CLEC002734-PA CLECT.CLEC002798-PA CLECT.CLEC002909-PA CLECT.CLEC003412-PA CLECT.CLEC003434-PA CLECT.CLEC003700-PA CLECT.CLEC003794-PA CLECT.CLEC003849-PA CLECT.CLEC003855-PA CLECT.CLEC004104-PA CLECT.CLEC004418-PA CLECT.CLEC004596-PA CLECT.CLEC004725-PA CLECT.CLEC004803-PA CLECT.CLEC004810-PA CLECT.CLEC004816-PA CLECT.CLEC004849-PA CLECT.CLEC005074-PA CLECT.CLEC005201-PA CLECT.CLEC005312-PA CLECT.CLEC005369-PA CLECT.CLEC005401-PA CLECT.CLEC005711-PA CLECT.CLEC005875-PA CLECT.CLEC005878-PA CLECT.CLEC005908-PA CLECT.CLEC006018-PA CLECT.CLEC006081-PA CLECT.CLEC006158-PA CLECT.CLEC006225-PA CLECT.CLEC006268-PA CLECT.CLEC006409-PA CLECT.CLEC006531-PA CLECT.CLEC006533-PA CLECT.CLEC006590-PA CLECT.CLEC006628-PA CLECT.CLEC006652-PA CLECT.CLEC006853-PA CLECT.CLEC006989-PA CLECT.CLEC007124-PA CLECT.CLEC007377-PA CLECT.CLEC007487-PA CLECT.CLEC007730-PA CLECT.CLEC007900-PA CLECT.CLEC007923-PA CLECT.CLEC008045-PA CLECT.CLEC008241-PA CLECT.CLEC008314-PA CLECT.CLEC008320-PA CLECT.CLEC008372-PA CLECT.CLEC008762-PA CLECT.CLEC008775-PA CLECT.CLEC008780-PA CLECT.CLEC008785-PA CLECT.CLEC008786-PA CLECT.CLEC008805-PA CLECT.CLEC008806-PA CLECT.CLEC008824-PA CLECT.CLEC008927-PA CLECT.CLEC008963-PA CLECT.CLEC008993-PA CLECT.CLEC009006-PA CLECT.CLEC009246-PA CLECT.CLEC009247-PA CLECT.CLEC009258-PA CLECT.CLEC009259-PA CLECT.CLEC009262-PA CLECT.CLEC009268-PA CLECT.CLEC009518-PA CLECT.CLEC009536-PA CLECT.CLEC009566-PA CLECT.CLEC009961-PA CLECT.CLEC009962-PA CLECT.CLEC010106-PA CLECT.CLEC010842-PA CLECT.CLEC011082-PA CLECT.CLEC011290-PA CLECT.CLEC011309-PA CLECT.CLEC011430-PA CLECT.CLEC011495-PA CLECT.CLEC011820-PA CLECT.CLEC012046-PA CLECT.CLEC012255-PA CLECT.CLEC012328-PA CLECT.CLEC012396-PA CLECT.CLEC012701-PA CLECT.CLEC012715-PA CLECT.CLEC013162-PA CLECT.CLEC013185-PA CLECT.CLEC013269-PA CLECT.CLEC013274-PA CLECT.CLEC013283-PA CLECT.CLEC013304-PA CLECT.CLEC013376-PA CLECT.CLEC013628-PA CLECT.CLEC013630-PA CLECT.CLEC013638-PA CLECT.CLEC013860-PA CTELE.CapteP100387 CTELE.CapteP100390 CTELE.CapteP100436 CTELE.CapteP100582 CTELE.CapteP100721 CTELE.CapteP101198 CTELE.CapteP101426 CTELE.CapteP101654 CTELE.CapteP101700 CTELE.CapteP102040 CTELE.CapteP102411 CTELE.CapteP102441 CTELE.CapteP102589 CTELE.CapteP102792 CTELE.CapteP104355 CTELE.CapteP104360 CTELE.CapteP104682 CTELE.CapteP105044 CTELE.CapteP105829 CTELE.CapteP106103 CTELE.CapteP106261 CTELE.CapteP106932 CTELE.CapteP108227 CTELE.CapteP108759 CTELE.CapteP108955 CTELE.CapteP109253 CTELE.CapteP110310 CTELE.CapteP110752 CTELE.CapteP111013 CTELE.CapteP111494 CTELE.CapteP111681 CTELE.CapteP111872 CTELE.CapteP112429 CTELE.CapteP112446 CTELE.CapteP112589 CTELE.CapteP112710 CTELE.CapteP112995 CTELE.CapteP113272 CTELE.CapteP113293 CTELE.CapteP113590 CTELE.CapteP113685 CTELE.CapteP113807 CTELE.CapteP114997 CTELE.CapteP115224 CTELE.CapteP116848 CTELE.CapteP117266 CTELE.CapteP117318 CTELE.CapteP117799 CTELE.CapteP118408 CTELE.CapteP118842 CTELE.CapteP119119 CTELE.CapteP119324 CTELE.CapteP120937 CTELE.CapteP122685 CTELE.CapteP122919 CTELE.CapteP123379 CTELE.CapteP123827 CTELE.CapteP123912 CTELE.CapteP125500 CTELE.CapteP125732 CTELE.CapteP125812 CTELE.CapteP126219 CTELE.CapteP126656 CTELE.CapteP127392 CTELE.CapteP127521 CTELE.CapteP128028 CTELE.CapteP128188 CTELE.CapteP128409 CTELE.CapteP129236 CTELE.CapteP129395 CTELE.CapteP129624 CTELE.CapteP129928 CTELE.CapteP130000 CTELE.CapteP130580 CTELE.CapteP131290 CTELE.CapteP132979 CTELE.CapteP133593 CTELE.CapteP133663 CTELE.CapteP134057 CTELE.CapteP134085 CTELE.CapteP134200 CTELE.CapteP134727 CTELE.CapteP134943 CTELE.CapteP135053 CTELE.CapteP135236 CTELE.CapteP135353 CTELE.CapteP135849 CTELE.CapteP136279 CTELE.CapteP136390 CTELE.CapteP136707 CTELE.CapteP138148 CTELE.CapteP138453 CTELE.CapteP138456 CTELE.CapteP138552 CTELE.CapteP139088 CTELE.CapteP139106 CTELE.CapteP139171 CTELE.CapteP139563 CTELE.CapteP139638 CTELE.CapteP139824 CTELE.CapteP140226 CTELE.CapteP140253 CTELE.CapteP140334 CTELE.CapteP140502 CTELE.CapteP140507 CTELE.CapteP140977 CTELE.CapteP142078 CTELE.CapteP142332 CTELE.CapteP142745 CTELE.CapteP142788 CTELE.CapteP143637 CTELE.CapteP143676 CTELE.CapteP144092 CTELE.CapteP144484 CTELE.CapteP144895 CTELE.CapteP145042 CTELE.CapteP145511 CTELE.CapteP145770 CTELE.CapteP145916 CTELE.CapteP145963 CTELE.CapteP146095 CTELE.CapteP146744 CTELE.CapteP146789 CTELE.CapteP147364 CTELE.CapteP147654 CTELE.CapteP186360 CTELE.CapteP189525 CTELE.CapteP189680 CTELE.CapteP191435 CTELE.CapteP191784 CTELE.CapteP192072 CTELE.CapteP193997 CTELE.CapteP196091 CTELE.CapteP196561 CTELE.CapteP198879 CTELE.CapteP199026 CTELE.CapteP199806 CTELE.CapteP199827 CTELE.CapteP200270 CTELE.CapteP201282 CTELE.CapteP201669 CTELE.CapteP201882 CTELE.CapteP201977 CTELE.CapteP202669 CTELE.CapteP206880 CTELE.CapteP207630 CTELE.CapteP208341 CTELE.CapteP208597 CTELE.CapteP208944 CTELE.CapteP209363 CTELE.CapteP211258 CTELE.CapteP212104 CTELE.CapteP213070 CTELE.CapteP214544 CTELE.CapteP215706 CTELE.CapteP217781 CTELE.CapteP218215 CTELE.CapteP218709 CTELE.CapteP223382 CTELE.CapteP224935 CTELE.CapteP28889 CTELE.CapteP28956 CTELE.CapteP29084 CTELE.CapteP29158 CTELE.CapteP29188 CTELE.CapteP29222 CTELE.CapteP29229 CTELE.CapteP29261 CTELE.CapteP29338 CTELE.CapteP29844 CTELE.CapteP30079 CTELE.CapteP30316 CTELE.CapteP30372 CTELE.CapteP30397 CTELE.CapteP30401 CTELE.CapteP30780 CTELE.CapteP30842 CTELE.CapteP31091 CTELE.CapteP31142 CTELE.CapteP31254 CTELE.CapteP31793 CTELE.CapteP31959 CTELE.CapteP32721 CTELE.CapteP37685 CTELE.CapteP38459 CTELE.CapteP38612 CTELE.CapteP39352 CTELE.CapteP39692 CTELE.CapteP40123 CTELE.CapteP40136 CTELE.CapteP40141 CTELE.CapteP40144 CTELE.CapteP40145 CTELE.CapteP40152 CTELE.CapteP40153 CTELE.CapteP40163 CTELE.CapteP40165 CTELE.CapteP40174 CTELE.CapteP40175 CTELE.CapteP40176 CTELE.CapteP40325 CTELE.CapteP40402 CTELE.CapteP40499 CTELE.CapteP40539 CTELE.CapteP40593 CTELE.CapteP40756 CTELE.CapteP40798 CTELE.CapteP40823 CTELE.CapteP41002 CTELE.CapteP41058 CTELE.CapteP41189 CTELE.CapteP41215 CTELE.CapteP41242 CTELE.CapteP41251 CTELE.CapteP41268 CTELE.CapteP41278 CTELE.CapteP41349 CTELE.CapteP41417 CTELE.CapteP41551 CTELE.CapteP41558 CTELE.CapteP41588 CTELE.CapteP41692 CTELE.CapteP41830 CTELE.CapteP41850 CTELE.CapteP41873 CTELE.CapteP48911 CTELE.CapteP48914 CTELE.CapteP48915 CTELE.CapteP48916 CTELE.CapteP48939 CTELE.CapteP49538 CTELE.CapteP49554 CTELE.CapteP50082 CTELE.CapteP50387 CTELE.CapteP50417 CTELE.CapteP56364 CTELE.CapteP60621 CTELE.CapteP64033 CTELE.CapteP64237 CTELE.CapteP65600 CTELE.CapteP65968 CTELE.CapteP66515 CTELE.CapteP66653 CTELE.CapteP66749 CTELE.CapteP66908 CTELE.CapteP67004 CTELE.CapteP67041 CTELE.CapteP67209 CTELE.CapteP67283 CTELE.CapteP67292 CTELE.CapteP67385 CTELE.CapteP67554 CTELE.CapteP67587 CTELE.CapteP67619 CTELE.CapteP67680 CTELE.CapteP67749 CTELE.CapteP68187 CTELE.CapteP68586 CTELE.CapteP68676 CTELE.CapteP68866 CTELE.CapteP68975 CTELE.CapteP68976 CTELE.CapteP68989 CTELE.CapteP68993 CTELE.CapteP69023 CTELE.CapteP69216 CTELE.CapteP69229 CTELE.CapteP69261 CTELE.CapteP69268 CTELE.CapteP69305 CTELE.CapteP69307 CTELE.CapteP69328 CTELE.CapteP69353 CTELE.CapteP69356 CTELE.CapteP69370 CTELE.CapteP69596 CTELE.CapteP69740 CTELE.CapteP70193 CTELE.CapteP70647 CTELE.CapteP70661 CTELE.CapteP70675 CTELE.CapteP70725 CTELE.CapteP70730 CTELE.CapteP70835 CTELE.CapteP70838 CTELE.CapteP70840 CTELE.CapteP70851 CTELE.CapteP70883 CTELE.CapteP70899 CTELE.CapteP70902 CTELE.CapteP70903 CTELE.CapteP71008 CTELE.CapteP71047 CTELE.CapteP71140 CTELE.CapteP71148 CTELE.CapteP71158 CTELE.CapteP71477 CTELE.CapteP71521 CTELE.CapteP71628 CTELE.CapteP71649 CTELE.CapteP71659 CTELE.CapteP71664 CTELE.CapteP71773 CTELE.CapteP71782 CTELE.CapteP71803 CTELE.CapteP71830 CTELE.CapteP76398 CTELE.CapteP76602 CTELE.CapteP77509 CTELE.CapteP77922 CTELE.CapteP78250 CTELE.CapteP78287 CTELE.CapteP78301 CTELE.CapteP78332 CTELE.CapteP79080 CTELE.CapteP79087 CTELE.CapteP79088 CTELE.CapteP79103 CTELE.CapteP79107 CTELE.CapteP79115 CTELE.CapteP79125 CTELE.CapteP79144 CTELE.CapteP79667 CTELE.CapteP79696 CTELE.CapteP80551 CTELE.CapteP80559 CTELE.CapteP81042 CTELE.CapteP81065 CTELE.CapteP81113 CTELE.CapteP81236 CTELE.CapteP81635 CTELE.CapteP89016 CTELE.CapteP91743 CTELE.CapteP92233 CTELE.CapteP92284 CTELE.CapteP92631 CTELE.CapteP93425 CTELE.CapteP93652 CTELE.CapteP93730 CTELE.CapteP93745 CTELE.CapteP93770 CTELE.CapteP93805 CTELE.CapteP94776 CTELE.CapteP95090 CTELE.CapteP95135 CTELE.CapteP95443 CTELE.CapteP95717 CTELE.CapteP95839 CTELE.CapteP96047 CTELE.CapteP96519 CTELE.CapteP96604 CTELE.CapteP96895 CTELE.CapteP97207 CTELE.CapteP97228 CTELE.CapteP97229 CTELE.CapteP97437 CTELE.CapteP97653 CTELE.CapteP98508 CTELE.CapteP98584 CTELE.CapteP99067 CTELE.CapteP99844 DMELA.FBpp0088302 DPOND.ENN71366 DPOND.ENN71803 DPOND.ENN71804 DPOND.ENN73055 DPOND.ENN73754 DPOND.ENN73781 DPOND.ENN73935 DPOND.ENN74034 DPOND.ENN74038 DPOND.ENN74510 DPOND.ENN74967 DPOND.ENN78512 DPOND.ENN79697 DPOND.ENN80206 DPOND.ENN80501 DPOND.ENN80981 DPOND.ENN81190 DPOND.ENN82083 DPOND.ENN82584 DPOND.ENN82612 DPOND.ENN82997 DPOND.ENN83073 DPOND.ENN83181 DPOND.ENN83233 DPULE.EFX60176 DPULE.EFX60256 DPULE.EFX60362 DPULE.EFX60547 DPULE.EFX61176 DPULE.EFX63329 DPULE.EFX67493 DPULE.EFX68630 DPULE.EFX68872 DPULE.EFX69716 DPULE.EFX73424 DPULE.EFX74913 DPULE.EFX75198 DPULE.EFX75325 DPULE.EFX76748 DPULE.EFX77955 DPULE.EFX81264 HDUJA.bHd10153.1 HDUJA.bHd10985.1 HDUJA.bHd13686.1 HDUJA.bHd13956.1 HDUJA.bHd14240.1 HDUJA.bHd18305.1 HDUJA.bHd18476.1 HDUJA.bHd19493.1 HDUJA.bHd03980.1 HDUJA.bHd04642.1 HDUJA.bHd04643.1 HDUJA.bHd04954.1 HDUJA.bHd04955.1 HDUJA.bHd06361.1 HDUJA.bHd07115.1 HDUJA.bHd08669.1 ISCAP.ISCW001163-PA ISCAP.ISCW001244-PA ISCAP.ISCW001737-PA ISCAP.ISCW001778-PA ISCAP.ISCW002019-PA ISCAP.ISCW003678-PA ISCAP.ISCW003780-PA ISCAP.ISCW003937-PA ISCAP.ISCW004370-PA ISCAP.ISCW004644-PA ISCAP.ISCW007053-PA ISCAP.ISCW007356-PA ISCAP.ISCW007397-PA ISCAP.ISCW007398-PA ISCAP.ISCW007493-PA ISCAP.ISCW008232-PA ISCAP.ISCW008449-PA ISCAP.ISCW008586-PA ISCAP.ISCW009017-PA ISCAP.ISCW009171-PA ISCAP.ISCW009806-PA ISCAP.ISCW009987-PA ISCAP.ISCW010013-PA ISCAP.ISCW010363-PA ISCAP.ISCW010747-PA ISCAP.ISCW011041-PA ISCAP.ISCW011210-PA ISCAP.ISCW011678-PA ISCAP.ISCW013350-PA ISCAP.ISCW013479-PA ISCAP.ISCW013714-PA ISCAP.ISCW014642-PA ISCAP.ISCW015519-PA ISCAP.ISCW015549-PA ISCAP.ISCW016402-PA ISCAP.ISCW017952-PA ISCAP.ISCW018013-PA ISCAP.ISCW018783-PA ISCAP.ISCW018898-PA ISCAP.ISCW019907-PA ISCAP.ISCW020111-PA ISCAP.ISCW020343-PA ISCAP.ISCW020532-PA ISCAP.ISCW022304-PA ISCAP.ISCW022305-PA ISCAP.ISCW023456-PA ISCAP.ISCW023472-PA ISCAP.ISCW024244-PA ISCAP.ISCW024656-PA ISCAP.ISCW024929-PA MHAPL.MhA1_Contig1016.frz3.gene6 MHAPL.MhA1_Contig1146.frz3.gene3 MHAPL.MhA1_Contig1150.frz3.gene1 MHAPL.MhA1_Contig1249.frz3.gene1 MHAPL.MhA1_Contig1327.frz3.fgene1 MHAPL.MhA1_Contig1381.frz3.gene11 MHAPL.MhA1_Contig1428.frz3.gene13 MHAPL.MhA1_Contig163.frz3.gene5 MHAPL.MhA1_Contig2123.frz3.gene3 MHAPL.MhA1_Contig2142.frz3.gene1 MHAPL.MhA1_Contig2246.frz3.gene4 MHAPL.MhA1_Contig2314.frz3.gene2 MHAPL.MhA1_Contig2325.frz3.gene4 MHAPL.MhA1_Contig241.frz3.gene6 MHAPL.MhA1_Contig2559.frz3.gene1 MHAPL.MhA1_Contig2635.frz3.gene2 MHAPL.MhA1_Contig280.frz3.gene10 MHAPL.MhA1_Contig2800.frz3.gene1 MHAPL.MhA1_Contig288.frz3.fgene1 MHAPL.MhA1_Contig344.frz3.gene1 MHAPL.MhA1_Contig344.frz3.gene3 MHAPL.MhA1_Contig344.frz3.gene4 MHAPL.MhA1_Contig36.frz3.gene26 MHAPL.MhA1_Contig366.frz3.gene1 MHAPL.MhA1_Contig389.frz3.gene12 MHAPL.MhA1_Contig448.frz3.gene10 MHAPL.MhA1_Contig460.frz3.gene3 MHAPL.MhA1_Contig462.frz3.gene6 MHAPL.MhA1_Contig530.frz3.gene2 MHAPL.MhA1_Contig565.frz3.gene6 MHAPL.MhA1_Contig62.frz3.gene2 MHAPL.MhA1_Contig744.frz3.gene3 MHAPL.MhA1_Contig784.frz3.gene1 MHAPL.MhA1_Contig796.frz3.gene9 MHAPL.MhA1_Contig829.frz3.gene1 MHAPL.MhA1_Contig919.frz3.gene6 NVITR.NV10089-PA NVITR.NV10506-PA NVITR.NV15392-PA NVITR.NV18384-PA NVITR.NV18401-PA NVITR.NV18494-PA NVITR.NV18508-PA NVITR.NV18552-PA NVITR.NV18734-PA NVITR.NV18800-PA NVITR.NV18827-PA NVITR.NV18887-PA NVITR.NV19020-PA NVITR.NV19030-PA NVITR.NV19032-PA NVITR.NV19130-PA NVITR.NV19137-PA NVITR.NV19172-PA NVITR.NV20001-PA NVITR.NV20003-PA NVITR.NV20008-PA NVITR.NV20023-PA NVITR.NV20043-PA NVITR.NV20089-PA NVITR.NV20092-PA NVITR.NV20094-PA NVITR.NV20110-PA NVITR.NV20141-PA NVITR.NV20146-PA NVITR.NV20148-PA NVITR.NV20158-PA NVITR.NV20196-PA NVITR.NV20239-PA NVITR.NV20240-PA NVITR.NV20243-PA NVITR.NV20264-PA NVITR.NV20266-PA NVITR.NV20277-PA NVITR.NV20280-PA NVITR.NV20302-PA NVITR.NV20319-PA NVITR.NV20320-PA NVITR.NV20326-PA NVITR.NV20344-PA NVITR.NV20346-PA NVITR.NV20380-PA NVITR.NV20387-PA NVITR.NV20396-PA NVITR.NV20400-PA NVITR.NV20406-PA NVITR.NV20460-PA NVITR.NV20461-PA NVITR.NV20480-PA NVITR.NV20499-PA NVITR.NV20500-PA NVITR.NV20517-PA NVITR.NV20540-PA NVITR.NV20544-PA NVITR.NV20553-PA NVITR.NV20563-PA NVITR.NV20573-PA NVITR.NV20579-PA NVITR.NV20586-PA NVITR.NV20610-PA NVITR.NV20687-PA NVITR.NV20690-PA NVITR.NV20693-PA NVITR.NV20709-PA NVITR.NV20807-PA NVITR.NV20816-PA NVITR.NV20909-PA NVITR.NV20923-PA NVITR.NV20926-PA NVITR.NV20952-PA NVITR.NV20956-PA NVITR.NV20994-PA NVITR.NV20995-PA NVITR.NV21001-PA NVITR.NV21011-PA NVITR.NV21027-PA NVITR.NV21050-PA NVITR.NV21061-PA NVITR.NV21079-PA NVITR.NV21198-PA NVITR.NV21199-PA NVITR.NV21206-PA NVITR.NV21209-PA NVITR.NV21292-PA NVITR.NV21412-PA NVITR.NV21427-PA NVITR.NV21504-PA NVITR.NV21524-PA NVITR.NV21530-PA NVITR.NV21534-PA NVITR.NV21553-PA NVITR.NV21732-PA NVITR.NV21764-PA NVITR.NV21772-PA NVITR.NV21776-PA NVITR.NV21839-PA NVITR.NV21849-PA NVITR.NV21894-PA NVITR.NV21923-PA NVITR.NV21927-PA NVITR.NV21946-PA NVITR.NV21995-PA NVITR.NV22013-PA NVITR.NV22048-PA NVITR.NV22064-PA NVITR.NV22070-PA NVITR.NV22109-PA NVITR.NV22143-PA NVITR.NV22150-PA NVITR.NV22161-PA NVITR.NV22167-PA NVITR.NV22187-PA NVITR.NV22199-PA NVITR.NV22430-PA NVITR.NV22468-PA NVITR.NV22515-PA NVITR.NV22516-PA NVITR.NV22534-PA NVITR.NV22543-PA NVITR.NV22561-PA NVITR.NV22578-PA NVITR.NV22584-PA NVITR.NV22595-PA NVITR.NV22653-PA NVITR.NV22655-PA NVITR.NV22677-PA NVITR.NV22680-PA NVITR.NV22701-PA NVITR.NV22707-PA NVITR.NV22710-PA NVITR.NV22889-PA NVITR.NV22906-PA NVITR.NV22963-PA NVITR.NV22995-PA NVITR.NV22996-PA NVITR.NV22999-PA NVITR.NV23018-PA NVITR.NV23031-PA NVITR.NV23182-PA NVITR.NV23188-PA NVITR.NV23194-PA NVITR.NV23204-PA NVITR.NV23217-PA NVITR.NV23220-PA NVITR.NV23238-PA NVITR.NV23246-PA NVITR.NV23295-PA NVITR.NV23364-PA NVITR.NV23371-PA NVITR.NV23378-PA NVITR.NV23385-PA NVITR.NV23387-PA NVITR.NV23395-PA NVITR.NV23404-PA NVITR.NV23412-PA NVITR.NV23413-PA NVITR.NV23414-PA NVITR.NV23418-PA NVITR.NV23482-PA NVITR.NV23499-PA NVITR.NV23560-PA NVITR.NV23565-PA NVITR.NV23572-PA NVITR.NV23590-PA NVITR.NV23620-PA NVITR.NV23635-PA NVITR.NV23643-PA NVITR.NV23652-PA NVITR.NV23763-PA NVITR.NV23768-PA NVITR.NV23773-PA NVITR.NV23817-PA NVITR.NV23920-PA NVITR.NV23921-PA NVITR.NV23929-PA NVITR.NV23930-PA NVITR.NV23938-PA NVITR.NV23941-PA NVITR.NV23943-PA NVITR.NV23953-PA NVITR.NV23955-PA NVITR.NV23992-PA NVITR.NV23995-PA NVITR.NV24085-PA NVITR.NV24111-PA NVITR.NV24117-PA NVITR.NV24158-PA NVITR.NV24162-PA NVITR.NV24166-PA NVITR.NV24176-PA NVITR.NV24195-PA NVITR.NV24221-PA NVITR.NV24231-PA NVITR.NV24259-PA NVITR.NV24262-PA NVITR.NV24282-PA NVITR.NV24331-PA NVITR.NV24414-PA NVITR.NV24498-PA NVITR.NV24531-PA NVITR.NV24533-PA NVITR.NV24535-PA NVITR.NV24538-PA NVITR.NV24552-PA NVITR.NV24592-PA NVITR.NV24616-PA NVITR.NV24634-PA NVITR.NV24647-PA NVITR.NV24651-PA NVITR.NV24698-PA NVITR.NV24746-PA NVITR.NV24754-PA NVITR.NV24764-PA NVITR.NV24819-PA NVITR.NV24826-PA NVITR.NV24863-PA NVITR.NV24867-PA NVITR.NV24870-PA NVITR.NV24874-PA NVITR.NV24889-PA NVITR.NV24918-PA NVITR.NV24935-PA NVITR.NV24936-PA NVITR.NV24955-PA NVITR.NV24956-PA NVITR.NV24958-PA NVITR.NV24959-PA NVITR.NV24961-PA NVITR.NV24970-PA NVITR.NV25002-PA NVITR.NV25013-PA NVITR.NV25015-PA NVITR.NV25021-PA NVITR.NV25031-PA NVITR.NV25068-PA NVITR.NV25093-PA NVITR.NV25121-PA NVITR.NV25143-PA NVITR.NV25145-PA NVITR.NV25150-PA NVITR.NV25167-PA NVITR.NV25170-PA NVITR.NV25189-PA NVITR.NV25233-PA NVITR.NV25244-PA NVITR.NV25267-PA NVITR.NV25276-PA NVITR.NV25299-PA NVITR.NV25300-PA NVITR.NV25364-PA NVITR.NV25365-PA NVITR.NV25421-PA NVITR.NV25498-PA NVITR.NV25504-PA NVITR.NV25519-PA NVITR.NV25524-PA NVITR.NV25535-PA NVITR.NV25537-PA NVITR.NV25538-PA NVITR.NV25540-PA NVITR.NV25553-PA NVITR.NV25569-PA NVITR.NV25592-PA NVITR.NV25598-PA NVITR.NV25601-PA NVITR.NV25753-PA NVITR.NV25754-PA NVITR.NV25758-PA NVITR.NV25781-PA NVITR.NV25868-PA NVITR.NV25972-PA NVITR.NV25977-PA NVITR.NV26011-PA NVITR.NV26017-PA NVITR.NV26050-PA NVITR.NV26113-PA NVITR.NV26130-PA NVITR.NV26168-PA NVITR.NV26211-PA NVITR.NV26217-PA NVITR.NV26229-PA NVITR.NV26233-PA NVITR.NV30029-PA NVITR.NV30044-PA NVITR.NV30057-PA NVITR.NV30075-PA NVITR.NV30093-PA NVITR.NV30094-PA NVITR.NV30167-PA NVITR.NV30169-PA NVITR.NV30189-PA NVITR.NV30302-PA NVITR.NV30318-PA NVITR.NV30322-PA NVITR.NV30324-PA NVITR.NV30358-PA NVITR.NV30369-PA NVITR.NV30396-PA NVITR.NV30407-PA NVITR.NV30459-PA NVITR.NV30469-PA NVITR.NV30513-PA NVITR.NV30536-PA NVITR.NV30557-PA NVITR.NV30588-PA NVITR.NV30619-PA NVITR.NV30641-PA NVITR.NV30671-PA NVITR.NV30694-PA NVITR.NV30711-PA NVITR.NV30766-PA NVITR.NV30784-PA NVITR.NV30807-PA NVITR.NV30809-PA NVITR.NV30820-PA NVITR.NV30872-PA NVITR.NV30880-PA NVITR.NV30892-PA NVITR.NV30937-PA NVITR.NV30939-PA NVITR.NV30998-PA NVITR.NV31021-PA NVITR.NV31025-PA NVITR.NV31078-PA NVITR.NV31104-PA NVITR.NV31165-PA NVITR.NV31228-PA NVITR.NV31254-PA NVITR.NV31260-PA NVITR.NV31308-PA NVITR.NV31322-PA NVITR.NV31344-PA NVITR.NV31363-PA NVITR.NV31396-PA NVITR.NV31397-PA NVITR.NV31398-PA NVITR.NV31406-PA NVITR.NV31409-PA NVITR.NV31422-PA NVITR.NV31429-PA NVITR.NV31436-PA NVITR.NV31453-PA NVITR.NV31456-PA NVITR.NV31462-PA NVITR.NV31533-PA NVITR.NV31537-PA NVITR.NV31552-PA NVITR.NV31613-PA NVITR.NV31627-PA NVITR.NV31640-PA NVITR.NV31660-PA NVITR.NV31712-PA NVITR.NV31760-PA NVITR.NV31761-PA NVITR.NV31788-PA NVITR.NV31794-PA NVITR.NV31835-PA OBIMA.Ocbimv22001285m.p OBIMA.Ocbimv22004299m.p OBIMA.Ocbimv22004884m.p OBIMA.Ocbimv22009791m.p OBIMA.Ocbimv22013275m.p OBIMA.Ocbimv22016634m.p OBIMA.Ocbimv22018687m.p OBIMA.Ocbimv22019527m.p OBIMA.Ocbimv22021967m.p OBIMA.Ocbimv22022598m.p OBIMA.Ocbimv22024515m.p OBIMA.Ocbimv22025515m.p OBIMA.Ocbimv22028017m.p OBIMA.Ocbimv22030431m.p OBIMA.Ocbimv22030936m.p OBIMA.Ocbimv22031052m.p OBIMA.Ocbimv22033078m.p OBIMA.Ocbimv22035225m.p OBIMA.Ocbimv22035340m.p OBIMA.Ocbimv22039020m.p OBIMA.Ocbimv22039889m.p PCAUD.XP_014663381.1 PCAUD.XP_014666073.1 PCAUD.XP_014666646.1 PCAUD.XP_014675990.1 PCAUD.XP_014677546.1 PCAUD.XP_014679397.1 PCAUD.XP_014679418.1 PCAUD.XP_014680338.1 PHUMA.PHUM026290-PA PHUMA.PHUM134590-PA PHUMA.PHUM146610-PA PHUMA.PHUM163690-PA PHUMA.PHUM403740-PA PPACI.PPA02307 PPACI.PPA02855 PPACI.PPA14207 PPACI.PPA16890 PPACI.PPA19326 PPACI.PPA24344 PPACI.PPA25558 PPACI.PPA26739 PPACI.PPA27002 PPACI.PPA28716 PPACI.PPA29895 PPACI.PPA30051 PPACI.PPA30140 PPACI.PPA30757 PPACI.PPA30797 PPACI.PPA31148 PPACI.PPA31467 PPACI.PPA31578 PPACI.PPA32218 PPACI.PPA32233 PPACI.PPA32565 PPACI.PPA32927 PPACI.PPA33260 PPACI.PPA33322 PXYLO.XP_011547895.1 PXYLO.XP_011548591.1 PXYLO.XP_011548737.1 PXYLO.XP_011548799.1 PXYLO.XP_011549548.1 PXYLO.XP_011550139.1 PXYLO.XP_011550290.1 PXYLO.XP_011551257.1 PXYLO.XP_011554514.1 PXYLO.XP_011554600.1 PXYLO.XP_011555102.1 PXYLO.XP_011555270.1 PXYLO.XP_011555641.1 PXYLO.XP_011555848.1 PXYLO.XP_011556051.1 PXYLO.XP_011556278.1 PXYLO.XP_011556465.1 PXYLO.XP_011556494.1 PXYLO.XP_011556589.1 PXYLO.XP_011556927.1 PXYLO.XP_011557015.1 PXYLO.XP_011557825.1 PXYLO.XP_011557829.1 PXYLO.XP_011558452.1 PXYLO.XP_011558883.1 PXYLO.XP_011559174.1 PXYLO.XP_011562212.1 PXYLO.XP_011562327.1 PXYLO.XP_011562857.1 PXYLO.XP_011564947.1 PXYLO.XP_011564957.1 PXYLO.XP_011567260.1 PXYLO.XP_011568959.1 RVARI.g11176.t1 RVARI.g11216.t1 RVARI.g11320.t1 RVARI.g11494.t1 RVARI.g11501.t1 RVARI.g11502.t1 RVARI.g11503.t1 RVARI.g11520.t1 RVARI.g11521.t1 RVARI.g11579.t1 RVARI.g11951.t1 RVARI.g12214.t1 RVARI.g12370.t2 RVARI.g12496.t1 RVARI.g12497.t1 RVARI.g12808.t1 RVARI.g1292.t1 RVARI.g13112.t1 RVARI.g1312.t1 RVARI.g1313.t1 RVARI.g13185.t1 RVARI.g13186.t1 RVARI.g1343.t1 RVARI.g1345.t1 RVARI.g13526.t1 RVARI.g1629.t1 RVARI.g1829.t1 RVARI.g1856.t1 RVARI.g1957.t1 RVARI.g1958.t1 RVARI.g2087.t1 RVARI.g2103.t1 RVARI.g2104.t1 RVARI.g2105.t1 RVARI.g2107.t1 RVARI.g2108.t1 RVARI.g2810.t1 RVARI.g3029.t1 RVARI.g3030.t1 RVARI.g31.t1 RVARI.g3147.t1 RVARI.g3150.t1 RVARI.g32.t1 RVARI.g33.t1 RVARI.g354.t1 RVARI.g3802.t1 RVARI.g4011.t1 RVARI.g4065.t1 RVARI.g4152.t1 RVARI.g4163.t1 RVARI.g4164.t1 RVARI.g4165.t1 RVARI.g4173.t1 RVARI.g42.t1 RVARI.g4226.t1 RVARI.g4365.t1 RVARI.g45.t1 RVARI.g4545.t1 RVARI.g4546.t1 RVARI.g4581.t1 RVARI.g5208.t1 RVARI.g5209.t1 RVARI.g5359.t1 RVARI.g5386.t1 RVARI.g5436.t1 RVARI.g5789.t1 RVARI.g5790.t1 RVARI.g5829.t1 RVARI.g5830.t1 RVARI.g5831.t1 RVARI.g5845.t1 RVARI.g5846.t1 RVARI.g5911.t1 RVARI.g6179.t1 RVARI.g6180.t1 RVARI.g6254.t1 RVARI.g6256.t1 RVARI.g6330.t1 RVARI.g6361.t1 RVARI.g6579.t1 RVARI.g6580.t1 RVARI.g6581.t1 RVARI.g7212.t1 RVARI.g733.t1 RVARI.g7510.t1 RVARI.g7893.t1 RVARI.g7894.t1 RVARI.g8150.t1 RVARI.g8151.t1 RVARI.g8633.t1 RVARI.g9648.t1 SINVI.XP_011156429.1 SINVI.XP_011156670.1 SINVI.XP_011156930.1 SINVI.XP_011157125.1 SINVI.XP_011157756.1 SINVI.XP_011158402.1 SINVI.XP_011159069.1 SINVI.XP_011160204.1 SINVI.XP_011160393.1 SINVI.XP_011160646.1 SINVI.XP_011160675.1 SINVI.XP_011161413.1 SINVI.XP_011161638.1 SINVI.XP_011161941.1 SINVI.XP_011162375.1 SINVI.XP_011162383.1 SINVI.XP_011162385.1 SINVI.XP_011162386.1 SINVI.XP_011162982.1 SINVI.XP_011163115.1 SINVI.XP_011163118.1 SINVI.XP_011163119.1 SINVI.XP_011163194.1 SINVI.XP_011163688.1 SINVI.XP_011163889.1 SINVI.XP_011163890.1 SINVI.XP_011164139.1 SINVI.XP_011164141.1 SINVI.XP_011164143.1 SINVI.XP_011164578.1 SINVI.XP_011164945.1 SINVI.XP_011166066.1 SINVI.XP_011166553.1 SINVI.XP_011166555.1 SINVI.XP_011166584.1 SINVI.XP_011167097.1 SINVI.XP_011169073.1 SINVI.XP_011169369.1 SINVI.XP_011169443.1 SINVI.XP_011169914.1 SINVI.XP_011169959.1 SINVI.XP_011169975.1 SINVI.XP_011170179.1 SINVI.XP_011170183.1 SINVI.XP_011170216.1 SINVI.XP_011170309.1 SINVI.XP_011170473.1 SINVI.XP_011170679.1 SINVI.XP_011170886.1 SINVI.XP_011170898.1 SINVI.XP_011171113.1 SINVI.XP_011171244.1 SINVI.XP_011171517.1 SINVI.XP_011171518.1 SINVI.XP_011171557.1 SINVI.XP_011171562.1 SINVI.XP_011171625.1 SINVI.XP_011171646.1 SINVI.XP_011171871.1 SINVI.XP_011171885.1 SINVI.XP_011172246.1 SINVI.XP_011172270.1 SINVI.XP_011172522.1 SINVI.XP_011172596.1 SINVI.XP_011172645.1 SINVI.XP_011172651.1 SINVI.XP_011173020.1 SINVI.XP_011173108.1 SINVI.XP_011173235.1 SINVI.XP_011173903.1 SINVI.XP_011173905.1 SINVI.XP_011174083.1 SINVI.XP_011174101.1 SINVI.XP_011174144.1 SINVI.XP_011174240.1 SINVI.XP_011174247.1 SINVI.XP_011174333.1 SINVI.XP_011174423.1 SINVI.XP_011174535.1 SINVI.XP_011174559.1 SINVI.XP_011174592.1 SINVI.XP_011174599.1 SINVI.XP_011174634.1 SINVI.XP_011174744.1 SINVI.XP_011174771.1 SINVI.XP_011174854.1 SINVI.XP_011175042.1 SINVI.XP_011175048.1 SINVI.XP_011175060.1 SINVI.XP_011175076.1 SINVI.XP_011175662.1 SINVI.XP_011176085.1 SMARI.SMAR000364-PA SMARI.SMAR000455-PA SMARI.SMAR000738-PA SMARI.SMAR001168-PA SMARI.SMAR001227-PA SMARI.SMAR001332-PA SMARI.SMAR001704-PA SMARI.SMAR001948-PA SMARI.SMAR002265-PA SMARI.SMAR002576-PA SMARI.SMAR003134-PA SMARI.SMAR003197-PA SMARI.SMAR003200-PA SMARI.SMAR003280-PA SMARI.SMAR003283-PA SMARI.SMAR003533-PA SMARI.SMAR003534-PA SMARI.SMAR004906-PA SMARI.SMAR005201-PA SMARI.SMAR006393-PA SMARI.SMAR006612-PA SMARI.SMAR007258-PA SMARI.SMAR007643-PA SMARI.SMAR009388-PA SMARI.SMAR010053-PA SMARI.SMAR010147-PA SMARI.SMAR011790-PA SMARI.SMAR012072-PA SMARI.SMAR013422-PA SMARI.SMAR013764-PA SMARI.SMAR014930-PA SMARI.SMAR015556-PA TCAST.TC001498-PA TCAST.TC001502-PA TCAST.TC001503-PA TCAST.TC001504-PA TCAST.TC001507-PA TCAST.TC001508-PA TCAST.TC001645-PA TCAST.TC001663-PA TCAST.TC001664-PA TCAST.TC001861-PA TCAST.TC001892-PA TCAST.TC001893-PA TCAST.TC001895-PA TCAST.TC001899-PA TCAST.TC001902-PA TCAST.TC001939-PA TCAST.TC001991-PA TCAST.TC001995-PA TCAST.TC002013-PA TCAST.TC002014-PA TCAST.TC002015-PA TCAST.TC002016-PA TCAST.TC002017-PA TCAST.TC002030-PA TCAST.TC002031-PA TCAST.TC002033-PA TCAST.TC002103-PA TCAST.TC002104-PA TCAST.TC002195-PA TCAST.TC002208-PA TCAST.TC002231-PA TCAST.TC002248-PA TCAST.TC002271-PA TCAST.TC002455-PA TCAST.TC002592-PA TCAST.TC003735-PA TCAST.TC004035-PA TCAST.TC004098-PA TCAST.TC004175-PA TCAST.TC004181-PA TCAST.TC004208-PA TCAST.TC004214-PA TCAST.TC004223-PA TCAST.TC004224-PA TCAST.TC004225-PA TCAST.TC004226-PA TCAST.TC004227-PA TCAST.TC004266-PA TCAST.TC004267-PA TCAST.TC004270-PA TCAST.TC004330-PA TCAST.TC004333-PA TCAST.TC004340-PA TCAST.TC004342-PA TCAST.TC004775-PA TCAST.TC004985-PA TCAST.TC005023-PA TCAST.TC005059-PA TCAST.TC005060-PA TCAST.TC005061-PA TCAST.TC005063-PA TCAST.TC005090-PA TCAST.TC005112-PA TCAST.TC005144-PA TCAST.TC005145-PA TCAST.TC005147-PA TCAST.TC005201-PA TCAST.TC005208-PA TCAST.TC005240-PA TCAST.TC005244-PA TCAST.TC005260-PA TCAST.TC005278-PA TCAST.TC005282-PA TCAST.TC005297-PA TCAST.TC006070-PA TCAST.TC006071-PA TCAST.TC006076-PA TCAST.TC006175-PA TCAST.TC006929-PA TCAST.TC006934-PA TCAST.TC008558-PA TCAST.TC008564-PA TCAST.TC008575-PA TCAST.TC008577-PA TCAST.TC009733-PA TCAST.TC010278-PA TCAST.TC010622-PA TCAST.TC010627-PA TCAST.TC010629-PA TCAST.TC010630-PA TCAST.TC010632-PA TCAST.TC010633-PA TCAST.TC010718-PA TCAST.TC010743-PA TCAST.TC011265-PA TCAST.TC011276-PA TCAST.TC011483-PA TCAST.TC011503-PA TCAST.TC011554-PA TCAST.TC011583-PA TCAST.TC011587-PA TCAST.TC011588-PA TCAST.TC011589-PA TCAST.TC011590-PA TCAST.TC011593-PA TCAST.TC012513-PA TCAST.TC012883-PA TCAST.TC012914-PA TCAST.TC012927-PA TCAST.TC012934-PA TCAST.TC012960-PA TCAST.TC012961-PA TCAST.TC012963-PA TCAST.TC012964-PA TCAST.TC012965-PA TCAST.TC014837-PA TCAST.TC015799-PA TCAST.TC015850-PA TCAST.TC015867-PA TCAST.TC015881-PA TCAST.TC016066-PA TCAST.TC016068-PA TCAST.TC016101-PA TCAST.TC016102-PA TCAST.TC016105-PA TCAST.TC016106-PA TCAST.TC016237-PA TCAST.TC016239-PA TCAST.TC016244-PA TCAST.TC016413-PA TSPIR.EFV46735 TSPIR.EFV46839 TSPIR.EFV47067 TSPIR.EFV47439 TSPIR.EFV47454 TSPIR.EFV53190 TSPIR.EFV53202 TSPIR.EFV53924 TSPIR.EFV54064 TSPIR.EFV54069 TSPIR.EFV54088
OG0000002: AGAMB.AGAP013330-PA AMELL.GB42513-PA AMELL.GB51216-PA AMELL.GB52113-PA APISU.ACYPI000440-PA APISU.ACYPI000793-PA APISU.ACYPI000899-PA APISU.ACYPI001040-PA APISU.ACYPI001114-PA APISU.ACYPI001420-PA APISU.ACYPI001862-PA APISU.ACYPI002208-PA APISU.ACYPI002223-PA APISU.ACYPI002380-PA APISU.ACYPI003161-PA APISU.ACYPI003517-PA APISU.ACYPI003524-PA APISU.ACYPI003929-PA APISU.ACYPI004026-PA APISU.ACYPI004053-PA APISU.ACYPI004323-PA APISU.ACYPI004375-PA APISU.ACYPI004548-PA APISU.ACYPI004602-PA APISU.ACYPI004902-PA APISU.ACYPI006065-PA APISU.ACYPI006154-PA APISU.ACYPI006204-PA APISU.ACYPI006490-PA APISU.ACYPI006515-PA APISU.ACYPI007212-PA APISU.ACYPI007410-PA APISU.ACYPI007486-PA APISU.ACYPI007674-PA APISU.ACYPI007813-PA APISU.ACYPI008531-PA APISU.ACYPI008751-PA APISU.ACYPI009566-PA APISU.ACYPI009641-PA APISU.ACYPI009882-PA APISU.ACYPI060022-PA APISU.ACYPI060057-PA APISU.ACYPI060116-PA APISU.ACYPI060149-PA APISU.ACYPI060228-PA APISU.ACYPI060326-PA APISU.ACYPI060418-PA APISU.ACYPI060440-PA APISU.ACYPI060573-PA APISU.ACYPI060847-PA APISU.ACYPI061080-PA APISU.ACYPI061081-PA APISU.ACYPI061088-PA APISU.ACYPI061095-PA APISU.ACYPI061103-PA APISU.ACYPI061199-PA APISU.ACYPI061266-PA APISU.ACYPI061539-PA APISU.ACYPI061645-PA APISU.ACYPI061718-PA APISU.ACYPI061833-PA APISU.ACYPI061902-PA APISU.ACYPI062018-PA APISU.ACYPI062251-PA APISU.ACYPI062548-PA APISU.ACYPI062582-PA APISU.ACYPI062894-PA APISU.ACYPI062942-PA APISU.ACYPI062998-PA APISU.ACYPI063020-PA APISU.ACYPI063048-PA APISU.ACYPI063476-PA APISU.ACYPI063532-PA APISU.ACYPI063630-PA APISU.ACYPI063831-PA APISU.ACYPI063832-PA APISU.ACYPI064514-PA APISU.ACYPI064516-PA APISU.ACYPI064583-PA APISU.ACYPI064588-PA APISU.ACYPI064638-PA APISU.ACYPI064722-PA APISU.ACYPI064834-PA APISU.ACYPI064835-PA APISU.ACYPI064864-PA APISU.ACYPI065230-PA APISU.ACYPI065345-PA APISU.ACYPI065387-PA APISU.ACYPI065470-PA APISU.ACYPI065616-PA APISU.ACYPI065658-PA APISU.ACYPI066080-PA APISU.ACYPI066140-PA APISU.ACYPI066288-PA APISU.ACYPI066306-PA APISU.ACYPI066346-PA APISU.ACYPI066564-PA APISU.ACYPI066899-PA APISU.ACYPI066973-PA APISU.ACYPI066998-PA APISU.ACYPI067261-PA APISU.ACYPI067348-PA APISU.ACYPI067358-PA APISU.ACYPI067396-PA APISU.ACYPI067418-PA APISU.ACYPI067454-PA APISU.ACYPI067859-PA APISU.ACYPI067931-PA APISU.ACYPI068084-PA APISU.ACYPI068165-PA APISU.ACYPI068181-PA APISU.ACYPI068189-PA APISU.ACYPI068316-PA APISU.ACYPI068387-PA APISU.ACYPI068473-PA APISU.ACYPI068718-PA APISU.ACYPI068727-PA APISU.ACYPI068805-PA APISU.ACYPI068896-PA APISU.ACYPI069023-PA APISU.ACYPI069033-PA APISU.ACYPI069187-PA APISU.ACYPI069263-PA APISU.ACYPI069267-PA APISU.ACYPI070068-PA APISU.ACYPI070099-PA APISU.ACYPI070139-PA APISU.ACYPI070157-PA APISU.ACYPI070508-PA APISU.ACYPI070511-PA APISU.ACYPI070691-PA APISU.ACYPI070872-PA APISU.ACYPI070953-PA APISU.ACYPI070987-PA APISU.ACYPI071036-PA APISU.ACYPI071038-PA APISU.ACYPI071397-PA APISU.ACYPI071420-PA APISU.ACYPI071438-PA APISU.ACYPI071446-PA APISU.ACYPI071509-PA APISU.ACYPI071533-PA APISU.ACYPI071563-PA APISU.ACYPI071567-PA APISU.ACYPI071658-PA APISU.ACYPI071706-PA APISU.ACYPI071828-PA APISU.ACYPI071855-PA APISU.ACYPI071862-PA APISU.ACYPI071892-PA APISU.ACYPI071932-PA APISU.ACYPI072247-PA APISU.ACYPI072301-PA APISU.ACYPI072553-PA APISU.ACYPI072564-PA APISU.ACYPI072582-PA APISU.ACYPI072653-PA APISU.ACYPI072731-PA APISU.ACYPI073124-PA APISU.ACYPI073253-PA APISU.ACYPI073364-PA APISU.ACYPI073444-PA APISU.ACYPI073551-PA APISU.ACYPI073888-PA APISU.ACYPI080021-PA APISU.ACYPI080082-PA APISU.ACYPI080083-PA APISU.ACYPI080100-PA APISU.ACYPI080172-PA APISU.ACYPI080234-PA APISU.ACYPI080250-PA APISU.ACYPI080398-PA APISU.ACYPI080468-PA APISU.ACYPI080543-PA APISU.ACYPI080572-PA APISU.ACYPI080648-PA APISU.ACYPI080827-PA APISU.ACYPI080831-PA APISU.ACYPI080886-PA APISU.ACYPI080890-PA APISU.ACYPI081074-PA APISU.ACYPI081502-PA APISU.ACYPI081537-PA APISU.ACYPI081558-PA APISU.ACYPI081619-PA APISU.ACYPI081634-PA APISU.ACYPI081649-PA APISU.ACYPI081729-PA APISU.ACYPI081772-PA APISU.ACYPI081827-PA APISU.ACYPI081863-PA APISU.ACYPI081972-PA APISU.ACYPI082272-PA APISU.ACYPI082301-PA APISU.ACYPI082419-PA APISU.ACYPI082449-PA APISU.ACYPI082521-PA APISU.ACYPI082679-PA APISU.ACYPI082710-PA APISU.ACYPI082752-PA APISU.ACYPI082898-PA APISU.ACYPI082915-PA APISU.ACYPI082916-PA APISU.ACYPI082926-PA APISU.ACYPI083040-PA APISU.ACYPI083083-PA APISU.ACYPI083249-PA APISU.ACYPI083257-PA APISU.ACYPI083307-PA APISU.ACYPI083322-PA APISU.ACYPI083371-PA APISU.ACYPI083609-PA APISU.ACYPI083643-PA APISU.ACYPI083674-PA APISU.ACYPI083783-PA APISU.ACYPI083895-PA APISU.ACYPI083907-PA APISU.ACYPI083995-PA APISU.ACYPI084059-PA APISU.ACYPI084121-PA APISU.ACYPI084164-PA APISU.ACYPI084171-PA APISU.ACYPI084189-PA APISU.ACYPI084192-PA APISU.ACYPI084210-PA APISU.ACYPI084274-PA APISU.ACYPI084316-PA APISU.ACYPI084414-PA APISU.ACYPI084546-PA APISU.ACYPI084644-PA APISU.ACYPI084672-PA APISU.ACYPI084687-PA APISU.ACYPI084833-PA APISU.ACYPI084912-PA APISU.ACYPI085166-PA APISU.ACYPI085188-PA APISU.ACYPI085251-PA APISU.ACYPI085377-PA APISU.ACYPI085548-PA APISU.ACYPI085608-PA APISU.ACYPI085610-PA APISU.ACYPI085623-PA APISU.ACYPI085629-PA APISU.ACYPI085665-PA APISU.ACYPI085733-PA APISU.ACYPI085808-PA APISU.ACYPI085843-PA APISU.ACYPI085856-PA APISU.ACYPI085934-PA APISU.ACYPI086071-PA APISU.ACYPI086175-PA APISU.ACYPI086434-PA APISU.ACYPI086458-PA APISU.ACYPI086487-PA APISU.ACYPI086643-PA APISU.ACYPI086698-PA APISU.ACYPI086714-PA APISU.ACYPI086915-PA APISU.ACYPI086971-PA APISU.ACYPI087033-PA APISU.ACYPI087050-PA APISU.ACYPI087158-PA APISU.ACYPI087169-PA APISU.ACYPI087202-PA APISU.ACYPI087274-PA APISU.ACYPI087293-PA APISU.ACYPI087304-PA APISU.ACYPI087404-PA APISU.ACYPI087449-PA APISU.ACYPI087496-PA APISU.ACYPI087584-PA APISU.ACYPI087643-PA APISU.ACYPI087647-PA APISU.ACYPI087821-PA APISU.ACYPI087833-PA APISU.ACYPI087963-PA APISU.ACYPI087966-PA APISU.ACYPI088120-PA APISU.ACYPI088204-PA APISU.ACYPI088277-PA APISU.ACYPI088284-PA APISU.ACYPI088292-PA APISU.ACYPI088487-PA APISU.ACYPI088534-PA APISU.ACYPI088611-PA APISU.ACYPI088660-PA APISU.ACYPI088893-PA APISU.ACYPI088977-PA APISU.ACYPI089018-PA APISU.ACYPI089043-PA APISU.ACYPI089231-PA APISU.ACYPI089290-PA APISU.ACYPI089338-PA APISU.ACYPI089401-PA APISU.ACYPI089594-PA APISU.ACYPI20048-PA APISU.ACYPI20081-PA APISU.ACYPI20156-PA APISU.ACYPI20173-PA APISU.ACYPI20262-PA APISU.ACYPI20491-PA APISU.ACYPI20500-PA APISU.ACYPI20939-PA APISU.ACYPI21061-PA APISU.ACYPI21235-PA APISU.ACYPI21445-PA APISU.ACYPI22680-PA APISU.ACYPI22822-PA APISU.ACYPI23139-PA APISU.ACYPI23511-PA APISU.ACYPI24136-PA APISU.ACYPI24139-PA APISU.ACYPI24172-PA APISU.ACYPI24467-PA APISU.ACYPI24566-PA APISU.ACYPI25259-PA APISU.ACYPI25278-PA APISU.ACYPI25470-PA APISU.ACYPI25531-PA APISU.ACYPI25661-PA APISU.ACYPI25686-PA APISU.ACYPI25784-PA APISU.ACYPI25880-PA APISU.ACYPI26765-PA APISU.ACYPI26815-PA APISU.ACYPI27088-PA APISU.ACYPI27154-PA APISU.ACYPI27179-PA APISU.ACYPI27420-PA APISU.ACYPI27583-PA APISU.ACYPI27609-PA APISU.ACYPI27649-PA APISU.ACYPI27732-PA APISU.ACYPI28281-PA APISU.ACYPI28282-PA APISU.ACYPI28381-PA APISU.ACYPI28741-PA APISU.ACYPI28865-PA APISU.ACYPI28950-PA APISU.ACYPI29457-PA APISU.ACYPI29490-PA APISU.ACYPI29549-PA APISU.ACYPI29814-PA APISU.ACYPI29831-PA APISU.ACYPI30150-PA APISU.ACYPI30279-PA APISU.ACYPI30361-PA APISU.ACYPI30369-PA APISU.ACYPI30558-PA APISU.ACYPI30798-PA APISU.ACYPI30799-PA APISU.ACYPI30800-PA APISU.ACYPI30950-PA APISU.ACYPI31268-PA APISU.ACYPI31273-PA APISU.ACYPI31281-PA APISU.ACYPI31291-PA APISU.ACYPI31409-PA APISU.ACYPI31544-PA APISU.ACYPI31599-PA APISU.ACYPI31676-PA APISU.ACYPI31682-PA APISU.ACYPI32163-PA APISU.ACYPI32224-PA APISU.ACYPI32467-PA APISU.ACYPI33224-PA APISU.ACYPI33401-PA APISU.ACYPI34298-PA APISU.ACYPI34299-PA APISU.ACYPI35040-PA APISU.ACYPI35206-PA APISU.ACYPI35280-PA APISU.ACYPI35448-PA APISU.ACYPI35750-PA APISU.ACYPI36056-PA APISU.ACYPI36184-PA APISU.ACYPI36185-PA APISU.ACYPI36247-PA APISU.ACYPI36453-PA APISU.ACYPI36508-PA APISU.ACYPI36712-PA APISU.ACYPI37150-PA APISU.ACYPI37331-PA APISU.ACYPI37333-PA APISU.ACYPI37524-PA APISU.ACYPI37546-PA APISU.ACYPI38096-PA APISU.ACYPI38164-PA APISU.ACYPI38249-PA APISU.ACYPI38375-PA APISU.ACYPI38468-PA APISU.ACYPI38681-PA APISU.ACYPI38736-PA APISU.ACYPI39145-PA APISU.ACYPI39210-PA APISU.ACYPI39323-PA APISU.ACYPI39771-PA APISU.ACYPI39827-PA APISU.ACYPI40365-PA APISU.ACYPI40367-PA APISU.ACYPI40480-PA APISU.ACYPI40538-PA APISU.ACYPI40591-PA APISU.ACYPI40595-PA APISU.ACYPI40602-PA APISU.ACYPI40730-PA APISU.ACYPI40766-PA APISU.ACYPI40803-PA APISU.ACYPI41534-PA APISU.ACYPI41603-PA APISU.ACYPI41646-PA APISU.ACYPI42118-PA APISU.ACYPI42160-PA APISU.ACYPI42418-PA APISU.ACYPI42490-PA APISU.ACYPI42492-PA APISU.ACYPI42554-PA APISU.ACYPI42781-PA APISU.ACYPI43332-PA APISU.ACYPI43442-PA APISU.ACYPI43474-PA APISU.ACYPI43522-PA APISU.ACYPI43640-PA APISU.ACYPI43795-PA APISU.ACYPI43918-PA APISU.ACYPI44183-PA APISU.ACYPI44191-PA APISU.ACYPI44214-PA APISU.ACYPI44253-PA APISU.ACYPI44468-PA APISU.ACYPI44605-PA APISU.ACYPI44759-PA APISU.ACYPI44907-PA APISU.ACYPI45214-PA APISU.ACYPI45403-PA APISU.ACYPI45459-PA APISU.ACYPI45721-PA APISU.ACYPI45872-PA APISU.ACYPI45977-PA APISU.ACYPI46004-PA APISU.ACYPI46059-PA APISU.ACYPI46462-PA APISU.ACYPI46463-PA APISU.ACYPI46750-PA APISU.ACYPI46826-PA APISU.ACYPI46883-PA APISU.ACYPI47392-PA APISU.ACYPI47478-PA APISU.ACYPI47600-PA APISU.ACYPI47787-PA APISU.ACYPI48422-PA APISU.ACYPI48436-PA APISU.ACYPI48497-PA APISU.ACYPI49259-PA APISU.ACYPI49382-PA APISU.ACYPI49707-PA APISU.ACYPI49879-PA APISU.ACYPI50144-PA APISU.ACYPI50162-PA APISU.ACYPI50192-PA APISU.ACYPI50862-PA APISU.ACYPI50991-PA APISU.ACYPI50993-PA APISU.ACYPI51379-PA APISU.ACYPI51412-PA APISU.ACYPI51597-PA APISU.ACYPI51756-PA APISU.ACYPI51757-PA APISU.ACYPI52546-PA APISU.ACYPI52730-PA APISU.ACYPI52861-PA APISU.ACYPI52880-PA APISU.ACYPI53089-PA APISU.ACYPI53136-PA APISU.ACYPI53379-PA APISU.ACYPI53497-PA APISU.ACYPI53576-PA APISU.ACYPI53647-PA APISU.ACYPI53648-PA APISU.ACYPI53685-PA APISU.ACYPI53732-PA APISU.ACYPI53779-PA APISU.ACYPI54010-PA APISU.ACYPI54372-PA APISU.ACYPI54373-PA APISU.ACYPI54870-PA APISU.ACYPI54988-PA APISU.ACYPI55045-PA APISU.ACYPI55099-PA APISU.ACYPI55258-PA APISU.ACYPI55341-PA APISU.ACYPI55368-PA APISU.ACYPI55395-PA APISU.ACYPI55793-PA APISU.ACYPI56256-PA APISU.ACYPI56736-PA APISU.ACYPI56741-PA APISU.ACYPI56744-PA APISU.ACYPI56749-PA APISU.ACYPI56751-PA APISU.ACYPI56754-PA APISU.ACYPI56755-PA APISU.ACYPI56756-PA APISU.ACYPI56765-PA APISU.ACYPI56766-PA APISU.ACYPI56769-PA APISU.ACYPI56771-PA APISU.ACYPI56784-PA APISU.ACYPI56785-PA APISU.ACYPI56798-PA APISU.ACYPI56799-PA APISU.ACYPI56802-PA APISU.ACYPI56814-PA APISU.ACYPI56816-PA APISU.ACYPI56819-PA APISU.ACYPI56821-PA APISU.ACYPI56823-PA APISU.ACYPI56838-PA APISU.ACYPI56843-PA APISU.ACYPI56844-PA APISU.ACYPI56845-PA APISU.ACYPI56846-PA APISU.ACYPI56855-PA APISU.ACYPI56867-PA APISU.ACYPI56874-PA APISU.ACYPI56878-PA APISU.ACYPI56879-PA APISU.ACYPI56880-PA APISU.ACYPI56881-PA ASUUM2.GS_00798 ASUUM2.GS_18892 BMALA.Bm614 BMALA.Bm615 BMALA.Bm8775 BMALA.Bm8779 BMALA.Bm9741 BXYLO.BXY_0047800.1 BXYLO.BXY_0182300.1 BXYLO.BXY_0442000.1 BXYLO.BXY_0444400.1 BXYLO.BXY_0678700.1 BXYLO.BXY_0728700.1 BXYLO.BXY_0857800.1 BXYLO.BXY_0928400.1 BXYLO.BXY_1002200.1 BXYLO.BXY_1079300.1 BXYLO.BXY_1125300.1 BXYLO.BXY_1202400.1 BXYLO.BXY_1208200.1 BXYLO.BXY_1227500.1 BXYLO.BXY_1249000.1 BXYLO.BXY_1262700.1 BXYLO.BXY_1267000.1 BXYLO.BXY_1281600.1 BXYLO.BXY_1384000.1 BXYLO.BXY_1417100.1 BXYLO.BXY_1473700.1 BXYLO.BXY_1541100.1 BXYLO.BXY_1565200.1 BXYLO.BXY_1672100.1 CELEG.Y20F4.8 CLECT.CLEC000011-PA CLECT.CLEC000491-PA CLECT.CLEC000492-PA CLECT.CLEC000501-PA CLECT.CLEC000605-PA CLECT.CLEC000974-PA CLECT.CLEC000997-PA CLECT.CLEC001037-PA CLECT.CLEC001044-PA CLECT.CLEC001462-PA CLECT.CLEC001588-PA CLECT.CLEC001589-PA CLECT.CLEC001608-PA CLECT.CLEC001609-PA CLECT.CLEC001667-PA CLECT.CLEC001714-PA CLECT.CLEC001916-PA CLECT.CLEC001920-PA CLECT.CLEC002291-PA CLECT.CLEC002480-PA CLECT.CLEC002653-PA CLECT.CLEC002708-PA CLECT.CLEC002709-PA CLECT.CLEC002835-PA CLECT.CLEC002893-PA CLECT.CLEC002940-PA CLECT.CLEC002941-PA CLECT.CLEC002944-PA CLECT.CLEC002946-PA CLECT.CLEC002950-PA CLECT.CLEC003157-PA CLECT.CLEC003281-PA CLECT.CLEC003321-PA CLECT.CLEC003436-PA CLECT.CLEC003437-PA CLECT.CLEC003563-PA CLECT.CLEC003825-PA CLECT.CLEC004301-PA CLECT.CLEC004579-PA CLECT.CLEC004682-PA CLECT.CLEC004730-PA CLECT.CLEC004811-PA CLECT.CLEC004878-PA CLECT.CLEC005088-PA CLECT.CLEC005089-PA CLECT.CLEC005090-PA CLECT.CLEC005091-PA CLECT.CLEC005288-PA CLECT.CLEC005291-PA CLECT.CLEC005293-PA CLECT.CLEC005337-PA CLECT.CLEC005345-PA CLECT.CLEC005503-PA CLECT.CLEC006159-PA CLECT.CLEC006266-PA CLECT.CLEC006461-PA CLECT.CLEC006463-PA CLECT.CLEC006540-PA CLECT.CLEC006541-PA CLECT.CLEC006560-PA CLECT.CLEC006645-PA CLECT.CLEC006762-PA CLECT.CLEC006857-PA CLECT.CLEC007087-PA CLECT.CLEC007202-PA CLECT.CLEC007891-PA CLECT.CLEC007958-PA CLECT.CLEC007994-PA CLECT.CLEC008118-PA CLECT.CLEC008119-PA CLECT.CLEC008246-PA CLECT.CLEC008258-PA CLECT.CLEC008321-PA CLECT.CLEC008339-PA CLECT.CLEC008345-PA CLECT.CLEC008354-PA CLECT.CLEC008355-PA CLECT.CLEC008357-PA CLECT.CLEC008371-PA CLECT.CLEC008383-PA CLECT.CLEC008390-PA CLECT.CLEC008777-PA CLECT.CLEC008781-PA CLECT.CLEC008784-PA CLECT.CLEC008791-PA CLECT.CLEC008817-PA CLECT.CLEC008833-PA CLECT.CLEC008843-PA CLECT.CLEC008844-PA CLECT.CLEC008845-PA CLECT.CLEC009061-PA CLECT.CLEC009093-PA CLECT.CLEC009150-PA CLECT.CLEC009153-PA CLECT.CLEC009277-PA CLECT.CLEC009289-PA CLECT.CLEC009301-PA CLECT.CLEC009302-PA CLECT.CLEC009303-PA CLECT.CLEC009580-PA CLECT.CLEC009913-PA CLECT.CLEC010056-PA CLECT.CLEC010086-PA CLECT.CLEC010729-PA CLECT.CLEC011040-PA CLECT.CLEC011041-PA CLECT.CLEC011070-PA CLECT.CLEC011146-PA CLECT.CLEC011658-PA CLECT.CLEC011754-PA CLECT.CLEC011755-PA CLECT.CLEC012074-PA CLECT.CLEC012138-PA CLECT.CLEC012166-PA CLECT.CLEC012167-PA CLECT.CLEC012246-PA CLECT.CLEC012506-PA CLECT.CLEC012522-PA CLECT.CLEC012672-PA CLECT.CLEC012774-PA CLECT.CLEC012933-PA CLECT.CLEC013077-PA CLECT.CLEC013101-PA CLECT.CLEC013176-PA CLECT.CLEC013178-PA CLECT.CLEC013179-PA CLECT.CLEC013184-PA CLECT.CLEC013186-PA CLECT.CLEC013297-PA CLECT.CLEC013300-PA CLECT.CLEC013301-PA CLECT.CLEC013317-PA CLECT.CLEC013318-PA CLECT.CLEC013319-PA CLECT.CLEC013320-PA CLECT.CLEC013637-PA CLECT.CLEC013916-PA CTELE.CapteP103938 CTELE.CapteP107413 CTELE.CapteP119542 CTELE.CapteP132404 CTELE.CapteP143021 CTELE.CapteP143088 CTELE.CapteP189156 CTELE.CapteP189880 CTELE.CapteP190586 CTELE.CapteP196443 CTELE.CapteP197228 CTELE.CapteP197720 CTELE.CapteP201173 CTELE.CapteP201220 CTELE.CapteP203343 CTELE.CapteP204419 CTELE.CapteP204432 CTELE.CapteP204507 CTELE.CapteP206259 CTELE.CapteP211741 CTELE.CapteP212929 CTELE.CapteP214283 CTELE.CapteP214659 CTELE.CapteP215558 CTELE.CapteP217794 CTELE.CapteP30446 CTELE.CapteP30449 CTELE.CapteP30450 CTELE.CapteP30453 CTELE.CapteP30783 CTELE.CapteP30795 CTELE.CapteP31328 CTELE.CapteP31378 CTELE.CapteP31531 CTELE.CapteP31549 CTELE.CapteP31946 CTELE.CapteP41371 CTELE.CapteP89874 CTELE.CapteP96865 CTELE.CapteP97458 CTELE.CapteP97468 DMELA.FBpp0309510 DPOND.ENN73780 DPOND.ENN73902 DPOND.ENN74037 DPOND.ENN74457 DPOND.ENN74461 DPOND.ENN74467 DPOND.ENN74468 DPOND.ENN76805 DPOND.ENN77044 DPOND.ENN77139 DPOND.ENN77843 DPOND.ENN78854 DPOND.ENN79411 DPOND.ENN79412 DPOND.ENN79418 DPOND.ENN79671 DPOND.ENN79945 DPOND.ENN79946 DPOND.ENN81897 DPOND.ENN82288 DPOND.ENN82633 DPOND.ENN82800 DPOND.ENN83002 DPOND.ENN83254 DPOND.ENN83267 DPOND.ENN83400 DPULE.EFX59960 DPULE.EFX60033 DPULE.EFX60250 DPULE.EFX61144 DPULE.EFX61556 DPULE.EFX61612 DPULE.EFX61911 DPULE.EFX61995 DPULE.EFX62039 DPULE.EFX62151 DPULE.EFX62656 DPULE.EFX62661 DPULE.EFX62711 DPULE.EFX62794 DPULE.EFX62811 DPULE.EFX63406 DPULE.EFX63468 DPULE.EFX63587 DPULE.EFX63919 DPULE.EFX64454 DPULE.EFX64628 DPULE.EFX64817 DPULE.EFX64905 DPULE.EFX65018 DPULE.EFX65138 DPULE.EFX65209 DPULE.EFX65231 DPULE.EFX65344 DPULE.EFX65465 DPULE.EFX66140 DPULE.EFX66609 DPULE.EFX66717 DPULE.EFX67078 DPULE.EFX67079 DPULE.EFX67624 DPULE.EFX67741 DPULE.EFX67936 DPULE.EFX67943 DPULE.EFX68716 DPULE.EFX68897 DPULE.EFX68963 DPULE.EFX69971 DPULE.EFX69975 DPULE.EFX70212 DPULE.EFX71021 DPULE.EFX71057 DPULE.EFX72197 DPULE.EFX72317 DPULE.EFX72342 DPULE.EFX72811 DPULE.EFX73148 DPULE.EFX73450 DPULE.EFX73868 DPULE.EFX73940 DPULE.EFX73941 DPULE.EFX74705 DPULE.EFX75151 DPULE.EFX75267 DPULE.EFX75290 DPULE.EFX75646 DPULE.EFX76589 DPULE.EFX76674 DPULE.EFX77143 DPULE.EFX77233 DPULE.EFX77309 DPULE.EFX77520 DPULE.EFX78747 DPULE.EFX80206 DPULE.EFX80207 DPULE.EFX81300 DPULE.EFX81570 ISCAP.ISCW001295-PA ISCAP.ISCW007930-PA ISCAP.ISCW011688-PA ISCAP.ISCW011783-PA ISCAP.ISCW014312-PA ISCAP.ISCW014842-PA ISCAP.ISCW015153-PA ISCAP.ISCW016139-PA ISCAP.ISCW016676-PA MHAPL.MhA1_Contig1007.frz3.fgene1 MHAPL.MhA1_Contig1007.frz3.gene2 MHAPL.MhA1_Contig1007.frz3.gene7 MHAPL.MhA1_Contig1051.frz3.gene1 MHAPL.MhA1_Contig1103.frz3.gene2 MHAPL.MhA1_Contig1104.frz3.gene3 MHAPL.MhA1_Contig1112.frz3.gene2 MHAPL.MhA1_Contig1121.frz3.gene10 MHAPL.MhA1_Contig1121.frz3.gene9 MHAPL.MhA1_Contig1219.frz3.gene5 MHAPL.MhA1_Contig1254.frz3.gene2 MHAPL.MhA1_Contig1410.frz3.gene1 MHAPL.MhA1_Contig1512.frz3.gene1 MHAPL.MhA1_Contig1647.frz3.gene9 MHAPL.MhA1_Contig1679.frz3.gene15 MHAPL.MhA1_Contig1679.frz3.gene16 MHAPL.MhA1_Contig1686.frz3.gene8 MHAPL.MhA1_Contig1749.frz3.gene4 MHAPL.MhA1_Contig1821.frz3.gene5 MHAPL.MhA1_Contig1822.frz3.gene2 MHAPL.MhA1_Contig2070.frz3.gene1 MHAPL.MhA1_Contig2070.frz3.gene2 MHAPL.MhA1_Contig2234.frz3.gene1 MHAPL.MhA1_Contig2235.frz3.gene1 MHAPL.MhA1_Contig2305.frz3.fgene1 MHAPL.MhA1_Contig2305.frz3.fgene2 MHAPL.MhA1_Contig2403.frz3.gene1 MHAPL.MhA1_Contig2574.frz3.gene1 MHAPL.MhA1_Contig2587.frz3.gene1 MHAPL.MhA1_Contig2588.frz3.gene1 MHAPL.MhA1_Contig2600.frz3.fgene1 MHAPL.MhA1_Contig2600.frz3.gene1 MHAPL.MhA1_Contig2628.frz3.gene1 MHAPL.MhA1_Contig2652.frz3.gene1 MHAPL.MhA1_Contig3331.frz3.gene2 MHAPL.MhA1_Contig3347.frz3.gene1 MHAPL.MhA1_Contig374.frz3.gene7 MHAPL.MhA1_Contig711.frz3.gene15 MHAPL.MhA1_Contig788.frz3.gene10 MHAPL.MhA1_Contig790.frz3.gene1 MHAPL.MhA1_Contig805.frz3.fgene2 NVITR.NV15429-PA NVITR.NV16462-PA NVITR.NV17306-PA NVITR.NV17467-PA NVITR.NV17473-PA NVITR.NV17478-PA NVITR.NV17512-PA NVITR.NV17645-PA NVITR.NV17816-PA NVITR.NV17953-PA NVITR.NV17957-PA NVITR.NV18096-PA NVITR.NV18204-PA NVITR.NV18262-PA NVITR.NV18421-PA NVITR.NV18515-PA NVITR.NV18606-PA NVITR.NV18615-PA NVITR.NV18673-PA NVITR.NV18798-PA NVITR.NV18932-PA NVITR.NV18933-PA NVITR.NV18936-PA NVITR.NV18978-PA NVITR.NV18983-PA NVITR.NV18997-PA NVITR.NV19059-PA NVITR.NV19126-PA NVITR.NV19151-PA NVITR.NV19167-PA NVITR.NV19192-PA NVITR.NV19226-PA NVITR.NV19270-PA NVITR.NV20005-PA NVITR.NV20106-PA NVITR.NV20147-PA NVITR.NV20198-PA NVITR.NV20199-PA NVITR.NV20249-PA NVITR.NV20263-PA NVITR.NV20377-PA NVITR.NV20495-PA NVITR.NV20576-PA NVITR.NV20581-PA NVITR.NV20953-PA NVITR.NV20959-PA NVITR.NV21075-PA NVITR.NV21117-PA NVITR.NV21118-PA NVITR.NV21286-PA NVITR.NV21415-PA NVITR.NV21416-PA NVITR.NV21418-PA NVITR.NV21419-PA NVITR.NV22131-PA NVITR.NV22262-PA NVITR.NV22466-PA NVITR.NV22510-PA NVITR.NV22569-PA NVITR.NV22579-PA NVITR.NV22580-PA NVITR.NV22590-PA NVITR.NV22612-PA NVITR.NV22699-PA NVITR.NV22853-PA NVITR.NV22900-PA NVITR.NV22901-PA NVITR.NV22964-PA NVITR.NV23136-PA NVITR.NV23166-PA NVITR.NV23175-PA NVITR.NV23257-PA NVITR.NV23310-PA NVITR.NV23388-PA NVITR.NV23454-PA NVITR.NV23561-PA NVITR.NV23580-PA NVITR.NV23754-PA NVITR.NV23795-PA NVITR.NV23873-PA NVITR.NV23927-PA NVITR.NV23960-PA NVITR.NV23963-PA NVITR.NV24182-PA NVITR.NV24405-PA NVITR.NV24406-PA NVITR.NV24553-PA NVITR.NV24632-PA NVITR.NV24656-PA NVITR.NV24663-PA NVITR.NV24770-PA NVITR.NV24942-PA NVITR.NV25005-PA NVITR.NV25026-PA NVITR.NV25153-PA NVITR.NV25191-PA NVITR.NV25497-PA NVITR.NV25529-PA NVITR.NV25586-PA NVITR.NV25950-PA NVITR.NV25953-PA NVITR.NV26093-PA NVITR.NV26127-PA NVITR.NV26218-PA NVITR.NV26232-PA NVITR.NV30011-PA NVITR.NV30054-PA NVITR.NV30078-PA NVITR.NV30108-PA NVITR.NV30120-PA NVITR.NV30153-PA NVITR.NV30157-PA NVITR.NV30163-PA NVITR.NV30185-PA NVITR.NV30186-PA NVITR.NV30192-PA NVITR.NV30214-PA NVITR.NV30247-PA NVITR.NV30248-PA NVITR.NV30264-PA NVITR.NV30265-PA NVITR.NV30270-PA NVITR.NV30271-PA NVITR.NV30310-PA NVITR.NV30367-PA NVITR.NV30549-PA NVITR.NV30550-PA NVITR.NV30551-PA NVITR.NV30552-PA NVITR.NV30553-PA NVITR.NV30675-PA NVITR.NV30676-PA NVITR.NV30677-PA NVITR.NV30682-PA NVITR.NV30703-PA NVITR.NV30793-PA NVITR.NV30796-PA NVITR.NV30842-PA NVITR.NV30877-PA NVITR.NV30884-PA NVITR.NV30933-PA NVITR.NV30946-PA NVITR.NV30956-PA NVITR.NV30979-PA NVITR.NV30999-PA NVITR.NV31000-PA NVITR.NV31001-PA NVITR.NV31002-PA NVITR.NV31017-PA NVITR.NV31022-PA NVITR.NV31083-PA NVITR.NV31086-PA NVITR.NV31115-PA NVITR.NV31129-PA NVITR.NV31136-PA NVITR.NV31224-PA NVITR.NV31251-PA NVITR.NV31269-PA NVITR.NV31272-PA NVITR.NV31312-PA NVITR.NV31321-PA NVITR.NV31341-PA NVITR.NV31470-PA NVITR.NV31538-PA NVITR.NV31570-PA NVITR.NV31604-PA NVITR.NV31687-PA NVITR.NV31736-PA NVITR.NV31764-PA NVITR.NV31798-PA NVITR.NV31837-PA NVITR.NV31838-PA NVITR.NV31843-PA NVITR.NV31860-PA NVITR.NV31861-PA OBIMA.Ocbimv22012797m.p PCAUD.XP_014662066.1 PCAUD.XP_014663229.1 PCAUD.XP_014664456.1 PCAUD.XP_014664457.1 PCAUD.XP_014665117.1 PCAUD.XP_014665125.1 PCAUD.XP_014665402.1 PCAUD.XP_014666954.1 PCAUD.XP_014667005.1 PCAUD.XP_014667636.1 PCAUD.XP_014667950.1 PCAUD.XP_014667951.1 PCAUD.XP_014668804.1 PCAUD.XP_014668897.1 PCAUD.XP_014668938.1 PCAUD.XP_014669747.1 PCAUD.XP_014669750.1 PCAUD.XP_014670064.1 PCAUD.XP_014670197.1 PCAUD.XP_014670618.1 PCAUD.XP_014670693.1 PCAUD.XP_014671055.1 PCAUD.XP_014671509.1 PCAUD.XP_014671510.1 PCAUD.XP_014672135.1 PCAUD.XP_014672252.1 PCAUD.XP_014672426.1 PCAUD.XP_014672427.1 PCAUD.XP_014672653.1 PCAUD.XP_014672734.1 PCAUD.XP_014672735.1 PCAUD.XP_014672848.1 PCAUD.XP_014672985.1 PCAUD.XP_014672987.1 PCAUD.XP_014673043.1 PCAUD.XP_014673253.1 PCAUD.XP_014673254.1 PCAUD.XP_014673265.1 PCAUD.XP_014673266.1 PCAUD.XP_014673355.1 PCAUD.XP_014673356.1 PCAUD.XP_014673542.1 PCAUD.XP_014673726.1 PCAUD.XP_014673822.1 PCAUD.XP_014673951.1 PCAUD.XP_014673952.1 PCAUD.XP_014673953.1 PCAUD.XP_014673955.1 PCAUD.XP_014673995.1 PCAUD.XP_014673996.1 PCAUD.XP_014674050.1 PCAUD.XP_014674056.1 PCAUD.XP_014674673.1 PCAUD.XP_014674676.1 PCAUD.XP_014674678.1 PCAUD.XP_014674684.1 PCAUD.XP_014674789.1 PCAUD.XP_014674971.1 PCAUD.XP_014675111.1 PCAUD.XP_014675114.1 PCAUD.XP_014675134.1 PCAUD.XP_014675861.1 PCAUD.XP_014675862.1 PCAUD.XP_014675866.1 PCAUD.XP_014675877.1 PCAUD.XP_014675952.1 PCAUD.XP_014675954.1 PCAUD.XP_014675991.1 PCAUD.XP_014676029.1 PCAUD.XP_014676130.1 PCAUD.XP_014676190.1 PCAUD.XP_014676244.1 PCAUD.XP_014676275.1 PCAUD.XP_014676276.1 PCAUD.XP_014676416.1 PCAUD.XP_014676449.1 PCAUD.XP_014676486.1 PCAUD.XP_014676487.1 PCAUD.XP_014676616.1 PCAUD.XP_014676725.1 PCAUD.XP_014676742.1 PCAUD.XP_014676827.1 PCAUD.XP_014676963.1 PCAUD.XP_014676964.1 PCAUD.XP_014677161.1 PCAUD.XP_014677288.1 PCAUD.XP_014677289.1 PCAUD.XP_014677582.1 PCAUD.XP_014677740.1 PCAUD.XP_014677761.1 PCAUD.XP_014677768.1 PCAUD.XP_014677798.1 PCAUD.XP_014677873.1 PCAUD.XP_014677882.1 PCAUD.XP_014677998.1 PCAUD.XP_014677999.1 PCAUD.XP_014678154.1 PCAUD.XP_014678264.1 PCAUD.XP_014678343.1 PCAUD.XP_014678345.1 PCAUD.XP_014678581.1 PCAUD.XP_014678718.1 PCAUD.XP_014678757.1 PCAUD.XP_014678785.1 PCAUD.XP_014678805.1 PCAUD.XP_014679031.1 PCAUD.XP_014679127.1 PCAUD.XP_014679430.1 PCAUD.XP_014679567.1 PCAUD.XP_014679584.1 PCAUD.XP_014679585.1 PCAUD.XP_014679586.1 PCAUD.XP_014679717.1 PCAUD.XP_014679818.1 PCAUD.XP_014680047.1 PCAUD.XP_014680450.1 PCAUD.XP_014680507.1 PCAUD.XP_014680512.1 PCAUD.XP_014680516.1 PCAUD.XP_014681598.1 PCAUD.XP_014681609.1 PMURR.g12736.t1 PMURR.g14243.t1 PMURR.g15698.t1 PMURR.g16639.t1 PMURR.g17416.t1 PMURR.g19082.t1 PMURR.g20133.t1 PPACI.PPA01359 PPACI.PPA03253 PPACI.PPA04289 PPACI.PPA04445 PPACI.PPA04858 PPACI.PPA05426 PPACI.PPA09449 PPACI.PPA10158 PPACI.PPA12771 PPACI.PPA19732 PPACI.PPA20402 PPACI.PPA20405 PPACI.PPA22549 PPACI.PPA23260 PPACI.PPA24877 PPACI.PPA25390 PPACI.PPA25391 PPACI.PPA25692 PPACI.PPA27044 PPACI.PPA29703 PPACI.PPA30411 PPACI.PPA30655 PPACI.PPA31324 PPACI.PPA32044 PPACI.PPA32056 PPACI.PPA32644 PPACI.PPA32840 PPACI.PPA32968 PPACI.PPA33195 PPACI.PPA33385 PXYLO.XP_011547943.1 PXYLO.XP_011547947.1 PXYLO.XP_011548091.1 PXYLO.XP_011548205.1 PXYLO.XP_011548443.1 PXYLO.XP_011548509.1 PXYLO.XP_011548524.1 PXYLO.XP_011548870.1 PXYLO.XP_011549432.1 PXYLO.XP_011549629.1 PXYLO.XP_011549635.1 PXYLO.XP_011549709.1 PXYLO.XP_011549715.1 PXYLO.XP_011549795.1 PXYLO.XP_011550137.1 PXYLO.XP_011550206.1 PXYLO.XP_011550292.1 PXYLO.XP_011550493.1 PXYLO.XP_011550537.1 PXYLO.XP_011550622.1 PXYLO.XP_011550690.1 PXYLO.XP_011550827.1 PXYLO.XP_011550841.1 PXYLO.XP_011551000.1 PXYLO.XP_011551014.1 PXYLO.XP_011551089.1 PXYLO.XP_011551353.1 PXYLO.XP_011551368.1 PXYLO.XP_011551384.1 PXYLO.XP_011551398.1 PXYLO.XP_011551400.1 PXYLO.XP_011551483.1 PXYLO.XP_011551541.1 PXYLO.XP_011551542.1 PXYLO.XP_011551603.1 PXYLO.XP_011551703.1 PXYLO.XP_011551931.1 PXYLO.XP_011552064.1 PXYLO.XP_011552215.1 PXYLO.XP_011552526.1 PXYLO.XP_011552578.1 PXYLO.XP_011552933.1 PXYLO.XP_011553000.1 PXYLO.XP_011553033.1 PXYLO.XP_011553040.1 PXYLO.XP_011553056.1 PXYLO.XP_011553423.1 PXYLO.XP_011553437.1 PXYLO.XP_011553449.1 PXYLO.XP_011553760.1 PXYLO.XP_011553974.1 PXYLO.XP_011554072.1 PXYLO.XP_011554182.1 PXYLO.XP_011554359.1 PXYLO.XP_011554390.1 PXYLO.XP_011554420.1 PXYLO.XP_011554432.1 PXYLO.XP_011554433.1 PXYLO.XP_011554485.1 PXYLO.XP_011554488.1 PXYLO.XP_011554602.1 PXYLO.XP_011554709.1 PXYLO.XP_011554743.1 PXYLO.XP_011554761.1 PXYLO.XP_011554885.1 PXYLO.XP_011554939.1 PXYLO.XP_011554983.1 PXYLO.XP_011554985.1 PXYLO.XP_011555064.1 PXYLO.XP_011555269.1 PXYLO.XP_011555428.1 PXYLO.XP_011555513.1 PXYLO.XP_011555557.1 PXYLO.XP_011555573.1 PXYLO.XP_011555686.1 PXYLO.XP_011555716.1 PXYLO.XP_011555718.1 PXYLO.XP_011555774.1 PXYLO.XP_011555788.1 PXYLO.XP_011555996.1 PXYLO.XP_011556049.1 PXYLO.XP_011556253.1 PXYLO.XP_011556393.1 PXYLO.XP_011556678.1 PXYLO.XP_011556680.1 PXYLO.XP_011556859.1 PXYLO.XP_011556872.1 PXYLO.XP_011556910.1 PXYLO.XP_011556918.1 PXYLO.XP_011556933.1 PXYLO.XP_011557024.1 PXYLO.XP_011557050.1 PXYLO.XP_011557054.1 PXYLO.XP_011557055.1 PXYLO.XP_011557213.1 PXYLO.XP_011557439.1 PXYLO.XP_011557475.1 PXYLO.XP_011557724.1 PXYLO.XP_011557807.1 PXYLO.XP_011557815.1 PXYLO.XP_011558069.1 PXYLO.XP_011558070.1 PXYLO.XP_011558252.1 PXYLO.XP_011558387.1 PXYLO.XP_011558396.1 PXYLO.XP_011558438.1 PXYLO.XP_011558454.1 PXYLO.XP_011558455.1 PXYLO.XP_011558596.1 PXYLO.XP_011558613.1 PXYLO.XP_011558727.1 PXYLO.XP_011558863.1 PXYLO.XP_011558908.1 PXYLO.XP_011558916.1 PXYLO.XP_011558947.1 PXYLO.XP_011558986.1 PXYLO.XP_011559079.1 PXYLO.XP_011559087.1 PXYLO.XP_011559104.1 PXYLO.XP_011559109.1 PXYLO.XP_011559142.1 PXYLO.XP_011559290.1 PXYLO.XP_011559436.1 PXYLO.XP_011559437.1 PXYLO.XP_011559438.1 PXYLO.XP_011559442.1 PXYLO.XP_011559443.1 PXYLO.XP_011559454.1 PXYLO.XP_011559457.1 PXYLO.XP_011559475.1 PXYLO.XP_011559513.1 PXYLO.XP_011559555.1 PXYLO.XP_011559752.1 PXYLO.XP_011559977.1 PXYLO.XP_011560006.1 PXYLO.XP_011560048.1 PXYLO.XP_011560080.1 PXYLO.XP_011560126.1 PXYLO.XP_011560127.1 PXYLO.XP_011560189.1 PXYLO.XP_011560221.1 PXYLO.XP_011560231.1 PXYLO.XP_011560235.1 PXYLO.XP_011560312.1 PXYLO.XP_011560369.1 PXYLO.XP_011560428.1 PXYLO.XP_011560482.1 PXYLO.XP_011560727.1 PXYLO.XP_011560788.1 PXYLO.XP_011560808.1 PXYLO.XP_011560825.1 PXYLO.XP_011560891.1 PXYLO.XP_011561062.1 PXYLO.XP_011561427.1 PXYLO.XP_011561557.1 PXYLO.XP_011561727.1 PXYLO.XP_011561784.1 PXYLO.XP_011562091.1 PXYLO.XP_011562137.1 PXYLO.XP_011562154.1 PXYLO.XP_011562206.1 PXYLO.XP_011562718.1 PXYLO.XP_011562733.1 PXYLO.XP_011563004.1 PXYLO.XP_011563141.1 PXYLO.XP_011563363.1 PXYLO.XP_011563406.1 PXYLO.XP_011563517.1 PXYLO.XP_011563527.1 PXYLO.XP_011563539.1 PXYLO.XP_011563627.1 PXYLO.XP_011563795.1 PXYLO.XP_011563882.1 PXYLO.XP_011563904.1 PXYLO.XP_011563931.1 PXYLO.XP_011563990.1 PXYLO.XP_011564049.1 PXYLO.XP_011564057.1 PXYLO.XP_011564312.1 PXYLO.XP_011564472.1 PXYLO.XP_011564484.1 PXYLO.XP_011564645.1 PXYLO.XP_011564734.1 PXYLO.XP_011564832.1 PXYLO.XP_011564833.1 PXYLO.XP_011564868.1 PXYLO.XP_011564943.1 PXYLO.XP_011565131.1 PXYLO.XP_011565146.1 PXYLO.XP_011565177.1 PXYLO.XP_011565334.1 PXYLO.XP_011565744.1 PXYLO.XP_011565788.1 PXYLO.XP_011565957.1 PXYLO.XP_011566114.1 PXYLO.XP_011566148.1 PXYLO.XP_011566222.1 PXYLO.XP_011566275.1 PXYLO.XP_011566334.1 PXYLO.XP_011566674.1 PXYLO.XP_011566678.1 PXYLO.XP_011566793.1 PXYLO.XP_011566893.1 PXYLO.XP_011566908.1 PXYLO.XP_011567031.1 PXYLO.XP_011567518.1 PXYLO.XP_011567687.1 PXYLO.XP_011568019.1 PXYLO.XP_011568335.1 PXYLO.XP_011568502.1 PXYLO.XP_011568536.1 PXYLO.XP_011568554.1 PXYLO.XP_011568558.1 PXYLO.XP_011568574.1 PXYLO.XP_011568672.1 PXYLO.XP_011568734.1 PXYLO.XP_011568964.1 PXYLO.XP_011569040.1 PXYLO.XP_011569045.1 PXYLO.XP_011569072.1 PXYLO.XP_011569106.1 PXYLO.XP_011569183.1 PXYLO.XP_011569301.1 PXYLO.XP_011569305.1 SINVI.XP_011155498.1 SINVI.XP_011155514.1 SINVI.XP_011155515.1 SINVI.XP_011155692.1 SINVI.XP_011155693.1 SINVI.XP_011156138.1 SINVI.XP_011156436.1 SINVI.XP_011156443.1 SINVI.XP_011156457.1 SINVI.XP_011156458.1 SINVI.XP_011156628.1 SINVI.XP_011156660.1 SINVI.XP_011156698.1 SINVI.XP_011156699.1 SINVI.XP_011156994.1 SINVI.XP_011156995.1 SINVI.XP_011156998.1 SINVI.XP_011157446.1 SINVI.XP_011157564.1 SINVI.XP_011157569.1 SINVI.XP_011157571.1 SINVI.XP_011157572.1 SINVI.XP_011157578.1 SINVI.XP_011157614.1 SINVI.XP_011157832.1 SINVI.XP_011158079.1 SINVI.XP_011158389.1 SINVI.XP_011159253.1 SINVI.XP_011159431.1 SINVI.XP_011159453.1 SINVI.XP_011159767.1 SINVI.XP_011160336.1 SINVI.XP_011160395.1 SINVI.XP_011160743.1 SINVI.XP_011160747.1 SINVI.XP_011160887.1 SINVI.XP_011160888.1 SINVI.XP_011161102.1 SINVI.XP_011161288.1 SINVI.XP_011161336.1 SINVI.XP_011161340.1 SINVI.XP_011161654.1 SINVI.XP_011161657.1 SINVI.XP_011161658.1 SINVI.XP_011161659.1 SINVI.XP_011161661.1 SINVI.XP_011161918.1 SINVI.XP_011162211.1 SINVI.XP_011162225.1 SINVI.XP_011162282.1 SINVI.XP_011162285.1 SINVI.XP_011162366.1 SINVI.XP_011162380.1 SINVI.XP_011162381.1 SINVI.XP_011162409.1 SINVI.XP_011162410.1 SINVI.XP_011162832.1 SINVI.XP_011162833.1 SINVI.XP_011162883.1 SINVI.XP_011162884.1 SINVI.XP_011162886.1 SINVI.XP_011162887.1 SINVI.XP_011163028.1 SINVI.XP_011163032.1 SINVI.XP_011163111.1 SINVI.XP_011163112.1 SINVI.XP_011163133.1 SINVI.XP_011163256.1 SINVI.XP_011163257.1 SINVI.XP_011163359.1 SINVI.XP_011163678.1 SINVI.XP_011163679.1 SINVI.XP_011163680.1 SINVI.XP_011163687.1 SINVI.XP_011163690.1 SINVI.XP_011163838.1 SINVI.XP_011163879.1 SINVI.XP_011163880.1 SINVI.XP_011163973.1 SINVI.XP_011164065.1 SINVI.XP_011164066.1 SINVI.XP_011164120.1 SINVI.XP_011164121.1 SINVI.XP_011164124.1 SINVI.XP_011164149.1 SINVI.XP_011164167.1 SINVI.XP_011164488.1 SINVI.XP_011164597.1 SINVI.XP_011164918.1 SINVI.XP_011164919.1 SINVI.XP_011164922.1 SINVI.XP_011164928.1 SINVI.XP_011164929.1 SINVI.XP_011164947.1 SINVI.XP_011164948.1 SINVI.XP_011164967.1 SINVI.XP_011164996.1 SINVI.XP_011165058.1 SINVI.XP_011165195.1 SINVI.XP_011165196.1 SINVI.XP_011165208.1 SINVI.XP_011165288.1 SINVI.XP_011165289.1 SINVI.XP_011165762.1 SINVI.XP_011165763.1 SINVI.XP_011165765.1 SINVI.XP_011165768.1 SINVI.XP_011165769.1 SINVI.XP_011165898.1 SINVI.XP_011165899.1 SINVI.XP_011166112.1 SINVI.XP_011166332.1 SINVI.XP_011166516.1 SINVI.XP_011166551.1 SINVI.XP_011166558.1 SINVI.XP_011166573.1 SINVI.XP_011166581.1 SINVI.XP_011166582.1 SINVI.XP_011166583.1 SINVI.XP_011166628.1 SINVI.XP_011166650.1 SINVI.XP_011167077.1 SINVI.XP_011167082.1 SINVI.XP_011167083.1 SINVI.XP_011167098.1 SINVI.XP_011167100.1 SINVI.XP_011167219.1 SINVI.XP_011167220.1 SINVI.XP_011167531.1 SINVI.XP_011167533.1 SINVI.XP_011167534.1 SINVI.XP_011167570.1 SINVI.XP_011167572.1 SINVI.XP_011167573.1 SINVI.XP_011167574.1 SINVI.XP_011167575.1 SINVI.XP_011167581.1 SINVI.XP_011167583.1 SINVI.XP_011167584.1 SINVI.XP_011167585.1 SINVI.XP_011167678.1 SINVI.XP_011167679.1 SINVI.XP_011167680.1 SINVI.XP_011167681.1 SINVI.XP_011167685.1 SINVI.XP_011167806.1 SINVI.XP_011167808.1 SINVI.XP_011167825.1 SINVI.XP_011167903.1 SINVI.XP_011167915.1 SINVI.XP_011167971.1 SINVI.XP_011168294.1 SINVI.XP_011168295.1 SINVI.XP_011168502.1 SINVI.XP_011168831.1 SINVI.XP_011168833.1 SINVI.XP_011168837.1 SINVI.XP_011168838.1 SINVI.XP_011168855.1 SINVI.XP_011168883.1 SINVI.XP_011168884.1 SINVI.XP_011168890.1 SINVI.XP_011169334.1 SINVI.XP_011169353.1 SINVI.XP_011169363.1 SINVI.XP_011169365.1 SINVI.XP_011169366.1 SINVI.XP_011169367.1 SINVI.XP_011169439.1 SINVI.XP_011169487.1 SINVI.XP_011169488.1 SINVI.XP_011169489.1 SINVI.XP_011169490.1 SINVI.XP_011169507.1 SINVI.XP_011169519.1 SINVI.XP_011169520.1 SINVI.XP_011169521.1 SINVI.XP_011169524.1 SINVI.XP_011169525.1 SINVI.XP_011169528.1 SINVI.XP_011169716.1 SINVI.XP_011169721.1 SINVI.XP_011169770.1 SINVI.XP_011169783.1 SINVI.XP_011169784.1 SINVI.XP_011169799.1 SINVI.XP_011169834.1 SINVI.XP_011169838.1 SINVI.XP_011169841.1 SINVI.XP_011169859.1 SINVI.XP_011169860.1 SINVI.XP_011169885.1 SINVI.XP_011169925.1 SINVI.XP_011169926.1 SINVI.XP_011169927.1 SINVI.XP_011169928.1 SINVI.XP_011169944.1 SINVI.XP_011169945.1 SINVI.XP_011169948.1 SINVI.XP_011169949.1 SINVI.XP_011169966.1 SINVI.XP_011169968.1 SINVI.XP_011169978.1 SINVI.XP_011169979.1 SINVI.XP_011169987.1 SINVI.XP_011170007.1 SINVI.XP_011170008.1 SINVI.XP_011170182.1 SINVI.XP_011170191.1 SINVI.XP_011170245.1 SINVI.XP_011170246.1 SINVI.XP_011170257.1 SINVI.XP_011170258.1 SINVI.XP_011170267.1 SINVI.XP_011170296.1 SINVI.XP_011170365.1 SINVI.XP_011170366.1 SINVI.XP_011170367.1 SINVI.XP_011170390.1 SINVI.XP_011170391.1 SINVI.XP_011170393.1 SINVI.XP_011170397.1 SINVI.XP_011170410.1 SINVI.XP_011170425.1 SINVI.XP_011170447.1 SINVI.XP_011170448.1 SINVI.XP_011170449.1 SINVI.XP_011170471.1 SINVI.XP_011170477.1 SINVI.XP_011170485.1 SINVI.XP_011170486.1 SINVI.XP_011170487.1 SINVI.XP_011170546.1 SINVI.XP_011170560.1 SINVI.XP_011170571.1 SINVI.XP_011170572.1 SINVI.XP_011170574.1 SINVI.XP_011170606.1 SINVI.XP_011170608.1 SINVI.XP_011170609.1 SINVI.XP_011170633.1 SINVI.XP_011170639.1 SINVI.XP_011170650.1 SINVI.XP_011170651.1 SINVI.XP_011170664.1 SINVI.XP_011170667.1 SINVI.XP_011170861.1 SINVI.XP_011170871.1 SINVI.XP_011170874.1 SINVI.XP_011170879.1 SINVI.XP_011170888.1 SINVI.XP_011170889.1 SINVI.XP_011170892.1 SINVI.XP_011170902.1 SINVI.XP_011170904.1 SINVI.XP_011171112.1 SINVI.XP_011171119.1 SINVI.XP_011171120.1 SINVI.XP_011171121.1 SINVI.XP_011171122.1 SINVI.XP_011171123.1 SINVI.XP_011171135.1 SINVI.XP_011171141.1 SINVI.XP_011171241.1 SINVI.XP_011171242.1 SINVI.XP_011171249.1 SINVI.XP_011171250.1 SINVI.XP_011171251.1 SINVI.XP_011171254.1 SINVI.XP_011171497.1 SINVI.XP_011171498.1 SINVI.XP_011171503.1 SINVI.XP_011171507.1 SINVI.XP_011171521.1 SINVI.XP_011171522.1 SINVI.XP_011171523.1 SINVI.XP_011171524.1 SINVI.XP_011171538.1 SINVI.XP_011171539.1 SINVI.XP_011171545.1 SINVI.XP_011171556.1 SINVI.XP_011171558.1 SINVI.XP_011171560.1 SINVI.XP_011171610.1 SINVI.XP_011171629.1 SINVI.XP_011171630.1 SINVI.XP_011171631.1 SINVI.XP_011171632.1 SINVI.XP_011171639.1 SINVI.XP_011171647.1 SINVI.XP_011171685.1 SINVI.XP_011171686.1 SINVI.XP_011171690.1 SINVI.XP_011171713.1 SINVI.XP_011171716.1 SINVI.XP_011171765.1 SINVI.XP_011171769.1 SINVI.XP_011171775.1 SINVI.XP_011171790.1 SINVI.XP_011171791.1 SINVI.XP_011171865.1 SINVI.XP_011171866.1 SINVI.XP_011171870.1 SINVI.XP_011171890.1 SINVI.XP_011171895.1 SINVI.XP_011171896.1 SINVI.XP_011171899.1 SINVI.XP_011171919.1 SINVI.XP_011172198.1 SINVI.XP_011172229.1 SINVI.XP_011172230.1 SINVI.XP_011172232.1 SINVI.XP_011172245.1 SINVI.XP_011172264.1 SINVI.XP_011172267.1 SINVI.XP_011172480.1 SINVI.XP_011172510.1 SINVI.XP_011172535.1 SINVI.XP_011172540.1 SINVI.XP_011172558.1 SINVI.XP_011172559.1 SINVI.XP_011172560.1 SINVI.XP_011172565.1 SINVI.XP_011172569.1 SINVI.XP_011172576.1 SINVI.XP_011172581.1 SINVI.XP_011172589.1 SINVI.XP_011172622.1 SINVI.XP_011172627.1 SINVI.XP_011172634.1 SINVI.XP_011172674.1 SINVI.XP_011172676.1 SINVI.XP_011172680.1 SINVI.XP_011172683.1 SINVI.XP_011172691.1 SINVI.XP_011172702.1 SINVI.XP_011172704.1 SINVI.XP_011172712.1 SINVI.XP_011172716.1 SINVI.XP_011172751.1 SINVI.XP_011172756.1 SINVI.XP_011172757.1 SINVI.XP_011172765.1 SINVI.XP_011172941.1 SINVI.XP_011172950.1 SINVI.XP_011172960.1 SINVI.XP_011172992.1 SINVI.XP_011172995.1 SINVI.XP_011172996.1 SINVI.XP_011172997.1 SINVI.XP_011172999.1 SINVI.XP_011173000.1 SINVI.XP_011173002.1 SINVI.XP_011173049.1 SINVI.XP_011173050.1 SINVI.XP_011173112.1 SINVI.XP_011173132.1 SINVI.XP_011173136.1 SINVI.XP_011173139.1 SINVI.XP_011173147.1 SINVI.XP_011173148.1 SINVI.XP_011173269.1 SINVI.XP_011173271.1 SINVI.XP_011173275.1 SINVI.XP_011173277.1 SINVI.XP_011173290.1 SINVI.XP_011173291.1 SINVI.XP_011173429.1 SINVI.XP_011173739.1 SINVI.XP_011173831.1 SINVI.XP_011174107.1 SINVI.XP_011174117.1 SINVI.XP_011174126.1 SINVI.XP_011174138.1 SINVI.XP_011174167.1 SINVI.XP_011174190.1 SINVI.XP_011174191.1 SINVI.XP_011174208.1 SINVI.XP_011174210.1 SINVI.XP_011174215.1 SINVI.XP_011174227.1 SINVI.XP_011174257.1 SINVI.XP_011174267.1 SINVI.XP_011174278.1 SINVI.XP_011174279.1 SINVI.XP_011174289.1 SINVI.XP_011174294.1 SINVI.XP_011174309.1 SINVI.XP_011174310.1 SINVI.XP_011174322.1 SINVI.XP_011174323.1 SINVI.XP_011174337.1 SINVI.XP_011174338.1 SINVI.XP_011174339.1 SINVI.XP_011174354.1 SINVI.XP_011174363.1 SINVI.XP_011174365.1 SINVI.XP_011174367.1 SINVI.XP_011174374.1 SINVI.XP_011174375.1 SINVI.XP_011174376.1 SINVI.XP_011174383.1 SINVI.XP_011174409.1 SINVI.XP_011174411.1 SINVI.XP_011174413.1 SINVI.XP_011174424.1 SINVI.XP_011174443.1 SINVI.XP_011174445.1 SINVI.XP_011174452.1 SINVI.XP_011174455.1 SINVI.XP_011174462.1 SINVI.XP_011174472.1 SINVI.XP_011174473.1 SINVI.XP_011174477.1 SINVI.XP_011174483.1 SINVI.XP_011174484.1 SINVI.XP_011174497.1 SINVI.XP_011174502.1 SINVI.XP_011174506.1 SINVI.XP_011174519.1 SINVI.XP_011174537.1 SINVI.XP_011174544.1 SINVI.XP_011174545.1 SINVI.XP_011174550.1 SINVI.XP_011174579.1 SINVI.XP_011174581.1 SINVI.XP_011174588.1 SINVI.XP_011174601.1 SINVI.XP_011174607.1 SINVI.XP_011174610.1 SINVI.XP_011174631.1 SINVI.XP_011174642.1 SINVI.XP_011174658.1 SINVI.XP_011174659.1 SINVI.XP_011174664.1 SINVI.XP_011174665.1 SINVI.XP_011174666.1 SINVI.XP_011174667.1 SINVI.XP_011174670.1 SINVI.XP_011174671.1 SINVI.XP_011174674.1 SINVI.XP_011174677.1 SINVI.XP_011174678.1 SINVI.XP_011174712.1 SINVI.XP_011174715.1 SINVI.XP_011174718.1 SINVI.XP_011174719.1 SINVI.XP_011174724.1 SINVI.XP_011174743.1 SINVI.XP_011174752.1 SINVI.XP_011174758.1 SINVI.XP_011174762.1 SINVI.XP_011174764.1 SINVI.XP_011174772.1 SINVI.XP_011174782.1 SINVI.XP_011174790.1 SINVI.XP_011174796.1 SINVI.XP_011174799.1 SINVI.XP_011174810.1 SINVI.XP_011174815.1 SINVI.XP_011174821.1 SINVI.XP_011174822.1 SINVI.XP_011174824.1 SINVI.XP_011174826.1 SINVI.XP_011174844.1 SINVI.XP_011174846.1 SINVI.XP_011174848.1 SINVI.XP_011174851.1 SINVI.XP_011174863.1 SINVI.XP_011174884.1 SINVI.XP_011174885.1 SINVI.XP_011174903.1 SINVI.XP_011174912.1 SINVI.XP_011174915.1 SINVI.XP_011174919.1 SINVI.XP_011174921.1 SINVI.XP_011174924.1 SINVI.XP_011174941.1 SINVI.XP_011174949.1 SINVI.XP_011174981.1 SINVI.XP_011174989.1 SINVI.XP_011174997.1 SINVI.XP_011175000.1 SINVI.XP_011175002.1 SINVI.XP_011175004.1 SINVI.XP_011175015.1 SINVI.XP_011175024.1 SINVI.XP_011175046.1 SINVI.XP_011175079.1 SINVI.XP_011175283.1 SINVI.XP_011175792.1 SINVI.XP_011175794.1 SINVI.XP_011175913.1 SINVI.XP_011175914.1 SINVI.XP_011176079.1 SINVI.XP_011176187.1 SINVI.XP_011176254.1 SINVI.XP_011176258.1 SINVI.XP_011176259.1 SINVI.XP_011176353.1 SINVI.XP_011176357.1 SINVI.XP_011176358.1 SINVI.XP_011176359.1 SMARI.SMAR000162-PA SMARI.SMAR000163-PA SMARI.SMAR000169-PA SMARI.SMAR000172-PA SMARI.SMAR000183-PA SMARI.SMAR000184-PA SMARI.SMAR000376-PA SMARI.SMAR000451-PA SMARI.SMAR000547-PA SMARI.SMAR000557-PA SMARI.SMAR000610-PA SMARI.SMAR001008-PA SMARI.SMAR001029-PA SMARI.SMAR001030-PA SMARI.SMAR001072-PA SMARI.SMAR001280-PA SMARI.SMAR001514-PA SMARI.SMAR001515-PA SMARI.SMAR001522-PA SMARI.SMAR001642-PA SMARI.SMAR001643-PA SMARI.SMAR001644-PA SMARI.SMAR001645-PA SMARI.SMAR001773-PA SMARI.SMAR001796-PA SMARI.SMAR001797-PA SMARI.SMAR001803-PA SMARI.SMAR001865-PA SMARI.SMAR001955-PA SMARI.SMAR001956-PA SMARI.SMAR002071-PA SMARI.SMAR002194-PA SMARI.SMAR002268-PA SMARI.SMAR003466-PA SMARI.SMAR003603-PA SMARI.SMAR003626-PA SMARI.SMAR003699-PA SMARI.SMAR003700-PA SMARI.SMAR003730-PA SMARI.SMAR003882-PA SMARI.SMAR004245-PA SMARI.SMAR004698-PA SMARI.SMAR004920-PA SMARI.SMAR004930-PA SMARI.SMAR005731-PA SMARI.SMAR005732-PA SMARI.SMAR005753-PA SMARI.SMAR005754-PA SMARI.SMAR005755-PA SMARI.SMAR005780-PA SMARI.SMAR005781-PA SMARI.SMAR005782-PA SMARI.SMAR006315-PA SMARI.SMAR006688-PA SMARI.SMAR006689-PA SMARI.SMAR006731-PA SMARI.SMAR006732-PA SMARI.SMAR007171-PA SMARI.SMAR007172-PA SMARI.SMAR007221-PA SMARI.SMAR009195-PA SMARI.SMAR009196-PA SMARI.SMAR009343-PA SMARI.SMAR009344-PA SMARI.SMAR009767-PA SMARI.SMAR010762-PA SMARI.SMAR013156-PA SMARI.SMAR013157-PA SMARI.SMAR013158-PA SMARI.SMAR014348-PA SMARI.SMAR014748-PA SMARI.SMAR015237-PA SMARI.SMAR015338-PA SMARI.SMAR015429-PA TCAST.TC000146-PA TCAST.TC001387-PA TCAST.TC001684-PA TCAST.TC001800-PA TCAST.TC001838-PA TCAST.TC002041-PA TCAST.TC002178-PA TCAST.TC002275-PA TCAST.TC002325-PA TCAST.TC002454-PA TCAST.TC004135-PA TCAST.TC004189-PA TCAST.TC004269-PA TCAST.TC004810-PA TCAST.TC005020-PA TCAST.TC005248-PA TCAST.TC006136-PA TCAST.TC006932-PA TCAST.TC008496-PA TCAST.TC008524-PA TCAST.TC008543-PA TCAST.TC009407-PA TCAST.TC010217-PA TCAST.TC010221-PA TCAST.TC010296-PA TCAST.TC010297-PA TCAST.TC010310-PA TCAST.TC010684-PA TCAST.TC010685-PA TCAST.TC010686-PA TCAST.TC010710-PA TCAST.TC010711-PA TCAST.TC010712-PA TCAST.TC010713-PA TCAST.TC010714-PA TCAST.TC010973-PA TCAST.TC011487-PA TCAST.TC011578-PA TCAST.TC011586-PA TCAST.TC014832-PA TCAST.TC014843-PA TCAST.TC016128-PA TCAST.TC016139-PA TCAST.TC016140-PA TCAST.TC016155-PA TCAST.TC016180-PA TMURI.TMUE_s0001010300 TMURI.TMUE_s0002011400 TMURI.TMUE_s0004002900 TMURI.TMUE_s0004015900 TMURI.TMUE_s0006002000 TMURI.TMUE_s0006003900 TMURI.TMUE_s0006004500 TMURI.TMUE_s0007010400 TMURI.TMUE_s0012012900 TMURI.TMUE_s0015002800 TMURI.TMUE_s0016000700 TMURI.TMUE_s0016005700 TMURI.TMUE_s0024005850 TMURI.TMUE_s0028002900 TMURI.TMUE_s0028004800 TMURI.TMUE_s0028005000 TMURI.TMUE_s0034000200 TMURI.TMUE_s0034000400 TMURI.TMUE_s0034002000 TMURI.TMUE_s0034002100 TMURI.TMUE_s0035005300 TMURI.TMUE_s0035007200 TMURI.TMUE_s0041007300 TMURI.TMUE_s0055003500 TMURI.TMUE_s0057002000 TMURI.TMUE_s0059003400 TMURI.TMUE_s0060004800 TMURI.TMUE_s0060004900 TMURI.TMUE_s0060006600 TMURI.TMUE_s0060006900 TMURI.TMUE_s0061003900 TMURI.TMUE_s0062005500 TMURI.TMUE_s0065004000 TMURI.TMUE_s0075001700 TMURI.TMUE_s0075001800 TMURI.TMUE_s0075001900 TMURI.TMUE_s0082000800 TMURI.TMUE_s0087003800 TMURI.TMUE_s0091003200 TMURI.TMUE_s0095000100 TMURI.TMUE_s0095002800 TMURI.TMUE_s0095002900 TMURI.TMUE_s0099000800 TMURI.TMUE_s0099002600 TMURI.TMUE_s0103002200 TMURI.TMUE_s0108001300 TMURI.TMUE_s0114001700 TMURI.TMUE_s0115000700 TMURI.TMUE_s0118003100 TMURI.TMUE_s0127002100 TMURI.TMUE_s0132000800 TMURI.TMUE_s0137002300 TMURI.TMUE_s0137002350 TMURI.TMUE_s0143002000 TMURI.TMUE_s0150001400 TMURI.TMUE_s0158001100 TMURI.TMUE_s0168000200 TMURI.TMUE_s0179001200 TMURI.TMUE_s0179001300 TMURI.TMUE_s0179001900 TMURI.TMUE_s0192001400 TMURI.TMUE_s0192001500 TMURI.TMUE_s0196000100 TMURI.TMUE_s0203000300 TMURI.TMUE_s0221000900 TMURI.TMUE_s0233000400 TMURI.TMUE_s0238000500 TMURI.TMUE_s0238000800 TMURI.TMUE_s0240000100 TMURI.TMUE_s0244001200 TMURI.TMUE_s0247000900 TMURI.TMUE_s0248000500 TMURI.TMUE_s0258000400 TMURI.TMUE_s0258001700 TMURI.TMUE_s0261000700 TMURI.TMUE_s0263000400 TMURI.TMUE_s0263000600 TMURI.TMUE_s0265000100 TMURI.TMUE_s0266001100 TMURI.TMUE_s0269000600 TMURI.TMUE_s0293000400 TMURI.TMUE_s0303000100 TMURI.TMUE_s0314000500 TMURI.TMUE_s0321000400 TMURI.TMUE_s0321000500 TMURI.TMUE_s0327000300 TMURI.TMUE_s0330000100 TMURI.TMUE_s0396000100 TMURI.TMUE_s0419000200 TMURI.TMUE_s0428000100 TMURI.TMUE_s0458000100 TMURI.TMUE_s0469000100 TMURI.TMUE_s0504000100 TMURI.TMUE_s0508000200 TMURI.TMUE_s0509000100 TMURI.TMUE_s0556000200 TMURI.TMUE_s0641000100 TMURI.TMUE_s0672000100 TMURI.TMUE_s0753000200 TMURI.TMUE_s0803000100 TMURI.TMUE_s0910000100 TMURI.TMUE_s0920000100 TMURI.TMUE_s1014000100 TMURI.TMUE_s1043000100 TMURI.TMUE_s1097000100 TMURI.TMUE_s1151000100 TMURI.TMUE_s1192000100 TMURI.TMUE_s1310000100 TSPIR.EFV46186 TSPIR.EFV46259 TSPIR.EFV46271 TSPIR.EFV46284 TSPIR.EFV46311 TSPIR.EFV46326 TSPIR.EFV46353 TSPIR.EFV46357 TSPIR.EFV46361 TSPIR.EFV46479 TSPIR.EFV46490 TSPIR.EFV46501 TSPIR.EFV46524 TSPIR.EFV46699 TSPIR.EFV46725 TSPIR.EFV46769 TSPIR.EFV46801 TSPIR.EFV46835 TSPIR.EFV46840 TSPIR.EFV46923 TSPIR.EFV46956 TSPIR.EFV46967 TSPIR.EFV47000 TSPIR.EFV47002 TSPIR.EFV47038 TSPIR.EFV47046 TSPIR.EFV47074 TSPIR.EFV47086 TSPIR.EFV47144 TSPIR.EFV47145 TSPIR.EFV47183 TSPIR.EFV47248 TSPIR.EFV47260 TSPIR.EFV47292 TSPIR.EFV47375 TSPIR.EFV47397 TSPIR.EFV47403 TSPIR.EFV47410 TSPIR.EFV47445 TSPIR.EFV47469 TSPIR.EFV47472 TSPIR.EFV47498 TSPIR.EFV47567 TSPIR.EFV47592 TSPIR.EFV47621 TSPIR.EFV47679 TSPIR.EFV47713 TSPIR.EFV47726 TSPIR.EFV47737 TSPIR.EFV47746 TSPIR.EFV47758 TSPIR.EFV47791 TSPIR.EFV47808 TSPIR.EFV47918 TSPIR.EFV47959 TSPIR.EFV48079 TSPIR.EFV48136 TSPIR.EFV48182 TSPIR.EFV48183 TSPIR.EFV48216 TSPIR.EFV48313 TSPIR.EFV48315 TSPIR.EFV48333 TSPIR.EFV48351 TSPIR.EFV48366 TSPIR.EFV48370 TSPIR.EFV48405 TSPIR.EFV48434 TSPIR.EFV48544 TSPIR.EFV48561 TSPIR.EFV48585 TSPIR.EFV48605 TSPIR.EFV48671 TSPIR.EFV48677 TSPIR.EFV48702 TSPIR.EFV48734 TSPIR.EFV48766 TSPIR.EFV48779 TSPIR.EFV48883 TSPIR.EFV49094 TSPIR.EFV49170 TSPIR.EFV49250 TSPIR.EFV49263 TSPIR.EFV49269 TSPIR.EFV49348 TSPIR.EFV49404 TSPIR.EFV49410 TSPIR.EFV49412 TSPIR.EFV49497 TSPIR.EFV49518 TSPIR.EFV49521 TSPIR.EFV49531 TSPIR.EFV49538 TSPIR.EFV49539 TSPIR.EFV49544 TSPIR.EFV49554 TSPIR.EFV49584 TSPIR.EFV49651 TSPIR.EFV49685 TSPIR.EFV49757 TSPIR.EFV49853 TSPIR.EFV49854 TSPIR.EFV49911 TSPIR.EFV49930 TSPIR.EFV49932 TSPIR.EFV49959 TSPIR.EFV50031 TSPIR.EFV50043 TSPIR.EFV50077 TSPIR.EFV50107 TSPIR.EFV50108 TSPIR.EFV50150 TSPIR.EFV50170 TSPIR.EFV50180 TSPIR.EFV50182 TSPIR.EFV50203 TSPIR.EFV50211 TSPIR.EFV50225 TSPIR.EFV50229 TSPIR.EFV50380 TSPIR.EFV50389 TSPIR.EFV50390 TSPIR.EFV50395 TSPIR.EFV50396 TSPIR.EFV50411 TSPIR.EFV50413 TSPIR.EFV50414 TSPIR.EFV50434 TSPIR.EFV50466 TSPIR.EFV50487 TSPIR.EFV50488 TSPIR.EFV50500 TSPIR.EFV50502 TSPIR.EFV50513 TSPIR.EFV50522 TSPIR.EFV50529 TSPIR.EFV50530 TSPIR.EFV50539 TSPIR.EFV50549 TSPIR.EFV50589 TSPIR.EFV50592 TSPIR.EFV50602 TSPIR.EFV50689 TSPIR.EFV50712 TSPIR.EFV50733 TSPIR.EFV50742 TSPIR.EFV50765 TSPIR.EFV50773 TSPIR.EFV50775 TSPIR.EFV50803 TSPIR.EFV50810 TSPIR.EFV50818 TSPIR.EFV50819 TSPIR.EFV50820 TSPIR.EFV50821 TSPIR.EFV50822 TSPIR.EFV50826 TSPIR.EFV50863 TSPIR.EFV50864 TSPIR.EFV50865 TSPIR.EFV50866 TSPIR.EFV50898 TSPIR.EFV50901 TSPIR.EFV50923 TSPIR.EFV50924 TSPIR.EFV50927 TSPIR.EFV50930 TSPIR.EFV50931 TSPIR.EFV50932 TSPIR.EFV50971 TSPIR.EFV50977 TSPIR.EFV51015 TSPIR.EFV51020 TSPIR.EFV51049 TSPIR.EFV51050 TSPIR.EFV51077 TSPIR.EFV51103 TSPIR.EFV51104 TSPIR.EFV51105 TSPIR.EFV51106 TSPIR.EFV51125 TSPIR.EFV51126 TSPIR.EFV51127 TSPIR.EFV51139 TSPIR.EFV51156 TSPIR.EFV51174 TSPIR.EFV51182 TSPIR.EFV51209 TSPIR.EFV51210 TSPIR.EFV51218 TSPIR.EFV51229 TSPIR.EFV51234 TSPIR.EFV51235 TSPIR.EFV51251 TSPIR.EFV51252 TSPIR.EFV51258 TSPIR.EFV51263 TSPIR.EFV51264 TSPIR.EFV51265 TSPIR.EFV51267 TSPIR.EFV51283 TSPIR.EFV51285 TSPIR.EFV51289 TSPIR.EFV51294 TSPIR.EFV51295 TSPIR.EFV51296 TSPIR.EFV51300 TSPIR.EFV51334 TSPIR.EFV51335 TSPIR.EFV51343 TSPIR.EFV51416 TSPIR.EFV51459 TSPIR.EFV51806 TSPIR.EFV53057 TSPIR.EFV53252 TSPIR.EFV53253 TSPIR.EFV53320 TSPIR.EFV53978 TSPIR.EFV53979 TSPIR.EFV55319 TSPIR.EFV55320 TSPIR.EFV56030 TSPIR.EFV56031 TSPIR.EFV56034 TSPIR.EFV56157 TSPIR.EFV56260 TSPIR.EFV56285 TSPIR.EFV56362 TSPIR.EFV56462 TSPIR.EFV56697 TSPIR.EFV56711 TSPIR.EFV56720 TSPIR.EFV56929 TSPIR.EFV57729 TSPIR.EFV57758 TSPIR.EFV57832 TSPIR.EFV57833 TSPIR.EFV58111 TSPIR.EFV58124 TSPIR.EFV58150 TSPIR.EFV58227 TSPIR.EFV58277 TSPIR.EFV58418 TSPIR.EFV58471 TSPIR.EFV58988 TSPIR.EFV59340 TSPIR.EFV61612 TSPIR.EFV61629 TSPIR.EFV61641 TSPIR.EFV61646 TSPIR.EFV61672 TSPIR.EFV61677 TSPIR.EFV61724 TSPIR.EFV61730 TSPIR.EFV61732 TSPIR.EFV61778 TSPIR.EFV61788 TSPIR.EFV61807 TSPIR.EFV61808 TSPIR.EFV61910 TSPIR.EFV61912 TSPIR.EFV61920 TSPIR.EFV62019 TSPIR.EFV62020 TSPIR.EFV62022 TSPIR.EFV62028 TSPIR.EFV62029 TSPIR.EFV62034 TSPIR.EFV62038 TSPIR.EFV62307 TSPIR.EFV62312 TSPIR.EFV62358 TSPIR.EFV62433 TSPIR.EFV62436 TSPIR.EFV62476 TSPIR.EFV62477 TSPIR.EFV62524
OG0000003: AGAMB.AGAP028507-PA AMELL.GB42108-PA AMELL.GB46968-PA AMELL.GB51779-PA APISU.ACYPI000125-PA APISU.ACYPI000179-PA APISU.ACYPI000661-PA APISU.ACYPI000738-PA APISU.ACYPI000959-PA APISU.ACYPI001432-PA APISU.ACYPI001556-PA APISU.ACYPI001755-PA APISU.ACYPI002052-PA APISU.ACYPI002374-PA APISU.ACYPI002415-PA APISU.ACYPI002501-PA APISU.ACYPI003004-PA APISU.ACYPI003342-PA APISU.ACYPI004189-PA APISU.ACYPI004582-PA APISU.ACYPI004678-PA APISU.ACYPI004927-PA APISU.ACYPI005327-PA APISU.ACYPI005752-PA APISU.ACYPI005780-PA APISU.ACYPI006144-PA APISU.ACYPI006406-PA APISU.ACYPI006492-PA APISU.ACYPI007081-PA APISU.ACYPI007091-PA APISU.ACYPI007323-PA APISU.ACYPI007959-PA APISU.ACYPI008714-PA APISU.ACYPI009114-PA APISU.ACYPI009393-PA APISU.ACYPI009425-PA APISU.ACYPI009432-PA APISU.ACYPI009629-PA APISU.ACYPI010238-PA APISU.ACYPI060072-PA APISU.ACYPI060083-PA APISU.ACYPI060086-PA APISU.ACYPI060088-PA APISU.ACYPI060174-PA APISU.ACYPI060175-PA APISU.ACYPI060186-PA APISU.ACYPI060230-PA APISU.ACYPI060269-PA APISU.ACYPI060297-PA APISU.ACYPI060309-PA APISU.ACYPI060325-PA APISU.ACYPI060430-PA APISU.ACYPI060493-PA APISU.ACYPI060838-PA APISU.ACYPI060850-PA APISU.ACYPI060890-PA APISU.ACYPI060951-PA APISU.ACYPI060963-PA APISU.ACYPI061010-PA APISU.ACYPI061051-PA APISU.ACYPI061066-PA APISU.ACYPI061166-PA APISU.ACYPI061188-PA APISU.ACYPI061196-PA APISU.ACYPI061307-PA APISU.ACYPI061311-PA APISU.ACYPI061354-PA APISU.ACYPI061631-PA APISU.ACYPI061717-PA APISU.ACYPI061723-PA APISU.ACYPI061805-PA APISU.ACYPI061866-PA APISU.ACYPI061904-PA APISU.ACYPI061913-PA APISU.ACYPI061934-PA APISU.ACYPI061944-PA APISU.ACYPI061968-PA APISU.ACYPI061997-PA APISU.ACYPI062075-PA APISU.ACYPI062104-PA APISU.ACYPI062169-PA APISU.ACYPI062181-PA APISU.ACYPI062253-PA APISU.ACYPI062263-PA APISU.ACYPI062368-PA APISU.ACYPI062605-PA APISU.ACYPI062744-PA APISU.ACYPI062897-PA APISU.ACYPI062911-PA APISU.ACYPI062937-PA APISU.ACYPI062975-PA APISU.ACYPI063046-PA APISU.ACYPI063075-PA APISU.ACYPI063086-PA APISU.ACYPI063098-PA APISU.ACYPI063149-PA APISU.ACYPI063163-PA APISU.ACYPI063427-PA APISU.ACYPI063488-PA APISU.ACYPI063507-PA APISU.ACYPI063537-PA APISU.ACYPI063649-PA APISU.ACYPI063650-PA APISU.ACYPI063660-PA APISU.ACYPI063684-PA APISU.ACYPI063703-PA APISU.ACYPI063753-PA APISU.ACYPI063791-PA APISU.ACYPI063826-PA APISU.ACYPI063925-PA APISU.ACYPI063974-PA APISU.ACYPI064387-PA APISU.ACYPI064419-PA APISU.ACYPI064443-PA APISU.ACYPI064468-PA APISU.ACYPI064551-PA APISU.ACYPI064579-PA APISU.ACYPI064618-PA APISU.ACYPI064650-PA APISU.ACYPI064678-PA APISU.ACYPI064682-PA APISU.ACYPI064688-PA APISU.ACYPI064692-PA APISU.ACYPI064780-PA APISU.ACYPI064799-PA APISU.ACYPI065211-PA APISU.ACYPI065313-PA APISU.ACYPI065330-PA APISU.ACYPI065342-PA APISU.ACYPI065372-PA APISU.ACYPI065376-PA APISU.ACYPI065440-PA APISU.ACYPI065471-PA APISU.ACYPI065494-PA APISU.ACYPI065582-PA APISU.ACYPI065586-PA APISU.ACYPI065733-PA APISU.ACYPI066090-PA APISU.ACYPI066225-PA APISU.ACYPI066244-PA APISU.ACYPI066266-PA APISU.ACYPI066431-PA APISU.ACYPI066531-PA APISU.ACYPI066559-PA APISU.ACYPI066560-PA APISU.ACYPI066588-PA APISU.ACYPI066653-PA APISU.ACYPI066658-PA APISU.ACYPI066970-PA APISU.ACYPI066979-PA APISU.ACYPI066987-PA APISU.ACYPI067014-PA APISU.ACYPI067028-PA APISU.ACYPI067127-PA APISU.ACYPI067224-PA APISU.ACYPI067270-PA APISU.ACYPI067349-PA APISU.ACYPI067362-PA APISU.ACYPI067407-PA APISU.ACYPI067466-PA APISU.ACYPI067906-PA APISU.ACYPI067919-PA APISU.ACYPI067960-PA APISU.ACYPI068071-PA APISU.ACYPI068158-PA APISU.ACYPI068250-PA APISU.ACYPI068252-PA APISU.ACYPI068288-PA APISU.ACYPI068320-PA APISU.ACYPI068357-PA APISU.ACYPI068708-PA APISU.ACYPI068778-PA APISU.ACYPI068779-PA APISU.ACYPI068800-PA APISU.ACYPI068902-PA APISU.ACYPI068951-PA APISU.ACYPI068959-PA APISU.ACYPI069007-PA APISU.ACYPI069057-PA APISU.ACYPI069184-PA APISU.ACYPI069193-PA APISU.ACYPI069407-PA APISU.ACYPI069641-PA APISU.ACYPI069662-PA APISU.ACYPI069698-PA APISU.ACYPI069729-PA APISU.ACYPI069768-PA APISU.ACYPI069769-PA APISU.ACYPI069882-PA APISU.ACYPI070058-PA APISU.ACYPI070071-PA APISU.ACYPI070124-PA APISU.ACYPI070538-PA APISU.ACYPI070600-PA APISU.ACYPI070671-PA APISU.ACYPI070693-PA APISU.ACYPI070779-PA APISU.ACYPI070942-PA APISU.ACYPI070944-PA APISU.ACYPI070947-PA APISU.ACYPI071219-PA APISU.ACYPI071291-PA APISU.ACYPI071401-PA APISU.ACYPI071519-PA APISU.ACYPI071528-PA APISU.ACYPI071822-PA APISU.ACYPI071859-PA APISU.ACYPI071946-PA APISU.ACYPI072154-PA APISU.ACYPI072230-PA APISU.ACYPI072344-PA APISU.ACYPI072383-PA APISU.ACYPI072522-PA APISU.ACYPI073032-PA APISU.ACYPI073055-PA APISU.ACYPI073131-PA APISU.ACYPI073140-PA APISU.ACYPI073175-PA APISU.ACYPI073237-PA APISU.ACYPI073321-PA APISU.ACYPI073438-PA APISU.ACYPI073533-PA APISU.ACYPI073570-PA APISU.ACYPI080015-PA APISU.ACYPI080181-PA APISU.ACYPI080209-PA APISU.ACYPI080233-PA APISU.ACYPI080325-PA APISU.ACYPI080462-PA APISU.ACYPI080477-PA APISU.ACYPI080512-PA APISU.ACYPI080602-PA APISU.ACYPI080723-PA APISU.ACYPI080743-PA APISU.ACYPI080776-PA APISU.ACYPI080793-PA APISU.ACYPI080794-PA APISU.ACYPI080973-PA APISU.ACYPI080988-PA APISU.ACYPI081079-PA APISU.ACYPI081131-PA APISU.ACYPI081144-PA APISU.ACYPI081173-PA APISU.ACYPI081197-PA APISU.ACYPI081213-PA APISU.ACYPI081224-PA APISU.ACYPI081288-PA APISU.ACYPI081321-PA APISU.ACYPI081355-PA APISU.ACYPI081369-PA APISU.ACYPI081422-PA APISU.ACYPI081528-PA APISU.ACYPI081543-PA APISU.ACYPI081583-PA APISU.ACYPI081587-PA APISU.ACYPI081648-PA APISU.ACYPI081714-PA APISU.ACYPI081728-PA APISU.ACYPI081862-PA APISU.ACYPI081870-PA APISU.ACYPI082152-PA APISU.ACYPI082192-PA APISU.ACYPI082229-PA APISU.ACYPI082322-PA APISU.ACYPI082358-PA APISU.ACYPI082362-PA APISU.ACYPI082421-PA APISU.ACYPI082455-PA APISU.ACYPI082463-PA APISU.ACYPI082639-PA APISU.ACYPI082808-PA APISU.ACYPI082848-PA APISU.ACYPI082858-PA APISU.ACYPI083055-PA APISU.ACYPI083056-PA APISU.ACYPI083069-PA APISU.ACYPI083141-PA APISU.ACYPI083168-PA APISU.ACYPI083290-PA APISU.ACYPI083294-PA APISU.ACYPI083314-PA APISU.ACYPI083332-PA APISU.ACYPI083580-PA APISU.ACYPI083617-PA APISU.ACYPI083636-PA APISU.ACYPI083703-PA APISU.ACYPI083903-PA APISU.ACYPI083910-PA APISU.ACYPI083961-PA APISU.ACYPI083981-PA APISU.ACYPI084007-PA APISU.ACYPI084013-PA APISU.ACYPI084022-PA APISU.ACYPI084128-PA APISU.ACYPI084166-PA APISU.ACYPI084197-PA APISU.ACYPI084206-PA APISU.ACYPI084244-PA APISU.ACYPI084329-PA APISU.ACYPI084375-PA APISU.ACYPI084380-PA APISU.ACYPI084497-PA APISU.ACYPI084516-PA APISU.ACYPI084561-PA APISU.ACYPI084681-PA APISU.ACYPI084841-PA APISU.ACYPI084940-PA APISU.ACYPI085024-PA APISU.ACYPI085069-PA APISU.ACYPI085150-PA APISU.ACYPI085162-PA APISU.ACYPI085176-PA APISU.ACYPI085221-PA APISU.ACYPI085242-PA APISU.ACYPI085246-PA APISU.ACYPI085365-PA APISU.ACYPI085390-PA APISU.ACYPI085407-PA APISU.ACYPI085462-PA APISU.ACYPI085478-PA APISU.ACYPI085583-PA APISU.ACYPI085663-PA APISU.ACYPI085669-PA APISU.ACYPI085670-PA APISU.ACYPI085681-PA APISU.ACYPI085706-PA APISU.ACYPI085775-PA APISU.ACYPI085837-PA APISU.ACYPI085848-PA APISU.ACYPI085883-PA APISU.ACYPI086116-PA APISU.ACYPI086139-PA APISU.ACYPI086164-PA APISU.ACYPI086201-PA APISU.ACYPI086276-PA APISU.ACYPI086374-PA APISU.ACYPI086399-PA APISU.ACYPI086444-PA APISU.ACYPI086501-PA APISU.ACYPI086506-PA APISU.ACYPI086525-PA APISU.ACYPI086539-PA APISU.ACYPI086587-PA APISU.ACYPI086622-PA APISU.ACYPI086672-PA APISU.ACYPI086675-PA APISU.ACYPI086739-PA APISU.ACYPI086745-PA APISU.ACYPI086797-PA APISU.ACYPI087119-PA APISU.ACYPI087234-PA APISU.ACYPI087423-PA APISU.ACYPI087450-PA APISU.ACYPI087489-PA APISU.ACYPI087520-PA APISU.ACYPI087548-PA APISU.ACYPI087563-PA APISU.ACYPI087642-PA APISU.ACYPI087646-PA APISU.ACYPI087853-PA APISU.ACYPI087897-PA APISU.ACYPI087992-PA APISU.ACYPI088004-PA APISU.ACYPI088171-PA APISU.ACYPI088258-PA APISU.ACYPI088278-PA APISU.ACYPI088298-PA APISU.ACYPI088363-PA APISU.ACYPI088378-PA APISU.ACYPI088547-PA APISU.ACYPI088570-PA APISU.ACYPI088576-PA APISU.ACYPI088607-PA APISU.ACYPI088784-PA APISU.ACYPI088841-PA APISU.ACYPI088895-PA APISU.ACYPI088922-PA APISU.ACYPI088931-PA APISU.ACYPI088949-PA APISU.ACYPI089016-PA APISU.ACYPI089069-PA APISU.ACYPI089083-PA APISU.ACYPI089099-PA APISU.ACYPI089381-PA APISU.ACYPI089393-PA APISU.ACYPI089464-PA APISU.ACYPI089491-PA APISU.ACYPI089530-PA APISU.ACYPI089551-PA APISU.ACYPI089569-PA APISU.ACYPI20088-PA APISU.ACYPI20143-PA APISU.ACYPI20154-PA APISU.ACYPI20208-PA APISU.ACYPI20263-PA APISU.ACYPI20737-PA APISU.ACYPI20866-PA APISU.ACYPI20884-PA APISU.ACYPI20990-PA APISU.ACYPI21035-PA APISU.ACYPI21036-PA APISU.ACYPI21192-PA APISU.ACYPI21393-PA APISU.ACYPI21422-PA APISU.ACYPI21604-PA APISU.ACYPI21802-PA APISU.ACYPI21803-PA APISU.ACYPI21810-PA APISU.ACYPI21921-PA APISU.ACYPI22033-PA APISU.ACYPI22226-PA APISU.ACYPI22258-PA APISU.ACYPI22299-PA APISU.ACYPI22449-PA APISU.ACYPI22520-PA APISU.ACYPI22630-PA APISU.ACYPI22631-PA APISU.ACYPI22937-PA APISU.ACYPI23245-PA APISU.ACYPI23284-PA APISU.ACYPI23362-PA APISU.ACYPI23764-PA APISU.ACYPI24128-PA APISU.ACYPI24278-PA APISU.ACYPI24287-PA APISU.ACYPI24787-PA APISU.ACYPI24820-PA APISU.ACYPI24987-PA APISU.ACYPI25020-PA APISU.ACYPI25037-PA APISU.ACYPI25518-PA APISU.ACYPI25598-PA APISU.ACYPI25712-PA APISU.ACYPI25751-PA APISU.ACYPI25837-PA APISU.ACYPI25840-PA APISU.ACYPI25846-PA APISU.ACYPI26307-PA APISU.ACYPI26767-PA APISU.ACYPI26971-PA APISU.ACYPI27144-PA APISU.ACYPI27176-PA APISU.ACYPI27239-PA APISU.ACYPI27245-PA APISU.ACYPI27263-PA APISU.ACYPI27408-PA APISU.ACYPI27483-PA APISU.ACYPI27505-PA APISU.ACYPI27580-PA APISU.ACYPI27707-PA APISU.ACYPI27730-PA APISU.ACYPI28016-PA APISU.ACYPI28088-PA APISU.ACYPI28156-PA APISU.ACYPI28427-PA APISU.ACYPI28431-PA APISU.ACYPI28619-PA APISU.ACYPI28945-PA APISU.ACYPI29234-PA APISU.ACYPI29382-PA APISU.ACYPI29742-PA APISU.ACYPI30115-PA APISU.ACYPI30116-PA APISU.ACYPI30151-PA APISU.ACYPI30245-PA APISU.ACYPI30917-PA APISU.ACYPI31057-PA APISU.ACYPI31265-PA APISU.ACYPI31267-PA APISU.ACYPI31590-PA APISU.ACYPI31780-PA APISU.ACYPI31845-PA APISU.ACYPI31872-PA APISU.ACYPI31966-PA APISU.ACYPI32036-PA APISU.ACYPI32039-PA APISU.ACYPI32040-PA APISU.ACYPI32452-PA APISU.ACYPI32549-PA APISU.ACYPI32926-PA APISU.ACYPI32964-PA APISU.ACYPI33041-PA APISU.ACYPI33219-PA APISU.ACYPI33221-PA APISU.ACYPI33243-PA APISU.ACYPI33314-PA APISU.ACYPI33633-PA APISU.ACYPI33867-PA APISU.ACYPI33947-PA APISU.ACYPI34001-PA APISU.ACYPI34525-PA APISU.ACYPI35035-PA APISU.ACYPI35172-PA APISU.ACYPI35584-PA APISU.ACYPI35613-PA APISU.ACYPI35742-PA APISU.ACYPI35796-PA APISU.ACYPI36181-PA APISU.ACYPI36201-PA APISU.ACYPI36232-PA APISU.ACYPI36267-PA APISU.ACYPI36455-PA APISU.ACYPI36644-PA APISU.ACYPI36876-PA APISU.ACYPI37124-PA APISU.ACYPI37125-PA APISU.ACYPI37149-PA APISU.ACYPI37283-PA APISU.ACYPI37303-PA APISU.ACYPI37483-PA APISU.ACYPI37605-PA APISU.ACYPI37743-PA APISU.ACYPI37996-PA APISU.ACYPI38690-PA APISU.ACYPI38786-PA APISU.ACYPI38897-PA APISU.ACYPI39168-PA APISU.ACYPI39211-PA APISU.ACYPI39295-PA APISU.ACYPI39296-PA APISU.ACYPI39412-PA APISU.ACYPI39479-PA APISU.ACYPI39492-PA APISU.ACYPI39688-PA APISU.ACYPI39782-PA APISU.ACYPI39815-PA APISU.ACYPI40003-PA APISU.ACYPI40546-PA APISU.ACYPI41066-PA APISU.ACYPI41260-PA APISU.ACYPI41328-PA APISU.ACYPI41436-PA APISU.ACYPI41489-PA APISU.ACYPI41528-PA APISU.ACYPI41776-PA APISU.ACYPI42205-PA APISU.ACYPI42286-PA APISU.ACYPI42321-PA APISU.ACYPI42353-PA APISU.ACYPI42558-PA APISU.ACYPI42932-PA APISU.ACYPI43064-PA APISU.ACYPI43065-PA APISU.ACYPI43389-PA APISU.ACYPI43560-PA APISU.ACYPI43581-PA APISU.ACYPI43630-PA APISU.ACYPI43812-PA APISU.ACYPI44009-PA APISU.ACYPI44037-PA APISU.ACYPI44394-PA APISU.ACYPI44729-PA APISU.ACYPI44799-PA APISU.ACYPI44893-PA APISU.ACYPI45056-PA APISU.ACYPI45218-PA APISU.ACYPI45818-PA APISU.ACYPI45853-PA APISU.ACYPI45911-PA APISU.ACYPI45989-PA APISU.ACYPI46001-PA APISU.ACYPI46015-PA APISU.ACYPI46193-PA APISU.ACYPI46209-PA APISU.ACYPI46274-PA APISU.ACYPI46291-PA APISU.ACYPI46397-PA APISU.ACYPI46445-PA APISU.ACYPI46752-PA APISU.ACYPI46755-PA APISU.ACYPI46801-PA APISU.ACYPI46812-PA APISU.ACYPI46926-PA APISU.ACYPI46930-PA APISU.ACYPI47587-PA APISU.ACYPI47674-PA APISU.ACYPI47789-PA APISU.ACYPI48153-PA APISU.ACYPI48451-PA APISU.ACYPI48553-PA APISU.ACYPI48974-PA APISU.ACYPI49057-PA APISU.ACYPI49094-PA APISU.ACYPI49238-PA APISU.ACYPI49315-PA APISU.ACYPI49466-PA APISU.ACYPI49619-PA APISU.ACYPI49710-PA APISU.ACYPI49741-PA APISU.ACYPI49928-PA APISU.ACYPI49930-PA APISU.ACYPI50000-PA APISU.ACYPI50007-PA APISU.ACYPI50013-PA APISU.ACYPI50290-PA APISU.ACYPI50333-PA APISU.ACYPI50419-PA APISU.ACYPI50420-PA APISU.ACYPI50455-PA APISU.ACYPI50560-PA APISU.ACYPI50744-PA APISU.ACYPI51142-PA APISU.ACYPI51269-PA APISU.ACYPI51293-PA APISU.ACYPI51341-PA APISU.ACYPI51538-PA APISU.ACYPI51589-PA APISU.ACYPI51752-PA APISU.ACYPI52153-PA APISU.ACYPI52509-PA APISU.ACYPI52975-PA APISU.ACYPI52994-PA APISU.ACYPI53110-PA APISU.ACYPI53224-PA APISU.ACYPI53699-PA APISU.ACYPI53738-PA APISU.ACYPI53900-PA APISU.ACYPI54196-PA APISU.ACYPI54456-PA APISU.ACYPI54518-PA APISU.ACYPI54605-PA APISU.ACYPI54620-PA APISU.ACYPI54718-PA APISU.ACYPI54758-PA APISU.ACYPI54801-PA APISU.ACYPI54828-PA APISU.ACYPI55083-PA APISU.ACYPI55213-PA APISU.ACYPI55254-PA APISU.ACYPI55426-PA APISU.ACYPI55614-PA APISU.ACYPI55824-PA APISU.ACYPI56449-PA APISU.ACYPI56500-PA APISU.ACYPI56572-PA APISU.ACYPI56735-PA APISU.ACYPI56739-PA APISU.ACYPI56743-PA APISU.ACYPI56747-PA APISU.ACYPI56748-PA APISU.ACYPI56750-PA APISU.ACYPI56759-PA APISU.ACYPI56762-PA APISU.ACYPI56767-PA APISU.ACYPI56768-PA APISU.ACYPI56770-PA APISU.ACYPI56786-PA APISU.ACYPI56800-PA APISU.ACYPI56808-PA APISU.ACYPI56811-PA APISU.ACYPI56817-PA APISU.ACYPI56818-PA APISU.ACYPI56824-PA APISU.ACYPI56825-PA APISU.ACYPI56831-PA APISU.ACYPI56833-PA APISU.ACYPI56834-PA APISU.ACYPI56836-PA APISU.ACYPI56839-PA APISU.ACYPI56840-PA APISU.ACYPI56850-PA APISU.ACYPI56851-PA APISU.ACYPI56852-PA APISU.ACYPI56854-PA APISU.ACYPI56856-PA APISU.ACYPI56857-PA APISU.ACYPI56860-PA APISU.ACYPI56861-PA APISU.ACYPI56862-PA APISU.ACYPI56864-PA APISU.ACYPI56865-PA APISU.ACYPI56872-PA APISU.ACYPI56873-PA APISU.ACYPI56877-PA APISU.ACYPI56885-PA APISU.ACYPI56893-PA ASUUM2.GS_05668 ASUUM2.GS_19282 ASUUM2.GS_20305 BMALA.Bm11562 BMALA.Bm9472 BMALA.Bm9473 BXYLO.BXY_0108800.1 BXYLO.BXY_0150600.1 BXYLO.BXY_0182500.1 BXYLO.BXY_0182600.1 BXYLO.BXY_0192000.1 BXYLO.BXY_0313400.1 BXYLO.BXY_0411100.1 BXYLO.BXY_0424000.1 BXYLO.BXY_0424200.1 BXYLO.BXY_0613400.1 BXYLO.BXY_0797400.1 BXYLO.BXY_0820700.1 BXYLO.BXY_0820800.1 BXYLO.BXY_0901200.1 BXYLO.BXY_1213700.1 BXYLO.BXY_1271600.1 BXYLO.BXY_1317000.1 BXYLO.BXY_1353100.1 BXYLO.BXY_1358100.1 BXYLO.BXY_1454200.1 BXYLO.BXY_1468100.1 CELEG.K03D7.8 CELEG.K04G7.1 CELEG.Y105C5B.1 CELEG.Y38H6C.21 CLECT.CLEC000070-PA CLECT.CLEC000628-PA CLECT.CLEC000955-PA CLECT.CLEC000956-PA CLECT.CLEC002034-PA CLECT.CLEC002880-PA CLECT.CLEC002945-PA CLECT.CLEC003067-PA CLECT.CLEC003156-PA CLECT.CLEC003158-PA CLECT.CLEC003159-PA CLECT.CLEC003433-PA CLECT.CLEC003978-PA CLECT.CLEC004335-PA CLECT.CLEC004336-PA CLECT.CLEC004488-PA CLECT.CLEC004614-PA CLECT.CLEC004709-PA CLECT.CLEC004813-PA CLECT.CLEC004930-PA CLECT.CLEC005143-PA CLECT.CLEC005302-PA CLECT.CLEC005316-PA CLECT.CLEC005350-PA CLECT.CLEC005365-PA CLECT.CLEC005516-PA CLECT.CLEC005612-PA CLECT.CLEC005969-PA CLECT.CLEC006200-PA CLECT.CLEC006214-PA CLECT.CLEC006460-PA CLECT.CLEC006812-PA CLECT.CLEC006863-PA CLECT.CLEC006897-PA CLECT.CLEC007088-PA CLECT.CLEC007459-PA CLECT.CLEC007466-PA CLECT.CLEC007917-PA CLECT.CLEC007972-PA CLECT.CLEC007983-PA CLECT.CLEC008015-PA CLECT.CLEC008340-PA CLECT.CLEC008373-PA CLECT.CLEC008377-PA CLECT.CLEC008379-PA CLECT.CLEC008380-PA CLECT.CLEC008386-PA CLECT.CLEC008748-PA CLECT.CLEC008768-PA CLECT.CLEC008771-PA CLECT.CLEC008773-PA CLECT.CLEC008819-PA CLECT.CLEC009178-PA CLECT.CLEC009188-PA CLECT.CLEC009245-PA CLECT.CLEC009253-PA CLECT.CLEC009266-PA CLECT.CLEC009286-PA CLECT.CLEC009573-PA CLECT.CLEC009649-PA CLECT.CLEC010668-PA CLECT.CLEC010850-PA CLECT.CLEC010907-PA CLECT.CLEC010925-PA CLECT.CLEC010929-PA CLECT.CLEC011626-PA CLECT.CLEC011627-PA CLECT.CLEC011886-PA CLECT.CLEC011950-PA CLECT.CLEC012053-PA CLECT.CLEC012061-PA CLECT.CLEC012257-PA CLECT.CLEC012259-PA CLECT.CLEC012629-PA CLECT.CLEC012679-PA CLECT.CLEC012791-PA CLECT.CLEC012974-PA CLECT.CLEC013216-PA CLECT.CLEC013267-PA CLECT.CLEC013347-PA CLECT.CLEC013351-PA CLECT.CLEC013352-PA CLECT.CLEC013461-PA CLECT.CLEC013462-PA CLECT.CLEC013756-PA CLECT.CLEC013869-PA CLECT.CLEC013870-PA CLECT.CLEC013900-PA CLECT.CLEC013913-PA CLECT.CLEC013919-PA CLECT.CLEC013920-PA CLECT.CLEC013930-PA CLECT.CLEC013934-PA CLECT.CLEC013935-PA CLECT.CLEC013953-PA CTELE.CapteP103895 CTELE.CapteP106546 CTELE.CapteP110919 CTELE.CapteP112738 CTELE.CapteP116220 CTELE.CapteP131316 CTELE.CapteP132973 CTELE.CapteP134315 CTELE.CapteP136374 CTELE.CapteP136755 CTELE.CapteP137531 CTELE.CapteP139928 CTELE.CapteP141783 CTELE.CapteP143894 CTELE.CapteP144989 CTELE.CapteP146307 CTELE.CapteP146719 CTELE.CapteP147159 CTELE.CapteP147173 CTELE.CapteP185055 CTELE.CapteP188892 CTELE.CapteP190067 CTELE.CapteP190285 CTELE.CapteP190896 CTELE.CapteP191379 CTELE.CapteP194552 CTELE.CapteP195408 CTELE.CapteP196671 CTELE.CapteP197947 CTELE.CapteP199517 CTELE.CapteP201004 CTELE.CapteP201445 CTELE.CapteP204760 CTELE.CapteP209027 CTELE.CapteP209956 CTELE.CapteP210428 CTELE.CapteP213520 CTELE.CapteP213750 CTELE.CapteP214600 CTELE.CapteP216803 CTELE.CapteP218132 CTELE.CapteP27547 CTELE.CapteP27549 CTELE.CapteP27554 CTELE.CapteP27675 CTELE.CapteP29505 CTELE.CapteP30130 CTELE.CapteP30131 CTELE.CapteP30133 CTELE.CapteP30270 CTELE.CapteP30565 CTELE.CapteP30604 CTELE.CapteP30632 CTELE.CapteP30673 CTELE.CapteP31075 CTELE.CapteP31168 CTELE.CapteP31178 CTELE.CapteP31280 CTELE.CapteP31404 CTELE.CapteP40946 CTELE.CapteP78038 CTELE.CapteP78279 CTELE.CapteP80474 CTELE.CapteP88286 CTELE.CapteP92048 CTELE.CapteP97145 DPOND.ENN74385 DPOND.ENN74453 DPOND.ENN77138 DPOND.ENN80591 DPOND.ENN80638 DPOND.ENN80774 DPOND.ENN81302 DPOND.ENN81909 DPOND.ENN83131 DPULE.EFX60238 DPULE.EFX61151 DPULE.EFX61174 DPULE.EFX62873 DPULE.EFX64198 DPULE.EFX64997 DPULE.EFX65086 DPULE.EFX65129 DPULE.EFX66601 DPULE.EFX66789 DPULE.EFX67671 DPULE.EFX68318 DPULE.EFX73350 DPULE.EFX73818 DPULE.EFX74871 DPULE.EFX74923 DPULE.EFX77994 HDUJA.bHd10109.1 HDUJA.bHd10846.1 HDUJA.bHd10847.1 HDUJA.bHd11991.1 HDUJA.bHd13508.1 HDUJA.bHd13565.1 HDUJA.bHd14033.1 HDUJA.bHd14102.3 HDUJA.bHd14103.1 HDUJA.bHd14184.1 HDUJA.bHd14474.1 HDUJA.bHd15113.1 HDUJA.bHd15114.1 HDUJA.bHd03096.1 HDUJA.bHd03459.1 HDUJA.bHd03460.1 HDUJA.bHd03793.1 HDUJA.bHd03797.1 HDUJA.bHd03798.1 HDUJA.bHd03800.1 HDUJA.bHd04951.1 HDUJA.bHd04956.1 HDUJA.bHd05329.1 HDUJA.bHd05406.1 HDUJA.bHd06365.1 HDUJA.bHd06366.1 HDUJA.bHd06367.1 HDUJA.bHd06368.1 HDUJA.bHd06402.1 HDUJA.bHd08127.1 HDUJA.bHd08657.1 HDUJA.bHd08658.1 HDUJA.bHd09169.1 HDUJA.bHd09170.1 HDUJA.bHd09510.1 HDUJA.bHd09652.1 HDUJA.bHd09661.1 ISCAP.ISCW000250-PA ISCAP.ISCW000308-PA ISCAP.ISCW000844-PA ISCAP.ISCW000935-PA ISCAP.ISCW001690-PA ISCAP.ISCW002535-PA ISCAP.ISCW003193-PA ISCAP.ISCW003194-PA ISCAP.ISCW003363-PA ISCAP.ISCW003799-PA ISCAP.ISCW003962-PA ISCAP.ISCW004379-PA ISCAP.ISCW004380-PA ISCAP.ISCW004467-PA ISCAP.ISCW004760-PA ISCAP.ISCW006023-PA ISCAP.ISCW006585-PA ISCAP.ISCW006652-PA ISCAP.ISCW006731-PA ISCAP.ISCW007059-PA ISCAP.ISCW007274-PA ISCAP.ISCW007292-PA ISCAP.ISCW007378-PA ISCAP.ISCW007443-PA ISCAP.ISCW007653-PA ISCAP.ISCW009546-PA ISCAP.ISCW009974-PA ISCAP.ISCW010774-PA ISCAP.ISCW010839-PA ISCAP.ISCW010900-PA ISCAP.ISCW011338-PA ISCAP.ISCW011925-PA ISCAP.ISCW012035-PA ISCAP.ISCW012073-PA ISCAP.ISCW013077-PA ISCAP.ISCW013613-PA ISCAP.ISCW013924-PA ISCAP.ISCW014649-PA ISCAP.ISCW014732-PA ISCAP.ISCW015331-PA ISCAP.ISCW015878-PA ISCAP.ISCW016694-PA ISCAP.ISCW017394-PA ISCAP.ISCW017918-PA ISCAP.ISCW017991-PA ISCAP.ISCW018987-PA ISCAP.ISCW019859-PA ISCAP.ISCW021306-PA ISCAP.ISCW021881-PA ISCAP.ISCW022089-PA ISCAP.ISCW022434-PA ISCAP.ISCW022529-PA ISCAP.ISCW023168-PA ISCAP.ISCW023748-PA ISCAP.ISCW024432-PA MHAPL.MhA1_Contig1102.frz3.fgene1 MHAPL.MhA1_Contig1121.frz3.fgene1 MHAPL.MhA1_Contig1121.frz3.fgene2 MHAPL.MhA1_Contig1183.frz3.gene4 MHAPL.MhA1_Contig1218.frz3.gene1 MHAPL.MhA1_Contig1228.frz3.gene9 MHAPL.MhA1_Contig1294.frz3.gene5 MHAPL.MhA1_Contig1311.frz3.gene19 MHAPL.MhA1_Contig1353.frz3.fgene1 MHAPL.MhA1_Contig1374.frz3.fgene1 MHAPL.MhA1_Contig1532.frz3.fgene1 MHAPL.MhA1_Contig1842.frz3.fgene1 MHAPL.MhA1_Contig1891.frz3.fgene1 MHAPL.MhA1_Contig1995.frz3.fgene1 MHAPL.MhA1_Contig2039.frz3.fgene1 MHAPL.MhA1_Contig2069.frz3.gene3 MHAPL.MhA1_Contig2285.frz3.gene7 MHAPL.MhA1_Contig2340.frz3.fgene1 MHAPL.MhA1_Contig2365.frz3.fgene1 MHAPL.MhA1_Contig2365.frz3.gene8 MHAPL.MhA1_Contig2419.frz3.fgene1 MHAPL.MhA1_Contig2434.frz3.fgene2 MHAPL.MhA1_Contig2443.frz3.fgene1 MHAPL.MhA1_Contig2443.frz3.fgene2 MHAPL.MhA1_Contig2443.frz3.gene2 MHAPL.MhA1_Contig2529.frz3.fgene1 MHAPL.MhA1_Contig262.frz3.gene8 MHAPL.MhA1_Contig2831.frz3.gene1 MHAPL.MhA1_Contig2853.frz3.gene3 MHAPL.MhA1_Contig2885.frz3.fgene1 MHAPL.MhA1_Contig309.frz3.fgene2 MHAPL.MhA1_Contig320.frz3.fgene1 MHAPL.MhA1_Contig3260.frz3.fgene1 MHAPL.MhA1_Contig374.frz3.fgene1 MHAPL.MhA1_Contig375.frz3.gene1 MHAPL.MhA1_Contig38.frz3.gene1 MHAPL.MhA1_Contig418.frz3.gene25 MHAPL.MhA1_Contig573.frz3.gene2 MHAPL.MhA1_Contig574.frz3.fgene1 MHAPL.MhA1_Contig597.frz3.gene1 MHAPL.MhA1_Contig642.frz3.gene2 MHAPL.MhA1_Contig790.frz3.fgene1 MHAPL.MhA1_Contig838.frz3.gene2 MHAPL.MhA1_Contig917.frz3.fgene2 MHAPL.MhA1_Contig93.frz3.gene4 MHAPL.MhA1_Contig967.frz3.gene2 MHAPL.MhA1_Contig967.frz3.gene3 NVITR.NV11265-PA NVITR.NV11266-PA NVITR.NV11758-PA NVITR.NV12123-PA NVITR.NV12855-PA NVITR.NV14360-PA NVITR.NV14532-PA NVITR.NV16785-PA NVITR.NV16948-PA NVITR.NV16949-PA NVITR.NV17177-PA NVITR.NV17303-PA NVITR.NV17333-PA NVITR.NV17357-PA NVITR.NV17423-PA NVITR.NV17450-PA NVITR.NV17476-PA NVITR.NV17477-PA NVITR.NV17587-PA NVITR.NV17639-PA NVITR.NV17643-PA NVITR.NV17691-PA NVITR.NV17693-PA NVITR.NV17695-PA NVITR.NV17812-PA NVITR.NV17880-PA NVITR.NV17889-PA NVITR.NV17899-PA NVITR.NV17923-PA NVITR.NV18082-PA NVITR.NV18087-PA NVITR.NV18095-PA NVITR.NV18165-PA NVITR.NV18203-PA NVITR.NV18214-PA NVITR.NV18218-PA NVITR.NV18248-PA NVITR.NV18335-PA NVITR.NV18377-PA NVITR.NV18386-PA NVITR.NV18388-PA NVITR.NV18389-PA NVITR.NV18422-PA NVITR.NV18440-PA NVITR.NV18450-PA NVITR.NV18451-PA NVITR.NV18454-PA NVITR.NV18455-PA NVITR.NV18458-PA NVITR.NV18487-PA NVITR.NV18492-PA NVITR.NV18506-PA NVITR.NV18512-PA NVITR.NV18513-PA NVITR.NV18545-PA NVITR.NV18577-PA NVITR.NV18578-PA NVITR.NV18581-PA NVITR.NV18608-PA NVITR.NV18614-PA NVITR.NV18617-PA NVITR.NV18627-PA NVITR.NV18628-PA NVITR.NV18635-PA NVITR.NV18638-PA NVITR.NV18642-PA NVITR.NV18643-PA NVITR.NV18649-PA NVITR.NV18650-PA NVITR.NV18679-PA NVITR.NV18685-PA NVITR.NV18688-PA NVITR.NV18694-PA NVITR.NV18695-PA NVITR.NV18696-PA NVITR.NV18697-PA NVITR.NV18698-PA NVITR.NV18701-PA NVITR.NV18708-PA NVITR.NV18716-PA NVITR.NV18720-PA NVITR.NV18729-PA NVITR.NV18739-PA NVITR.NV18740-PA NVITR.NV18745-PA NVITR.NV18758-PA NVITR.NV18768-PA NVITR.NV18777-PA NVITR.NV18808-PA NVITR.NV18821-PA NVITR.NV18823-PA NVITR.NV18826-PA NVITR.NV18848-PA NVITR.NV18860-PA NVITR.NV18871-PA NVITR.NV18878-PA NVITR.NV18879-PA NVITR.NV18894-PA NVITR.NV18898-PA NVITR.NV18899-PA NVITR.NV18900-PA NVITR.NV18901-PA NVITR.NV18910-PA NVITR.NV18917-PA NVITR.NV18920-PA NVITR.NV18939-PA NVITR.NV18943-PA NVITR.NV18951-PA NVITR.NV18958-PA NVITR.NV18960-PA NVITR.NV18967-PA NVITR.NV18968-PA NVITR.NV18971-PA NVITR.NV18972-PA NVITR.NV18973-PA NVITR.NV18985-PA NVITR.NV18988-PA NVITR.NV18999-PA NVITR.NV19027-PA NVITR.NV19028-PA NVITR.NV19031-PA NVITR.NV19033-PA NVITR.NV19043-PA NVITR.NV19048-PA NVITR.NV19054-PA NVITR.NV19066-PA NVITR.NV19067-PA NVITR.NV19068-PA NVITR.NV19070-PA NVITR.NV19072-PA NVITR.NV19076-PA NVITR.NV19077-PA NVITR.NV19093-PA NVITR.NV19098-PA NVITR.NV19113-PA NVITR.NV19115-PA NVITR.NV19119-PA NVITR.NV19140-PA NVITR.NV19142-PA NVITR.NV19143-PA NVITR.NV19146-PA NVITR.NV19154-PA NVITR.NV19161-PA NVITR.NV19165-PA NVITR.NV19194-PA NVITR.NV19200-PA NVITR.NV19208-PA NVITR.NV19209-PA NVITR.NV19228-PA NVITR.NV19229-PA NVITR.NV19230-PA NVITR.NV19251-PA NVITR.NV19273-PA NVITR.NV19278-PA NVITR.NV19280-PA NVITR.NV19282-PA NVITR.NV20017-PA NVITR.NV20042-PA NVITR.NV20103-PA NVITR.NV20115-PA NVITR.NV20195-PA NVITR.NV20197-PA NVITR.NV20248-PA NVITR.NV20281-PA NVITR.NV20318-PA NVITR.NV20350-PA NVITR.NV20351-PA NVITR.NV20368-PA NVITR.NV20393-PA NVITR.NV20422-PA NVITR.NV20426-PA NVITR.NV20427-PA NVITR.NV20455-PA NVITR.NV20541-PA NVITR.NV20582-PA NVITR.NV20591-PA NVITR.NV20598-PA NVITR.NV20604-PA NVITR.NV20674-PA NVITR.NV20694-PA NVITR.NV20700-PA NVITR.NV20702-PA NVITR.NV20716-PA NVITR.NV20805-PA NVITR.NV20891-PA NVITR.NV20900-PA NVITR.NV20914-PA NVITR.NV20942-PA NVITR.NV20992-PA NVITR.NV20993-PA NVITR.NV21029-PA NVITR.NV21053-PA NVITR.NV21126-PA NVITR.NV21191-PA NVITR.NV21197-PA NVITR.NV21288-PA NVITR.NV21293-PA NVITR.NV21421-PA NVITR.NV21433-PA NVITR.NV21519-PA NVITR.NV21529-PA NVITR.NV21742-PA NVITR.NV21763-PA NVITR.NV21848-PA NVITR.NV21897-PA NVITR.NV21940-PA NVITR.NV22029-PA NVITR.NV22079-PA NVITR.NV22122-PA NVITR.NV22123-PA NVITR.NV22124-PA NVITR.NV22136-PA NVITR.NV22140-PA NVITR.NV22155-PA NVITR.NV22179-PA NVITR.NV22180-PA NVITR.NV22418-PA NVITR.NV22521-PA NVITR.NV22547-PA NVITR.NV22618-PA NVITR.NV22716-PA NVITR.NV22907-PA NVITR.NV22909-PA NVITR.NV22984-PA NVITR.NV23025-PA NVITR.NV23155-PA NVITR.NV23156-PA NVITR.NV23162-PA NVITR.NV23250-PA NVITR.NV23305-PA NVITR.NV23355-PA NVITR.NV23419-PA NVITR.NV23431-PA NVITR.NV23450-PA NVITR.NV23453-PA NVITR.NV23472-PA NVITR.NV23486-PA NVITR.NV23494-PA NVITR.NV23549-PA NVITR.NV23573-PA NVITR.NV23577-PA NVITR.NV23627-PA NVITR.NV23633-PA NVITR.NV23640-PA NVITR.NV23662-PA NVITR.NV23666-PA NVITR.NV23792-PA NVITR.NV23811-PA NVITR.NV23819-PA NVITR.NV23910-PA NVITR.NV24036-PA NVITR.NV24061-PA NVITR.NV24066-PA NVITR.NV24077-PA NVITR.NV24148-PA NVITR.NV24171-PA NVITR.NV24175-PA NVITR.NV24187-PA NVITR.NV24212-PA NVITR.NV24213-PA NVITR.NV24261-PA NVITR.NV24288-PA NVITR.NV24295-PA NVITR.NV24301-PA NVITR.NV24333-PA NVITR.NV24395-PA NVITR.NV24398-PA NVITR.NV24519-PA NVITR.NV24523-PA NVITR.NV24529-PA NVITR.NV24577-PA NVITR.NV24618-PA NVITR.NV24652-PA NVITR.NV24668-PA NVITR.NV24732-PA NVITR.NV24744-PA NVITR.NV24761-PA NVITR.NV24786-PA NVITR.NV24846-PA NVITR.NV24857-PA NVITR.NV24880-PA NVITR.NV24914-PA NVITR.NV24966-PA NVITR.NV25017-PA NVITR.NV25037-PA NVITR.NV25074-PA NVITR.NV25094-PA NVITR.NV25108-PA NVITR.NV25220-PA NVITR.NV25230-PA NVITR.NV25258-PA NVITR.NV25279-PA NVITR.NV25298-PA NVITR.NV25321-PA NVITR.NV25368-PA NVITR.NV25416-PA NVITR.NV25494-PA NVITR.NV25542-PA NVITR.NV25546-PA NVITR.NV25557-PA NVITR.NV25580-PA NVITR.NV25604-PA NVITR.NV25887-PA NVITR.NV25906-PA NVITR.NV25907-PA NVITR.NV25928-PA NVITR.NV26047-PA NVITR.NV26153-PA NVITR.NV26199-PA NVITR.NV26235-PA NVITR.NV30019-PA NVITR.NV30026-PA NVITR.NV30035-PA NVITR.NV30037-PA NVITR.NV30079-PA NVITR.NV30084-PA NVITR.NV30107-PA NVITR.NV30143-PA NVITR.NV30174-PA NVITR.NV30187-PA NVITR.NV30216-PA NVITR.NV30226-PA NVITR.NV30262-PA NVITR.NV30263-PA NVITR.NV30338-PA NVITR.NV30361-PA NVITR.NV30374-PA NVITR.NV30446-PA NVITR.NV30482-PA NVITR.NV30520-PA NVITR.NV30613-PA NVITR.NV30614-PA NVITR.NV30692-PA NVITR.NV30735-PA NVITR.NV30752-PA NVITR.NV30758-PA NVITR.NV30801-PA NVITR.NV30805-PA NVITR.NV30806-PA NVITR.NV30818-PA NVITR.NV30845-PA NVITR.NV30849-PA NVITR.NV30888-PA NVITR.NV30992-PA NVITR.NV31010-PA NVITR.NV31016-PA NVITR.NV31033-PA NVITR.NV31037-PA NVITR.NV31061-PA NVITR.NV31064-PA NVITR.NV31066-PA NVITR.NV31143-PA NVITR.NV31144-PA NVITR.NV31188-PA NVITR.NV31213-PA NVITR.NV31287-PA NVITR.NV31288-PA NVITR.NV31289-PA NVITR.NV31335-PA NVITR.NV31352-PA NVITR.NV31362-PA NVITR.NV31421-PA NVITR.NV31445-PA NVITR.NV31450-PA NVITR.NV31466-PA NVITR.NV31491-PA NVITR.NV31520-PA NVITR.NV31662-PA NVITR.NV31671-PA NVITR.NV31672-PA NVITR.NV31677-PA NVITR.NV31679-PA NVITR.NV31727-PA NVITR.NV31735-PA NVITR.NV31772-PA NVITR.NV31782-PA NVITR.NV31812-PA NVITR.NV31829-PA NVITR.NV31859-PA OBIMA.Ocbimv22013160m.p OBIMA.Ocbimv22013994m.p OBIMA.Ocbimv22014760m.p OBIMA.Ocbimv22015893m.p OBIMA.Ocbimv22017589m.p OBIMA.Ocbimv22019136m.p OBIMA.Ocbimv22020334m.p OBIMA.Ocbimv22023292m.p OBIMA.Ocbimv22023665m.p OBIMA.Ocbimv22025649m.p OBIMA.Ocbimv22026630m.p OBIMA.Ocbimv22030124m.p OBIMA.Ocbimv22032245m.p OBIMA.Ocbimv22032575m.p OBIMA.Ocbimv22032844m.p OBIMA.Ocbimv22034415m.p PCAUD.XP_014661486.1 PCAUD.XP_014661629.1 PCAUD.XP_014661923.1 PCAUD.XP_014662077.1 PCAUD.XP_014662670.1 PCAUD.XP_014662711.1 PCAUD.XP_014662789.1 PCAUD.XP_014662792.1 PCAUD.XP_014662885.1 PCAUD.XP_014662901.1 PCAUD.XP_014662946.1 PCAUD.XP_014663034.1 PCAUD.XP_014663152.1 PCAUD.XP_014663228.1 PCAUD.XP_014663369.1 PCAUD.XP_014663412.1 PCAUD.XP_014663413.1 PCAUD.XP_014663439.1 PCAUD.XP_014663584.1 PCAUD.XP_014663638.1 PCAUD.XP_014663880.1 PCAUD.XP_014664198.1 PCAUD.XP_014664331.1 PCAUD.XP_014665040.1 PCAUD.XP_014665118.1 PCAUD.XP_014665119.1 PCAUD.XP_014665120.1 PCAUD.XP_014665126.1 PCAUD.XP_014665236.1 PCAUD.XP_014665555.1 PCAUD.XP_014665850.1 PCAUD.XP_014665892.1 PCAUD.XP_014666312.1 PCAUD.XP_014666346.1 PCAUD.XP_014666364.1 PCAUD.XP_014666365.1 PCAUD.XP_014666499.1 PCAUD.XP_014666619.1 PCAUD.XP_014667284.1 PCAUD.XP_014667395.1 PCAUD.XP_014667482.1 PCAUD.XP_014667770.1 PCAUD.XP_014667852.1 PCAUD.XP_014667918.1 PCAUD.XP_014668022.1 PCAUD.XP_014668315.1 PCAUD.XP_014668316.1 PCAUD.XP_014668373.1 PCAUD.XP_014668802.1 PCAUD.XP_014668811.1 PCAUD.XP_014668898.1 PCAUD.XP_014668899.1 PCAUD.XP_014668910.1 PCAUD.XP_014668932.1 PCAUD.XP_014668933.1 PCAUD.XP_014669350.1 PCAUD.XP_014669551.1 PCAUD.XP_014669749.1 PCAUD.XP_014669774.1 PCAUD.XP_014670181.1 PCAUD.XP_014670297.1 PCAUD.XP_014670345.1 PCAUD.XP_014670610.1 PCAUD.XP_014670775.1 PCAUD.XP_014670832.1 PCAUD.XP_014671069.1 PCAUD.XP_014671627.1 PCAUD.XP_014672251.1 PCAUD.XP_014672357.1 PCAUD.XP_014672358.1 PCAUD.XP_014672359.1 PCAUD.XP_014672604.1 PCAUD.XP_014673072.1 PCAUD.XP_014673090.1 PCAUD.XP_014673091.1 PCAUD.XP_014673255.1 PCAUD.XP_014673256.1 PCAUD.XP_014673257.1 PCAUD.XP_014673270.1 PCAUD.XP_014673280.1 PCAUD.XP_014673365.1 PCAUD.XP_014673402.1 PCAUD.XP_014673472.1 PCAUD.XP_014673541.1 PCAUD.XP_014673735.1 PCAUD.XP_014673820.1 PCAUD.XP_014673997.1 PCAUD.XP_014673998.1 PCAUD.XP_014673999.1 PCAUD.XP_014674226.1 PCAUD.XP_014674249.1 PCAUD.XP_014674250.1 PCAUD.XP_014674352.1 PCAUD.XP_014674664.1 PCAUD.XP_014674738.1 PCAUD.XP_014674912.1 PCAUD.XP_014675070.1 PCAUD.XP_014675182.1 PCAUD.XP_014675268.1 PCAUD.XP_014675315.1 PCAUD.XP_014675469.1 PCAUD.XP_014675600.1 PCAUD.XP_014675601.1 PCAUD.XP_014675604.1 PCAUD.XP_014675739.1 PCAUD.XP_014675753.1 PCAUD.XP_014675813.1 PCAUD.XP_014675843.1 PCAUD.XP_014676330.1 PCAUD.XP_014676368.1 PCAUD.XP_014676436.1 PCAUD.XP_014676488.1 PCAUD.XP_014676614.1 PCAUD.XP_014676649.1 PCAUD.XP_014676701.1 PCAUD.XP_014676736.1 PCAUD.XP_014676821.1 PCAUD.XP_014676826.1 PCAUD.XP_014677059.1 PCAUD.XP_014677264.1 PCAUD.XP_014677266.1 PCAUD.XP_014677346.1 PCAUD.XP_014677591.1 PCAUD.XP_014677616.1 PCAUD.XP_014677655.1 PCAUD.XP_014677756.1 PCAUD.XP_014677844.1 PCAUD.XP_014677900.1 PCAUD.XP_014677974.1 PCAUD.XP_014677981.1 PCAUD.XP_014677982.1 PCAUD.XP_014678059.1 PCAUD.XP_014678136.1 PCAUD.XP_014678152.1 PCAUD.XP_014678323.1 PCAUD.XP_014678331.1 PCAUD.XP_014678409.1 PCAUD.XP_014678410.1 PCAUD.XP_014678509.1 PCAUD.XP_014678510.1 PCAUD.XP_014678553.1 PCAUD.XP_014678658.1 PCAUD.XP_014678888.1 PCAUD.XP_014678930.1 PCAUD.XP_014679047.1 PCAUD.XP_014679079.1 PCAUD.XP_014679370.1 PCAUD.XP_014679393.1 PCAUD.XP_014679608.1 PCAUD.XP_014679836.1 PCAUD.XP_014679916.1 PCAUD.XP_014680814.1 PCAUD.XP_014680941.1 PCAUD.XP_014681192.1 PCAUD.XP_014681202.1 PCAUD.XP_014681748.1 PCAUD.XP_014681749.1 PCAUD.XP_014681750.1 PCAUD.XP_014681787.1 PCAUD.XP_014681901.1 PCAUD.XP_014682028.1 PHUMA.PHUM531970-PA PHUMA.PHUM531990-PA PMURR.g12663.t1 PMURR.g12849.t1 PMURR.g12943.t1 PMURR.g13103.t1 PMURR.g14051.t1 PMURR.g14750.t1 PMURR.g15507.t1 PMURR.g15537.t1 PMURR.g15548.t1 PMURR.g18360.t1 PMURR.g18491.t1 PMURR.g18846.t1 PMURR.g19114.t1 PMURR.g19156.t1 PMURR.g19382.t1 PMURR.g19429.t1 PMURR.g21086.t1 PMURR.g21116.t1 PMURR.g4556.t1 PMURR.g4557.t1 PMURR.g5227.t1 PMURR.g7886.t1 PMURR.g9993.t1 PPACI.PPA00451 PPACI.PPA00920 PPACI.PPA01318 PPACI.PPA01383 PPACI.PPA01551 PPACI.PPA01799 PPACI.PPA02947 PPACI.PPA03190 PPACI.PPA05296 PPACI.PPA05297 PPACI.PPA05470 PPACI.PPA08981 PPACI.PPA10538 PPACI.PPA10774 PPACI.PPA11416 PPACI.PPA11489 PPACI.PPA12868 PPACI.PPA13349 PPACI.PPA14355 PPACI.PPA14569 PPACI.PPA16884 PPACI.PPA18920 PPACI.PPA21874 PPACI.PPA22142 PPACI.PPA22711 PPACI.PPA22971 PPACI.PPA23071 PPACI.PPA23072 PPACI.PPA24367 PPACI.PPA24600 PPACI.PPA24786 PPACI.PPA25359 PPACI.PPA25455 PPACI.PPA25540 PPACI.PPA26111 PPACI.PPA26112 PPACI.PPA26948 PPACI.PPA28582 PPACI.PPA29967 PPACI.PPA30143 PPACI.PPA30223 PPACI.PPA30280 PPACI.PPA30321 PPACI.PPA30600 PPACI.PPA30821 PPACI.PPA30870 PPACI.PPA30899 PPACI.PPA30960 PPACI.PPA31069 PPACI.PPA31105 PPACI.PPA31161 PPACI.PPA31249 PPACI.PPA31314 PPACI.PPA31367 PPACI.PPA31481 PPACI.PPA31538 PPACI.PPA31566 PPACI.PPA31735 PPACI.PPA31809 PPACI.PPA31847 PPACI.PPA32007 PPACI.PPA32057 PPACI.PPA32166 PPACI.PPA32226 PPACI.PPA32252 PPACI.PPA32413 PPACI.PPA32505 PPACI.PPA32552 PPACI.PPA32616 PPACI.PPA32665 PPACI.PPA32818 PPACI.PPA32843 PPACI.PPA32850 PPACI.PPA32870 PPACI.PPA33061 PPACI.PPA33318 PPACI.PPA33373 PPACI.PPA33442 PXYLO.XP_011548408.1 PXYLO.XP_011549211.1 PXYLO.XP_011549944.1 PXYLO.XP_011551016.1 PXYLO.XP_011551181.1 PXYLO.XP_011552374.1 PXYLO.XP_011552795.1 PXYLO.XP_011553028.1 PXYLO.XP_011553042.1 PXYLO.XP_011553375.1 PXYLO.XP_011553527.1 PXYLO.XP_011554122.1 PXYLO.XP_011554189.1 PXYLO.XP_011555702.1 PXYLO.XP_011555793.1 PXYLO.XP_011556160.1 PXYLO.XP_011556902.1 PXYLO.XP_011557277.1 PXYLO.XP_011557458.1 PXYLO.XP_011559388.1 PXYLO.XP_011560205.1 PXYLO.XP_011560362.1 PXYLO.XP_011560632.1 PXYLO.XP_011560642.1 PXYLO.XP_011560756.1 PXYLO.XP_011561532.1 PXYLO.XP_011562139.1 PXYLO.XP_011562515.1 PXYLO.XP_011563538.1 PXYLO.XP_011563849.1 PXYLO.XP_011565047.1 PXYLO.XP_011566770.1 PXYLO.XP_011567391.1 PXYLO.XP_011568277.1 RVARI.g11497.t1 RVARI.g11498.t1 RVARI.g1393.t1 RVARI.g2068.t1 RVARI.g2112.t1 SINVI.XP_011155927.1 SINVI.XP_011157120.1 SINVI.XP_011157626.1 SINVI.XP_011157751.1 SINVI.XP_011157763.1 SINVI.XP_011159078.1 SINVI.XP_011161701.1 SINVI.XP_011161702.1 SINVI.XP_011162357.1 SINVI.XP_011162359.1 SINVI.XP_011162376.1 SINVI.XP_011162898.1 SINVI.XP_011163878.1 SINVI.XP_011163978.1 SINVI.XP_011164024.1 SINVI.XP_011164563.1 SINVI.XP_011164920.1 SINVI.XP_011165001.1 SINVI.XP_011165440.1 SINVI.XP_011166517.1 SINVI.XP_011166545.1 SINVI.XP_011166664.1 SINVI.XP_011166665.1 SINVI.XP_011167092.1 SINVI.XP_011167515.1 SINVI.XP_011167522.1 SINVI.XP_011167523.1 SINVI.XP_011168775.1 SINVI.XP_011168824.1 SINVI.XP_011168825.1 SINVI.XP_011168880.1 SINVI.XP_011168881.1 SINVI.XP_011169370.1 SINVI.XP_011169371.1 SINVI.XP_011169408.1 SINVI.XP_011169411.1 SINVI.XP_011169531.1 SINVI.XP_011169878.1 SINVI.XP_011169912.1 SINVI.XP_011170193.1 SINVI.XP_011170263.1 SINVI.XP_011170293.1 SINVI.XP_011170304.1 SINVI.XP_011170406.1 SINVI.XP_011170451.1 SINVI.XP_011170640.1 SINVI.XP_011170649.1 SINVI.XP_011170684.1 SINVI.XP_011170685.1 SINVI.XP_011171540.1 SINVI.XP_011171634.1 SINVI.XP_011171732.1 SINVI.XP_011171779.1 SINVI.XP_011171782.1 SINVI.XP_011171803.1 SINVI.XP_011172483.1 SINVI.XP_011172530.1 SINVI.XP_011172532.1 SINVI.XP_011172566.1 SINVI.XP_011172597.1 SINVI.XP_011172599.1 SINVI.XP_011172741.1 SINVI.XP_011172772.1 SINVI.XP_011173003.1 SINVI.XP_011173116.1 SINVI.XP_011173168.1 SINVI.XP_011173186.1 SINVI.XP_011173273.1 SINVI.XP_011173456.1 SINVI.XP_011173717.1 SINVI.XP_011173957.1 SINVI.XP_011173978.1 SINVI.XP_011173991.1 SINVI.XP_011174204.1 SINVI.XP_011174275.1 SINVI.XP_011174331.1 SINVI.XP_011174530.1 SINVI.XP_011174636.1 SINVI.XP_011174660.1 SINVI.XP_011174669.1 SINVI.XP_011174704.1 SINVI.XP_011174726.1 SINVI.XP_011174856.1 SINVI.XP_011175047.1 SINVI.XP_011175062.1 SINVI.XP_011175106.1 SINVI.XP_011175384.1 SMARI.SMAR000006-PA SMARI.SMAR000024-PA SMARI.SMAR000034-PA SMARI.SMAR000048-PA SMARI.SMAR000050-PA SMARI.SMAR000051-PA SMARI.SMAR000098-PA SMARI.SMAR000100-PA SMARI.SMAR000149-PA SMARI.SMAR000157-PA SMARI.SMAR000167-PA SMARI.SMAR000185-PA SMARI.SMAR000194-PA SMARI.SMAR000205-PA SMARI.SMAR000207-PA SMARI.SMAR000245-PA SMARI.SMAR000261-PA SMARI.SMAR000334-PA SMARI.SMAR000346-PA SMARI.SMAR000347-PA SMARI.SMAR000361-PA SMARI.SMAR000365-PA SMARI.SMAR000369-PA SMARI.SMAR000432-PA SMARI.SMAR000485-PA SMARI.SMAR000504-PA SMARI.SMAR000538-PA SMARI.SMAR000714-PA SMARI.SMAR000718-PA SMARI.SMAR000719-PA SMARI.SMAR000743-PA SMARI.SMAR000921-PA SMARI.SMAR000973-PA SMARI.SMAR001074-PA SMARI.SMAR001075-PA SMARI.SMAR001112-PA SMARI.SMAR001158-PA SMARI.SMAR001210-PA SMARI.SMAR001228-PA SMARI.SMAR001229-PA SMARI.SMAR001242-PA SMARI.SMAR001286-PA SMARI.SMAR001301-PA SMARI.SMAR001310-PA SMARI.SMAR001311-PA SMARI.SMAR001387-PA SMARI.SMAR001395-PA SMARI.SMAR001396-PA SMARI.SMAR001397-PA SMARI.SMAR001423-PA SMARI.SMAR001488-PA SMARI.SMAR001489-PA SMARI.SMAR001492-PA SMARI.SMAR001521-PA SMARI.SMAR001611-PA SMARI.SMAR001613-PA SMARI.SMAR001653-PA SMARI.SMAR001675-PA SMARI.SMAR001677-PA SMARI.SMAR001740-PA SMARI.SMAR001765-PA SMARI.SMAR001766-PA SMARI.SMAR001826-PA SMARI.SMAR001841-PA SMARI.SMAR001866-PA SMARI.SMAR001878-PA SMARI.SMAR001879-PA SMARI.SMAR001924-PA SMARI.SMAR001928-PA SMARI.SMAR001929-PA SMARI.SMAR001930-PA SMARI.SMAR001953-PA SMARI.SMAR001964-PA SMARI.SMAR001973-PA SMARI.SMAR001988-PA SMARI.SMAR002011-PA SMARI.SMAR002012-PA SMARI.SMAR002019-PA SMARI.SMAR002030-PA SMARI.SMAR002033-PA SMARI.SMAR002057-PA SMARI.SMAR002102-PA SMARI.SMAR002127-PA SMARI.SMAR002137-PA SMARI.SMAR002138-PA SMARI.SMAR002140-PA SMARI.SMAR002197-PA SMARI.SMAR002254-PA SMARI.SMAR002343-PA SMARI.SMAR002344-PA SMARI.SMAR002353-PA SMARI.SMAR002419-PA SMARI.SMAR002420-PA SMARI.SMAR002435-PA SMARI.SMAR002436-PA SMARI.SMAR002554-PA SMARI.SMAR002601-PA SMARI.SMAR002610-PA SMARI.SMAR002630-PA SMARI.SMAR002665-PA SMARI.SMAR003101-PA SMARI.SMAR003130-PA SMARI.SMAR003139-PA SMARI.SMAR003182-PA SMARI.SMAR003183-PA SMARI.SMAR003194-PA SMARI.SMAR003204-PA SMARI.SMAR003221-PA SMARI.SMAR003250-PA SMARI.SMAR003296-PA SMARI.SMAR003297-PA SMARI.SMAR003446-PA SMARI.SMAR003529-PA SMARI.SMAR003530-PA SMARI.SMAR003600-PA SMARI.SMAR003653-PA SMARI.SMAR003731-PA SMARI.SMAR003762-PA SMARI.SMAR003778-PA SMARI.SMAR003806-PA SMARI.SMAR003811-PA SMARI.SMAR003812-PA SMARI.SMAR003854-PA SMARI.SMAR003892-PA SMARI.SMAR004040-PA SMARI.SMAR004126-PA SMARI.SMAR004263-PA SMARI.SMAR004264-PA SMARI.SMAR004330-PA SMARI.SMAR004545-PA SMARI.SMAR004610-PA SMARI.SMAR004611-PA SMARI.SMAR004700-PA SMARI.SMAR004701-PA SMARI.SMAR004827-PA SMARI.SMAR004922-PA SMARI.SMAR004923-PA SMARI.SMAR004957-PA SMARI.SMAR005584-PA SMARI.SMAR005585-PA SMARI.SMAR005593-PA SMARI.SMAR005680-PA SMARI.SMAR005726-PA SMARI.SMAR005953-PA SMARI.SMAR006314-PA SMARI.SMAR006420-PA SMARI.SMAR006472-PA SMARI.SMAR006518-PA SMARI.SMAR006521-PA SMARI.SMAR006528-PA SMARI.SMAR006533-PA SMARI.SMAR006536-PA SMARI.SMAR006567-PA SMARI.SMAR006574-PA SMARI.SMAR006592-PA SMARI.SMAR006650-PA SMARI.SMAR006735-PA SMARI.SMAR006736-PA SMARI.SMAR006785-PA SMARI.SMAR007128-PA SMARI.SMAR007220-PA SMARI.SMAR007223-PA SMARI.SMAR007259-PA SMARI.SMAR007260-PA SMARI.SMAR007278-PA SMARI.SMAR007279-PA SMARI.SMAR007297-PA SMARI.SMAR007723-PA SMARI.SMAR007724-PA SMARI.SMAR007900-PA SMARI.SMAR009294-PA SMARI.SMAR009381-PA SMARI.SMAR010114-PA SMARI.SMAR010407-PA SMARI.SMAR010489-PA SMARI.SMAR010707-PA SMARI.SMAR011283-PA SMARI.SMAR011285-PA SMARI.SMAR011849-PA SMARI.SMAR011855-PA SMARI.SMAR011857-PA SMARI.SMAR011950-PA SMARI.SMAR011969-PA SMARI.SMAR012582-PA SMARI.SMAR012594-PA SMARI.SMAR012724-PA SMARI.SMAR012740-PA SMARI.SMAR012760-PA SMARI.SMAR012928-PA SMARI.SMAR013303-PA SMARI.SMAR013335-PA SMARI.SMAR013613-PA SMARI.SMAR013714-PA SMARI.SMAR013787-PA SMARI.SMAR013823-PA SMARI.SMAR014041-PA SMARI.SMAR014244-PA SMARI.SMAR014373-PA SMARI.SMAR014486-PA SMARI.SMAR014549-PA SMARI.SMAR014832-PA SMARI.SMAR014919-PA SMARI.SMAR015029-PA SMARI.SMAR015080-PA SMARI.SMAR015340-PA SMARI.SMAR015692-PA TCAST.TC000071-PA TCAST.TC001405-PA TCAST.TC001426-PA TCAST.TC001428-PA TCAST.TC001491-PA TCAST.TC001598-PA TCAST.TC001648-PA TCAST.TC001731-PA TCAST.TC001735-PA TCAST.TC001782-PA TCAST.TC001792-PA TCAST.TC001796-PA TCAST.TC001807-PA TCAST.TC001808-PA TCAST.TC001821-PA TCAST.TC001824-PA TCAST.TC001832-PA TCAST.TC001834-PA TCAST.TC001846-PA TCAST.TC001847-PA TCAST.TC001912-PA TCAST.TC001990-PA TCAST.TC002008-PA TCAST.TC002212-PA TCAST.TC002229-PA TCAST.TC002266-PA TCAST.TC002267-PA TCAST.TC002321-PA TCAST.TC002322-PA TCAST.TC002383-PA TCAST.TC002639-PA TCAST.TC002640-PA TCAST.TC002641-PA TCAST.TC002657-PA TCAST.TC002946-PA TCAST.TC003635-PA TCAST.TC003738-PA TCAST.TC004044-PA TCAST.TC004048-PA TCAST.TC004049-PA TCAST.TC004090-PA TCAST.TC004186-PA TCAST.TC004249-PA TCAST.TC004268-PA TCAST.TC004276-PA TCAST.TC004277-PA TCAST.TC004995-PA TCAST.TC005015-PA TCAST.TC005021-PA TCAST.TC005031-PA TCAST.TC005045-PA TCAST.TC005079-PA TCAST.TC005159-PA TCAST.TC005255-PA TCAST.TC005270-PA TCAST.TC005301-PA TCAST.TC006847-PA TCAST.TC006863-PA TCAST.TC006868-PA TCAST.TC006870-PA TCAST.TC006871-PA TCAST.TC006889-PA TCAST.TC006944-PA TCAST.TC006946-PA TCAST.TC006955-PA TCAST.TC006968-PA TCAST.TC007003-PA TCAST.TC007542-PA TCAST.TC007543-PA TCAST.TC007544-PA TCAST.TC007546-PA TCAST.TC007547-PA TCAST.TC007548-PA TCAST.TC007549-PA TCAST.TC007550-PA TCAST.TC007552-PA TCAST.TC008491-PA TCAST.TC008494-PA TCAST.TC008495-PA TCAST.TC008546-PA TCAST.TC008581-PA TCAST.TC008582-PA TCAST.TC008722-PA TCAST.TC009399-PA TCAST.TC009400-PA TCAST.TC009401-PA TCAST.TC009402-PA TCAST.TC010206-PA TCAST.TC010212-PA TCAST.TC010216-PA TCAST.TC010224-PA TCAST.TC010314-PA TCAST.TC010553-PA TCAST.TC010554-PA TCAST.TC010691-PA TCAST.TC010696-PA TCAST.TC010707-PA TCAST.TC010720-PA TCAST.TC010721-PA TCAST.TC010736-PA TCAST.TC010738-PA TCAST.TC011220-PA TCAST.TC011269-PA TCAST.TC011271-PA TCAST.TC011272-PA TCAST.TC011488-PA TCAST.TC011585-PA TCAST.TC011592-PA TCAST.TC012946-PA TCAST.TC012949-PA TCAST.TC012952-PA TCAST.TC012972-PA TCAST.TC012973-PA TCAST.TC012975-PA TCAST.TC014853-PA TCAST.TC015149-PA TCAST.TC015862-PA TCAST.TC015868-PA TCAST.TC015869-PA TCAST.TC015961-PA TCAST.TC016027-PA TCAST.TC016028-PA TCAST.TC016078-PA TCAST.TC016096-PA TCAST.TC016117-PA TCAST.TC016129-PA TCAST.TC016130-PA TCAST.TC016174-PA TCAST.TC016178-PA TCAST.TC016189-PA TCAST.TC016328-PA TCAST.TC016329-PA TCAST.TC016332-PA TMURI.TMUE_s0001019300 TMURI.TMUE_s0001019400 TMURI.TMUE_s0002021600 TMURI.TMUE_s0003010700 TMURI.TMUE_s0006005200 TMURI.TMUE_s0008004500 TMURI.TMUE_s0008009200 TMURI.TMUE_s0012011850 TMURI.TMUE_s0013001400 TMURI.TMUE_s0021005800 TMURI.TMUE_s0023007400 TMURI.TMUE_s0025008300 TMURI.TMUE_s0026000800 TMURI.TMUE_s0027002100 TMURI.TMUE_s0029003000 TMURI.TMUE_s0031006700 TMURI.TMUE_s0036007000 TMURI.TMUE_s0036007300 TMURI.TMUE_s0039003100 TMURI.TMUE_s0040006800 TMURI.TMUE_s0043000100 TMURI.TMUE_s0049000300 TMURI.TMUE_s0057009200 TMURI.TMUE_s0065003700 TMURI.TMUE_s0067004200 TMURI.TMUE_s0070003000 TMURI.TMUE_s0072000500 TMURI.TMUE_s0078004100 TMURI.TMUE_s0101003300 TMURI.TMUE_s0108000900 TMURI.TMUE_s0108001000 TMURI.TMUE_s0109001100 TMURI.TMUE_s0111000400 TMURI.TMUE_s0114001100 TMURI.TMUE_s0120003200 TMURI.TMUE_s0122001000 TMURI.TMUE_s0128001700 TMURI.TMUE_s0131000200 TMURI.TMUE_s0135000100 TMURI.TMUE_s0141001000 TMURI.TMUE_s0141002300 TMURI.TMUE_s0141003400 TMURI.TMUE_s0142002300 TMURI.TMUE_s0146000200 TMURI.TMUE_s0153000100 TMURI.TMUE_s0172000400 TMURI.TMUE_s0175001600 TMURI.TMUE_s0209000200 TMURI.TMUE_s0219000200 TMURI.TMUE_s0244000500 TMURI.TMUE_s0303000800 TMURI.TMUE_s0321000300 TMURI.TMUE_s0339000200 TMURI.TMUE_s0361000100 TMURI.TMUE_s0393000500 TMURI.TMUE_s0403000100 TMURI.TMUE_s0404000100 TMURI.TMUE_s0404000200 TMURI.TMUE_s0417000100 TMURI.TMUE_s0536000100 TMURI.TMUE_s0604000100 TMURI.TMUE_s0605000100 TMURI.TMUE_s1261000100 TMURI.TMUE_s1474000100 TSPIR.EFV46317 TSPIR.EFV46324 TSPIR.EFV46337 TSPIR.EFV46472 TSPIR.EFV46628 TSPIR.EFV46753 TSPIR.EFV47022 TSPIR.EFV47055 TSPIR.EFV47155 TSPIR.EFV47262 TSPIR.EFV47927 TSPIR.EFV47962 TSPIR.EFV48307 TSPIR.EFV48311 TSPIR.EFV48364 TSPIR.EFV48501 TSPIR.EFV48578 TSPIR.EFV48588 TSPIR.EFV48610 TSPIR.EFV48651 TSPIR.EFV48726 TSPIR.EFV48727 TSPIR.EFV48728 TSPIR.EFV48729 TSPIR.EFV48872 TSPIR.EFV49397 TSPIR.EFV49549 TSPIR.EFV49663 TSPIR.EFV49892 TSPIR.EFV50039 TSPIR.EFV50040 TSPIR.EFV50041 TSPIR.EFV50042 TSPIR.EFV50173 TSPIR.EFV50174 TSPIR.EFV50381 TSPIR.EFV50382 TSPIR.EFV50613 TSPIR.EFV50693 TSPIR.EFV50696 TSPIR.EFV50736 TSPIR.EFV50764 TSPIR.EFV50782 TSPIR.EFV50784 TSPIR.EFV50902 TSPIR.EFV50909 TSPIR.EFV50910 TSPIR.EFV50929 TSPIR.EFV51001 TSPIR.EFV51013 TSPIR.EFV51087 TSPIR.EFV51169 TSPIR.EFV51170 TSPIR.EFV51185 TSPIR.EFV51186 TSPIR.EFV51243 TSPIR.EFV51246 TSPIR.EFV51291 TSPIR.EFV51301 TSPIR.EFV51316 TSPIR.EFV51318 TSPIR.EFV51329 TSPIR.EFV51330 TSPIR.EFV51331 TSPIR.EFV51345 TSPIR.EFV51346 TSPIR.EFV51460 TSPIR.EFV51499 TSPIR.EFV51520 TSPIR.EFV51554 TSPIR.EFV51959 TSPIR.EFV53073 TSPIR.EFV53333 TSPIR.EFV53361 TSPIR.EFV54735 TSPIR.EFV56160 TSPIR.EFV56631 TSPIR.EFV56632 TSPIR.EFV57055 TSPIR.EFV57121 TSPIR.EFV57122 TSPIR.EFV57246 TSPIR.EFV57309 TSPIR.EFV57478 TSPIR.EFV57620 TSPIR.EFV57883 TSPIR.EFV57954 TSPIR.EFV57955 TSPIR.EFV58060 TSPIR.EFV58206 TSPIR.EFV58207 TSPIR.EFV58365 TSPIR.EFV58450 TSPIR.EFV58618 TSPIR.EFV58910 TSPIR.EFV58991 TSPIR.EFV60572 TSPIR.EFV61634 TSPIR.EFV61764 TSPIR.EFV61911 TSPIR.EFV61919 TSPIR.EFV61959 TSPIR.EFV62345 TSPIR.EFV62382 TSPIR.EFV62387 TSPIR.EFV62470 TSPIR.EFV62521 TURTI.tetur01g17054.1 TURTI.tetur02g15465.1 TURTI.tetur03g10237.1 TURTI.tetur03g10367.1 TURTI.tetur04g09679.1 TURTI.tetur05g09555.1 TURTI.tetur06g06833.1 TURTI.tetur06g06933.1 TURTI.tetur06g06963.1 TURTI.tetur06g06973.1 TURTI.tetur08g08472.1 TURTI.tetur09g03700.1 TURTI.tetur09g07570.1 TURTI.tetur102g00020.1 TURTI.tetur112g00020.1 TURTI.tetur12g05026.1 TURTI.tetur13g04926.1 TURTI.tetur13g04946.1 TURTI.tetur158g00020.1 TURTI.tetur17g04302.1 TURTI.tetur18g03915.1 TURTI.tetur18g03925.1 TURTI.tetur19g03552.1 TURTI.tetur21g03453.1 TURTI.tetur23g00660.1 TURTI.tetur30g02539.1 TURTI.tetur32g02367.1 TURTI.tetur33g01731.1 TURTI.tetur35g01686.1 TURTI.tetur39g00831.1 TURTI.tetur40g00412.1 TURTI.tetur48g00140.1 TURTI.tetur61g00050.1 TURTI.tetur74g00040.1 TURTI.tetur81g00020.1
OG0000004: AGAMB.AGAP000290-PA AGAMB.AGAP000315-PA AGAMB.AGAP000571-PA AGAMB.AGAP000572-PA AGAMB.AGAP000573-PA AGAMB.AGAP001190-PA AGAMB.AGAP001198-PA AGAMB.AGAP001199-PA AGAMB.AGAP001241-PA AGAMB.AGAP001244-PA AGAMB.AGAP001245-PA AGAMB.AGAP001246-PA AGAMB.AGAP001247-PA AGAMB.AGAP001248-PA AGAMB.AGAP001249-PA AGAMB.AGAP001250-PA AGAMB.AGAP001251-PA AGAMB.AGAP001252-PA AGAMB.AGAP001395-PA AGAMB.AGAP001433-PA AGAMB.AGAP001648-PA AGAMB.AGAP002270-PA AGAMB.AGAP002422-PA AGAMB.AGAP002432-PA AGAMB.AGAP002543-PA AGAMB.AGAP002784-PA AGAMB.AGAP002811-PA AGAMB.AGAP002813-PA AGAMB.AGAP002815-PA AGAMB.AGAP002842-PA AGAMB.AGAP003057-PA AGAMB.AGAP003245-PA AGAMB.AGAP003246-PA AGAMB.AGAP003247-PA AGAMB.AGAP003248-PA AGAMB.AGAP003249-PA AGAMB.AGAP003250-PA AGAMB.AGAP003251-PA AGAMB.AGAP003252-PA AGAMB.AGAP003626-PA AGAMB.AGAP003627-PA AGAMB.AGAP003686-PA AGAMB.AGAP003748-PA AGAMB.AGAP003807-PA AGAMB.AGAP003971-PA AGAMB.AGAP004148-PA AGAMB.AGAP004317-PA AGAMB.AGAP004318-PA AGAMB.AGAP004552-PA AGAMB.AGAP004566-PA AGAMB.AGAP004567-PA AGAMB.AGAP004568-PA AGAMB.AGAP004569-PA AGAMB.AGAP004570-PA AGAMB.AGAP004571-PA AGAMB.AGAP004639-PA AGAMB.AGAP004644-PA AGAMB.AGAP004719-PA AGAMB.AGAP004740-PA AGAMB.AGAP004741-PA AGAMB.AGAP004770-PA AGAMB.AGAP004855-PA AGAMB.AGAP004858-PA AGAMB.AGAP004900-PA AGAMB.AGAP005065-PA AGAMB.AGAP005194-PA AGAMB.AGAP005195-PA AGAMB.AGAP005196-PA AGAMB.AGAP005310-PA AGAMB.AGAP005591-PA AGAMB.AGAP005592-PA AGAMB.AGAP005593-PA AGAMB.AGAP005598-PA AGAMB.AGAP005625-PA AGAMB.AGAP005642-PA AGAMB.AGAP005663-PA AGAMB.AGAP005664-PA AGAMB.AGAP005665-PA AGAMB.AGAP005669-PA AGAMB.AGAP005670-PA AGAMB.AGAP005671-PA AGAMB.AGAP005686-PA AGAMB.AGAP005687-PA AGAMB.AGAP005688-PA AGAMB.AGAP005689-PA AGAMB.AGAP005690-PA AGAMB.AGAP005691-PA AGAMB.AGAP005702-PA AGAMB.AGAP005703-PA AGAMB.AGAP005704-PA AGAMB.AGAP005705-PA AGAMB.AGAP005706-PA AGAMB.AGAP005707-PA AGAMB.AGAP005708-PA AGAMB.AGAP005709-PA AGAMB.AGAP005791-PA AGAMB.AGAP005792-PA AGAMB.AGAP006087-PA AGAMB.AGAP006120-PA AGAMB.AGAP006385-PA AGAMB.AGAP006416-PA AGAMB.AGAP006485-PA AGAMB.AGAP006486-PA AGAMB.AGAP006487-PA AGAMB.AGAP006539-PA AGAMB.AGAP006672-PA AGAMB.AGAP006673-PA AGAMB.AGAP006674-PA AGAMB.AGAP006675-PA AGAMB.AGAP006676-PA AGAMB.AGAP006677-PA AGAMB.AGAP006707-PA AGAMB.AGAP006709-PA AGAMB.AGAP006710-PA AGAMB.AGAP006711-PA AGAMB.AGAP006869-PA AGAMB.AGAP007141-PA AGAMB.AGAP007142-PA AGAMB.AGAP007165-PA AGAMB.AGAP007251-PA AGAMB.AGAP007252-PA AGAMB.AGAP007262-PA AGAMB.AGAP008183-PA AGAMB.AGAP008276-PA AGAMB.AGAP008277-PA AGAMB.AGAP008290-PA AGAMB.AGAP008291-PA AGAMB.AGAP008292-PA AGAMB.AGAP008293-PA AGAMB.AGAP008294-PA AGAMB.AGAP008295-PA AGAMB.AGAP008296-PA AGAMB.AGAP008403-PA AGAMB.AGAP008649-PA AGAMB.AGAP008835-PA AGAMB.AGAP008861-PA AGAMB.AGAP008891-PA AGAMB.AGAP008995-PA AGAMB.AGAP008996-PA AGAMB.AGAP008997-PA AGAMB.AGAP008998-PA AGAMB.AGAP009000-PA AGAMB.AGAP009008-PA AGAMB.AGAP009121-PA AGAMB.AGAP009122-PA AGAMB.AGAP009211-PA AGAMB.AGAP009214-PA AGAMB.AGAP009215-PA AGAMB.AGAP009216-PA AGAMB.AGAP009217-PA AGAMB.AGAP009218-PA AGAMB.AGAP009219-PA AGAMB.AGAP009220-PA AGAMB.AGAP009249-PA AGAMB.AGAP009263-PA AGAMB.AGAP009273-PA AGAMB.AGAP009828-PA AGAMB.AGAP009844-PA AGAMB.AGAP009849-PA AGAMB.AGAP009966-PA AGAMB.AGAP010015-PA AGAMB.AGAP010240-PA AGAMB.AGAP010243-PA AGAMB.AGAP010546-PA AGAMB.AGAP010614-PA AGAMB.AGAP010615-PA AGAMB.AGAP010617-PA AGAMB.AGAP010618-PA AGAMB.AGAP010619-PA AGAMB.AGAP010620-PA AGAMB.AGAP010659-PA AGAMB.AGAP010661-PA AGAMB.AGAP010663-PA AGAMB.AGAP010798-PA AGAMB.AGAP010833-PA AGAMB.AGAP011040-PA AGAMB.AGAP011325-PA AGAMB.AGAP011427-PA AGAMB.AGAP011429-PA AGAMB.AGAP011477-PA AGAMB.AGAP011590-PA AGAMB.AGAP011608-PA AGAMB.AGAP011719-PA AGAMB.AGAP011790-PB AGAMB.AGAP011917-PA AGAMB.AGAP011918-PA AGAMB.AGAP011919-PA AGAMB.AGAP011920-PA AGAMB.AGAP012020-PA AGAMB.AGAP012022-PA AGAMB.AGAP012034-PA AGAMB.AGAP012037-PA AGAMB.AGAP012315-PA AGAMB.AGAP012328-PA AGAMB.AGAP012470-PA AGAMB.AGAP012472-PA AGAMB.AGAP012473-PA AGAMB.AGAP012492-PA AGAMB.AGAP012502-PA AGAMB.AGAP012504-PA AGAMB.AGAP012566-PA AGAMB.AGAP012614-PA AGAMB.AGAP012670-PA AGAMB.AGAP012671-PA AGAMB.AGAP012692-PA AGAMB.AGAP012736-PA AGAMB.AGAP012778-PA AGAMB.AGAP012827-PA AGAMB.AGAP012842-PA AGAMB.AGAP012843-PA AGAMB.AGAP012946-PA AGAMB.AGAP013089-PA AGAMB.AGAP013117-PA AGAMB.AGAP013184-PA AGAMB.AGAP013221-PA AGAMB.AGAP013254-PA AGAMB.AGAP013442-PB AGAMB.AGAP013487-PA AGAMB.AGAP013716-PA AGAMB.AGAP027981-PA AGAMB.AGAP028010-PA AGAMB.AGAP028031-PA AGAMB.AGAP028075-PA AGAMB.AGAP028136-PA AGAMB.AGAP028179-PA AGAMB.AGAP028218-PA AGAMB.AGAP028641-PA AGAMB.AGAP028704-PA AGAMB.AGAP028705-PA AMELL.GB40136-PA AMELL.GB40137-PA AMELL.GB40138-PA AMELL.GB40572-PA AMELL.GB40926-PA AMELL.GB41093-PA AMELL.GB41097-PA AMELL.GB41178-PA AMELL.GB41399-PA AMELL.GB41407-PA AMELL.GB41408-PA AMELL.GB41409-PA AMELL.GB43369-PA AMELL.GB44149-PA AMELL.GB45336-PA AMELL.GB45565-PA AMELL.GB45700-PA AMELL.GB45701-PA AMELL.GB46726-PA AMELL.GB47402-PA AMELL.GB47933-PA AMELL.GB48079-PA AMELL.GB48080-PA AMELL.GB48081-PA AMELL.GB49440-PA AMELL.GB49441-PA AMELL.GB49552-PA AMELL.GB49946-PA AMELL.GB50013-PA AMELL.GB50026-PA AMELL.GB50027-PA AMELL.GB50028-PA AMELL.GB50164-PA AMELL.GB50314-PA AMELL.GB50482-PA AMELL.GB50586-PA AMELL.GB50648-PA AMELL.GB50650-PA AMELL.GB50761-PA AMELL.GB51631-PA AMELL.GB52186-PA AMELL.GB52706-PA AMELL.GB54517-PA AMELL.GB54762-PA AMELL.GB55007-PA AMELL.GB56027-PA APISU.ACYPI000220-PA APISU.ACYPI000297-PA APISU.ACYPI000392-PA APISU.ACYPI001226-PA APISU.ACYPI001260-PA APISU.ACYPI001573-PA APISU.ACYPI001789-PA APISU.ACYPI001993-PA APISU.ACYPI002755-PA APISU.ACYPI003134-PA APISU.ACYPI003434-PA APISU.ACYPI003520-PA APISU.ACYPI003916-PA APISU.ACYPI004319-PA APISU.ACYPI004531-PA APISU.ACYPI004545-PA APISU.ACYPI004670-PA APISU.ACYPI004792-PA APISU.ACYPI004807-PA APISU.ACYPI005034-PA APISU.ACYPI005049-PA APISU.ACYPI005212-PA APISU.ACYPI005371-PA APISU.ACYPI005625-PA APISU.ACYPI006282-PA APISU.ACYPI006952-PA APISU.ACYPI007244-PA APISU.ACYPI007549-PA APISU.ACYPI007575-PA APISU.ACYPI008261-PA APISU.ACYPI008538-PA APISU.ACYPI008571-PA APISU.ACYPI009036-PA APISU.ACYPI009131-PA APISU.ACYPI060669-PA APISU.ACYPI061525-PA APISU.ACYPI061787-PA APISU.ACYPI065010-PA APISU.ACYPI068505-PA APISU.ACYPI069935-PA APISU.ACYPI071955-PA APISU.ACYPI073835-PA APISU.ACYPI083142-PA APISU.ACYPI083967-PA APISU.ACYPI083990-PA APISU.ACYPI085301-PA APISU.ACYPI085446-PA APISU.ACYPI086221-PA APISU.ACYPI086736-PA APISU.ACYPI086846-PA APISU.ACYPI086877-PA APISU.ACYPI089307-PA APISU.ACYPI26228-PA APISU.ACYPI29337-PA APISU.ACYPI29338-PA APISU.ACYPI29676-PA APISU.ACYPI30920-PA APISU.ACYPI35657-PA APISU.ACYPI37118-PA APISU.ACYPI38795-PA APISU.ACYPI39649-PA APISU.ACYPI41259-PA APISU.ACYPI42532-PA APISU.ACYPI42533-PA APISU.ACYPI42879-PA APISU.ACYPI49140-PA APISU.ACYPI49250-PA APISU.ACYPI49591-PA APISU.ACYPI51536-PA APISU.ACYPI51884-PA APISU.ACYPI52455-PA APISU.ACYPI54519-PA ASUUM2.GS_05170 ASUUM2.GS_08158 ASUUM2.GS_08963 ASUUM2.GS_13885 ASUUM2.GS_14373 ASUUM2.GS_15275 ASUUM2.GS_19903 ASUUM2.GS_19950 ASUUM2.GS_19975 ASUUM2.GS_21207 ASUUM2.GS_21663 BMALA.Bm10893 BMALA.Bm4862 BMALA.Bm7495a BMALA.Bm9036 BXYLO.BXY_0007900.1 BXYLO.BXY_0765900.1 BXYLO.BXY_0898200.1 BXYLO.BXY_0906500.1 CELEG.C07G1.1 CELEG.C43G2.5a CELEG.F15B9.5a CELEG.F25E5.7 CELEG.K07B1.1 CELEG.ZC581.6 CELEG.ZK546.15 CLECT.CLEC001176-PA CLECT.CLEC001456-PA CLECT.CLEC001505-PA CLECT.CLEC001617-PA CLECT.CLEC001618-PA CLECT.CLEC002263-PA CLECT.CLEC002290-PA CLECT.CLEC002416-PA CLECT.CLEC002417-PA CLECT.CLEC002665-PA CLECT.CLEC002706-PA CLECT.CLEC003084-PA CLECT.CLEC003213-PA CLECT.CLEC003793-PA CLECT.CLEC003799-PA CLECT.CLEC004050-PA CLECT.CLEC004051-PA CLECT.CLEC004151-PA CLECT.CLEC004155-PA CLECT.CLEC004702-PA CLECT.CLEC005844-PA CLECT.CLEC005845-PA CLECT.CLEC006847-PA CLECT.CLEC007035-PA CLECT.CLEC007679-PA CLECT.CLEC007736-PA CLECT.CLEC008041-PA CLECT.CLEC008043-PA CLECT.CLEC008044-PA CLECT.CLEC008046-PA CLECT.CLEC008047-PA CLECT.CLEC008048-PA CLECT.CLEC008052-PA CLECT.CLEC008053-PA CLECT.CLEC008054-PA CLECT.CLEC008056-PA CLECT.CLEC008182-PA CLECT.CLEC009009-PA CLECT.CLEC009839-PA CLECT.CLEC009976-PA CLECT.CLEC009982-PA CLECT.CLEC009983-PA CLECT.CLEC010648-PA CLECT.CLEC010961-PA CLECT.CLEC010998-PA CLECT.CLEC011273-PA CLECT.CLEC011586-PA CLECT.CLEC011979-PA CLECT.CLEC012005-PA CLECT.CLEC012179-PA CLECT.CLEC012343-PA CLECT.CLEC012344-PA CTELE.CapteP100451 CTELE.CapteP103892 CTELE.CapteP104129 CTELE.CapteP104173 CTELE.CapteP105849 CTELE.CapteP113671 CTELE.CapteP117310 CTELE.CapteP117696 CTELE.CapteP119007 CTELE.CapteP121428 CTELE.CapteP127358 CTELE.CapteP131401 CTELE.CapteP147240 CTELE.CapteP151454 CTELE.CapteP153798 CTELE.CapteP153991 CTELE.CapteP155647 CTELE.CapteP159950 CTELE.CapteP160020 CTELE.CapteP172265 CTELE.CapteP18116 CTELE.CapteP188642 CTELE.CapteP190556 CTELE.CapteP194189 CTELE.CapteP19592 CTELE.CapteP197625 CTELE.CapteP199726 CTELE.CapteP202018 CTELE.CapteP210211 CTELE.CapteP21170 CTELE.CapteP213986 CTELE.CapteP220869 CTELE.CapteP221460 CTELE.CapteP224827 CTELE.CapteP225851 CTELE.CapteP226412 CTELE.CapteP226718 CTELE.CapteP226719 CTELE.CapteP226720 CTELE.CapteP94302 DMELA.FBpp0070158 DMELA.FBpp0070247 DMELA.FBpp0070268 DMELA.FBpp0070282 DMELA.FBpp0070826 DMELA.FBpp0070827 DMELA.FBpp0070828 DMELA.FBpp0071174 DMELA.FBpp0071322 DMELA.FBpp0071612 DMELA.FBpp0071614 DMELA.FBpp0071636 DMELA.FBpp0071657 DMELA.FBpp0071658 DMELA.FBpp0071815 DMELA.FBpp0071898 DMELA.FBpp0071899 DMELA.FBpp0072264 DMELA.FBpp0072287 DMELA.FBpp0072964 DMELA.FBpp0072965 DMELA.FBpp0072966 DMELA.FBpp0072967 DMELA.FBpp0073070 DMELA.FBpp0073071 DMELA.FBpp0073087 DMELA.FBpp0073116 DMELA.FBpp0073978 DMELA.FBpp0074095 DMELA.FBpp0074135 DMELA.FBpp0074136 DMELA.FBpp0074137 DMELA.FBpp0074138 DMELA.FBpp0074400 DMELA.FBpp0074713 DMELA.FBpp0074838 DMELA.FBpp0074946 DMELA.FBpp0074969 DMELA.FBpp0075456 DMELA.FBpp0075737 DMELA.FBpp0076159 DMELA.FBpp0076538 DMELA.FBpp0076539 DMELA.FBpp0076540 DMELA.FBpp0076747 DMELA.FBpp0076749 DMELA.FBpp0076752 DMELA.FBpp0076772 DMELA.FBpp0076774 DMELA.FBpp0076776 DMELA.FBpp0076886 DMELA.FBpp0076963 DMELA.FBpp0076964 DMELA.FBpp0077068 DMELA.FBpp0077252 DMELA.FBpp0077373 DMELA.FBpp0077433 DMELA.FBpp0077436 DMELA.FBpp0077479 DMELA.FBpp0077481 DMELA.FBpp0077482 DMELA.FBpp0077483 DMELA.FBpp0077526 DMELA.FBpp0077712 DMELA.FBpp0077757 DMELA.FBpp0077758 DMELA.FBpp0077990 DMELA.FBpp0077991 DMELA.FBpp0079916 DMELA.FBpp0080214 DMELA.FBpp0080249 DMELA.FBpp0080250 DMELA.FBpp0080715 DMELA.FBpp0080908 DMELA.FBpp0081237 DMELA.FBpp0081535 DMELA.FBpp0081536 DMELA.FBpp0082032 DMELA.FBpp0082083 DMELA.FBpp0082090 DMELA.FBpp0082173 DMELA.FBpp0082184 DMELA.FBpp0082218 DMELA.FBpp0082363 DMELA.FBpp0082425 DMELA.FBpp0082539 DMELA.FBpp0082704 DMELA.FBpp0082777 DMELA.FBpp0082843 DMELA.FBpp0082845 DMELA.FBpp0082846 DMELA.FBpp0082847 DMELA.FBpp0082858 DMELA.FBpp0082859 DMELA.FBpp0083021 DMELA.FBpp0083832 DMELA.FBpp0084482 DMELA.FBpp0084484 DMELA.FBpp0084629 DMELA.FBpp0084730 DMELA.FBpp0084731 DMELA.FBpp0084732 DMELA.FBpp0084897 DMELA.FBpp0085000 DMELA.FBpp0085001 DMELA.FBpp0086075 DMELA.FBpp0086233 DMELA.FBpp0086312 DMELA.FBpp0086415 DMELA.FBpp0086417 DMELA.FBpp0086420 DMELA.FBpp0086427 DMELA.FBpp0086785 DMELA.FBpp0087222 DMELA.FBpp0087223 DMELA.FBpp0087224 DMELA.FBpp0087225 DMELA.FBpp0087226 DMELA.FBpp0087254 DMELA.FBpp0087255 DMELA.FBpp0087256 DMELA.FBpp0087257 DMELA.FBpp0087258 DMELA.FBpp0087259 DMELA.FBpp0087260 DMELA.FBpp0087551 DMELA.FBpp0087746 DMELA.FBpp0087747 DMELA.FBpp0088629 DMELA.FBpp0088798 DMELA.FBpp0099838 DMELA.FBpp0099932 DMELA.FBpp0099998 DMELA.FBpp0100028 DMELA.FBpp0100103 DMELA.FBpp0100145 DMELA.FBpp0110070 DMELA.FBpp0110170 DMELA.FBpp0111472 DMELA.FBpp0111676 DMELA.FBpp0111913 DMELA.FBpp0112080 DMELA.FBpp0112279 DMELA.FBpp0112312 DMELA.FBpp0112313 DMELA.FBpp0271804 DMELA.FBpp0271893 DMELA.FBpp0288561 DMELA.FBpp0288806 DMELA.FBpp0289337 DMELA.FBpp0289348 DMELA.FBpp0289579 DMELA.FBpp0289610 DMELA.FBpp0289679 DMELA.FBpp0290124 DMELA.FBpp0290172 DMELA.FBpp0290173 DMELA.FBpp0290270 DMELA.FBpp0290411 DMELA.FBpp0290431 DMELA.FBpp0290879 DMELA.FBpp0290909 DMELA.FBpp0291260 DMELA.FBpp0291517 DMELA.FBpp0291522 DMELA.FBpp0291554 DMELA.FBpp0291690 DMELA.FBpp0291994 DMELA.FBpp0292043 DMELA.FBpp0292249 DMELA.FBpp0292250 DMELA.FBpp0292474 DMELA.FBpp0293336 DMELA.FBpp0293603 DMELA.FBpp0293648 DMELA.FBpp0294007 DMELA.FBpp0297782 DMELA.FBpp0297783 DMELA.FBpp0300809 DMELA.FBpp0300968 DMELA.FBpp0301124 DMELA.FBpp0301202 DMELA.FBpp0304273 DMELA.FBpp0305252 DMELA.FBpp0305481 DMELA.FBpp0306130 DMELA.FBpp0306131 DMELA.FBpp0307158 DMELA.FBpp0307430 DMELA.FBpp0308511 DMELA.FBpp0308966 DMELA.FBpp0309700 DMELA.FBpp0311236 DMELA.FBpp0311467 DMELA.FBpp0311711 DMELA.FBpp0401490 DPOND.ENN70190 DPOND.ENN70286 DPOND.ENN70319 DPOND.ENN70320 DPOND.ENN70321 DPOND.ENN70352 DPOND.ENN70640 DPOND.ENN70641 DPOND.ENN70642 DPOND.ENN70643 DPOND.ENN70645 DPOND.ENN70767 DPOND.ENN70806 DPOND.ENN70807 DPOND.ENN71231 DPOND.ENN71261 DPOND.ENN71467 DPOND.ENN71663 DPOND.ENN72131 DPOND.ENN72611 DPOND.ENN73030 DPOND.ENN73472 DPOND.ENN73892 DPOND.ENN73970 DPOND.ENN74002 DPOND.ENN74003 DPOND.ENN74004 DPOND.ENN74098 DPOND.ENN74132 DPOND.ENN74239 DPOND.ENN75592 DPOND.ENN75734 DPOND.ENN76802 DPOND.ENN76822 DPOND.ENN76947 DPOND.ENN76994 DPOND.ENN77047 DPOND.ENN77546 DPOND.ENN77643 DPOND.ENN78214 DPOND.ENN78410 DPOND.ENN78547 DPOND.ENN78548 DPOND.ENN79638 DPOND.ENN80166 DPOND.ENN80784 DPOND.ENN80799 DPOND.ENN80859 DPOND.ENN81152 DPOND.ENN81282 DPOND.ENN81686 DPOND.ENN82062 DPOND.ENN82138 DPOND.ENN82139 DPOND.ENN82140 DPOND.ENN82177 DPOND.ENN82308 DPOND.ENN82333 DPOND.ENN82363 DPOND.ENN83183 DPOND.ENN83184 DPOND.ENN83297 DPOND.ENN83298 DPOND.ENN83418 DPOND.ENN83419 DPOND.ENN83614 DPULE.EFX60671 DPULE.EFX60749 DPULE.EFX61044 DPULE.EFX61637 DPULE.EFX61862 DPULE.EFX61989 DPULE.EFX62227 DPULE.EFX62295 DPULE.EFX62379 DPULE.EFX63048 DPULE.EFX63174 DPULE.EFX63460 DPULE.EFX63657 DPULE.EFX63821 DPULE.EFX64995 DPULE.EFX65055 DPULE.EFX65697 DPULE.EFX66220 DPULE.EFX66541 DPULE.EFX66542 DPULE.EFX66543 DPULE.EFX66544 DPULE.EFX66545 DPULE.EFX66676 DPULE.EFX66677 DPULE.EFX66723 DPULE.EFX66765 DPULE.EFX66983 DPULE.EFX67763 DPULE.EFX67832 DPULE.EFX67940 DPULE.EFX68510 DPULE.EFX69107 DPULE.EFX69999 DPULE.EFX70289 DPULE.EFX70866 DPULE.EFX71073 DPULE.EFX71078 DPULE.EFX71079 DPULE.EFX71080 DPULE.EFX71081 DPULE.EFX71082 DPULE.EFX71176 DPULE.EFX71489 DPULE.EFX71608 DPULE.EFX71696 DPULE.EFX71704 DPULE.EFX71777 DPULE.EFX71778 DPULE.EFX71934 DPULE.EFX72217 DPULE.EFX72363 DPULE.EFX72708 DPULE.EFX72954 DPULE.EFX72985 DPULE.EFX73010 DPULE.EFX73011 DPULE.EFX73012 DPULE.EFX73741 DPULE.EFX74036 DPULE.EFX74253 DPULE.EFX74292 DPULE.EFX74419 DPULE.EFX74700 DPULE.EFX74737 DPULE.EFX74738 DPULE.EFX74803 DPULE.EFX74820 DPULE.EFX74821 DPULE.EFX74965 DPULE.EFX75427 DPULE.EFX75509 DPULE.EFX75564 DPULE.EFX75602 DPULE.EFX75603 DPULE.EFX75604 DPULE.EFX75606 DPULE.EFX75607 DPULE.EFX75692 DPULE.EFX75991 DPULE.EFX76248 DPULE.EFX77129 DPULE.EFX77131 DPULE.EFX77150 DPULE.EFX77151 DPULE.EFX77152 DPULE.EFX77153 DPULE.EFX77154 DPULE.EFX77157 DPULE.EFX77159 DPULE.EFX77160 DPULE.EFX77161 DPULE.EFX77162 DPULE.EFX77790 DPULE.EFX77880 DPULE.EFX77980 DPULE.EFX78081 DPULE.EFX78102 DPULE.EFX78155 DPULE.EFX78169 DPULE.EFX78170 DPULE.EFX78171 DPULE.EFX78206 DPULE.EFX78207 DPULE.EFX78208 DPULE.EFX78209 DPULE.EFX78210 DPULE.EFX78221 DPULE.EFX78243 DPULE.EFX78247 DPULE.EFX78281 DPULE.EFX78311 DPULE.EFX78385 DPULE.EFX78386 DPULE.EFX78392 DPULE.EFX78393 DPULE.EFX78394 DPULE.EFX78395 DPULE.EFX78607 DPULE.EFX78957 DPULE.EFX79537 DPULE.EFX79589 DPULE.EFX79597 DPULE.EFX79598 DPULE.EFX79600 DPULE.EFX79601 DPULE.EFX79602 DPULE.EFX79603 DPULE.EFX79604 DPULE.EFX79655 DPULE.EFX79656 DPULE.EFX79657 DPULE.EFX79659 DPULE.EFX79660 DPULE.EFX79661 DPULE.EFX79662 DPULE.EFX79663 DPULE.EFX79664 DPULE.EFX79665 DPULE.EFX79667 DPULE.EFX79670 DPULE.EFX79747 DPULE.EFX79916 DPULE.EFX80380 DPULE.EFX80460 DPULE.EFX80461 DPULE.EFX80463 DPULE.EFX80465 DPULE.EFX80467 DPULE.EFX80875 DPULE.EFX80907 DPULE.EFX80959 DPULE.EFX80960 DPULE.EFX81483 DPULE.EFX81484 DPULE.EFX81485 DPULE.EFX81486 DPULE.EFX81487 DPULE.EFX81488 DPULE.EFX81611 DPULE.EFX81794 DPULE.EFX82117 DPULE.EFX82118 DPULE.EFX82212 DPULE.EFX82218 DPULE.EFX82221 DPULE.EFX82222 DPULE.EFX82246 DPULE.EFX82247 DPULE.EFX82261 DPULE.EFX82262 DPULE.EFX82263 DPULE.EFX82264 DPULE.EFX82265 DPULE.EFX82317 DPULE.EFX82341 DPULE.EFX82342 DPULE.EFX82344 DPULE.EFX82345 DPULE.EFX82507 DPULE.EFX82627 DPULE.EFX82690 DPULE.EFX82746 DPULE.EFX82822 DPULE.EFX82888 DPULE.EFX83049 DPULE.EFX83050 DPULE.EFX83051 DPULE.EFX83438 DPULE.EFX83646 DPULE.EFX84708 DPULE.EFX84710 DPULE.EFX84712 DPULE.EFX84837 DPULE.EFX86568 DPULE.EFX87124 DPULE.EFX87128 DPULE.EFX87132 DPULE.EFX87134 DPULE.EFX87135 DPULE.EFX87137 DPULE.EFX87138 DPULE.EFX87139 DPULE.EFX87140 DPULE.EFX87141 DPULE.EFX87190 DPULE.EFX87193 DPULE.EFX87196 DPULE.EFX87906 DPULE.EFX88177 DPULE.EFX88178 DPULE.EFX88250 DPULE.EFX89389 HDUJA.bHd10235.1 HDUJA.bHd10905.1 HDUJA.bHd11330.1 HDUJA.bHd11331.1 HDUJA.bHd11351.1 HDUJA.bHd11664.1 HDUJA.bHd11666.1 HDUJA.bHd11667.1 HDUJA.bHd11948.1 HDUJA.bHd12125.1 HDUJA.bHd12453.1 HDUJA.bHd12651.1 HDUJA.bHd12652.1 HDUJA.bHd12654.1 HDUJA.bHd12655.1 HDUJA.bHd12656.1 HDUJA.bHd12658.1 HDUJA.bHd12661.1 HDUJA.bHd12663.1 HDUJA.bHd13607.1 HDUJA.bHd13608.1 HDUJA.bHd01366.1 HDUJA.bHd01368.1 HDUJA.bHd01369.1 HDUJA.bHd14154.1 HDUJA.bHd14251.1 HDUJA.bHd14310.1 HDUJA.bHd14415.1 HDUJA.bHd14564.1 HDUJA.bHd14576.1 HDUJA.bHd15441.1 HDUJA.bHd15704.1 HDUJA.bHd15753.1 HDUJA.bHd16302.1 HDUJA.bHd16303.1 HDUJA.bHd16304.1 HDUJA.bHd16369.1 HDUJA.bHd00017.1 HDUJA.bHd01708.1 HDUJA.bHd17270.1 HDUJA.bHd17271.1 HDUJA.bHd17343.1 HDUJA.bHd17469.1 HDUJA.bHd18162.1 HDUJA.bHd01823.1 HDUJA.bHd01882.1 HDUJA.bHd01891.1 HDUJA.bHd01902.1 HDUJA.bHd01903.1 HDUJA.bHd01904.1 HDUJA.bHd19063.1 HDUJA.bHd19326.1 HDUJA.bHd19527.1 HDUJA.bHd19607.1 HDUJA.bHd19608.1 HDUJA.bHd02220.1 HDUJA.bHd03580.1 HDUJA.bHd03979.1 HDUJA.bHd04039.1 HDUJA.bHd04181.1 HDUJA.bHd00042.1 HDUJA.bHd04318.1 HDUJA.bHd04652.1 HDUJA.bHd04655.1 HDUJA.bHd04657.1 HDUJA.bHd04658.1 HDUJA.bHd04659.1 HDUJA.bHd04660.1 HDUJA.bHd04661.1 HDUJA.bHd04662.1 HDUJA.bHd04667.1 HDUJA.bHd04668.1 HDUJA.bHd04669.1 HDUJA.bHd04675.1 HDUJA.bHd04676.1 HDUJA.bHd04680.1 HDUJA.bHd04682.1 HDUJA.bHd04687.1 HDUJA.bHd04688.1 HDUJA.bHd04964.1 HDUJA.bHd05042.1 HDUJA.bHd05130.1 HDUJA.bHd05293.1 HDUJA.bHd05295.1 HDUJA.bHd05906.1 HDUJA.bHd05911.1 HDUJA.bHd00595.1 HDUJA.bHd06102.1 HDUJA.bHd06171.1 HDUJA.bHd00624.1 HDUJA.bHd00680.1 HDUJA.bHd06859.1 HDUJA.bHd08430.1 HDUJA.bHd09647.1 HDUJA.bHd09739.1 HDUJA.bHd09956.1 HDUJA.bHd09957.1 HDUJA.bHd09960.1 HDUJA.bHd09961.1 HDUJA.bHd09962.1 HDUJA.bHd09968.1 HDUJA.bHd09969.1 HDUJA.bHd09973.1 ISCAP.ISCW000246-PA ISCAP.ISCW000247-PA ISCAP.ISCW000320-PA ISCAP.ISCW000357-PA ISCAP.ISCW000361-PA ISCAP.ISCW000362-PA ISCAP.ISCW000363-PA ISCAP.ISCW000365-PA ISCAP.ISCW000366-PA ISCAP.ISCW001119-PA ISCAP.ISCW001310-PA ISCAP.ISCW001322-PA ISCAP.ISCW001619-PA ISCAP.ISCW001620-PA ISCAP.ISCW002091-PA ISCAP.ISCW002092-PA ISCAP.ISCW002093-PA ISCAP.ISCW002148-PA ISCAP.ISCW002331-PA ISCAP.ISCW002489-PA ISCAP.ISCW002674-PA ISCAP.ISCW002675-PA ISCAP.ISCW002695-PA ISCAP.ISCW002697-PA ISCAP.ISCW002979-PA ISCAP.ISCW002998-PA ISCAP.ISCW002999-PA ISCAP.ISCW003370-PA ISCAP.ISCW003778-PA ISCAP.ISCW003779-PA ISCAP.ISCW004275-PA ISCAP.ISCW004276-PA ISCAP.ISCW004277-PA ISCAP.ISCW004278-PA ISCAP.ISCW004279-PA ISCAP.ISCW004280-PA ISCAP.ISCW004281-PA ISCAP.ISCW004734-PA ISCAP.ISCW004764-PA ISCAP.ISCW004835-PA ISCAP.ISCW005470-PA ISCAP.ISCW005538-PA ISCAP.ISCW005549-PA ISCAP.ISCW005856-PA ISCAP.ISCW006069-PA ISCAP.ISCW006082-PA ISCAP.ISCW006132-PA ISCAP.ISCW006166-PA ISCAP.ISCW006432-PA ISCAP.ISCW006486-PA ISCAP.ISCW006626-PA ISCAP.ISCW006636-PA ISCAP.ISCW006637-PA ISCAP.ISCW006760-PA ISCAP.ISCW006838-PA ISCAP.ISCW007529-PA ISCAP.ISCW007715-PA ISCAP.ISCW007764-PA ISCAP.ISCW007768-PA ISCAP.ISCW008615-PA ISCAP.ISCW008899-PA ISCAP.ISCW009051-PA ISCAP.ISCW009166-PA ISCAP.ISCW010211-PA ISCAP.ISCW010562-PA ISCAP.ISCW010661-PA ISCAP.ISCW010999-PA ISCAP.ISCW011174-PA ISCAP.ISCW011206-PA ISCAP.ISCW011363-PA ISCAP.ISCW011961-PA ISCAP.ISCW011978-PA ISCAP.ISCW012149-PA ISCAP.ISCW012429-PA ISCAP.ISCW012459-PA ISCAP.ISCW012701-PA ISCAP.ISCW012715-PA ISCAP.ISCW012738-PA ISCAP.ISCW012782-PA ISCAP.ISCW012854-PA ISCAP.ISCW013012-PA ISCAP.ISCW013013-PA ISCAP.ISCW013112-PA ISCAP.ISCW013113-PA ISCAP.ISCW014005-PA ISCAP.ISCW014551-PA ISCAP.ISCW014680-PA ISCAP.ISCW014841-PA ISCAP.ISCW014898-PA ISCAP.ISCW015060-PA ISCAP.ISCW015066-PA ISCAP.ISCW015172-PA ISCAP.ISCW015186-PA ISCAP.ISCW015255-PA ISCAP.ISCW015350-PA ISCAP.ISCW015718-PA ISCAP.ISCW015778-PA ISCAP.ISCW016466-PA ISCAP.ISCW016684-PA ISCAP.ISCW016883-PA ISCAP.ISCW016885-PA ISCAP.ISCW016981-PA ISCAP.ISCW016985-PA ISCAP.ISCW017114-PA ISCAP.ISCW017115-PA ISCAP.ISCW017406-PA ISCAP.ISCW017499-PA ISCAP.ISCW018539-PA ISCAP.ISCW018541-PA ISCAP.ISCW021255-PA ISCAP.ISCW021816-PA ISCAP.ISCW021892-PA ISCAP.ISCW021893-PA ISCAP.ISCW022536-PA ISCAP.ISCW023349-PA ISCAP.ISCW023640-PA ISCAP.ISCW023799-PA ISCAP.ISCW023822-PA ISCAP.ISCW024112-PA ISCAP.ISCW024123-PA ISCAP.ISCW024505-PA MHAPL.MhA1_Contig1051.frz3.gene20 MHAPL.MhA1_Contig1562.frz3.gene5 MHAPL.MhA1_Contig1679.frz3.gene2 MHAPL.MhA1_Contig1679.frz3.gene4 MHAPL.MhA1_Contig2064.frz3.fgene1 MHAPL.MhA1_Contig2064.frz3.gene4 MHAPL.MhA1_Contig2098.frz3.gene7 MHAPL.MhA1_Contig520.frz3.gene11 MHAPL.MhA1_Contig96.frz3.gene29 MHAPL.MhA1_Contig96.frz3.gene9 NVITR.NV10369-PA NVITR.NV10370-PA NVITR.NV10371-PA NVITR.NV10372-PA NVITR.NV10373-PA NVITR.NV10652-PA NVITR.NV10659-PA NVITR.NV10675-PA NVITR.NV10705-PA NVITR.NV10938-PA NVITR.NV11129-PA NVITR.NV11320-PA NVITR.NV11711-PA NVITR.NV11712-PA NVITR.NV11713-PA NVITR.NV11723-PA NVITR.NV11724-PA NVITR.NV11725-PA NVITR.NV11726-PA NVITR.NV11727-PA NVITR.NV12114-PA NVITR.NV12293-PA NVITR.NV12295-PA NVITR.NV12424-PA NVITR.NV12525-PA NVITR.NV12526-PA NVITR.NV12907-PA NVITR.NV12908-PA NVITR.NV12909-PA NVITR.NV12910-PA NVITR.NV12911-PA NVITR.NV13050-PA NVITR.NV13145-PA NVITR.NV13290-PA NVITR.NV13291-PA NVITR.NV13292-PA NVITR.NV13366-PA NVITR.NV13727-PA NVITR.NV13845-PA NVITR.NV14021-PA NVITR.NV14053-PA NVITR.NV14057-PA NVITR.NV14058-PA NVITR.NV14059-PA NVITR.NV14092-PA NVITR.NV14407-PA NVITR.NV14519-PA NVITR.NV14520-PA NVITR.NV14588-PA NVITR.NV14666-PA NVITR.NV14680-PA NVITR.NV14707-PA NVITR.NV14767-PA NVITR.NV14768-PA NVITR.NV14769-PA NVITR.NV14770-PA NVITR.NV14771-PA NVITR.NV14772-PA NVITR.NV14773-PA NVITR.NV14774-PA NVITR.NV14775-PA NVITR.NV14776-PA NVITR.NV14777-PA NVITR.NV14778-PA NVITR.NV14808-PA NVITR.NV14809-PA NVITR.NV14885-PA NVITR.NV14886-PA NVITR.NV14900-PA NVITR.NV14937-PA NVITR.NV14938-PA NVITR.NV14939-PA NVITR.NV14959-PA NVITR.NV15079-PA NVITR.NV15258-PA NVITR.NV15259-PA NVITR.NV15326-PA NVITR.NV15327-PA NVITR.NV15330-PA NVITR.NV15334-PA NVITR.NV15335-PA NVITR.NV15393-PA NVITR.NV15476-PA NVITR.NV15477-PA NVITR.NV15478-PA NVITR.NV15729-PA NVITR.NV16038-PA NVITR.NV16219-PA NVITR.NV16296-PA NVITR.NV16298-PA NVITR.NV16299-PA NVITR.NV16300-PA NVITR.NV16301-PA NVITR.NV16325-PA NVITR.NV16458-PA NVITR.NV16636-PA NVITR.NV16694-PA NVITR.NV16789-PA NVITR.NV16969-PA NVITR.NV17056-PA NVITR.NV17066-PA NVITR.NV17067-PA NVITR.NV17537-PA NVITR.NV17538-PA NVITR.NV17677-PA NVITR.NV17678-PA NVITR.NV17697-PA NVITR.NV17730-PA NVITR.NV17946-PA NVITR.NV17947-PA NVITR.NV17948-PA NVITR.NV17949-PA NVITR.NV17950-PA NVITR.NV18026-PA NVITR.NV18027-PA NVITR.NV18028-PA NVITR.NV18029-PA NVITR.NV18030-PA NVITR.NV18031-PA NVITR.NV18032-PA NVITR.NV18033-PA NVITR.NV18035-PA NVITR.NV18037-PA NVITR.NV18190-PA NVITR.NV18381-PA NVITR.NV18382-PA NVITR.NV18383-PA NVITR.NV18589-PA NVITR.NV18624-PA NVITR.NV18842-PA NVITR.NV20622-PA NVITR.NV20642-PA NVITR.NV21701-PA NVITR.NV22024-PA NVITR.NV22025-PA NVITR.NV22258-PA NVITR.NV22636-PA NVITR.NV22639-PA NVITR.NV22640-PA NVITR.NV22771-PA NVITR.NV22804-PA NVITR.NV22829-PA NVITR.NV22830-PA NVITR.NV22833-PA NVITR.NV22917-PA NVITR.NV23797-PA NVITR.NV23799-PA NVITR.NV23800-PA NVITR.NV23801-PA NVITR.NV24470-PA NVITR.NV25382-PA NVITR.NV25435-PA NVITR.NV25651-PA NVITR.NV25652-PA NVITR.NV25820-PA OBIMA.Ocbimv22000102m.p OBIMA.Ocbimv22000103m.p OBIMA.Ocbimv22000607m.p OBIMA.Ocbimv22000620m.p OBIMA.Ocbimv22001223m.p OBIMA.Ocbimv22001798m.p OBIMA.Ocbimv22001799m.p OBIMA.Ocbimv22002833m.p OBIMA.Ocbimv22002835m.p OBIMA.Ocbimv22002836m.p OBIMA.Ocbimv22002956m.p OBIMA.Ocbimv22005426m.p OBIMA.Ocbimv22006037m.p OBIMA.Ocbimv22006107m.p OBIMA.Ocbimv22006108m.p OBIMA.Ocbimv22006109m.p OBIMA.Ocbimv22007908m.p OBIMA.Ocbimv22008544m.p OBIMA.Ocbimv22008591m.p OBIMA.Ocbimv22008769m.p OBIMA.Ocbimv22009063m.p OBIMA.Ocbimv22009064m.p OBIMA.Ocbimv22010344m.p OBIMA.Ocbimv22011306m.p OBIMA.Ocbimv22012526m.p OBIMA.Ocbimv22013567m.p OBIMA.Ocbimv22014105m.p OBIMA.Ocbimv22015225m.p OBIMA.Ocbimv22015277m.p OBIMA.Ocbimv22015358m.p OBIMA.Ocbimv22015359m.p OBIMA.Ocbimv22015632m.p OBIMA.Ocbimv22015633m.p OBIMA.Ocbimv22015634m.p OBIMA.Ocbimv22015635m.p OBIMA.Ocbimv22015810m.p OBIMA.Ocbimv22018440m.p OBIMA.Ocbimv22021477m.p OBIMA.Ocbimv22022611m.p OBIMA.Ocbimv22023630m.p OBIMA.Ocbimv22023631m.p OBIMA.Ocbimv22023971m.p OBIMA.Ocbimv22024649m.p OBIMA.Ocbimv22024650m.p OBIMA.Ocbimv22024734m.p OBIMA.Ocbimv22024735m.p OBIMA.Ocbimv22026046m.p OBIMA.Ocbimv22026774m.p OBIMA.Ocbimv22026776m.p OBIMA.Ocbimv22028234m.p OBIMA.Ocbimv22029290m.p OBIMA.Ocbimv22029291m.p OBIMA.Ocbimv22030100m.p OBIMA.Ocbimv22030142m.p OBIMA.Ocbimv22033828m.p OBIMA.Ocbimv22033829m.p OBIMA.Ocbimv22034794m.p OBIMA.Ocbimv22034795m.p OBIMA.Ocbimv22035360m.p OBIMA.Ocbimv22035499m.p OBIMA.Ocbimv22035500m.p OBIMA.Ocbimv22036361m.p OBIMA.Ocbimv22036442m.p OBIMA.Ocbimv22036785m.p OBIMA.Ocbimv22037806m.p PCAUD.XP_014661407.1 PCAUD.XP_014662637.1 PCAUD.XP_014662805.1 PCAUD.XP_014663031.1 PCAUD.XP_014664365.1 PCAUD.XP_014665448.1 PCAUD.XP_014665562.1 PCAUD.XP_014666890.1 PCAUD.XP_014666991.1 PCAUD.XP_014666992.1 PCAUD.XP_014666993.1 PCAUD.XP_014667274.1 PCAUD.XP_014667409.1 PCAUD.XP_014667564.1 PCAUD.XP_014667565.1 PCAUD.XP_014668030.1 PCAUD.XP_014668923.1 PCAUD.XP_014668925.1 PCAUD.XP_014669797.1 PCAUD.XP_014672860.1 PCAUD.XP_014674732.1 PCAUD.XP_014675437.1 PCAUD.XP_014675438.1 PCAUD.XP_014675770.1 PCAUD.XP_014675771.1 PCAUD.XP_014676384.1 PCAUD.XP_014676595.1 PCAUD.XP_014676617.1 PCAUD.XP_014678021.1 PCAUD.XP_014678458.1 PCAUD.XP_014678526.1 PCAUD.XP_014678528.1 PCAUD.XP_014678771.1 PCAUD.XP_014678852.1 PCAUD.XP_014680136.1 PCAUD.XP_014680155.1 PCAUD.XP_014681117.1 PCAUD.XP_014681852.1 PHUMA.PHUM003150-PA PHUMA.PHUM004590-PA PHUMA.PHUM027570-PA PHUMA.PHUM058260-PA PHUMA.PHUM092750-PA PHUMA.PHUM125530-PA PHUMA.PHUM153300-PA PHUMA.PHUM153320-PA PHUMA.PHUM153430-PA PHUMA.PHUM153440-PA PHUMA.PHUM153450-PA PHUMA.PHUM227210-PA PHUMA.PHUM244060-PA PHUMA.PHUM268620-PA PHUMA.PHUM296350-PA PHUMA.PHUM329900-PA PHUMA.PHUM360690-PA PHUMA.PHUM374530-PA PHUMA.PHUM374840-PA PHUMA.PHUM376290-PA PHUMA.PHUM378720-PA PHUMA.PHUM440020-PA PHUMA.PHUM451100-PA PHUMA.PHUM452840-PA PHUMA.PHUM472590-PA PHUMA.PHUM472600-PA PHUMA.PHUM472610-PA PHUMA.PHUM472620-PA PHUMA.PHUM472640-PA PHUMA.PHUM472650-PA PHUMA.PHUM472660-PA PHUMA.PHUM501910-PA PHUMA.PHUM502040-PA PHUMA.PHUM505030-PA PHUMA.PHUM506550-PA PHUMA.PHUM514820-PA PHUMA.PHUM546590-PA PHUMA.PHUM546610-PA PHUMA.PHUM547720-PA PHUMA.PHUM565430-PA PHUMA.PHUM571210-PA PHUMA.PHUM571420-PA PHUMA.PHUM571630-PA PHUMA.PHUM602980-PA PHUMA.PHUM610330-PA PHUMA.PHUM610340-PA PHUMA.PHUM610350-PA PMURR.g10417.t1 PMURR.g11585.t1 PMURR.g14017.t1 PMURR.g14160.t1 PMURR.g14202.t1 PMURR.g14406.t1 PMURR.g16068.t1 PMURR.g18904.t1 PMURR.g20200.t1 PMURR.g3551.t1 PMURR.g5234.t1 PMURR.g6362.t1 PMURR.g6819.t1 PMURR.g7134.t1 PMURR.g7944.t1 PPACI.PPA01130 PPACI.PPA01207 PPACI.PPA02812 PPACI.PPA02817 PPACI.PPA02841 PPACI.PPA02869 PPACI.PPA05182 PPACI.PPA05183 PPACI.PPA05184 PPACI.PPA05185 PPACI.PPA13785 PPACI.PPA13786 PPACI.PPA14103 PPACI.PPA14262 PPACI.PPA15513 PPACI.PPA16940 PPACI.PPA26940 PPACI.PPA27227 PPACI.PPA27558 PPACI.PPA29123 PPACI.PPA31584 PPACI.PPA33068 PXYLO.XP_011548198.1 PXYLO.XP_011548436.1 PXYLO.XP_011548500.1 PXYLO.XP_011548657.1 PXYLO.XP_011548699.1 PXYLO.XP_011548762.1 PXYLO.XP_011548763.1 PXYLO.XP_011548764.1 PXYLO.XP_011548765.1 PXYLO.XP_011548776.1 PXYLO.XP_011548777.1 PXYLO.XP_011548778.1 PXYLO.XP_011548779.1 PXYLO.XP_011548780.1 PXYLO.XP_011548789.1 PXYLO.XP_011548805.1 PXYLO.XP_011548815.1 PXYLO.XP_011549053.1 PXYLO.XP_011549319.1 PXYLO.XP_011549363.1 PXYLO.XP_011549364.1 PXYLO.XP_011549488.1 PXYLO.XP_011549516.1 PXYLO.XP_011549717.1 PXYLO.XP_011549910.1 PXYLO.XP_011549927.1 PXYLO.XP_011549934.1 PXYLO.XP_011549935.1 PXYLO.XP_011549936.1 PXYLO.XP_011549937.1 PXYLO.XP_011550002.1 PXYLO.XP_011550045.1 PXYLO.XP_011550318.1 PXYLO.XP_011550319.1 PXYLO.XP_011550321.1 PXYLO.XP_011550322.1 PXYLO.XP_011550386.1 PXYLO.XP_011550991.1 PXYLO.XP_011551241.1 PXYLO.XP_011551434.1 PXYLO.XP_011551592.1 PXYLO.XP_011551944.1 PXYLO.XP_011551945.1 PXYLO.XP_011551946.1 PXYLO.XP_011551947.1 PXYLO.XP_011551948.1 PXYLO.XP_011551950.1 PXYLO.XP_011551972.1 PXYLO.XP_011551973.1 PXYLO.XP_011552165.1 PXYLO.XP_011552236.1 PXYLO.XP_011552357.1 PXYLO.XP_011552358.1 PXYLO.XP_011552375.1 PXYLO.XP_011552394.1 PXYLO.XP_011552675.1 PXYLO.XP_011552693.1 PXYLO.XP_011552927.1 PXYLO.XP_011552928.1 PXYLO.XP_011552931.1 PXYLO.XP_011552932.1 PXYLO.XP_011552941.1 PXYLO.XP_011553106.1 PXYLO.XP_011553124.1 PXYLO.XP_011553140.1 PXYLO.XP_011553521.1 PXYLO.XP_011553522.1 PXYLO.XP_011553524.1 PXYLO.XP_011553698.1 PXYLO.XP_011553706.1 PXYLO.XP_011553735.1 PXYLO.XP_011553736.1 PXYLO.XP_011553744.1 PXYLO.XP_011553745.1 PXYLO.XP_011553750.1 PXYLO.XP_011554106.1 PXYLO.XP_011554108.1 PXYLO.XP_011554110.1 PXYLO.XP_011554121.1 PXYLO.XP_011554298.1 PXYLO.XP_011554305.1 PXYLO.XP_011554358.1 PXYLO.XP_011554690.1 PXYLO.XP_011554810.1 PXYLO.XP_011554866.1 PXYLO.XP_011554867.1 PXYLO.XP_011554901.1 PXYLO.XP_011554902.1 PXYLO.XP_011555041.1 PXYLO.XP_011555067.1 PXYLO.XP_011555070.1 PXYLO.XP_011555251.1 PXYLO.XP_011555274.1 PXYLO.XP_011555420.1 PXYLO.XP_011555600.1 PXYLO.XP_011555642.1 PXYLO.XP_011555659.1 PXYLO.XP_011555701.1 PXYLO.XP_011556121.1 PXYLO.XP_011556203.1 PXYLO.XP_011556317.1 PXYLO.XP_011556440.1 PXYLO.XP_011556457.1 PXYLO.XP_011556458.1 PXYLO.XP_011556692.1 PXYLO.XP_011556694.1 PXYLO.XP_011556718.1 PXYLO.XP_011556758.1 PXYLO.XP_011557937.1 PXYLO.XP_011557938.1 PXYLO.XP_011557939.1 PXYLO.XP_011557954.1 PXYLO.XP_011557979.1 PXYLO.XP_011557994.1 PXYLO.XP_011558174.1 PXYLO.XP_011558175.1 PXYLO.XP_011558176.1 PXYLO.XP_011558186.1 PXYLO.XP_011558280.1 PXYLO.XP_011558408.1 PXYLO.XP_011558622.1 PXYLO.XP_011558627.1 PXYLO.XP_011558826.1 PXYLO.XP_011558868.1 PXYLO.XP_011559335.1 PXYLO.XP_011559380.1 PXYLO.XP_011559381.1 PXYLO.XP_011559383.1 PXYLO.XP_011559553.1 PXYLO.XP_011559651.1 PXYLO.XP_011559670.1 PXYLO.XP_011559926.1 PXYLO.XP_011560310.1 PXYLO.XP_011560311.1 PXYLO.XP_011560319.1 PXYLO.XP_011560320.1 PXYLO.XP_011560321.1 PXYLO.XP_011560322.1 PXYLO.XP_011560526.1 PXYLO.XP_011560592.1 PXYLO.XP_011560602.1 PXYLO.XP_011560603.1 PXYLO.XP_011560604.1 PXYLO.XP_011560614.1 PXYLO.XP_011560712.1 PXYLO.XP_011560713.1 PXYLO.XP_011560714.1 PXYLO.XP_011560715.1 PXYLO.XP_011560716.1 PXYLO.XP_011560721.1 PXYLO.XP_011560722.1 PXYLO.XP_011561026.1 PXYLO.XP_011561091.1 PXYLO.XP_011561273.1 PXYLO.XP_011561374.1 PXYLO.XP_011561385.1 PXYLO.XP_011561396.1 PXYLO.XP_011561415.1 PXYLO.XP_011561426.1 PXYLO.XP_011561457.1 PXYLO.XP_011561458.1 PXYLO.XP_011561695.1 PXYLO.XP_011561745.1 PXYLO.XP_011561748.1 PXYLO.XP_011561763.1 PXYLO.XP_011561785.1 PXYLO.XP_011562021.1 PXYLO.XP_011562082.1 PXYLO.XP_011562096.1 PXYLO.XP_011562098.1 PXYLO.XP_011562099.1 PXYLO.XP_011562510.1 PXYLO.XP_011562511.1 PXYLO.XP_011562512.1 PXYLO.XP_011562513.1 PXYLO.XP_011562729.1 PXYLO.XP_011562730.1 PXYLO.XP_011562821.1 PXYLO.XP_011562827.1 PXYLO.XP_011562845.1 PXYLO.XP_011562847.1 PXYLO.XP_011562853.1 PXYLO.XP_011562854.1 PXYLO.XP_011562855.1 PXYLO.XP_011562856.1 PXYLO.XP_011563233.1 PXYLO.XP_011563248.1 PXYLO.XP_011563261.1 PXYLO.XP_011563262.1 PXYLO.XP_011563269.1 PXYLO.XP_011563270.1 PXYLO.XP_011563275.1 PXYLO.XP_011563288.1 PXYLO.XP_011563508.1 PXYLO.XP_011563620.1 PXYLO.XP_011563649.1 PXYLO.XP_011563942.1 PXYLO.XP_011563943.1 PXYLO.XP_011564009.1 PXYLO.XP_011564010.1 PXYLO.XP_011564013.1 PXYLO.XP_011564014.1 PXYLO.XP_011564229.1 PXYLO.XP_011564314.1 PXYLO.XP_011564471.1 PXYLO.XP_011564476.1 PXYLO.XP_011564536.1 PXYLO.XP_011564550.1 PXYLO.XP_011564551.1 PXYLO.XP_011564556.1 PXYLO.XP_011564627.1 PXYLO.XP_011564695.1 PXYLO.XP_011565158.1 PXYLO.XP_011565159.1 PXYLO.XP_011565160.1 PXYLO.XP_011565379.1 PXYLO.XP_011565542.1 PXYLO.XP_011565603.1 PXYLO.XP_011565604.1 PXYLO.XP_011565610.1 PXYLO.XP_011565700.1 PXYLO.XP_011565705.1 PXYLO.XP_011565894.1 PXYLO.XP_011566545.1 PXYLO.XP_011567017.1 PXYLO.XP_011567749.1 PXYLO.XP_011567755.1 PXYLO.XP_011567789.1 PXYLO.XP_011567790.1 PXYLO.XP_011567934.1 PXYLO.XP_011568011.1 PXYLO.XP_011568012.1 PXYLO.XP_011568127.1 PXYLO.XP_011568377.1 PXYLO.XP_011568615.1 PXYLO.XP_011568628.1 PXYLO.XP_011568640.1 RVARI.g1007.t1 RVARI.g11489.t1 RVARI.g12062.t1 RVARI.g12157.t1 RVARI.g1231.t1 RVARI.g12646.t1 RVARI.g13309.t1 RVARI.g13349.t1 RVARI.g1339.t1 RVARI.g1340.t1 RVARI.g1341.t1 RVARI.g1342.t1 RVARI.g1346.t1 RVARI.g1470.t1 RVARI.g1695.t1 RVARI.g1886.t1 RVARI.g250.t1 RVARI.g297.t1 RVARI.g300.t1 RVARI.g3056.t1 RVARI.g3140.t1 RVARI.g3181.t1 RVARI.g335.t1 RVARI.g3763.t1 RVARI.g4031.t1 RVARI.g4034.t1 RVARI.g4174.t1 RVARI.g4781.t1 RVARI.g4782.t1 RVARI.g4798.t1 RVARI.g4965.t1 RVARI.g5066.t1 RVARI.g5917.t1 RVARI.g6031.t1 RVARI.g6066.t1 RVARI.g6108.t1 RVARI.g6216.t1 RVARI.g629.t1 RVARI.g630.t1 RVARI.g631.t1 RVARI.g6364.t1 RVARI.g6387.t1 RVARI.g640.t1 RVARI.g672.t2 RVARI.g7707.t1 RVARI.g8178.t2 RVARI.g8526.t1 RVARI.g931.t1 RVARI.g9448.t1 RVARI.g9682.t1 SINVI.XP_011155480.1 SINVI.XP_011155770.1 SINVI.XP_011155772.1 SINVI.XP_011155773.1 SINVI.XP_011155776.1 SINVI.XP_011155795.1 SINVI.XP_011155796.1 SINVI.XP_011155953.1 SINVI.XP_011155954.1 SINVI.XP_011155956.1 SINVI.XP_011155958.1 SINVI.XP_011156013.1 SINVI.XP_011156014.1 SINVI.XP_011156015.1 SINVI.XP_011156016.1 SINVI.XP_011156428.1 SINVI.XP_011156441.1 SINVI.XP_011156821.1 SINVI.XP_011156887.1 SINVI.XP_011156893.1 SINVI.XP_011156895.1 SINVI.XP_011156953.1 SINVI.XP_011156956.1 SINVI.XP_011156988.1 SINVI.XP_011157537.1 SINVI.XP_011157834.1 SINVI.XP_011158068.1 SINVI.XP_011158069.1 SINVI.XP_011159068.1 SINVI.XP_011160046.1 SINVI.XP_011160064.1 SINVI.XP_011160065.1 SINVI.XP_011160066.1 SINVI.XP_011160398.1 SINVI.XP_011161026.1 SINVI.XP_011161124.1 SINVI.XP_011161186.1 SINVI.XP_011161603.1 SINVI.XP_011161876.1 SINVI.XP_011162899.1 SINVI.XP_011164032.1 SINVI.XP_011164033.1 SINVI.XP_011164057.1 SINVI.XP_011164376.1 SINVI.XP_011164378.1 SINVI.XP_011165770.1 SINVI.XP_011165771.1 SINVI.XP_011166021.1 SINVI.XP_011166744.1 SINVI.XP_011166746.1 SINVI.XP_011166798.1 SINVI.XP_011166800.1 SINVI.XP_011167027.1 SINVI.XP_011167029.1 SINVI.XP_011167030.1 SINVI.XP_011167031.1 SINVI.XP_011167032.1 SINVI.XP_011167036.1 SINVI.XP_011167330.1 SINVI.XP_011167331.1 SINVI.XP_011168105.1 SINVI.XP_011168863.1 SINVI.XP_011168925.1 SINVI.XP_011169257.1 SINVI.XP_011169268.1 SINVI.XP_011169379.1 SINVI.XP_011169483.1 SINVI.XP_011169711.1 SINVI.XP_011169745.1 SINVI.XP_011170134.1 SINVI.XP_011170772.1 SINVI.XP_011170816.1 SINVI.XP_011172282.1 SINVI.XP_011172468.1 SINVI.XP_011172583.1 SINVI.XP_011173305.1 SINVI.XP_011173476.1 SINVI.XP_011173751.1 SINVI.XP_011173788.1 SINVI.XP_011174024.1 SINVI.XP_011174045.1 SINVI.XP_011174432.1 SINVI.XP_011175313.1 SINVI.XP_011175738.1 SINVI.XP_011176052.1 SMARI.SMAR000900-PA SMARI.SMAR000952-PA SMARI.SMAR001810-PA SMARI.SMAR004269-PA SMARI.SMAR004270-PA SMARI.SMAR004877-PA SMARI.SMAR004964-PA SMARI.SMAR004967-PA SMARI.SMAR004968-PA SMARI.SMAR005050-PA SMARI.SMAR005278-PA SMARI.SMAR005534-PA SMARI.SMAR005776-PA SMARI.SMAR006247-PA SMARI.SMAR006662-PA SMARI.SMAR006677-PA SMARI.SMAR006848-PA SMARI.SMAR006849-PA SMARI.SMAR006981-PA SMARI.SMAR007568-PA SMARI.SMAR007569-PA SMARI.SMAR007954-PA SMARI.SMAR007984-PA SMARI.SMAR008000-PA SMARI.SMAR009095-PA SMARI.SMAR009702-PA SMARI.SMAR009761-PA SMARI.SMAR010212-PA SMARI.SMAR010255-PA SMARI.SMAR010930-PA SMARI.SMAR010931-PA SMARI.SMAR011637-PA SMARI.SMAR011638-PA SMARI.SMAR011650-PA SMARI.SMAR011880-PA SMARI.SMAR011887-PA SMARI.SMAR011888-PA SMARI.SMAR012522-PA SMARI.SMAR012577-PA SMARI.SMAR012578-PA SMARI.SMAR012579-PA SMARI.SMAR012580-PA SMARI.SMAR012628-PA SMARI.SMAR013397-PA SMARI.SMAR013552-PA SMARI.SMAR014592-PA TCAST.TC000246-PA TCAST.TC000494-PA TCAST.TC000495-PA TCAST.TC000496-PA TCAST.TC000497-PA TCAST.TC000498-PA TCAST.TC000545-PA TCAST.TC000546-PA TCAST.TC000547-PA TCAST.TC000635-PA TCAST.TC000740-PA TCAST.TC000829-PA TCAST.TC001023-PA TCAST.TC001157-PA TCAST.TC001159-PA TCAST.TC002061-PA TCAST.TC002112-PA TCAST.TC002193-PA TCAST.TC002659-PA TCAST.TC002766-PA TCAST.TC002767-PA TCAST.TC002768-PA TCAST.TC002785-PA TCAST.TC002786-PA TCAST.TC003081-PA TCAST.TC004160-PA TCAST.TC004418-PA TCAST.TC004622-PA TCAST.TC004623-PA TCAST.TC004624-PA TCAST.TC004635-PA TCAST.TC004654-PA TCAST.TC004770-PA TCAST.TC004863-PA TCAST.TC004937-PA TCAST.TC005130-PA TCAST.TC005230-PA TCAST.TC005908-PA TCAST.TC005925-PA TCAST.TC005976-PA TCAST.TC006026-PA TCAST.TC006246-PA TCAST.TC006247-PA TCAST.TC006268-PA TCAST.TC006269-PA TCAST.TC006424-PA TCAST.TC006438-PA TCAST.TC007017-PA TCAST.TC007019-PA TCAST.TC008267-PA TCAST.TC008504-PA TCAST.TC008505-PA TCAST.TC008653-PA TCAST.TC008657-PA TCAST.TC008659-PA TCAST.TC009089-PA TCAST.TC009090-PA TCAST.TC009091-PA TCAST.TC009092-PA TCAST.TC009093-PA TCAST.TC009094-PA TCAST.TC009602-PA TCAST.TC010076-PA TCAST.TC010904-PA TCAST.TC010906-PA TCAST.TC010907-PA TCAST.TC010908-PA TCAST.TC010909-PA TCAST.TC010910-PA TCAST.TC010911-PA TCAST.TC010927-PA TCAST.TC010929-PA TCAST.TC010930-PA TCAST.TC010932-PA TCAST.TC010933-PA TCAST.TC010934-PA TCAST.TC010935-PA TCAST.TC010936-PA TCAST.TC010937-PA TCAST.TC010938-PA TCAST.TC010939-PA TCAST.TC010940-PA TCAST.TC010941-PA TCAST.TC010959-PA TCAST.TC011014-PA TCAST.TC011824-PA TCAST.TC011825-PA TCAST.TC012573-PA TCAST.TC012574-PA TCAST.TC012575-PA TCAST.TC013042-PA TCAST.TC013084-PA TCAST.TC013276-PA TCAST.TC013277-PA TCAST.TC013278-PA TCAST.TC013279-PA TCAST.TC013280-PA TCAST.TC013326-PA TCAST.TC013415-PA TCAST.TC013416-PA TCAST.TC013421-PA TCAST.TC013613-PA TCAST.TC013709-PA TCAST.TC014083-PA TCAST.TC014375-PA TCAST.TC014391-PA TCAST.TC014930-PA TCAST.TC015083-PA TCAST.TC015099-PA TCAST.TC015110-PA TCAST.TC015130-PA TCAST.TC015237-PA TCAST.TC015344-PA TCAST.TC015579-PA TCAST.TC015580-PA TCAST.TC015617-PA TCAST.TC015618-PA TCAST.TC015779-PA TCAST.TC015780-PA TCAST.TC016121-PA TCAST.TC016372-PA TCAST.TC030061-PA TCAST.TC030062-PA TCAST.TC030063-PA TCAST.TC030064-PA TCAST.TC030065-PA TCAST.TC030072-PA TCAST.TC030074-PA TCAST.TC030075-PA TCAST.TC030609-PA TCAST.TC030711-PA TMURI.TMUE_s0006011200 TMURI.TMUE_s0008011600 TMURI.TMUE_s0025004300 TMURI.TMUE_s0025004400 TMURI.TMUE_s0035004900 TMURI.TMUE_s0048003500 TMURI.TMUE_s0048003600 TMURI.TMUE_s0048004000 TMURI.TMUE_s0048004200 TMURI.TMUE_s0050001400 TMURI.TMUE_s0050005500 TMURI.TMUE_s0057006400 TMURI.TMUE_s0062003900 TMURI.TMUE_s0089000800 TMURI.TMUE_s0104002300 TMURI.TMUE_s0117000900 TMURI.TMUE_s0118002500 TMURI.TMUE_s0144000100 TMURI.TMUE_s0144000200 TMURI.TMUE_s0147000600 TMURI.TMUE_s0161000300 TMURI.TMUE_s0161000400 TMURI.TMUE_s0161000500 TMURI.TMUE_s0161000600 TMURI.TMUE_s0193001300 TMURI.TMUE_s0193001400 TMURI.TMUE_s0193001500 TMURI.TMUE_s0208001100 TMURI.TMUE_s0213000100 TMURI.TMUE_s0213000200 TMURI.TMUE_s0213000300 TMURI.TMUE_s0213000400 TMURI.TMUE_s0213000500 TMURI.TMUE_s0232001100 TMURI.TMUE_s0250000200 TMURI.TMUE_s0250000400 TMURI.TMUE_s0277000400 TSPIR.EFV46288 TSPIR.EFV48206 TSPIR.EFV48603 TSPIR.EFV49820 TSPIR.EFV50236 TSPIR.EFV50871 TSPIR.EFV50908 TSPIR.EFV50942 TSPIR.EFV53907 TSPIR.EFV55273 TSPIR.EFV55756 TSPIR.EFV56093 TSPIR.EFV57545 TSPIR.EFV57550 TSPIR.EFV57881 TSPIR.EFV57884 TSPIR.EFV57887 TSPIR.EFV58571 TSPIR.EFV59180 TSPIR.EFV59372 TSPIR.EFV60446 TSPIR.EFV60880 TSPIR.EFV61048 TSPIR.EFV61049 TSPIR.EFV61050 TSPIR.EFV61051 TSPIR.EFV61708 TSPIR.EFV61857 TSPIR.EFV61882 TSPIR.EFV62294 TURTI.tetur01g02990.1 TURTI.tetur01g04580.1 TURTI.tetur01g06200.1 TURTI.tetur01g06560.1 TURTI.tetur01g06690.1 TURTI.tetur01g06710.1 TURTI.tetur01g06730.1 TURTI.tetur01g06740.1 TURTI.tetur01g06750.1 TURTI.tetur01g06780.1 TURTI.tetur01g06790.1 TURTI.tetur01g06800.1 TURTI.tetur01g06810.1 TURTI.tetur01g08540.1 TURTI.tetur01g09900.1 TURTI.tetur01g09930.1 TURTI.tetur01g16523.1 TURTI.tetur02g01640.1 TURTI.tetur02g03090.1 TURTI.tetur02g06940.1 TURTI.tetur02g15091.1 TURTI.tetur02g15165.1 TURTI.tetur02g15167.1 TURTI.tetur03g09380.1 TURTI.tetur03g09590.1 TURTI.tetur03g09630.1 TURTI.tetur04g03140.1 TURTI.tetur04g05760.1 TURTI.tetur05g04020.1 TURTI.tetur05g08340.1 TURTI.tetur05g08950.1 TURTI.tetur06g02180.1 TURTI.tetur06g06761.1 TURTI.tetur07g00150.1 TURTI.tetur07g01950.1 TURTI.tetur07g02530.1 TURTI.tetur07g02540.1 TURTI.tetur07g03160.1 TURTI.tetur07g03170.1 TURTI.tetur07g03390.1 TURTI.tetur07g05430.1 TURTI.tetur07g08034.1 TURTI.tetur07g08035.1 TURTI.tetur08g06100.1 TURTI.tetur09g00280.1 TURTI.tetur09g03880.1 TURTI.tetur10g04430.1 TURTI.tetur10g04850.1 TURTI.tetur10g05772.1 TURTI.tetur11g03930.1 TURTI.tetur11g04170.1 TURTI.tetur11g05220.1 TURTI.tetur12g00460.1 TURTI.tetur12g03940.1 TURTI.tetur12g03950.1 TURTI.tetur13g00200.1 TURTI.tetur13g03390.1 TURTI.tetur14g03480.1 TURTI.tetur14g04170.1 TURTI.tetur16g02240.1 TURTI.tetur16g02250.1 TURTI.tetur16g03470.1 TURTI.tetur17g02260.1 TURTI.tetur19g00740.1 TURTI.tetur19g02260.1 TURTI.tetur22g01200.1 TURTI.tetur22g01230.1 TURTI.tetur23g00450.1 TURTI.tetur25g01410.1 TURTI.tetur27g02550.1 TURTI.tetur28g01600.1 TURTI.tetur29g01570.1 TURTI.tetur30g01440.1 TURTI.tetur30g01940.1 TURTI.tetur34g00760.1 TURTI.tetur35g00830.1 TURTI.tetur35g00850.1 TURTI.tetur35g00860.1 TURTI.tetur35g00870.1 TURTI.tetur35g00890.1 TURTI.tetur35g00900.1 TURTI.tetur35g00910.1 TURTI.tetur35g00920.1 TURTI.tetur35g00930.1 TURTI.tetur35g00940.1 TURTI.tetur35g00970.1 TURTI.tetur35g00980.1 TURTI.tetur35g01000.1 TURTI.tetur35g01040.1 TURTI.tetur35g01050.1 TURTI.tetur35g01210.1 TURTI.tetur35g01240.1 TURTI.tetur35g01250.1 TURTI.tetur35g01260.1 TURTI.tetur35g01270.1 TURTI.tetur35g01280.1 TURTI.tetur35g01290.1 TURTI.tetur35g01310.1 TURTI.tetur35g01380.1 TURTI.tetur35g01540.1 TURTI.tetur35g01550.1 TURTI.tetur35g01560.1 TURTI.tetur35g01570.1 TURTI.tetur35g01580.1 TURTI.tetur35g01590.1 TURTI.tetur35g01600.1 TURTI.tetur35g01610.1 TURTI.tetur35g01630.1 TURTI.tetur35g01640.1 TURTI.tetur36g00980.1 TURTI.tetur37g00680.1 TURTI.tetur41g00510.1 TURTI.tetur43g00490.1 TURTI.tetur43g00510.1 TURTI.tetur441g00010.1 TURTI.tetur441g00030.1 TURTI.tetur66g00050.1 TURTI.tetur66g00060.1 TURTI.tetur66g00070.1
OG0000005: AMELL.GB40650-PA APISU.ACYPI000154-PA APISU.ACYPI000274-PA APISU.ACYPI001048-PA APISU.ACYPI001172-PA APISU.ACYPI001208-PA APISU.ACYPI001369-PA APISU.ACYPI001785-PA APISU.ACYPI001963-PA APISU.ACYPI002503-PA APISU.ACYPI002519-PA APISU.ACYPI002531-PA APISU.ACYPI002625-PA APISU.ACYPI003110-PA APISU.ACYPI003277-PA APISU.ACYPI003356-PA APISU.ACYPI003400-PA APISU.ACYPI003570-PA APISU.ACYPI004230-PA APISU.ACYPI004519-PA APISU.ACYPI004664-PA APISU.ACYPI004692-PA APISU.ACYPI004743-PA APISU.ACYPI005010-PA APISU.ACYPI005352-PA APISU.ACYPI005372-PA APISU.ACYPI005946-PA APISU.ACYPI006172-PA APISU.ACYPI006487-PA APISU.ACYPI006707-PA APISU.ACYPI006999-PA APISU.ACYPI007305-PA APISU.ACYPI007479-PA APISU.ACYPI007732-PA APISU.ACYPI008032-PA APISU.ACYPI008090-PA APISU.ACYPI008171-PA APISU.ACYPI008702-PA APISU.ACYPI008881-PA APISU.ACYPI008890-PA APISU.ACYPI009051-PA APISU.ACYPI009362-PA APISU.ACYPI009418-PA APISU.ACYPI009422-PA APISU.ACYPI009482-PA APISU.ACYPI009663-PA APISU.ACYPI009790-PA APISU.ACYPI010099-PA APISU.ACYPI010203-PA APISU.ACYPI060030-PA APISU.ACYPI060132-PA APISU.ACYPI060138-PA APISU.ACYPI060146-PA APISU.ACYPI060150-PA APISU.ACYPI060329-PA APISU.ACYPI060336-PA APISU.ACYPI060379-PA APISU.ACYPI060398-PA APISU.ACYPI060415-PA APISU.ACYPI060424-PA APISU.ACYPI060455-PA APISU.ACYPI060471-PA APISU.ACYPI060497-PA APISU.ACYPI060521-PA APISU.ACYPI060615-PA APISU.ACYPI060673-PA APISU.ACYPI060865-PA APISU.ACYPI060869-PA APISU.ACYPI060870-PA APISU.ACYPI060871-PA APISU.ACYPI060900-PA APISU.ACYPI060903-PA APISU.ACYPI060938-PA APISU.ACYPI060966-PA APISU.ACYPI060975-PA APISU.ACYPI061020-PA APISU.ACYPI061047-PA APISU.ACYPI061049-PA APISU.ACYPI061135-PA APISU.ACYPI061164-PA APISU.ACYPI061179-PA APISU.ACYPI061222-PA APISU.ACYPI061226-PA APISU.ACYPI061247-PA APISU.ACYPI061258-PA APISU.ACYPI061278-PA APISU.ACYPI061286-PA APISU.ACYPI061309-PA APISU.ACYPI061320-PA APISU.ACYPI061358-PA APISU.ACYPI061391-PA APISU.ACYPI061596-PA APISU.ACYPI061616-PA APISU.ACYPI061682-PA APISU.ACYPI061822-PA APISU.ACYPI061837-PA APISU.ACYPI061879-PA APISU.ACYPI061890-PA APISU.ACYPI061921-PA APISU.ACYPI061933-PA APISU.ACYPI061989-PA APISU.ACYPI061990-PA APISU.ACYPI062017-PA APISU.ACYPI062125-PA APISU.ACYPI062134-PA APISU.ACYPI062136-PA APISU.ACYPI062161-PA APISU.ACYPI062193-PA APISU.ACYPI062201-PA APISU.ACYPI062235-PA APISU.ACYPI062268-PA APISU.ACYPI062272-PA APISU.ACYPI062317-PA APISU.ACYPI062335-PA APISU.ACYPI062564-PA APISU.ACYPI062619-PA APISU.ACYPI062646-PA APISU.ACYPI062667-PA APISU.ACYPI062683-PA APISU.ACYPI062826-PA APISU.ACYPI062829-PA APISU.ACYPI062844-PA APISU.ACYPI062877-PA APISU.ACYPI063000-PA APISU.ACYPI063034-PA APISU.ACYPI063092-PA APISU.ACYPI063094-PA APISU.ACYPI063160-PA APISU.ACYPI063180-PA APISU.ACYPI063181-PA APISU.ACYPI063344-PA APISU.ACYPI063362-PA APISU.ACYPI063506-PA APISU.ACYPI063545-PA APISU.ACYPI063558-PA APISU.ACYPI063585-PA APISU.ACYPI063590-PA APISU.ACYPI063599-PA APISU.ACYPI063619-PA APISU.ACYPI063652-PA APISU.ACYPI063673-PA APISU.ACYPI063702-PA APISU.ACYPI063823-PA APISU.ACYPI063846-PA APISU.ACYPI063862-PA APISU.ACYPI063885-PA APISU.ACYPI064001-PA APISU.ACYPI064005-PA APISU.ACYPI064051-PA APISU.ACYPI064238-PA APISU.ACYPI064240-PA APISU.ACYPI064243-PA APISU.ACYPI064348-PA APISU.ACYPI064356-PA APISU.ACYPI064360-PA APISU.ACYPI064377-PA APISU.ACYPI064404-PA APISU.ACYPI064503-PA APISU.ACYPI064548-PA APISU.ACYPI064572-PA APISU.ACYPI064599-PA APISU.ACYPI064715-PA APISU.ACYPI064720-PA APISU.ACYPI064723-PA APISU.ACYPI064748-PA APISU.ACYPI064775-PA APISU.ACYPI064821-PA APISU.ACYPI064961-PA APISU.ACYPI065003-PA APISU.ACYPI065139-PA APISU.ACYPI065232-PA APISU.ACYPI065245-PA APISU.ACYPI065259-PA APISU.ACYPI065288-PA APISU.ACYPI065398-PA APISU.ACYPI065406-PA APISU.ACYPI065433-PA APISU.ACYPI065458-PA APISU.ACYPI065463-PA APISU.ACYPI065591-PA APISU.ACYPI065634-PA APISU.ACYPI065669-PA APISU.ACYPI065682-PA APISU.ACYPI065701-PA APISU.ACYPI065726-PA APISU.ACYPI065763-PA APISU.ACYPI065822-PA APISU.ACYPI065896-PA APISU.ACYPI065899-PA APISU.ACYPI065925-PA APISU.ACYPI066123-PA APISU.ACYPI066130-PA APISU.ACYPI066143-PA APISU.ACYPI066195-PA APISU.ACYPI066197-PA APISU.ACYPI066240-PA APISU.ACYPI066277-PA APISU.ACYPI066278-PA APISU.ACYPI066292-PA APISU.ACYPI066347-PA APISU.ACYPI066350-PA APISU.ACYPI066397-PA APISU.ACYPI066413-PA APISU.ACYPI066491-PA APISU.ACYPI066575-PA APISU.ACYPI066648-PA APISU.ACYPI066656-PA APISU.ACYPI066858-PA APISU.ACYPI066879-PA APISU.ACYPI067071-PA APISU.ACYPI067079-PA APISU.ACYPI067168-PA APISU.ACYPI067176-PA APISU.ACYPI067201-PA APISU.ACYPI067229-PA APISU.ACYPI067256-PA APISU.ACYPI067314-PA APISU.ACYPI067321-PA APISU.ACYPI067351-PA APISU.ACYPI067352-PA APISU.ACYPI067381-PA APISU.ACYPI067406-PA APISU.ACYPI067476-PA APISU.ACYPI067903-PA APISU.ACYPI067905-PA APISU.ACYPI067926-PA APISU.ACYPI067948-PA APISU.ACYPI067998-PA APISU.ACYPI068000-PA APISU.ACYPI068035-PA APISU.ACYPI068104-PA APISU.ACYPI068185-PA APISU.ACYPI068206-PA APISU.ACYPI068233-PA APISU.ACYPI068238-PA APISU.ACYPI068247-PA APISU.ACYPI068293-PA APISU.ACYPI068308-PA APISU.ACYPI068309-PA APISU.ACYPI068310-PA APISU.ACYPI068392-PA APISU.ACYPI068394-PA APISU.ACYPI068401-PA APISU.ACYPI068547-PA APISU.ACYPI068651-PA APISU.ACYPI068675-PA APISU.ACYPI068833-PA APISU.ACYPI068915-PA APISU.ACYPI068918-PA APISU.ACYPI069135-PA APISU.ACYPI069139-PA APISU.ACYPI069142-PA APISU.ACYPI069153-PA APISU.ACYPI069175-PA APISU.ACYPI069288-PA APISU.ACYPI069293-PA APISU.ACYPI069303-PA APISU.ACYPI069379-PA APISU.ACYPI069420-PA APISU.ACYPI069481-PA APISU.ACYPI069686-PA APISU.ACYPI069692-PA APISU.ACYPI069777-PA APISU.ACYPI069784-PA APISU.ACYPI069787-PA APISU.ACYPI069848-PA APISU.ACYPI069907-PA APISU.ACYPI069999-PA APISU.ACYPI070031-PA APISU.ACYPI070050-PA APISU.ACYPI070060-PA APISU.ACYPI070101-PA APISU.ACYPI070140-PA APISU.ACYPI070156-PA APISU.ACYPI070161-PA APISU.ACYPI070166-PA APISU.ACYPI070167-PA APISU.ACYPI070188-PA APISU.ACYPI070212-PA APISU.ACYPI070354-PA APISU.ACYPI070553-PA APISU.ACYPI070570-PA APISU.ACYPI070653-PA APISU.ACYPI070735-PA APISU.ACYPI070737-PA APISU.ACYPI070810-PA APISU.ACYPI070821-PA APISU.ACYPI070832-PA APISU.ACYPI070835-PA APISU.ACYPI070899-PA APISU.ACYPI070914-PA APISU.ACYPI070932-PA APISU.ACYPI070935-PA APISU.ACYPI070939-PA APISU.ACYPI070967-PA APISU.ACYPI071006-PA APISU.ACYPI071085-PA APISU.ACYPI071110-PA APISU.ACYPI071153-PA APISU.ACYPI071237-PA APISU.ACYPI071432-PA APISU.ACYPI071451-PA APISU.ACYPI071583-PA APISU.ACYPI071634-PA APISU.ACYPI071635-PA APISU.ACYPI071665-PA APISU.ACYPI071696-PA APISU.ACYPI071698-PA APISU.ACYPI071758-PA APISU.ACYPI071764-PA APISU.ACYPI071779-PA APISU.ACYPI071884-PA APISU.ACYPI072325-PA APISU.ACYPI072354-PA APISU.ACYPI072377-PA APISU.ACYPI072396-PA APISU.ACYPI072463-PA APISU.ACYPI072498-PA APISU.ACYPI072555-PA APISU.ACYPI072570-PA APISU.ACYPI072581-PA APISU.ACYPI072633-PA APISU.ACYPI072646-PA APISU.ACYPI072701-PA APISU.ACYPI072788-PA APISU.ACYPI072912-PA APISU.ACYPI072924-PA APISU.ACYPI073070-PA APISU.ACYPI073073-PA APISU.ACYPI073115-PA APISU.ACYPI073139-PA APISU.ACYPI073225-PA APISU.ACYPI073243-PA APISU.ACYPI073244-PA APISU.ACYPI073268-PA APISU.ACYPI073279-PA APISU.ACYPI073301-PA APISU.ACYPI073313-PA APISU.ACYPI073390-PA APISU.ACYPI073395-PA APISU.ACYPI073403-PA APISU.ACYPI073449-PA APISU.ACYPI073507-PA APISU.ACYPI073514-PA APISU.ACYPI073615-PA APISU.ACYPI073830-PA APISU.ACYPI073909-PA APISU.ACYPI080017-PA APISU.ACYPI080107-PA APISU.ACYPI080124-PA APISU.ACYPI080132-PA APISU.ACYPI080136-PA APISU.ACYPI080273-PA APISU.ACYPI080334-PA APISU.ACYPI080375-PA APISU.ACYPI080376-PA APISU.ACYPI080395-PA APISU.ACYPI080491-PA APISU.ACYPI080533-PA APISU.ACYPI080538-PA APISU.ACYPI080545-PA APISU.ACYPI080550-PA APISU.ACYPI080650-PA APISU.ACYPI080678-PA APISU.ACYPI080803-PA APISU.ACYPI080815-PA APISU.ACYPI080818-PA APISU.ACYPI080867-PA APISU.ACYPI081005-PA APISU.ACYPI081082-PA APISU.ACYPI081117-PA APISU.ACYPI081204-PA APISU.ACYPI081217-PA APISU.ACYPI081222-PA APISU.ACYPI081242-PA APISU.ACYPI081325-PA APISU.ACYPI081368-PA APISU.ACYPI081373-PA APISU.ACYPI081385-PA APISU.ACYPI081424-PA APISU.ACYPI081486-PA APISU.ACYPI081522-PA APISU.ACYPI081524-PA APISU.ACYPI081552-PA APISU.ACYPI081567-PA APISU.ACYPI081568-PA APISU.ACYPI081595-PA APISU.ACYPI081614-PA APISU.ACYPI081679-PA APISU.ACYPI081691-PA APISU.ACYPI081744-PA APISU.ACYPI081755-PA APISU.ACYPI081777-PA APISU.ACYPI081787-PA APISU.ACYPI081807-PA APISU.ACYPI081873-PA APISU.ACYPI081895-PA APISU.ACYPI081897-PA APISU.ACYPI081913-PA APISU.ACYPI081992-PA APISU.ACYPI082020-PA APISU.ACYPI082066-PA APISU.ACYPI082184-PA APISU.ACYPI082230-PA APISU.ACYPI082235-PA APISU.ACYPI082263-PA APISU.ACYPI082276-PA APISU.ACYPI082283-PA APISU.ACYPI082288-PA APISU.ACYPI082315-PA APISU.ACYPI082414-PA APISU.ACYPI082451-PA APISU.ACYPI082452-PA APISU.ACYPI082458-PA APISU.ACYPI082498-PA APISU.ACYPI082528-PA APISU.ACYPI082556-PA APISU.ACYPI082570-PA APISU.ACYPI082593-PA APISU.ACYPI082605-PA APISU.ACYPI082606-PA APISU.ACYPI082691-PA APISU.ACYPI082708-PA APISU.ACYPI082728-PA APISU.ACYPI082730-PA APISU.ACYPI082786-PA APISU.ACYPI082793-PA APISU.ACYPI082846-PA APISU.ACYPI082870-PA APISU.ACYPI082874-PA APISU.ACYPI082885-PA APISU.ACYPI082890-PA APISU.ACYPI083027-PA APISU.ACYPI083060-PA APISU.ACYPI083075-PA APISU.ACYPI083108-PA APISU.ACYPI083171-PA APISU.ACYPI083183-PA APISU.ACYPI083191-PA APISU.ACYPI083193-PA APISU.ACYPI083238-PA APISU.ACYPI083261-PA APISU.ACYPI083334-PA APISU.ACYPI083379-PA APISU.ACYPI083435-PA APISU.ACYPI083457-PA APISU.ACYPI083492-PA APISU.ACYPI083547-PA APISU.ACYPI083601-PA APISU.ACYPI083666-PA APISU.ACYPI083697-PA APISU.ACYPI083747-PA APISU.ACYPI083798-PA APISU.ACYPI083847-PA APISU.ACYPI083849-PA APISU.ACYPI083850-PA APISU.ACYPI083875-PA APISU.ACYPI083928-PA APISU.ACYPI084008-PA APISU.ACYPI084056-PA APISU.ACYPI084071-PA APISU.ACYPI084083-PA APISU.ACYPI084084-PA APISU.ACYPI084110-PA APISU.ACYPI084116-PA APISU.ACYPI084200-PA APISU.ACYPI084207-PA APISU.ACYPI084218-PA APISU.ACYPI084237-PA APISU.ACYPI084301-PA APISU.ACYPI084365-PA APISU.ACYPI084403-PA APISU.ACYPI084426-PA APISU.ACYPI084458-PA APISU.ACYPI084463-PA APISU.ACYPI084467-PA APISU.ACYPI084473-PA APISU.ACYPI084486-PA APISU.ACYPI084491-PA APISU.ACYPI084499-PA APISU.ACYPI084538-PA APISU.ACYPI084543-PA APISU.ACYPI084585-PA APISU.ACYPI084587-PA APISU.ACYPI084765-PA APISU.ACYPI084798-PA APISU.ACYPI084846-PA APISU.ACYPI084913-PA APISU.ACYPI084935-PA APISU.ACYPI084982-PA APISU.ACYPI084985-PA APISU.ACYPI085001-PA APISU.ACYPI085013-PA APISU.ACYPI085034-PA APISU.ACYPI085035-PA APISU.ACYPI085036-PA APISU.ACYPI085047-PA APISU.ACYPI085103-PA APISU.ACYPI085128-PA APISU.ACYPI085201-PA APISU.ACYPI085214-PA APISU.ACYPI085269-PA APISU.ACYPI085295-PA APISU.ACYPI085302-PA APISU.ACYPI085329-PA APISU.ACYPI085341-PA APISU.ACYPI085350-PA APISU.ACYPI085370-PA APISU.ACYPI085459-PA APISU.ACYPI085461-PA APISU.ACYPI085618-PA APISU.ACYPI085619-PA APISU.ACYPI085650-PA APISU.ACYPI085696-PA APISU.ACYPI085711-PA APISU.ACYPI085725-PA APISU.ACYPI085738-PA APISU.ACYPI085789-PA APISU.ACYPI085813-PA APISU.ACYPI085851-PA APISU.ACYPI085865-PA APISU.ACYPI085870-PA APISU.ACYPI085905-PA APISU.ACYPI085907-PA APISU.ACYPI085946-PA APISU.ACYPI085974-PA APISU.ACYPI086017-PA APISU.ACYPI086052-PA APISU.ACYPI086067-PA APISU.ACYPI086084-PA APISU.ACYPI086176-PA APISU.ACYPI086196-PA APISU.ACYPI086222-PA APISU.ACYPI086238-PA APISU.ACYPI086298-PA APISU.ACYPI086375-PA APISU.ACYPI086379-PA APISU.ACYPI086437-PA APISU.ACYPI086463-PA APISU.ACYPI086498-PA APISU.ACYPI086541-PA APISU.ACYPI086544-PA APISU.ACYPI086574-PA APISU.ACYPI086627-PA APISU.ACYPI086656-PA APISU.ACYPI086662-PA APISU.ACYPI086667-PA APISU.ACYPI086721-PA APISU.ACYPI086750-PA APISU.ACYPI086756-PA APISU.ACYPI086767-PA APISU.ACYPI086837-PA APISU.ACYPI086861-PA APISU.ACYPI086965-PA APISU.ACYPI087060-PA APISU.ACYPI087062-PA APISU.ACYPI087096-PA APISU.ACYPI087132-PA APISU.ACYPI087141-PA APISU.ACYPI087197-PA APISU.ACYPI087217-PA APISU.ACYPI087220-PA APISU.ACYPI087236-PA APISU.ACYPI087314-PA APISU.ACYPI087379-PA APISU.ACYPI087455-PA APISU.ACYPI087523-PA APISU.ACYPI087529-PA APISU.ACYPI087606-PA APISU.ACYPI087627-PA APISU.ACYPI087659-PA APISU.ACYPI087723-PA APISU.ACYPI087835-PA APISU.ACYPI087866-PA APISU.ACYPI087884-PA APISU.ACYPI087910-PA APISU.ACYPI087972-PA APISU.ACYPI088009-PA APISU.ACYPI088032-PA APISU.ACYPI088072-PA APISU.ACYPI088228-PA APISU.ACYPI088263-PA APISU.ACYPI088327-PA APISU.ACYPI088343-PA APISU.ACYPI088351-PA APISU.ACYPI088440-PA APISU.ACYPI088459-PA APISU.ACYPI088466-PA APISU.ACYPI088510-PA APISU.ACYPI088531-PA APISU.ACYPI088532-PA APISU.ACYPI088668-PA APISU.ACYPI088691-PA APISU.ACYPI088741-PA APISU.ACYPI088805-PA APISU.ACYPI088823-PA APISU.ACYPI088834-PA APISU.ACYPI088925-PA APISU.ACYPI088932-PA APISU.ACYPI088939-PA APISU.ACYPI088987-PA APISU.ACYPI089000-PA APISU.ACYPI089048-PA APISU.ACYPI089052-PA APISU.ACYPI089067-PA APISU.ACYPI089102-PA APISU.ACYPI089118-PA APISU.ACYPI089216-PA APISU.ACYPI089232-PA APISU.ACYPI089256-PA APISU.ACYPI089258-PA APISU.ACYPI089262-PA APISU.ACYPI089301-PA APISU.ACYPI089329-PA APISU.ACYPI089448-PA APISU.ACYPI089449-PA APISU.ACYPI089460-PA APISU.ACYPI089468-PA APISU.ACYPI089506-PA APISU.ACYPI089552-PA APISU.ACYPI20089-PA APISU.ACYPI20149-PA APISU.ACYPI20248-PA APISU.ACYPI20279-PA APISU.ACYPI20305-PA APISU.ACYPI20386-PA APISU.ACYPI20546-PA APISU.ACYPI20684-PA APISU.ACYPI20753-PA APISU.ACYPI20792-PA APISU.ACYPI20795-PA APISU.ACYPI20877-PA APISU.ACYPI20941-PA APISU.ACYPI20973-PA APISU.ACYPI20992-PA APISU.ACYPI21040-PA APISU.ACYPI21085-PA APISU.ACYPI21132-PA APISU.ACYPI21158-PA APISU.ACYPI21163-PA APISU.ACYPI21201-PA APISU.ACYPI21346-PA APISU.ACYPI21348-PA APISU.ACYPI21394-PA APISU.ACYPI21425-PA APISU.ACYPI21439-PA APISU.ACYPI21450-PA APISU.ACYPI21525-PA APISU.ACYPI21527-PA APISU.ACYPI21572-PA APISU.ACYPI21603-PA APISU.ACYPI21619-PA APISU.ACYPI21665-PA APISU.ACYPI21712-PA APISU.ACYPI21713-PA APISU.ACYPI21716-PA APISU.ACYPI21718-PA APISU.ACYPI21748-PA APISU.ACYPI21756-PA APISU.ACYPI21848-PA APISU.ACYPI21914-PA APISU.ACYPI22018-PA APISU.ACYPI22098-PA APISU.ACYPI22116-PA APISU.ACYPI22233-PA APISU.ACYPI22253-PA APISU.ACYPI22302-PA APISU.ACYPI22353-PA APISU.ACYPI22368-PA APISU.ACYPI22493-PA APISU.ACYPI22501-PA APISU.ACYPI22527-PA APISU.ACYPI22607-PA APISU.ACYPI22709-PA APISU.ACYPI22826-PA APISU.ACYPI22836-PA APISU.ACYPI22874-PA APISU.ACYPI22928-PA APISU.ACYPI23040-PA APISU.ACYPI23083-PA APISU.ACYPI23093-PA APISU.ACYPI23188-PA APISU.ACYPI23189-PA APISU.ACYPI23266-PA APISU.ACYPI23298-PA APISU.ACYPI23422-PA APISU.ACYPI23437-PA APISU.ACYPI23505-PA APISU.ACYPI23506-PA APISU.ACYPI23660-PA APISU.ACYPI23687-PA APISU.ACYPI23726-PA APISU.ACYPI23758-PA APISU.ACYPI23839-PA APISU.ACYPI23864-PA APISU.ACYPI23925-PA APISU.ACYPI23939-PA APISU.ACYPI23983-PA APISU.ACYPI23985-PA APISU.ACYPI24121-PA APISU.ACYPI24153-PA APISU.ACYPI24373-PA APISU.ACYPI24495-PA APISU.ACYPI24553-PA APISU.ACYPI24656-PA APISU.ACYPI24663-PA APISU.ACYPI24666-PA APISU.ACYPI24737-PA APISU.ACYPI24764-PA APISU.ACYPI24910-PA APISU.ACYPI24920-PA APISU.ACYPI25178-PA APISU.ACYPI25179-PA APISU.ACYPI25181-PA APISU.ACYPI25239-PA APISU.ACYPI25427-PA APISU.ACYPI25439-PA APISU.ACYPI25462-PA APISU.ACYPI25491-PA APISU.ACYPI25572-PA APISU.ACYPI25619-PA APISU.ACYPI25649-PA APISU.ACYPI25676-PA APISU.ACYPI25722-PA APISU.ACYPI25802-PA APISU.ACYPI25890-PA APISU.ACYPI26076-PA APISU.ACYPI26077-PA APISU.ACYPI26110-PA APISU.ACYPI26136-PA APISU.ACYPI26194-PA APISU.ACYPI26211-PA APISU.ACYPI26217-PA APISU.ACYPI26358-PA APISU.ACYPI26396-PA APISU.ACYPI26559-PA APISU.ACYPI26576-PA APISU.ACYPI26597-PA APISU.ACYPI26598-PA APISU.ACYPI26674-PA APISU.ACYPI26683-PA APISU.ACYPI26686-PA APISU.ACYPI26698-PA APISU.ACYPI26715-PA APISU.ACYPI26758-PA APISU.ACYPI26816-PA APISU.ACYPI26842-PA APISU.ACYPI26873-PA APISU.ACYPI26883-PA APISU.ACYPI26898-PA APISU.ACYPI26978-PA APISU.ACYPI26990-PA APISU.ACYPI27042-PA APISU.ACYPI27043-PA APISU.ACYPI27248-PA APISU.ACYPI27497-PA APISU.ACYPI27513-PA APISU.ACYPI27516-PA APISU.ACYPI27673-PA APISU.ACYPI27728-PA APISU.ACYPI27750-PA APISU.ACYPI27853-PA APISU.ACYPI27857-PA APISU.ACYPI27873-PA APISU.ACYPI27883-PA APISU.ACYPI27884-PA APISU.ACYPI27963-PA APISU.ACYPI28066-PA APISU.ACYPI28081-PA APISU.ACYPI28168-PA APISU.ACYPI28243-PA APISU.ACYPI28297-PA APISU.ACYPI28426-PA APISU.ACYPI28457-PA APISU.ACYPI28464-PA APISU.ACYPI28499-PA APISU.ACYPI28504-PA APISU.ACYPI28517-PA APISU.ACYPI28636-PA APISU.ACYPI28707-PA APISU.ACYPI28830-PA APISU.ACYPI28857-PA APISU.ACYPI28864-PA APISU.ACYPI28901-PA APISU.ACYPI28920-PA APISU.ACYPI28977-PA APISU.ACYPI29008-PA APISU.ACYPI29112-PA APISU.ACYPI29135-PA APISU.ACYPI29143-PA APISU.ACYPI29144-PA APISU.ACYPI29152-PA APISU.ACYPI29210-PA APISU.ACYPI29255-PA APISU.ACYPI29339-PA APISU.ACYPI29416-PA APISU.ACYPI29431-PA APISU.ACYPI29481-PA APISU.ACYPI29502-PA APISU.ACYPI29554-PA APISU.ACYPI29573-PA APISU.ACYPI29640-PA APISU.ACYPI29765-PA APISU.ACYPI29782-PA APISU.ACYPI29845-PA APISU.ACYPI29913-PA APISU.ACYPI29938-PA APISU.ACYPI29943-PA APISU.ACYPI29953-PA APISU.ACYPI30018-PA APISU.ACYPI30031-PA APISU.ACYPI30109-PA APISU.ACYPI30181-PA APISU.ACYPI30224-PA APISU.ACYPI30261-PA APISU.ACYPI30264-PA APISU.ACYPI30366-PA APISU.ACYPI30425-PA APISU.ACYPI30459-PA APISU.ACYPI30509-PA APISU.ACYPI30642-PA APISU.ACYPI30830-PA APISU.ACYPI31158-PA APISU.ACYPI31166-PA APISU.ACYPI31175-PA APISU.ACYPI31178-PA APISU.ACYPI31210-PA APISU.ACYPI31237-PA APISU.ACYPI31241-PA APISU.ACYPI31242-PA APISU.ACYPI31252-PA APISU.ACYPI31328-PA APISU.ACYPI31402-PA APISU.ACYPI31447-PA APISU.ACYPI31471-PA APISU.ACYPI31666-PA APISU.ACYPI31672-PA APISU.ACYPI31808-PA APISU.ACYPI31835-PA APISU.ACYPI31851-PA APISU.ACYPI31887-PA APISU.ACYPI31928-PA APISU.ACYPI31949-PA APISU.ACYPI32012-PA APISU.ACYPI32142-PA APISU.ACYPI32182-PA APISU.ACYPI32222-PA APISU.ACYPI32255-PA APISU.ACYPI32347-PA APISU.ACYPI32456-PA APISU.ACYPI32566-PA APISU.ACYPI32580-PA APISU.ACYPI32587-PA APISU.ACYPI32608-PA APISU.ACYPI32772-PA APISU.ACYPI32774-PA APISU.ACYPI32789-PA APISU.ACYPI32827-PA APISU.ACYPI32840-PA APISU.ACYPI32883-PA APISU.ACYPI32953-PA APISU.ACYPI32955-PA APISU.ACYPI33010-PA APISU.ACYPI33039-PA APISU.ACYPI33110-PA APISU.ACYPI33126-PA APISU.ACYPI33251-PA APISU.ACYPI33252-PA APISU.ACYPI33351-PA APISU.ACYPI33501-PA APISU.ACYPI33515-PA APISU.ACYPI33519-PA APISU.ACYPI33542-PA APISU.ACYPI33575-PA APISU.ACYPI33690-PA APISU.ACYPI33788-PA APISU.ACYPI33841-PA APISU.ACYPI34052-PA APISU.ACYPI34082-PA APISU.ACYPI34133-PA APISU.ACYPI34202-PA APISU.ACYPI34226-PA APISU.ACYPI34255-PA APISU.ACYPI34320-PA APISU.ACYPI34339-PA APISU.ACYPI34520-PA APISU.ACYPI34606-PA APISU.ACYPI34715-PA APISU.ACYPI34723-PA APISU.ACYPI34859-PA APISU.ACYPI34964-PA APISU.ACYPI35021-PA APISU.ACYPI35034-PA APISU.ACYPI35089-PA APISU.ACYPI35104-PA APISU.ACYPI35231-PA APISU.ACYPI35261-PA APISU.ACYPI35284-PA APISU.ACYPI35309-PA APISU.ACYPI35328-PA APISU.ACYPI35387-PA APISU.ACYPI35435-PA APISU.ACYPI35527-PA APISU.ACYPI35712-PA APISU.ACYPI35760-PA APISU.ACYPI35810-PA APISU.ACYPI35895-PA APISU.ACYPI36034-PA APISU.ACYPI36090-PA APISU.ACYPI36134-PA APISU.ACYPI36173-PA APISU.ACYPI36374-PA APISU.ACYPI36386-PA APISU.ACYPI36676-PA APISU.ACYPI36696-PA APISU.ACYPI36752-PA APISU.ACYPI36761-PA APISU.ACYPI36815-PA APISU.ACYPI36882-PA APISU.ACYPI36950-PA APISU.ACYPI37015-PA APISU.ACYPI37051-PA APISU.ACYPI37052-PA APISU.ACYPI37069-PA APISU.ACYPI37155-PA APISU.ACYPI37258-PA APISU.ACYPI37286-PA APISU.ACYPI37307-PA APISU.ACYPI37336-PA APISU.ACYPI37342-PA APISU.ACYPI37488-PA APISU.ACYPI37490-PA APISU.ACYPI37491-PA APISU.ACYPI37541-PA APISU.ACYPI37572-PA APISU.ACYPI37573-PA APISU.ACYPI37590-PA APISU.ACYPI37666-PA APISU.ACYPI37678-PA APISU.ACYPI37898-PA APISU.ACYPI37986-PA APISU.ACYPI38312-PA APISU.ACYPI38361-PA APISU.ACYPI38430-PA APISU.ACYPI38460-PA APISU.ACYPI38558-PA APISU.ACYPI38567-PA APISU.ACYPI38610-PA APISU.ACYPI38651-PA APISU.ACYPI38863-PA APISU.ACYPI38891-PA APISU.ACYPI38941-PA APISU.ACYPI38955-PA APISU.ACYPI38998-PA APISU.ACYPI39100-PA APISU.ACYPI39105-PA APISU.ACYPI39106-PA APISU.ACYPI39142-PA APISU.ACYPI39148-PA APISU.ACYPI39153-PA APISU.ACYPI39172-PA APISU.ACYPI39187-PA APISU.ACYPI39209-PA APISU.ACYPI39232-PA APISU.ACYPI39353-PA APISU.ACYPI39364-PA APISU.ACYPI39645-PA APISU.ACYPI39662-PA APISU.ACYPI39663-PA APISU.ACYPI39800-PA APISU.ACYPI39852-PA APISU.ACYPI39882-PA APISU.ACYPI39937-PA APISU.ACYPI39973-PA APISU.ACYPI39988-PA APISU.ACYPI40050-PA APISU.ACYPI40096-PA APISU.ACYPI40104-PA APISU.ACYPI40124-PA APISU.ACYPI40185-PA APISU.ACYPI40258-PA APISU.ACYPI40326-PA APISU.ACYPI40650-PA APISU.ACYPI40899-PA APISU.ACYPI40926-PA APISU.ACYPI40980-PA APISU.ACYPI40992-PA APISU.ACYPI41062-PA APISU.ACYPI41074-PA APISU.ACYPI41102-PA APISU.ACYPI41286-PA APISU.ACYPI41403-PA APISU.ACYPI41410-PA APISU.ACYPI41427-PA APISU.ACYPI41443-PA APISU.ACYPI41641-PA APISU.ACYPI41723-PA APISU.ACYPI41759-PA APISU.ACYPI41883-PA APISU.ACYPI42032-PA APISU.ACYPI42101-PA APISU.ACYPI42221-PA APISU.ACYPI42292-PA APISU.ACYPI42372-PA APISU.ACYPI42400-PA APISU.ACYPI42442-PA APISU.ACYPI42454-PA APISU.ACYPI42510-PA APISU.ACYPI42567-PA APISU.ACYPI42688-PA APISU.ACYPI42783-PA APISU.ACYPI42819-PA APISU.ACYPI42825-PA APISU.ACYPI42898-PA APISU.ACYPI42931-PA APISU.ACYPI42962-PA APISU.ACYPI42997-PA APISU.ACYPI42998-PA APISU.ACYPI42999-PA APISU.ACYPI43022-PA APISU.ACYPI43054-PA APISU.ACYPI43183-PA APISU.ACYPI43222-PA APISU.ACYPI43262-PA APISU.ACYPI43263-PA APISU.ACYPI43279-PA APISU.ACYPI43358-PA APISU.ACYPI43476-PA APISU.ACYPI43594-PA APISU.ACYPI43647-PA APISU.ACYPI43657-PA APISU.ACYPI43673-PA APISU.ACYPI43716-PA APISU.ACYPI43810-PA APISU.ACYPI44084-PA APISU.ACYPI44085-PA APISU.ACYPI44213-PA APISU.ACYPI44261-PA APISU.ACYPI44438-PA APISU.ACYPI44453-PA APISU.ACYPI44494-PA APISU.ACYPI44599-PA APISU.ACYPI44608-PA APISU.ACYPI44683-PA APISU.ACYPI44714-PA APISU.ACYPI44796-PA APISU.ACYPI44801-PA APISU.ACYPI44835-PA APISU.ACYPI44866-PA APISU.ACYPI44872-PA APISU.ACYPI44940-PA APISU.ACYPI44989-PA APISU.ACYPI45017-PA APISU.ACYPI45039-PA APISU.ACYPI45136-PA APISU.ACYPI45192-PA APISU.ACYPI45261-PA APISU.ACYPI45283-PA APISU.ACYPI45392-PA APISU.ACYPI45441-PA APISU.ACYPI45515-PA APISU.ACYPI45555-PA APISU.ACYPI45559-PA APISU.ACYPI45574-PA APISU.ACYPI45826-PA APISU.ACYPI45955-PA APISU.ACYPI46061-PA APISU.ACYPI46064-PA APISU.ACYPI46068-PA APISU.ACYPI46072-PA APISU.ACYPI46076-PA APISU.ACYPI46099-PA APISU.ACYPI46332-PA APISU.ACYPI46461-PA APISU.ACYPI46486-PA APISU.ACYPI46582-PA APISU.ACYPI46624-PA APISU.ACYPI46664-PA APISU.ACYPI46687-PA APISU.ACYPI46724-PA APISU.ACYPI46756-PA APISU.ACYPI46844-PA APISU.ACYPI47019-PA APISU.ACYPI47052-PA APISU.ACYPI47067-PA APISU.ACYPI47075-PA APISU.ACYPI47138-PA APISU.ACYPI47165-PA APISU.ACYPI47285-PA APISU.ACYPI47334-PA APISU.ACYPI47353-PA APISU.ACYPI47486-PA APISU.ACYPI47490-PA APISU.ACYPI47735-PA APISU.ACYPI47777-PA APISU.ACYPI47904-PA APISU.ACYPI47947-PA APISU.ACYPI47948-PA APISU.ACYPI47954-PA APISU.ACYPI48037-PA APISU.ACYPI48056-PA APISU.ACYPI48077-PA APISU.ACYPI48107-PA APISU.ACYPI48108-PA APISU.ACYPI48125-PA APISU.ACYPI48150-PA APISU.ACYPI48175-PA APISU.ACYPI48275-PA APISU.ACYPI48516-PA APISU.ACYPI48570-PA APISU.ACYPI48635-PA APISU.ACYPI48643-PA APISU.ACYPI48645-PA APISU.ACYPI48683-PA APISU.ACYPI48696-PA APISU.ACYPI48717-PA APISU.ACYPI48824-PA APISU.ACYPI48876-PA APISU.ACYPI48897-PA APISU.ACYPI48902-PA APISU.ACYPI48932-PA APISU.ACYPI49043-PA APISU.ACYPI49080-PA APISU.ACYPI49116-PA APISU.ACYPI49128-PA APISU.ACYPI49129-PA APISU.ACYPI49469-PA APISU.ACYPI49681-PA APISU.ACYPI49795-PA APISU.ACYPI49818-PA APISU.ACYPI49875-PA APISU.ACYPI49948-PA APISU.ACYPI50136-PA APISU.ACYPI50137-PA APISU.ACYPI50138-PA APISU.ACYPI50142-PA APISU.ACYPI50281-PA APISU.ACYPI50355-PA APISU.ACYPI50383-PA APISU.ACYPI50518-PA APISU.ACYPI50565-PA APISU.ACYPI50568-PA APISU.ACYPI50596-PA APISU.ACYPI50758-PA APISU.ACYPI50793-PA APISU.ACYPI50809-PA APISU.ACYPI50877-PA APISU.ACYPI50930-PA APISU.ACYPI51013-PA APISU.ACYPI51114-PA APISU.ACYPI51127-PA APISU.ACYPI51143-PA APISU.ACYPI51267-PA APISU.ACYPI51484-PA APISU.ACYPI51498-PA APISU.ACYPI51541-PA APISU.ACYPI51636-PA APISU.ACYPI51649-PA APISU.ACYPI51667-PA APISU.ACYPI51705-PA APISU.ACYPI51719-PA APISU.ACYPI51721-PA APISU.ACYPI51723-PA APISU.ACYPI51803-PA APISU.ACYPI51804-PA APISU.ACYPI51814-PA APISU.ACYPI51850-PA APISU.ACYPI51873-PA APISU.ACYPI51891-PA APISU.ACYPI51977-PA APISU.ACYPI52019-PA APISU.ACYPI52069-PA APISU.ACYPI52102-PA APISU.ACYPI52168-PA APISU.ACYPI52172-PA APISU.ACYPI52187-PA APISU.ACYPI52188-PA APISU.ACYPI52437-PA APISU.ACYPI52461-PA APISU.ACYPI52484-PA APISU.ACYPI52510-PA APISU.ACYPI52564-PA APISU.ACYPI52585-PA APISU.ACYPI52586-PA APISU.ACYPI52614-PA APISU.ACYPI52692-PA APISU.ACYPI52835-PA APISU.ACYPI53086-PA APISU.ACYPI53142-PA APISU.ACYPI53183-PA APISU.ACYPI53239-PA APISU.ACYPI53250-PA APISU.ACYPI53405-PA APISU.ACYPI53412-PA APISU.ACYPI53414-PA APISU.ACYPI53491-PA APISU.ACYPI53505-PA APISU.ACYPI53524-PA APISU.ACYPI53539-PA APISU.ACYPI53657-PA APISU.ACYPI53725-PA APISU.ACYPI53777-PA APISU.ACYPI53787-PA APISU.ACYPI53839-PA APISU.ACYPI53881-PA APISU.ACYPI53921-PA APISU.ACYPI53950-PA APISU.ACYPI54026-PA APISU.ACYPI54046-PA APISU.ACYPI54047-PA APISU.ACYPI54103-PA APISU.ACYPI54166-PA APISU.ACYPI54189-PA APISU.ACYPI54288-PA APISU.ACYPI54322-PA APISU.ACYPI54396-PA APISU.ACYPI54462-PA APISU.ACYPI54550-PA APISU.ACYPI54587-PA APISU.ACYPI54722-PA APISU.ACYPI54728-PA APISU.ACYPI54763-PA APISU.ACYPI54820-PA APISU.ACYPI54984-PA APISU.ACYPI54990-PA APISU.ACYPI55007-PA APISU.ACYPI55027-PA APISU.ACYPI55042-PA APISU.ACYPI55129-PA APISU.ACYPI55221-PA APISU.ACYPI55354-PA APISU.ACYPI55406-PA APISU.ACYPI55446-PA APISU.ACYPI55456-PA APISU.ACYPI55653-PA APISU.ACYPI55727-PA APISU.ACYPI55765-PA APISU.ACYPI55895-PA APISU.ACYPI55903-PA APISU.ACYPI55957-PA APISU.ACYPI56057-PA APISU.ACYPI56153-PA APISU.ACYPI56159-PA APISU.ACYPI56311-PA APISU.ACYPI56330-PA APISU.ACYPI56375-PA APISU.ACYPI56382-PA APISU.ACYPI56409-PA APISU.ACYPI56507-PA APISU.ACYPI56577-PA BXYLO.BXY_0612700.1 BXYLO.BXY_0703900.1 BXYLO.BXY_1596800.1 CLECT.CLEC007623-PA CLECT.CLEC008742-PA CTELE.CapteP102355 CTELE.CapteP107961 CTELE.CapteP112284 CTELE.CapteP113640 CTELE.CapteP116307 CTELE.CapteP118897 CTELE.CapteP133408 CTELE.CapteP143632 CTELE.CapteP144365 CTELE.CapteP145680 CTELE.CapteP185748 CTELE.CapteP187465 CTELE.CapteP188893 CTELE.CapteP188931 CTELE.CapteP188932 CTELE.CapteP191662 CTELE.CapteP192163 CTELE.CapteP192651 CTELE.CapteP193465 CTELE.CapteP196376 CTELE.CapteP198828 CTELE.CapteP200712 CTELE.CapteP200997 CTELE.CapteP201411 CTELE.CapteP203075 CTELE.CapteP207748 CTELE.CapteP208721 CTELE.CapteP210743 CTELE.CapteP211424 CTELE.CapteP212259 CTELE.CapteP213517 CTELE.CapteP215240 CTELE.CapteP216552 CTELE.CapteP59344 CTELE.CapteP59353 CTELE.CapteP59354 CTELE.CapteP59358 CTELE.CapteP59360 CTELE.CapteP59361 CTELE.CapteP61788 CTELE.CapteP92122 CTELE.CapteP94557 DPOND.ENN80215 DPOND.ENN83371 DPULE.EFX60700 DPULE.EFX60833 DPULE.EFX67072 DPULE.EFX67680 DPULE.EFX69952 DPULE.EFX75136 DPULE.EFX75243 DPULE.EFX76776 DPULE.EFX82081 ISCAP.ISCW000184-PA ISCAP.ISCW007799-PA ISCAP.ISCW010035-PA ISCAP.ISCW010182-PA ISCAP.ISCW010789-PA ISCAP.ISCW011758-PA ISCAP.ISCW013799-PA ISCAP.ISCW024453-PA ISCAP.ISCW024606-PA ISCAP.ISCW024663-PA ISCAP.ISCW024768-PA ISCAP.ISCW024789-PA NVITR.NV14288-PA NVITR.NV15199-PA NVITR.NV16712-PA NVITR.NV17143-PA NVITR.NV18124-PA NVITR.NV18952-PA NVITR.NV19052-PA NVITR.NV19197-PA NVITR.NV20937-PA NVITR.NV21217-PA NVITR.NV23165-PA NVITR.NV23437-PA NVITR.NV23983-PA NVITR.NV24218-PA NVITR.NV24415-PA NVITR.NV24950-PA NVITR.NV25352-PA NVITR.NV26019-PA NVITR.NV26238-PA NVITR.NV30250-PA NVITR.NV31222-PA NVITR.NV31443-PA NVITR.NV31530-PA OBIMA.Ocbimv22001043m.p OBIMA.Ocbimv22001128m.p OBIMA.Ocbimv22002408m.p OBIMA.Ocbimv22002921m.p OBIMA.Ocbimv22003347m.p OBIMA.Ocbimv22003710m.p OBIMA.Ocbimv22003947m.p OBIMA.Ocbimv22005145m.p OBIMA.Ocbimv22005436m.p OBIMA.Ocbimv22005742m.p OBIMA.Ocbimv22006047m.p OBIMA.Ocbimv22007331m.p OBIMA.Ocbimv22008717m.p OBIMA.Ocbimv22008953m.p OBIMA.Ocbimv22009247m.p OBIMA.Ocbimv22009251m.p OBIMA.Ocbimv22009253m.p OBIMA.Ocbimv22010063m.p OBIMA.Ocbimv22012179m.p OBIMA.Ocbimv22014088m.p OBIMA.Ocbimv22014475m.p OBIMA.Ocbimv22015172m.p OBIMA.Ocbimv22015580m.p OBIMA.Ocbimv22017424m.p OBIMA.Ocbimv22017649m.p OBIMA.Ocbimv22017811m.p OBIMA.Ocbimv22018858m.p OBIMA.Ocbimv22018873m.p OBIMA.Ocbimv22019210m.p OBIMA.Ocbimv22020452m.p OBIMA.Ocbimv22020658m.p OBIMA.Ocbimv22021785m.p OBIMA.Ocbimv22021786m.p OBIMA.Ocbimv22022659m.p OBIMA.Ocbimv22022660m.p OBIMA.Ocbimv22023680m.p OBIMA.Ocbimv22024157m.p OBIMA.Ocbimv22024989m.p OBIMA.Ocbimv22025146m.p OBIMA.Ocbimv22025554m.p OBIMA.Ocbimv22025555m.p OBIMA.Ocbimv22025662m.p OBIMA.Ocbimv22027016m.p OBIMA.Ocbimv22028061m.p OBIMA.Ocbimv22029513m.p OBIMA.Ocbimv22029692m.p OBIMA.Ocbimv22029744m.p OBIMA.Ocbimv22029948m.p OBIMA.Ocbimv22030138m.p OBIMA.Ocbimv22030913m.p OBIMA.Ocbimv22031641m.p OBIMA.Ocbimv22031642m.p OBIMA.Ocbimv22032377m.p OBIMA.Ocbimv22033800m.p OBIMA.Ocbimv22034209m.p OBIMA.Ocbimv22034610m.p OBIMA.Ocbimv22034947m.p OBIMA.Ocbimv22035063m.p OBIMA.Ocbimv22036085m.p OBIMA.Ocbimv22037217m.p OBIMA.Ocbimv22037994m.p OBIMA.Ocbimv22037995m.p OBIMA.Ocbimv22038983m.p OBIMA.Ocbimv22039601m.p OBIMA.Ocbimv22039796m.p PCAUD.XP_014662944.1 PCAUD.XP_014663451.1 PCAUD.XP_014665331.1 PCAUD.XP_014665403.1 PCAUD.XP_014666641.1 PCAUD.XP_014669630.1 PCAUD.XP_014670107.1 PCAUD.XP_014670353.1 PCAUD.XP_014671516.1 PCAUD.XP_014671819.1 PCAUD.XP_014671927.1 PCAUD.XP_014672134.1 PCAUD.XP_014673764.1 PCAUD.XP_014674057.1 PCAUD.XP_014675121.1 PCAUD.XP_014675618.1 PCAUD.XP_014675746.1 PCAUD.XP_014676154.1 PCAUD.XP_014676415.1 PCAUD.XP_014678126.1 PCAUD.XP_014678241.1 PCAUD.XP_014678519.1 PCAUD.XP_014680148.1 PCAUD.XP_014681149.1 PCAUD.XP_014681935.1 PMURR.g11080.t1 PMURR.g20043.t1 PXYLO.XP_011558022.1 RVARI.g11549.t1 RVARI.g12402.t1 RVARI.g12575.t1 RVARI.g1356.t1 RVARI.g2362.t1 RVARI.g5585.t1 RVARI.g6385.t1 RVARI.g8323.t1 RVARI.g8427.t1 RVARI.g921.t2 SINVI.XP_011157641.1 SINVI.XP_011159882.1 SINVI.XP_011161499.1 SINVI.XP_011161979.1 SINVI.XP_011163667.1 SINVI.XP_011163981.1 SINVI.XP_011165286.1 SINVI.XP_011166331.1 SINVI.XP_011167103.1 SINVI.XP_011167837.1 SINVI.XP_011167893.1 SINVI.XP_011169976.1 SINVI.XP_011170001.1 SINVI.XP_011170346.1 SINVI.XP_011170408.1 SINVI.XP_011170616.1 SINVI.XP_011170863.1 SINVI.XP_011171171.1 SINVI.XP_011171172.1 SINVI.XP_011171258.1 SINVI.XP_011171898.1 SINVI.XP_011172262.1 SINVI.XP_011172518.1 SINVI.XP_011172593.1 SINVI.XP_011173014.1 SINVI.XP_011174131.1 SINVI.XP_011174548.1 SINVI.XP_011174695.1 SINVI.XP_011174706.1 SINVI.XP_011174740.1 SINVI.XP_011174794.1 SINVI.XP_011174999.1 SINVI.XP_011175616.1 SINVI.XP_011175781.1 SMARI.SMAR001610-PA SMARI.SMAR015466-PA TCAST.TC001842-PA TCAST.TC001848-PA TCAST.TC002023-PA TCAST.TC002202-PA TCAST.TC002206-PA TCAST.TC005126-PA TCAST.TC005197-PA TCAST.TC005256-PA TCAST.TC005257-PA TCAST.TC005295-PA TCAST.TC006836-PA TCAST.TC006862-PA TCAST.TC006956-PA TCAST.TC009408-PA TCAST.TC012194-PA TCAST.TC012935-PA TCAST.TC012936-PA TCAST.TC014844-PA TCAST.TC016007-PA TCAST.TC016397-PA TSPIR.EFV46418 TSPIR.EFV48377 TSPIR.EFV48979 TSPIR.EFV49845 TSPIR.EFV51707 TSPIR.EFV52096 TSPIR.EFV53504 TSPIR.EFV54256 TSPIR.EFV54282 TSPIR.EFV54970 TSPIR.EFV54975 TSPIR.EFV55052
OG0000006: AGAMB.AGAP007775-PA AMELL.GB54729-PA APISU.ACYPI000604-PA APISU.ACYPI001794-PA APISU.ACYPI010021-PA APISU.ACYPI060115-PA APISU.ACYPI060244-PA APISU.ACYPI060281-PA APISU.ACYPI060399-PA APISU.ACYPI060494-PA APISU.ACYPI060498-PA APISU.ACYPI060626-PA APISU.ACYPI060904-PA APISU.ACYPI060905-PA APISU.ACYPI060987-PA APISU.ACYPI061078-PA APISU.ACYPI061225-PA APISU.ACYPI061272-PA APISU.ACYPI061300-PA APISU.ACYPI061301-PA APISU.ACYPI061661-PA APISU.ACYPI062210-PA APISU.ACYPI062458-PA APISU.ACYPI062616-PA APISU.ACYPI062617-PA APISU.ACYPI062641-PA APISU.ACYPI062817-PA APISU.ACYPI062907-PA APISU.ACYPI062938-PA APISU.ACYPI063058-PA APISU.ACYPI063063-PA APISU.ACYPI063524-PA APISU.ACYPI063583-PA APISU.ACYPI063645-PA APISU.ACYPI063666-PA APISU.ACYPI063669-PA APISU.ACYPI063761-PA APISU.ACYPI063881-PA APISU.ACYPI063958-PA APISU.ACYPI063961-PA APISU.ACYPI064047-PA APISU.ACYPI064188-PA APISU.ACYPI064315-PA APISU.ACYPI064385-PA APISU.ACYPI064428-PA APISU.ACYPI064439-PA APISU.ACYPI064521-PA APISU.ACYPI064877-PA APISU.ACYPI065079-PA APISU.ACYPI065274-PA APISU.ACYPI065346-PA APISU.ACYPI065743-PA APISU.ACYPI065790-PA APISU.ACYPI066201-PA APISU.ACYPI066248-PA APISU.ACYPI066329-PA APISU.ACYPI066337-PA APISU.ACYPI066371-PA APISU.ACYPI066561-PA APISU.ACYPI066644-PA APISU.ACYPI067083-PA APISU.ACYPI067100-PA APISU.ACYPI067233-PA APISU.ACYPI067271-PA APISU.ACYPI067277-PA APISU.ACYPI067322-PA APISU.ACYPI067369-PA APISU.ACYPI067399-PA APISU.ACYPI067497-PA APISU.ACYPI067706-PA APISU.ACYPI067823-PA APISU.ACYPI067934-PA APISU.ACYPI068258-PA APISU.ACYPI068728-PA APISU.ACYPI068755-PA APISU.ACYPI068845-PA APISU.ACYPI069030-PA APISU.ACYPI069102-PA APISU.ACYPI069126-PA APISU.ACYPI069136-PA APISU.ACYPI069171-PA APISU.ACYPI069203-PA APISU.ACYPI069209-PA APISU.ACYPI069345-PA APISU.ACYPI069664-PA APISU.ACYPI069738-PA APISU.ACYPI069866-PA APISU.ACYPI069903-PA APISU.ACYPI070079-PA APISU.ACYPI070121-PA APISU.ACYPI070148-PA APISU.ACYPI070332-PA APISU.ACYPI070595-PA APISU.ACYPI070704-PA APISU.ACYPI070734-PA APISU.ACYPI070997-PA APISU.ACYPI071011-PA APISU.ACYPI071019-PA APISU.ACYPI071233-PA APISU.ACYPI071565-PA APISU.ACYPI071644-PA APISU.ACYPI071681-PA APISU.ACYPI071759-PA APISU.ACYPI071773-PA APISU.ACYPI071787-PA APISU.ACYPI071831-PA APISU.ACYPI071953-PA APISU.ACYPI072186-PA APISU.ACYPI072192-PA APISU.ACYPI072294-PA APISU.ACYPI072315-PA APISU.ACYPI072429-PA APISU.ACYPI072690-PA APISU.ACYPI073498-PA APISU.ACYPI073528-PA APISU.ACYPI073540-PA APISU.ACYPI073604-PA APISU.ACYPI073853-PA APISU.ACYPI080020-PA APISU.ACYPI080072-PA APISU.ACYPI080092-PA APISU.ACYPI080193-PA APISU.ACYPI080198-PA APISU.ACYPI080366-PA APISU.ACYPI080370-PA APISU.ACYPI080438-PA APISU.ACYPI080628-PA APISU.ACYPI080658-PA APISU.ACYPI080699-PA APISU.ACYPI080719-PA APISU.ACYPI080817-PA APISU.ACYPI080970-PA APISU.ACYPI081016-PA APISU.ACYPI081093-PA APISU.ACYPI081206-PA APISU.ACYPI081352-PA APISU.ACYPI081374-PA APISU.ACYPI081561-PA APISU.ACYPI081563-PA APISU.ACYPI081641-PA APISU.ACYPI081690-PA APISU.ACYPI081709-PA APISU.ACYPI081829-PA APISU.ACYPI081864-PA APISU.ACYPI081887-PA APISU.ACYPI081968-PA APISU.ACYPI082028-PA APISU.ACYPI082042-PA APISU.ACYPI082068-PA APISU.ACYPI082085-PA APISU.ACYPI082103-PA APISU.ACYPI082155-PA APISU.ACYPI082210-PA APISU.ACYPI082234-PA APISU.ACYPI082314-PA APISU.ACYPI082422-PA APISU.ACYPI082485-PA APISU.ACYPI082554-PA APISU.ACYPI082580-PA APISU.ACYPI082729-PA APISU.ACYPI082747-PA APISU.ACYPI082751-PA APISU.ACYPI082817-PA APISU.ACYPI082824-PA APISU.ACYPI082833-PA APISU.ACYPI082852-PA APISU.ACYPI082935-PA APISU.ACYPI083022-PA APISU.ACYPI083164-PA APISU.ACYPI083211-PA APISU.ACYPI083217-PA APISU.ACYPI083259-PA APISU.ACYPI083293-PA APISU.ACYPI083369-PA APISU.ACYPI083426-PA APISU.ACYPI083657-PA APISU.ACYPI083708-PA APISU.ACYPI083738-PA APISU.ACYPI083742-PA APISU.ACYPI083743-PA APISU.ACYPI083889-PA APISU.ACYPI083999-PA APISU.ACYPI084023-PA APISU.ACYPI084106-PA APISU.ACYPI084366-PA APISU.ACYPI084509-PA APISU.ACYPI084612-PA APISU.ACYPI084633-PA APISU.ACYPI084671-PA APISU.ACYPI084733-PA APISU.ACYPI084742-PA APISU.ACYPI084834-PA APISU.ACYPI084961-PA APISU.ACYPI085004-PA APISU.ACYPI085081-PA APISU.ACYPI085099-PA APISU.ACYPI085227-PA APISU.ACYPI085254-PA APISU.ACYPI085425-PA APISU.ACYPI085483-PA APISU.ACYPI085509-PA APISU.ACYPI085559-PA APISU.ACYPI085596-PA APISU.ACYPI085677-PA APISU.ACYPI085766-PA APISU.ACYPI085812-PA APISU.ACYPI085839-PA APISU.ACYPI085972-PA APISU.ACYPI086001-PA APISU.ACYPI086107-PA APISU.ACYPI086146-PA APISU.ACYPI086284-PA APISU.ACYPI086294-PA APISU.ACYPI086394-PA APISU.ACYPI086408-PA APISU.ACYPI086562-PA APISU.ACYPI086603-PA APISU.ACYPI086770-PA APISU.ACYPI086773-PA APISU.ACYPI086788-PA APISU.ACYPI086919-PA APISU.ACYPI087103-PA APISU.ACYPI087105-PA APISU.ACYPI087200-PA APISU.ACYPI087201-PA APISU.ACYPI087226-PA APISU.ACYPI087242-PA APISU.ACYPI087253-PA APISU.ACYPI087281-PA APISU.ACYPI087284-PA APISU.ACYPI087351-PA APISU.ACYPI087559-PA APISU.ACYPI087598-PA APISU.ACYPI087684-PA APISU.ACYPI087726-PA APISU.ACYPI087792-PA APISU.ACYPI087840-PA APISU.ACYPI087955-PA APISU.ACYPI088014-PA APISU.ACYPI088017-PA APISU.ACYPI088080-PA APISU.ACYPI088086-PA APISU.ACYPI088096-PA APISU.ACYPI088104-PA APISU.ACYPI088128-PA APISU.ACYPI088200-PA APISU.ACYPI088201-PA APISU.ACYPI088236-PA APISU.ACYPI088250-PA APISU.ACYPI088348-PA APISU.ACYPI088456-PA APISU.ACYPI088489-PA APISU.ACYPI088500-PA APISU.ACYPI088520-PA APISU.ACYPI088526-PA APISU.ACYPI088574-PA APISU.ACYPI088652-PA APISU.ACYPI088695-PA APISU.ACYPI088789-PA APISU.ACYPI088802-PA APISU.ACYPI088815-PA APISU.ACYPI089062-PA APISU.ACYPI089094-PA APISU.ACYPI089184-PA APISU.ACYPI089300-PA APISU.ACYPI089348-PA APISU.ACYPI089366-PA APISU.ACYPI089432-PA APISU.ACYPI089508-PA APISU.ACYPI089571-PA APISU.ACYPI089576-PA APISU.ACYPI20092-PA APISU.ACYPI20335-PA APISU.ACYPI20915-PA APISU.ACYPI21221-PA APISU.ACYPI21275-PA APISU.ACYPI21680-PA APISU.ACYPI22306-PA APISU.ACYPI23600-PA APISU.ACYPI24163-PA APISU.ACYPI24283-PA APISU.ACYPI24678-PA APISU.ACYPI24712-PA APISU.ACYPI25346-PA APISU.ACYPI25999-PA APISU.ACYPI26951-PA APISU.ACYPI27076-PA APISU.ACYPI27512-PA APISU.ACYPI28497-PA APISU.ACYPI29303-PA APISU.ACYPI29353-PA APISU.ACYPI29778-PA APISU.ACYPI29781-PA APISU.ACYPI30160-PA APISU.ACYPI30365-PA APISU.ACYPI30418-PA APISU.ACYPI31052-PA APISU.ACYPI31180-PA APISU.ACYPI31220-PA APISU.ACYPI32306-PA APISU.ACYPI32373-PA APISU.ACYPI32455-PA APISU.ACYPI32762-PA APISU.ACYPI32800-PA APISU.ACYPI34516-PA APISU.ACYPI34729-PA APISU.ACYPI34760-PA APISU.ACYPI34789-PA APISU.ACYPI35139-PA APISU.ACYPI35357-PA APISU.ACYPI35421-PA APISU.ACYPI35733-PA APISU.ACYPI36448-PA APISU.ACYPI36505-PA APISU.ACYPI36719-PA APISU.ACYPI36805-PA APISU.ACYPI37880-PA APISU.ACYPI38425-PA APISU.ACYPI38536-PA APISU.ACYPI38963-PA APISU.ACYPI38986-PA APISU.ACYPI39007-PA APISU.ACYPI39097-PA APISU.ACYPI39137-PA APISU.ACYPI39304-PA APISU.ACYPI39388-PA APISU.ACYPI39736-PA APISU.ACYPI40523-PA APISU.ACYPI40809-PA APISU.ACYPI41915-PA APISU.ACYPI41964-PA APISU.ACYPI42243-PA APISU.ACYPI42305-PA APISU.ACYPI42394-PA APISU.ACYPI42395-PA APISU.ACYPI42787-PA APISU.ACYPI42929-PA APISU.ACYPI44187-PA APISU.ACYPI44754-PA APISU.ACYPI44934-PA APISU.ACYPI45201-PA APISU.ACYPI45546-PA APISU.ACYPI45860-PA APISU.ACYPI45862-PA APISU.ACYPI46115-PA APISU.ACYPI46248-PA APISU.ACYPI46842-PA APISU.ACYPI46858-PA APISU.ACYPI47220-PA APISU.ACYPI47389-PA APISU.ACYPI48333-PA APISU.ACYPI48795-PA APISU.ACYPI49070-PA APISU.ACYPI49745-PA APISU.ACYPI49791-PA APISU.ACYPI49982-PA APISU.ACYPI50285-PA APISU.ACYPI50698-PA APISU.ACYPI50719-PA APISU.ACYPI51231-PA APISU.ACYPI51306-PA APISU.ACYPI51473-PA APISU.ACYPI52297-PA APISU.ACYPI52363-PA APISU.ACYPI52387-PA APISU.ACYPI53252-PA APISU.ACYPI53773-PA APISU.ACYPI54101-PA APISU.ACYPI54453-PA APISU.ACYPI54547-PA APISU.ACYPI54954-PA APISU.ACYPI55257-PA APISU.ACYPI55350-PA APISU.ACYPI55762-PA APISU.ACYPI55763-PA APISU.ACYPI55949-PA BXYLO.BXY_1282200.1 BXYLO.BXY_1333000.1 BXYLO.BXY_1341900.1 BXYLO.BXY_1489700.1 BXYLO.BXY_1501800.1 BXYLO.BXY_1506600.1 CELEG.C11G6.2 CELEG.F11C3.1 CELEG.F33H12.6 CELEG.F52G3.3 CELEG.F52G3.4 CELEG.F59H6.5 CELEG.T19C9.10a CELEG.Y116F11A.1 CELEG.Y16E11A.2 CELEG.Y18H1A.6a CELEG.Y46B2A.2 CELEG.Y53F4B.26 CELEG.Y53F4B.7 CELEG.ZK250.9 CLECT.CLEC000578-PA CLECT.CLEC000898-PA CLECT.CLEC002223-PA CLECT.CLEC002849-PA CLECT.CLEC004808-PA CLECT.CLEC004815-PA CLECT.CLEC006401-PA CLECT.CLEC006643-PA CLECT.CLEC009034-PA CLECT.CLEC011178-PA CLECT.CLEC013076-PA CTELE.CapteP121330 CTELE.CapteP136138 CTELE.CapteP143295 CTELE.CapteP143296 CTELE.CapteP145564 CTELE.CapteP146432 CTELE.CapteP185184 CTELE.CapteP191440 CTELE.CapteP201720 CTELE.CapteP202282 CTELE.CapteP213238 CTELE.CapteP217069 CTELE.CapteP57783 CTELE.CapteP57796 CTELE.CapteP59240 CTELE.CapteP59302 CTELE.CapteP59666 CTELE.CapteP59797 CTELE.CapteP61090 CTELE.CapteP71732 CTELE.CapteP81475 CTELE.CapteP90181 CTELE.CapteP90399 DMELA.FBpp0077258 DPOND.ENN70626 DPOND.ENN71556 DPOND.ENN77906 DPOND.ENN78968 DPULE.EFX59902 DPULE.EFX60959 DPULE.EFX62586 DPULE.EFX62738 DPULE.EFX63223 DPULE.EFX63269 DPULE.EFX63309 DPULE.EFX63653 DPULE.EFX63809 DPULE.EFX63810 DPULE.EFX63941 DPULE.EFX64387 DPULE.EFX64389 DPULE.EFX64445 DPULE.EFX64553 DPULE.EFX64570 DPULE.EFX64716 DPULE.EFX64927 DPULE.EFX65104 DPULE.EFX65116 DPULE.EFX65134 DPULE.EFX65268 DPULE.EFX65310 DPULE.EFX65311 DPULE.EFX65313 DPULE.EFX65443 DPULE.EFX67519 DPULE.EFX68724 DPULE.EFX68727 DPULE.EFX68847 DPULE.EFX69181 DPULE.EFX69182 DPULE.EFX69183 DPULE.EFX69495 DPULE.EFX69496 DPULE.EFX69595 DPULE.EFX69607 DPULE.EFX69609 DPULE.EFX70180 DPULE.EFX70181 DPULE.EFX73400 DPULE.EFX73993 DPULE.EFX76669 DPULE.EFX76670 DPULE.EFX76671 DPULE.EFX79379 DPULE.EFX79380 DPULE.EFX80029 DPULE.EFX81539 DPULE.EFX81540 HDUJA.bHd17131.1 ISCAP.ISCW017426-PA MHAPL.MhA1_Contig1150.frz3.fgene1 MHAPL.MhA1_Contig1153.frz3.gene1 MHAPL.MhA1_Contig1250.frz3.fgene1 MHAPL.MhA1_Contig1250.frz3.gene4 MHAPL.MhA1_Contig1329.frz3.fgene1 MHAPL.MhA1_Contig1543.frz3.fgene1 MHAPL.MhA1_Contig1543.frz3.gene3 MHAPL.MhA1_Contig1588.frz3.fgene1 MHAPL.MhA1_Contig1606.frz3.gene7 MHAPL.MhA1_Contig1733.frz3.fgene1 MHAPL.MhA1_Contig1785.frz3.gene2 MHAPL.MhA1_Contig1971.frz3.gene4 MHAPL.MhA1_Contig2306.frz3.gene6 MHAPL.MhA1_Contig2310.frz3.fgene1 MHAPL.MhA1_Contig2496.frz3.fgene1 MHAPL.MhA1_Contig2533.frz3.gene1 MHAPL.MhA1_Contig2724.frz3.gene1 MHAPL.MhA1_Contig3416.frz3.gene1 MHAPL.MhA1_Contig481.frz3.fgene7 MHAPL.MhA1_Contig481.frz3.gene20 MHAPL.MhA1_Contig737.frz3.fgene1 MHAPL.MhA1_Contig737.frz3.fgene2 MHAPL.MhA1_Contig799.frz3.fgene1 MHAPL.MhA1_Contig887.frz3.gene9 NVITR.NV15798-PA NVITR.NV17178-PA NVITR.NV17386-PA NVITR.NV18320-PA NVITR.NV18459-PA NVITR.NV18683-PA NVITR.NV18722-PA NVITR.NV18868-PA NVITR.NV20504-PA NVITR.NV20607-PA NVITR.NV21028-PA NVITR.NV21515-PA NVITR.NV22133-PA NVITR.NV22184-PA NVITR.NV22215-PA NVITR.NV23824-PA NVITR.NV25881-PA NVITR.NV30017-PA NVITR.NV30162-PA NVITR.NV30311-PA NVITR.NV30443-PA NVITR.NV31577-PA NVITR.NV31670-PA OBIMA.Ocbimv22000073m.p OBIMA.Ocbimv22000074m.p OBIMA.Ocbimv22000170m.p OBIMA.Ocbimv22000171m.p OBIMA.Ocbimv22000188m.p OBIMA.Ocbimv22000228m.p OBIMA.Ocbimv22000445m.p OBIMA.Ocbimv22000468m.p OBIMA.Ocbimv22000479m.p OBIMA.Ocbimv22000480m.p OBIMA.Ocbimv22000540m.p OBIMA.Ocbimv22000545m.p OBIMA.Ocbimv22000606m.p OBIMA.Ocbimv22000635m.p OBIMA.Ocbimv22000643m.p OBIMA.Ocbimv22000653m.p OBIMA.Ocbimv22000660m.p OBIMA.Ocbimv22000684m.p OBIMA.Ocbimv22000831m.p OBIMA.Ocbimv22000837m.p OBIMA.Ocbimv22000879m.p OBIMA.Ocbimv22000905m.p OBIMA.Ocbimv22000925m.p OBIMA.Ocbimv22000964m.p OBIMA.Ocbimv22001097m.p OBIMA.Ocbimv22001272m.p OBIMA.Ocbimv22001348m.p OBIMA.Ocbimv22001512m.p OBIMA.Ocbimv22001618m.p OBIMA.Ocbimv22001691m.p OBIMA.Ocbimv22001699m.p OBIMA.Ocbimv22001741m.p OBIMA.Ocbimv22001756m.p OBIMA.Ocbimv22001758m.p OBIMA.Ocbimv22001815m.p OBIMA.Ocbimv22001817m.p OBIMA.Ocbimv22001936m.p OBIMA.Ocbimv22001944m.p OBIMA.Ocbimv22001967m.p OBIMA.Ocbimv22002022m.p OBIMA.Ocbimv22002027m.p OBIMA.Ocbimv22002054m.p OBIMA.Ocbimv22002169m.p OBIMA.Ocbimv22002170m.p OBIMA.Ocbimv22002222m.p OBIMA.Ocbimv22002278m.p OBIMA.Ocbimv22002283m.p OBIMA.Ocbimv22002348m.p OBIMA.Ocbimv22002355m.p OBIMA.Ocbimv22002380m.p OBIMA.Ocbimv22002430m.p OBIMA.Ocbimv22002727m.p OBIMA.Ocbimv22002742m.p OBIMA.Ocbimv22002790m.p OBIMA.Ocbimv22002812m.p OBIMA.Ocbimv22002824m.p OBIMA.Ocbimv22002852m.p OBIMA.Ocbimv22002860m.p OBIMA.Ocbimv22002863m.p OBIMA.Ocbimv22002903m.p OBIMA.Ocbimv22002959m.p OBIMA.Ocbimv22002978m.p OBIMA.Ocbimv22003009m.p OBIMA.Ocbimv22003014m.p OBIMA.Ocbimv22003066m.p OBIMA.Ocbimv22003150m.p OBIMA.Ocbimv22003184m.p OBIMA.Ocbimv22003220m.p OBIMA.Ocbimv22003249m.p OBIMA.Ocbimv22003252m.p OBIMA.Ocbimv22003290m.p OBIMA.Ocbimv22003320m.p OBIMA.Ocbimv22003322m.p OBIMA.Ocbimv22003323m.p OBIMA.Ocbimv22003390m.p OBIMA.Ocbimv22003443m.p OBIMA.Ocbimv22003591m.p OBIMA.Ocbimv22003608m.p OBIMA.Ocbimv22003638m.p OBIMA.Ocbimv22003677m.p OBIMA.Ocbimv22003699m.p OBIMA.Ocbimv22003793m.p OBIMA.Ocbimv22003842m.p OBIMA.Ocbimv22003872m.p OBIMA.Ocbimv22003933m.p OBIMA.Ocbimv22003980m.p OBIMA.Ocbimv22003982m.p OBIMA.Ocbimv22003986m.p OBIMA.Ocbimv22004007m.p OBIMA.Ocbimv22004086m.p OBIMA.Ocbimv22004210m.p OBIMA.Ocbimv22004212m.p OBIMA.Ocbimv22004357m.p OBIMA.Ocbimv22004359m.p OBIMA.Ocbimv22004520m.p OBIMA.Ocbimv22004596m.p OBIMA.Ocbimv22004622m.p OBIMA.Ocbimv22004647m.p OBIMA.Ocbimv22004712m.p OBIMA.Ocbimv22004723m.p OBIMA.Ocbimv22004887m.p OBIMA.Ocbimv22004933m.p OBIMA.Ocbimv22004965m.p OBIMA.Ocbimv22004970m.p OBIMA.Ocbimv22004992m.p OBIMA.Ocbimv22005196m.p OBIMA.Ocbimv22005248m.p OBIMA.Ocbimv22005277m.p OBIMA.Ocbimv22005297m.p OBIMA.Ocbimv22005335m.p OBIMA.Ocbimv22005362m.p OBIMA.Ocbimv22005438m.p OBIMA.Ocbimv22005488m.p OBIMA.Ocbimv22005593m.p OBIMA.Ocbimv22005654m.p OBIMA.Ocbimv22005901m.p OBIMA.Ocbimv22006033m.p OBIMA.Ocbimv22006056m.p OBIMA.Ocbimv22006064m.p OBIMA.Ocbimv22006070m.p OBIMA.Ocbimv22006097m.p OBIMA.Ocbimv22006098m.p OBIMA.Ocbimv22006101m.p OBIMA.Ocbimv22006219m.p OBIMA.Ocbimv22006323m.p OBIMA.Ocbimv22006347m.p OBIMA.Ocbimv22006486m.p OBIMA.Ocbimv22006498m.p OBIMA.Ocbimv22006566m.p OBIMA.Ocbimv22006668m.p OBIMA.Ocbimv22006685m.p OBIMA.Ocbimv22006938m.p OBIMA.Ocbimv22006957m.p OBIMA.Ocbimv22007044m.p OBIMA.Ocbimv22007254m.p OBIMA.Ocbimv22007280m.p OBIMA.Ocbimv22007322m.p OBIMA.Ocbimv22007332m.p OBIMA.Ocbimv22007346m.p OBIMA.Ocbimv22007437m.p OBIMA.Ocbimv22007518m.p OBIMA.Ocbimv22007536m.p OBIMA.Ocbimv22007537m.p OBIMA.Ocbimv22007584m.p OBIMA.Ocbimv22007670m.p OBIMA.Ocbimv22007706m.p OBIMA.Ocbimv22007730m.p OBIMA.Ocbimv22007733m.p OBIMA.Ocbimv22007918m.p OBIMA.Ocbimv22007967m.p OBIMA.Ocbimv22008031m.p OBIMA.Ocbimv22008120m.p OBIMA.Ocbimv22008196m.p OBIMA.Ocbimv22008261m.p OBIMA.Ocbimv22008306m.p OBIMA.Ocbimv22008308m.p OBIMA.Ocbimv22008345m.p OBIMA.Ocbimv22008495m.p OBIMA.Ocbimv22008506m.p OBIMA.Ocbimv22008521m.p OBIMA.Ocbimv22008530m.p OBIMA.Ocbimv22008541m.p OBIMA.Ocbimv22008637m.p OBIMA.Ocbimv22008647m.p OBIMA.Ocbimv22008722m.p OBIMA.Ocbimv22008927m.p OBIMA.Ocbimv22008956m.p OBIMA.Ocbimv22008962m.p OBIMA.Ocbimv22008981m.p OBIMA.Ocbimv22009153m.p OBIMA.Ocbimv22009155m.p OBIMA.Ocbimv22009156m.p OBIMA.Ocbimv22009216m.p OBIMA.Ocbimv22009224m.p OBIMA.Ocbimv22009338m.p OBIMA.Ocbimv22009419m.p OBIMA.Ocbimv22009509m.p OBIMA.Ocbimv22009627m.p OBIMA.Ocbimv22009735m.p OBIMA.Ocbimv22009752m.p OBIMA.Ocbimv22009753m.p OBIMA.Ocbimv22009792m.p OBIMA.Ocbimv22009898m.p OBIMA.Ocbimv22009984m.p OBIMA.Ocbimv22010045m.p OBIMA.Ocbimv22010095m.p OBIMA.Ocbimv22010109m.p OBIMA.Ocbimv22010178m.p OBIMA.Ocbimv22010338m.p OBIMA.Ocbimv22010437m.p OBIMA.Ocbimv22010444m.p OBIMA.Ocbimv22010446m.p OBIMA.Ocbimv22010595m.p OBIMA.Ocbimv22010630m.p OBIMA.Ocbimv22010665m.p OBIMA.Ocbimv22010763m.p OBIMA.Ocbimv22010793m.p OBIMA.Ocbimv22010908m.p OBIMA.Ocbimv22010980m.p OBIMA.Ocbimv22010996m.p OBIMA.Ocbimv22011034m.p OBIMA.Ocbimv22011035m.p OBIMA.Ocbimv22011094m.p OBIMA.Ocbimv22011180m.p OBIMA.Ocbimv22011239m.p OBIMA.Ocbimv22011274m.p OBIMA.Ocbimv22011578m.p OBIMA.Ocbimv22011600m.p OBIMA.Ocbimv22011632m.p OBIMA.Ocbimv22011668m.p OBIMA.Ocbimv22011722m.p OBIMA.Ocbimv22011762m.p OBIMA.Ocbimv22011763m.p OBIMA.Ocbimv22011855m.p OBIMA.Ocbimv22011970m.p OBIMA.Ocbimv22012034m.p OBIMA.Ocbimv22012065m.p OBIMA.Ocbimv22012088m.p OBIMA.Ocbimv22012146m.p OBIMA.Ocbimv22012160m.p OBIMA.Ocbimv22012183m.p OBIMA.Ocbimv22012796m.p OBIMA.Ocbimv22012837m.p OBIMA.Ocbimv22012997m.p OBIMA.Ocbimv22013065m.p OBIMA.Ocbimv22013176m.p OBIMA.Ocbimv22013369m.p OBIMA.Ocbimv22013376m.p OBIMA.Ocbimv22013415m.p OBIMA.Ocbimv22013488m.p OBIMA.Ocbimv22013721m.p OBIMA.Ocbimv22013745m.p OBIMA.Ocbimv22013981m.p OBIMA.Ocbimv22014043m.p OBIMA.Ocbimv22014060m.p OBIMA.Ocbimv22014081m.p OBIMA.Ocbimv22014114m.p OBIMA.Ocbimv22014132m.p OBIMA.Ocbimv22014189m.p OBIMA.Ocbimv22014225m.p OBIMA.Ocbimv22014280m.p OBIMA.Ocbimv22014409m.p OBIMA.Ocbimv22014441m.p OBIMA.Ocbimv22014449m.p OBIMA.Ocbimv22014469m.p OBIMA.Ocbimv22014497m.p OBIMA.Ocbimv22014511m.p OBIMA.Ocbimv22014553m.p OBIMA.Ocbimv22014583m.p OBIMA.Ocbimv22014614m.p OBIMA.Ocbimv22014623m.p OBIMA.Ocbimv22014874m.p OBIMA.Ocbimv22014891m.p OBIMA.Ocbimv22014897m.p OBIMA.Ocbimv22014911m.p OBIMA.Ocbimv22014953m.p OBIMA.Ocbimv22014980m.p OBIMA.Ocbimv22015128m.p OBIMA.Ocbimv22015158m.p OBIMA.Ocbimv22015179m.p OBIMA.Ocbimv22015205m.p OBIMA.Ocbimv22015254m.p OBIMA.Ocbimv22015314m.p OBIMA.Ocbimv22015373m.p OBIMA.Ocbimv22015420m.p OBIMA.Ocbimv22015421m.p OBIMA.Ocbimv22015424m.p OBIMA.Ocbimv22015441m.p OBIMA.Ocbimv22015475m.p OBIMA.Ocbimv22015493m.p OBIMA.Ocbimv22015563m.p OBIMA.Ocbimv22015585m.p OBIMA.Ocbimv22015652m.p OBIMA.Ocbimv22015653m.p OBIMA.Ocbimv22015664m.p OBIMA.Ocbimv22015703m.p OBIMA.Ocbimv22015764m.p OBIMA.Ocbimv22015777m.p OBIMA.Ocbimv22015794m.p OBIMA.Ocbimv22015795m.p OBIMA.Ocbimv22016055m.p OBIMA.Ocbimv22016056m.p OBIMA.Ocbimv22016091m.p OBIMA.Ocbimv22016177m.p OBIMA.Ocbimv22016185m.p OBIMA.Ocbimv22016186m.p OBIMA.Ocbimv22016187m.p OBIMA.Ocbimv22016219m.p OBIMA.Ocbimv22016245m.p OBIMA.Ocbimv22016250m.p OBIMA.Ocbimv22016263m.p OBIMA.Ocbimv22016394m.p OBIMA.Ocbimv22016445m.p OBIMA.Ocbimv22016452m.p OBIMA.Ocbimv22016527m.p OBIMA.Ocbimv22016733m.p OBIMA.Ocbimv22016763m.p OBIMA.Ocbimv22016868m.p OBIMA.Ocbimv22016915m.p OBIMA.Ocbimv22017026m.p OBIMA.Ocbimv22017028m.p OBIMA.Ocbimv22017053m.p OBIMA.Ocbimv22017056m.p OBIMA.Ocbimv22017069m.p OBIMA.Ocbimv22017076m.p OBIMA.Ocbimv22017145m.p OBIMA.Ocbimv22017177m.p OBIMA.Ocbimv22017226m.p OBIMA.Ocbimv22017262m.p OBIMA.Ocbimv22017264m.p OBIMA.Ocbimv22017265m.p OBIMA.Ocbimv22017360m.p OBIMA.Ocbimv22017442m.p OBIMA.Ocbimv22017606m.p OBIMA.Ocbimv22017609m.p OBIMA.Ocbimv22017717m.p OBIMA.Ocbimv22017745m.p OBIMA.Ocbimv22018125m.p OBIMA.Ocbimv22018152m.p OBIMA.Ocbimv22018195m.p OBIMA.Ocbimv22018230m.p OBIMA.Ocbimv22018348m.p OBIMA.Ocbimv22018391m.p OBIMA.Ocbimv22018421m.p OBIMA.Ocbimv22018460m.p OBIMA.Ocbimv22018464m.p OBIMA.Ocbimv22018506m.p OBIMA.Ocbimv22018634m.p OBIMA.Ocbimv22018688m.p OBIMA.Ocbimv22018698m.p OBIMA.Ocbimv22018704m.p OBIMA.Ocbimv22018755m.p OBIMA.Ocbimv22018780m.p OBIMA.Ocbimv22018808m.p OBIMA.Ocbimv22018862m.p OBIMA.Ocbimv22018865m.p OBIMA.Ocbimv22018966m.p OBIMA.Ocbimv22019065m.p OBIMA.Ocbimv22019098m.p OBIMA.Ocbimv22019126m.p OBIMA.Ocbimv22019204m.p OBIMA.Ocbimv22019254m.p OBIMA.Ocbimv22019286m.p OBIMA.Ocbimv22019344m.p OBIMA.Ocbimv22019345m.p OBIMA.Ocbimv22019347m.p OBIMA.Ocbimv22019367m.p OBIMA.Ocbimv22019380m.p OBIMA.Ocbimv22019382m.p OBIMA.Ocbimv22019393m.p OBIMA.Ocbimv22019399m.p OBIMA.Ocbimv22019738m.p OBIMA.Ocbimv22019782m.p OBIMA.Ocbimv22019803m.p OBIMA.Ocbimv22019814m.p OBIMA.Ocbimv22019823m.p OBIMA.Ocbimv22019853m.p OBIMA.Ocbimv22019867m.p OBIMA.Ocbimv22019904m.p OBIMA.Ocbimv22020058m.p OBIMA.Ocbimv22020065m.p OBIMA.Ocbimv22020093m.p OBIMA.Ocbimv22020097m.p OBIMA.Ocbimv22020115m.p OBIMA.Ocbimv22020144m.p OBIMA.Ocbimv22020241m.p OBIMA.Ocbimv22020586m.p OBIMA.Ocbimv22020677m.p OBIMA.Ocbimv22020710m.p OBIMA.Ocbimv22020865m.p OBIMA.Ocbimv22020984m.p OBIMA.Ocbimv22021044m.p OBIMA.Ocbimv22021060m.p OBIMA.Ocbimv22021112m.p OBIMA.Ocbimv22021127m.p OBIMA.Ocbimv22021304m.p OBIMA.Ocbimv22021324m.p OBIMA.Ocbimv22021469m.p OBIMA.Ocbimv22021470m.p OBIMA.Ocbimv22021516m.p OBIMA.Ocbimv22021644m.p OBIMA.Ocbimv22021721m.p OBIMA.Ocbimv22021722m.p OBIMA.Ocbimv22021723m.p OBIMA.Ocbimv22021777m.p OBIMA.Ocbimv22021808m.p OBIMA.Ocbimv22021814m.p OBIMA.Ocbimv22021877m.p OBIMA.Ocbimv22021882m.p OBIMA.Ocbimv22021896m.p OBIMA.Ocbimv22021897m.p OBIMA.Ocbimv22022035m.p OBIMA.Ocbimv22022053m.p OBIMA.Ocbimv22022077m.p OBIMA.Ocbimv22022158m.p OBIMA.Ocbimv22022204m.p OBIMA.Ocbimv22022232m.p OBIMA.Ocbimv22022272m.p OBIMA.Ocbimv22022281m.p OBIMA.Ocbimv22022331m.p OBIMA.Ocbimv22022343m.p OBIMA.Ocbimv22022351m.p OBIMA.Ocbimv22022482m.p OBIMA.Ocbimv22022503m.p OBIMA.Ocbimv22022556m.p OBIMA.Ocbimv22022580m.p OBIMA.Ocbimv22022619m.p OBIMA.Ocbimv22022671m.p OBIMA.Ocbimv22022674m.p OBIMA.Ocbimv22022788m.p OBIMA.Ocbimv22022808m.p OBIMA.Ocbimv22022947m.p OBIMA.Ocbimv22023089m.p OBIMA.Ocbimv22023091m.p OBIMA.Ocbimv22023151m.p OBIMA.Ocbimv22023171m.p OBIMA.Ocbimv22023198m.p OBIMA.Ocbimv22023207m.p OBIMA.Ocbimv22023211m.p OBIMA.Ocbimv22023212m.p OBIMA.Ocbimv22023253m.p OBIMA.Ocbimv22023388m.p OBIMA.Ocbimv22023436m.p OBIMA.Ocbimv22023481m.p OBIMA.Ocbimv22023501m.p OBIMA.Ocbimv22023503m.p OBIMA.Ocbimv22023541m.p OBIMA.Ocbimv22023835m.p OBIMA.Ocbimv22023839m.p OBIMA.Ocbimv22023843m.p OBIMA.Ocbimv22023928m.p OBIMA.Ocbimv22023990m.p OBIMA.Ocbimv22024115m.p OBIMA.Ocbimv22024125m.p OBIMA.Ocbimv22024134m.p OBIMA.Ocbimv22024137m.p OBIMA.Ocbimv22024260m.p OBIMA.Ocbimv22024318m.p OBIMA.Ocbimv22024446m.p OBIMA.Ocbimv22024450m.p OBIMA.Ocbimv22024478m.p OBIMA.Ocbimv22024566m.p OBIMA.Ocbimv22024671m.p OBIMA.Ocbimv22024677m.p OBIMA.Ocbimv22024749m.p OBIMA.Ocbimv22024766m.p OBIMA.Ocbimv22024827m.p OBIMA.Ocbimv22024930m.p OBIMA.Ocbimv22025004m.p OBIMA.Ocbimv22025061m.p OBIMA.Ocbimv22025148m.p OBIMA.Ocbimv22025162m.p OBIMA.Ocbimv22025168m.p OBIMA.Ocbimv22025208m.p OBIMA.Ocbimv22025227m.p OBIMA.Ocbimv22025275m.p OBIMA.Ocbimv22025429m.p OBIMA.Ocbimv22025507m.p OBIMA.Ocbimv22025517m.p OBIMA.Ocbimv22025556m.p OBIMA.Ocbimv22025558m.p OBIMA.Ocbimv22025625m.p OBIMA.Ocbimv22025702m.p OBIMA.Ocbimv22025747m.p OBIMA.Ocbimv22025764m.p OBIMA.Ocbimv22025795m.p OBIMA.Ocbimv22025943m.p OBIMA.Ocbimv22025974m.p OBIMA.Ocbimv22026142m.p OBIMA.Ocbimv22026317m.p OBIMA.Ocbimv22026505m.p OBIMA.Ocbimv22026530m.p OBIMA.Ocbimv22026589m.p OBIMA.Ocbimv22026615m.p OBIMA.Ocbimv22026758m.p OBIMA.Ocbimv22026789m.p OBIMA.Ocbimv22026875m.p OBIMA.Ocbimv22026949m.p OBIMA.Ocbimv22026953m.p OBIMA.Ocbimv22026971m.p OBIMA.Ocbimv22026972m.p OBIMA.Ocbimv22026985m.p OBIMA.Ocbimv22026986m.p OBIMA.Ocbimv22027100m.p OBIMA.Ocbimv22027122m.p OBIMA.Ocbimv22027204m.p OBIMA.Ocbimv22027207m.p OBIMA.Ocbimv22027219m.p OBIMA.Ocbimv22027241m.p OBIMA.Ocbimv22027242m.p OBIMA.Ocbimv22027246m.p OBIMA.Ocbimv22027257m.p OBIMA.Ocbimv22027269m.p OBIMA.Ocbimv22027362m.p OBIMA.Ocbimv22027410m.p OBIMA.Ocbimv22027433m.p OBIMA.Ocbimv22027518m.p OBIMA.Ocbimv22027686m.p OBIMA.Ocbimv22027730m.p OBIMA.Ocbimv22027760m.p OBIMA.Ocbimv22027815m.p OBIMA.Ocbimv22027827m.p OBIMA.Ocbimv22027829m.p OBIMA.Ocbimv22027902m.p OBIMA.Ocbimv22028094m.p OBIMA.Ocbimv22028180m.p OBIMA.Ocbimv22028236m.p OBIMA.Ocbimv22028428m.p OBIMA.Ocbimv22028529m.p OBIMA.Ocbimv22028579m.p OBIMA.Ocbimv22028652m.p OBIMA.Ocbimv22028656m.p OBIMA.Ocbimv22028700m.p OBIMA.Ocbimv22028725m.p OBIMA.Ocbimv22028752m.p OBIMA.Ocbimv22028782m.p OBIMA.Ocbimv22028820m.p OBIMA.Ocbimv22028821m.p OBIMA.Ocbimv22028839m.p OBIMA.Ocbimv22028840m.p OBIMA.Ocbimv22028842m.p OBIMA.Ocbimv22028843m.p OBIMA.Ocbimv22028980m.p OBIMA.Ocbimv22028986m.p OBIMA.Ocbimv22029088m.p OBIMA.Ocbimv22029108m.p OBIMA.Ocbimv22029112m.p OBIMA.Ocbimv22029136m.p OBIMA.Ocbimv22029213m.p OBIMA.Ocbimv22029231m.p OBIMA.Ocbimv22029364m.p OBIMA.Ocbimv22029372m.p OBIMA.Ocbimv22029373m.p OBIMA.Ocbimv22029386m.p OBIMA.Ocbimv22029519m.p OBIMA.Ocbimv22029587m.p OBIMA.Ocbimv22029590m.p OBIMA.Ocbimv22029616m.p OBIMA.Ocbimv22029708m.p OBIMA.Ocbimv22029709m.p OBIMA.Ocbimv22029729m.p OBIMA.Ocbimv22029730m.p OBIMA.Ocbimv22029740m.p OBIMA.Ocbimv22029754m.p OBIMA.Ocbimv22029990m.p OBIMA.Ocbimv22029992m.p OBIMA.Ocbimv22029997m.p OBIMA.Ocbimv22029999m.p OBIMA.Ocbimv22030118m.p OBIMA.Ocbimv22030136m.p OBIMA.Ocbimv22030166m.p OBIMA.Ocbimv22030292m.p OBIMA.Ocbimv22030293m.p OBIMA.Ocbimv22030330m.p OBIMA.Ocbimv22030337m.p OBIMA.Ocbimv22030430m.p OBIMA.Ocbimv22030486m.p OBIMA.Ocbimv22030498m.p OBIMA.Ocbimv22030593m.p OBIMA.Ocbimv22030611m.p OBIMA.Ocbimv22030643m.p OBIMA.Ocbimv22030708m.p OBIMA.Ocbimv22030722m.p OBIMA.Ocbimv22030723m.p OBIMA.Ocbimv22030725m.p OBIMA.Ocbimv22030775m.p OBIMA.Ocbimv22030848m.p OBIMA.Ocbimv22030959m.p OBIMA.Ocbimv22030960m.p OBIMA.Ocbimv22031048m.p OBIMA.Ocbimv22031049m.p OBIMA.Ocbimv22031051m.p OBIMA.Ocbimv22031053m.p OBIMA.Ocbimv22031055m.p OBIMA.Ocbimv22031098m.p OBIMA.Ocbimv22031122m.p OBIMA.Ocbimv22031340m.p OBIMA.Ocbimv22031342m.p OBIMA.Ocbimv22031427m.p OBIMA.Ocbimv22031429m.p OBIMA.Ocbimv22031507m.p OBIMA.Ocbimv22031588m.p OBIMA.Ocbimv22031592m.p OBIMA.Ocbimv22031697m.p OBIMA.Ocbimv22031783m.p OBIMA.Ocbimv22031803m.p OBIMA.Ocbimv22031829m.p OBIMA.Ocbimv22031861m.p OBIMA.Ocbimv22031964m.p OBIMA.Ocbimv22031965m.p OBIMA.Ocbimv22032006m.p OBIMA.Ocbimv22032007m.p OBIMA.Ocbimv22032082m.p OBIMA.Ocbimv22032090m.p OBIMA.Ocbimv22032104m.p OBIMA.Ocbimv22032119m.p OBIMA.Ocbimv22032146m.p OBIMA.Ocbimv22032222m.p OBIMA.Ocbimv22032359m.p OBIMA.Ocbimv22032364m.p OBIMA.Ocbimv22032382m.p OBIMA.Ocbimv22032445m.p OBIMA.Ocbimv22032637m.p OBIMA.Ocbimv22032713m.p OBIMA.Ocbimv22032961m.p OBIMA.Ocbimv22032971m.p OBIMA.Ocbimv22033023m.p OBIMA.Ocbimv22033208m.p OBIMA.Ocbimv22033238m.p OBIMA.Ocbimv22033364m.p OBIMA.Ocbimv22033365m.p OBIMA.Ocbimv22033417m.p OBIMA.Ocbimv22033470m.p OBIMA.Ocbimv22033509m.p OBIMA.Ocbimv22033516m.p OBIMA.Ocbimv22033603m.p OBIMA.Ocbimv22033614m.p OBIMA.Ocbimv22033711m.p OBIMA.Ocbimv22033713m.p OBIMA.Ocbimv22033715m.p OBIMA.Ocbimv22033776m.p OBIMA.Ocbimv22033836m.p OBIMA.Ocbimv22033845m.p OBIMA.Ocbimv22033892m.p OBIMA.Ocbimv22033893m.p OBIMA.Ocbimv22033987m.p OBIMA.Ocbimv22034081m.p OBIMA.Ocbimv22034111m.p OBIMA.Ocbimv22034164m.p OBIMA.Ocbimv22034165m.p OBIMA.Ocbimv22034196m.p OBIMA.Ocbimv22034456m.p OBIMA.Ocbimv22034479m.p OBIMA.Ocbimv22034480m.p OBIMA.Ocbimv22034527m.p OBIMA.Ocbimv22034542m.p OBIMA.Ocbimv22034582m.p OBIMA.Ocbimv22034648m.p OBIMA.Ocbimv22034731m.p OBIMA.Ocbimv22034858m.p OBIMA.Ocbimv22034941m.p OBIMA.Ocbimv22034954m.p OBIMA.Ocbimv22035020m.p OBIMA.Ocbimv22035043m.p OBIMA.Ocbimv22035103m.p OBIMA.Ocbimv22035148m.p OBIMA.Ocbimv22035241m.p OBIMA.Ocbimv22035249m.p OBIMA.Ocbimv22035262m.p OBIMA.Ocbimv22035338m.p OBIMA.Ocbimv22035469m.p OBIMA.Ocbimv22035508m.p OBIMA.Ocbimv22035546m.p OBIMA.Ocbimv22035632m.p OBIMA.Ocbimv22035647m.p OBIMA.Ocbimv22035791m.p OBIMA.Ocbimv22035809m.p OBIMA.Ocbimv22035932m.p OBIMA.Ocbimv22035933m.p OBIMA.Ocbimv22036035m.p OBIMA.Ocbimv22036061m.p OBIMA.Ocbimv22036100m.p OBIMA.Ocbimv22036151m.p OBIMA.Ocbimv22036199m.p OBIMA.Ocbimv22036325m.p OBIMA.Ocbimv22036379m.p OBIMA.Ocbimv22036392m.p OBIMA.Ocbimv22036398m.p OBIMA.Ocbimv22036508m.p OBIMA.Ocbimv22036527m.p OBIMA.Ocbimv22036556m.p OBIMA.Ocbimv22036557m.p OBIMA.Ocbimv22036639m.p OBIMA.Ocbimv22036680m.p OBIMA.Ocbimv22036775m.p OBIMA.Ocbimv22036810m.p OBIMA.Ocbimv22036815m.p OBIMA.Ocbimv22036928m.p OBIMA.Ocbimv22037066m.p OBIMA.Ocbimv22037116m.p OBIMA.Ocbimv22037156m.p OBIMA.Ocbimv22037158m.p OBIMA.Ocbimv22037167m.p OBIMA.Ocbimv22037182m.p OBIMA.Ocbimv22037287m.p OBIMA.Ocbimv22037315m.p OBIMA.Ocbimv22037509m.p OBIMA.Ocbimv22037510m.p OBIMA.Ocbimv22037514m.p OBIMA.Ocbimv22037615m.p OBIMA.Ocbimv22037636m.p OBIMA.Ocbimv22037720m.p OBIMA.Ocbimv22037749m.p OBIMA.Ocbimv22037757m.p OBIMA.Ocbimv22037762m.p OBIMA.Ocbimv22037829m.p OBIMA.Ocbimv22037855m.p OBIMA.Ocbimv22037984m.p OBIMA.Ocbimv22037991m.p OBIMA.Ocbimv22038035m.p OBIMA.Ocbimv22038041m.p OBIMA.Ocbimv22038176m.p OBIMA.Ocbimv22038247m.p OBIMA.Ocbimv22038295m.p OBIMA.Ocbimv22038444m.p OBIMA.Ocbimv22038462m.p OBIMA.Ocbimv22038556m.p OBIMA.Ocbimv22038575m.p OBIMA.Ocbimv22038579m.p OBIMA.Ocbimv22038596m.p OBIMA.Ocbimv22038617m.p OBIMA.Ocbimv22038641m.p OBIMA.Ocbimv22038645m.p OBIMA.Ocbimv22038681m.p OBIMA.Ocbimv22038699m.p OBIMA.Ocbimv22038794m.p OBIMA.Ocbimv22038838m.p OBIMA.Ocbimv22038857m.p OBIMA.Ocbimv22038897m.p OBIMA.Ocbimv22038898m.p OBIMA.Ocbimv22038906m.p OBIMA.Ocbimv22038940m.p OBIMA.Ocbimv22038985m.p OBIMA.Ocbimv22039021m.p OBIMA.Ocbimv22039048m.p OBIMA.Ocbimv22039233m.p OBIMA.Ocbimv22039344m.p OBIMA.Ocbimv22039521m.p OBIMA.Ocbimv22039593m.p OBIMA.Ocbimv22039600m.p OBIMA.Ocbimv22039675m.p OBIMA.Ocbimv22039679m.p OBIMA.Ocbimv22039774m.p OBIMA.Ocbimv22039804m.p OBIMA.Ocbimv22039837m.p OBIMA.Ocbimv22039877m.p OBIMA.Ocbimv22039878m.p OBIMA.Ocbimv22039912m.p PCAUD.XP_014665811.1 PCAUD.XP_014666574.1 PCAUD.XP_014666794.1 PCAUD.XP_014666796.1 PCAUD.XP_014667407.1 PCAUD.XP_014668296.1 PCAUD.XP_014670443.1 PCAUD.XP_014671287.1 PCAUD.XP_014673789.1 PCAUD.XP_014674176.1 PCAUD.XP_014674663.1 PCAUD.XP_014674704.1 PCAUD.XP_014674745.1 PCAUD.XP_014676110.1 PCAUD.XP_014676552.1 PCAUD.XP_014677977.1 PCAUD.XP_014678041.1 PCAUD.XP_014678517.1 PCAUD.XP_014678518.1 PCAUD.XP_014679135.1 PCAUD.XP_014679220.1 PCAUD.XP_014679563.1 PCAUD.XP_014679633.1 PCAUD.XP_014680852.1 PCAUD.XP_014680866.1 PMURR.g1606.t1 PPACI.PPA04753 PPACI.PPA10027 PPACI.PPA29642 PPACI.PPA30540 PPACI.PPA32042 PPACI.PPA33131 PXYLO.XP_011567686.1 RVARI.g13161.t1 RVARI.g2208.t1 SINVI.XP_011165200.1 SINVI.XP_011165760.1 SINVI.XP_011167695.1 SINVI.XP_011173015.1 SINVI.XP_011174186.1 SINVI.XP_011174444.1 SINVI.XP_011175023.1 SMARI.SMAR000230-PA SMARI.SMAR000338-PA SMARI.SMAR000745-PA SMARI.SMAR001450-PA SMARI.SMAR001462-PA SMARI.SMAR001564-PA SMARI.SMAR004538-PA SMARI.SMAR006221-PA SMARI.SMAR006365-PA SMARI.SMAR007548-PA SMARI.SMAR007728-PA SMARI.SMAR012553-PA SMARI.SMAR015760-PA TCAST.TC000017-PA TCAST.TC001486-PA TCAST.TC001589-PA TCAST.TC002167-PA TCAST.TC002209-PA TCAST.TC003933-PA TCAST.TC003934-PA TCAST.TC004078-PA TCAST.TC004079-PA TCAST.TC005076-PA TCAST.TC005254-PA TCAST.TC005554-PA TCAST.TC006920-PA TCAST.TC010085-PA TCAST.TC010088-PA TCAST.TC010106-PA TCAST.TC010232-PA TCAST.TC010235-PA TCAST.TC011591-PA TCAST.TC012885-PA TCAST.TC016070-PA TCAST.TC016134-PA TMURI.TMUE_s0007014500 TMURI.TMUE_s0007014600 TMURI.TMUE_s0007014700 TMURI.TMUE_s0125002800 TMURI.TMUE_s0125002900 TURTI.tetur03g03040.1
OG0000007: AGAMB.AGAP003812-PA AGAMB.AGAP012484-PA AGAMB.AGAP012888-PA AGAMB.AGAP013250-PB AGAMB.AGAP013326-PA AGAMB.AGAP028579-PA APISU.ACYPI000107-PA APISU.ACYPI000162-PA APISU.ACYPI000385-PA APISU.ACYPI000429-PA APISU.ACYPI000448-PA APISU.ACYPI000659-PA APISU.ACYPI000811-PA APISU.ACYPI000936-PA APISU.ACYPI001192-PA APISU.ACYPI001290-PA APISU.ACYPI001333-PA APISU.ACYPI001357-PA APISU.ACYPI001381-PA APISU.ACYPI001418-PA APISU.ACYPI001450-PA APISU.ACYPI001504-PA APISU.ACYPI001592-PA APISU.ACYPI002209-PA APISU.ACYPI002249-PA APISU.ACYPI002423-PA APISU.ACYPI002461-PA APISU.ACYPI002934-PA APISU.ACYPI002936-PA APISU.ACYPI003081-PA APISU.ACYPI003088-PA APISU.ACYPI003181-PA APISU.ACYPI003396-PA APISU.ACYPI003411-PA APISU.ACYPI003460-PA APISU.ACYPI003676-PA APISU.ACYPI003696-PA APISU.ACYPI003957-PA APISU.ACYPI004135-PA APISU.ACYPI004263-PA APISU.ACYPI004329-PA APISU.ACYPI004335-PA APISU.ACYPI004404-PA APISU.ACYPI004473-PA APISU.ACYPI004541-PA APISU.ACYPI004725-PA APISU.ACYPI004794-PA APISU.ACYPI004890-PA APISU.ACYPI004951-PA APISU.ACYPI004957-PA APISU.ACYPI005011-PA APISU.ACYPI005184-PA APISU.ACYPI005356-PA APISU.ACYPI005691-PA APISU.ACYPI005763-PA APISU.ACYPI005786-PA APISU.ACYPI005803-PA APISU.ACYPI005833-PA APISU.ACYPI005869-PA APISU.ACYPI005892-PA APISU.ACYPI005895-PA APISU.ACYPI005944-PA APISU.ACYPI006000-PA APISU.ACYPI006165-PA APISU.ACYPI006512-PA APISU.ACYPI006587-PA APISU.ACYPI006601-PA APISU.ACYPI006686-PA APISU.ACYPI006870-PA APISU.ACYPI006886-PA APISU.ACYPI006906-PA APISU.ACYPI007120-PA APISU.ACYPI007429-PA APISU.ACYPI007682-PA APISU.ACYPI007862-PA APISU.ACYPI007873-PA APISU.ACYPI008011-PA APISU.ACYPI008330-PA APISU.ACYPI008412-PA APISU.ACYPI008440-PA APISU.ACYPI008604-PA APISU.ACYPI008646-PA APISU.ACYPI008648-PA APISU.ACYPI008735-PA APISU.ACYPI008987-PA APISU.ACYPI009084-PA APISU.ACYPI009115-PA APISU.ACYPI009118-PA APISU.ACYPI009270-PA APISU.ACYPI009421-PA APISU.ACYPI009922-PA APISU.ACYPI009983-PA APISU.ACYPI009990-PA APISU.ACYPI010050-PA APISU.ACYPI010119-PA APISU.ACYPI060162-PA APISU.ACYPI060249-PA APISU.ACYPI060423-PA APISU.ACYPI060470-PA APISU.ACYPI060624-PA APISU.ACYPI060924-PA APISU.ACYPI060964-PA APISU.ACYPI061019-PA APISU.ACYPI061324-PA APISU.ACYPI061394-PA APISU.ACYPI061553-PA APISU.ACYPI061773-PA APISU.ACYPI061783-PA APISU.ACYPI061978-PA APISU.ACYPI062005-PA APISU.ACYPI062007-PA APISU.ACYPI062053-PA APISU.ACYPI062175-PA APISU.ACYPI062200-PA APISU.ACYPI062254-PA APISU.ACYPI062612-PA APISU.ACYPI062625-PA APISU.ACYPI062818-PA APISU.ACYPI062900-PA APISU.ACYPI063060-PA APISU.ACYPI063610-PA APISU.ACYPI063620-PA APISU.ACYPI063626-PA APISU.ACYPI063655-PA APISU.ACYPI063695-PA APISU.ACYPI063705-PA APISU.ACYPI063744-PA APISU.ACYPI063841-PA APISU.ACYPI063912-PA APISU.ACYPI063941-PA APISU.ACYPI064117-PA APISU.ACYPI064216-PA APISU.ACYPI064323-PA APISU.ACYPI064328-PA APISU.ACYPI064353-PA APISU.ACYPI064362-PA APISU.ACYPI064375-PA APISU.ACYPI064395-PA APISU.ACYPI064433-PA APISU.ACYPI064480-PA APISU.ACYPI064493-PA APISU.ACYPI064494-PA APISU.ACYPI064496-PA APISU.ACYPI064500-PA APISU.ACYPI064502-PA APISU.ACYPI064554-PA APISU.ACYPI064623-PA APISU.ACYPI064640-PA APISU.ACYPI064704-PA APISU.ACYPI064853-PA APISU.ACYPI065019-PA APISU.ACYPI065262-PA APISU.ACYPI065298-PA APISU.ACYPI065404-PA APISU.ACYPI065409-PA APISU.ACYPI065509-PA APISU.ACYPI065545-PA APISU.ACYPI065614-PA APISU.ACYPI065648-PA APISU.ACYPI065758-PA APISU.ACYPI065768-PA APISU.ACYPI065779-PA APISU.ACYPI065909-PA APISU.ACYPI065944-PA APISU.ACYPI065958-PA APISU.ACYPI066202-PA APISU.ACYPI066212-PA APISU.ACYPI066298-PA APISU.ACYPI066318-PA APISU.ACYPI066334-PA APISU.ACYPI066802-PA APISU.ACYPI066913-PA APISU.ACYPI066928-PA APISU.ACYPI067119-PA APISU.ACYPI067217-PA APISU.ACYPI067255-PA APISU.ACYPI067325-PA APISU.ACYPI067354-PA APISU.ACYPI067403-PA APISU.ACYPI067487-PA APISU.ACYPI067824-PA APISU.ACYPI067869-PA APISU.ACYPI067942-PA APISU.ACYPI067987-PA APISU.ACYPI068083-PA APISU.ACYPI068090-PA APISU.ACYPI068142-PA APISU.ACYPI068330-PA APISU.ACYPI068634-PA APISU.ACYPI068745-PA APISU.ACYPI068794-PA APISU.ACYPI068865-PA APISU.ACYPI068919-PA APISU.ACYPI069021-PA APISU.ACYPI069107-PA APISU.ACYPI069295-PA APISU.ACYPI069314-PA APISU.ACYPI069857-PA APISU.ACYPI069875-PA APISU.ACYPI069883-PA APISU.ACYPI069912-PA APISU.ACYPI069936-PA APISU.ACYPI070143-PA APISU.ACYPI070431-PA APISU.ACYPI070572-PA APISU.ACYPI070610-PA APISU.ACYPI070663-PA APISU.ACYPI070670-PA APISU.ACYPI070884-PA APISU.ACYPI070905-PA APISU.ACYPI071028-PA APISU.ACYPI071034-PA APISU.ACYPI071065-PA APISU.ACYPI071098-PA APISU.ACYPI071116-PA APISU.ACYPI071245-PA APISU.ACYPI071268-PA APISU.ACYPI071330-PA APISU.ACYPI071485-PA APISU.ACYPI071506-PA APISU.ACYPI071575-PA APISU.ACYPI071745-PA APISU.ACYPI071747-PA APISU.ACYPI071777-PA APISU.ACYPI071869-PA APISU.ACYPI071910-PA APISU.ACYPI071999-PA APISU.ACYPI072008-PA APISU.ACYPI072055-PA APISU.ACYPI072176-PA APISU.ACYPI072252-PA APISU.ACYPI072264-PA APISU.ACYPI072267-PA APISU.ACYPI072283-PA APISU.ACYPI072454-PA APISU.ACYPI072535-PA APISU.ACYPI072610-PA APISU.ACYPI072675-PA APISU.ACYPI073075-PA APISU.ACYPI073169-PA APISU.ACYPI073229-PA APISU.ACYPI073251-PA APISU.ACYPI073265-PA APISU.ACYPI073607-PA APISU.ACYPI073670-PA APISU.ACYPI080024-PA APISU.ACYPI080691-PA APISU.ACYPI080739-PA APISU.ACYPI080753-PA APISU.ACYPI080887-PA APISU.ACYPI080947-PA APISU.ACYPI080997-PA APISU.ACYPI081020-PA APISU.ACYPI081048-PA APISU.ACYPI081182-PA APISU.ACYPI081272-PA APISU.ACYPI081457-PA APISU.ACYPI081539-PA APISU.ACYPI081627-PA APISU.ACYPI081705-PA APISU.ACYPI081826-PA APISU.ACYPI082065-PA APISU.ACYPI082282-PA APISU.ACYPI082312-PA APISU.ACYPI082379-PA APISU.ACYPI082522-PA APISU.ACYPI082626-PA APISU.ACYPI082845-PA APISU.ACYPI083150-PA APISU.ACYPI083190-PA APISU.ACYPI083205-PA APISU.ACYPI083233-PA APISU.ACYPI083242-PA APISU.ACYPI083302-PA APISU.ACYPI083358-PA APISU.ACYPI083383-PA APISU.ACYPI083432-PA APISU.ACYPI083476-PA APISU.ACYPI083503-PA APISU.ACYPI083746-PA APISU.ACYPI083815-PA APISU.ACYPI083836-PA APISU.ACYPI083862-PA APISU.ACYPI083983-PA APISU.ACYPI084020-PA APISU.ACYPI084058-PA APISU.ACYPI084134-PA APISU.ACYPI084254-PA APISU.ACYPI084280-PA APISU.ACYPI084321-PA APISU.ACYPI084333-PA APISU.ACYPI084373-PA APISU.ACYPI084379-PA APISU.ACYPI084393-PA APISU.ACYPI084450-PA APISU.ACYPI084469-PA APISU.ACYPI084489-PA APISU.ACYPI084545-PA APISU.ACYPI084596-PA APISU.ACYPI084810-PA APISU.ACYPI085077-PA APISU.ACYPI085101-PA APISU.ACYPI085106-PA APISU.ACYPI085180-PA APISU.ACYPI085198-PA APISU.ACYPI085319-PA APISU.ACYPI085338-PA APISU.ACYPI085389-PA APISU.ACYPI085527-PA APISU.ACYPI085540-PA APISU.ACYPI085697-PA APISU.ACYPI085704-PA APISU.ACYPI085748-PA APISU.ACYPI085806-PA APISU.ACYPI085823-PA APISU.ACYPI085838-PA APISU.ACYPI085866-PA APISU.ACYPI085879-PA APISU.ACYPI085933-PA APISU.ACYPI085986-PA APISU.ACYPI086085-PA APISU.ACYPI086168-PA APISU.ACYPI086240-PA APISU.ACYPI086354-PA APISU.ACYPI086366-PA APISU.ACYPI086460-PA APISU.ACYPI086489-PA APISU.ACYPI086607-PA APISU.ACYPI086706-PA APISU.ACYPI086859-PA APISU.ACYPI086860-PA APISU.ACYPI086955-PA APISU.ACYPI087026-PA APISU.ACYPI087130-PA APISU.ACYPI087244-PA APISU.ACYPI087290-PA APISU.ACYPI087401-PA APISU.ACYPI087467-PA APISU.ACYPI087752-PA APISU.ACYPI087784-PA APISU.ACYPI087851-PA APISU.ACYPI088107-PA APISU.ACYPI088872-PA APISU.ACYPI088935-PA APISU.ACYPI089019-PA APISU.ACYPI089051-PA APISU.ACYPI089097-PA APISU.ACYPI089429-PA APISU.ACYPI089430-PA APISU.ACYPI089518-PA APISU.ACYPI20065-PA APISU.ACYPI20251-PA APISU.ACYPI20484-PA APISU.ACYPI20695-PA APISU.ACYPI20696-PA APISU.ACYPI20731-PA APISU.ACYPI20733-PA APISU.ACYPI20869-PA APISU.ACYPI20880-PA APISU.ACYPI20977-PA APISU.ACYPI20986-PA APISU.ACYPI21064-PA APISU.ACYPI21080-PA APISU.ACYPI21082-PA APISU.ACYPI21087-PA APISU.ACYPI21392-PA APISU.ACYPI21447-PA APISU.ACYPI21702-PA APISU.ACYPI21757-PA APISU.ACYPI21917-PA APISU.ACYPI21930-PA APISU.ACYPI22120-PA APISU.ACYPI22140-PA APISU.ACYPI22370-PA APISU.ACYPI22600-PA APISU.ACYPI22817-PA APISU.ACYPI23072-PA APISU.ACYPI23106-PA APISU.ACYPI23363-PA APISU.ACYPI23413-PA APISU.ACYPI23430-PA APISU.ACYPI23432-PA APISU.ACYPI23498-PA APISU.ACYPI23603-PA APISU.ACYPI23756-PA APISU.ACYPI23815-PA APISU.ACYPI23840-PA APISU.ACYPI23861-PA APISU.ACYPI23871-PA APISU.ACYPI23957-PA APISU.ACYPI24119-PA APISU.ACYPI24253-PA APISU.ACYPI24367-PA APISU.ACYPI24371-PA APISU.ACYPI24426-PA APISU.ACYPI24504-PA APISU.ACYPI24510-PA APISU.ACYPI24511-PA APISU.ACYPI24550-PA APISU.ACYPI24558-PA APISU.ACYPI24599-PA APISU.ACYPI24795-PA APISU.ACYPI25300-PA APISU.ACYPI25301-PA APISU.ACYPI25414-PA APISU.ACYPI25595-PA APISU.ACYPI25629-PA APISU.ACYPI25690-PA APISU.ACYPI25753-PA APISU.ACYPI25992-PA APISU.ACYPI26502-PA APISU.ACYPI26521-PA APISU.ACYPI26682-PA APISU.ACYPI26844-PA APISU.ACYPI26909-PA APISU.ACYPI27237-PA APISU.ACYPI27251-PA APISU.ACYPI27348-PA APISU.ACYPI27391-PA APISU.ACYPI27448-PA APISU.ACYPI27545-PA APISU.ACYPI27595-PA APISU.ACYPI27721-PA APISU.ACYPI27731-PA APISU.ACYPI27760-PA APISU.ACYPI28020-PA APISU.ACYPI28024-PA APISU.ACYPI28074-PA APISU.ACYPI28187-PA APISU.ACYPI28386-PA APISU.ACYPI28410-PA APISU.ACYPI28508-PA APISU.ACYPI29141-PA APISU.ACYPI29264-PA APISU.ACYPI29512-PA APISU.ACYPI29532-PA APISU.ACYPI29544-PA APISU.ACYPI29616-PA APISU.ACYPI29731-PA APISU.ACYPI30123-PA APISU.ACYPI30280-PA APISU.ACYPI30329-PA APISU.ACYPI30332-PA APISU.ACYPI30498-PA APISU.ACYPI30729-PA APISU.ACYPI30823-PA APISU.ACYPI30882-PA APISU.ACYPI30945-PA APISU.ACYPI31193-PA APISU.ACYPI31213-PA APISU.ACYPI31567-PA APISU.ACYPI31863-PA APISU.ACYPI32244-PA APISU.ACYPI32246-PA APISU.ACYPI32250-PA APISU.ACYPI32261-PA APISU.ACYPI32296-PA APISU.ACYPI32505-PA APISU.ACYPI32808-PA APISU.ACYPI32880-PA APISU.ACYPI32939-PA APISU.ACYPI33061-PA APISU.ACYPI33139-PA APISU.ACYPI33142-PA APISU.ACYPI33154-PA APISU.ACYPI33301-PA APISU.ACYPI33318-PA APISU.ACYPI33409-PA APISU.ACYPI33439-PA APISU.ACYPI33453-PA APISU.ACYPI33566-PA APISU.ACYPI33736-PA APISU.ACYPI33751-PA APISU.ACYPI34257-PA APISU.ACYPI34639-PA APISU.ACYPI34864-PA APISU.ACYPI35019-PA APISU.ACYPI35177-PA APISU.ACYPI35201-PA APISU.ACYPI35332-PA APISU.ACYPI35413-PA APISU.ACYPI35504-PA APISU.ACYPI35561-PA APISU.ACYPI35778-PA APISU.ACYPI35947-PA APISU.ACYPI35971-PA APISU.ACYPI36397-PA APISU.ACYPI36398-PA APISU.ACYPI36438-PA APISU.ACYPI36553-PA APISU.ACYPI36596-PA APISU.ACYPI36673-PA APISU.ACYPI36802-PA APISU.ACYPI36869-PA APISU.ACYPI37291-PA APISU.ACYPI37487-PA APISU.ACYPI37642-PA APISU.ACYPI37742-PA APISU.ACYPI37870-PA APISU.ACYPI37944-PA APISU.ACYPI37948-PA APISU.ACYPI38086-PA APISU.ACYPI38109-PA APISU.ACYPI38196-PA APISU.ACYPI38239-PA APISU.ACYPI38259-PA APISU.ACYPI38687-PA APISU.ACYPI38803-PA APISU.ACYPI38948-PA APISU.ACYPI39103-PA APISU.ACYPI39208-PA APISU.ACYPI39328-PA APISU.ACYPI39426-PA APISU.ACYPI39472-PA APISU.ACYPI39539-PA APISU.ACYPI39758-PA APISU.ACYPI39883-PA APISU.ACYPI39884-PA APISU.ACYPI39911-PA APISU.ACYPI40244-PA APISU.ACYPI40324-PA APISU.ACYPI40903-PA APISU.ACYPI41118-PA APISU.ACYPI41446-PA APISU.ACYPI41755-PA APISU.ACYPI41765-PA APISU.ACYPI41835-PA APISU.ACYPI41869-PA APISU.ACYPI42061-PA APISU.ACYPI42310-PA APISU.ACYPI42421-PA APISU.ACYPI42629-PA APISU.ACYPI42647-PA APISU.ACYPI42669-PA APISU.ACYPI42717-PA APISU.ACYPI42731-PA APISU.ACYPI42903-PA APISU.ACYPI42916-PA APISU.ACYPI42959-PA APISU.ACYPI43021-PA APISU.ACYPI43179-PA APISU.ACYPI43189-PA APISU.ACYPI43289-PA APISU.ACYPI43309-PA APISU.ACYPI43322-PA APISU.ACYPI43499-PA APISU.ACYPI43530-PA APISU.ACYPI43589-PA APISU.ACYPI43818-PA APISU.ACYPI43819-PA APISU.ACYPI43820-PA APISU.ACYPI43821-PA APISU.ACYPI44011-PA APISU.ACYPI44039-PA APISU.ACYPI44040-PA APISU.ACYPI44081-PA APISU.ACYPI44325-PA APISU.ACYPI44434-PA APISU.ACYPI44473-PA APISU.ACYPI44810-PA APISU.ACYPI44830-PA APISU.ACYPI44857-PA APISU.ACYPI45061-PA APISU.ACYPI45247-PA APISU.ACYPI45297-PA APISU.ACYPI45361-PA APISU.ACYPI45402-PA APISU.ACYPI45408-PA APISU.ACYPI45450-PA APISU.ACYPI45706-PA APISU.ACYPI45731-PA APISU.ACYPI45732-PA APISU.ACYPI45889-PA APISU.ACYPI46016-PA APISU.ACYPI46260-PA APISU.ACYPI46396-PA APISU.ACYPI46439-PA APISU.ACYPI46488-PA APISU.ACYPI46757-PA APISU.ACYPI46864-PA APISU.ACYPI47009-PA APISU.ACYPI47240-PA APISU.ACYPI47269-PA APISU.ACYPI47391-PA APISU.ACYPI47395-PA APISU.ACYPI47403-PA APISU.ACYPI47404-PA APISU.ACYPI47488-PA APISU.ACYPI47778-PA APISU.ACYPI47839-PA APISU.ACYPI47867-PA APISU.ACYPI47964-PA APISU.ACYPI47973-PA APISU.ACYPI48079-PA APISU.ACYPI48158-PA APISU.ACYPI48507-PA APISU.ACYPI48557-PA APISU.ACYPI48654-PA APISU.ACYPI48695-PA APISU.ACYPI48764-PA APISU.ACYPI48887-PA APISU.ACYPI48898-PA APISU.ACYPI48981-PA APISU.ACYPI49107-PA APISU.ACYPI49165-PA APISU.ACYPI49180-PA APISU.ACYPI49232-PA APISU.ACYPI49233-PA APISU.ACYPI49297-PA APISU.ACYPI49307-PA APISU.ACYPI49313-PA APISU.ACYPI49347-PA APISU.ACYPI49348-PA APISU.ACYPI49518-PA APISU.ACYPI49521-PA APISU.ACYPI49566-PA APISU.ACYPI49614-PA APISU.ACYPI49719-PA APISU.ACYPI50123-PA APISU.ACYPI50220-PA APISU.ACYPI50614-PA APISU.ACYPI50834-PA APISU.ACYPI50977-PA APISU.ACYPI51001-PA APISU.ACYPI51087-PA APISU.ACYPI51173-PA APISU.ACYPI51186-PA APISU.ACYPI51300-PA APISU.ACYPI51362-PA APISU.ACYPI51573-PA APISU.ACYPI51895-PA APISU.ACYPI51965-PA APISU.ACYPI52004-PA APISU.ACYPI52376-PA APISU.ACYPI52382-PA APISU.ACYPI52410-PA APISU.ACYPI52439-PA APISU.ACYPI52441-PA APISU.ACYPI52442-PA APISU.ACYPI52498-PA APISU.ACYPI52563-PA APISU.ACYPI52681-PA APISU.ACYPI52684-PA APISU.ACYPI52898-PA APISU.ACYPI53419-PA APISU.ACYPI53437-PA APISU.ACYPI53518-PA APISU.ACYPI53585-PA APISU.ACYPI53586-PA APISU.ACYPI53605-PA APISU.ACYPI54066-PA APISU.ACYPI54220-PA APISU.ACYPI54334-PA APISU.ACYPI54388-PA APISU.ACYPI54588-PA APISU.ACYPI54884-PA APISU.ACYPI54941-PA APISU.ACYPI55302-PA APISU.ACYPI55453-PA APISU.ACYPI55588-PA APISU.ACYPI55589-PA APISU.ACYPI55616-PA APISU.ACYPI55680-PA APISU.ACYPI55723-PA APISU.ACYPI55744-PA APISU.ACYPI55938-PA APISU.ACYPI55985-PA APISU.ACYPI56041-PA APISU.ACYPI56088-PA APISU.ACYPI56093-PA APISU.ACYPI56230-PA APISU.ACYPI56252-PA APISU.ACYPI56283-PA APISU.ACYPI56469-PA APISU.ACYPI56517-PA CLECT.CLEC000468-PA CLECT.CLEC000916-PA CLECT.CLEC001467-PA CLECT.CLEC003691-PA CLECT.CLEC004340-PA CLECT.CLEC004826-PA CLECT.CLEC004950-PA CLECT.CLEC005243-PA CLECT.CLEC006340-PA CLECT.CLEC006468-PA CLECT.CLEC006851-PA CLECT.CLEC006964-PA CLECT.CLEC007089-PA CLECT.CLEC007119-PA CLECT.CLEC007198-PA CLECT.CLEC007199-PA CLECT.CLEC007203-PA CLECT.CLEC007204-PA CLECT.CLEC007959-PA CLECT.CLEC008584-PA CLECT.CLEC008818-PA CLECT.CLEC008853-PA CLECT.CLEC008855-PA CLECT.CLEC008938-PA CLECT.CLEC009252-PA CLECT.CLEC009281-PA CLECT.CLEC009305-PA CLECT.CLEC010642-PA CLECT.CLEC011020-PA CLECT.CLEC011021-PA CLECT.CLEC011038-PA CLECT.CLEC011093-PA CLECT.CLEC011306-PA CLECT.CLEC011308-PA CLECT.CLEC011471-PA CLECT.CLEC011500-PA CLECT.CLEC011555-PA CLECT.CLEC012248-PA CLECT.CLEC012276-PA CLECT.CLEC012394-PA CLECT.CLEC012809-PA CLECT.CLEC012900-PA CLECT.CLEC013164-PA CLECT.CLEC013212-PA CLECT.CLEC013215-PA CLECT.CLEC013222-PA CLECT.CLEC013228-PA CLECT.CLEC013670-PA CLECT.CLEC013943-PA CTELE.CapteP111992 CTELE.CapteP185047 CTELE.CapteP186794 CTELE.CapteP195634 CTELE.CapteP206058 CTELE.CapteP210923 CTELE.CapteP214174 CTELE.CapteP214282 CTELE.CapteP216350 CTELE.CapteP216726 CTELE.CapteP29740 CTELE.CapteP85761 DMELA.FBpp0074935 DMELA.FBpp0075809 DMELA.FBpp0076532 DMELA.FBpp0079738 DMELA.FBpp0293413 DPOND.ENN70196 DPOND.ENN70751 DPOND.ENN72967 DPOND.ENN73756 DPOND.ENN73757 DPOND.ENN73898 DPOND.ENN74362 DPOND.ENN76582 DPOND.ENN77036 DPOND.ENN77842 DPOND.ENN78974 DPOND.ENN80205 DPOND.ENN80826 DPOND.ENN81911 DPOND.ENN81912 DPOND.ENN82712 DPOND.ENN83008 DPOND.ENN83098 DPOND.ENN83189 DPOND.ENN83196 DPOND.ENN83248 DPOND.ENN83308 DPOND.ENN83599 DPULE.EFX60511 DPULE.EFX61836 DPULE.EFX63482 DPULE.EFX64335 DPULE.EFX65210 DPULE.EFX65211 DPULE.EFX66603 DPULE.EFX67069 DPULE.EFX69150 DPULE.EFX69168 DPULE.EFX70851 DPULE.EFX72854 DPULE.EFX73468 DPULE.EFX74996 DPULE.EFX75176 DPULE.EFX75849 DPULE.EFX75985 DPULE.EFX76769 DPULE.EFX77280 DPULE.EFX79189 DPULE.EFX79190 DPULE.EFX80082 DPULE.EFX80227 DPULE.EFX81219 DPULE.EFX81598 HDUJA.bHd13155.1 HDUJA.bHd13519.1 HDUJA.bHd16138.1 HDUJA.bHd00359.1 HDUJA.bHd09485.1 ISCAP.ISCW000038-PA ISCAP.ISCW000460-PA ISCAP.ISCW001017-PA ISCAP.ISCW001023-PA ISCAP.ISCW001060-PA ISCAP.ISCW002843-PA ISCAP.ISCW003660-PA ISCAP.ISCW003820-PA ISCAP.ISCW004686-PA ISCAP.ISCW004761-PA ISCAP.ISCW006552-PA ISCAP.ISCW006868-PA ISCAP.ISCW006870-PA ISCAP.ISCW007041-PA ISCAP.ISCW009485-PA ISCAP.ISCW009502-PA ISCAP.ISCW009521-PA ISCAP.ISCW009972-PA ISCAP.ISCW011660-PA ISCAP.ISCW012275-PA ISCAP.ISCW012452-PA ISCAP.ISCW012658-PA ISCAP.ISCW013223-PA ISCAP.ISCW013345-PA ISCAP.ISCW013628-PA ISCAP.ISCW014584-PA ISCAP.ISCW014674-PA ISCAP.ISCW014981-PA ISCAP.ISCW015683-PA ISCAP.ISCW016234-PA ISCAP.ISCW016638-PA ISCAP.ISCW017079-PA ISCAP.ISCW017315-PA ISCAP.ISCW017492-PA ISCAP.ISCW018789-PA ISCAP.ISCW019388-PA ISCAP.ISCW019996-PA ISCAP.ISCW020253-PA ISCAP.ISCW020624-PA ISCAP.ISCW021496-PA ISCAP.ISCW021724-PA ISCAP.ISCW023026-PA ISCAP.ISCW024113-PA ISCAP.ISCW024493-PA ISCAP.ISCW024687-PA ISCAP.ISCW024714-PA ISCAP.ISCW024892-PA MHAPL.MhA1_Contig1209.frz3.gene2 MHAPL.MhA1_Contig1350.frz3.gene5 MHAPL.MhA1_Contig193.frz3.gene14 MHAPL.MhA1_Contig309.frz3.gene7 MHAPL.MhA1_Contig751.frz3.gene3 NVITR.NV13001-PA NVITR.NV15423-PA NVITR.NV17069-PA NVITR.NV17125-PA NVITR.NV17130-PA NVITR.NV17680-PA NVITR.NV18318-PA NVITR.NV18418-PA NVITR.NV18457-PA NVITR.NV18817-PA NVITR.NV18975-PA NVITR.NV19112-PA NVITR.NV19145-PA NVITR.NV19159-PA NVITR.NV20548-PA NVITR.NV20675-PA NVITR.NV20745-PA NVITR.NV20898-PA NVITR.NV20920-PA NVITR.NV20927-PA NVITR.NV21107-PA NVITR.NV21193-PA NVITR.NV21203-PA NVITR.NV21828-PA NVITR.NV21834-PA NVITR.NV21854-PA NVITR.NV21931-PA NVITR.NV22197-PA NVITR.NV22419-PA NVITR.NV22448-PA NVITR.NV22473-PA NVITR.NV22474-PA NVITR.NV23126-PA NVITR.NV23284-PA NVITR.NV23398-PA NVITR.NV23585-PA NVITR.NV23825-PA NVITR.NV23945-PA NVITR.NV24028-PA NVITR.NV24029-PA NVITR.NV24267-PA NVITR.NV24281-PA NVITR.NV24477-PA NVITR.NV24879-PA NVITR.NV25056-PA NVITR.NV25079-PA NVITR.NV25375-PA NVITR.NV25427-PA NVITR.NV25774-PA NVITR.NV25866-PA NVITR.NV25958-PA NVITR.NV26054-PA NVITR.NV30475-PA NVITR.NV31026-PA NVITR.NV31082-PA NVITR.NV31096-PA NVITR.NV31583-PA NVITR.NV31711-PA NVITR.NV31826-PA OBIMA.Ocbimv22018234m.p PCAUD.XP_014661400.1 PCAUD.XP_014661855.1 PCAUD.XP_014661927.1 PCAUD.XP_014662265.1 PCAUD.XP_014664080.1 PCAUD.XP_014664310.1 PCAUD.XP_014664452.1 PCAUD.XP_014665334.1 PCAUD.XP_014665860.1 PCAUD.XP_014666808.1 PCAUD.XP_014666972.1 PCAUD.XP_014667133.1 PCAUD.XP_014667722.1 PCAUD.XP_014667953.1 PCAUD.XP_014668041.1 PCAUD.XP_014668801.1 PCAUD.XP_014669358.1 PCAUD.XP_014669751.1 PCAUD.XP_014670057.1 PCAUD.XP_014670120.1 PCAUD.XP_014670282.1 PCAUD.XP_014670553.1 PCAUD.XP_014671429.1 PCAUD.XP_014671660.1 PCAUD.XP_014673140.1 PCAUD.XP_014673382.1 PCAUD.XP_014673919.1 PCAUD.XP_014675273.1 PCAUD.XP_014675474.1 PCAUD.XP_014675858.1 PCAUD.XP_014675989.1 PCAUD.XP_014677180.1 PCAUD.XP_014677580.1 PCAUD.XP_014678045.1 PCAUD.XP_014679115.1 PCAUD.XP_014679209.1 PCAUD.XP_014679878.1 PMURR.g10177.t1 PMURR.g11554.t1 PMURR.g12192.t1 PMURR.g12830.t1 PMURR.g13070.t1 PMURR.g13078.t1 PMURR.g13694.t1 PMURR.g13829.t1 PMURR.g15221.t1 PMURR.g16658.t1 PMURR.g18445.t1 PMURR.g18864.t1 PMURR.g19222.t1 PMURR.g19680.t1 PMURR.g20162.t1 PMURR.g20212.t1 PMURR.g20359.t1 PMURR.g20467.t1 PMURR.g21165.t1 PMURR.g21201.t1 PMURR.g3853.t1 PMURR.g5645.t1 PMURR.g7931.t1 PMURR.g7932.t1 PPACI.PPA07508 PPACI.PPA15594 PPACI.PPA22298 PPACI.PPA29935 PPACI.PPA30520 PPACI.PPA33018 PPACI.PPA33188 PXYLO.XP_011548126.1 PXYLO.XP_011549082.1 PXYLO.XP_011549409.1 PXYLO.XP_011549444.1 PXYLO.XP_011549853.1 PXYLO.XP_011549908.1 PXYLO.XP_011549925.1 PXYLO.XP_011550695.1 PXYLO.XP_011551075.1 PXYLO.XP_011551172.1 PXYLO.XP_011551285.1 PXYLO.XP_011551935.1 PXYLO.XP_011552922.1 PXYLO.XP_011552929.1 PXYLO.XP_011553422.1 PXYLO.XP_011554009.1 PXYLO.XP_011554010.1 PXYLO.XP_011554011.1 PXYLO.XP_011554013.1 PXYLO.XP_011554028.1 PXYLO.XP_011554030.1 PXYLO.XP_011554131.1 PXYLO.XP_011554149.1 PXYLO.XP_011554414.1 PXYLO.XP_011554620.1 PXYLO.XP_011554655.1 PXYLO.XP_011554751.1 PXYLO.XP_011554787.1 PXYLO.XP_011554820.1 PXYLO.XP_011554960.1 PXYLO.XP_011555042.1 PXYLO.XP_011556230.1 PXYLO.XP_011556410.1 PXYLO.XP_011556459.1 PXYLO.XP_011556619.1 PXYLO.XP_011556638.1 PXYLO.XP_011556665.1 PXYLO.XP_011556666.1 PXYLO.XP_011556991.1 PXYLO.XP_011557307.1 PXYLO.XP_011557308.1 PXYLO.XP_011557486.1 PXYLO.XP_011558349.1 PXYLO.XP_011558866.1 PXYLO.XP_011559281.1 PXYLO.XP_011559593.1 PXYLO.XP_011559873.1 PXYLO.XP_011559884.1 PXYLO.XP_011560072.1 PXYLO.XP_011561615.1 PXYLO.XP_011562109.1 PXYLO.XP_011562201.1 PXYLO.XP_011562625.1 PXYLO.XP_011562650.1 PXYLO.XP_011562655.1 PXYLO.XP_011563212.1 PXYLO.XP_011563353.1 PXYLO.XP_011563437.1 PXYLO.XP_011563875.1 PXYLO.XP_011563928.1 PXYLO.XP_011564151.1 PXYLO.XP_011565181.1 PXYLO.XP_011566667.1 PXYLO.XP_011567530.1 PXYLO.XP_011567718.1 PXYLO.XP_011568711.1 PXYLO.XP_011568906.1 PXYLO.XP_011569380.1 PXYLO.XP_011569386.1 RVARI.g10133.t1 RVARI.g11092.t1 RVARI.g11143.t1 RVARI.g11144.t1 RVARI.g11177.t2 RVARI.g11378.t1 RVARI.g11425.t1 RVARI.g11557.t1 RVARI.g11616.t1 RVARI.g11919.t1 RVARI.g12042.t1 RVARI.g12739.t1 RVARI.g13208.t1 RVARI.g13290.t1 RVARI.g1366.t1 RVARI.g1367.t1 RVARI.g13705.t1 RVARI.g1584.t1 RVARI.g166.t1 RVARI.g1679.t1 RVARI.g2209.t1 RVARI.g2840.t1 RVARI.g3459.t1 RVARI.g3735.t1 RVARI.g4350.t1 RVARI.g4390.t1 RVARI.g4521.t1 RVARI.g4603.t1 RVARI.g4837.t1 RVARI.g5079.t1 RVARI.g5080.t1 RVARI.g5452.t1 RVARI.g5752.t1 RVARI.g8059.t1 RVARI.g8101.t1 RVARI.g8184.t1 RVARI.g8204.t1 RVARI.g8335.t1 RVARI.g8566.t1 RVARI.g8600.t1 RVARI.g9826.t1 RVARI.g9827.t1 SINVI.XP_011156125.1 SINVI.XP_011157015.1 SINVI.XP_011157103.1 SINVI.XP_011157445.1 SINVI.XP_011157574.1 SINVI.XP_011157588.1 SINVI.XP_011160889.1 SINVI.XP_011161093.1 SINVI.XP_011162354.1 SINVI.XP_011162372.1 SINVI.XP_011162413.1 SINVI.XP_011163042.1 SINVI.XP_011163078.1 SINVI.XP_011163109.1 SINVI.XP_011163643.1 SINVI.XP_011163647.1 SINVI.XP_011164118.1 SINVI.XP_011164134.1 SINVI.XP_011164157.1 SINVI.XP_011164921.1 SINVI.XP_011164951.1 SINVI.XP_011164982.1 SINVI.XP_011165271.1 SINVI.XP_011165601.1 SINVI.XP_011165915.1 SINVI.XP_011166550.1 SINVI.XP_011166654.1 SINVI.XP_011167516.1 SINVI.XP_011167564.1 SINVI.XP_011167646.1 SINVI.XP_011167920.1 SINVI.XP_011168110.1 SINVI.XP_011168112.1 SINVI.XP_011168829.1 SINVI.XP_011169072.1 SINVI.XP_011169518.1 SINVI.XP_011169522.1 SINVI.XP_011169526.1 SINVI.XP_011169869.1 SINVI.XP_011169886.1 SINVI.XP_011169910.1 SINVI.XP_011169963.1 SINVI.XP_011170279.1 SINVI.XP_011170284.1 SINVI.XP_011170303.1 SINVI.XP_011170439.1 SINVI.XP_011170444.1 SINVI.XP_011170491.1 SINVI.XP_011170566.1 SINVI.XP_011170575.1 SINVI.XP_011170626.1 SINVI.XP_011170628.1 SINVI.XP_011170647.1 SINVI.XP_011170671.1 SINVI.XP_011170894.1 SINVI.XP_011170957.1 SINVI.XP_011171502.1 SINVI.XP_011171563.1 SINVI.XP_011171604.1 SINVI.XP_011171642.1 SINVI.XP_011171650.1 SINVI.XP_011171652.1 SINVI.XP_011171678.1 SINVI.XP_011171697.1 SINVI.XP_011171704.1 SINVI.XP_011171772.1 SINVI.XP_011171801.1 SINVI.XP_011171802.1 SINVI.XP_011172225.1 SINVI.XP_011172485.1 SINVI.XP_011172563.1 SINVI.XP_011172568.1 SINVI.XP_011172584.1 SINVI.XP_011172600.1 SINVI.XP_011172732.1 SINVI.XP_011172734.1 SINVI.XP_011172735.1 SINVI.XP_011173012.1 SINVI.XP_011173040.1 SINVI.XP_011173095.1 SINVI.XP_011173274.1 SINVI.XP_011173771.1 SINVI.XP_011173856.1 SINVI.XP_011173909.1 SINVI.XP_011173941.1 SINVI.XP_011174100.1 SINVI.XP_011174143.1 SINVI.XP_011174155.1 SINVI.XP_011174248.1 SINVI.XP_011174298.1 SINVI.XP_011174356.1 SINVI.XP_011174408.1 SINVI.XP_011174454.1 SINVI.XP_011174464.1 SINVI.XP_011174470.1 SINVI.XP_011174480.1 SINVI.XP_011174491.1 SINVI.XP_011174499.1 SINVI.XP_011174563.1 SINVI.XP_011174573.1 SINVI.XP_011174594.1 SINVI.XP_011174600.1 SINVI.XP_011174646.1 SINVI.XP_011174655.1 SINVI.XP_011174672.1 SINVI.XP_011174691.1 SINVI.XP_011174696.1 SINVI.XP_011174722.1 SINVI.XP_011174775.1 SINVI.XP_011174778.1 SINVI.XP_011174792.1 SINVI.XP_011174849.1 SINVI.XP_011174877.1 SINVI.XP_011174886.1 SINVI.XP_011174892.1 SINVI.XP_011174896.1 SINVI.XP_011174935.1 SINVI.XP_011174951.1 SINVI.XP_011175044.1 SINVI.XP_011175086.1 SINVI.XP_011175304.1 SMARI.SMAR000409-PA SMARI.SMAR001273-PA SMARI.SMAR001275-PA SMARI.SMAR001381-PA SMARI.SMAR003647-PA SMARI.SMAR004644-PA SMARI.SMAR004669-PA SMARI.SMAR004760-PA SMARI.SMAR006250-PA SMARI.SMAR006423-PA SMARI.SMAR009164-PA SMARI.SMAR009598-PA SMARI.SMAR009878-PA SMARI.SMAR010017-PA SMARI.SMAR010133-PA SMARI.SMAR011940-PA TCAST.TC000011-PA TCAST.TC002181-PA TCAST.TC002318-PA TCAST.TC004575-PA TCAST.TC004986-PA TCAST.TC006067-PA TCAST.TC006068-PA TCAST.TC006950-PA TCAST.TC007020-PA TCAST.TC008738-PA TCAST.TC010492-PA TCAST.TC010570-PA TCAST.TC011267-PA TCAST.TC015989-PA TURTI.tetur24g01990.1
OG0000008: AGAMB.AGAP000484-PA AGAMB.AGAP000488-PA AGAMB.AGAP001389-PA AGAMB.AGAP001560-PA AGAMB.AGAP001618-PA AGAMB.AGAP001619-PA AGAMB.AGAP002372-PA AGAMB.AGAP002431-PA AGAMB.AGAP003406-PA AGAMB.AGAP003669-PA AGAMB.AGAP003670-PA AGAMB.AGAP003671-PA AGAMB.AGAP003672-PA AGAMB.AGAP003674-PA AGAMB.AGAP004646-PA AGAMB.AGAP004647-PA AGAMB.AGAP004648-PA AGAMB.AGAP004649-PA AGAMB.AGAP004659-PA AGAMB.AGAP004660-PA AGAMB.AGAP004661-PA AGAMB.AGAP004662-PB AGAMB.AGAP004664-PA AGAMB.AGAP005041-PA AGAMB.AGAP005281-PA AGAMB.AGAP005346-PA AGAMB.AGAP005727-PA AGAMB.AGAP006923-PA AGAMB.AGAP007058-PA AGAMB.AGAP008023-PA AGAMB.AGAP008025-PA AGAMB.AGAP009302-PA AGAMB.AGAP009646-PA AGAMB.AGAP010279-PA AGAMB.AGAP011253-PA AGAMB.AGAP012001-PA AGAMB.AGAP012428-PA AGAMB.AGAP013075-PA AGAMB.AGAP013157-PA AGAMB.AGAP013315-PA AGAMB.AGAP013373-PA AMELL.GB40095-PA AMELL.GB40114-PA AMELL.GB41411-PA AMELL.GB42790-PA AMELL.GB42897-PA AMELL.GB43703-PA AMELL.GB44663-PA AMELL.GB46956-PA AMELL.GB47399-PA AMELL.GB47400-PA AMELL.GB47401-PA AMELL.GB47492-PA AMELL.GB47493-PA AMELL.GB47515-PA AMELL.GB47954-PA AMELL.GB48966-PA AMELL.GB49029-PA AMELL.GB49332-PA AMELL.GB49362-PA AMELL.GB49984-PA AMELL.GB50532-PA AMELL.GB50533-PA AMELL.GB51284-PA AMELL.GB51287-PA AMELL.GB51290-PA AMELL.GB51292-PA AMELL.GB51295-PA AMELL.GB51299-PA AMELL.GB51301-PA AMELL.GB51302-PA AMELL.GB51303-PA AMELL.GB51409-PA AMELL.GB51909-PA AMELL.GB52912-PA AMELL.GB53941-PA AMELL.GB54518-PA AMELL.GB54763-PA AMELL.GB55322-PA AMELL.GB55332-PA AMELL.GB55360-PA APISU.ACYPI000367-PA APISU.ACYPI000863-PA APISU.ACYPI001026-PA APISU.ACYPI001856-PA APISU.ACYPI002600-PA APISU.ACYPI002874-PA APISU.ACYPI002893-PA APISU.ACYPI003551-PA APISU.ACYPI003711-PA APISU.ACYPI006661-PA APISU.ACYPI007360-PA APISU.ACYPI007864-PA APISU.ACYPI008076-PA APISU.ACYPI008295-PA APISU.ACYPI009147-PA APISU.ACYPI009781-PA APISU.ACYPI068579-PA APISU.ACYPI072762-PA APISU.ACYPI086517-PA APISU.ACYPI087925-PA APISU.ACYPI20510-PA APISU.ACYPI21373-PA APISU.ACYPI27662-PA APISU.ACYPI27939-PA APISU.ACYPI28321-PA APISU.ACYPI29064-PA APISU.ACYPI29629-PA APISU.ACYPI33702-PA APISU.ACYPI36103-PA APISU.ACYPI36146-PA APISU.ACYPI37791-PA APISU.ACYPI37793-PA APISU.ACYPI42210-PA APISU.ACYPI42465-PA APISU.ACYPI42801-PA APISU.ACYPI43755-PA APISU.ACYPI48371-PA APISU.ACYPI50902-PA APISU.ACYPI53591-PA APISU.ACYPI55918-PA APISU.ACYPI56397-PA APISU.ACYPI56493-PA APISU.ACYPI56505-PA ASUUM2.GS_00904 ASUUM2.GS_02564 ASUUM2.GS_03337 ASUUM2.GS_04719 ASUUM2.GS_06004 ASUUM2.GS_07940 ASUUM2.GS_08266 ASUUM2.GS_08808 ASUUM2.GS_08820 ASUUM2.GS_09011 ASUUM2.GS_09260 ASUUM2.GS_11301 ASUUM2.GS_12141 ASUUM2.GS_12597 ASUUM2.GS_12876 ASUUM2.GS_15467 ASUUM2.GS_17204 ASUUM2.GS_17336 ASUUM2.GS_18919 ASUUM2.GS_19343 ASUUM2.GS_19597 ASUUM2.GS_19633 ASUUM2.GS_19646 ASUUM2.GS_20002 ASUUM2.GS_20566 ASUUM2.GS_22569 ASUUM2.GS_23806 ASUUM2.L3E_02618 BMALA.Bm11423 BMALA.Bm11496 BMALA.Bm2071 BMALA.Bm2180 BMALA.Bm2422a BMALA.Bm2445b BMALA.Bm2536 BMALA.Bm2663 BMALA.Bm2671 BMALA.Bm3698b BMALA.Bm3733 BMALA.Bm3793 BMALA.Bm4777b BMALA.Bm5107 BMALA.Bm5140z BMALA.Bm5188b BMALA.Bm5261 BMALA.Bm5377b BMALA.Bm622 BMALA.Bm9732 BXYLO.BXY_0378800.1 BXYLO.BXY_0622200.1 BXYLO.BXY_0623200.1 BXYLO.BXY_0632900.1 BXYLO.BXY_0637300.1 BXYLO.BXY_0641300.1 BXYLO.BXY_0704600.1 BXYLO.BXY_0832200.1 BXYLO.BXY_0878300.1 BXYLO.BXY_0901800.1 BXYLO.BXY_1079800.1 BXYLO.BXY_1152800.1 BXYLO.BXY_1246700.1 BXYLO.BXY_1544800.1 BXYLO.BXY_1561500.1 BXYLO.BXY_1563700.1 BXYLO.BXY_1644900.1 BXYLO.BXY_1661400.1 BXYLO.BXY_1667100.1 BXYLO.BXY_1667200.1 BXYLO.BXY_1667500.1 CELEG.C02F12.10a CELEG.C07H6.7 CELEG.C08C3.3 CELEG.C13G5.1 CELEG.C16C2.1 CELEG.C27A12.5 CELEG.C28A5.4 CELEG.C33D12.1 CELEG.C33D12.7 CELEG.C34C6.8 CELEG.C38D4.6a CELEG.C39E6.4 CELEG.F16H11.4 CELEG.F20D12.6b CELEG.F29F11.5a CELEG.F31E8.3 CELEG.F33D11.4 CELEG.F46F3.1a CELEG.F55B12.1 CELEG.K03A11.3 CELEG.M142.4 CELEG.M6.3 CELEG.R03C1.3a CELEG.R07B1.1 CELEG.R13A5.5 CELEG.Y65B4BR.9 CELEG.Y75B8A.1 CELEG.Y75B8A.2a CELEG.ZK652.5 CLECT.CLEC001665-PA CLECT.CLEC001666-PA CLECT.CLEC001668-PA CLECT.CLEC001669-PA CLECT.CLEC001670-PA CLECT.CLEC001671-PA CLECT.CLEC001672-PA CLECT.CLEC001673-PA CLECT.CLEC001677-PA CLECT.CLEC001678-PA CLECT.CLEC001679-PA CLECT.CLEC001682-PA CLECT.CLEC001685-PA CLECT.CLEC001688-PA CLECT.CLEC001691-PA CLECT.CLEC001889-PA CLECT.CLEC002616-PA CLECT.CLEC002808-PA CLECT.CLEC002956-PA CLECT.CLEC002957-PA CLECT.CLEC002958-PA CLECT.CLEC002970-PA CLECT.CLEC002972-PA CLECT.CLEC003391-PA CLECT.CLEC003809-PA CLECT.CLEC003990-PA CLECT.CLEC003991-PA CLECT.CLEC004113-PA CLECT.CLEC004114-PA CLECT.CLEC004115-PA CLECT.CLEC004116-PA CLECT.CLEC004158-PA CLECT.CLEC004176-PA CLECT.CLEC005931-PA CLECT.CLEC007171-PA CLECT.CLEC007187-PA CLECT.CLEC007188-PA CLECT.CLEC007189-PA CLECT.CLEC007879-PA CLECT.CLEC007883-PA CLECT.CLEC008556-PA CLECT.CLEC011186-PA CLECT.CLEC011407-PA CLECT.CLEC012266-PA CLECT.CLEC012688-PA CLECT.CLEC012737-PA CLECT.CLEC012884-PA CLECT.CLEC013163-PA CTELE.CapteP109027 CTELE.CapteP110019 CTELE.CapteP121761 CTELE.CapteP126009 CTELE.CapteP127720 CTELE.CapteP127728 CTELE.CapteP129537 CTELE.CapteP137362 CTELE.CapteP142082 CTELE.CapteP149569 CTELE.CapteP149640 CTELE.CapteP151262 CTELE.CapteP152542 CTELE.CapteP152545 CTELE.CapteP156652 CTELE.CapteP159948 CTELE.CapteP168122 CTELE.CapteP168125 CTELE.CapteP170007 CTELE.CapteP172338 CTELE.CapteP173096 CTELE.CapteP173964 CTELE.CapteP174957 CTELE.CapteP176625 CTELE.CapteP183448 CTELE.CapteP187461 CTELE.CapteP196539 CTELE.CapteP219807 CTELE.CapteP219808 CTELE.CapteP220261 CTELE.CapteP220898 CTELE.CapteP221803 CTELE.CapteP222072 CTELE.CapteP225442 CTELE.CapteP25827 CTELE.CapteP29749 CTELE.CapteP30874 CTELE.CapteP30886 CTELE.CapteP40403 CTELE.CapteP40416 CTELE.CapteP41929 CTELE.CapteP48054 CTELE.CapteP6193 CTELE.CapteP70154 CTELE.CapteP70572 CTELE.CapteP70959 CTELE.CapteP70992 CTELE.CapteP71005 CTELE.CapteP74740 CTELE.CapteP78648 CTELE.CapteP79123 CTELE.CapteP79432 CTELE.CapteP80758 CTELE.CapteP80769 CTELE.CapteP80782 CTELE.CapteP80939 CTELE.CapteP81827 CTELE.CapteP87981 CTELE.CapteP88560 CTELE.CapteP94879 CTELE.CapteP94902 CTELE.CapteP94911 CTELE.CapteP99816 DMELA.FBpp0070105 DMELA.FBpp0073489 DMELA.FBpp0074203 DMELA.FBpp0074204 DMELA.FBpp0075463 DMELA.FBpp0076468 DMELA.FBpp0078858 DMELA.FBpp0081138 DMELA.FBpp0081139 DMELA.FBpp0081161 DMELA.FBpp0081163 DMELA.FBpp0081170 DMELA.FBpp0081171 DMELA.FBpp0081194 DMELA.FBpp0082326 DMELA.FBpp0082343 DMELA.FBpp0082400 DMELA.FBpp0082793 DMELA.FBpp0082826 DMELA.FBpp0082829 DMELA.FBpp0082993 DMELA.FBpp0083375 DMELA.FBpp0083439 DMELA.FBpp0083485 DMELA.FBpp0083486 DMELA.FBpp0083490 DMELA.FBpp0083510 DMELA.FBpp0083671 DMELA.FBpp0084460 DMELA.FBpp0084807 DMELA.FBpp0087174 DMELA.FBpp0087197 DMELA.FBpp0087478 DMELA.FBpp0087667 DMELA.FBpp0088333 DMELA.FBpp0088920 DMELA.FBpp0112474 DMELA.FBpp0288576 DMELA.FBpp0289353 DMELA.FBpp0301047 DMELA.FBpp0303412 DMELA.FBpp0303415 DMELA.FBpp0304711 DMELA.FBpp0306007 DMELA.FBpp0307151 DMELA.FBpp0309583 DPOND.ENN70309 DPOND.ENN70311 DPOND.ENN70381 DPOND.ENN70382 DPOND.ENN70488 DPOND.ENN70489 DPOND.ENN70661 DPOND.ENN71048 DPOND.ENN71049 DPOND.ENN71402 DPOND.ENN72175 DPOND.ENN72633 DPOND.ENN72734 DPOND.ENN72816 DPOND.ENN73248 DPOND.ENN73339 DPOND.ENN73340 DPOND.ENN73342 DPOND.ENN73343 DPOND.ENN73446 DPOND.ENN73728 DPOND.ENN73889 DPOND.ENN74181 DPOND.ENN74182 DPOND.ENN75301 DPOND.ENN76103 DPOND.ENN76590 DPOND.ENN76591 DPOND.ENN76592 DPOND.ENN76593 DPOND.ENN76594 DPOND.ENN76597 DPOND.ENN76598 DPOND.ENN76599 DPOND.ENN77477 DPOND.ENN77650 DPOND.ENN78226 DPOND.ENN78887 DPOND.ENN78895 DPOND.ENN78973 DPOND.ENN79028 DPOND.ENN80391 DPOND.ENN80632 DPOND.ENN80998 DPOND.ENN80999 DPOND.ENN81233 DPOND.ENN81669 DPOND.ENN81670 DPOND.ENN81671 DPOND.ENN82210 DPOND.ENN82211 DPOND.ENN82240 DPOND.ENN82804 DPOND.ENN83272 DPOND.ENN83554 DPULE.EFX66335 DPULE.EFX66337 DPULE.EFX66340 DPULE.EFX67913 DPULE.EFX68038 DPULE.EFX69061 DPULE.EFX69791 DPULE.EFX69893 DPULE.EFX69935 DPULE.EFX70396 DPULE.EFX73514 DPULE.EFX74198 DPULE.EFX74200 DPULE.EFX76468 DPULE.EFX76469 DPULE.EFX76473 DPULE.EFX77869 DPULE.EFX78476 DPULE.EFX79519 DPULE.EFX80133 DPULE.EFX80141 DPULE.EFX80407 DPULE.EFX80821 DPULE.EFX82475 DPULE.EFX83771 DPULE.EFX84790 DPULE.EFX84890 DPULE.EFX86612 DPULE.EFX86625 DPULE.EFX86695 DPULE.EFX86750 DPULE.EFX86785 DPULE.EFX86798 DPULE.EFX86800 DPULE.EFX86802 DPULE.EFX86804 DPULE.EFX86805 DPULE.EFX86806 DPULE.EFX86808 DPULE.EFX86812 DPULE.EFX86813 DPULE.EFX86953 DPULE.EFX87456 HDUJA.bHd11008.1 HDUJA.bHd11779.1 HDUJA.bHd11780.1 HDUJA.bHd12126.1 HDUJA.bHd12318.1 HDUJA.bHd00132.1 HDUJA.bHd14661.1 HDUJA.bHd15444.2 HDUJA.bHd15452.1 HDUJA.bHd15455.1 HDUJA.bHd15582.1 HDUJA.bHd15844.1 HDUJA.bHd01712.1 HDUJA.bHd18520.1 HDUJA.bHd01897.1 HDUJA.bHd01905.1 HDUJA.bHd00191.1 HDUJA.bHd01914.1 HDUJA.bHd19391.1 HDUJA.bHd19569.1 HDUJA.bHd19851.1 HDUJA.bHd02609.1 HDUJA.bHd04303.1 HDUJA.bHd04861.1 HDUJA.bHd05308.1 HDUJA.bHd06269.2 HDUJA.bHd00066.1 HDUJA.bHd07840.1 HDUJA.bHd07857.1 HDUJA.bHd08021.1 HDUJA.bHd08537.1 HDUJA.bHd08551.1 HDUJA.bHd08677.1 HDUJA.bHd00097.1 HDUJA.bHd00986.1 HDUJA.bHd09998.1 ISCAP.ISCW000973-PA ISCAP.ISCW001025-PA ISCAP.ISCW002094-PA ISCAP.ISCW002346-PA ISCAP.ISCW002347-PA ISCAP.ISCW004556-PA ISCAP.ISCW005223-PA ISCAP.ISCW005275-PA ISCAP.ISCW005496-PA ISCAP.ISCW005966-PA ISCAP.ISCW008247-PA ISCAP.ISCW008920-PA ISCAP.ISCW008954-PA ISCAP.ISCW010454-PA ISCAP.ISCW011755-PA ISCAP.ISCW012144-PA ISCAP.ISCW012145-PA ISCAP.ISCW012461-PA ISCAP.ISCW012498-PA ISCAP.ISCW014430-PA ISCAP.ISCW014989-PA ISCAP.ISCW018031-PA ISCAP.ISCW018938-PA ISCAP.ISCW018939-PA ISCAP.ISCW020063-PA ISCAP.ISCW020093-PA ISCAP.ISCW020380-PA ISCAP.ISCW020381-PA ISCAP.ISCW020382-PA ISCAP.ISCW020504-PA ISCAP.ISCW021042-PA ISCAP.ISCW021054-PA ISCAP.ISCW021057-PA ISCAP.ISCW021058-PA ISCAP.ISCW021060-PA ISCAP.ISCW021061-PA ISCAP.ISCW021069-PA ISCAP.ISCW021070-PA ISCAP.ISCW021072-PA ISCAP.ISCW021080-PA ISCAP.ISCW021083-PA ISCAP.ISCW021086-PA ISCAP.ISCW021090-PA ISCAP.ISCW021484-PA ISCAP.ISCW021485-PA ISCAP.ISCW022440-PA ISCAP.ISCW022797-PA ISCAP.ISCW024206-PA ISCAP.ISCW024267-PA ISCAP.ISCW024331-PA ISCAP.ISCW024609-PA ISCAP.ISCW024860-PA MHAPL.MhA1_Contig130.frz3.gene33 MHAPL.MhA1_Contig1424.frz3.gene2 MHAPL.MhA1_Contig168.frz3.gene2 MHAPL.MhA1_Contig168.frz3.gene54 MHAPL.MhA1_Contig193.frz3.gene1 MHAPL.MhA1_Contig194.frz3.gene47 MHAPL.MhA1_Contig287.frz3.gene5 MHAPL.MhA1_Contig3007.frz3.gene1 MHAPL.MhA1_Contig303.frz3.gene9 MHAPL.MhA1_Contig304.frz3.gene9 MHAPL.MhA1_Contig468.frz3.gene38 MHAPL.MhA1_Contig541.frz3.gene24 MHAPL.MhA1_Contig864.frz3.gene5 MHAPL.MhA1_Contig878.frz3.gene2 NVITR.NV10568-PA NVITR.NV10695-PA NVITR.NV10872-PA NVITR.NV10873-PA NVITR.NV11609-PA NVITR.NV12116-PA NVITR.NV12622-PA NVITR.NV12623-PA NVITR.NV12879-PA NVITR.NV12885-PA NVITR.NV12898-PA NVITR.NV14038-PA NVITR.NV14134-PA NVITR.NV14987-PA NVITR.NV15142-PA NVITR.NV15143-PA NVITR.NV15144-PA NVITR.NV15145-PA NVITR.NV15146-PA NVITR.NV15147-PA NVITR.NV15148-PA NVITR.NV15149-PA NVITR.NV15848-PA NVITR.NV17325-PA NVITR.NV17326-PA NVITR.NV17327-PA NVITR.NV17330-PA NVITR.NV17848-PA NVITR.NV18099-PA NVITR.NV18365-PA NVITR.NV18395-PA NVITR.NV21168-PA NVITR.NV22733-PA NVITR.NV25828-PA NVITR.NV30914-PA OBIMA.Ocbimv22003301m.p OBIMA.Ocbimv22005553m.p OBIMA.Ocbimv22005596m.p OBIMA.Ocbimv22007440m.p OBIMA.Ocbimv22008631m.p OBIMA.Ocbimv22009169m.p OBIMA.Ocbimv22009368m.p OBIMA.Ocbimv22009726m.p OBIMA.Ocbimv22010205m.p OBIMA.Ocbimv22011232m.p OBIMA.Ocbimv22015181m.p OBIMA.Ocbimv22016198m.p OBIMA.Ocbimv22018468m.p OBIMA.Ocbimv22019656m.p OBIMA.Ocbimv22020235m.p OBIMA.Ocbimv22021570m.p OBIMA.Ocbimv22021783m.p OBIMA.Ocbimv22022773m.p OBIMA.Ocbimv22023280m.p OBIMA.Ocbimv22023837m.p OBIMA.Ocbimv22024994m.p OBIMA.Ocbimv22025477m.p OBIMA.Ocbimv22025901m.p OBIMA.Ocbimv22026957m.p OBIMA.Ocbimv22027743m.p OBIMA.Ocbimv22030263m.p OBIMA.Ocbimv22031197m.p OBIMA.Ocbimv22031356m.p OBIMA.Ocbimv22032299m.p OBIMA.Ocbimv22032498m.p OBIMA.Ocbimv22033333m.p OBIMA.Ocbimv22033340m.p OBIMA.Ocbimv22033981m.p OBIMA.Ocbimv22034548m.p OBIMA.Ocbimv22035046m.p OBIMA.Ocbimv22036189m.p OBIMA.Ocbimv22036484m.p OBIMA.Ocbimv22038167m.p OBIMA.Ocbimv22038272m.p OBIMA.Ocbimv22038354m.p OBIMA.Ocbimv22039647m.p PCAUD.XP_014661455.1 PCAUD.XP_014663498.1 PCAUD.XP_014664054.1 PCAUD.XP_014664309.1 PCAUD.XP_014664482.1 PCAUD.XP_014664487.1 PCAUD.XP_014665274.1 PCAUD.XP_014665608.1 PCAUD.XP_014665932.1 PCAUD.XP_014666407.1 PCAUD.XP_014666409.1 PCAUD.XP_014667235.1 PCAUD.XP_014667778.1 PCAUD.XP_014668563.1 PCAUD.XP_014669002.1 PCAUD.XP_014669425.1 PCAUD.XP_014669860.1 PCAUD.XP_014672040.1 PCAUD.XP_014672042.1 PCAUD.XP_014672044.1 PCAUD.XP_014672159.1 PCAUD.XP_014673083.1 PCAUD.XP_014673934.1 PCAUD.XP_014675362.1 PCAUD.XP_014675722.1 PCAUD.XP_014676050.1 PCAUD.XP_014676796.1 PCAUD.XP_014676892.1 PCAUD.XP_014677508.1 PCAUD.XP_014678512.1 PCAUD.XP_014680383.1 PCAUD.XP_014680504.1 PCAUD.XP_014680840.1 PCAUD.XP_014680842.1 PCAUD.XP_014680843.1 PCAUD.XP_014680844.1 PCAUD.XP_014680995.1 PCAUD.XP_014681156.1 PHUMA.PHUM030020-PA PHUMA.PHUM030230-PA PHUMA.PHUM030340-PA PHUMA.PHUM031280-PA PHUMA.PHUM034630-PA PHUMA.PHUM035300-PA PHUMA.PHUM050850-PA PHUMA.PHUM055900-PA PHUMA.PHUM118950-PA PHUMA.PHUM205160-PA PHUMA.PHUM210980-PA PHUMA.PHUM219670-PA PHUMA.PHUM235910-PA PHUMA.PHUM236390-PA PHUMA.PHUM265030-PA PHUMA.PHUM266160-PA PHUMA.PHUM266180-PA PHUMA.PHUM266540-PA PHUMA.PHUM266770-PA PHUMA.PHUM266790-PA PHUMA.PHUM266910-PA PHUMA.PHUM267120-PA PHUMA.PHUM284030-PA PHUMA.PHUM317730-PA PHUMA.PHUM341810-PA PHUMA.PHUM342420-PA PHUMA.PHUM359870-PA PHUMA.PHUM359920-PA PHUMA.PHUM365830-PA PHUMA.PHUM411850-PA PHUMA.PHUM433380-PA PHUMA.PHUM433410-PA PHUMA.PHUM434790-PA PHUMA.PHUM439310-PA PHUMA.PHUM439730-PA PHUMA.PHUM439840-PA PHUMA.PHUM439860-PA PHUMA.PHUM439880-PA PHUMA.PHUM516190-PA PHUMA.PHUM569170-PA PHUMA.PHUM604510-PA PHUMA.PHUM606500-PA PMURR.g10663.t1 PMURR.g11034.t1 PMURR.g1117.t1 PMURR.g12949.t1 PMURR.g12950.t1 PMURR.g1735.t1 PMURR.g17439.t1 PMURR.g1792.t1 PMURR.g1845.t1 PMURR.g3655.t1 PMURR.g4290.t1 PMURR.g4881.t1 PMURR.g4979.t1 PMURR.g4980.t1 PMURR.g5884.t1 PMURR.g6274.t1 PMURR.g6548.t1 PMURR.g8085.t1 PMURR.g8272.t1 PMURR.g8474.t1 PMURR.g8724.t1 PMURR.g8883.t1 PPACI.PPA02358 PPACI.PPA02679 PPACI.PPA03723 PPACI.PPA04716 PPACI.PPA10612 PPACI.PPA11466 PPACI.PPA15670 PPACI.PPA18303 PPACI.PPA19626 PPACI.PPA19627 PPACI.PPA20012 PPACI.PPA20015 PPACI.PPA20022 PPACI.PPA23479 PPACI.PPA25533 PPACI.PPA26049 PPACI.PPA26956 PPACI.PPA28038 PPACI.PPA28228 PPACI.PPA31791 PXYLO.XP_011548523.1 PXYLO.XP_011549304.1 PXYLO.XP_011550022.1 PXYLO.XP_011551534.1 PXYLO.XP_011551782.1 PXYLO.XP_011551784.1 PXYLO.XP_011551785.1 PXYLO.XP_011551808.1 PXYLO.XP_011552975.1 PXYLO.XP_011553168.1 PXYLO.XP_011553481.1 PXYLO.XP_011553483.1 PXYLO.XP_011553519.1 PXYLO.XP_011553738.1 PXYLO.XP_011555103.1 PXYLO.XP_011555707.1 PXYLO.XP_011555708.1 PXYLO.XP_011555709.1 PXYLO.XP_011555713.1 PXYLO.XP_011555719.1 PXYLO.XP_011556000.1 PXYLO.XP_011557146.1 PXYLO.XP_011557228.1 PXYLO.XP_011557497.1 PXYLO.XP_011557702.1 PXYLO.XP_011558939.1 PXYLO.XP_011559235.1 PXYLO.XP_011560418.1 PXYLO.XP_011560719.1 PXYLO.XP_011561240.1 PXYLO.XP_011561241.1 PXYLO.XP_011561507.1 PXYLO.XP_011561732.1 PXYLO.XP_011562160.1 PXYLO.XP_011563056.1 PXYLO.XP_011563656.1 PXYLO.XP_011564044.1 PXYLO.XP_011565681.1 PXYLO.XP_011566033.1 PXYLO.XP_011567944.1 PXYLO.XP_011568680.1 PXYLO.XP_011568946.1 PXYLO.XP_011569017.1 PXYLO.XP_011569067.1 PXYLO.XP_011569267.1 PXYLO.XP_011569317.1 PXYLO.XP_011569355.1 RVARI.g10005.t1 RVARI.g10006.t1 RVARI.g1004.t1 RVARI.g10474.t1 RVARI.g10490.t1 RVARI.g10624.t1 RVARI.g10775.t1 RVARI.g10883.t1 RVARI.g11077.t1 RVARI.g1150.t1 RVARI.g11740.t1 RVARI.g11998.t1 RVARI.g11999.t1 RVARI.g12126.t1 RVARI.g13441.t1 RVARI.g2153.t1 RVARI.g3027.t1 RVARI.g3384.t1 RVARI.g4713.t1 RVARI.g4952.t1 RVARI.g5020.t1 RVARI.g5336.t1 RVARI.g5862.t1 RVARI.g6100.t1 RVARI.g6131.t1 RVARI.g6150.t1 RVARI.g6202.t1 RVARI.g6307.t1 RVARI.g6414.t1 RVARI.g6415.t1 RVARI.g6649.t1 RVARI.g6669.t1 RVARI.g6724.t1 RVARI.g7386.t1 RVARI.g8096.t1 RVARI.g9759.t1 SINVI.XP_011155404.1 SINVI.XP_011155407.1 SINVI.XP_011155409.1 SINVI.XP_011155410.1 SINVI.XP_011155411.1 SINVI.XP_011155413.1 SINVI.XP_011155414.1 SINVI.XP_011155415.1 SINVI.XP_011155497.1 SINVI.XP_011155863.1 SINVI.XP_011156906.1 SINVI.XP_011157584.1 SINVI.XP_011157849.1 SINVI.XP_011158048.1 SINVI.XP_011158054.1 SINVI.XP_011159031.1 SINVI.XP_011160561.1 SINVI.XP_011161130.1 SINVI.XP_011161240.1 SINVI.XP_011161554.1 SINVI.XP_011161556.1 SINVI.XP_011161557.1 SINVI.XP_011161558.1 SINVI.XP_011161604.1 SINVI.XP_011163132.1 SINVI.XP_011163943.1 SINVI.XP_011163944.1 SINVI.XP_011164190.1 SINVI.XP_011164452.1 SINVI.XP_011164628.1 SINVI.XP_011165471.1 SINVI.XP_011165473.1 SINVI.XP_011166269.1 SINVI.XP_011167816.1 SINVI.XP_011168609.1 SINVI.XP_011168832.1 SINVI.XP_011168872.1 SINVI.XP_011171101.1 SINVI.XP_011172798.1 SINVI.XP_011176247.1 SMARI.SMAR000779-PA SMARI.SMAR001128-PA SMARI.SMAR002236-PA SMARI.SMAR002713-PA SMARI.SMAR002790-PA SMARI.SMAR003413-PA SMARI.SMAR003755-PA SMARI.SMAR004159-PA SMARI.SMAR004160-PA SMARI.SMAR004162-PA SMARI.SMAR004163-PA SMARI.SMAR004164-PA SMARI.SMAR004167-PA SMARI.SMAR004168-PA SMARI.SMAR004172-PA SMARI.SMAR004173-PA SMARI.SMAR004366-PA SMARI.SMAR005028-PA SMARI.SMAR005030-PA SMARI.SMAR005036-PA SMARI.SMAR005257-PA SMARI.SMAR005412-PA SMARI.SMAR005418-PA SMARI.SMAR005440-PA SMARI.SMAR005626-PA SMARI.SMAR006976-PA SMARI.SMAR006979-PA SMARI.SMAR007016-PA SMARI.SMAR007217-PA SMARI.SMAR007286-PA SMARI.SMAR007300-PA SMARI.SMAR007586-PA SMARI.SMAR007587-PA SMARI.SMAR008064-PA SMARI.SMAR009090-PA SMARI.SMAR009094-PA SMARI.SMAR009391-PA SMARI.SMAR009769-PA SMARI.SMAR009939-PA SMARI.SMAR010756-PA SMARI.SMAR011347-PA SMARI.SMAR011900-PA SMARI.SMAR012151-PA SMARI.SMAR012377-PA SMARI.SMAR012490-PA SMARI.SMAR012980-PA SMARI.SMAR013498-PA SMARI.SMAR013779-PA SMARI.SMAR014466-PA SMARI.SMAR014502-PA SMARI.SMAR014693-PA SMARI.SMAR015657-PA TCAST.TC000424-PA TCAST.TC000483-PA TCAST.TC000889-PA TCAST.TC000894-PA TCAST.TC000903-PA TCAST.TC000912-PA TCAST.TC000916-PA TCAST.TC000917-PA TCAST.TC000920-PA TCAST.TC000921-PA TCAST.TC000922-PA TCAST.TC000926-PA TCAST.TC001164-PA TCAST.TC004555-PA TCAST.TC006888-PA TCAST.TC007014-PA TCAST.TC007576-PA TCAST.TC007577-PA TCAST.TC008368-PA TCAST.TC008952-PA TCAST.TC008996-PA TCAST.TC009309-PA TCAST.TC009351-PA TCAST.TC009461-PA TCAST.TC009463-PA TCAST.TC009469-PA TCAST.TC009896-PA TCAST.TC011744-PA TCAST.TC011745-PA TCAST.TC011748-PA TCAST.TC011749-PA TCAST.TC011763-PA TCAST.TC012136-PA TCAST.TC012332-PA TCAST.TC012743-PA TCAST.TC012748-PA TCAST.TC013614-PA TCAST.TC014200-PA TCAST.TC015038-PA TCAST.TC015146-PA TCAST.TC015394-PA TCAST.TC015928-PA TCAST.TC016195-PA TCAST.TC030553-PA TMURI.TMUE_s0004009300 TMURI.TMUE_s0005007200 TMURI.TMUE_s0007001000 TMURI.TMUE_s0011000900 TMURI.TMUE_s0023002700 TMURI.TMUE_s0046003700 TMURI.TMUE_s0047001500 TMURI.TMUE_s0047001800 TMURI.TMUE_s0047002200 TMURI.TMUE_s0047002600 TMURI.TMUE_s0047003000 TMURI.TMUE_s0047003300 TMURI.TMUE_s0071002000 TMURI.TMUE_s0071002100 TMURI.TMUE_s0079002100 TMURI.TMUE_s0091002700 TMURI.TMUE_s0106002100 TMURI.TMUE_s0151002100 TMURI.TMUE_s0171001300 TMURI.TMUE_s0179001600 TMURI.TMUE_s0187000700 TSPIR.EFV46532 TSPIR.EFV46564 TSPIR.EFV47765 TSPIR.EFV48753 TSPIR.EFV48838 TSPIR.EFV48839 TSPIR.EFV50730 TSPIR.EFV51413 TSPIR.EFV53889 TSPIR.EFV56011 TSPIR.EFV56297 TSPIR.EFV56304 TSPIR.EFV56308 TSPIR.EFV56477 TSPIR.EFV56509 TSPIR.EFV56788 TSPIR.EFV56904 TSPIR.EFV57047 TSPIR.EFV57536 TSPIR.EFV57610 TSPIR.EFV57629 TSPIR.EFV57815 TSPIR.EFV58116 TSPIR.EFV58118 TSPIR.EFV58119 TSPIR.EFV58496 TSPIR.EFV59753 TSPIR.EFV59755 TSPIR.EFV59996 TSPIR.EFV60006 TSPIR.EFV61260 TSPIR.EFV62454 TSPIR.EFV62456 TURTI.tetur01g01560.1 TURTI.tetur01g02760.1 TURTI.tetur01g02770.1 TURTI.tetur01g02800.1 TURTI.tetur01g06070.1 TURTI.tetur01g07680.1 TURTI.tetur01g13830.1 TURTI.tetur01g13840.1 TURTI.tetur01g15290.1 TURTI.tetur02g08870.1 TURTI.tetur02g09110.1 TURTI.tetur02g09640.1 TURTI.tetur02g11920.1 TURTI.tetur02g13510.1 TURTI.tetur02g13520.1 TURTI.tetur02g13540.1 TURTI.tetur04g08320.1 TURTI.tetur04g08330.1 TURTI.tetur04g08350.1 TURTI.tetur05g01910.1 TURTI.tetur05g02800.1 TURTI.tetur05g09190.1 TURTI.tetur11g02100.1 TURTI.tetur11g05920.1 TURTI.tetur11g05940.1 TURTI.tetur12g01090.1 TURTI.tetur13g00230.1 TURTI.tetur13g02740.1 TURTI.tetur14g02130.1 TURTI.tetur14g02140.1 TURTI.tetur14g02160.1 TURTI.tetur14g02380.1 TURTI.tetur14g02510.1 TURTI.tetur20g02350.1 TURTI.tetur20g02390.1 TURTI.tetur20g02400.1 TURTI.tetur20g02430.1 TURTI.tetur20g02440.1 TURTI.tetur20g02520.1 TURTI.tetur20g02530.1 TURTI.tetur20g02540.1 TURTI.tetur20g02580.1 TURTI.tetur20g02980.1 TURTI.tetur20g03000.1 TURTI.tetur20g03080.1 TURTI.tetur20g03427.1 TURTI.tetur22g00030.1 TURTI.tetur22g01850.1 TURTI.tetur24g02450.1 TURTI.tetur27g01060.1 TURTI.tetur29g00560.1 TURTI.tetur32g01060.1 TURTI.tetur41g00430.1 TURTI.tetur41g00450.1
OG0000009: AGAMB.AGAP012527-PA AGAMB.AGAP012551-PA AMELL.GB51684-PA APISU.ACYPI000158-PA APISU.ACYPI000632-PA APISU.ACYPI000968-PA APISU.ACYPI002368-PA APISU.ACYPI002906-PA APISU.ACYPI003065-PA APISU.ACYPI003163-PA APISU.ACYPI004382-PA APISU.ACYPI004876-PA APISU.ACYPI006041-PA APISU.ACYPI007354-PA APISU.ACYPI008689-PA APISU.ACYPI008733-PA APISU.ACYPI008992-PA APISU.ACYPI009962-PA APISU.ACYPI010068-PA APISU.ACYPI060048-PA APISU.ACYPI060190-PA APISU.ACYPI060232-PA APISU.ACYPI060245-PA APISU.ACYPI060864-PA APISU.ACYPI060912-PA APISU.ACYPI060976-PA APISU.ACYPI061086-PA APISU.ACYPI061265-PA APISU.ACYPI061867-PA APISU.ACYPI061884-PA APISU.ACYPI062507-PA APISU.ACYPI062554-PA APISU.ACYPI063140-PA APISU.ACYPI063428-PA APISU.ACYPI063805-PA APISU.ACYPI063959-PA APISU.ACYPI064008-PA APISU.ACYPI064418-PA APISU.ACYPI064523-PA APISU.ACYPI064800-PA APISU.ACYPI064803-PA APISU.ACYPI064827-PA APISU.ACYPI065248-PA APISU.ACYPI065405-PA APISU.ACYPI065602-PA APISU.ACYPI066154-PA APISU.ACYPI066187-PA APISU.ACYPI066221-PA APISU.ACYPI066286-PA APISU.ACYPI066313-PA APISU.ACYPI066420-PA APISU.ACYPI066488-PA APISU.ACYPI066521-PA APISU.ACYPI066871-PA APISU.ACYPI067101-PA APISU.ACYPI067337-PA APISU.ACYPI067372-PA APISU.ACYPI067619-PA APISU.ACYPI067664-PA APISU.ACYPI067897-PA APISU.ACYPI067984-PA APISU.ACYPI068128-PA APISU.ACYPI068196-PA APISU.ACYPI068299-PA APISU.ACYPI068391-PA APISU.ACYPI068749-PA APISU.ACYPI068847-PA APISU.ACYPI068887-PA APISU.ACYPI068926-PA APISU.ACYPI068965-PA APISU.ACYPI069053-PA APISU.ACYPI069629-PA APISU.ACYPI069678-PA APISU.ACYPI070234-PA APISU.ACYPI070557-PA APISU.ACYPI070623-PA APISU.ACYPI071043-PA APISU.ACYPI071327-PA APISU.ACYPI071479-PA APISU.ACYPI071544-PA APISU.ACYPI071683-PA APISU.ACYPI071780-PA APISU.ACYPI071872-PA APISU.ACYPI071902-PA APISU.ACYPI072305-PA APISU.ACYPI072461-PA APISU.ACYPI072625-PA APISU.ACYPI072754-PA APISU.ACYPI073392-PA APISU.ACYPI073411-PA APISU.ACYPI080125-PA APISU.ACYPI080153-PA APISU.ACYPI080219-PA APISU.ACYPI080291-PA APISU.ACYPI080297-PA APISU.ACYPI080434-PA APISU.ACYPI080469-PA APISU.ACYPI080564-PA APISU.ACYPI080604-PA APISU.ACYPI080758-PA APISU.ACYPI080804-PA APISU.ACYPI080816-PA APISU.ACYPI081090-PA APISU.ACYPI081123-PA APISU.ACYPI081250-PA APISU.ACYPI081327-PA APISU.ACYPI081347-PA APISU.ACYPI081406-PA APISU.ACYPI081476-PA APISU.ACYPI081703-PA APISU.ACYPI081741-PA APISU.ACYPI081742-PA APISU.ACYPI081918-PA APISU.ACYPI081937-PA APISU.ACYPI082093-PA APISU.ACYPI082259-PA APISU.ACYPI082387-PA APISU.ACYPI082391-PA APISU.ACYPI082482-PA APISU.ACYPI082782-PA APISU.ACYPI082991-PA APISU.ACYPI083311-PA APISU.ACYPI083390-PA APISU.ACYPI083602-PA APISU.ACYPI084141-PA APISU.ACYPI084429-PA APISU.ACYPI084500-PA APISU.ACYPI084528-PA APISU.ACYPI084737-PA APISU.ACYPI084795-PA APISU.ACYPI084863-PA APISU.ACYPI084952-PA APISU.ACYPI085100-PA APISU.ACYPI085272-PA APISU.ACYPI085346-PA APISU.ACYPI085411-PA APISU.ACYPI085516-PA APISU.ACYPI085592-PA APISU.ACYPI085731-PA APISU.ACYPI085756-PA APISU.ACYPI085863-PA APISU.ACYPI085892-PA APISU.ACYPI085909-PA APISU.ACYPI086091-PA APISU.ACYPI086249-PA APISU.ACYPI086364-PA APISU.ACYPI086389-PA APISU.ACYPI086422-PA APISU.ACYPI086469-PA APISU.ACYPI086907-PA APISU.ACYPI086960-PA APISU.ACYPI087168-PA APISU.ACYPI087182-PA APISU.ACYPI087230-PA APISU.ACYPI087239-PA APISU.ACYPI087256-PA APISU.ACYPI087313-PA APISU.ACYPI087358-PA APISU.ACYPI087387-PA APISU.ACYPI087666-PA APISU.ACYPI087976-PA APISU.ACYPI088135-PA APISU.ACYPI088230-PA APISU.ACYPI088239-PA APISU.ACYPI088705-PA APISU.ACYPI088896-PA APISU.ACYPI088918-PA APISU.ACYPI088944-PA APISU.ACYPI089233-PA APISU.ACYPI089532-PA APISU.ACYPI20095-PA APISU.ACYPI20839-PA APISU.ACYPI20873-PA APISU.ACYPI21059-PA APISU.ACYPI21123-PA APISU.ACYPI21259-PA APISU.ACYPI21264-PA APISU.ACYPI21289-PA APISU.ACYPI21407-PA APISU.ACYPI21570-PA APISU.ACYPI21737-PA APISU.ACYPI21747-PA APISU.ACYPI22657-PA APISU.ACYPI22658-PA APISU.ACYPI22708-PA APISU.ACYPI22727-PA APISU.ACYPI22876-PA APISU.ACYPI23104-PA APISU.ACYPI23176-PA APISU.ACYPI23279-PA APISU.ACYPI23370-PA APISU.ACYPI23765-PA APISU.ACYPI23849-PA APISU.ACYPI23940-PA APISU.ACYPI24369-PA APISU.ACYPI24376-PA APISU.ACYPI24377-PA APISU.ACYPI24672-PA APISU.ACYPI25180-PA APISU.ACYPI25392-PA APISU.ACYPI25752-PA APISU.ACYPI26530-PA APISU.ACYPI26595-PA APISU.ACYPI26633-PA APISU.ACYPI26821-PA APISU.ACYPI27132-PA APISU.ACYPI27577-PA APISU.ACYPI27650-PA APISU.ACYPI27698-PA APISU.ACYPI28266-PA APISU.ACYPI28756-PA APISU.ACYPI28893-PA APISU.ACYPI29138-PA APISU.ACYPI29565-PA APISU.ACYPI29755-PA APISU.ACYPI30052-PA APISU.ACYPI30863-PA APISU.ACYPI31390-PA APISU.ACYPI31557-PA APISU.ACYPI31612-PA APISU.ACYPI31869-PA APISU.ACYPI32008-PA APISU.ACYPI32301-PA APISU.ACYPI32572-PA APISU.ACYPI32781-PA APISU.ACYPI32782-PA APISU.ACYPI33408-PA APISU.ACYPI33933-PA APISU.ACYPI34358-PA APISU.ACYPI34581-PA APISU.ACYPI34834-PA APISU.ACYPI35009-PA APISU.ACYPI35254-PA APISU.ACYPI35577-PA APISU.ACYPI35674-PA APISU.ACYPI35675-PA APISU.ACYPI35737-PA APISU.ACYPI35888-PA APISU.ACYPI35972-PA APISU.ACYPI36331-PA APISU.ACYPI36498-PA APISU.ACYPI36718-PA APISU.ACYPI37067-PA APISU.ACYPI37222-PA APISU.ACYPI38809-PA APISU.ACYPI38857-PA APISU.ACYPI38862-PA APISU.ACYPI38895-PA APISU.ACYPI38944-PA APISU.ACYPI39082-PA APISU.ACYPI39188-PA APISU.ACYPI39325-PA APISU.ACYPI39329-PA APISU.ACYPI39337-PA APISU.ACYPI39339-PA APISU.ACYPI39418-PA APISU.ACYPI39558-PA APISU.ACYPI39607-PA APISU.ACYPI39609-PA APISU.ACYPI39720-PA APISU.ACYPI39979-PA APISU.ACYPI40147-PA APISU.ACYPI40328-PA APISU.ACYPI40402-PA APISU.ACYPI41068-PA APISU.ACYPI41110-PA APISU.ACYPI41507-PA APISU.ACYPI41868-PA APISU.ACYPI41922-PA APISU.ACYPI41991-PA APISU.ACYPI42344-PA APISU.ACYPI42374-PA APISU.ACYPI42415-PA APISU.ACYPI42711-PA APISU.ACYPI42865-PA APISU.ACYPI42871-PA APISU.ACYPI42996-PA APISU.ACYPI43025-PA APISU.ACYPI43026-PA APISU.ACYPI43541-PA APISU.ACYPI43578-PA APISU.ACYPI43659-PA APISU.ACYPI43784-PA APISU.ACYPI43923-PA APISU.ACYPI44692-PA APISU.ACYPI44827-PA APISU.ACYPI45055-PA APISU.ACYPI45148-PA APISU.ACYPI45427-PA APISU.ACYPI45511-PA APISU.ACYPI45617-PA APISU.ACYPI45994-PA APISU.ACYPI46045-PA APISU.ACYPI46191-PA APISU.ACYPI46504-PA APISU.ACYPI46585-PA APISU.ACYPI46586-PA APISU.ACYPI47529-PA APISU.ACYPI47632-PA APISU.ACYPI47759-PA APISU.ACYPI47817-PA APISU.ACYPI47863-PA APISU.ACYPI48940-PA APISU.ACYPI48970-PA APISU.ACYPI49049-PA APISU.ACYPI49115-PA APISU.ACYPI49185-PA APISU.ACYPI49567-PA APISU.ACYPI49671-PA APISU.ACYPI49706-PA APISU.ACYPI49765-PA APISU.ACYPI50102-PA APISU.ACYPI50202-PA APISU.ACYPI50508-PA APISU.ACYPI50582-PA APISU.ACYPI50861-PA APISU.ACYPI51243-PA APISU.ACYPI51507-PA APISU.ACYPI51924-PA APISU.ACYPI52241-PA APISU.ACYPI52542-PA APISU.ACYPI52655-PA APISU.ACYPI52670-PA APISU.ACYPI52789-PA APISU.ACYPI52927-PA APISU.ACYPI53174-PA APISU.ACYPI53335-PA APISU.ACYPI53337-PA APISU.ACYPI53422-PA APISU.ACYPI53540-PA APISU.ACYPI53541-PA APISU.ACYPI53542-PA APISU.ACYPI53720-PA APISU.ACYPI53769-PA APISU.ACYPI53808-PA APISU.ACYPI53951-PA APISU.ACYPI54121-PA APISU.ACYPI54147-PA APISU.ACYPI54149-PA APISU.ACYPI54328-PA APISU.ACYPI54576-PA APISU.ACYPI54591-PA APISU.ACYPI54594-PA APISU.ACYPI54644-PA APISU.ACYPI55092-PA APISU.ACYPI55101-PA APISU.ACYPI55107-PA APISU.ACYPI55127-PA APISU.ACYPI55204-PA APISU.ACYPI55316-PA APISU.ACYPI55345-PA APISU.ACYPI55425-PA APISU.ACYPI56184-PA APISU.ACYPI56290-PA CLECT.CLEC000075-PA CLECT.CLEC000959-PA CLECT.CLEC001147-PA CLECT.CLEC001351-PA CLECT.CLEC001352-PA CLECT.CLEC001493-PA CLECT.CLEC001630-PA CLECT.CLEC001922-PA CLECT.CLEC001923-PA CLECT.CLEC003600-PA CLECT.CLEC003618-PA CLECT.CLEC003987-PA CLECT.CLEC004211-PA CLECT.CLEC005197-PA CLECT.CLEC005261-PA CLECT.CLEC006250-PA CLECT.CLEC006251-PA CLECT.CLEC007331-PA CLECT.CLEC007747-PA CLECT.CLEC008188-PA CLECT.CLEC008189-PA CLECT.CLEC008567-PA CLECT.CLEC011423-PA CLECT.CLEC013224-PA CLECT.CLEC013275-PA CLECT.CLEC013335-PA CLECT.CLEC013621-PA CLECT.CLEC013624-PA CTELE.CapteP100613 CTELE.CapteP105220 CTELE.CapteP105338 CTELE.CapteP105726 CTELE.CapteP107675 CTELE.CapteP110070 CTELE.CapteP113359 CTELE.CapteP114524 CTELE.CapteP114658 CTELE.CapteP121127 CTELE.CapteP121158 CTELE.CapteP121355 CTELE.CapteP122578 CTELE.CapteP123667 CTELE.CapteP125086 CTELE.CapteP126022 CTELE.CapteP128195 CTELE.CapteP130839 CTELE.CapteP132718 CTELE.CapteP134640 CTELE.CapteP141785 CTELE.CapteP142311 CTELE.CapteP145229 CTELE.CapteP145378 CTELE.CapteP184958 CTELE.CapteP193779 CTELE.CapteP194628 CTELE.CapteP198951 CTELE.CapteP201197 CTELE.CapteP204278 CTELE.CapteP204578 CTELE.CapteP206403 CTELE.CapteP211394 CTELE.CapteP70035 CTELE.CapteP77801 CTELE.CapteP78183 CTELE.CapteP78187 CTELE.CapteP78212 CTELE.CapteP78232 CTELE.CapteP79955 CTELE.CapteP80363 CTELE.CapteP80861 CTELE.CapteP81556 CTELE.CapteP81608 DMELA.FBpp0086563 DPOND.ENN70857 DPOND.ENN77075 DPOND.ENN79948 DPOND.ENN81269 DPOND.ENN82943 DPULE.EFX76210 DPULE.EFX80003 DPULE.EFX80156 ISCAP.ISCW001050-PA ISCAP.ISCW003795-PA ISCAP.ISCW003985-PA ISCAP.ISCW005381-PA ISCAP.ISCW005890-PA ISCAP.ISCW010175-PA ISCAP.ISCW010955-PA ISCAP.ISCW011202-PA ISCAP.ISCW011221-PA ISCAP.ISCW017061-PA ISCAP.ISCW024214-PA ISCAP.ISCW024607-PA ISCAP.ISCW024766-PA ISCAP.ISCW024767-PA NVITR.NV20167-PA NVITR.NV21350-PA NVITR.NV21459-PA NVITR.NV22203-PA NVITR.NV22527-PA NVITR.NV22912-PA NVITR.NV22913-PA NVITR.NV23203-PA NVITR.NV23272-PA NVITR.NV23396-PA NVITR.NV23525-PA NVITR.NV23823-PA NVITR.NV24180-PA NVITR.NV24198-PA NVITR.NV24600-PA NVITR.NV24946-PA NVITR.NV25022-PA NVITR.NV25789-PA NVITR.NV26195-PA NVITR.NV30203-PA NVITR.NV30241-PA NVITR.NV30364-PA NVITR.NV30745-PA NVITR.NV30760-PA NVITR.NV30773-PA NVITR.NV30780-PA NVITR.NV30837-PA NVITR.NV30885-PA NVITR.NV30948-PA NVITR.NV30959-PA NVITR.NV31400-PA OBIMA.Ocbimv22000136m.p OBIMA.Ocbimv22000308m.p OBIMA.Ocbimv22000434m.p OBIMA.Ocbimv22000903m.p OBIMA.Ocbimv22000971m.p OBIMA.Ocbimv22000972m.p OBIMA.Ocbimv22001050m.p OBIMA.Ocbimv22001211m.p OBIMA.Ocbimv22001310m.p OBIMA.Ocbimv22001372m.p OBIMA.Ocbimv22001615m.p OBIMA.Ocbimv22002299m.p OBIMA.Ocbimv22002337m.p OBIMA.Ocbimv22002398m.p OBIMA.Ocbimv22002477m.p OBIMA.Ocbimv22002525m.p OBIMA.Ocbimv22002589m.p OBIMA.Ocbimv22002599m.p OBIMA.Ocbimv22002679m.p OBIMA.Ocbimv22002930m.p OBIMA.Ocbimv22003099m.p OBIMA.Ocbimv22003287m.p OBIMA.Ocbimv22003297m.p OBIMA.Ocbimv22003298m.p OBIMA.Ocbimv22003431m.p OBIMA.Ocbimv22003439m.p OBIMA.Ocbimv22003501m.p OBIMA.Ocbimv22003502m.p OBIMA.Ocbimv22003511m.p OBIMA.Ocbimv22003680m.p OBIMA.Ocbimv22003774m.p OBIMA.Ocbimv22003849m.p OBIMA.Ocbimv22003862m.p OBIMA.Ocbimv22003942m.p OBIMA.Ocbimv22004066m.p OBIMA.Ocbimv22004073m.p OBIMA.Ocbimv22004367m.p OBIMA.Ocbimv22004966m.p OBIMA.Ocbimv22005350m.p OBIMA.Ocbimv22005600m.p OBIMA.Ocbimv22005604m.p OBIMA.Ocbimv22005679m.p OBIMA.Ocbimv22006030m.p OBIMA.Ocbimv22006237m.p OBIMA.Ocbimv22006501m.p OBIMA.Ocbimv22006507m.p OBIMA.Ocbimv22006612m.p OBIMA.Ocbimv22006765m.p OBIMA.Ocbimv22007251m.p OBIMA.Ocbimv22007300m.p OBIMA.Ocbimv22007442m.p OBIMA.Ocbimv22007697m.p OBIMA.Ocbimv22007874m.p OBIMA.Ocbimv22007978m.p OBIMA.Ocbimv22008183m.p OBIMA.Ocbimv22008294m.p OBIMA.Ocbimv22008843m.p OBIMA.Ocbimv22008880m.p OBIMA.Ocbimv22008954m.p OBIMA.Ocbimv22009011m.p OBIMA.Ocbimv22009080m.p OBIMA.Ocbimv22009152m.p OBIMA.Ocbimv22009374m.p OBIMA.Ocbimv22009477m.p OBIMA.Ocbimv22009709m.p OBIMA.Ocbimv22009793m.p OBIMA.Ocbimv22010024m.p OBIMA.Ocbimv22010312m.p OBIMA.Ocbimv22010362m.p OBIMA.Ocbimv22010439m.p OBIMA.Ocbimv22010465m.p OBIMA.Ocbimv22010950m.p OBIMA.Ocbimv22011104m.p OBIMA.Ocbimv22011417m.p OBIMA.Ocbimv22011546m.p OBIMA.Ocbimv22011943m.p OBIMA.Ocbimv22012055m.p OBIMA.Ocbimv22012235m.p OBIMA.Ocbimv22012790m.p OBIMA.Ocbimv22012801m.p OBIMA.Ocbimv22012865m.p OBIMA.Ocbimv22012927m.p OBIMA.Ocbimv22012931m.p OBIMA.Ocbimv22013396m.p OBIMA.Ocbimv22013465m.p OBIMA.Ocbimv22013521m.p OBIMA.Ocbimv22013539m.p OBIMA.Ocbimv22014203m.p OBIMA.Ocbimv22014393m.p OBIMA.Ocbimv22014498m.p OBIMA.Ocbimv22014533m.p OBIMA.Ocbimv22014647m.p OBIMA.Ocbimv22014716m.p OBIMA.Ocbimv22014753m.p OBIMA.Ocbimv22014769m.p OBIMA.Ocbimv22014930m.p OBIMA.Ocbimv22014951m.p OBIMA.Ocbimv22015370m.p OBIMA.Ocbimv22015412m.p OBIMA.Ocbimv22015506m.p OBIMA.Ocbimv22015658m.p OBIMA.Ocbimv22015674m.p OBIMA.Ocbimv22015684m.p OBIMA.Ocbimv22015756m.p OBIMA.Ocbimv22015925m.p OBIMA.Ocbimv22016000m.p OBIMA.Ocbimv22016033m.p OBIMA.Ocbimv22016640m.p OBIMA.Ocbimv22016705m.p OBIMA.Ocbimv22016945m.p OBIMA.Ocbimv22017276m.p OBIMA.Ocbimv22017280m.p OBIMA.Ocbimv22017299m.p OBIMA.Ocbimv22017485m.p OBIMA.Ocbimv22017514m.p OBIMA.Ocbimv22017547m.p OBIMA.Ocbimv22017568m.p OBIMA.Ocbimv22017752m.p OBIMA.Ocbimv22018137m.p OBIMA.Ocbimv22018167m.p OBIMA.Ocbimv22018193m.p OBIMA.Ocbimv22018213m.p OBIMA.Ocbimv22018731m.p OBIMA.Ocbimv22018853m.p OBIMA.Ocbimv22018993m.p OBIMA.Ocbimv22019315m.p OBIMA.Ocbimv22019507m.p OBIMA.Ocbimv22019740m.p OBIMA.Ocbimv22019826m.p OBIMA.Ocbimv22019827m.p OBIMA.Ocbimv22019979m.p OBIMA.Ocbimv22020277m.p OBIMA.Ocbimv22020730m.p OBIMA.Ocbimv22020976m.p OBIMA.Ocbimv22021306m.p OBIMA.Ocbimv22021524m.p OBIMA.Ocbimv22021540m.p OBIMA.Ocbimv22021542m.p OBIMA.Ocbimv22021572m.p OBIMA.Ocbimv22021662m.p OBIMA.Ocbimv22021958m.p OBIMA.Ocbimv22022061m.p OBIMA.Ocbimv22022285m.p OBIMA.Ocbimv22022439m.p OBIMA.Ocbimv22022467m.p OBIMA.Ocbimv22022475m.p OBIMA.Ocbimv22022737m.p OBIMA.Ocbimv22022804m.p OBIMA.Ocbimv22022852m.p OBIMA.Ocbimv22023072m.p OBIMA.Ocbimv22023075m.p OBIMA.Ocbimv22023584m.p OBIMA.Ocbimv22023608m.p OBIMA.Ocbimv22023647m.p OBIMA.Ocbimv22023673m.p OBIMA.Ocbimv22023865m.p OBIMA.Ocbimv22024029m.p OBIMA.Ocbimv22024057m.p OBIMA.Ocbimv22024612m.p OBIMA.Ocbimv22024684m.p OBIMA.Ocbimv22024708m.p OBIMA.Ocbimv22024894m.p OBIMA.Ocbimv22025715m.p OBIMA.Ocbimv22025716m.p OBIMA.Ocbimv22025811m.p OBIMA.Ocbimv22025879m.p OBIMA.Ocbimv22025969m.p OBIMA.Ocbimv22025985m.p OBIMA.Ocbimv22026092m.p OBIMA.Ocbimv22026115m.p OBIMA.Ocbimv22026118m.p OBIMA.Ocbimv22026246m.p OBIMA.Ocbimv22026414m.p OBIMA.Ocbimv22026435m.p OBIMA.Ocbimv22026556m.p OBIMA.Ocbimv22026700m.p OBIMA.Ocbimv22026752m.p OBIMA.Ocbimv22026879m.p OBIMA.Ocbimv22027267m.p OBIMA.Ocbimv22027408m.p OBIMA.Ocbimv22027448m.p OBIMA.Ocbimv22027763m.p OBIMA.Ocbimv22027777m.p OBIMA.Ocbimv22027800m.p OBIMA.Ocbimv22028039m.p OBIMA.Ocbimv22028913m.p OBIMA.Ocbimv22029092m.p OBIMA.Ocbimv22029107m.p OBIMA.Ocbimv22029340m.p OBIMA.Ocbimv22029355m.p OBIMA.Ocbimv22029453m.p OBIMA.Ocbimv22029561m.p OBIMA.Ocbimv22029571m.p OBIMA.Ocbimv22029642m.p OBIMA.Ocbimv22029669m.p OBIMA.Ocbimv22029800m.p OBIMA.Ocbimv22029967m.p OBIMA.Ocbimv22030128m.p OBIMA.Ocbimv22030129m.p OBIMA.Ocbimv22030242m.p OBIMA.Ocbimv22030420m.p OBIMA.Ocbimv22030502m.p OBIMA.Ocbimv22030559m.p OBIMA.Ocbimv22030591m.p OBIMA.Ocbimv22030741m.p OBIMA.Ocbimv22030763m.p OBIMA.Ocbimv22030966m.p OBIMA.Ocbimv22031124m.p OBIMA.Ocbimv22031174m.p OBIMA.Ocbimv22031225m.p OBIMA.Ocbimv22031615m.p OBIMA.Ocbimv22031817m.p OBIMA.Ocbimv22031908m.p OBIMA.Ocbimv22031923m.p OBIMA.Ocbimv22031927m.p OBIMA.Ocbimv22032197m.p OBIMA.Ocbimv22032211m.p OBIMA.Ocbimv22032291m.p OBIMA.Ocbimv22032438m.p OBIMA.Ocbimv22032513m.p OBIMA.Ocbimv22032917m.p OBIMA.Ocbimv22032969m.p OBIMA.Ocbimv22033135m.p OBIMA.Ocbimv22033246m.p OBIMA.Ocbimv22033439m.p OBIMA.Ocbimv22033526m.p OBIMA.Ocbimv22033533m.p OBIMA.Ocbimv22033706m.p OBIMA.Ocbimv22034009m.p OBIMA.Ocbimv22034149m.p OBIMA.Ocbimv22034194m.p OBIMA.Ocbimv22034483m.p OBIMA.Ocbimv22034490m.p OBIMA.Ocbimv22034491m.p OBIMA.Ocbimv22034630m.p OBIMA.Ocbimv22034635m.p OBIMA.Ocbimv22034822m.p OBIMA.Ocbimv22035013m.p OBIMA.Ocbimv22035214m.p OBIMA.Ocbimv22035217m.p OBIMA.Ocbimv22035265m.p OBIMA.Ocbimv22035577m.p OBIMA.Ocbimv22035725m.p OBIMA.Ocbimv22035782m.p OBIMA.Ocbimv22035789m.p OBIMA.Ocbimv22036150m.p OBIMA.Ocbimv22036153m.p OBIMA.Ocbimv22036154m.p OBIMA.Ocbimv22036155m.p OBIMA.Ocbimv22036218m.p OBIMA.Ocbimv22036404m.p OBIMA.Ocbimv22036529m.p OBIMA.Ocbimv22036599m.p OBIMA.Ocbimv22036602m.p OBIMA.Ocbimv22036634m.p OBIMA.Ocbimv22036706m.p OBIMA.Ocbimv22036710m.p OBIMA.Ocbimv22036711m.p OBIMA.Ocbimv22036865m.p OBIMA.Ocbimv22036989m.p OBIMA.Ocbimv22037219m.p OBIMA.Ocbimv22037255m.p OBIMA.Ocbimv22037306m.p OBIMA.Ocbimv22037323m.p OBIMA.Ocbimv22037751m.p OBIMA.Ocbimv22037792m.p OBIMA.Ocbimv22038301m.p OBIMA.Ocbimv22038443m.p OBIMA.Ocbimv22038876m.p OBIMA.Ocbimv22039047m.p OBIMA.Ocbimv22039254m.p OBIMA.Ocbimv22039366m.p OBIMA.Ocbimv22039625m.p OBIMA.Ocbimv22039685m.p PCAUD.XP_014664178.1 PCAUD.XP_014667131.1 PCAUD.XP_014670819.1 PCAUD.XP_014672569.1 PCAUD.XP_014674175.1 PCAUD.XP_014674788.1 PCAUD.XP_014675458.1 PCAUD.XP_014675473.1 PCAUD.XP_014676656.1 PCAUD.XP_014677120.1 PCAUD.XP_014678067.1 PCAUD.XP_014679679.1 PCAUD.XP_014679680.1 PCAUD.XP_014681100.1 PHUMA.PHUM075590-PA PXYLO.XP_011547897.1 PXYLO.XP_011553146.1 PXYLO.XP_011558495.1 SINVI.XP_011155921.1 SINVI.XP_011159374.1 SINVI.XP_011159854.1 SINVI.XP_011161335.1 SINVI.XP_011165396.1 SINVI.XP_011169407.1 SINVI.XP_011169530.1 SINVI.XP_011170300.1 SINVI.XP_011170442.1 SINVI.XP_011171674.1 SINVI.XP_011172686.1 SINVI.XP_011173929.1 SINVI.XP_011173934.1 SINVI.XP_011174619.1 SINVI.XP_011175087.1 SMARI.SMAR011822-PA TCAST.TC001388-PA TCAST.TC001688-PA TCAST.TC001823-PA TCAST.TC002203-PA TCAST.TC004203-PA TCAST.TC004808-PA TCAST.TC005046-PA TCAST.TC005251-PA TCAST.TC006015-PA TCAST.TC006077-PA TCAST.TC006874-PA TCAST.TC006887-PA TCAST.TC006954-PA TCAST.TC009946-PA TCAST.TC010086-PA TCAST.TC010095-PA TCAST.TC010096-PA TCAST.TC010214-PA TCAST.TC010269-PA TCAST.TC010284-PA TCAST.TC011273-PA TCAST.TC012929-PA TCAST.TC012953-PA TCAST.TC012970-PA TCAST.TC016026-PA TCAST.TC016136-PA TCAST.TC016327-PA TCAST.TC016407-PA TCAST.TC016408-PA TMURI.TMUE_s0001005700 TMURI.TMUE_s0001022300 TMURI.TMUE_s0001022400 TMURI.TMUE_s0002012000 TMURI.TMUE_s0003013400 TMURI.TMUE_s0004007600 TMURI.TMUE_s0004014400 TMURI.TMUE_s0006002100 TMURI.TMUE_s0006012400 TMURI.TMUE_s0007010800 TMURI.TMUE_s0008002200 TMURI.TMUE_s0008003500 TMURI.TMUE_s0008008600 TMURI.TMUE_s0008010900 TMURI.TMUE_s0008011400 TMURI.TMUE_s0008013600 TMURI.TMUE_s0009013100 TMURI.TMUE_s0009013200 TMURI.TMUE_s0011002700 TMURI.TMUE_s0011010000 TMURI.TMUE_s0012003400 TMURI.TMUE_s0012004500 TMURI.TMUE_s0012009000 TMURI.TMUE_s0015005400 TMURI.TMUE_s0016001300 TMURI.TMUE_s0017001700 TMURI.TMUE_s0017010800 TMURI.TMUE_s0018002500 TMURI.TMUE_s0018010000 TMURI.TMUE_s0020004900 TMURI.TMUE_s0021006600 TMURI.TMUE_s0021007200 TMURI.TMUE_s0021008100 TMURI.TMUE_s0021009300 TMURI.TMUE_s0021009400 TMURI.TMUE_s0021009600 TMURI.TMUE_s0021010100 TMURI.TMUE_s0022002500 TMURI.TMUE_s0024000900 TMURI.TMUE_s0024001800 TMURI.TMUE_s0024006400 TMURI.TMUE_s0027001100 TMURI.TMUE_s0027007500 TMURI.TMUE_s0027008100 TMURI.TMUE_s0028008900 TMURI.TMUE_s0030005000 TMURI.TMUE_s0030005100 TMURI.TMUE_s0034008400 TMURI.TMUE_s0034008500 TMURI.TMUE_s0035005800 TMURI.TMUE_s0039002900 TMURI.TMUE_s0040006700 TMURI.TMUE_s0041007000 TMURI.TMUE_s0041008100 TMURI.TMUE_s0042005700 TMURI.TMUE_s0043002500 TMURI.TMUE_s0043003800 TMURI.TMUE_s0045000800 TMURI.TMUE_s0046000500 TMURI.TMUE_s0046004500 TMURI.TMUE_s0048001500 TMURI.TMUE_s0050003500 TMURI.TMUE_s0051001000 TMURI.TMUE_s0051004800 TMURI.TMUE_s0053001200 TMURI.TMUE_s0055001300 TMURI.TMUE_s0055004500 TMURI.TMUE_s0056000700 TMURI.TMUE_s0057002200 TMURI.TMUE_s0057009800 TMURI.TMUE_s0058000700 TMURI.TMUE_s0058002300 TMURI.TMUE_s0060008000 TMURI.TMUE_s0063002400 TMURI.TMUE_s0064004100 TMURI.TMUE_s0066004700 TMURI.TMUE_s0066005300 TMURI.TMUE_s0067002100 TMURI.TMUE_s0067003300 TMURI.TMUE_s0067003900 TMURI.TMUE_s0068003600 TMURI.TMUE_s0069002400 TMURI.TMUE_s0072004100 TMURI.TMUE_s0072004800 TMURI.TMUE_s0074002800 TMURI.TMUE_s0074003100 TMURI.TMUE_s0074003200 TMURI.TMUE_s0074004300 TMURI.TMUE_s0075004900 TMURI.TMUE_s0081000600 TMURI.TMUE_s0082000500 TMURI.TMUE_s0082000600 TMURI.TMUE_s0082000700 TMURI.TMUE_s0082000900 TMURI.TMUE_s0082001500 TMURI.TMUE_s0082001600 TMURI.TMUE_s0084002300 TMURI.TMUE_s0086001400 TMURI.TMUE_s0087001800 TMURI.TMUE_s0087002750 TMURI.TMUE_s0089000600 TMURI.TMUE_s0089000700 TMURI.TMUE_s0090001400 TMURI.TMUE_s0094000200 TMURI.TMUE_s0098002400 TMURI.TMUE_s0100003200 TMURI.TMUE_s0107000200 TMURI.TMUE_s0116002100 TMURI.TMUE_s0117003700 TMURI.TMUE_s0118001500 TMURI.TMUE_s0118003300 TMURI.TMUE_s0121000300 TMURI.TMUE_s0122000400 TMURI.TMUE_s0127001400 TMURI.TMUE_s0127001500 TMURI.TMUE_s0129002100 TMURI.TMUE_s0132001400 TMURI.TMUE_s0133000300 TMURI.TMUE_s0136000900 TMURI.TMUE_s0141000400 TMURI.TMUE_s0141003800 TMURI.TMUE_s0142001900 TMURI.TMUE_s0143000700 TMURI.TMUE_s0144002500 TMURI.TMUE_s0150001000 TMURI.TMUE_s0164000200 TMURI.TMUE_s0165000400 TMURI.TMUE_s0167001500 TMURI.TMUE_s0168000700 TMURI.TMUE_s0171002200 TMURI.TMUE_s0174000700 TMURI.TMUE_s0174001900 TMURI.TMUE_s0179001500 TMURI.TMUE_s0181001500 TMURI.TMUE_s0184000100 TMURI.TMUE_s0190000500 TMURI.TMUE_s0190000600 TMURI.TMUE_s0194001000 TMURI.TMUE_s0195000200 TMURI.TMUE_s0195000600 TMURI.TMUE_s0206000400 TMURI.TMUE_s0206000600 TMURI.TMUE_s0208001700 TMURI.TMUE_s0208001800 TMURI.TMUE_s0211001200 TMURI.TMUE_s0215000700 TMURI.TMUE_s0218000800 TMURI.TMUE_s0221001200 TMURI.TMUE_s0221001500 TMURI.TMUE_s0223000300 TMURI.TMUE_s0236000700 TMURI.TMUE_s0255000600 TMURI.TMUE_s0255001300 TMURI.TMUE_s0264000300 TMURI.TMUE_s0269000300 TMURI.TMUE_s0287000300 TMURI.TMUE_s0287000400 TMURI.TMUE_s0293000200 TMURI.TMUE_s0303000200 TMURI.TMUE_s0303000300 TMURI.TMUE_s0303000700 TMURI.TMUE_s0315000200 TMURI.TMUE_s0336000200 TMURI.TMUE_s0337000100 TMURI.TMUE_s0338000100 TMURI.TMUE_s0368000100 TMURI.TMUE_s0378000100 TMURI.TMUE_s0392000200 TMURI.TMUE_s0558000100 TMURI.TMUE_s0574000100 TMURI.TMUE_s0650000100 TMURI.TMUE_s0667000100 TMURI.TMUE_s0722000100 TMURI.TMUE_s1016000100 TMURI.TMUE_s1113000100 TSPIR.EFV46227 TSPIR.EFV46237 TSPIR.EFV46364 TSPIR.EFV46398 TSPIR.EFV46399 TSPIR.EFV46493 TSPIR.EFV46534 TSPIR.EFV46610 TSPIR.EFV46652 TSPIR.EFV46668 TSPIR.EFV46786 TSPIR.EFV46802 TSPIR.EFV46813 TSPIR.EFV46830 TSPIR.EFV46860 TSPIR.EFV46864 TSPIR.EFV46870 TSPIR.EFV46888 TSPIR.EFV47018 TSPIR.EFV47118 TSPIR.EFV47194 TSPIR.EFV47270 TSPIR.EFV47381 TSPIR.EFV47406 TSPIR.EFV47446 TSPIR.EFV47502 TSPIR.EFV47510 TSPIR.EFV47641 TSPIR.EFV47658 TSPIR.EFV47719 TSPIR.EFV47838 TSPIR.EFV47900 TSPIR.EFV47901 TSPIR.EFV47921 TSPIR.EFV48058 TSPIR.EFV48084 TSPIR.EFV48123 TSPIR.EFV48152 TSPIR.EFV48278 TSPIR.EFV48383 TSPIR.EFV48409 TSPIR.EFV48410 TSPIR.EFV48472 TSPIR.EFV48473 TSPIR.EFV48524 TSPIR.EFV48606 TSPIR.EFV48760 TSPIR.EFV48834 TSPIR.EFV48894 TSPIR.EFV48896 TSPIR.EFV49207 TSPIR.EFV49279 TSPIR.EFV49449 TSPIR.EFV49560 TSPIR.EFV49787 TSPIR.EFV49907 TSPIR.EFV49965 TSPIR.EFV49966 TSPIR.EFV49967 TSPIR.EFV50171 TSPIR.EFV50195 TSPIR.EFV50196 TSPIR.EFV50273 TSPIR.EFV50349 TSPIR.EFV50482 TSPIR.EFV50590 TSPIR.EFV50727 TSPIR.EFV50738 TSPIR.EFV50828 TSPIR.EFV50842 TSPIR.EFV50851 TSPIR.EFV51055 TSPIR.EFV51183 TSPIR.EFV51190 TSPIR.EFV51191 TSPIR.EFV51198 TSPIR.EFV51199 TSPIR.EFV51257 TSPIR.EFV51457 TSPIR.EFV51498 TSPIR.EFV51664 TSPIR.EFV51678 TSPIR.EFV51757 TSPIR.EFV51804 TSPIR.EFV52235 TSPIR.EFV52278 TSPIR.EFV52317 TSPIR.EFV53068 TSPIR.EFV53141 TSPIR.EFV53277 TSPIR.EFV54608 TSPIR.EFV56025 TSPIR.EFV56244 TSPIR.EFV56772 TSPIR.EFV57017 TSPIR.EFV57518 TSPIR.EFV57826 TSPIR.EFV58047 TSPIR.EFV58121 TSPIR.EFV58228 TSPIR.EFV58384 TSPIR.EFV58386 TSPIR.EFV61804 TSPIR.EFV61954 TSPIR.EFV62025 TSPIR.EFV62030 TSPIR.EFV62327 TSPIR.EFV62336 TSPIR.EFV62364 TSPIR.EFV62365 TSPIR.EFV62367 TSPIR.EFV62368
[truncated: 11,305,370 more chars]
