# Supplementary material for: Comparative genomics of the tardigrades Hypsibius dujardini and Ramazzottius varieornatus
Source: PLoS Biol. 2017 Jul 27;15(7):e2002266. doi: 10.1371/journal.pbio.2002266 (PMC5531438; doi:10.1371/journal.pbio.2002266)
Supplement: S10 Data — This file, a tarred and gzipped archive, contains the outputs from OrthoFinder analyses conducted under different inflation values. (GZ) [file pbio.2002266.s027.tar.gz › S10_Data/nHd.Orthogroups.longest_isoforms.master.IV_2_5.txt]

OG0000000: AGAMB.AGAP000141-PA AGAMB.AGAP000507-PA AGAMB.AGAP001132-PA AGAMB.AGAP001294-PA AGAMB.AGAP001525-PA AGAMB.AGAP001555-PA AGAMB.AGAP002241-PA AGAMB.AGAP002433-PA AGAMB.AGAP002497-PA AGAMB.AGAP002705-PA AGAMB.AGAP003111-PA AGAMB.AGAP004269-PA AGAMB.AGAP004331-PA AGAMB.AGAP004651-PA AGAMB.AGAP004667-PA AGAMB.AGAP004714-PA AGAMB.AGAP005978-PA AGAMB.AGAP006592-PA AGAMB.AGAP006701-PB AGAMB.AGAP007389-PA AGAMB.AGAP007915-PA AGAMB.AGAP008340-PA AGAMB.AGAP008692-PA AGAMB.AGAP008845-PA AGAMB.AGAP008984-PA AGAMB.AGAP009120-PA AGAMB.AGAP009406-PA AGAMB.AGAP009542-PA AGAMB.AGAP009566-PA AGAMB.AGAP009662-PA AGAMB.AGAP009994-PA AGAMB.AGAP010009-PA AGAMB.AGAP010684-PA AGAMB.AGAP010732-PA AGAMB.AGAP010751-PA AGAMB.AGAP010882-PA AGAMB.AGAP010979-PA AGAMB.AGAP011087-PA AGAMB.AGAP011256-PA AGAMB.AGAP011262-PA AGAMB.AGAP011485-PA AGAMB.AGAP011566-PA AGAMB.AGAP011655-PA AGAMB.AGAP012594-PA AGAMB.AGAP028524-PA AMELL.GB40495-PA AMELL.GB41239-PA AMELL.GB41391-PA AMELL.GB41419-PA AMELL.GB42012-PA AMELL.GB43022-PA AMELL.GB43080-PA AMELL.GB43258-PA AMELL.GB43687-PA AMELL.GB44010-PA AMELL.GB44418-PA AMELL.GB44646-PA AMELL.GB44656-PA AMELL.GB44745-PA AMELL.GB45427-PA AMELL.GB46650-PA AMELL.GB46651-PA AMELL.GB47065-PA AMELL.GB47096-PA AMELL.GB47194-PA AMELL.GB48464-PA AMELL.GB48619-PA AMELL.GB48890-PA AMELL.GB49050-PA AMELL.GB49500-PA AMELL.GB50380-PA AMELL.GB50381-PA AMELL.GB50382-PA AMELL.GB50383-PA AMELL.GB50388-PA AMELL.GB50491-PA AMELL.GB51060-PA AMELL.GB52307-PA AMELL.GB52852-PA AMELL.GB53378-PA AMELL.GB53486-PA AMELL.GB53490-PA AMELL.GB54040-PA AMELL.GB54207-PA AMELL.GB54568-PA AMELL.GB54650-PA AMELL.GB55278-PA AMELL.GB55504-PA APISU.ACYPI000155-PA APISU.ACYPI000213-PA APISU.ACYPI000261-PA APISU.ACYPI000309-PA APISU.ACYPI000338-PA APISU.ACYPI000425-PA APISU.ACYPI000587-PA APISU.ACYPI000598-PA APISU.ACYPI000815-PA APISU.ACYPI000849-PA APISU.ACYPI001074-PA APISU.ACYPI001156-PA APISU.ACYPI001200-PA APISU.ACYPI001370-PA APISU.ACYPI001525-PA APISU.ACYPI001558-PA APISU.ACYPI001722-PA APISU.ACYPI001733-PA APISU.ACYPI001773-PA APISU.ACYPI002096-PA APISU.ACYPI002188-PA APISU.ACYPI002189-PA APISU.ACYPI002473-PA APISU.ACYPI002509-PA APISU.ACYPI002565-PA APISU.ACYPI002808-PA APISU.ACYPI003040-PA APISU.ACYPI003086-PA APISU.ACYPI003332-PA APISU.ACYPI003339-PA APISU.ACYPI003370-PA APISU.ACYPI003386-PA APISU.ACYPI003505-PA APISU.ACYPI003605-PA APISU.ACYPI003640-PA APISU.ACYPI003717-PA APISU.ACYPI003777-PA APISU.ACYPI003829-PA APISU.ACYPI003840-PA APISU.ACYPI003914-PA APISU.ACYPI004190-PA APISU.ACYPI004228-PA APISU.ACYPI004310-PA APISU.ACYPI004379-PA APISU.ACYPI004497-PA APISU.ACYPI004730-PA APISU.ACYPI004834-PA APISU.ACYPI004853-PA APISU.ACYPI005115-PA APISU.ACYPI005153-PA APISU.ACYPI005405-PA APISU.ACYPI005618-PA APISU.ACYPI005718-PA APISU.ACYPI005827-PA APISU.ACYPI005836-PA APISU.ACYPI005857-PA APISU.ACYPI006056-PA APISU.ACYPI006073-PA APISU.ACYPI006236-PA APISU.ACYPI006252-PA APISU.ACYPI006532-PA APISU.ACYPI006689-PA APISU.ACYPI006697-PA APISU.ACYPI006747-PA APISU.ACYPI006895-PA APISU.ACYPI007072-PA APISU.ACYPI007119-PA APISU.ACYPI007155-PA APISU.ACYPI007403-PA APISU.ACYPI007448-PA APISU.ACYPI007562-PA APISU.ACYPI007597-PA APISU.ACYPI007607-PA APISU.ACYPI007855-PA APISU.ACYPI007881-PA APISU.ACYPI008407-PA APISU.ACYPI008486-PA APISU.ACYPI008619-PA APISU.ACYPI008715-PA APISU.ACYPI009217-PA APISU.ACYPI009226-PA APISU.ACYPI009365-PA APISU.ACYPI009402-PA APISU.ACYPI009452-PA APISU.ACYPI009499-PA APISU.ACYPI009649-PA APISU.ACYPI009693-PA APISU.ACYPI009830-PA APISU.ACYPI009986-PA APISU.ACYPI010184-PA APISU.ACYPI060806-PA APISU.ACYPI062177-PA APISU.ACYPI062304-PA APISU.ACYPI062528-PA APISU.ACYPI063363-PA APISU.ACYPI064139-PA APISU.ACYPI067687-PA APISU.ACYPI068452-PA APISU.ACYPI068454-PA APISU.ACYPI068528-PA APISU.ACYPI069358-PA APISU.ACYPI069551-PA APISU.ACYPI069630-PA APISU.ACYPI069793-PA APISU.ACYPI070219-PA APISU.ACYPI071157-PA APISU.ACYPI072292-PA APISU.ACYPI073833-PA APISU.ACYPI080277-PA APISU.ACYPI080348-PA APISU.ACYPI080945-PA APISU.ACYPI081231-PA APISU.ACYPI081735-PA APISU.ACYPI082043-PA APISU.ACYPI082661-PA APISU.ACYPI082749-PA APISU.ACYPI083740-PA APISU.ACYPI083791-PA APISU.ACYPI083994-PA APISU.ACYPI084703-PA APISU.ACYPI084712-PA APISU.ACYPI084867-PA APISU.ACYPI085417-PA APISU.ACYPI085941-PA APISU.ACYPI086000-PA APISU.ACYPI086752-PA APISU.ACYPI087697-PA APISU.ACYPI087718-PA APISU.ACYPI087809-PA APISU.ACYPI088025-PA APISU.ACYPI088039-PA APISU.ACYPI088173-PA APISU.ACYPI088323-PA APISU.ACYPI088371-PA APISU.ACYPI088455-PA APISU.ACYPI088572-PA APISU.ACYPI089045-PA APISU.ACYPI20115-PA APISU.ACYPI21021-PA APISU.ACYPI21387-PA APISU.ACYPI21672-PA APISU.ACYPI22594-PA APISU.ACYPI23359-PA APISU.ACYPI23901-PA APISU.ACYPI24261-PA APISU.ACYPI24493-PA APISU.ACYPI25870-PA APISU.ACYPI25965-PA APISU.ACYPI25969-PA APISU.ACYPI27093-PA APISU.ACYPI27094-PA APISU.ACYPI27498-PA APISU.ACYPI27759-PA APISU.ACYPI28155-PA APISU.ACYPI28192-PA APISU.ACYPI28193-PA APISU.ACYPI28271-PA APISU.ACYPI28272-PA APISU.ACYPI29290-PA APISU.ACYPI29807-PA APISU.ACYPI31442-PA APISU.ACYPI32474-PA APISU.ACYPI33619-PA APISU.ACYPI33899-PA APISU.ACYPI34762-PA APISU.ACYPI36100-PA APISU.ACYPI36333-PA APISU.ACYPI36370-PA APISU.ACYPI36490-PA APISU.ACYPI36710-PA APISU.ACYPI36797-PA APISU.ACYPI36873-PA APISU.ACYPI37462-PA APISU.ACYPI38314-PA APISU.ACYPI38498-PA APISU.ACYPI38874-PA APISU.ACYPI39623-PA APISU.ACYPI40192-PA APISU.ACYPI40862-PA APISU.ACYPI42350-PA APISU.ACYPI42426-PA APISU.ACYPI43122-PA APISU.ACYPI43225-PA APISU.ACYPI43237-PA APISU.ACYPI45161-PA APISU.ACYPI45166-PA APISU.ACYPI45925-PA APISU.ACYPI45981-PA APISU.ACYPI46560-PA APISU.ACYPI46884-PA APISU.ACYPI46928-PA APISU.ACYPI47084-PA APISU.ACYPI47125-PA APISU.ACYPI48389-PA APISU.ACYPI48793-PA APISU.ACYPI49020-PA APISU.ACYPI49132-PA APISU.ACYPI53064-PA APISU.ACYPI53914-PA APISU.ACYPI54521-PA APISU.ACYPI54601-PA APISU.ACYPI54945-PA APISU.ACYPI55157-PA APISU.ACYPI55499-PA APISU.ACYPI55968-PA ASUUM2.GS_00150 ASUUM2.GS_00358 ASUUM2.GS_05638 ASUUM2.GS_06721 ASUUM2.GS_10180 ASUUM2.GS_15812 BMALA.Bm10628a BMALA.Bm10919 BMALA.Bm12937b BMALA.Bm14237 BMALA.Bm2118 BMALA.Bm3574c BXYLO.BXY_0186500.1 BXYLO.BXY_0576900.1 BXYLO.BXY_0772800.1 BXYLO.BXY_0993100.1 CELEG.C27A12.3 CELEG.F25D7.3a CELEG.F35H8.3 CELEG.Y37E11B.1b CELEG.Y48G8AL.10a CELEG.Y54E10BR.8 CELEG.Y55F3AM.14 CELEG.Y5F2A.4 CLECT.CLEC000630-PA CLECT.CLEC000862-PA CLECT.CLEC001409-PA CLECT.CLEC001719-PA CLECT.CLEC002110-PA CLECT.CLEC002182-PA CLECT.CLEC002517-PA CLECT.CLEC002532-PA CLECT.CLEC002675-PA CLECT.CLEC003207-PA CLECT.CLEC003522-PA CLECT.CLEC003889-PA CLECT.CLEC003918-PA CLECT.CLEC003920-PA CLECT.CLEC004399-PA CLECT.CLEC004664-PA CLECT.CLEC005329-PA CLECT.CLEC005388-PA CLECT.CLEC005510-PA CLECT.CLEC005705-PA CLECT.CLEC005735-PA CLECT.CLEC005808-PA CLECT.CLEC005895-PA CLECT.CLEC005934-PA CLECT.CLEC006071-PA CLECT.CLEC006082-PA CLECT.CLEC006088-PA CLECT.CLEC006089-PA CLECT.CLEC006148-PA CLECT.CLEC006392-PA CLECT.CLEC007045-PA CLECT.CLEC007076-PA CLECT.CLEC007405-PA CLECT.CLEC008221-PA CLECT.CLEC008410-PA CLECT.CLEC008421-PA CLECT.CLEC008803-PA CLECT.CLEC008978-PA CLECT.CLEC009125-PA CLECT.CLEC009450-PA CLECT.CLEC009458-PA CLECT.CLEC009743-PA CLECT.CLEC009802-PA CLECT.CLEC011341-PA CLECT.CLEC011738-PA CLECT.CLEC012060-PA CLECT.CLEC012454-PA CLECT.CLEC012828-PA CLECT.CLEC012903-PA CLECT.CLEC012960-PA CLECT.CLEC012962-PA CLECT.CLEC013447-PA CLECT.CLEC013609-PA CTELE.CapteP100143 CTELE.CapteP101252 CTELE.CapteP103740 CTELE.CapteP104598 CTELE.CapteP105948 CTELE.CapteP112261 CTELE.CapteP114314 CTELE.CapteP116287 CTELE.CapteP116299 CTELE.CapteP117555 CTELE.CapteP117733 CTELE.CapteP121424 CTELE.CapteP123811 CTELE.CapteP129592 CTELE.CapteP130870 CTELE.CapteP131096 CTELE.CapteP135296 CTELE.CapteP135345 CTELE.CapteP135597 CTELE.CapteP138871 CTELE.CapteP141602 CTELE.CapteP146962 CTELE.CapteP146977 CTELE.CapteP150516 CTELE.CapteP152048 CTELE.CapteP154004 CTELE.CapteP156764 CTELE.CapteP159140 CTELE.CapteP168004 CTELE.CapteP170403 CTELE.CapteP173460 CTELE.CapteP173493 CTELE.CapteP175082 CTELE.CapteP178127 CTELE.CapteP178633 CTELE.CapteP179609 CTELE.CapteP179867 CTELE.CapteP180809 CTELE.CapteP180937 CTELE.CapteP182481 CTELE.CapteP184053 CTELE.CapteP187753 CTELE.CapteP189170 CTELE.CapteP190436 CTELE.CapteP190437 CTELE.CapteP190440 CTELE.CapteP196341 CTELE.CapteP198317 CTELE.CapteP198888 CTELE.CapteP200699 CTELE.CapteP204931 CTELE.CapteP206616 CTELE.CapteP208200 CTELE.CapteP213580 CTELE.CapteP215678 CTELE.CapteP218996 CTELE.CapteP220354 CTELE.CapteP221739 CTELE.CapteP221958 CTELE.CapteP223732 CTELE.CapteP226252 CTELE.CapteP24535 CTELE.CapteP27310 CTELE.CapteP28015 CTELE.CapteP34004 CTELE.CapteP37481 CTELE.CapteP43967 CTELE.CapteP4633 CTELE.CapteP63231 CTELE.CapteP63266 CTELE.CapteP63767 CTELE.CapteP82364 CTELE.CapteP83412 CTELE.CapteP85544 DMELA.FBpp0070991 DMELA.FBpp0072021 DMELA.FBpp0073236 DMELA.FBpp0074130 DMELA.FBpp0074576 DMELA.FBpp0075529 DMELA.FBpp0075533 DMELA.FBpp0076696 DMELA.FBpp0076707 DMELA.FBpp0076724 DMELA.FBpp0077132 DMELA.FBpp0077152 DMELA.FBpp0077204 DMELA.FBpp0078112 DMELA.FBpp0078521 DMELA.FBpp0079289 DMELA.FBpp0079461 DMELA.FBpp0079702 DMELA.FBpp0079845 DMELA.FBpp0080264 DMELA.FBpp0081551 DMELA.FBpp0081613 DMELA.FBpp0082061 DMELA.FBpp0082405 DMELA.FBpp0082593 DMELA.FBpp0083106 DMELA.FBpp0083239 DMELA.FBpp0084725 DMELA.FBpp0084965 DMELA.FBpp0086646 DMELA.FBpp0290136 DMELA.FBpp0290219 DMELA.FBpp0290973 DMELA.FBpp0292053 DMELA.FBpp0292193 DMELA.FBpp0303075 DMELA.FBpp0304191 DMELA.FBpp0308983 DMELA.FBpp0310810 DPOND.ENN70198 DPOND.ENN70366 DPOND.ENN70459 DPOND.ENN70828 DPOND.ENN71673 DPOND.ENN72142 DPOND.ENN72618 DPOND.ENN73017 DPOND.ENN73222 DPOND.ENN73351 DPOND.ENN73909 DPOND.ENN74431 DPOND.ENN75103 DPOND.ENN75199 DPOND.ENN75217 DPOND.ENN75837 DPOND.ENN76601 DPOND.ENN76698 DPOND.ENN76700 DPOND.ENN76701 DPOND.ENN76702 DPOND.ENN76703 DPOND.ENN76705 DPOND.ENN76707 DPOND.ENN76717 DPOND.ENN76718 DPOND.ENN76719 DPOND.ENN76720 DPOND.ENN76723 DPOND.ENN76724 DPOND.ENN76730 DPOND.ENN76924 DPOND.ENN77091 DPOND.ENN77101 DPOND.ENN77198 DPOND.ENN77282 DPOND.ENN77375 DPOND.ENN77910 DPOND.ENN78621 DPOND.ENN78671 DPOND.ENN78673 DPOND.ENN79025 DPOND.ENN79048 DPOND.ENN79482 DPOND.ENN79836 DPOND.ENN79907 DPOND.ENN80028 DPOND.ENN80298 DPOND.ENN80388 DPOND.ENN81224 DPOND.ENN81491 DPOND.ENN81806 DPOND.ENN82059 DPOND.ENN82098 DPOND.ENN82886 DPOND.ENN82889 DPOND.ENN83065 DPOND.ENN83247 DPOND.ENN83305 DPULE.EFX61014 DPULE.EFX62354 DPULE.EFX63144 DPULE.EFX63203 DPULE.EFX64593 DPULE.EFX64678 DPULE.EFX64702 DPULE.EFX64758 DPULE.EFX65028 DPULE.EFX67769 DPULE.EFX70663 DPULE.EFX70771 DPULE.EFX70877 DPULE.EFX71040 DPULE.EFX71041 DPULE.EFX71094 DPULE.EFX72313 DPULE.EFX72548 DPULE.EFX72586 DPULE.EFX74789 DPULE.EFX75446 DPULE.EFX77484 DPULE.EFX77485 DPULE.EFX77757 DPULE.EFX78232 DPULE.EFX79363 DPULE.EFX79494 DPULE.EFX79735 DPULE.EFX79757 DPULE.EFX81754 DPULE.EFX81941 DPULE.EFX82007 DPULE.EFX82826 DPULE.EFX83376 DPULE.EFX84449 DPULE.EFX86682 DPULE.EFX88142 DPULE.EFX88630 DPULE.EFX88730 DPULE.EFX88740 DPULE.EFX90272 DPULE.EFX90308 HDUJA.bHd12783.1 HDUJA.bHd16436.1 HDUJA.bHd19285.1 HDUJA.bHd19620.2 HDUJA.bHd00234.1 HDUJA.bHd03293.1 HDUJA.bHd04592.1 HDUJA.bHd06091.1 HDUJA.bHd08470.1 ISCAP.ISCW000093-PA ISCAP.ISCW000143-PA ISCAP.ISCW000721-PA ISCAP.ISCW000728-PA ISCAP.ISCW001192-PA ISCAP.ISCW001569-PA ISCAP.ISCW002248-PA ISCAP.ISCW002445-PA ISCAP.ISCW003313-PA ISCAP.ISCW003496-PA ISCAP.ISCW004220-PA ISCAP.ISCW004231-PA ISCAP.ISCW005257-PA ISCAP.ISCW005971-PA ISCAP.ISCW006646-PA ISCAP.ISCW007467-PA ISCAP.ISCW007709-PA ISCAP.ISCW008534-PA ISCAP.ISCW008547-PA ISCAP.ISCW008854-PA ISCAP.ISCW009121-PA ISCAP.ISCW009783-PA ISCAP.ISCW010719-PA ISCAP.ISCW011786-PA ISCAP.ISCW011850-PA ISCAP.ISCW012520-PA ISCAP.ISCW012581-PA ISCAP.ISCW013329-PA ISCAP.ISCW013832-PA ISCAP.ISCW014175-PA ISCAP.ISCW014445-PA ISCAP.ISCW015582-PA ISCAP.ISCW016479-PA ISCAP.ISCW016591-PA ISCAP.ISCW016641-PA ISCAP.ISCW017906-PA ISCAP.ISCW019224-PA ISCAP.ISCW019861-PA ISCAP.ISCW019865-PA ISCAP.ISCW019866-PA ISCAP.ISCW019867-PA ISCAP.ISCW019948-PA ISCAP.ISCW019972-PA ISCAP.ISCW020013-PA ISCAP.ISCW020272-PA ISCAP.ISCW020337-PA ISCAP.ISCW020472-PA ISCAP.ISCW022430-PA ISCAP.ISCW022458-PA ISCAP.ISCW022460-PA ISCAP.ISCW022469-PA ISCAP.ISCW023016-PA ISCAP.ISCW023811-PA MHAPL.MhA1_Contig1137.frz3.gene13 MHAPL.MhA1_Contig1748.frz3.gene3 MHAPL.MhA1_Contig193.frz3.gene15 NVITR.NV10393-PA NVITR.NV10492-PA NVITR.NV10543-PA NVITR.NV10631-PA NVITR.NV10989-PA NVITR.NV11714-PA NVITR.NV11744-PA NVITR.NV12817-PA NVITR.NV13194-PA NVITR.NV13705-PA NVITR.NV14434-PA NVITR.NV14506-PA NVITR.NV15579-PA NVITR.NV15936-PA NVITR.NV17929-PA NVITR.NV18290-PA NVITR.NV18428-PA NVITR.NV18495-PA NVITR.NV20218-PA NVITR.NV21465-PA NVITR.NV21952-PA NVITR.NV21977-PA NVITR.NV21983-PA NVITR.NV22732-PA NVITR.NV23076-PA NVITR.NV23713-PA NVITR.NV24109-PA NVITR.NV24328-PA NVITR.NV25327-PA NVITR.NV25715-PA OBIMA.Ocbimv22000001m.p OBIMA.Ocbimv22000087m.p OBIMA.Ocbimv22000088m.p OBIMA.Ocbimv22000097m.p OBIMA.Ocbimv22000570m.p OBIMA.Ocbimv22000571m.p OBIMA.Ocbimv22000572m.p OBIMA.Ocbimv22000573m.p OBIMA.Ocbimv22000574m.p OBIMA.Ocbimv22000575m.p OBIMA.Ocbimv22000576m.p OBIMA.Ocbimv22000611m.p OBIMA.Ocbimv22000713m.p OBIMA.Ocbimv22000715m.p OBIMA.Ocbimv22000803m.p OBIMA.Ocbimv22001024m.p OBIMA.Ocbimv22001027m.p OBIMA.Ocbimv22001168m.p OBIMA.Ocbimv22001169m.p OBIMA.Ocbimv22001264m.p OBIMA.Ocbimv22001267m.p OBIMA.Ocbimv22001268m.p OBIMA.Ocbimv22001270m.p OBIMA.Ocbimv22001271m.p OBIMA.Ocbimv22001308m.p OBIMA.Ocbimv22001309m.p OBIMA.Ocbimv22001311m.p OBIMA.Ocbimv22001312m.p OBIMA.Ocbimv22001718m.p OBIMA.Ocbimv22001719m.p OBIMA.Ocbimv22001721m.p OBIMA.Ocbimv22001722m.p OBIMA.Ocbimv22001723m.p OBIMA.Ocbimv22001725m.p OBIMA.Ocbimv22001726m.p OBIMA.Ocbimv22001728m.p OBIMA.Ocbimv22001769m.p OBIMA.Ocbimv22001772m.p OBIMA.Ocbimv22001773m.p OBIMA.Ocbimv22001774m.p OBIMA.Ocbimv22001778m.p OBIMA.Ocbimv22002045m.p OBIMA.Ocbimv22002046m.p OBIMA.Ocbimv22002047m.p OBIMA.Ocbimv22002049m.p OBIMA.Ocbimv22002426m.p OBIMA.Ocbimv22002460m.p OBIMA.Ocbimv22002499m.p OBIMA.Ocbimv22002529m.p OBIMA.Ocbimv22002753m.p OBIMA.Ocbimv22002754m.p OBIMA.Ocbimv22002764m.p OBIMA.Ocbimv22002765m.p OBIMA.Ocbimv22002767m.p OBIMA.Ocbimv22003054m.p OBIMA.Ocbimv22003108m.p OBIMA.Ocbimv22003111m.p OBIMA.Ocbimv22003112m.p OBIMA.Ocbimv22003113m.p OBIMA.Ocbimv22003115m.p OBIMA.Ocbimv22003336m.p OBIMA.Ocbimv22003337m.p OBIMA.Ocbimv22003339m.p OBIMA.Ocbimv22003340m.p OBIMA.Ocbimv22004022m.p OBIMA.Ocbimv22004025m.p OBIMA.Ocbimv22004028m.p OBIMA.Ocbimv22004030m.p OBIMA.Ocbimv22004031m.p OBIMA.Ocbimv22004032m.p OBIMA.Ocbimv22004033m.p OBIMA.Ocbimv22004035m.p OBIMA.Ocbimv22004036m.p OBIMA.Ocbimv22004037m.p OBIMA.Ocbimv22004038m.p OBIMA.Ocbimv22004040m.p OBIMA.Ocbimv22004041m.p OBIMA.Ocbimv22004042m.p OBIMA.Ocbimv22004043m.p OBIMA.Ocbimv22004044m.p OBIMA.Ocbimv22004045m.p OBIMA.Ocbimv22004046m.p OBIMA.Ocbimv22004048m.p OBIMA.Ocbimv22004049m.p OBIMA.Ocbimv22004050m.p OBIMA.Ocbimv22004090m.p OBIMA.Ocbimv22004091m.p OBIMA.Ocbimv22004324m.p OBIMA.Ocbimv22004470m.p OBIMA.Ocbimv22004637m.p OBIMA.Ocbimv22004638m.p OBIMA.Ocbimv22004639m.p OBIMA.Ocbimv22004641m.p OBIMA.Ocbimv22004685m.p OBIMA.Ocbimv22004686m.p OBIMA.Ocbimv22004693m.p OBIMA.Ocbimv22004696m.p OBIMA.Ocbimv22004698m.p OBIMA.Ocbimv22004699m.p OBIMA.Ocbimv22004700m.p OBIMA.Ocbimv22004703m.p OBIMA.Ocbimv22004824m.p OBIMA.Ocbimv22004825m.p OBIMA.Ocbimv22004827m.p OBIMA.Ocbimv22004831m.p OBIMA.Ocbimv22005253m.p OBIMA.Ocbimv22005254m.p OBIMA.Ocbimv22005256m.p OBIMA.Ocbimv22005257m.p OBIMA.Ocbimv22005813m.p OBIMA.Ocbimv22005814m.p OBIMA.Ocbimv22005815m.p OBIMA.Ocbimv22005816m.p OBIMA.Ocbimv22005817m.p OBIMA.Ocbimv22005818m.p OBIMA.Ocbimv22005819m.p OBIMA.Ocbimv22005820m.p OBIMA.Ocbimv22005821m.p OBIMA.Ocbimv22005822m.p OBIMA.Ocbimv22005826m.p OBIMA.Ocbimv22005827m.p OBIMA.Ocbimv22005828m.p OBIMA.Ocbimv22005830m.p OBIMA.Ocbimv22005835m.p OBIMA.Ocbimv22005837m.p OBIMA.Ocbimv22005840m.p OBIMA.Ocbimv22005841m.p OBIMA.Ocbimv22005842m.p OBIMA.Ocbimv22005843m.p OBIMA.Ocbimv22005845m.p OBIMA.Ocbimv22005847m.p OBIMA.Ocbimv22005848m.p OBIMA.Ocbimv22005849m.p OBIMA.Ocbimv22005852m.p OBIMA.Ocbimv22005853m.p OBIMA.Ocbimv22005855m.p OBIMA.Ocbimv22005857m.p OBIMA.Ocbimv22005860m.p OBIMA.Ocbimv22005861m.p OBIMA.Ocbimv22005863m.p OBIMA.Ocbimv22005864m.p OBIMA.Ocbimv22005865m.p OBIMA.Ocbimv22005867m.p OBIMA.Ocbimv22005871m.p OBIMA.Ocbimv22005872m.p OBIMA.Ocbimv22005873m.p OBIMA.Ocbimv22005874m.p OBIMA.Ocbimv22005875m.p OBIMA.Ocbimv22005876m.p OBIMA.Ocbimv22005877m.p OBIMA.Ocbimv22005878m.p OBIMA.Ocbimv22005879m.p OBIMA.Ocbimv22005880m.p OBIMA.Ocbimv22005881m.p OBIMA.Ocbimv22006203m.p OBIMA.Ocbimv22006204m.p OBIMA.Ocbimv22006206m.p OBIMA.Ocbimv22006207m.p OBIMA.Ocbimv22006208m.p OBIMA.Ocbimv22006209m.p OBIMA.Ocbimv22006487m.p OBIMA.Ocbimv22006557m.p OBIMA.Ocbimv22006559m.p OBIMA.Ocbimv22006561m.p OBIMA.Ocbimv22006588m.p OBIMA.Ocbimv22006590m.p OBIMA.Ocbimv22006592m.p OBIMA.Ocbimv22006593m.p OBIMA.Ocbimv22006646m.p OBIMA.Ocbimv22006914m.p OBIMA.Ocbimv22006979m.p OBIMA.Ocbimv22006981m.p OBIMA.Ocbimv22006982m.p OBIMA.Ocbimv22006983m.p OBIMA.Ocbimv22006984m.p OBIMA.Ocbimv22006985m.p OBIMA.Ocbimv22006988m.p OBIMA.Ocbimv22006989m.p OBIMA.Ocbimv22006990m.p OBIMA.Ocbimv22006991m.p OBIMA.Ocbimv22006992m.p OBIMA.Ocbimv22006993m.p OBIMA.Ocbimv22006994m.p OBIMA.Ocbimv22006995m.p OBIMA.Ocbimv22006996m.p OBIMA.Ocbimv22006998m.p OBIMA.Ocbimv22007018m.p OBIMA.Ocbimv22007019m.p OBIMA.Ocbimv22007020m.p OBIMA.Ocbimv22007021m.p OBIMA.Ocbimv22007022m.p OBIMA.Ocbimv22007023m.p OBIMA.Ocbimv22007024m.p OBIMA.Ocbimv22007025m.p OBIMA.Ocbimv22007027m.p OBIMA.Ocbimv22007028m.p OBIMA.Ocbimv22007029m.p OBIMA.Ocbimv22007031m.p OBIMA.Ocbimv22007032m.p OBIMA.Ocbimv22007034m.p OBIMA.Ocbimv22007038m.p OBIMA.Ocbimv22007116m.p OBIMA.Ocbimv22007117m.p OBIMA.Ocbimv22007118m.p OBIMA.Ocbimv22007120m.p OBIMA.Ocbimv22007122m.p OBIMA.Ocbimv22007123m.p OBIMA.Ocbimv22007126m.p OBIMA.Ocbimv22007129m.p OBIMA.Ocbimv22007130m.p OBIMA.Ocbimv22007131m.p OBIMA.Ocbimv22007134m.p OBIMA.Ocbimv22007137m.p OBIMA.Ocbimv22007214m.p OBIMA.Ocbimv22007215m.p OBIMA.Ocbimv22007216m.p OBIMA.Ocbimv22007217m.p OBIMA.Ocbimv22007219m.p OBIMA.Ocbimv22007220m.p OBIMA.Ocbimv22007221m.p OBIMA.Ocbimv22007222m.p OBIMA.Ocbimv22007225m.p OBIMA.Ocbimv22007226m.p OBIMA.Ocbimv22007227m.p OBIMA.Ocbimv22007229m.p OBIMA.Ocbimv22007388m.p OBIMA.Ocbimv22007461m.p OBIMA.Ocbimv22007462m.p OBIMA.Ocbimv22007989m.p OBIMA.Ocbimv22008466m.p OBIMA.Ocbimv22008469m.p OBIMA.Ocbimv22008649m.p OBIMA.Ocbimv22008691m.p OBIMA.Ocbimv22008692m.p OBIMA.Ocbimv22008694m.p OBIMA.Ocbimv22008695m.p OBIMA.Ocbimv22008776m.p OBIMA.Ocbimv22008783m.p OBIMA.Ocbimv22008787m.p OBIMA.Ocbimv22008788m.p OBIMA.Ocbimv22008789m.p OBIMA.Ocbimv22008792m.p OBIMA.Ocbimv22008794m.p OBIMA.Ocbimv22008795m.p OBIMA.Ocbimv22008796m.p OBIMA.Ocbimv22008797m.p OBIMA.Ocbimv22008803m.p OBIMA.Ocbimv22008804m.p OBIMA.Ocbimv22008805m.p OBIMA.Ocbimv22008806m.p OBIMA.Ocbimv22008809m.p OBIMA.Ocbimv22008811m.p OBIMA.Ocbimv22008812m.p OBIMA.Ocbimv22008814m.p OBIMA.Ocbimv22008816m.p OBIMA.Ocbimv22008817m.p OBIMA.Ocbimv22008819m.p OBIMA.Ocbimv22008820m.p OBIMA.Ocbimv22008857m.p OBIMA.Ocbimv22008858m.p OBIMA.Ocbimv22008860m.p OBIMA.Ocbimv22008862m.p OBIMA.Ocbimv22008863m.p OBIMA.Ocbimv22008865m.p OBIMA.Ocbimv22008867m.p OBIMA.Ocbimv22008869m.p OBIMA.Ocbimv22009072m.p OBIMA.Ocbimv22009226m.p OBIMA.Ocbimv22009227m.p OBIMA.Ocbimv22009433m.p OBIMA.Ocbimv22009434m.p OBIMA.Ocbimv22009435m.p OBIMA.Ocbimv22009437m.p OBIMA.Ocbimv22009439m.p OBIMA.Ocbimv22009485m.p OBIMA.Ocbimv22009494m.p OBIMA.Ocbimv22009495m.p OBIMA.Ocbimv22009618m.p OBIMA.Ocbimv22009620m.p OBIMA.Ocbimv22009623m.p OBIMA.Ocbimv22009701m.p OBIMA.Ocbimv22009702m.p OBIMA.Ocbimv22009703m.p OBIMA.Ocbimv22009705m.p OBIMA.Ocbimv22009844m.p OBIMA.Ocbimv22010129m.p OBIMA.Ocbimv22010277m.p OBIMA.Ocbimv22010278m.p OBIMA.Ocbimv22010279m.p OBIMA.Ocbimv22010281m.p OBIMA.Ocbimv22010284m.p OBIMA.Ocbimv22010419m.p OBIMA.Ocbimv22010710m.p OBIMA.Ocbimv22010813m.p OBIMA.Ocbimv22010937m.p OBIMA.Ocbimv22010938m.p OBIMA.Ocbimv22010939m.p OBIMA.Ocbimv22010940m.p OBIMA.Ocbimv22010942m.p OBIMA.Ocbimv22010943m.p OBIMA.Ocbimv22011110m.p OBIMA.Ocbimv22011236m.p OBIMA.Ocbimv22011356m.p OBIMA.Ocbimv22011387m.p OBIMA.Ocbimv22011388m.p OBIMA.Ocbimv22011588m.p OBIMA.Ocbimv22011589m.p OBIMA.Ocbimv22011590m.p OBIMA.Ocbimv22011591m.p OBIMA.Ocbimv22011900m.p OBIMA.Ocbimv22011901m.p OBIMA.Ocbimv22011902m.p OBIMA.Ocbimv22011920m.p OBIMA.Ocbimv22012367m.p OBIMA.Ocbimv22012491m.p OBIMA.Ocbimv22012493m.p OBIMA.Ocbimv22012494m.p OBIMA.Ocbimv22012497m.p OBIMA.Ocbimv22012499m.p OBIMA.Ocbimv22012500m.p OBIMA.Ocbimv22012506m.p OBIMA.Ocbimv22012508m.p OBIMA.Ocbimv22012511m.p OBIMA.Ocbimv22012512m.p OBIMA.Ocbimv22012514m.p OBIMA.Ocbimv22012516m.p OBIMA.Ocbimv22012518m.p OBIMA.Ocbimv22012519m.p OBIMA.Ocbimv22012522m.p OBIMA.Ocbimv22012523m.p OBIMA.Ocbimv22012524m.p OBIMA.Ocbimv22012530m.p OBIMA.Ocbimv22012536m.p OBIMA.Ocbimv22012540m.p OBIMA.Ocbimv22012542m.p OBIMA.Ocbimv22012544m.p OBIMA.Ocbimv22012546m.p OBIMA.Ocbimv22012549m.p OBIMA.Ocbimv22012550m.p OBIMA.Ocbimv22012554m.p OBIMA.Ocbimv22012556m.p OBIMA.Ocbimv22012562m.p OBIMA.Ocbimv22012575m.p OBIMA.Ocbimv22012577m.p OBIMA.Ocbimv22012578m.p OBIMA.Ocbimv22012579m.p OBIMA.Ocbimv22012580m.p OBIMA.Ocbimv22012584m.p OBIMA.Ocbimv22012585m.p OBIMA.Ocbimv22012587m.p OBIMA.Ocbimv22012590m.p OBIMA.Ocbimv22012701m.p OBIMA.Ocbimv22012705m.p OBIMA.Ocbimv22012706m.p OBIMA.Ocbimv22012819m.p OBIMA.Ocbimv22013066m.p OBIMA.Ocbimv22013337m.p OBIMA.Ocbimv22013349m.p OBIMA.Ocbimv22013478m.p OBIMA.Ocbimv22013624m.p OBIMA.Ocbimv22013812m.p OBIMA.Ocbimv22013871m.p OBIMA.Ocbimv22014252m.p OBIMA.Ocbimv22014304m.p OBIMA.Ocbimv22014492m.p OBIMA.Ocbimv22014573m.p OBIMA.Ocbimv22014575m.p OBIMA.Ocbimv22014576m.p OBIMA.Ocbimv22014612m.p OBIMA.Ocbimv22014644m.p OBIMA.Ocbimv22014788m.p OBIMA.Ocbimv22014790m.p OBIMA.Ocbimv22014791m.p OBIMA.Ocbimv22014792m.p OBIMA.Ocbimv22014793m.p OBIMA.Ocbimv22014867m.p OBIMA.Ocbimv22015183m.p OBIMA.Ocbimv22015185m.p OBIMA.Ocbimv22015188m.p OBIMA.Ocbimv22015190m.p OBIMA.Ocbimv22015208m.p OBIMA.Ocbimv22015209m.p OBIMA.Ocbimv22015210m.p OBIMA.Ocbimv22015211m.p OBIMA.Ocbimv22015298m.p OBIMA.Ocbimv22015299m.p OBIMA.Ocbimv22015300m.p OBIMA.Ocbimv22015302m.p OBIMA.Ocbimv22015303m.p OBIMA.Ocbimv22015304m.p OBIMA.Ocbimv22015305m.p OBIMA.Ocbimv22015306m.p OBIMA.Ocbimv22015307m.p OBIMA.Ocbimv22015308m.p OBIMA.Ocbimv22015311m.p OBIMA.Ocbimv22015478m.p OBIMA.Ocbimv22015485m.p OBIMA.Ocbimv22015516m.p OBIMA.Ocbimv22015519m.p OBIMA.Ocbimv22015520m.p OBIMA.Ocbimv22015521m.p OBIMA.Ocbimv22015522m.p OBIMA.Ocbimv22015523m.p OBIMA.Ocbimv22015524m.p OBIMA.Ocbimv22015525m.p OBIMA.Ocbimv22015637m.p OBIMA.Ocbimv22015643m.p OBIMA.Ocbimv22015813m.p OBIMA.Ocbimv22015814m.p OBIMA.Ocbimv22015815m.p OBIMA.Ocbimv22015816m.p OBIMA.Ocbimv22015819m.p OBIMA.Ocbimv22015820m.p OBIMA.Ocbimv22015821m.p OBIMA.Ocbimv22015823m.p OBIMA.Ocbimv22015824m.p OBIMA.Ocbimv22015826m.p OBIMA.Ocbimv22015827m.p OBIMA.Ocbimv22015828m.p OBIMA.Ocbimv22015841m.p OBIMA.Ocbimv22015844m.p OBIMA.Ocbimv22015846m.p OBIMA.Ocbimv22015892m.p OBIMA.Ocbimv22015909m.p OBIMA.Ocbimv22015967m.p OBIMA.Ocbimv22016050m.p OBIMA.Ocbimv22016188m.p OBIMA.Ocbimv22016190m.p OBIMA.Ocbimv22016282m.p OBIMA.Ocbimv22016284m.p OBIMA.Ocbimv22016285m.p OBIMA.Ocbimv22016286m.p OBIMA.Ocbimv22016289m.p OBIMA.Ocbimv22016290m.p OBIMA.Ocbimv22016291m.p OBIMA.Ocbimv22016292m.p OBIMA.Ocbimv22016293m.p OBIMA.Ocbimv22016294m.p OBIMA.Ocbimv22016308m.p OBIMA.Ocbimv22016309m.p OBIMA.Ocbimv22016311m.p OBIMA.Ocbimv22016313m.p OBIMA.Ocbimv22016315m.p OBIMA.Ocbimv22016356m.p OBIMA.Ocbimv22016359m.p OBIMA.Ocbimv22016491m.p OBIMA.Ocbimv22016689m.p OBIMA.Ocbimv22016690m.p OBIMA.Ocbimv22016739m.p OBIMA.Ocbimv22016772m.p OBIMA.Ocbimv22017158m.p OBIMA.Ocbimv22017160m.p OBIMA.Ocbimv22017179m.p OBIMA.Ocbimv22017404m.p OBIMA.Ocbimv22017411m.p OBIMA.Ocbimv22017414m.p OBIMA.Ocbimv22017415m.p OBIMA.Ocbimv22017500m.p OBIMA.Ocbimv22017503m.p OBIMA.Ocbimv22017504m.p OBIMA.Ocbimv22017505m.p OBIMA.Ocbimv22017508m.p OBIMA.Ocbimv22017509m.p OBIMA.Ocbimv22017510m.p OBIMA.Ocbimv22017512m.p OBIMA.Ocbimv22017724m.p OBIMA.Ocbimv22017753m.p OBIMA.Ocbimv22017845m.p OBIMA.Ocbimv22017846m.p OBIMA.Ocbimv22018201m.p OBIMA.Ocbimv22018261m.p OBIMA.Ocbimv22018262m.p OBIMA.Ocbimv22018264m.p OBIMA.Ocbimv22018265m.p OBIMA.Ocbimv22018267m.p OBIMA.Ocbimv22018426m.p OBIMA.Ocbimv22018496m.p OBIMA.Ocbimv22018497m.p OBIMA.Ocbimv22018631m.p OBIMA.Ocbimv22018764m.p OBIMA.Ocbimv22018765m.p OBIMA.Ocbimv22018766m.p OBIMA.Ocbimv22018767m.p OBIMA.Ocbimv22018768m.p OBIMA.Ocbimv22018769m.p OBIMA.Ocbimv22018770m.p OBIMA.Ocbimv22018771m.p OBIMA.Ocbimv22018772m.p OBIMA.Ocbimv22018773m.p OBIMA.Ocbimv22018774m.p OBIMA.Ocbimv22018775m.p OBIMA.Ocbimv22018788m.p OBIMA.Ocbimv22018855m.p OBIMA.Ocbimv22018863m.p OBIMA.Ocbimv22018866m.p OBIMA.Ocbimv22018867m.p OBIMA.Ocbimv22018869m.p OBIMA.Ocbimv22018870m.p OBIMA.Ocbimv22018875m.p OBIMA.Ocbimv22018997m.p OBIMA.Ocbimv22019064m.p OBIMA.Ocbimv22019147m.p OBIMA.Ocbimv22019148m.p OBIMA.Ocbimv22019149m.p OBIMA.Ocbimv22019157m.p OBIMA.Ocbimv22019408m.p OBIMA.Ocbimv22019416m.p OBIMA.Ocbimv22019418m.p OBIMA.Ocbimv22019420m.p OBIMA.Ocbimv22019423m.p OBIMA.Ocbimv22019424m.p OBIMA.Ocbimv22019425m.p OBIMA.Ocbimv22019508m.p OBIMA.Ocbimv22019509m.p OBIMA.Ocbimv22019510m.p OBIMA.Ocbimv22019682m.p OBIMA.Ocbimv22019683m.p OBIMA.Ocbimv22019842m.p OBIMA.Ocbimv22019843m.p OBIMA.Ocbimv22019857m.p OBIMA.Ocbimv22019858m.p OBIMA.Ocbimv22019859m.p OBIMA.Ocbimv22019860m.p OBIMA.Ocbimv22019861m.p OBIMA.Ocbimv22019862m.p OBIMA.Ocbimv22019863m.p OBIMA.Ocbimv22020083m.p OBIMA.Ocbimv22020187m.p OBIMA.Ocbimv22020192m.p OBIMA.Ocbimv22020193m.p OBIMA.Ocbimv22020236m.p OBIMA.Ocbimv22020237m.p OBIMA.Ocbimv22020238m.p OBIMA.Ocbimv22020239m.p OBIMA.Ocbimv22020240m.p OBIMA.Ocbimv22020242m.p OBIMA.Ocbimv22020243m.p OBIMA.Ocbimv22020244m.p OBIMA.Ocbimv22020370m.p OBIMA.Ocbimv22020373m.p OBIMA.Ocbimv22020374m.p OBIMA.Ocbimv22020375m.p OBIMA.Ocbimv22020376m.p OBIMA.Ocbimv22020441m.p OBIMA.Ocbimv22020489m.p OBIMA.Ocbimv22020490m.p OBIMA.Ocbimv22020491m.p OBIMA.Ocbimv22020792m.p OBIMA.Ocbimv22020793m.p OBIMA.Ocbimv22020794m.p OBIMA.Ocbimv22020928m.p OBIMA.Ocbimv22021014m.p OBIMA.Ocbimv22021160m.p OBIMA.Ocbimv22021385m.p OBIMA.Ocbimv22021386m.p OBIMA.Ocbimv22021388m.p OBIMA.Ocbimv22021390m.p OBIMA.Ocbimv22021392m.p OBIMA.Ocbimv22021393m.p OBIMA.Ocbimv22021394m.p OBIMA.Ocbimv22021396m.p OBIMA.Ocbimv22021398m.p OBIMA.Ocbimv22021402m.p OBIMA.Ocbimv22021421m.p OBIMA.Ocbimv22021431m.p OBIMA.Ocbimv22021432m.p OBIMA.Ocbimv22021435m.p OBIMA.Ocbimv22021436m.p OBIMA.Ocbimv22021437m.p OBIMA.Ocbimv22021438m.p OBIMA.Ocbimv22021439m.p OBIMA.Ocbimv22021591m.p OBIMA.Ocbimv22021594m.p OBIMA.Ocbimv22021596m.p OBIMA.Ocbimv22021598m.p OBIMA.Ocbimv22021599m.p OBIMA.Ocbimv22021601m.p OBIMA.Ocbimv22021602m.p OBIMA.Ocbimv22021603m.p OBIMA.Ocbimv22021604m.p OBIMA.Ocbimv22021606m.p OBIMA.Ocbimv22021607m.p OBIMA.Ocbimv22021608m.p OBIMA.Ocbimv22021609m.p OBIMA.Ocbimv22021610m.p OBIMA.Ocbimv22021611m.p OBIMA.Ocbimv22021613m.p OBIMA.Ocbimv22021900m.p OBIMA.Ocbimv22022006m.p OBIMA.Ocbimv22022007m.p OBIMA.Ocbimv22022008m.p OBIMA.Ocbimv22022009m.p OBIMA.Ocbimv22022010m.p OBIMA.Ocbimv22022011m.p OBIMA.Ocbimv22022012m.p OBIMA.Ocbimv22022017m.p OBIMA.Ocbimv22022018m.p OBIMA.Ocbimv22022019m.p OBIMA.Ocbimv22022020m.p OBIMA.Ocbimv22022022m.p OBIMA.Ocbimv22022174m.p OBIMA.Ocbimv22022365m.p OBIMA.Ocbimv22022366m.p OBIMA.Ocbimv22022367m.p OBIMA.Ocbimv22022368m.p OBIMA.Ocbimv22022415m.p OBIMA.Ocbimv22022418m.p OBIMA.Ocbimv22022419m.p OBIMA.Ocbimv22022420m.p OBIMA.Ocbimv22022421m.p OBIMA.Ocbimv22022424m.p OBIMA.Ocbimv22022426m.p OBIMA.Ocbimv22022427m.p OBIMA.Ocbimv22022429m.p OBIMA.Ocbimv22022430m.p OBIMA.Ocbimv22022431m.p OBIMA.Ocbimv22022432m.p OBIMA.Ocbimv22022435m.p OBIMA.Ocbimv22022436m.p OBIMA.Ocbimv22022437m.p OBIMA.Ocbimv22022438m.p OBIMA.Ocbimv22022468m.p OBIMA.Ocbimv22022616m.p OBIMA.Ocbimv22022638m.p OBIMA.Ocbimv22022687m.p OBIMA.Ocbimv22022691m.p OBIMA.Ocbimv22022692m.p OBIMA.Ocbimv22022695m.p OBIMA.Ocbimv22022714m.p OBIMA.Ocbimv22022833m.p OBIMA.Ocbimv22023209m.p OBIMA.Ocbimv22023267m.p OBIMA.Ocbimv22023332m.p OBIMA.Ocbimv22023333m.p OBIMA.Ocbimv22023336m.p OBIMA.Ocbimv22023337m.p OBIMA.Ocbimv22023339m.p OBIMA.Ocbimv22023340m.p OBIMA.Ocbimv22023341m.p OBIMA.Ocbimv22023344m.p OBIMA.Ocbimv22023346m.p OBIMA.Ocbimv22023347m.p OBIMA.Ocbimv22023348m.p OBIMA.Ocbimv22023349m.p OBIMA.Ocbimv22023350m.p OBIMA.Ocbimv22023351m.p OBIMA.Ocbimv22023352m.p OBIMA.Ocbimv22023356m.p OBIMA.Ocbimv22023357m.p OBIMA.Ocbimv22023358m.p OBIMA.Ocbimv22023360m.p OBIMA.Ocbimv22023361m.p OBIMA.Ocbimv22023364m.p OBIMA.Ocbimv22023365m.p OBIMA.Ocbimv22023366m.p OBIMA.Ocbimv22023367m.p OBIMA.Ocbimv22023368m.p OBIMA.Ocbimv22023369m.p OBIMA.Ocbimv22023375m.p OBIMA.Ocbimv22023376m.p OBIMA.Ocbimv22023378m.p OBIMA.Ocbimv22023379m.p OBIMA.Ocbimv22023381m.p OBIMA.Ocbimv22023515m.p OBIMA.Ocbimv22023517m.p OBIMA.Ocbimv22023554m.p OBIMA.Ocbimv22023558m.p OBIMA.Ocbimv22023561m.p OBIMA.Ocbimv22023564m.p OBIMA.Ocbimv22023566m.p OBIMA.Ocbimv22023879m.p OBIMA.Ocbimv22023881m.p OBIMA.Ocbimv22023882m.p OBIMA.Ocbimv22023884m.p OBIMA.Ocbimv22024008m.p OBIMA.Ocbimv22024024m.p OBIMA.Ocbimv22024025m.p OBIMA.Ocbimv22024026m.p OBIMA.Ocbimv22024149m.p OBIMA.Ocbimv22024177m.p OBIMA.Ocbimv22024180m.p OBIMA.Ocbimv22024181m.p OBIMA.Ocbimv22024182m.p OBIMA.Ocbimv22024203m.p OBIMA.Ocbimv22024377m.p OBIMA.Ocbimv22024378m.p OBIMA.Ocbimv22024416m.p OBIMA.Ocbimv22024417m.p OBIMA.Ocbimv22024422m.p OBIMA.Ocbimv22024529m.p OBIMA.Ocbimv22024530m.p OBIMA.Ocbimv22024532m.p OBIMA.Ocbimv22024533m.p OBIMA.Ocbimv22024535m.p OBIMA.Ocbimv22024536m.p OBIMA.Ocbimv22024537m.p OBIMA.Ocbimv22024538m.p OBIMA.Ocbimv22024540m.p OBIMA.Ocbimv22024542m.p OBIMA.Ocbimv22024543m.p OBIMA.Ocbimv22024545m.p OBIMA.Ocbimv22024550m.p OBIMA.Ocbimv22024551m.p OBIMA.Ocbimv22024552m.p OBIMA.Ocbimv22024553m.p OBIMA.Ocbimv22024554m.p OBIMA.Ocbimv22024555m.p OBIMA.Ocbimv22024621m.p OBIMA.Ocbimv22024705m.p OBIMA.Ocbimv22024706m.p OBIMA.Ocbimv22024736m.p OBIMA.Ocbimv22024737m.p OBIMA.Ocbimv22024739m.p OBIMA.Ocbimv22024740m.p OBIMA.Ocbimv22024741m.p OBIMA.Ocbimv22024745m.p OBIMA.Ocbimv22024747m.p OBIMA.Ocbimv22024748m.p OBIMA.Ocbimv22024750m.p OBIMA.Ocbimv22024752m.p OBIMA.Ocbimv22024756m.p OBIMA.Ocbimv22024757m.p OBIMA.Ocbimv22024760m.p OBIMA.Ocbimv22024761m.p OBIMA.Ocbimv22024762m.p OBIMA.Ocbimv22024764m.p OBIMA.Ocbimv22024846m.p OBIMA.Ocbimv22025001m.p OBIMA.Ocbimv22025475m.p OBIMA.Ocbimv22025535m.p OBIMA.Ocbimv22025536m.p OBIMA.Ocbimv22025537m.p OBIMA.Ocbimv22025538m.p OBIMA.Ocbimv22025539m.p OBIMA.Ocbimv22025540m.p OBIMA.Ocbimv22025541m.p OBIMA.Ocbimv22025562m.p OBIMA.Ocbimv22025563m.p OBIMA.Ocbimv22025609m.p OBIMA.Ocbimv22025741m.p OBIMA.Ocbimv22025821m.p OBIMA.Ocbimv22025845m.p OBIMA.Ocbimv22025847m.p OBIMA.Ocbimv22025849m.p OBIMA.Ocbimv22025891m.p OBIMA.Ocbimv22026081m.p OBIMA.Ocbimv22026082m.p OBIMA.Ocbimv22026085m.p OBIMA.Ocbimv22026087m.p OBIMA.Ocbimv22026090m.p OBIMA.Ocbimv22026093m.p OBIMA.Ocbimv22026103m.p OBIMA.Ocbimv22026105m.p OBIMA.Ocbimv22026109m.p OBIMA.Ocbimv22026112m.p OBIMA.Ocbimv22026313m.p OBIMA.Ocbimv22026379m.p OBIMA.Ocbimv22026432m.p OBIMA.Ocbimv22026531m.p OBIMA.Ocbimv22026696m.p OBIMA.Ocbimv22026770m.p OBIMA.Ocbimv22027040m.p OBIMA.Ocbimv22027043m.p OBIMA.Ocbimv22027045m.p OBIMA.Ocbimv22027116m.p OBIMA.Ocbimv22027183m.p OBIMA.Ocbimv22027184m.p OBIMA.Ocbimv22027186m.p OBIMA.Ocbimv22027457m.p OBIMA.Ocbimv22027458m.p OBIMA.Ocbimv22027459m.p OBIMA.Ocbimv22027460m.p OBIMA.Ocbimv22027461m.p OBIMA.Ocbimv22027462m.p OBIMA.Ocbimv22027463m.p OBIMA.Ocbimv22027464m.p OBIMA.Ocbimv22027465m.p OBIMA.Ocbimv22027469m.p OBIMA.Ocbimv22027471m.p OBIMA.Ocbimv22027473m.p OBIMA.Ocbimv22027476m.p OBIMA.Ocbimv22027565m.p OBIMA.Ocbimv22027567m.p OBIMA.Ocbimv22027568m.p OBIMA.Ocbimv22027569m.p OBIMA.Ocbimv22027570m.p OBIMA.Ocbimv22027572m.p OBIMA.Ocbimv22027574m.p OBIMA.Ocbimv22027576m.p OBIMA.Ocbimv22027577m.p OBIMA.Ocbimv22027578m.p OBIMA.Ocbimv22027579m.p OBIMA.Ocbimv22027582m.p OBIMA.Ocbimv22027583m.p OBIMA.Ocbimv22027831m.p OBIMA.Ocbimv22027960m.p OBIMA.Ocbimv22028058m.p OBIMA.Ocbimv22028065m.p OBIMA.Ocbimv22028183m.p OBIMA.Ocbimv22028184m.p OBIMA.Ocbimv22028189m.p OBIMA.Ocbimv22028190m.p OBIMA.Ocbimv22028191m.p OBIMA.Ocbimv22028192m.p OBIMA.Ocbimv22028193m.p OBIMA.Ocbimv22028194m.p OBIMA.Ocbimv22028196m.p OBIMA.Ocbimv22028197m.p OBIMA.Ocbimv22028280m.p OBIMA.Ocbimv22028281m.p OBIMA.Ocbimv22028282m.p OBIMA.Ocbimv22028283m.p OBIMA.Ocbimv22028285m.p OBIMA.Ocbimv22028286m.p OBIMA.Ocbimv22028287m.p OBIMA.Ocbimv22028289m.p OBIMA.Ocbimv22028408m.p OBIMA.Ocbimv22028416m.p OBIMA.Ocbimv22028417m.p OBIMA.Ocbimv22028442m.p OBIMA.Ocbimv22028602m.p OBIMA.Ocbimv22028603m.p OBIMA.Ocbimv22028604m.p OBIMA.Ocbimv22028607m.p OBIMA.Ocbimv22028608m.p OBIMA.Ocbimv22028610m.p OBIMA.Ocbimv22028653m.p OBIMA.Ocbimv22028657m.p OBIMA.Ocbimv22028711m.p OBIMA.Ocbimv22028850m.p OBIMA.Ocbimv22029522m.p OBIMA.Ocbimv22029604m.p OBIMA.Ocbimv22029605m.p OBIMA.Ocbimv22029606m.p OBIMA.Ocbimv22029629m.p OBIMA.Ocbimv22029630m.p OBIMA.Ocbimv22030200m.p OBIMA.Ocbimv22030320m.p OBIMA.Ocbimv22030387m.p OBIMA.Ocbimv22030423m.p OBIMA.Ocbimv22030424m.p OBIMA.Ocbimv22030425m.p OBIMA.Ocbimv22030743m.p OBIMA.Ocbimv22031193m.p OBIMA.Ocbimv22031470m.p OBIMA.Ocbimv22031471m.p OBIMA.Ocbimv22031473m.p OBIMA.Ocbimv22031687m.p OBIMA.Ocbimv22031688m.p OBIMA.Ocbimv22031880m.p OBIMA.Ocbimv22032071m.p OBIMA.Ocbimv22032086m.p OBIMA.Ocbimv22032250m.p OBIMA.Ocbimv22032394m.p OBIMA.Ocbimv22032568m.p OBIMA.Ocbimv22032668m.p OBIMA.Ocbimv22032677m.p OBIMA.Ocbimv22032678m.p OBIMA.Ocbimv22032679m.p OBIMA.Ocbimv22032680m.p OBIMA.Ocbimv22032683m.p OBIMA.Ocbimv22032684m.p OBIMA.Ocbimv22032685m.p OBIMA.Ocbimv22032686m.p OBIMA.Ocbimv22032719m.p OBIMA.Ocbimv22032720m.p OBIMA.Ocbimv22032721m.p OBIMA.Ocbimv22032722m.p OBIMA.Ocbimv22032723m.p OBIMA.Ocbimv22032725m.p OBIMA.Ocbimv22032726m.p OBIMA.Ocbimv22032727m.p OBIMA.Ocbimv22032728m.p OBIMA.Ocbimv22032729m.p OBIMA.Ocbimv22032730m.p OBIMA.Ocbimv22032740m.p OBIMA.Ocbimv22032914m.p OBIMA.Ocbimv22032916m.p OBIMA.Ocbimv22032925m.p OBIMA.Ocbimv22032926m.p OBIMA.Ocbimv22032933m.p OBIMA.Ocbimv22033136m.p OBIMA.Ocbimv22033304m.p OBIMA.Ocbimv22033306m.p OBIMA.Ocbimv22033307m.p OBIMA.Ocbimv22033308m.p OBIMA.Ocbimv22033309m.p OBIMA.Ocbimv22033310m.p OBIMA.Ocbimv22033311m.p OBIMA.Ocbimv22033313m.p OBIMA.Ocbimv22033314m.p OBIMA.Ocbimv22033317m.p OBIMA.Ocbimv22033565m.p OBIMA.Ocbimv22033623m.p OBIMA.Ocbimv22033658m.p OBIMA.Ocbimv22033659m.p OBIMA.Ocbimv22033660m.p OBIMA.Ocbimv22033662m.p OBIMA.Ocbimv22033664m.p OBIMA.Ocbimv22033667m.p OBIMA.Ocbimv22033670m.p OBIMA.Ocbimv22033672m.p OBIMA.Ocbimv22033674m.p OBIMA.Ocbimv22033677m.p OBIMA.Ocbimv22033678m.p OBIMA.Ocbimv22033679m.p OBIMA.Ocbimv22033991m.p OBIMA.Ocbimv22033992m.p OBIMA.Ocbimv22033993m.p OBIMA.Ocbimv22033994m.p OBIMA.Ocbimv22033995m.p OBIMA.Ocbimv22033996m.p OBIMA.Ocbimv22034049m.p OBIMA.Ocbimv22034057m.p OBIMA.Ocbimv22034061m.p OBIMA.Ocbimv22034063m.p OBIMA.Ocbimv22034065m.p OBIMA.Ocbimv22034067m.p OBIMA.Ocbimv22034070m.p OBIMA.Ocbimv22034072m.p OBIMA.Ocbimv22034076m.p OBIMA.Ocbimv22034410m.p OBIMA.Ocbimv22034674m.p OBIMA.Ocbimv22034678m.p OBIMA.Ocbimv22034679m.p OBIMA.Ocbimv22034680m.p OBIMA.Ocbimv22034681m.p OBIMA.Ocbimv22034683m.p OBIMA.Ocbimv22034684m.p OBIMA.Ocbimv22034685m.p OBIMA.Ocbimv22034686m.p OBIMA.Ocbimv22034687m.p OBIMA.Ocbimv22034693m.p OBIMA.Ocbimv22034694m.p OBIMA.Ocbimv22034695m.p OBIMA.Ocbimv22034696m.p OBIMA.Ocbimv22034697m.p OBIMA.Ocbimv22034740m.p OBIMA.Ocbimv22034742m.p OBIMA.Ocbimv22034743m.p OBIMA.Ocbimv22034745m.p OBIMA.Ocbimv22034859m.p OBIMA.Ocbimv22034861m.p OBIMA.Ocbimv22034862m.p OBIMA.Ocbimv22034863m.p OBIMA.Ocbimv22034865m.p OBIMA.Ocbimv22034866m.p OBIMA.Ocbimv22034870m.p OBIMA.Ocbimv22034983m.p OBIMA.Ocbimv22034985m.p OBIMA.Ocbimv22034986m.p OBIMA.Ocbimv22034988m.p OBIMA.Ocbimv22034990m.p OBIMA.Ocbimv22034991m.p OBIMA.Ocbimv22035033m.p OBIMA.Ocbimv22035065m.p OBIMA.Ocbimv22035211m.p OBIMA.Ocbimv22035313m.p OBIMA.Ocbimv22035370m.p OBIMA.Ocbimv22035371m.p OBIMA.Ocbimv22035372m.p OBIMA.Ocbimv22035379m.p OBIMA.Ocbimv22035380m.p OBIMA.Ocbimv22035381m.p OBIMA.Ocbimv22035818m.p OBIMA.Ocbimv22035910m.p OBIMA.Ocbimv22035911m.p OBIMA.Ocbimv22035913m.p OBIMA.Ocbimv22035915m.p OBIMA.Ocbimv22036256m.p OBIMA.Ocbimv22036257m.p OBIMA.Ocbimv22036258m.p OBIMA.Ocbimv22036260m.p OBIMA.Ocbimv22036261m.p OBIMA.Ocbimv22036408m.p OBIMA.Ocbimv22036458m.p OBIMA.Ocbimv22036459m.p OBIMA.Ocbimv22036460m.p OBIMA.Ocbimv22036461m.p OBIMA.Ocbimv22036462m.p OBIMA.Ocbimv22036463m.p OBIMA.Ocbimv22036466m.p OBIMA.Ocbimv22036469m.p OBIMA.Ocbimv22036470m.p OBIMA.Ocbimv22036499m.p OBIMA.Ocbimv22036512m.p OBIMA.Ocbimv22036513m.p OBIMA.Ocbimv22036514m.p OBIMA.Ocbimv22036516m.p OBIMA.Ocbimv22036517m.p OBIMA.Ocbimv22036518m.p OBIMA.Ocbimv22036519m.p OBIMA.Ocbimv22036520m.p OBIMA.Ocbimv22036521m.p OBIMA.Ocbimv22036523m.p OBIMA.Ocbimv22036524m.p OBIMA.Ocbimv22036575m.p OBIMA.Ocbimv22036576m.p OBIMA.Ocbimv22036577m.p OBIMA.Ocbimv22036578m.p OBIMA.Ocbimv22036666m.p OBIMA.Ocbimv22036667m.p OBIMA.Ocbimv22036668m.p OBIMA.Ocbimv22036670m.p OBIMA.Ocbimv22036671m.p OBIMA.Ocbimv22036712m.p OBIMA.Ocbimv22036716m.p OBIMA.Ocbimv22036717m.p OBIMA.Ocbimv22036749m.p OBIMA.Ocbimv22036753m.p OBIMA.Ocbimv22036754m.p OBIMA.Ocbimv22036756m.p OBIMA.Ocbimv22036757m.p OBIMA.Ocbimv22036758m.p OBIMA.Ocbimv22036760m.p OBIMA.Ocbimv22036762m.p OBIMA.Ocbimv22036765m.p OBIMA.Ocbimv22036767m.p OBIMA.Ocbimv22036768m.p OBIMA.Ocbimv22036769m.p OBIMA.Ocbimv22036843m.p OBIMA.Ocbimv22037021m.p OBIMA.Ocbimv22037258m.p OBIMA.Ocbimv22037333m.p OBIMA.Ocbimv22037337m.p OBIMA.Ocbimv22037352m.p OBIMA.Ocbimv22037353m.p OBIMA.Ocbimv22037355m.p OBIMA.Ocbimv22037673m.p OBIMA.Ocbimv22037684m.p OBIMA.Ocbimv22037685m.p OBIMA.Ocbimv22037687m.p OBIMA.Ocbimv22037691m.p OBIMA.Ocbimv22037692m.p OBIMA.Ocbimv22037694m.p OBIMA.Ocbimv22037695m.p OBIMA.Ocbimv22037697m.p OBIMA.Ocbimv22037699m.p OBIMA.Ocbimv22037701m.p OBIMA.Ocbimv22037722m.p OBIMA.Ocbimv22037723m.p OBIMA.Ocbimv22037726m.p OBIMA.Ocbimv22037727m.p OBIMA.Ocbimv22037729m.p OBIMA.Ocbimv22037730m.p OBIMA.Ocbimv22037732m.p OBIMA.Ocbimv22038212m.p OBIMA.Ocbimv22038213m.p OBIMA.Ocbimv22038214m.p OBIMA.Ocbimv22038216m.p OBIMA.Ocbimv22038217m.p OBIMA.Ocbimv22038218m.p OBIMA.Ocbimv22038220m.p OBIMA.Ocbimv22038221m.p OBIMA.Ocbimv22038223m.p OBIMA.Ocbimv22038224m.p OBIMA.Ocbimv22038225m.p OBIMA.Ocbimv22038228m.p OBIMA.Ocbimv22038231m.p OBIMA.Ocbimv22038410m.p OBIMA.Ocbimv22038412m.p OBIMA.Ocbimv22038413m.p OBIMA.Ocbimv22038415m.p OBIMA.Ocbimv22038439m.p OBIMA.Ocbimv22038574m.p OBIMA.Ocbimv22038702m.p OBIMA.Ocbimv22038914m.p OBIMA.Ocbimv22038931m.p OBIMA.Ocbimv22038973m.p OBIMA.Ocbimv22038974m.p OBIMA.Ocbimv22038976m.p OBIMA.Ocbimv22038977m.p OBIMA.Ocbimv22038978m.p OBIMA.Ocbimv22039005m.p OBIMA.Ocbimv22039006m.p OBIMA.Ocbimv22039081m.p OBIMA.Ocbimv22039082m.p OBIMA.Ocbimv22039083m.p OBIMA.Ocbimv22039141m.p OBIMA.Ocbimv22039142m.p OBIMA.Ocbimv22039170m.p OBIMA.Ocbimv22039177m.p OBIMA.Ocbimv22039275m.p OBIMA.Ocbimv22039359m.p OBIMA.Ocbimv22039360m.p OBIMA.Ocbimv22039361m.p OBIMA.Ocbimv22039539m.p OBIMA.Ocbimv22039540m.p OBIMA.Ocbimv22039543m.p OBIMA.Ocbimv22039544m.p OBIMA.Ocbimv22039725m.p OBIMA.Ocbimv22039728m.p OBIMA.Ocbimv22039729m.p OBIMA.Ocbimv22039730m.p OBIMA.Ocbimv22039732m.p OBIMA.Ocbimv22039733m.p OBIMA.Ocbimv22039734m.p OBIMA.Ocbimv22039735m.p OBIMA.Ocbimv22039737m.p OBIMA.Ocbimv22039738m.p OBIMA.Ocbimv22039740m.p OBIMA.Ocbimv22039741m.p OBIMA.Ocbimv22039756m.p OBIMA.Ocbimv22039800m.p OBIMA.Ocbimv22039805m.p PCAUD.XP_014661698.1 PCAUD.XP_014661699.1 PCAUD.XP_014661745.1 PCAUD.XP_014661924.1 PCAUD.XP_014662405.1 PCAUD.XP_014663148.1 PCAUD.XP_014663353.1 PCAUD.XP_014663379.1 PCAUD.XP_014663994.1 PCAUD.XP_014664008.1 PCAUD.XP_014665135.1 PCAUD.XP_014665398.1 PCAUD.XP_014665546.1 PCAUD.XP_014665549.1 PCAUD.XP_014665571.1 PCAUD.XP_014665621.1 PCAUD.XP_014666182.1 PCAUD.XP_014667905.1 PCAUD.XP_014668343.1 PCAUD.XP_014668513.1 PCAUD.XP_014669010.1 PCAUD.XP_014670042.1 PCAUD.XP_014670132.1 PCAUD.XP_014670238.1 PCAUD.XP_014670292.1 PCAUD.XP_014670638.1 PCAUD.XP_014670899.1 PCAUD.XP_014671079.1 PCAUD.XP_014671180.1 PCAUD.XP_014671373.1 PCAUD.XP_014671878.1 PCAUD.XP_014671921.1 PCAUD.XP_014672266.1 PCAUD.XP_014672465.1 PCAUD.XP_014672466.1 PCAUD.XP_014672467.1 PCAUD.XP_014673117.1 PCAUD.XP_014673467.1 PCAUD.XP_014673681.1 PCAUD.XP_014673730.1 PCAUD.XP_014673785.1 PCAUD.XP_014673808.1 PCAUD.XP_014673954.1 PCAUD.XP_014674026.1 PCAUD.XP_014674069.1 PCAUD.XP_014674169.1 PCAUD.XP_014674227.1 PCAUD.XP_014674256.1 PCAUD.XP_014674321.1 PCAUD.XP_014674674.1 PCAUD.XP_014674746.1 PCAUD.XP_014675019.1 PCAUD.XP_014675082.1 PCAUD.XP_014675232.1 PCAUD.XP_014675316.1 PCAUD.XP_014675478.1 PCAUD.XP_014675479.1 PCAUD.XP_014675501.1 PCAUD.XP_014676205.1 PCAUD.XP_014676822.1 PCAUD.XP_014677061.1 PCAUD.XP_014677078.1 PCAUD.XP_014677080.1 PCAUD.XP_014677392.1 PCAUD.XP_014677407.1 PCAUD.XP_014677409.1 PCAUD.XP_014677453.1 PCAUD.XP_014677671.1 PCAUD.XP_014677694.1 PCAUD.XP_014677975.1 PCAUD.XP_014678001.1 PCAUD.XP_014678086.1 PCAUD.XP_014678088.1 PCAUD.XP_014678141.1 PCAUD.XP_014678142.1 PCAUD.XP_014678256.1 PCAUD.XP_014678325.1 PCAUD.XP_014678326.1 PCAUD.XP_014678450.1 PCAUD.XP_014678487.1 PCAUD.XP_014678523.1 PCAUD.XP_014678595.1 PCAUD.XP_014678711.1 PCAUD.XP_014678745.1 PCAUD.XP_014678838.1 PCAUD.XP_014678921.1 PCAUD.XP_014678946.1 PCAUD.XP_014678963.1 PCAUD.XP_014678982.1 PCAUD.XP_014679084.1 PCAUD.XP_014679116.1 PCAUD.XP_014679139.1 PCAUD.XP_014679167.1 PCAUD.XP_014679290.1 PCAUD.XP_014679383.1 PCAUD.XP_014679451.1 PCAUD.XP_014679519.1 PCAUD.XP_014679558.1 PCAUD.XP_014679634.1 PCAUD.XP_014679673.1 PCAUD.XP_014679693.1 PCAUD.XP_014679757.1 PCAUD.XP_014680162.1 PCAUD.XP_014680250.1 PCAUD.XP_014681151.1 PCAUD.XP_014681184.1 PCAUD.XP_014681932.1 PCAUD.XP_014681938.1 PHUMA.PHUM004580-PA PHUMA.PHUM033920-PA PHUMA.PHUM040000-PA PHUMA.PHUM076560-PA PHUMA.PHUM102740-PA PHUMA.PHUM129470-PA PHUMA.PHUM160610-PA PHUMA.PHUM171940-PA PHUMA.PHUM172730-PA PHUMA.PHUM210140-PA PHUMA.PHUM210790-PA PHUMA.PHUM217090-PA PHUMA.PHUM261500-PA PHUMA.PHUM291230-PA PHUMA.PHUM308300-PA PHUMA.PHUM361830-PA PHUMA.PHUM361840-PA PHUMA.PHUM361870-PA PHUMA.PHUM395960-PA PHUMA.PHUM407690-PA PHUMA.PHUM446330-PA PHUMA.PHUM446350-PA PHUMA.PHUM446370-PA PHUMA.PHUM450590-PA PHUMA.PHUM451220-PA PHUMA.PHUM464070-PA PHUMA.PHUM496010-PA PHUMA.PHUM501020-PA PHUMA.PHUM501900-PA PHUMA.PHUM509580-PA PHUMA.PHUM530160-PA PHUMA.PHUM562620-PA PHUMA.PHUM590440-PA PHUMA.PHUM602320-PA PHUMA.PHUM607020-PA PHUMA.PHUM613530-PA PHUMA.PHUM617670-PA PHUMA.PHUM625800-PA PMURR.g10993.t1 PMURR.g17043.t1 PMURR.g2050.t1 PMURR.g2246.t1 PMURR.g3125.t1 PMURR.g3860.t1 PMURR.g4658.t1 PMURR.g4786.t1 PMURR.g7852.t1 PMURR.g8169.t1 PPACI.PPA04977 PPACI.PPA04978 PPACI.PPA12734 PPACI.PPA20988 PXYLO.XP_011547955.1 PXYLO.XP_011548175.1 PXYLO.XP_011548222.1 PXYLO.XP_011548662.1 PXYLO.XP_011548774.1 PXYLO.XP_011548809.1 PXYLO.XP_011549025.1 PXYLO.XP_011549328.1 PXYLO.XP_011549338.1 PXYLO.XP_011550288.1 PXYLO.XP_011550324.1 PXYLO.XP_011550560.1 PXYLO.XP_011550808.1 PXYLO.XP_011550989.1 PXYLO.XP_011551523.1 PXYLO.XP_011551682.1 PXYLO.XP_011553094.1 PXYLO.XP_011553924.1 PXYLO.XP_011553928.1 PXYLO.XP_011553929.1 PXYLO.XP_011553934.1 PXYLO.XP_011553970.1 PXYLO.XP_011554035.1 PXYLO.XP_011554057.1 PXYLO.XP_011554077.1 PXYLO.XP_011554087.1 PXYLO.XP_011554098.1 PXYLO.XP_011554391.1 PXYLO.XP_011554577.1 PXYLO.XP_011554723.1 PXYLO.XP_011554724.1 PXYLO.XP_011554874.1 PXYLO.XP_011554876.1 PXYLO.XP_011554881.1 PXYLO.XP_011554904.1 PXYLO.XP_011554905.1 PXYLO.XP_011554907.1 PXYLO.XP_011554908.1 PXYLO.XP_011554909.1 PXYLO.XP_011555109.1 PXYLO.XP_011555110.1 PXYLO.XP_011555111.1 PXYLO.XP_011555140.1 PXYLO.XP_011555141.1 PXYLO.XP_011556438.1 PXYLO.XP_011556801.1 PXYLO.XP_011556803.1 PXYLO.XP_011556899.1 PXYLO.XP_011557971.1 PXYLO.XP_011558548.1 PXYLO.XP_011558681.1 PXYLO.XP_011558799.1 PXYLO.XP_011558897.1 PXYLO.XP_011558900.1 PXYLO.XP_011558901.1 PXYLO.XP_011558903.1 PXYLO.XP_011558911.1 PXYLO.XP_011558912.1 PXYLO.XP_011558914.1 PXYLO.XP_011559016.1 PXYLO.XP_011559040.1 PXYLO.XP_011559072.1 PXYLO.XP_011559151.1 PXYLO.XP_011559154.1 PXYLO.XP_011559157.1 PXYLO.XP_011559159.1 PXYLO.XP_011559647.1 PXYLO.XP_011559929.1 PXYLO.XP_011560117.1 PXYLO.XP_011560403.1 PXYLO.XP_011560555.1 PXYLO.XP_011562110.1 PXYLO.XP_011562320.1 PXYLO.XP_011562647.1 PXYLO.XP_011562737.1 PXYLO.XP_011563010.1 PXYLO.XP_011563617.1 PXYLO.XP_011563700.1 PXYLO.XP_011564228.1 PXYLO.XP_011564576.1 PXYLO.XP_011564778.1 PXYLO.XP_011564859.1 PXYLO.XP_011564867.1 PXYLO.XP_011565151.1 PXYLO.XP_011565168.1 PXYLO.XP_011566557.1 PXYLO.XP_011567281.1 PXYLO.XP_011568051.1 PXYLO.XP_011568069.1 PXYLO.XP_011568121.1 PXYLO.XP_011568387.1 PXYLO.XP_011568751.1 PXYLO.XP_011568880.1 RVARI.g13132.t1 RVARI.g13390.t2 RVARI.g2433.t1 RVARI.g3791.t1 RVARI.g579.t1 RVARI.g5909.t1 RVARI.g6550.t2 RVARI.g7249.t1 RVARI.g816.t1 RVARI.g8482.t1 RVARI.g9251.t1 SINVI.XP_011155467.1 SINVI.XP_011155680.1 SINVI.XP_011155938.1 SINVI.XP_011155940.1 SINVI.XP_011156006.1 SINVI.XP_011156010.1 SINVI.XP_011156011.1 SINVI.XP_011156356.1 SINVI.XP_011157842.1 SINVI.XP_011158277.1 SINVI.XP_011158967.1 SINVI.XP_011159381.1 SINVI.XP_011159483.1 SINVI.XP_011160515.1 SINVI.XP_011160677.1 SINVI.XP_011160946.1 SINVI.XP_011161213.1 SINVI.XP_011161406.1 SINVI.XP_011163091.1 SINVI.XP_011163381.1 SINVI.XP_011163776.1 SINVI.XP_011163986.1 SINVI.XP_011164038.1 SINVI.XP_011164154.1 SINVI.XP_011164908.1 SINVI.XP_011165211.1 SINVI.XP_011165416.1 SINVI.XP_011165855.1 SINVI.XP_011166141.1 SINVI.XP_011166234.1 SINVI.XP_011166323.1 SINVI.XP_011168912.1 SINVI.XP_011169251.1 SINVI.XP_011170404.1 SINVI.XP_011170416.1 SINVI.XP_011170712.1 SINVI.XP_011172290.1 SINVI.XP_011172652.1 SINVI.XP_011173297.1 SINVI.XP_011175623.1 SINVI.XP_011176352.1 SMARI.SMAR000758-PA SMARI.SMAR001782-PA SMARI.SMAR002176-PA SMARI.SMAR002244-PA SMARI.SMAR002552-PA SMARI.SMAR002553-PA SMARI.SMAR002766-PA SMARI.SMAR003837-PA SMARI.SMAR003844-PA SMARI.SMAR003889-PA SMARI.SMAR005066-PA SMARI.SMAR006040-PA SMARI.SMAR006853-PA SMARI.SMAR007009-PA SMARI.SMAR007060-PA SMARI.SMAR007401-PA SMARI.SMAR007403-PA SMARI.SMAR007663-PA SMARI.SMAR008407-PA SMARI.SMAR008732-PA SMARI.SMAR010324-PA SMARI.SMAR010543-PA SMARI.SMAR010638-PA SMARI.SMAR011316-PA SMARI.SMAR011793-PA SMARI.SMAR011985-PA SMARI.SMAR012527-PA SMARI.SMAR012684-PA SMARI.SMAR013107-PA SMARI.SMAR013152-PA SMARI.SMAR014006-PA SMARI.SMAR014229-PA SMARI.SMAR014664-PA SMARI.SMAR014737-PA SMARI.SMAR014847-PA SMARI.SMAR014901-PA SMARI.SMAR015258-PA SMARI.SMAR015321-PA SMARI.SMAR015353-PA SMARI.SMAR015659-PA TCAST.TC000114-PA TCAST.TC000389-PA TCAST.TC000840-PA TCAST.TC001052-PA TCAST.TC002340-PA TCAST.TC002889-PA TCAST.TC002897-PA TCAST.TC003418-PA TCAST.TC003594-PA TCAST.TC003945-PA TCAST.TC003946-PA TCAST.TC003947-PA TCAST.TC003948-PA TCAST.TC003949-PA TCAST.TC003950-PA TCAST.TC003952-PA TCAST.TC003954-PA TCAST.TC003955-PA TCAST.TC003956-PA TCAST.TC003957-PA TCAST.TC004467-PA TCAST.TC004682-PA TCAST.TC006339-PA TCAST.TC006407-PA TCAST.TC006693-PA TCAST.TC006712-PA TCAST.TC006757-PA TCAST.TC006838-PA TCAST.TC006840-PA TCAST.TC006841-PA TCAST.TC006842-PA TCAST.TC006843-PA TCAST.TC007057-PA TCAST.TC007168-PA TCAST.TC007234-PA TCAST.TC007612-PA TCAST.TC007815-PA TCAST.TC007943-PA TCAST.TC008092-PA TCAST.TC008440-PA TCAST.TC008444-PA TCAST.TC008868-PA TCAST.TC008904-PA TCAST.TC009222-PA TCAST.TC009235-PA TCAST.TC009514-PA TCAST.TC009515-PA TCAST.TC009849-PA TCAST.TC010415-PA TCAST.TC010919-PA TCAST.TC011008-PA TCAST.TC011009-PA TCAST.TC011010-PA TCAST.TC011040-PA TCAST.TC011051-PA TCAST.TC011130-PA TCAST.TC011610-PA TCAST.TC012565-PA TCAST.TC012833-PA TCAST.TC012990-PA TCAST.TC012994-PA TCAST.TC012996-PA TCAST.TC013189-PA TCAST.TC013210-PA TCAST.TC013425-PA TCAST.TC013871-PA TCAST.TC014246-PA TCAST.TC014284-PA TCAST.TC014312-PA TCAST.TC014726-PA TCAST.TC014732-PA TCAST.TC014741-PA TCAST.TC015309-PA TCAST.TC015692-PA TMURI.TMUE_s0008002900 TMURI.TMUE_s0036002000 TMURI.TMUE_s0039005600 TMURI.TMUE_s0040004900 TMURI.TMUE_s0064002300 TMURI.TMUE_s0075004000 TMURI.TMUE_s0083005300 TMURI.TMUE_s0321000100 TSPIR.EFV52352 TSPIR.EFV52614 TSPIR.EFV52931 TSPIR.EFV53707 TSPIR.EFV61290 TURTI.tetur03g05600.1 TURTI.tetur07g01570.1 TURTI.tetur12g04500.1 TURTI.tetur15g00070.1 TURTI.tetur15g00080.1 TURTI.tetur16g02020.1 TURTI.tetur16g02060.1 TURTI.tetur16g02080.1 TURTI.tetur28g00970.1 TURTI.tetur293g00010.1 TURTI.tetur31g01190.1 TURTI.tetur33g00330.1 TURTI.tetur43g00440.1
OG0000001: AMELL.GB42513-PA AMELL.GB52113-PA APISU.ACYPI000440-PA APISU.ACYPI000793-PA APISU.ACYPI000899-PA APISU.ACYPI001040-PA APISU.ACYPI001114-PA APISU.ACYPI001420-PA APISU.ACYPI001862-PA APISU.ACYPI002208-PA APISU.ACYPI002223-PA APISU.ACYPI002380-PA APISU.ACYPI003161-PA APISU.ACYPI003517-PA APISU.ACYPI003524-PA APISU.ACYPI003929-PA APISU.ACYPI004026-PA APISU.ACYPI004053-PA APISU.ACYPI004323-PA APISU.ACYPI004375-PA APISU.ACYPI004548-PA APISU.ACYPI004602-PA APISU.ACYPI004902-PA APISU.ACYPI006065-PA APISU.ACYPI006154-PA APISU.ACYPI006204-PA APISU.ACYPI006490-PA APISU.ACYPI006515-PA APISU.ACYPI007212-PA APISU.ACYPI007486-PA APISU.ACYPI007674-PA APISU.ACYPI007813-PA APISU.ACYPI008531-PA APISU.ACYPI008751-PA APISU.ACYPI009566-PA APISU.ACYPI009641-PA APISU.ACYPI009882-PA APISU.ACYPI060022-PA APISU.ACYPI060057-PA APISU.ACYPI060116-PA APISU.ACYPI060149-PA APISU.ACYPI060228-PA APISU.ACYPI060326-PA APISU.ACYPI060418-PA APISU.ACYPI060440-PA APISU.ACYPI060573-PA APISU.ACYPI060847-PA APISU.ACYPI061080-PA APISU.ACYPI061081-PA APISU.ACYPI061088-PA APISU.ACYPI061095-PA APISU.ACYPI061199-PA APISU.ACYPI061266-PA APISU.ACYPI061645-PA APISU.ACYPI061833-PA APISU.ACYPI061902-PA APISU.ACYPI062018-PA APISU.ACYPI062251-PA APISU.ACYPI062548-PA APISU.ACYPI062582-PA APISU.ACYPI062894-PA APISU.ACYPI062942-PA APISU.ACYPI062998-PA APISU.ACYPI063020-PA APISU.ACYPI063476-PA APISU.ACYPI063532-PA APISU.ACYPI063630-PA APISU.ACYPI063831-PA APISU.ACYPI063832-PA APISU.ACYPI064514-PA APISU.ACYPI064516-PA APISU.ACYPI064583-PA APISU.ACYPI064588-PA APISU.ACYPI064638-PA APISU.ACYPI064722-PA APISU.ACYPI064834-PA APISU.ACYPI064864-PA APISU.ACYPI065387-PA APISU.ACYPI065470-PA APISU.ACYPI065616-PA APISU.ACYPI065658-PA APISU.ACYPI066080-PA APISU.ACYPI066140-PA APISU.ACYPI066288-PA APISU.ACYPI066306-PA APISU.ACYPI066346-PA APISU.ACYPI066899-PA APISU.ACYPI066973-PA APISU.ACYPI066998-PA APISU.ACYPI067261-PA APISU.ACYPI067348-PA APISU.ACYPI067396-PA APISU.ACYPI067418-PA APISU.ACYPI067454-PA APISU.ACYPI067859-PA APISU.ACYPI067931-PA APISU.ACYPI068084-PA APISU.ACYPI068165-PA APISU.ACYPI068181-PA APISU.ACYPI068189-PA APISU.ACYPI068316-PA APISU.ACYPI068387-PA APISU.ACYPI068473-PA APISU.ACYPI068718-PA APISU.ACYPI068727-PA APISU.ACYPI068805-PA APISU.ACYPI068896-PA APISU.ACYPI069023-PA APISU.ACYPI069033-PA APISU.ACYPI069263-PA APISU.ACYPI069267-PA APISU.ACYPI070068-PA APISU.ACYPI070099-PA APISU.ACYPI070139-PA APISU.ACYPI070157-PA APISU.ACYPI070508-PA APISU.ACYPI070511-PA APISU.ACYPI070691-PA APISU.ACYPI070872-PA APISU.ACYPI070987-PA APISU.ACYPI071036-PA APISU.ACYPI071038-PA APISU.ACYPI071397-PA APISU.ACYPI071420-PA APISU.ACYPI071438-PA APISU.ACYPI071509-PA APISU.ACYPI071533-PA APISU.ACYPI071563-PA APISU.ACYPI071567-PA APISU.ACYPI071658-PA APISU.ACYPI071706-PA APISU.ACYPI071828-PA APISU.ACYPI071855-PA APISU.ACYPI071862-PA APISU.ACYPI071892-PA APISU.ACYPI071932-PA APISU.ACYPI072247-PA APISU.ACYPI072301-PA APISU.ACYPI072553-PA APISU.ACYPI072564-PA APISU.ACYPI072731-PA APISU.ACYPI073124-PA APISU.ACYPI073253-PA APISU.ACYPI073364-PA APISU.ACYPI073444-PA APISU.ACYPI073551-PA APISU.ACYPI073888-PA APISU.ACYPI080021-PA APISU.ACYPI080100-PA APISU.ACYPI080172-PA APISU.ACYPI080234-PA APISU.ACYPI080250-PA APISU.ACYPI080398-PA APISU.ACYPI080543-PA APISU.ACYPI080572-PA APISU.ACYPI080648-PA APISU.ACYPI080827-PA APISU.ACYPI080831-PA APISU.ACYPI080886-PA APISU.ACYPI080890-PA APISU.ACYPI081074-PA APISU.ACYPI081537-PA APISU.ACYPI081619-PA APISU.ACYPI081634-PA APISU.ACYPI081649-PA APISU.ACYPI081772-PA APISU.ACYPI081827-PA APISU.ACYPI081863-PA APISU.ACYPI082272-PA APISU.ACYPI082301-PA APISU.ACYPI082419-PA APISU.ACYPI082449-PA APISU.ACYPI082521-PA APISU.ACYPI082679-PA APISU.ACYPI082710-PA APISU.ACYPI082752-PA APISU.ACYPI082898-PA APISU.ACYPI082915-PA APISU.ACYPI082916-PA APISU.ACYPI082926-PA APISU.ACYPI083040-PA APISU.ACYPI083083-PA APISU.ACYPI083249-PA APISU.ACYPI083257-PA APISU.ACYPI083307-PA APISU.ACYPI083322-PA APISU.ACYPI083609-PA APISU.ACYPI083783-PA APISU.ACYPI083895-PA APISU.ACYPI083907-PA APISU.ACYPI083995-PA APISU.ACYPI084059-PA APISU.ACYPI084121-PA APISU.ACYPI084164-PA APISU.ACYPI084171-PA APISU.ACYPI084192-PA APISU.ACYPI084274-PA APISU.ACYPI084316-PA APISU.ACYPI084414-PA APISU.ACYPI084644-PA APISU.ACYPI084672-PA APISU.ACYPI084687-PA APISU.ACYPI084912-PA APISU.ACYPI085166-PA APISU.ACYPI085251-PA APISU.ACYPI085377-PA APISU.ACYPI085548-PA APISU.ACYPI085610-PA APISU.ACYPI085629-PA APISU.ACYPI085665-PA APISU.ACYPI085733-PA APISU.ACYPI085843-PA APISU.ACYPI085934-PA APISU.ACYPI086175-PA APISU.ACYPI086434-PA APISU.ACYPI086458-PA APISU.ACYPI086487-PA APISU.ACYPI086698-PA APISU.ACYPI086915-PA APISU.ACYPI086971-PA APISU.ACYPI087033-PA APISU.ACYPI087050-PA APISU.ACYPI087158-PA APISU.ACYPI087169-PA APISU.ACYPI087274-PA APISU.ACYPI087293-PA APISU.ACYPI087304-PA APISU.ACYPI087404-PA APISU.ACYPI087449-PA APISU.ACYPI087496-PA APISU.ACYPI087643-PA APISU.ACYPI087821-PA APISU.ACYPI087833-PA APISU.ACYPI087963-PA APISU.ACYPI087966-PA APISU.ACYPI088120-PA APISU.ACYPI088204-PA APISU.ACYPI088277-PA APISU.ACYPI088487-PA APISU.ACYPI088534-PA APISU.ACYPI088611-PA APISU.ACYPI088893-PA APISU.ACYPI088977-PA APISU.ACYPI089018-PA APISU.ACYPI089043-PA APISU.ACYPI089231-PA APISU.ACYPI089290-PA APISU.ACYPI089338-PA APISU.ACYPI089401-PA APISU.ACYPI20048-PA APISU.ACYPI20081-PA APISU.ACYPI20156-PA APISU.ACYPI20173-PA APISU.ACYPI20262-PA APISU.ACYPI20491-PA APISU.ACYPI20939-PA APISU.ACYPI21061-PA APISU.ACYPI21235-PA APISU.ACYPI21445-PA APISU.ACYPI22680-PA APISU.ACYPI22822-PA APISU.ACYPI23139-PA APISU.ACYPI23511-PA APISU.ACYPI24172-PA APISU.ACYPI24467-PA APISU.ACYPI25259-PA APISU.ACYPI25278-PA APISU.ACYPI25531-PA APISU.ACYPI25686-PA APISU.ACYPI25784-PA APISU.ACYPI25880-PA APISU.ACYPI26765-PA APISU.ACYPI26815-PA APISU.ACYPI27088-PA APISU.ACYPI27179-PA APISU.ACYPI27420-PA APISU.ACYPI27583-PA APISU.ACYPI27609-PA APISU.ACYPI27649-PA APISU.ACYPI28281-PA APISU.ACYPI28282-PA APISU.ACYPI28381-PA APISU.ACYPI28741-PA APISU.ACYPI28865-PA APISU.ACYPI28950-PA APISU.ACYPI29457-PA APISU.ACYPI29490-PA APISU.ACYPI29549-PA APISU.ACYPI29814-PA APISU.ACYPI29831-PA APISU.ACYPI30150-PA APISU.ACYPI30279-PA APISU.ACYPI30361-PA APISU.ACYPI30369-PA APISU.ACYPI30798-PA APISU.ACYPI30799-PA APISU.ACYPI30800-PA APISU.ACYPI30950-PA APISU.ACYPI31273-PA APISU.ACYPI31291-PA APISU.ACYPI31409-PA APISU.ACYPI31544-PA APISU.ACYPI31599-PA APISU.ACYPI31676-PA APISU.ACYPI31682-PA APISU.ACYPI32163-PA APISU.ACYPI32224-PA APISU.ACYPI33224-PA APISU.ACYPI33401-PA APISU.ACYPI34298-PA APISU.ACYPI34299-PA APISU.ACYPI35040-PA APISU.ACYPI35206-PA APISU.ACYPI35448-PA APISU.ACYPI35750-PA APISU.ACYPI36056-PA APISU.ACYPI36184-PA APISU.ACYPI36185-PA APISU.ACYPI36247-PA APISU.ACYPI36453-PA APISU.ACYPI36508-PA APISU.ACYPI36712-PA APISU.ACYPI37150-PA APISU.ACYPI37331-PA APISU.ACYPI37333-PA APISU.ACYPI37524-PA APISU.ACYPI37546-PA APISU.ACYPI38249-PA APISU.ACYPI38375-PA APISU.ACYPI38468-PA APISU.ACYPI38681-PA APISU.ACYPI38736-PA APISU.ACYPI39145-PA APISU.ACYPI39323-PA APISU.ACYPI39827-PA APISU.ACYPI40367-PA APISU.ACYPI40480-PA APISU.ACYPI40538-PA APISU.ACYPI40591-PA APISU.ACYPI40602-PA APISU.ACYPI40730-PA APISU.ACYPI40766-PA APISU.ACYPI40803-PA APISU.ACYPI41534-PA APISU.ACYPI41603-PA APISU.ACYPI42118-PA APISU.ACYPI42418-PA APISU.ACYPI42492-PA APISU.ACYPI43332-PA APISU.ACYPI43442-PA APISU.ACYPI43474-PA APISU.ACYPI43522-PA APISU.ACYPI43795-PA APISU.ACYPI43918-PA APISU.ACYPI44183-PA APISU.ACYPI44191-PA APISU.ACYPI44214-PA APISU.ACYPI44253-PA APISU.ACYPI44468-PA APISU.ACYPI44759-PA APISU.ACYPI44907-PA APISU.ACYPI45214-PA APISU.ACYPI45403-PA APISU.ACYPI45721-PA APISU.ACYPI45872-PA APISU.ACYPI45977-PA APISU.ACYPI46004-PA APISU.ACYPI46059-PA APISU.ACYPI46463-PA APISU.ACYPI46750-PA APISU.ACYPI46883-PA APISU.ACYPI47392-PA APISU.ACYPI47478-PA APISU.ACYPI47787-PA APISU.ACYPI48422-PA APISU.ACYPI48436-PA APISU.ACYPI48497-PA APISU.ACYPI49259-PA APISU.ACYPI49382-PA APISU.ACYPI49707-PA APISU.ACYPI49879-PA APISU.ACYPI50144-PA APISU.ACYPI50162-PA APISU.ACYPI50192-PA APISU.ACYPI50862-PA APISU.ACYPI50991-PA APISU.ACYPI50993-PA APISU.ACYPI51412-PA APISU.ACYPI51597-PA APISU.ACYPI51756-PA APISU.ACYPI51757-PA APISU.ACYPI52546-PA APISU.ACYPI52730-PA APISU.ACYPI52861-PA APISU.ACYPI52880-PA APISU.ACYPI53136-PA APISU.ACYPI53379-PA APISU.ACYPI53497-PA APISU.ACYPI53576-PA APISU.ACYPI53648-PA APISU.ACYPI53685-PA APISU.ACYPI53732-PA APISU.ACYPI53779-PA APISU.ACYPI54372-PA APISU.ACYPI54373-PA APISU.ACYPI54870-PA APISU.ACYPI54988-PA APISU.ACYPI55045-PA APISU.ACYPI55099-PA APISU.ACYPI55341-PA APISU.ACYPI55793-PA APISU.ACYPI56736-PA APISU.ACYPI56741-PA APISU.ACYPI56744-PA APISU.ACYPI56749-PA APISU.ACYPI56751-PA APISU.ACYPI56754-PA APISU.ACYPI56755-PA APISU.ACYPI56756-PA APISU.ACYPI56765-PA APISU.ACYPI56766-PA APISU.ACYPI56769-PA APISU.ACYPI56771-PA APISU.ACYPI56784-PA APISU.ACYPI56785-PA APISU.ACYPI56798-PA APISU.ACYPI56799-PA APISU.ACYPI56802-PA APISU.ACYPI56814-PA APISU.ACYPI56816-PA APISU.ACYPI56821-PA APISU.ACYPI56823-PA APISU.ACYPI56838-PA APISU.ACYPI56843-PA APISU.ACYPI56844-PA APISU.ACYPI56845-PA APISU.ACYPI56846-PA APISU.ACYPI56855-PA APISU.ACYPI56867-PA APISU.ACYPI56874-PA APISU.ACYPI56878-PA APISU.ACYPI56880-PA APISU.ACYPI56881-PA ASUUM2.GS_00798 ASUUM2.GS_18892 BMALA.Bm8775 BXYLO.BXY_0442000.1 BXYLO.BXY_0444400.1 BXYLO.BXY_0857800.1 BXYLO.BXY_0928400.1 BXYLO.BXY_1002200.1 BXYLO.BXY_1079300.1 BXYLO.BXY_1125300.1 BXYLO.BXY_1202400.1 BXYLO.BXY_1208200.1 BXYLO.BXY_1227500.1 BXYLO.BXY_1249000.1 BXYLO.BXY_1267000.1 BXYLO.BXY_1281600.1 BXYLO.BXY_1417100.1 BXYLO.BXY_1565200.1 BXYLO.BXY_1672100.1 CELEG.Y20F4.8 CLECT.CLEC000491-PA CLECT.CLEC000492-PA CLECT.CLEC000501-PA CLECT.CLEC000605-PA CLECT.CLEC000974-PA CLECT.CLEC000997-PA CLECT.CLEC001037-PA CLECT.CLEC001044-PA CLECT.CLEC001462-PA CLECT.CLEC001588-PA CLECT.CLEC001589-PA CLECT.CLEC001608-PA CLECT.CLEC001609-PA CLECT.CLEC001667-PA CLECT.CLEC001714-PA CLECT.CLEC001920-PA CLECT.CLEC002291-PA CLECT.CLEC002480-PA CLECT.CLEC002708-PA CLECT.CLEC002709-PA CLECT.CLEC002835-PA CLECT.CLEC002893-PA CLECT.CLEC002940-PA CLECT.CLEC002941-PA CLECT.CLEC002944-PA CLECT.CLEC002946-PA CLECT.CLEC002950-PA CLECT.CLEC003157-PA CLECT.CLEC003321-PA CLECT.CLEC003436-PA CLECT.CLEC003825-PA CLECT.CLEC004579-PA CLECT.CLEC004682-PA CLECT.CLEC004811-PA CLECT.CLEC004878-PA CLECT.CLEC005088-PA CLECT.CLEC005089-PA CLECT.CLEC005090-PA CLECT.CLEC005288-PA CLECT.CLEC005291-PA CLECT.CLEC005293-PA CLECT.CLEC005337-PA CLECT.CLEC005345-PA CLECT.CLEC005503-PA CLECT.CLEC006159-PA CLECT.CLEC006266-PA CLECT.CLEC006461-PA CLECT.CLEC006463-PA CLECT.CLEC006540-PA CLECT.CLEC006541-PA CLECT.CLEC006560-PA CLECT.CLEC006645-PA CLECT.CLEC006762-PA CLECT.CLEC006857-PA CLECT.CLEC007087-PA CLECT.CLEC007202-PA CLECT.CLEC007891-PA CLECT.CLEC007958-PA CLECT.CLEC007994-PA CLECT.CLEC008119-PA CLECT.CLEC008246-PA CLECT.CLEC008258-PA CLECT.CLEC008259-PA CLECT.CLEC008321-PA CLECT.CLEC008339-PA CLECT.CLEC008345-PA CLECT.CLEC008355-PA CLECT.CLEC008357-PA CLECT.CLEC008371-PA CLECT.CLEC008383-PA CLECT.CLEC008777-PA CLECT.CLEC008781-PA CLECT.CLEC008784-PA CLECT.CLEC008791-PA CLECT.CLEC008833-PA CLECT.CLEC008843-PA CLECT.CLEC008845-PA CLECT.CLEC009061-PA CLECT.CLEC009093-PA CLECT.CLEC009150-PA CLECT.CLEC009153-PA CLECT.CLEC009277-PA CLECT.CLEC009289-PA CLECT.CLEC009302-PA CLECT.CLEC009303-PA CLECT.CLEC009580-PA CLECT.CLEC009913-PA CLECT.CLEC010056-PA CLECT.CLEC010086-PA CLECT.CLEC010729-PA CLECT.CLEC011040-PA CLECT.CLEC011041-PA CLECT.CLEC011070-PA CLECT.CLEC011146-PA CLECT.CLEC011754-PA CLECT.CLEC011755-PA CLECT.CLEC012074-PA CLECT.CLEC012138-PA CLECT.CLEC012166-PA CLECT.CLEC012167-PA CLECT.CLEC012506-PA CLECT.CLEC012522-PA CLECT.CLEC012672-PA CLECT.CLEC012774-PA CLECT.CLEC013101-PA CLECT.CLEC013176-PA CLECT.CLEC013178-PA CLECT.CLEC013179-PA CLECT.CLEC013184-PA CLECT.CLEC013186-PA CLECT.CLEC013297-PA CLECT.CLEC013300-PA CLECT.CLEC013318-PA CLECT.CLEC013319-PA CLECT.CLEC013320-PA CLECT.CLEC013637-PA CLECT.CLEC013916-PA CTELE.CapteP107413 CTELE.CapteP119542 CTELE.CapteP143021 CTELE.CapteP143088 CTELE.CapteP197228 CTELE.CapteP197720 CTELE.CapteP201173 CTELE.CapteP201220 CTELE.CapteP204419 CTELE.CapteP204432 CTELE.CapteP204507 CTELE.CapteP206259 CTELE.CapteP211741 CTELE.CapteP212929 CTELE.CapteP214659 CTELE.CapteP215558 CTELE.CapteP30783 CTELE.CapteP30795 CTELE.CapteP31328 CTELE.CapteP31378 CTELE.CapteP31531 CTELE.CapteP31549 CTELE.CapteP89874 CTELE.CapteP97458 CTELE.CapteP97468 DPOND.ENN73780 DPOND.ENN73902 DPOND.ENN74037 DPOND.ENN74457 DPOND.ENN74461 DPOND.ENN74467 DPOND.ENN74468 DPOND.ENN76805 DPOND.ENN77044 DPOND.ENN77139 DPOND.ENN77843 DPOND.ENN78854 DPOND.ENN79411 DPOND.ENN79412 DPOND.ENN79418 DPOND.ENN79671 DPOND.ENN79945 DPOND.ENN81897 DPOND.ENN82288 DPOND.ENN82633 DPOND.ENN82800 DPOND.ENN83002 DPOND.ENN83254 DPOND.ENN83267 DPOND.ENN83400 DPULE.EFX60033 DPULE.EFX61144 DPULE.EFX62134 DPULE.EFX63919 DPULE.EFX64905 DPULE.EFX65018 DPULE.EFX65138 DPULE.EFX67624 DPULE.EFX72197 DPULE.EFX72342 DPULE.EFX73148 DPULE.EFX73868 DPULE.EFX75290 DPULE.EFX77233 DPULE.EFX77520 DPULE.EFX78747 DPULE.EFX80207 DPULE.EFX81300 ISCAP.ISCW001295-PA ISCAP.ISCW007930-PA ISCAP.ISCW011688-PA ISCAP.ISCW014312-PA ISCAP.ISCW014842-PA ISCAP.ISCW015153-PA ISCAP.ISCW016139-PA MHAPL.MhA1_Contig1007.frz3.fgene1 MHAPL.MhA1_Contig1007.frz3.gene2 MHAPL.MhA1_Contig1007.frz3.gene7 MHAPL.MhA1_Contig1103.frz3.gene2 MHAPL.MhA1_Contig1104.frz3.gene3 MHAPL.MhA1_Contig1112.frz3.gene2 MHAPL.MhA1_Contig1219.frz3.gene5 MHAPL.MhA1_Contig1512.frz3.gene1 MHAPL.MhA1_Contig1647.frz3.gene9 MHAPL.MhA1_Contig1679.frz3.gene15 MHAPL.MhA1_Contig1679.frz3.gene16 MHAPL.MhA1_Contig1821.frz3.gene5 MHAPL.MhA1_Contig1822.frz3.gene2 MHAPL.MhA1_Contig2070.frz3.gene1 MHAPL.MhA1_Contig2070.frz3.gene2 MHAPL.MhA1_Contig2234.frz3.gene1 MHAPL.MhA1_Contig2235.frz3.gene1 MHAPL.MhA1_Contig2305.frz3.fgene1 MHAPL.MhA1_Contig2305.frz3.fgene2 MHAPL.MhA1_Contig2574.frz3.gene1 MHAPL.MhA1_Contig2600.frz3.fgene1 MHAPL.MhA1_Contig3331.frz3.gene2 MHAPL.MhA1_Contig3347.frz3.gene1 NVITR.NV15429-PA NVITR.NV16462-PA NVITR.NV17306-PA NVITR.NV17467-PA NVITR.NV17473-PA NVITR.NV17478-PA NVITR.NV17512-PA NVITR.NV17645-PA NVITR.NV17816-PA NVITR.NV17953-PA NVITR.NV18096-PA NVITR.NV18204-PA NVITR.NV18262-PA NVITR.NV18673-PA NVITR.NV18798-PA NVITR.NV18932-PA NVITR.NV18933-PA NVITR.NV18936-PA NVITR.NV18978-PA NVITR.NV18983-PA NVITR.NV18997-PA NVITR.NV19059-PA NVITR.NV19126-PA NVITR.NV19151-PA NVITR.NV19167-PA NVITR.NV19192-PA NVITR.NV19226-PA NVITR.NV19270-PA NVITR.NV20106-PA NVITR.NV20199-PA NVITR.NV20495-PA NVITR.NV21075-PA NVITR.NV21118-PA NVITR.NV21286-PA NVITR.NV21416-PA NVITR.NV21418-PA NVITR.NV22131-PA NVITR.NV22466-PA NVITR.NV22510-PA NVITR.NV22579-PA NVITR.NV22699-PA NVITR.NV22900-PA NVITR.NV22901-PA NVITR.NV23310-PA NVITR.NV23388-PA NVITR.NV23454-PA NVITR.NV23561-PA NVITR.NV23580-PA NVITR.NV23754-PA NVITR.NV23795-PA NVITR.NV23873-PA NVITR.NV23927-PA NVITR.NV23960-PA NVITR.NV24182-PA NVITR.NV24405-PA NVITR.NV24406-PA NVITR.NV24656-PA NVITR.NV25026-PA NVITR.NV25260-PA NVITR.NV25586-PA NVITR.NV25950-PA NVITR.NV25953-PA NVITR.NV26093-PA NVITR.NV26127-PA NVITR.NV26218-PA NVITR.NV30078-PA NVITR.NV30108-PA NVITR.NV30153-PA NVITR.NV30163-PA NVITR.NV30185-PA NVITR.NV30186-PA NVITR.NV30192-PA NVITR.NV30214-PA NVITR.NV30247-PA NVITR.NV30248-PA NVITR.NV30265-PA NVITR.NV30310-PA NVITR.NV30552-PA NVITR.NV30553-PA NVITR.NV30675-PA NVITR.NV30676-PA NVITR.NV30677-PA NVITR.NV30703-PA NVITR.NV30793-PA NVITR.NV30877-PA NVITR.NV30884-PA NVITR.NV30933-PA NVITR.NV30999-PA NVITR.NV31000-PA NVITR.NV31001-PA NVITR.NV31002-PA NVITR.NV31017-PA NVITR.NV31022-PA NVITR.NV31083-PA NVITR.NV31086-PA NVITR.NV31129-PA NVITR.NV31224-PA NVITR.NV31269-PA NVITR.NV31272-PA NVITR.NV31312-PA NVITR.NV31341-PA NVITR.NV31470-PA NVITR.NV31538-PA NVITR.NV31570-PA NVITR.NV31687-PA NVITR.NV31764-PA NVITR.NV31798-PA NVITR.NV31837-PA NVITR.NV31861-PA OBIMA.Ocbimv22012797m.p PCAUD.XP_014662066.1 PCAUD.XP_014663229.1 PCAUD.XP_014664456.1 PCAUD.XP_014664457.1 PCAUD.XP_014665117.1 PCAUD.XP_014665125.1 PCAUD.XP_014665402.1 PCAUD.XP_014666954.1 PCAUD.XP_014667005.1 PCAUD.XP_014667636.1 PCAUD.XP_014667950.1 PCAUD.XP_014667951.1 PCAUD.XP_014668804.1 PCAUD.XP_014668897.1 PCAUD.XP_014668938.1 PCAUD.XP_014669747.1 PCAUD.XP_014669750.1 PCAUD.XP_014670064.1 PCAUD.XP_014670197.1 PCAUD.XP_014670618.1 PCAUD.XP_014670693.1 PCAUD.XP_014671055.1 PCAUD.XP_014671509.1 PCAUD.XP_014672135.1 PCAUD.XP_014672252.1 PCAUD.XP_014672426.1 PCAUD.XP_014672427.1 PCAUD.XP_014672734.1 PCAUD.XP_014672735.1 PCAUD.XP_014672848.1 PCAUD.XP_014672987.1 PCAUD.XP_014673043.1 PCAUD.XP_014673253.1 PCAUD.XP_014673254.1 PCAUD.XP_014673265.1 PCAUD.XP_014673266.1 PCAUD.XP_014673355.1 PCAUD.XP_014673356.1 PCAUD.XP_014673542.1 PCAUD.XP_014673726.1 PCAUD.XP_014673822.1 PCAUD.XP_014673951.1 PCAUD.XP_014673952.1 PCAUD.XP_014673953.1 PCAUD.XP_014673955.1 PCAUD.XP_014673995.1 PCAUD.XP_014673996.1 PCAUD.XP_014674050.1 PCAUD.XP_014674056.1 PCAUD.XP_014674673.1 PCAUD.XP_014674676.1 PCAUD.XP_014674678.1 PCAUD.XP_014674684.1 PCAUD.XP_014674789.1 PCAUD.XP_014674971.1 PCAUD.XP_014675111.1 PCAUD.XP_014675134.1 PCAUD.XP_014675861.1 PCAUD.XP_014675862.1 PCAUD.XP_014675866.1 PCAUD.XP_014675877.1 PCAUD.XP_014675952.1 PCAUD.XP_014675954.1 PCAUD.XP_014675991.1 PCAUD.XP_014676130.1 PCAUD.XP_014676190.1 PCAUD.XP_014676244.1 PCAUD.XP_014676275.1 PCAUD.XP_014676276.1 PCAUD.XP_014676416.1 PCAUD.XP_014676449.1 PCAUD.XP_014676486.1 PCAUD.XP_014676487.1 PCAUD.XP_014676616.1 PCAUD.XP_014676742.1 PCAUD.XP_014676827.1 PCAUD.XP_014676963.1 PCAUD.XP_014676964.1 PCAUD.XP_014677288.1 PCAUD.XP_014677289.1 PCAUD.XP_014677582.1 PCAUD.XP_014677740.1 PCAUD.XP_014677768.1 PCAUD.XP_014677798.1 PCAUD.XP_014677873.1 PCAUD.XP_014677882.1 PCAUD.XP_014677998.1 PCAUD.XP_014677999.1 PCAUD.XP_014678154.1 PCAUD.XP_014678264.1 PCAUD.XP_014678343.1 PCAUD.XP_014678345.1 PCAUD.XP_014678581.1 PCAUD.XP_014678718.1 PCAUD.XP_014678757.1 PCAUD.XP_014678785.1 PCAUD.XP_014679031.1 PCAUD.XP_014679127.1 PCAUD.XP_014679567.1 PCAUD.XP_014679585.1 PCAUD.XP_014679586.1 PCAUD.XP_014679717.1 PCAUD.XP_014679818.1 PCAUD.XP_014680450.1 PCAUD.XP_014680507.1 PCAUD.XP_014680512.1 PCAUD.XP_014680516.1 PCAUD.XP_014681598.1 PCAUD.XP_014681609.1 PMURR.g14243.t1 PMURR.g15698.t1 PMURR.g17416.t1 PPACI.PPA01359 PPACI.PPA05426 PPACI.PPA20402 PPACI.PPA24877 PPACI.PPA25391 PPACI.PPA32644 PPACI.PPA32840 PXYLO.XP_011547943.1 PXYLO.XP_011548091.1 PXYLO.XP_011548205.1 PXYLO.XP_011548509.1 PXYLO.XP_011548524.1 PXYLO.XP_011549432.1 PXYLO.XP_011549709.1 PXYLO.XP_011549715.1 PXYLO.XP_011549795.1 PXYLO.XP_011550137.1 PXYLO.XP_011550206.1 PXYLO.XP_011550292.1 PXYLO.XP_011550493.1 PXYLO.XP_011550622.1 PXYLO.XP_011550690.1 PXYLO.XP_011550841.1 PXYLO.XP_011551000.1 PXYLO.XP_011551014.1 PXYLO.XP_011551353.1 PXYLO.XP_011551368.1 PXYLO.XP_011551384.1 PXYLO.XP_011551398.1 PXYLO.XP_011551400.1 PXYLO.XP_011551541.1 PXYLO.XP_011551603.1 PXYLO.XP_011551931.1 PXYLO.XP_011552064.1 PXYLO.XP_011552215.1 PXYLO.XP_011552526.1 PXYLO.XP_011552578.1 PXYLO.XP_011552933.1 PXYLO.XP_011553000.1 PXYLO.XP_011553033.1 PXYLO.XP_011553040.1 PXYLO.XP_011553056.1 PXYLO.XP_011553423.1 PXYLO.XP_011553449.1 PXYLO.XP_011553760.1 PXYLO.XP_011553974.1 PXYLO.XP_011554072.1 PXYLO.XP_011554190.1 PXYLO.XP_011554269.1 PXYLO.XP_011554390.1 PXYLO.XP_011554420.1 PXYLO.XP_011554432.1 PXYLO.XP_011554485.1 PXYLO.XP_011554488.1 PXYLO.XP_011554602.1 PXYLO.XP_011554709.1 PXYLO.XP_011554761.1 PXYLO.XP_011554885.1 PXYLO.XP_011554939.1 PXYLO.XP_011555064.1 PXYLO.XP_011555269.1 PXYLO.XP_011555513.1 PXYLO.XP_011555557.1 PXYLO.XP_011555573.1 PXYLO.XP_011555686.1 PXYLO.XP_011555716.1 PXYLO.XP_011555718.1 PXYLO.XP_011555774.1 PXYLO.XP_011555788.1 PXYLO.XP_011556049.1 PXYLO.XP_011556253.1 PXYLO.XP_011556393.1 PXYLO.XP_011556859.1 PXYLO.XP_011556872.1 PXYLO.XP_011556910.1 PXYLO.XP_011556918.1 PXYLO.XP_011556933.1 PXYLO.XP_011557024.1 PXYLO.XP_011557050.1 PXYLO.XP_011557054.1 PXYLO.XP_011557213.1 PXYLO.XP_011557724.1 PXYLO.XP_011557807.1 PXYLO.XP_011557815.1 PXYLO.XP_011558069.1 PXYLO.XP_011558070.1 PXYLO.XP_011558252.1 PXYLO.XP_011558454.1 PXYLO.XP_011558455.1 PXYLO.XP_011558613.1 PXYLO.XP_011558908.1 PXYLO.XP_011558916.1 PXYLO.XP_011558947.1 PXYLO.XP_011558986.1 PXYLO.XP_011559079.1 PXYLO.XP_011559087.1 PXYLO.XP_011559142.1 PXYLO.XP_011559290.1 PXYLO.XP_011559436.1 PXYLO.XP_011559437.1 PXYLO.XP_011559442.1 PXYLO.XP_011559454.1 PXYLO.XP_011559475.1 PXYLO.XP_011559513.1 PXYLO.XP_011559555.1 PXYLO.XP_011559752.1 PXYLO.XP_011559977.1 PXYLO.XP_011560006.1 PXYLO.XP_011560048.1 PXYLO.XP_011560080.1 PXYLO.XP_011560126.1 PXYLO.XP_011560127.1 PXYLO.XP_011560189.1 PXYLO.XP_011560221.1 PXYLO.XP_011560231.1 PXYLO.XP_011560235.1 PXYLO.XP_011560312.1 PXYLO.XP_011560369.1 PXYLO.XP_011560727.1 PXYLO.XP_011560788.1 PXYLO.XP_011560808.1 PXYLO.XP_011560825.1 PXYLO.XP_011560891.1 PXYLO.XP_011561062.1 PXYLO.XP_011561427.1 PXYLO.XP_011561557.1 PXYLO.XP_011562091.1 PXYLO.XP_011562137.1 PXYLO.XP_011562154.1 PXYLO.XP_011562206.1 PXYLO.XP_011562718.1 PXYLO.XP_011562733.1 PXYLO.XP_011563363.1 PXYLO.XP_011563406.1 PXYLO.XP_011563517.1 PXYLO.XP_011563527.1 PXYLO.XP_011563627.1 PXYLO.XP_011563795.1 PXYLO.XP_011563882.1 PXYLO.XP_011563904.1 PXYLO.XP_011563931.1 PXYLO.XP_011563990.1 PXYLO.XP_011564049.1 PXYLO.XP_011564312.1 PXYLO.XP_011564472.1 PXYLO.XP_011564484.1 PXYLO.XP_011564734.1 PXYLO.XP_011564833.1 PXYLO.XP_011564868.1 PXYLO.XP_011564943.1 PXYLO.XP_011565131.1 PXYLO.XP_011565146.1 PXYLO.XP_011565177.1 PXYLO.XP_011565334.1 PXYLO.XP_011565744.1 PXYLO.XP_011565788.1 PXYLO.XP_011565957.1 PXYLO.XP_011566114.1 PXYLO.XP_011566148.1 PXYLO.XP_011566222.1 PXYLO.XP_011566275.1 PXYLO.XP_011566334.1 PXYLO.XP_011566793.1 PXYLO.XP_011566893.1 PXYLO.XP_011566908.1 PXYLO.XP_011567031.1 PXYLO.XP_011567518.1 PXYLO.XP_011567687.1 PXYLO.XP_011568019.1 PXYLO.XP_011568335.1 PXYLO.XP_011568502.1 PXYLO.XP_011568536.1 PXYLO.XP_011568554.1 PXYLO.XP_011568558.1 PXYLO.XP_011568574.1 PXYLO.XP_011568672.1 PXYLO.XP_011568734.1 PXYLO.XP_011568964.1 PXYLO.XP_011569040.1 PXYLO.XP_011569045.1 PXYLO.XP_011569106.1 PXYLO.XP_011569183.1 PXYLO.XP_011569301.1 PXYLO.XP_011569305.1 SINVI.XP_011155498.1 SINVI.XP_011155514.1 SINVI.XP_011155693.1 SINVI.XP_011156436.1 SINVI.XP_011156443.1 SINVI.XP_011156457.1 SINVI.XP_011156458.1 SINVI.XP_011156660.1 SINVI.XP_011156698.1 SINVI.XP_011156699.1 SINVI.XP_011156995.1 SINVI.XP_011156998.1 SINVI.XP_011157446.1 SINVI.XP_011157564.1 SINVI.XP_011157569.1 SINVI.XP_011157571.1 SINVI.XP_011157572.1 SINVI.XP_011157832.1 SINVI.XP_011158079.1 SINVI.XP_011158389.1 SINVI.XP_011159453.1 SINVI.XP_011159767.1 SINVI.XP_011160336.1 SINVI.XP_011160395.1 SINVI.XP_011160743.1 SINVI.XP_011160747.1 SINVI.XP_011160887.1 SINVI.XP_011160888.1 SINVI.XP_011161102.1 SINVI.XP_011161336.1 SINVI.XP_011161340.1 SINVI.XP_011161657.1 SINVI.XP_011161658.1 SINVI.XP_011161659.1 SINVI.XP_011161661.1 SINVI.XP_011161918.1 SINVI.XP_011162211.1 SINVI.XP_011162225.1 SINVI.XP_011162282.1 SINVI.XP_011162285.1 SINVI.XP_011162366.1 SINVI.XP_011162380.1 SINVI.XP_011162410.1 SINVI.XP_011162832.1 SINVI.XP_011162833.1 SINVI.XP_011162884.1 SINVI.XP_011162887.1 SINVI.XP_011163032.1 SINVI.XP_011163111.1 SINVI.XP_011163112.1 SINVI.XP_011163133.1 SINVI.XP_011163256.1 SINVI.XP_011163257.1 SINVI.XP_011163359.1 SINVI.XP_011163678.1 SINVI.XP_011163679.1 SINVI.XP_011163680.1 SINVI.XP_011163687.1 SINVI.XP_011163879.1 SINVI.XP_011163880.1 SINVI.XP_011164065.1 SINVI.XP_011164120.1 SINVI.XP_011164121.1 SINVI.XP_011164149.1 SINVI.XP_011164167.1 SINVI.XP_011164488.1 SINVI.XP_011164597.1 SINVI.XP_011164918.1 SINVI.XP_011164922.1 SINVI.XP_011164928.1 SINVI.XP_011164929.1 SINVI.XP_011164947.1 SINVI.XP_011164948.1 SINVI.XP_011164967.1 SINVI.XP_011164996.1 SINVI.XP_011165196.1 SINVI.XP_011165208.1 SINVI.XP_011165288.1 SINVI.XP_011165289.1 SINVI.XP_011165762.1 SINVI.XP_011165765.1 SINVI.XP_011165768.1 SINVI.XP_011165769.1 SINVI.XP_011165899.1 SINVI.XP_011166332.1 SINVI.XP_011166516.1 SINVI.XP_011166551.1 SINVI.XP_011166558.1 SINVI.XP_011166573.1 SINVI.XP_011166581.1 SINVI.XP_011166582.1 SINVI.XP_011166650.1 SINVI.XP_011167077.1 SINVI.XP_011167082.1 SINVI.XP_011167083.1 SINVI.XP_011167098.1 SINVI.XP_011167100.1 SINVI.XP_011167219.1 SINVI.XP_011167220.1 SINVI.XP_011167531.1 SINVI.XP_011167533.1 SINVI.XP_011167570.1 SINVI.XP_011167572.1 SINVI.XP_011167573.1 SINVI.XP_011167574.1 SINVI.XP_011167575.1 SINVI.XP_011167584.1 SINVI.XP_011167585.1 SINVI.XP_011167678.1 SINVI.XP_011167679.1 SINVI.XP_011167680.1 SINVI.XP_011167681.1 SINVI.XP_011167685.1 SINVI.XP_011167806.1 SINVI.XP_011167808.1 SINVI.XP_011167903.1 SINVI.XP_011167915.1 SINVI.XP_011167971.1 SINVI.XP_011168294.1 SINVI.XP_011168295.1 SINVI.XP_011168502.1 SINVI.XP_011168831.1 SINVI.XP_011168833.1 SINVI.XP_011168837.1 SINVI.XP_011168838.1 SINVI.XP_011168855.1 SINVI.XP_011168883.1 SINVI.XP_011168884.1 SINVI.XP_011169334.1 SINVI.XP_011169353.1 SINVI.XP_011169363.1 SINVI.XP_011169365.1 SINVI.XP_011169366.1 SINVI.XP_011169367.1 SINVI.XP_011169439.1 SINVI.XP_011169487.1 SINVI.XP_011169488.1 SINVI.XP_011169489.1 SINVI.XP_011169490.1 SINVI.XP_011169507.1 SINVI.XP_011169520.1 SINVI.XP_011169521.1 SINVI.XP_011169524.1 SINVI.XP_011169525.1 SINVI.XP_011169528.1 SINVI.XP_011169721.1 SINVI.XP_011169784.1 SINVI.XP_011169834.1 SINVI.XP_011169841.1 SINVI.XP_011169859.1 SINVI.XP_011169860.1 SINVI.XP_011169925.1 SINVI.XP_011169927.1 SINVI.XP_011169928.1 SINVI.XP_011169944.1 SINVI.XP_011169945.1 SINVI.XP_011169948.1 SINVI.XP_011169949.1 SINVI.XP_011169966.1 SINVI.XP_011169968.1 SINVI.XP_011169978.1 SINVI.XP_011169979.1 SINVI.XP_011169987.1 SINVI.XP_011170007.1 SINVI.XP_011170008.1 SINVI.XP_011170182.1 SINVI.XP_011170191.1 SINVI.XP_011170245.1 SINVI.XP_011170246.1 SINVI.XP_011170257.1 SINVI.XP_011170258.1 SINVI.XP_011170267.1 SINVI.XP_011170296.1 SINVI.XP_011170365.1 SINVI.XP_011170366.1 SINVI.XP_011170390.1 SINVI.XP_011170391.1 SINVI.XP_011170393.1 SINVI.XP_011170397.1 SINVI.XP_011170410.1 SINVI.XP_011170425.1 SINVI.XP_011170447.1 SINVI.XP_011170448.1 SINVI.XP_011170449.1 SINVI.XP_011170471.1 SINVI.XP_011170486.1 SINVI.XP_011170487.1 SINVI.XP_011170546.1 SINVI.XP_011170560.1 SINVI.XP_011170571.1 SINVI.XP_011170574.1 SINVI.XP_011170608.1 SINVI.XP_011170609.1 SINVI.XP_011170633.1 SINVI.XP_011170639.1 SINVI.XP_011170650.1 SINVI.XP_011170651.1 SINVI.XP_011170664.1 SINVI.XP_011170667.1 SINVI.XP_011170861.1 SINVI.XP_011170871.1 SINVI.XP_011170874.1 SINVI.XP_011170879.1 SINVI.XP_011170888.1 SINVI.XP_011170889.1 SINVI.XP_011170892.1 SINVI.XP_011170902.1 SINVI.XP_011170904.1 SINVI.XP_011171112.1 SINVI.XP_011171119.1 SINVI.XP_011171120.1 SINVI.XP_011171121.1 SINVI.XP_011171123.1 SINVI.XP_011171135.1 SINVI.XP_011171241.1 SINVI.XP_011171242.1 SINVI.XP_011171249.1 SINVI.XP_011171250.1 SINVI.XP_011171251.1 SINVI.XP_011171497.1 SINVI.XP_011171498.1 SINVI.XP_011171507.1 SINVI.XP_011171522.1 SINVI.XP_011171523.1 SINVI.XP_011171524.1 SINVI.XP_011171539.1 SINVI.XP_011171545.1 SINVI.XP_011171556.1 SINVI.XP_011171558.1 SINVI.XP_011171560.1 SINVI.XP_011171610.1 SINVI.XP_011171629.1 SINVI.XP_011171632.1 SINVI.XP_011171639.1 SINVI.XP_011171647.1 SINVI.XP_011171685.1 SINVI.XP_011171686.1 SINVI.XP_011171690.1 SINVI.XP_011171713.1 SINVI.XP_011171716.1 SINVI.XP_011171765.1 SINVI.XP_011171769.1 SINVI.XP_011171775.1 SINVI.XP_011171790.1 SINVI.XP_011171791.1 SINVI.XP_011171865.1 SINVI.XP_011171870.1 SINVI.XP_011171890.1 SINVI.XP_011171896.1 SINVI.XP_011171919.1 SINVI.XP_011172198.1 SINVI.XP_011172229.1 SINVI.XP_011172230.1 SINVI.XP_011172245.1 SINVI.XP_011172264.1 SINVI.XP_011172267.1 SINVI.XP_011172480.1 SINVI.XP_011172510.1 SINVI.XP_011172535.1 SINVI.XP_011172540.1 SINVI.XP_011172558.1 SINVI.XP_011172559.1 SINVI.XP_011172576.1 SINVI.XP_011172581.1 SINVI.XP_011172589.1 SINVI.XP_011172622.1 SINVI.XP_011172627.1 SINVI.XP_011172674.1 SINVI.XP_011172676.1 SINVI.XP_011172680.1 SINVI.XP_011172683.1 SINVI.XP_011172691.1 SINVI.XP_011172702.1 SINVI.XP_011172704.1 SINVI.XP_011172712.1 SINVI.XP_011172716.1 SINVI.XP_011172756.1 SINVI.XP_011172757.1 SINVI.XP_011172765.1 SINVI.XP_011172941.1 SINVI.XP_011172950.1 SINVI.XP_011172992.1 SINVI.XP_011172995.1 SINVI.XP_011172996.1 SINVI.XP_011172997.1 SINVI.XP_011172999.1 SINVI.XP_011173000.1 SINVI.XP_011173002.1 SINVI.XP_011173050.1 SINVI.XP_011173112.1 SINVI.XP_011173132.1 SINVI.XP_011173136.1 SINVI.XP_011173139.1 SINVI.XP_011173147.1 SINVI.XP_011173148.1 SINVI.XP_011173271.1 SINVI.XP_011173277.1 SINVI.XP_011173291.1 SINVI.XP_011173429.1 SINVI.XP_011173831.1 SINVI.XP_011174107.1 SINVI.XP_011174117.1 SINVI.XP_011174138.1 SINVI.XP_011174167.1 SINVI.XP_011174208.1 SINVI.XP_011174210.1 SINVI.XP_011174215.1 SINVI.XP_011174227.1 SINVI.XP_011174257.1 SINVI.XP_011174267.1 SINVI.XP_011174278.1 SINVI.XP_011174279.1 SINVI.XP_011174289.1 SINVI.XP_011174309.1 SINVI.XP_011174322.1 SINVI.XP_011174323.1 SINVI.XP_011174337.1 SINVI.XP_011174338.1 SINVI.XP_011174339.1 SINVI.XP_011174354.1 SINVI.XP_011174363.1 SINVI.XP_011174365.1 SINVI.XP_011174367.1 SINVI.XP_011174375.1 SINVI.XP_011174376.1 SINVI.XP_011174409.1 SINVI.XP_011174411.1 SINVI.XP_011174413.1 SINVI.XP_011174424.1 SINVI.XP_011174452.1 SINVI.XP_011174455.1 SINVI.XP_011174462.1 SINVI.XP_011174472.1 SINVI.XP_011174483.1 SINVI.XP_011174484.1 SINVI.XP_011174497.1 SINVI.XP_011174537.1 SINVI.XP_011174544.1 SINVI.XP_011174545.1 SINVI.XP_011174581.1 SINVI.XP_011174588.1 SINVI.XP_011174601.1 SINVI.XP_011174607.1 SINVI.XP_011174610.1 SINVI.XP_011174631.1 SINVI.XP_011174642.1 SINVI.XP_011174658.1 SINVI.XP_011174659.1 SINVI.XP_011174664.1 SINVI.XP_011174665.1 SINVI.XP_011174666.1 SINVI.XP_011174667.1 SINVI.XP_011174670.1 SINVI.XP_011174671.1 SINVI.XP_011174674.1 SINVI.XP_011174677.1 SINVI.XP_011174678.1 SINVI.XP_011174712.1 SINVI.XP_011174715.1 SINVI.XP_011174718.1 SINVI.XP_011174719.1 SINVI.XP_011174724.1 SINVI.XP_011174743.1 SINVI.XP_011174752.1 SINVI.XP_011174758.1 SINVI.XP_011174762.1 SINVI.XP_011174764.1 SINVI.XP_011174772.1 SINVI.XP_011174790.1 SINVI.XP_011174796.1 SINVI.XP_011174810.1 SINVI.XP_011174815.1 SINVI.XP_011174821.1 SINVI.XP_011174822.1 SINVI.XP_011174824.1 SINVI.XP_011174826.1 SINVI.XP_011174844.1 SINVI.XP_011174846.1 SINVI.XP_011174848.1 SINVI.XP_011174851.1 SINVI.XP_011174863.1 SINVI.XP_011174885.1 SINVI.XP_011174912.1 SINVI.XP_011174915.1 SINVI.XP_011174919.1 SINVI.XP_011174921.1 SINVI.XP_011174941.1 SINVI.XP_011174949.1 SINVI.XP_011174981.1 SINVI.XP_011174989.1 SINVI.XP_011174997.1 SINVI.XP_011175000.1 SINVI.XP_011175002.1 SINVI.XP_011175015.1 SINVI.XP_011175079.1 SINVI.XP_011175792.1 SINVI.XP_011175794.1 SINVI.XP_011175913.1 SINVI.XP_011176187.1 SINVI.XP_011176258.1 SINVI.XP_011176259.1 SINVI.XP_011176353.1 SINVI.XP_011176357.1 SINVI.XP_011176358.1 SINVI.XP_011176359.1 SMARI.SMAR000162-PA SMARI.SMAR000169-PA SMARI.SMAR000183-PA SMARI.SMAR000184-PA SMARI.SMAR000451-PA SMARI.SMAR000557-PA SMARI.SMAR000610-PA SMARI.SMAR001008-PA SMARI.SMAR001029-PA SMARI.SMAR001030-PA SMARI.SMAR001522-PA SMARI.SMAR001642-PA SMARI.SMAR001643-PA SMARI.SMAR001796-PA SMARI.SMAR001865-PA SMARI.SMAR001955-PA SMARI.SMAR001956-PA SMARI.SMAR002194-PA SMARI.SMAR002268-PA SMARI.SMAR003603-PA SMARI.SMAR003626-PA SMARI.SMAR003699-PA SMARI.SMAR003730-PA SMARI.SMAR004245-PA SMARI.SMAR004698-PA SMARI.SMAR005732-PA SMARI.SMAR005753-PA SMARI.SMAR005782-PA SMARI.SMAR006315-PA SMARI.SMAR006688-PA SMARI.SMAR006731-PA SMARI.SMAR006732-PA SMARI.SMAR007171-PA SMARI.SMAR009195-PA SMARI.SMAR009343-PA SMARI.SMAR009344-PA SMARI.SMAR009767-PA SMARI.SMAR010762-PA SMARI.SMAR013158-PA SMARI.SMAR015237-PA SMARI.SMAR015338-PA SMARI.SMAR015429-PA TCAST.TC000146-PA TCAST.TC001387-PA TCAST.TC001684-PA TCAST.TC001800-PA TCAST.TC001838-PA TCAST.TC002041-PA TCAST.TC002178-PA TCAST.TC002275-PA TCAST.TC002325-PA TCAST.TC002454-PA TCAST.TC004189-PA TCAST.TC004269-PA TCAST.TC006136-PA TCAST.TC006932-PA TCAST.TC008496-PA TCAST.TC008524-PA TCAST.TC009407-PA TCAST.TC010221-PA TCAST.TC010310-PA TCAST.TC010684-PA TCAST.TC010685-PA TCAST.TC010686-PA TCAST.TC010710-PA TCAST.TC010711-PA TCAST.TC010712-PA TCAST.TC010713-PA TCAST.TC010714-PA TCAST.TC010973-PA TCAST.TC011487-PA TCAST.TC011586-PA TCAST.TC016128-PA TCAST.TC016140-PA TCAST.TC016155-PA TMURI.TMUE_s0001010300 TMURI.TMUE_s0002011400 TMURI.TMUE_s0004002900 TMURI.TMUE_s0004015900 TMURI.TMUE_s0006002000 TMURI.TMUE_s0006003900 TMURI.TMUE_s0006004500 TMURI.TMUE_s0007010400 TMURI.TMUE_s0012012900 TMURI.TMUE_s0015002800 TMURI.TMUE_s0016000700 TMURI.TMUE_s0016005700 TMURI.TMUE_s0024005850 TMURI.TMUE_s0028002900 TMURI.TMUE_s0028005000 TMURI.TMUE_s0034000200 TMURI.TMUE_s0034000400 TMURI.TMUE_s0034002000 TMURI.TMUE_s0034002100 TMURI.TMUE_s0035005300 TMURI.TMUE_s0035007200 TMURI.TMUE_s0041007300 TMURI.TMUE_s0055003500 TMURI.TMUE_s0057002000 TMURI.TMUE_s0059003400 TMURI.TMUE_s0060004800 TMURI.TMUE_s0060004900 TMURI.TMUE_s0060006600 TMURI.TMUE_s0060006900 TMURI.TMUE_s0061003900 TMURI.TMUE_s0062005500 TMURI.TMUE_s0065004000 TMURI.TMUE_s0082000800 TMURI.TMUE_s0087003800 TMURI.TMUE_s0091003200 TMURI.TMUE_s0095000100 TMURI.TMUE_s0095002800 TMURI.TMUE_s0095002900 TMURI.TMUE_s0099000800 TMURI.TMUE_s0099002600 TMURI.TMUE_s0103002200 TMURI.TMUE_s0108001300 TMURI.TMUE_s0114001700 TMURI.TMUE_s0118003100 TMURI.TMUE_s0127002100 TMURI.TMUE_s0132000800 TMURI.TMUE_s0137002300 TMURI.TMUE_s0137002350 TMURI.TMUE_s0143002000 TMURI.TMUE_s0150001400 TMURI.TMUE_s0158001100 TMURI.TMUE_s0168000200 TMURI.TMUE_s0179001200 TMURI.TMUE_s0179001300 TMURI.TMUE_s0179001900 TMURI.TMUE_s0192001400 TMURI.TMUE_s0192001500 TMURI.TMUE_s0196000100 TMURI.TMUE_s0203000300 TMURI.TMUE_s0221000900 TMURI.TMUE_s0233000400 TMURI.TMUE_s0238000500 TMURI.TMUE_s0238000800 TMURI.TMUE_s0240000100 TMURI.TMUE_s0244001200 TMURI.TMUE_s0247000900 TMURI.TMUE_s0248000500 TMURI.TMUE_s0258000400 TMURI.TMUE_s0258001700 TMURI.TMUE_s0261000700 TMURI.TMUE_s0263000600 TMURI.TMUE_s0265000100 TMURI.TMUE_s0266001100 TMURI.TMUE_s0269000600 TMURI.TMUE_s0293000400 TMURI.TMUE_s0303000100 TMURI.TMUE_s0314000500 TMURI.TMUE_s0321000400 TMURI.TMUE_s0321000500 TMURI.TMUE_s0327000300 TMURI.TMUE_s0330000100 TMURI.TMUE_s0396000100 TMURI.TMUE_s0419000200 TMURI.TMUE_s0428000100 TMURI.TMUE_s0458000100 TMURI.TMUE_s0504000100 TMURI.TMUE_s0508000200 TMURI.TMUE_s0509000100 TMURI.TMUE_s0556000200 TMURI.TMUE_s0641000100 TMURI.TMUE_s0672000100 TMURI.TMUE_s0753000200 TMURI.TMUE_s0803000100 TMURI.TMUE_s0910000100 TMURI.TMUE_s0920000100 TMURI.TMUE_s1014000100 TMURI.TMUE_s1043000100 TMURI.TMUE_s1097000100 TMURI.TMUE_s1151000100 TMURI.TMUE_s1192000100 TMURI.TMUE_s1310000100 TSPIR.EFV46326 TSPIR.EFV46490 TSPIR.EFV46725 TSPIR.EFV46801 TSPIR.EFV46923 TSPIR.EFV47002 TSPIR.EFV47046 TSPIR.EFV47074 TSPIR.EFV47144 TSPIR.EFV47183 TSPIR.EFV47248 TSPIR.EFV47292 TSPIR.EFV47375 TSPIR.EFV47498 TSPIR.EFV47567 TSPIR.EFV47679 TSPIR.EFV47713 TSPIR.EFV47746 TSPIR.EFV47758 TSPIR.EFV47808 TSPIR.EFV48079 TSPIR.EFV48136 TSPIR.EFV48182 TSPIR.EFV48183 TSPIR.EFV48216 TSPIR.EFV48333 TSPIR.EFV48351 TSPIR.EFV48370 TSPIR.EFV48405 TSPIR.EFV48544 TSPIR.EFV48561 TSPIR.EFV48605 TSPIR.EFV48766 TSPIR.EFV48883 TSPIR.EFV49170 TSPIR.EFV49250 TSPIR.EFV49263 TSPIR.EFV49269 TSPIR.EFV49404 TSPIR.EFV49410 TSPIR.EFV49497 TSPIR.EFV49521 TSPIR.EFV49531 TSPIR.EFV49539 TSPIR.EFV49554 TSPIR.EFV49584 TSPIR.EFV49651 TSPIR.EFV49685 TSPIR.EFV49757 TSPIR.EFV49853 TSPIR.EFV49932 TSPIR.EFV50031 TSPIR.EFV50107 TSPIR.EFV50150 TSPIR.EFV50170 TSPIR.EFV50180 TSPIR.EFV50182 TSPIR.EFV50211 TSPIR.EFV50229 TSPIR.EFV50380 TSPIR.EFV50390 TSPIR.EFV50395 TSPIR.EFV50396 TSPIR.EFV50411 TSPIR.EFV50413 TSPIR.EFV50414 TSPIR.EFV50466 TSPIR.EFV50502 TSPIR.EFV50513 TSPIR.EFV50539 TSPIR.EFV50549 TSPIR.EFV50592 TSPIR.EFV50602 TSPIR.EFV50712 TSPIR.EFV50733 TSPIR.EFV50742 TSPIR.EFV50765 TSPIR.EFV50818 TSPIR.EFV50819 TSPIR.EFV50863 TSPIR.EFV50864 TSPIR.EFV50865 TSPIR.EFV50866 TSPIR.EFV50898 TSPIR.EFV50901 TSPIR.EFV50923 TSPIR.EFV50924 TSPIR.EFV50927 TSPIR.EFV50931 TSPIR.EFV50932 TSPIR.EFV50977 TSPIR.EFV51077 TSPIR.EFV51105 TSPIR.EFV51106 TSPIR.EFV51127 TSPIR.EFV51139 TSPIR.EFV51182 TSPIR.EFV51209 TSPIR.EFV51234 TSPIR.EFV51235 TSPIR.EFV51252 TSPIR.EFV51258 TSPIR.EFV51263 TSPIR.EFV51264 TSPIR.EFV51265 TSPIR.EFV51289 TSPIR.EFV51294 TSPIR.EFV51295 TSPIR.EFV51296 TSPIR.EFV51334 TSPIR.EFV51335 TSPIR.EFV51343 TSPIR.EFV51416 TSPIR.EFV51806 TSPIR.EFV53057 TSPIR.EFV53252 TSPIR.EFV55319 TSPIR.EFV55320 TSPIR.EFV56030 TSPIR.EFV56031 TSPIR.EFV56260 TSPIR.EFV56362 TSPIR.EFV56711 TSPIR.EFV56720 TSPIR.EFV56929 TSPIR.EFV57729 TSPIR.EFV57758 TSPIR.EFV57832 TSPIR.EFV57833 TSPIR.EFV58124 TSPIR.EFV58277 TSPIR.EFV58471 TSPIR.EFV58988 TSPIR.EFV59340 TSPIR.EFV61612 TSPIR.EFV61629 TSPIR.EFV61641 TSPIR.EFV61646 TSPIR.EFV61677 TSPIR.EFV61730 TSPIR.EFV61778 TSPIR.EFV61788 TSPIR.EFV61807 TSPIR.EFV61808 TSPIR.EFV61910 TSPIR.EFV61912 TSPIR.EFV61920 TSPIR.EFV62019 TSPIR.EFV62020 TSPIR.EFV62029 TSPIR.EFV62034 TSPIR.EFV62307 TSPIR.EFV62312 TSPIR.EFV62433 TSPIR.EFV62436 TSPIR.EFV62524
OG0000002: AMELL.GB42108-PA AMELL.GB46968-PA AMELL.GB51779-PA APISU.ACYPI000125-PA APISU.ACYPI000179-PA APISU.ACYPI000661-PA APISU.ACYPI000738-PA APISU.ACYPI000959-PA APISU.ACYPI001432-PA APISU.ACYPI001556-PA APISU.ACYPI002052-PA APISU.ACYPI002374-PA APISU.ACYPI002415-PA APISU.ACYPI002501-PA APISU.ACYPI003004-PA APISU.ACYPI003342-PA APISU.ACYPI004189-PA APISU.ACYPI004582-PA APISU.ACYPI004678-PA APISU.ACYPI004927-PA APISU.ACYPI005752-PA APISU.ACYPI005780-PA APISU.ACYPI006144-PA APISU.ACYPI006492-PA APISU.ACYPI007081-PA APISU.ACYPI007091-PA APISU.ACYPI007959-PA APISU.ACYPI008714-PA APISU.ACYPI009114-PA APISU.ACYPI009393-PA APISU.ACYPI009425-PA APISU.ACYPI009432-PA APISU.ACYPI009629-PA APISU.ACYPI010238-PA APISU.ACYPI060072-PA APISU.ACYPI060083-PA APISU.ACYPI060086-PA APISU.ACYPI060088-PA APISU.ACYPI060174-PA APISU.ACYPI060175-PA APISU.ACYPI060186-PA APISU.ACYPI060230-PA APISU.ACYPI060269-PA APISU.ACYPI060297-PA APISU.ACYPI060309-PA APISU.ACYPI060325-PA APISU.ACYPI060425-PA APISU.ACYPI060430-PA APISU.ACYPI060493-PA APISU.ACYPI060838-PA APISU.ACYPI060850-PA APISU.ACYPI060890-PA APISU.ACYPI060951-PA APISU.ACYPI061010-PA APISU.ACYPI061051-PA APISU.ACYPI061066-PA APISU.ACYPI061166-PA APISU.ACYPI061188-PA APISU.ACYPI061196-PA APISU.ACYPI061307-PA APISU.ACYPI061311-PA APISU.ACYPI061723-PA APISU.ACYPI061805-PA APISU.ACYPI061866-PA APISU.ACYPI061904-PA APISU.ACYPI061913-PA APISU.ACYPI061934-PA APISU.ACYPI061968-PA APISU.ACYPI062075-PA APISU.ACYPI062104-PA APISU.ACYPI062169-PA APISU.ACYPI062181-PA APISU.ACYPI062253-PA APISU.ACYPI062263-PA APISU.ACYPI062605-PA APISU.ACYPI062897-PA APISU.ACYPI062975-PA APISU.ACYPI063046-PA APISU.ACYPI063086-PA APISU.ACYPI063098-PA APISU.ACYPI063149-PA APISU.ACYPI063163-PA APISU.ACYPI063427-PA APISU.ACYPI063488-PA APISU.ACYPI063507-PA APISU.ACYPI063537-PA APISU.ACYPI063649-PA APISU.ACYPI063650-PA APISU.ACYPI063684-PA APISU.ACYPI063703-PA APISU.ACYPI063753-PA APISU.ACYPI064387-PA APISU.ACYPI064419-PA APISU.ACYPI064443-PA APISU.ACYPI064551-PA APISU.ACYPI064579-PA APISU.ACYPI064618-PA APISU.ACYPI064650-PA APISU.ACYPI064678-PA APISU.ACYPI064688-PA APISU.ACYPI064692-PA APISU.ACYPI064799-PA APISU.ACYPI065211-PA APISU.ACYPI065313-PA APISU.ACYPI065342-PA APISU.ACYPI065372-PA APISU.ACYPI065376-PA APISU.ACYPI065440-PA APISU.ACYPI065471-PA APISU.ACYPI065494-PA APISU.ACYPI065582-PA APISU.ACYPI065586-PA APISU.ACYPI065733-PA APISU.ACYPI066225-PA APISU.ACYPI066244-PA APISU.ACYPI066266-PA APISU.ACYPI066431-PA APISU.ACYPI066531-PA APISU.ACYPI066560-PA APISU.ACYPI066588-PA APISU.ACYPI066653-PA APISU.ACYPI066658-PA APISU.ACYPI066970-PA APISU.ACYPI066979-PA APISU.ACYPI066987-PA APISU.ACYPI067014-PA APISU.ACYPI067028-PA APISU.ACYPI067224-PA APISU.ACYPI067270-PA APISU.ACYPI067349-PA APISU.ACYPI067362-PA APISU.ACYPI067466-PA APISU.ACYPI067906-PA APISU.ACYPI067919-PA APISU.ACYPI067960-PA APISU.ACYPI068288-PA APISU.ACYPI068320-PA APISU.ACYPI068357-PA APISU.ACYPI068708-PA APISU.ACYPI068779-PA APISU.ACYPI068902-PA APISU.ACYPI068959-PA APISU.ACYPI069007-PA APISU.ACYPI069057-PA APISU.ACYPI069184-PA APISU.ACYPI069193-PA APISU.ACYPI069407-PA APISU.ACYPI069641-PA APISU.ACYPI069662-PA APISU.ACYPI069698-PA APISU.ACYPI069769-PA APISU.ACYPI069882-PA APISU.ACYPI070124-PA APISU.ACYPI070538-PA APISU.ACYPI070600-PA APISU.ACYPI070671-PA APISU.ACYPI070693-PA APISU.ACYPI070779-PA APISU.ACYPI070942-PA APISU.ACYPI070944-PA APISU.ACYPI070947-PA APISU.ACYPI071219-PA APISU.ACYPI071291-PA APISU.ACYPI071401-PA APISU.ACYPI071519-PA APISU.ACYPI071822-PA APISU.ACYPI071859-PA APISU.ACYPI071946-PA APISU.ACYPI072154-PA APISU.ACYPI072344-PA APISU.ACYPI072383-PA APISU.ACYPI072522-PA APISU.ACYPI073032-PA APISU.ACYPI073055-PA APISU.ACYPI073131-PA APISU.ACYPI073140-PA APISU.ACYPI073175-PA APISU.ACYPI073321-PA APISU.ACYPI073533-PA APISU.ACYPI073570-PA APISU.ACYPI080015-PA APISU.ACYPI080181-PA APISU.ACYPI080209-PA APISU.ACYPI080233-PA APISU.ACYPI080325-PA APISU.ACYPI080462-PA APISU.ACYPI080477-PA APISU.ACYPI080512-PA APISU.ACYPI080602-PA APISU.ACYPI080723-PA APISU.ACYPI080776-PA APISU.ACYPI080793-PA APISU.ACYPI080794-PA APISU.ACYPI080988-PA APISU.ACYPI081079-PA APISU.ACYPI081144-PA APISU.ACYPI081197-PA APISU.ACYPI081213-PA APISU.ACYPI081224-PA APISU.ACYPI081355-PA APISU.ACYPI081369-PA APISU.ACYPI081422-PA APISU.ACYPI081543-PA APISU.ACYPI081714-PA APISU.ACYPI081728-PA APISU.ACYPI081862-PA APISU.ACYPI081870-PA APISU.ACYPI082152-PA APISU.ACYPI082192-PA APISU.ACYPI082229-PA APISU.ACYPI082358-PA APISU.ACYPI082362-PA APISU.ACYPI082421-PA APISU.ACYPI082455-PA APISU.ACYPI082463-PA APISU.ACYPI082639-PA APISU.ACYPI082808-PA APISU.ACYPI082848-PA APISU.ACYPI082858-PA APISU.ACYPI083055-PA APISU.ACYPI083056-PA APISU.ACYPI083141-PA APISU.ACYPI083168-PA APISU.ACYPI083332-PA APISU.ACYPI083580-PA APISU.ACYPI083703-PA APISU.ACYPI083910-PA APISU.ACYPI083961-PA APISU.ACYPI083981-PA APISU.ACYPI084007-PA APISU.ACYPI084013-PA APISU.ACYPI084022-PA APISU.ACYPI084128-PA APISU.ACYPI084197-PA APISU.ACYPI084244-PA APISU.ACYPI084329-PA APISU.ACYPI084375-PA APISU.ACYPI084497-PA APISU.ACYPI084561-PA APISU.ACYPI084940-PA APISU.ACYPI085004-PA APISU.ACYPI085024-PA APISU.ACYPI085069-PA APISU.ACYPI085150-PA APISU.ACYPI085162-PA APISU.ACYPI085176-PA APISU.ACYPI085242-PA APISU.ACYPI085246-PA APISU.ACYPI085365-PA APISU.ACYPI085390-PA APISU.ACYPI085407-PA APISU.ACYPI085462-PA APISU.ACYPI085583-PA APISU.ACYPI085663-PA APISU.ACYPI085706-PA APISU.ACYPI085775-PA APISU.ACYPI085837-PA APISU.ACYPI085848-PA APISU.ACYPI085883-PA APISU.ACYPI086116-PA APISU.ACYPI086139-PA APISU.ACYPI086201-PA APISU.ACYPI086276-PA APISU.ACYPI086374-PA APISU.ACYPI086444-PA APISU.ACYPI086501-PA APISU.ACYPI086506-PA APISU.ACYPI086525-PA APISU.ACYPI086539-PA APISU.ACYPI086587-PA APISU.ACYPI086672-PA APISU.ACYPI086675-PA APISU.ACYPI086739-PA APISU.ACYPI086745-PA APISU.ACYPI086797-PA APISU.ACYPI087119-PA APISU.ACYPI087234-PA APISU.ACYPI087520-PA APISU.ACYPI087548-PA APISU.ACYPI087642-PA APISU.ACYPI087853-PA APISU.ACYPI087897-PA APISU.ACYPI087992-PA APISU.ACYPI088004-PA APISU.ACYPI088171-PA APISU.ACYPI088278-PA APISU.ACYPI088363-PA APISU.ACYPI088378-PA APISU.ACYPI088547-PA APISU.ACYPI088576-PA APISU.ACYPI088607-PA APISU.ACYPI088784-PA APISU.ACYPI088841-PA APISU.ACYPI088922-PA APISU.ACYPI088931-PA APISU.ACYPI088949-PA APISU.ACYPI089016-PA APISU.ACYPI089083-PA APISU.ACYPI089099-PA APISU.ACYPI089381-PA APISU.ACYPI089393-PA APISU.ACYPI089464-PA APISU.ACYPI089569-PA APISU.ACYPI20088-PA APISU.ACYPI20154-PA APISU.ACYPI20208-PA APISU.ACYPI20263-PA APISU.ACYPI20737-PA APISU.ACYPI20866-PA APISU.ACYPI20990-PA APISU.ACYPI21035-PA APISU.ACYPI21192-PA APISU.ACYPI21393-PA APISU.ACYPI21422-PA APISU.ACYPI21802-PA APISU.ACYPI21803-PA APISU.ACYPI21810-PA APISU.ACYPI22258-PA APISU.ACYPI22299-PA APISU.ACYPI22449-PA APISU.ACYPI22630-PA APISU.ACYPI22631-PA APISU.ACYPI22937-PA APISU.ACYPI23362-PA APISU.ACYPI23764-PA APISU.ACYPI24278-PA APISU.ACYPI24287-PA APISU.ACYPI24537-PA APISU.ACYPI24820-PA APISU.ACYPI25020-PA APISU.ACYPI25037-PA APISU.ACYPI25518-PA APISU.ACYPI25712-PA APISU.ACYPI25751-PA APISU.ACYPI25837-PA APISU.ACYPI25846-PA APISU.ACYPI26307-PA APISU.ACYPI26767-PA APISU.ACYPI26971-PA APISU.ACYPI27176-PA APISU.ACYPI27239-PA APISU.ACYPI27245-PA APISU.ACYPI27408-PA APISU.ACYPI27483-PA APISU.ACYPI27505-PA APISU.ACYPI27580-PA APISU.ACYPI27707-PA APISU.ACYPI27730-PA APISU.ACYPI28016-PA APISU.ACYPI28088-PA APISU.ACYPI28156-PA APISU.ACYPI28431-PA APISU.ACYPI28619-PA APISU.ACYPI28945-PA APISU.ACYPI29234-PA APISU.ACYPI29742-PA APISU.ACYPI30115-PA APISU.ACYPI30116-PA APISU.ACYPI30151-PA APISU.ACYPI30245-PA APISU.ACYPI30917-PA APISU.ACYPI31057-PA APISU.ACYPI31265-PA APISU.ACYPI31267-PA APISU.ACYPI31590-PA APISU.ACYPI31780-PA APISU.ACYPI31845-PA APISU.ACYPI31872-PA APISU.ACYPI31966-PA APISU.ACYPI32036-PA APISU.ACYPI32039-PA APISU.ACYPI32040-PA APISU.ACYPI32452-PA APISU.ACYPI32549-PA APISU.ACYPI32926-PA APISU.ACYPI32964-PA APISU.ACYPI33041-PA APISU.ACYPI33219-PA APISU.ACYPI33243-PA APISU.ACYPI33633-PA APISU.ACYPI33812-PA APISU.ACYPI33867-PA APISU.ACYPI33947-PA APISU.ACYPI34001-PA APISU.ACYPI35035-PA APISU.ACYPI35584-PA APISU.ACYPI35613-PA APISU.ACYPI35742-PA APISU.ACYPI35796-PA APISU.ACYPI36181-PA APISU.ACYPI36232-PA APISU.ACYPI36267-PA APISU.ACYPI36876-PA APISU.ACYPI37124-PA APISU.ACYPI37149-PA APISU.ACYPI37283-PA APISU.ACYPI37303-PA APISU.ACYPI37483-PA APISU.ACYPI37605-PA APISU.ACYPI37743-PA APISU.ACYPI38690-PA APISU.ACYPI38786-PA APISU.ACYPI38897-PA APISU.ACYPI39168-PA APISU.ACYPI39211-PA APISU.ACYPI39295-PA APISU.ACYPI39296-PA APISU.ACYPI39412-PA APISU.ACYPI39688-PA APISU.ACYPI39782-PA APISU.ACYPI39815-PA APISU.ACYPI40003-PA APISU.ACYPI40546-PA APISU.ACYPI41066-PA APISU.ACYPI41260-PA APISU.ACYPI41328-PA APISU.ACYPI41436-PA APISU.ACYPI41489-PA APISU.ACYPI41528-PA APISU.ACYPI42286-PA APISU.ACYPI42558-PA APISU.ACYPI42932-PA APISU.ACYPI43064-PA APISU.ACYPI43065-PA APISU.ACYPI43560-PA APISU.ACYPI43581-PA APISU.ACYPI43630-PA APISU.ACYPI43812-PA APISU.ACYPI44037-PA APISU.ACYPI44394-PA APISU.ACYPI44729-PA APISU.ACYPI45218-PA APISU.ACYPI45818-PA APISU.ACYPI45853-PA APISU.ACYPI45911-PA APISU.ACYPI45989-PA APISU.ACYPI46015-PA APISU.ACYPI46193-PA APISU.ACYPI46209-PA APISU.ACYPI46274-PA APISU.ACYPI46291-PA APISU.ACYPI46445-PA APISU.ACYPI46752-PA APISU.ACYPI46801-PA APISU.ACYPI46812-PA APISU.ACYPI46926-PA APISU.ACYPI46930-PA APISU.ACYPI47587-PA APISU.ACYPI47674-PA APISU.ACYPI47789-PA APISU.ACYPI48153-PA APISU.ACYPI48451-PA APISU.ACYPI48553-PA APISU.ACYPI48974-PA APISU.ACYPI49057-PA APISU.ACYPI49094-PA APISU.ACYPI49238-PA APISU.ACYPI49315-PA APISU.ACYPI49466-PA APISU.ACYPI49619-PA APISU.ACYPI49710-PA APISU.ACYPI49741-PA APISU.ACYPI49928-PA APISU.ACYPI49930-PA APISU.ACYPI50000-PA APISU.ACYPI50007-PA APISU.ACYPI50013-PA APISU.ACYPI50290-PA APISU.ACYPI50333-PA APISU.ACYPI50419-PA APISU.ACYPI50420-PA APISU.ACYPI50455-PA APISU.ACYPI50560-PA APISU.ACYPI50744-PA APISU.ACYPI51142-PA APISU.ACYPI51269-PA APISU.ACYPI51293-PA APISU.ACYPI51341-PA APISU.ACYPI51538-PA APISU.ACYPI51752-PA APISU.ACYPI52153-PA APISU.ACYPI52509-PA APISU.ACYPI52975-PA APISU.ACYPI53110-PA APISU.ACYPI53224-PA APISU.ACYPI53900-PA APISU.ACYPI54196-PA APISU.ACYPI54456-PA APISU.ACYPI54518-PA APISU.ACYPI54620-PA APISU.ACYPI54718-PA APISU.ACYPI54758-PA APISU.ACYPI54828-PA APISU.ACYPI55213-PA APISU.ACYPI55254-PA APISU.ACYPI55426-PA APISU.ACYPI55614-PA APISU.ACYPI55824-PA APISU.ACYPI56449-PA APISU.ACYPI56500-PA APISU.ACYPI56572-PA APISU.ACYPI56735-PA APISU.ACYPI56739-PA APISU.ACYPI56743-PA APISU.ACYPI56747-PA APISU.ACYPI56748-PA APISU.ACYPI56759-PA APISU.ACYPI56762-PA APISU.ACYPI56767-PA APISU.ACYPI56768-PA APISU.ACYPI56770-PA APISU.ACYPI56786-PA APISU.ACYPI56800-PA APISU.ACYPI56808-PA APISU.ACYPI56811-PA APISU.ACYPI56818-PA APISU.ACYPI56824-PA APISU.ACYPI56825-PA APISU.ACYPI56831-PA APISU.ACYPI56833-PA APISU.ACYPI56834-PA APISU.ACYPI56836-PA APISU.ACYPI56839-PA APISU.ACYPI56840-PA APISU.ACYPI56850-PA APISU.ACYPI56851-PA APISU.ACYPI56852-PA APISU.ACYPI56854-PA APISU.ACYPI56856-PA APISU.ACYPI56857-PA APISU.ACYPI56860-PA APISU.ACYPI56861-PA APISU.ACYPI56862-PA APISU.ACYPI56864-PA APISU.ACYPI56865-PA APISU.ACYPI56872-PA APISU.ACYPI56873-PA APISU.ACYPI56877-PA APISU.ACYPI56885-PA APISU.ACYPI56893-PA ASUUM2.GS_05668 ASUUM2.GS_19282 ASUUM2.GS_20305 BMALA.Bm9472 BMALA.Bm9473 BXYLO.BXY_0108800.1 BXYLO.BXY_0150600.1 BXYLO.BXY_0182600.1 BXYLO.BXY_0192000.1 BXYLO.BXY_0313400.1 BXYLO.BXY_0411100.1 BXYLO.BXY_0424000.1 BXYLO.BXY_0424200.1 BXYLO.BXY_0613400.1 BXYLO.BXY_0797400.1 BXYLO.BXY_0820700.1 BXYLO.BXY_0820800.1 BXYLO.BXY_0901200.1 BXYLO.BXY_1213700.1 BXYLO.BXY_1271600.1 BXYLO.BXY_1317000.1 BXYLO.BXY_1353100.1 BXYLO.BXY_1358100.1 BXYLO.BXY_1454200.1 BXYLO.BXY_1468100.1 CELEG.K04G7.1 CLECT.CLEC000070-PA CLECT.CLEC000955-PA CLECT.CLEC000956-PA CLECT.CLEC001660-PA CLECT.CLEC002034-PA CLECT.CLEC002945-PA CLECT.CLEC003070-PA CLECT.CLEC003159-PA CLECT.CLEC003978-PA CLECT.CLEC004614-PA CLECT.CLEC004709-PA CLECT.CLEC004813-PA CLECT.CLEC004930-PA CLECT.CLEC005143-PA CLECT.CLEC005350-PA CLECT.CLEC005516-PA CLECT.CLEC005612-PA CLECT.CLEC005969-PA CLECT.CLEC006200-PA CLECT.CLEC006214-PA CLECT.CLEC006460-PA CLECT.CLEC006812-PA CLECT.CLEC007088-PA CLECT.CLEC007459-PA CLECT.CLEC007983-PA CLECT.CLEC008015-PA CLECT.CLEC008373-PA CLECT.CLEC008377-PA CLECT.CLEC008379-PA CLECT.CLEC008380-PA CLECT.CLEC008386-PA CLECT.CLEC008748-PA CLECT.CLEC008771-PA CLECT.CLEC008773-PA CLECT.CLEC008819-PA CLECT.CLEC009245-PA CLECT.CLEC009266-PA CLECT.CLEC009286-PA CLECT.CLEC009649-PA CLECT.CLEC010850-PA CLECT.CLEC010907-PA CLECT.CLEC010929-PA CLECT.CLEC011626-PA CLECT.CLEC011950-PA CLECT.CLEC012257-PA CLECT.CLEC012259-PA CLECT.CLEC012629-PA CLECT.CLEC012679-PA CLECT.CLEC012791-PA CLECT.CLEC012974-PA CLECT.CLEC013216-PA CLECT.CLEC013267-PA CLECT.CLEC013347-PA CLECT.CLEC013351-PA CLECT.CLEC013352-PA CLECT.CLEC013461-PA CLECT.CLEC013462-PA CLECT.CLEC013756-PA CLECT.CLEC013869-PA CLECT.CLEC013870-PA CLECT.CLEC013900-PA CLECT.CLEC013913-PA CLECT.CLEC013919-PA CLECT.CLEC013920-PA CLECT.CLEC013934-PA CLECT.CLEC013953-PA CTELE.CapteP103895 CTELE.CapteP106546 CTELE.CapteP110919 CTELE.CapteP112738 CTELE.CapteP116220 CTELE.CapteP131316 CTELE.CapteP132973 CTELE.CapteP134315 CTELE.CapteP139928 CTELE.CapteP141783 CTELE.CapteP144989 CTELE.CapteP146307 CTELE.CapteP147159 CTELE.CapteP147173 CTELE.CapteP185055 CTELE.CapteP190067 CTELE.CapteP191379 CTELE.CapteP196671 CTELE.CapteP197947 CTELE.CapteP199517 CTELE.CapteP213520 CTELE.CapteP213750 CTELE.CapteP214600 CTELE.CapteP216803 CTELE.CapteP218132 CTELE.CapteP27554 CTELE.CapteP27675 CTELE.CapteP30604 CTELE.CapteP31404 CTELE.CapteP31836 CTELE.CapteP78038 CTELE.CapteP78279 CTELE.CapteP80474 CTELE.CapteP88286 CTELE.CapteP97145 DPOND.ENN74385 DPOND.ENN74453 DPOND.ENN77138 DPOND.ENN80638 DPOND.ENN80774 DPOND.ENN81302 DPOND.ENN83131 DPULE.EFX60155 DPULE.EFX60238 DPULE.EFX61151 DPULE.EFX61174 DPULE.EFX64198 DPULE.EFX65086 DPULE.EFX65129 DPULE.EFX66601 DPULE.EFX67671 DPULE.EFX73350 DPULE.EFX73818 DPULE.EFX74871 HDUJA.bHd10109.1 HDUJA.bHd10846.1 HDUJA.bHd10847.1 HDUJA.bHd13508.1 HDUJA.bHd13565.1 HDUJA.bHd14184.1 HDUJA.bHd14474.1 HDUJA.bHd15113.1 HDUJA.bHd15114.1 HDUJA.bHd03096.1 HDUJA.bHd03459.1 HDUJA.bHd03460.1 HDUJA.bHd03791.1 HDUJA.bHd03793.1 HDUJA.bHd03797.1 HDUJA.bHd03798.1 HDUJA.bHd03800.1 HDUJA.bHd04951.1 HDUJA.bHd05406.1 HDUJA.bHd06366.1 HDUJA.bHd06402.1 HDUJA.bHd08127.1 HDUJA.bHd08658.1 HDUJA.bHd09169.1 HDUJA.bHd09170.1 HDUJA.bHd09510.1 HDUJA.bHd09652.1 HDUJA.bHd09661.1 ISCAP.ISCW001690-PA ISCAP.ISCW003193-PA ISCAP.ISCW003194-PA ISCAP.ISCW003363-PA ISCAP.ISCW003799-PA ISCAP.ISCW004467-PA ISCAP.ISCW004760-PA ISCAP.ISCW006585-PA ISCAP.ISCW006652-PA ISCAP.ISCW007059-PA ISCAP.ISCW007292-PA ISCAP.ISCW007443-PA ISCAP.ISCW007653-PA ISCAP.ISCW009546-PA ISCAP.ISCW009974-PA ISCAP.ISCW010774-PA ISCAP.ISCW010839-PA ISCAP.ISCW010900-PA ISCAP.ISCW011338-PA ISCAP.ISCW011925-PA ISCAP.ISCW012035-PA ISCAP.ISCW013077-PA ISCAP.ISCW013613-PA ISCAP.ISCW013924-PA ISCAP.ISCW014732-PA ISCAP.ISCW015331-PA ISCAP.ISCW015878-PA ISCAP.ISCW016694-PA ISCAP.ISCW017394-PA ISCAP.ISCW017918-PA ISCAP.ISCW017991-PA ISCAP.ISCW018987-PA ISCAP.ISCW019859-PA ISCAP.ISCW022089-PA ISCAP.ISCW022434-PA ISCAP.ISCW022529-PA ISCAP.ISCW023168-PA ISCAP.ISCW023748-PA MHAPL.MhA1_Contig1102.frz3.fgene1 MHAPL.MhA1_Contig1121.frz3.fgene1 MHAPL.MhA1_Contig1121.frz3.fgene2 MHAPL.MhA1_Contig1183.frz3.gene4 MHAPL.MhA1_Contig1228.frz3.gene9 MHAPL.MhA1_Contig1294.frz3.gene5 MHAPL.MhA1_Contig1311.frz3.gene19 MHAPL.MhA1_Contig1353.frz3.fgene1 MHAPL.MhA1_Contig1374.frz3.fgene1 MHAPL.MhA1_Contig1532.frz3.fgene1 MHAPL.MhA1_Contig1842.frz3.fgene1 MHAPL.MhA1_Contig1995.frz3.fgene1 MHAPL.MhA1_Contig2039.frz3.fgene1 MHAPL.MhA1_Contig2069.frz3.gene3 MHAPL.MhA1_Contig2285.frz3.gene7 MHAPL.MhA1_Contig2340.frz3.fgene1 MHAPL.MhA1_Contig2365.frz3.fgene1 MHAPL.MhA1_Contig2365.frz3.gene8 MHAPL.MhA1_Contig2419.frz3.fgene1 MHAPL.MhA1_Contig2434.frz3.fgene2 MHAPL.MhA1_Contig2443.frz3.fgene1 MHAPL.MhA1_Contig2443.frz3.fgene2 MHAPL.MhA1_Contig2443.frz3.gene2 MHAPL.MhA1_Contig2529.frz3.fgene1 MHAPL.MhA1_Contig262.frz3.gene8 MHAPL.MhA1_Contig2831.frz3.gene1 MHAPL.MhA1_Contig2853.frz3.gene3 MHAPL.MhA1_Contig2885.frz3.fgene1 MHAPL.MhA1_Contig309.frz3.fgene2 MHAPL.MhA1_Contig320.frz3.fgene1 MHAPL.MhA1_Contig3260.frz3.fgene1 MHAPL.MhA1_Contig374.frz3.fgene1 MHAPL.MhA1_Contig375.frz3.gene1 MHAPL.MhA1_Contig38.frz3.gene1 MHAPL.MhA1_Contig418.frz3.gene25 MHAPL.MhA1_Contig573.frz3.gene2 MHAPL.MhA1_Contig574.frz3.fgene1 MHAPL.MhA1_Contig597.frz3.gene1 MHAPL.MhA1_Contig642.frz3.gene2 MHAPL.MhA1_Contig790.frz3.fgene1 MHAPL.MhA1_Contig838.frz3.gene2 MHAPL.MhA1_Contig93.frz3.gene4 MHAPL.MhA1_Contig967.frz3.gene2 MHAPL.MhA1_Contig967.frz3.gene3 NVITR.NV11265-PA NVITR.NV11758-PA NVITR.NV12123-PA NVITR.NV12855-PA NVITR.NV14360-PA NVITR.NV14532-PA NVITR.NV16785-PA NVITR.NV16948-PA NVITR.NV16949-PA NVITR.NV17303-PA NVITR.NV17333-PA NVITR.NV17357-PA NVITR.NV17423-PA NVITR.NV17450-PA NVITR.NV17476-PA NVITR.NV17477-PA NVITR.NV17587-PA NVITR.NV17639-PA NVITR.NV17643-PA NVITR.NV17691-PA NVITR.NV17693-PA NVITR.NV17695-PA NVITR.NV17812-PA NVITR.NV17880-PA NVITR.NV17899-PA NVITR.NV17923-PA NVITR.NV18082-PA NVITR.NV18087-PA NVITR.NV18095-PA NVITR.NV18165-PA NVITR.NV18203-PA NVITR.NV18214-PA NVITR.NV18218-PA NVITR.NV18248-PA NVITR.NV18335-PA NVITR.NV18377-PA NVITR.NV18386-PA NVITR.NV18388-PA NVITR.NV18389-PA NVITR.NV18422-PA NVITR.NV18440-PA NVITR.NV18450-PA NVITR.NV18451-PA NVITR.NV18454-PA NVITR.NV18455-PA NVITR.NV18458-PA NVITR.NV18487-PA NVITR.NV18492-PA NVITR.NV18506-PA NVITR.NV18512-PA NVITR.NV18513-PA NVITR.NV18545-PA NVITR.NV18577-PA NVITR.NV18578-PA NVITR.NV18581-PA NVITR.NV18608-PA NVITR.NV18614-PA NVITR.NV18617-PA NVITR.NV18635-PA NVITR.NV18642-PA NVITR.NV18643-PA NVITR.NV18650-PA NVITR.NV18679-PA NVITR.NV18685-PA NVITR.NV18688-PA NVITR.NV18694-PA NVITR.NV18695-PA NVITR.NV18696-PA NVITR.NV18697-PA NVITR.NV18698-PA NVITR.NV18701-PA NVITR.NV18708-PA NVITR.NV18720-PA NVITR.NV18729-PA NVITR.NV18739-PA NVITR.NV18740-PA NVITR.NV18745-PA NVITR.NV18758-PA NVITR.NV18768-PA NVITR.NV18777-PA NVITR.NV18821-PA NVITR.NV18823-PA NVITR.NV18826-PA NVITR.NV18848-PA NVITR.NV18860-PA NVITR.NV18871-PA NVITR.NV18878-PA NVITR.NV18879-PA NVITR.NV18894-PA NVITR.NV18901-PA NVITR.NV18917-PA NVITR.NV18920-PA NVITR.NV18939-PA NVITR.NV18943-PA NVITR.NV18951-PA NVITR.NV18958-PA NVITR.NV18960-PA NVITR.NV18968-PA NVITR.NV18971-PA NVITR.NV18972-PA NVITR.NV18973-PA NVITR.NV18985-PA NVITR.NV18988-PA NVITR.NV19027-PA NVITR.NV19028-PA NVITR.NV19031-PA NVITR.NV19033-PA NVITR.NV19043-PA NVITR.NV19048-PA NVITR.NV19054-PA NVITR.NV19066-PA NVITR.NV19067-PA NVITR.NV19068-PA NVITR.NV19072-PA NVITR.NV19076-PA NVITR.NV19077-PA NVITR.NV19098-PA NVITR.NV19113-PA NVITR.NV19119-PA NVITR.NV19140-PA NVITR.NV19142-PA NVITR.NV19143-PA NVITR.NV19146-PA NVITR.NV19154-PA NVITR.NV19165-PA NVITR.NV19200-PA NVITR.NV19208-PA NVITR.NV19209-PA NVITR.NV19228-PA NVITR.NV19229-PA NVITR.NV19230-PA NVITR.NV19251-PA NVITR.NV19273-PA NVITR.NV19278-PA NVITR.NV19280-PA NVITR.NV20017-PA NVITR.NV20042-PA NVITR.NV20103-PA NVITR.NV20115-PA NVITR.NV20195-PA NVITR.NV20350-PA NVITR.NV20351-PA NVITR.NV20368-PA NVITR.NV20422-PA NVITR.NV20427-PA NVITR.NV20541-PA NVITR.NV20582-PA NVITR.NV20604-PA NVITR.NV20700-PA NVITR.NV20702-PA NVITR.NV20716-PA NVITR.NV20891-PA NVITR.NV20900-PA NVITR.NV20914-PA NVITR.NV20942-PA NVITR.NV20992-PA NVITR.NV20993-PA NVITR.NV21029-PA NVITR.NV21052-PA NVITR.NV21053-PA NVITR.NV21126-PA NVITR.NV21191-PA NVITR.NV21197-PA NVITR.NV21293-PA NVITR.NV21421-PA NVITR.NV21433-PA NVITR.NV21519-PA NVITR.NV21742-PA NVITR.NV21897-PA NVITR.NV21940-PA NVITR.NV22029-PA NVITR.NV22079-PA NVITR.NV22123-PA NVITR.NV22124-PA NVITR.NV22136-PA NVITR.NV22140-PA NVITR.NV22179-PA NVITR.NV22180-PA NVITR.NV22418-PA NVITR.NV22547-PA NVITR.NV22618-PA NVITR.NV22716-PA NVITR.NV22907-PA NVITR.NV22909-PA NVITR.NV22961-PA NVITR.NV22984-PA NVITR.NV23025-PA NVITR.NV23155-PA NVITR.NV23156-PA NVITR.NV23162-PA NVITR.NV23250-PA NVITR.NV23305-PA NVITR.NV23355-PA NVITR.NV23419-PA NVITR.NV23431-PA NVITR.NV23450-PA NVITR.NV23453-PA NVITR.NV23472-PA NVITR.NV23486-PA NVITR.NV23494-PA NVITR.NV23573-PA NVITR.NV23577-PA NVITR.NV23627-PA NVITR.NV23633-PA NVITR.NV23640-PA NVITR.NV23811-PA NVITR.NV24036-PA NVITR.NV24061-PA NVITR.NV24148-PA NVITR.NV24159-PA NVITR.NV24171-PA NVITR.NV24187-PA NVITR.NV24212-PA NVITR.NV24213-PA NVITR.NV24216-PA NVITR.NV24261-PA NVITR.NV24301-PA NVITR.NV24333-PA NVITR.NV24395-PA NVITR.NV24523-PA NVITR.NV24529-PA NVITR.NV24577-PA NVITR.NV24668-PA NVITR.NV24732-PA NVITR.NV24744-PA NVITR.NV24761-PA NVITR.NV24786-PA NVITR.NV24846-PA NVITR.NV24857-PA NVITR.NV24914-PA NVITR.NV25017-PA NVITR.NV25037-PA NVITR.NV25094-PA NVITR.NV25108-PA NVITR.NV25220-PA NVITR.NV25258-PA NVITR.NV25279-PA NVITR.NV25298-PA NVITR.NV25321-PA NVITR.NV25368-PA NVITR.NV25546-PA NVITR.NV25547-PA NVITR.NV25580-PA NVITR.NV25906-PA NVITR.NV25928-PA NVITR.NV26047-PA NVITR.NV26199-PA NVITR.NV30019-PA NVITR.NV30035-PA NVITR.NV30079-PA NVITR.NV30084-PA NVITR.NV30107-PA NVITR.NV30143-PA NVITR.NV30174-PA NVITR.NV30263-PA NVITR.NV30338-PA NVITR.NV30446-PA NVITR.NV30482-PA NVITR.NV30520-PA NVITR.NV30613-PA NVITR.NV30614-PA NVITR.NV30692-PA NVITR.NV30735-PA NVITR.NV30752-PA NVITR.NV30758-PA NVITR.NV30801-PA NVITR.NV30805-PA NVITR.NV30992-PA NVITR.NV31016-PA NVITR.NV31037-PA NVITR.NV31061-PA NVITR.NV31064-PA NVITR.NV31066-PA NVITR.NV31143-PA NVITR.NV31144-PA NVITR.NV31213-PA NVITR.NV31287-PA NVITR.NV31288-PA NVITR.NV31289-PA NVITR.NV31352-PA NVITR.NV31362-PA NVITR.NV31385-PA NVITR.NV31421-PA NVITR.NV31445-PA NVITR.NV31549-PA NVITR.NV31662-PA NVITR.NV31671-PA NVITR.NV31672-PA NVITR.NV31677-PA NVITR.NV31679-PA NVITR.NV31727-PA NVITR.NV31735-PA NVITR.NV31772-PA NVITR.NV31812-PA NVITR.NV31859-PA OBIMA.Ocbimv22013160m.p OBIMA.Ocbimv22013994m.p OBIMA.Ocbimv22023292m.p OBIMA.Ocbimv22026630m.p OBIMA.Ocbimv22032245m.p OBIMA.Ocbimv22032844m.p OBIMA.Ocbimv22034415m.p PCAUD.XP_014661486.1 PCAUD.XP_014661629.1 PCAUD.XP_014662077.1 PCAUD.XP_014662711.1 PCAUD.XP_014662885.1 PCAUD.XP_014662901.1 PCAUD.XP_014662946.1 PCAUD.XP_014663034.1 PCAUD.XP_014663152.1 PCAUD.XP_014663228.1 PCAUD.XP_014663369.1 PCAUD.XP_014663412.1 PCAUD.XP_014663439.1 PCAUD.XP_014663584.1 PCAUD.XP_014663638.1 PCAUD.XP_014663880.1 PCAUD.XP_014664198.1 PCAUD.XP_014665040.1 PCAUD.XP_014665119.1 PCAUD.XP_014665120.1 PCAUD.XP_014665126.1 PCAUD.XP_014665236.1 PCAUD.XP_014665555.1 PCAUD.XP_014665850.1 PCAUD.XP_014665892.1 PCAUD.XP_014666346.1 PCAUD.XP_014666499.1 PCAUD.XP_014667395.1 PCAUD.XP_014667482.1 PCAUD.XP_014667770.1 PCAUD.XP_014667852.1 PCAUD.XP_014667918.1 PCAUD.XP_014668022.1 PCAUD.XP_014668811.1 PCAUD.XP_014668898.1 PCAUD.XP_014668899.1 PCAUD.XP_014668910.1 PCAUD.XP_014668933.1 PCAUD.XP_014669774.1 PCAUD.XP_014670181.1 PCAUD.XP_014670345.1 PCAUD.XP_014671069.1 PCAUD.XP_014671627.1 PCAUD.XP_014672251.1 PCAUD.XP_014672358.1 PCAUD.XP_014672359.1 PCAUD.XP_014672604.1 PCAUD.XP_014673072.1 PCAUD.XP_014673091.1 PCAUD.XP_014673255.1 PCAUD.XP_014673257.1 PCAUD.XP_014673280.1 PCAUD.XP_014673402.1 PCAUD.XP_014673472.1 PCAUD.XP_014673541.1 PCAUD.XP_014673735.1 PCAUD.XP_014673820.1 PCAUD.XP_014673997.1 PCAUD.XP_014673998.1 PCAUD.XP_014674249.1 PCAUD.XP_014674250.1 PCAUD.XP_014674352.1 PCAUD.XP_014675182.1 PCAUD.XP_014675268.1 PCAUD.XP_014675315.1 PCAUD.XP_014675469.1 PCAUD.XP_014675600.1 PCAUD.XP_014675604.1 PCAUD.XP_014675739.1 PCAUD.XP_014676330.1 PCAUD.XP_014676488.1 PCAUD.XP_014676614.1 PCAUD.XP_014676649.1 PCAUD.XP_014676701.1 PCAUD.XP_014676736.1 PCAUD.XP_014676826.1 PCAUD.XP_014677264.1 PCAUD.XP_014677346.1 PCAUD.XP_014677591.1 PCAUD.XP_014677616.1 PCAUD.XP_014677756.1 PCAUD.XP_014677844.1 PCAUD.XP_014677900.1 PCAUD.XP_014677974.1 PCAUD.XP_014677981.1 PCAUD.XP_014678059.1 PCAUD.XP_014678136.1 PCAUD.XP_014678152.1 PCAUD.XP_014678409.1 PCAUD.XP_014678510.1 PCAUD.XP_014678553.1 PCAUD.XP_014678888.1 PCAUD.XP_014678930.1 PCAUD.XP_014679047.1 PCAUD.XP_014679079.1 PCAUD.XP_014679393.1 PCAUD.XP_014679836.1 PCAUD.XP_014680814.1 PCAUD.XP_014680941.1 PCAUD.XP_014681749.1 PCAUD.XP_014681750.1 PCAUD.XP_014681787.1 PHUMA.PHUM531970-PA PHUMA.PHUM531990-PA PMURR.g12663.t1 PMURR.g12943.t1 PMURR.g14051.t1 PMURR.g14750.t1 PMURR.g15507.t1 PMURR.g15537.t1 PMURR.g15548.t1 PMURR.g17165.t1 PMURR.g18360.t1 PMURR.g18491.t1 PMURR.g18846.t1 PMURR.g19156.t1 PMURR.g19382.t1 PMURR.g21086.t1 PMURR.g21116.t1 PMURR.g4556.t1 PMURR.g4557.t1 PMURR.g5227.t1 PMURR.g7886.t1 PMURR.g9993.t1 PPACI.PPA00451 PPACI.PPA00920 PPACI.PPA01318 PPACI.PPA01383 PPACI.PPA01551 PPACI.PPA01799 PPACI.PPA02947 PPACI.PPA03190 PPACI.PPA05296 PPACI.PPA05297 PPACI.PPA05470 PPACI.PPA08981 PPACI.PPA10538 PPACI.PPA10774 PPACI.PPA11416 PPACI.PPA11489 PPACI.PPA12868 PPACI.PPA13349 PPACI.PPA14355 PPACI.PPA14569 PPACI.PPA16884 PPACI.PPA18920 PPACI.PPA21874 PPACI.PPA22142 PPACI.PPA22711 PPACI.PPA22971 PPACI.PPA23071 PPACI.PPA23072 PPACI.PPA24367 PPACI.PPA24600 PPACI.PPA24786 PPACI.PPA25359 PPACI.PPA25455 PPACI.PPA25540 PPACI.PPA26111 PPACI.PPA26112 PPACI.PPA26948 PPACI.PPA28582 PPACI.PPA29967 PPACI.PPA30143 PPACI.PPA30223 PPACI.PPA30280 PPACI.PPA30321 PPACI.PPA30600 PPACI.PPA30731 PPACI.PPA30821 PPACI.PPA30870 PPACI.PPA30899 PPACI.PPA30960 PPACI.PPA31069 PPACI.PPA31105 PPACI.PPA31161 PPACI.PPA31249 PPACI.PPA31314 PPACI.PPA31367 PPACI.PPA31481 PPACI.PPA31538 PPACI.PPA31566 PPACI.PPA31735 PPACI.PPA31847 PPACI.PPA32007 PPACI.PPA32057 PPACI.PPA32166 PPACI.PPA32226 PPACI.PPA32252 PPACI.PPA32413 PPACI.PPA32505 PPACI.PPA32552 PPACI.PPA32558 PPACI.PPA32616 PPACI.PPA32665 PPACI.PPA32818 PPACI.PPA32843 PPACI.PPA32850 PPACI.PPA32870 PPACI.PPA33061 PPACI.PPA33318 PPACI.PPA33373 PPACI.PPA33442 PXYLO.XP_011548408.1 PXYLO.XP_011549211.1 PXYLO.XP_011551181.1 PXYLO.XP_011552374.1 PXYLO.XP_011552795.1 PXYLO.XP_011553042.1 PXYLO.XP_011553375.1 PXYLO.XP_011553527.1 PXYLO.XP_011554122.1 PXYLO.XP_011554189.1 PXYLO.XP_011555702.1 PXYLO.XP_011555786.1 PXYLO.XP_011555793.1 PXYLO.XP_011556160.1 PXYLO.XP_011556902.1 PXYLO.XP_011559388.1 PXYLO.XP_011560205.1 PXYLO.XP_011560362.1 PXYLO.XP_011560632.1 PXYLO.XP_011560642.1 PXYLO.XP_011560756.1 PXYLO.XP_011561532.1 PXYLO.XP_011562139.1 PXYLO.XP_011562515.1 PXYLO.XP_011563538.1 PXYLO.XP_011563849.1 PXYLO.XP_011565047.1 PXYLO.XP_011566770.1 PXYLO.XP_011567391.1 PXYLO.XP_011568277.1 RVARI.g11497.t1 RVARI.g11498.t1 RVARI.g1393.t1 RVARI.g2068.t1 RVARI.g2112.t1 SINVI.XP_011155927.1 SINVI.XP_011157120.1 SINVI.XP_011157751.1 SINVI.XP_011157763.1 SINVI.XP_011159078.1 SINVI.XP_011161701.1 SINVI.XP_011161702.1 SINVI.XP_011162357.1 SINVI.XP_011162359.1 SINVI.XP_011162376.1 SINVI.XP_011162898.1 SINVI.XP_011163878.1 SINVI.XP_011163978.1 SINVI.XP_011164024.1 SINVI.XP_011164563.1 SINVI.XP_011164920.1 SINVI.XP_011165001.1 SINVI.XP_011165440.1 SINVI.XP_011166517.1 SINVI.XP_011166545.1 SINVI.XP_011166664.1 SINVI.XP_011166665.1 SINVI.XP_011167515.1 SINVI.XP_011167522.1 SINVI.XP_011167523.1 SINVI.XP_011168775.1 SINVI.XP_011168824.1 SINVI.XP_011168825.1 SINVI.XP_011168881.1 SINVI.XP_011169370.1 SINVI.XP_011169371.1 SINVI.XP_011169408.1 SINVI.XP_011169411.1 SINVI.XP_011169531.1 SINVI.XP_011169878.1 SINVI.XP_011169912.1 SINVI.XP_011170193.1 SINVI.XP_011170263.1 SINVI.XP_011170293.1 SINVI.XP_011170304.1 SINVI.XP_011170406.1 SINVI.XP_011170451.1 SINVI.XP_011170640.1 SINVI.XP_011170649.1 SINVI.XP_011170684.1 SINVI.XP_011170685.1 SINVI.XP_011171634.1 SINVI.XP_011171732.1 SINVI.XP_011171782.1 SINVI.XP_011171803.1 SINVI.XP_011172530.1 SINVI.XP_011172532.1 SINVI.XP_011172631.1 SINVI.XP_011172741.1 SINVI.XP_011173003.1 SINVI.XP_011173116.1 SINVI.XP_011173186.1 SINVI.XP_011173456.1 SINVI.XP_011173717.1 SINVI.XP_011173957.1 SINVI.XP_011173978.1 SINVI.XP_011174204.1 SINVI.XP_011174275.1 SINVI.XP_011174636.1 SINVI.XP_011174669.1 SINVI.XP_011174704.1 SINVI.XP_011174726.1 SINVI.XP_011174856.1 SINVI.XP_011175106.1 SINVI.XP_011175384.1 SMARI.SMAR000050-PA SMARI.SMAR000205-PA SMARI.SMAR000743-PA SMARI.SMAR000973-PA SMARI.SMAR001074-PA SMARI.SMAR001075-PA SMARI.SMAR001210-PA SMARI.SMAR001397-PA SMARI.SMAR001489-PA SMARI.SMAR001928-PA SMARI.SMAR002033-PA SMARI.SMAR002343-PA SMARI.SMAR002353-PA SMARI.SMAR002435-PA SMARI.SMAR002436-PA SMARI.SMAR002554-PA SMARI.SMAR002630-PA SMARI.SMAR003194-PA SMARI.SMAR003600-PA SMARI.SMAR003731-PA SMARI.SMAR004126-PA SMARI.SMAR004263-PA SMARI.SMAR005680-PA SMARI.SMAR005726-PA SMARI.SMAR006314-PA SMARI.SMAR006518-PA SMARI.SMAR006528-PA SMARI.SMAR006574-PA SMARI.SMAR007220-PA SMARI.SMAR007223-PA SMARI.SMAR011857-PA SMARI.SMAR011950-PA SMARI.SMAR012594-PA SMARI.SMAR013613-PA SMARI.SMAR015692-PA TCAST.TC001405-PA TCAST.TC001426-PA TCAST.TC001428-PA TCAST.TC001491-PA TCAST.TC001598-PA TCAST.TC001648-PA TCAST.TC001731-PA TCAST.TC001735-PA TCAST.TC001782-PA TCAST.TC001792-PA TCAST.TC001796-PA TCAST.TC001807-PA TCAST.TC001808-PA TCAST.TC001824-PA TCAST.TC001832-PA TCAST.TC001834-PA TCAST.TC001846-PA TCAST.TC001912-PA TCAST.TC001990-PA TCAST.TC002008-PA TCAST.TC002212-PA TCAST.TC002266-PA TCAST.TC002321-PA TCAST.TC002639-PA TCAST.TC002641-PA TCAST.TC002657-PA TCAST.TC002946-PA TCAST.TC003738-PA TCAST.TC004044-PA TCAST.TC004048-PA TCAST.TC004049-PA TCAST.TC004090-PA TCAST.TC004186-PA TCAST.TC004268-PA TCAST.TC004276-PA TCAST.TC004277-PA TCAST.TC004995-PA TCAST.TC005031-PA TCAST.TC005045-PA TCAST.TC005079-PA TCAST.TC005159-PA TCAST.TC005255-PA TCAST.TC005270-PA TCAST.TC005301-PA TCAST.TC006868-PA TCAST.TC006870-PA TCAST.TC006889-PA TCAST.TC006944-PA TCAST.TC006946-PA TCAST.TC006955-PA TCAST.TC006968-PA TCAST.TC007548-PA TCAST.TC007549-PA TCAST.TC008491-PA TCAST.TC008494-PA TCAST.TC008495-PA TCAST.TC008546-PA TCAST.TC008582-PA TCAST.TC008722-PA TCAST.TC008736-PA TCAST.TC009399-PA TCAST.TC009400-PA TCAST.TC009401-PA TCAST.TC010212-PA TCAST.TC010216-PA TCAST.TC010224-PA TCAST.TC010553-PA TCAST.TC010691-PA TCAST.TC010696-PA TCAST.TC010707-PA TCAST.TC010720-PA TCAST.TC010721-PA TCAST.TC010736-PA TCAST.TC010738-PA TCAST.TC011220-PA TCAST.TC011271-PA TCAST.TC011272-PA TCAST.TC011488-PA TCAST.TC011569-PA TCAST.TC011592-PA TCAST.TC012946-PA TCAST.TC012949-PA TCAST.TC012952-PA TCAST.TC014853-PA TCAST.TC015149-PA TCAST.TC015862-PA TCAST.TC015868-PA TCAST.TC015869-PA TCAST.TC015961-PA TCAST.TC016027-PA TCAST.TC016096-PA TCAST.TC016129-PA TCAST.TC016130-PA TCAST.TC016174-PA TCAST.TC016178-PA TCAST.TC016328-PA TCAST.TC016332-PA TMURI.TMUE_s0003010700 TMURI.TMUE_s0006005200 TMURI.TMUE_s0008004500 TMURI.TMUE_s0008009200 TMURI.TMUE_s0012011850 TMURI.TMUE_s0013001400 TMURI.TMUE_s0017007300 TMURI.TMUE_s0023007400 TMURI.TMUE_s0025008300 TMURI.TMUE_s0026000800 TMURI.TMUE_s0027002100 TMURI.TMUE_s0029003000 TMURI.TMUE_s0033000200 TMURI.TMUE_s0036007000 TMURI.TMUE_s0036007300 TMURI.TMUE_s0039003100 TMURI.TMUE_s0040006800 TMURI.TMUE_s0041007500 TMURI.TMUE_s0043000100 TMURI.TMUE_s0049000300 TMURI.TMUE_s0057009200 TMURI.TMUE_s0065003700 TMURI.TMUE_s0072000500 TMURI.TMUE_s0078004100 TMURI.TMUE_s0101003300 TMURI.TMUE_s0108001000 TMURI.TMUE_s0111000400 TMURI.TMUE_s0114001100 TMURI.TMUE_s0120003200 TMURI.TMUE_s0122001000 TMURI.TMUE_s0128001700 TMURI.TMUE_s0131000200 TMURI.TMUE_s0141001000 TMURI.TMUE_s0141003400 TMURI.TMUE_s0142002300 TMURI.TMUE_s0146000200 TMURI.TMUE_s0159001900 TMURI.TMUE_s0172000400 TMURI.TMUE_s0175001600 TMURI.TMUE_s0192000300 TMURI.TMUE_s0209000200 TMURI.TMUE_s0219000200 TMURI.TMUE_s0303000500 TMURI.TMUE_s0303000800 TMURI.TMUE_s0321000300 TMURI.TMUE_s0339000200 TMURI.TMUE_s0361000100 TMURI.TMUE_s0393000500 TMURI.TMUE_s0403000100 TMURI.TMUE_s0404000100 TMURI.TMUE_s0404000200 TMURI.TMUE_s0536000100 TMURI.TMUE_s0576000100 TMURI.TMUE_s0604000100 TMURI.TMUE_s1474000100 TSPIR.EFV46317 TSPIR.EFV46337 TSPIR.EFV46472 TSPIR.EFV46628 TSPIR.EFV47022 TSPIR.EFV47055 TSPIR.EFV47155 TSPIR.EFV47262 TSPIR.EFV47927 TSPIR.EFV47962 TSPIR.EFV48311 TSPIR.EFV48364 TSPIR.EFV48501 TSPIR.EFV48578 TSPIR.EFV48610 TSPIR.EFV48651 TSPIR.EFV48726 TSPIR.EFV48727 TSPIR.EFV48728 TSPIR.EFV48729 TSPIR.EFV48872 TSPIR.EFV49397 TSPIR.EFV49663 TSPIR.EFV49892 TSPIR.EFV50039 TSPIR.EFV50041 TSPIR.EFV50174 TSPIR.EFV50381 TSPIR.EFV50382 TSPIR.EFV50613 TSPIR.EFV50675 TSPIR.EFV50693 TSPIR.EFV50696 TSPIR.EFV50714 TSPIR.EFV50736 TSPIR.EFV50764 TSPIR.EFV50782 TSPIR.EFV50784 TSPIR.EFV50902 TSPIR.EFV50909 TSPIR.EFV50910 TSPIR.EFV50929 TSPIR.EFV51001 TSPIR.EFV51013 TSPIR.EFV51087 TSPIR.EFV51170 TSPIR.EFV51185 TSPIR.EFV51186 TSPIR.EFV51243 TSPIR.EFV51246 TSPIR.EFV51291 TSPIR.EFV51301 TSPIR.EFV51316 TSPIR.EFV51318 TSPIR.EFV51330 TSPIR.EFV51331 TSPIR.EFV51345 TSPIR.EFV51346 TSPIR.EFV51460 TSPIR.EFV51499 TSPIR.EFV51520 TSPIR.EFV51554 TSPIR.EFV51959 TSPIR.EFV53073 TSPIR.EFV53333 TSPIR.EFV53361 TSPIR.EFV54735 TSPIR.EFV56160 TSPIR.EFV56631 TSPIR.EFV57055 TSPIR.EFV57121 TSPIR.EFV57122 TSPIR.EFV57246 TSPIR.EFV57309 TSPIR.EFV57478 TSPIR.EFV57620 TSPIR.EFV57883 TSPIR.EFV57954 TSPIR.EFV58060 TSPIR.EFV58207 TSPIR.EFV58365 TSPIR.EFV58618 TSPIR.EFV58910 TSPIR.EFV58991 TSPIR.EFV60572 TSPIR.EFV61634 TSPIR.EFV61911 TSPIR.EFV61919 TSPIR.EFV61959 TSPIR.EFV62345 TSPIR.EFV62382 TSPIR.EFV62470 TURTI.tetur01g17054.1 TURTI.tetur02g15465.1 TURTI.tetur03g10237.1 TURTI.tetur03g10367.1 TURTI.tetur04g09679.1 TURTI.tetur05g09555.1 TURTI.tetur06g06833.1 TURTI.tetur06g06933.1 TURTI.tetur06g06963.1 TURTI.tetur06g06973.1 TURTI.tetur08g08472.1 TURTI.tetur09g03700.1 TURTI.tetur09g07570.1 TURTI.tetur102g00020.1 TURTI.tetur112g00020.1 TURTI.tetur12g05026.1 TURTI.tetur13g04926.1 TURTI.tetur13g04946.1 TURTI.tetur158g00020.1 TURTI.tetur17g04302.1 TURTI.tetur18g03915.1 TURTI.tetur18g03925.1 TURTI.tetur19g03552.1 TURTI.tetur21g03453.1 TURTI.tetur23g00660.1 TURTI.tetur30g02539.1 TURTI.tetur32g02367.1 TURTI.tetur33g01731.1 TURTI.tetur35g01686.1 TURTI.tetur39g00831.1 TURTI.tetur40g00412.1 TURTI.tetur48g00140.1 TURTI.tetur61g00050.1 TURTI.tetur74g00040.1 TURTI.tetur81g00020.1
OG0000003: AGAMB.AGAP000290-PA AGAMB.AGAP000315-PA AGAMB.AGAP000571-PA AGAMB.AGAP000572-PA AGAMB.AGAP000573-PA AGAMB.AGAP001190-PA AGAMB.AGAP001198-PA AGAMB.AGAP001199-PA AGAMB.AGAP001241-PA AGAMB.AGAP001244-PA AGAMB.AGAP001245-PA AGAMB.AGAP001246-PA AGAMB.AGAP001247-PA AGAMB.AGAP001248-PA AGAMB.AGAP001249-PA AGAMB.AGAP001250-PA AGAMB.AGAP001251-PA AGAMB.AGAP001252-PA AGAMB.AGAP001395-PA AGAMB.AGAP001648-PA AGAMB.AGAP002270-PA AGAMB.AGAP002422-PA AGAMB.AGAP002543-PA AGAMB.AGAP002784-PA AGAMB.AGAP002811-PA AGAMB.AGAP002813-PA AGAMB.AGAP002815-PA AGAMB.AGAP002842-PA AGAMB.AGAP003057-PA AGAMB.AGAP003245-PA AGAMB.AGAP003246-PA AGAMB.AGAP003247-PA AGAMB.AGAP003248-PA AGAMB.AGAP003249-PA AGAMB.AGAP003250-PA AGAMB.AGAP003251-PA AGAMB.AGAP003252-PA AGAMB.AGAP003627-PA AGAMB.AGAP003686-PA AGAMB.AGAP003748-PA AGAMB.AGAP003807-PA AGAMB.AGAP003971-PA AGAMB.AGAP004148-PA AGAMB.AGAP004317-PA AGAMB.AGAP004318-PA AGAMB.AGAP004552-PA AGAMB.AGAP004566-PA AGAMB.AGAP004567-PA AGAMB.AGAP004568-PA AGAMB.AGAP004569-PA AGAMB.AGAP004570-PA AGAMB.AGAP004571-PA AGAMB.AGAP004639-PA AGAMB.AGAP004644-PA AGAMB.AGAP004719-PA AGAMB.AGAP004740-PA AGAMB.AGAP004770-PA AGAMB.AGAP004855-PA AGAMB.AGAP004858-PA AGAMB.AGAP004900-PA AGAMB.AGAP005065-PA AGAMB.AGAP005194-PA AGAMB.AGAP005195-PA AGAMB.AGAP005196-PA AGAMB.AGAP005702-PA AGAMB.AGAP005704-PA AGAMB.AGAP005706-PA AGAMB.AGAP005707-PA AGAMB.AGAP005708-PA AGAMB.AGAP006087-PA AGAMB.AGAP006120-PA AGAMB.AGAP006385-PA AGAMB.AGAP006487-PA AGAMB.AGAP006672-PA AGAMB.AGAP006676-PA AGAMB.AGAP006677-PA AGAMB.AGAP006707-PA AGAMB.AGAP006709-PA AGAMB.AGAP006710-PA AGAMB.AGAP006711-PA AGAMB.AGAP006869-PA AGAMB.AGAP007141-PA AGAMB.AGAP007142-PA AGAMB.AGAP007165-PA AGAMB.AGAP008276-PA AGAMB.AGAP008277-PA AGAMB.AGAP008290-PA AGAMB.AGAP008291-PA AGAMB.AGAP008292-PA AGAMB.AGAP008293-PA AGAMB.AGAP008294-PA AGAMB.AGAP008295-PA AGAMB.AGAP008296-PA AGAMB.AGAP008403-PA AGAMB.AGAP008649-PA AGAMB.AGAP008835-PA AGAMB.AGAP008861-PA AGAMB.AGAP008891-PA AGAMB.AGAP008996-PA AGAMB.AGAP008997-PA AGAMB.AGAP008998-PA AGAMB.AGAP009000-PA AGAMB.AGAP009121-PA AGAMB.AGAP009122-PA AGAMB.AGAP009219-PA AGAMB.AGAP009249-PA AGAMB.AGAP009273-PA AGAMB.AGAP009844-PA AGAMB.AGAP009849-PA AGAMB.AGAP009966-PA AGAMB.AGAP010240-PA AGAMB.AGAP010243-PA AGAMB.AGAP010546-PA AGAMB.AGAP010798-PA AGAMB.AGAP010833-PA AGAMB.AGAP011040-PA AGAMB.AGAP011427-PA AGAMB.AGAP011477-PA AGAMB.AGAP011590-PA AGAMB.AGAP011719-PA AGAMB.AGAP011790-PB AGAMB.AGAP011917-PA AGAMB.AGAP011918-PA AGAMB.AGAP011919-PA AGAMB.AGAP011920-PA AGAMB.AGAP012020-PA AGAMB.AGAP012022-PA AGAMB.AGAP012037-PA AGAMB.AGAP012328-PA AGAMB.AGAP012502-PA AGAMB.AGAP012504-PA AGAMB.AGAP012614-PA AGAMB.AGAP012842-PA AGAMB.AGAP012946-PA AGAMB.AGAP013089-PA AGAMB.AGAP013117-PA AGAMB.AGAP013184-PA AGAMB.AGAP013221-PA AGAMB.AGAP013442-PB AGAMB.AGAP013487-PA AGAMB.AGAP013716-PA AGAMB.AGAP027981-PA AGAMB.AGAP028010-PA AGAMB.AGAP028031-PA AGAMB.AGAP028075-PA AGAMB.AGAP028179-PA AGAMB.AGAP028218-PA AGAMB.AGAP028641-PA AMELL.GB40136-PA AMELL.GB40137-PA AMELL.GB40138-PA AMELL.GB40572-PA AMELL.GB40926-PA AMELL.GB41097-PA AMELL.GB41178-PA AMELL.GB41399-PA AMELL.GB41407-PA AMELL.GB41408-PA AMELL.GB41409-PA AMELL.GB43369-PA AMELL.GB45565-PA AMELL.GB45700-PA AMELL.GB45701-PA AMELL.GB47933-PA AMELL.GB48079-PA AMELL.GB48080-PA AMELL.GB48081-PA AMELL.GB49440-PA AMELL.GB49441-PA AMELL.GB49552-PA AMELL.GB49946-PA AMELL.GB50013-PA AMELL.GB50026-PA AMELL.GB50027-PA AMELL.GB50028-PA AMELL.GB50164-PA AMELL.GB50314-PA AMELL.GB50586-PA AMELL.GB50648-PA AMELL.GB50761-PA AMELL.GB51631-PA AMELL.GB52186-PA AMELL.GB52706-PA AMELL.GB54762-PA AMELL.GB55007-PA AMELL.GB56027-PA APISU.ACYPI000220-PA APISU.ACYPI000297-PA APISU.ACYPI000392-PA APISU.ACYPI001226-PA APISU.ACYPI001260-PA APISU.ACYPI001573-PA APISU.ACYPI001789-PA APISU.ACYPI001993-PA APISU.ACYPI002755-PA APISU.ACYPI003134-PA APISU.ACYPI003916-PA APISU.ACYPI004319-PA APISU.ACYPI004531-PA APISU.ACYPI004545-PA APISU.ACYPI004670-PA APISU.ACYPI004807-PA APISU.ACYPI005034-PA APISU.ACYPI005049-PA APISU.ACYPI005371-PA APISU.ACYPI005625-PA APISU.ACYPI006282-PA APISU.ACYPI006952-PA APISU.ACYPI007244-PA APISU.ACYPI007549-PA APISU.ACYPI007575-PA APISU.ACYPI008261-PA APISU.ACYPI008538-PA APISU.ACYPI008571-PA APISU.ACYPI009036-PA APISU.ACYPI009131-PA APISU.ACYPI061525-PA APISU.ACYPI061787-PA APISU.ACYPI065010-PA APISU.ACYPI071955-PA APISU.ACYPI073835-PA APISU.ACYPI083967-PA APISU.ACYPI083990-PA APISU.ACYPI085301-PA APISU.ACYPI085446-PA APISU.ACYPI086221-PA APISU.ACYPI086736-PA APISU.ACYPI086877-PA APISU.ACYPI26228-PA APISU.ACYPI39649-PA APISU.ACYPI42532-PA APISU.ACYPI42533-PA APISU.ACYPI49140-PA APISU.ACYPI49250-PA APISU.ACYPI49591-PA APISU.ACYPI51536-PA APISU.ACYPI51884-PA ASUUM2.GS_05170 ASUUM2.GS_08963 ASUUM2.GS_13885 ASUUM2.GS_19950 ASUUM2.GS_21207 ASUUM2.GS_21663 BMALA.Bm10893 BMALA.Bm4862 BMALA.Bm7495a BXYLO.BXY_0898200.1 BXYLO.BXY_0906500.1 CELEG.C43G2.5a CELEG.F15B9.5a CELEG.K07B1.1 CELEG.ZK546.15 CLECT.CLEC001176-PA CLECT.CLEC001617-PA CLECT.CLEC001618-PA CLECT.CLEC002263-PA CLECT.CLEC002417-PA CLECT.CLEC003799-PA CLECT.CLEC004050-PA CLECT.CLEC004151-PA CLECT.CLEC004155-PA CLECT.CLEC005844-PA CLECT.CLEC005845-PA CLECT.CLEC007679-PA CLECT.CLEC007736-PA CLECT.CLEC008041-PA CLECT.CLEC008043-PA CLECT.CLEC008044-PA CLECT.CLEC008052-PA CLECT.CLEC008053-PA CLECT.CLEC008054-PA CLECT.CLEC008056-PA CLECT.CLEC009009-PA CLECT.CLEC009982-PA CLECT.CLEC009983-PA CLECT.CLEC010648-PA CLECT.CLEC010961-PA CLECT.CLEC010998-PA CLECT.CLEC011979-PA CLECT.CLEC012179-PA CLECT.CLEC012343-PA CLECT.CLEC012344-PA CTELE.CapteP103892 CTELE.CapteP104129 CTELE.CapteP104173 CTELE.CapteP105849 CTELE.CapteP113671 CTELE.CapteP117310 CTELE.CapteP117696 CTELE.CapteP119007 CTELE.CapteP121428 CTELE.CapteP127358 CTELE.CapteP131401 CTELE.CapteP147240 CTELE.CapteP151454 CTELE.CapteP153798 CTELE.CapteP153991 CTELE.CapteP155647 CTELE.CapteP159950 CTELE.CapteP160020 CTELE.CapteP172265 CTELE.CapteP18116 CTELE.CapteP190556 CTELE.CapteP19592 CTELE.CapteP199726 CTELE.CapteP210211 CTELE.CapteP21170 CTELE.CapteP213986 CTELE.CapteP221460 CTELE.CapteP224827 CTELE.CapteP226412 CTELE.CapteP226718 CTELE.CapteP226719 CTELE.CapteP226720 CTELE.CapteP94302 DMELA.FBpp0070247 DMELA.FBpp0070282 DMELA.FBpp0070826 DMELA.FBpp0070827 DMELA.FBpp0070828 DMELA.FBpp0071174 DMELA.FBpp0071322 DMELA.FBpp0071612 DMELA.FBpp0071614 DMELA.FBpp0071636 DMELA.FBpp0071657 DMELA.FBpp0071658 DMELA.FBpp0071815 DMELA.FBpp0071899 DMELA.FBpp0072287 DMELA.FBpp0072964 DMELA.FBpp0072966 DMELA.FBpp0072967 DMELA.FBpp0073070 DMELA.FBpp0073071 DMELA.FBpp0073116 DMELA.FBpp0073978 DMELA.FBpp0074138 DMELA.FBpp0074713 DMELA.FBpp0074946 DMELA.FBpp0075456 DMELA.FBpp0075737 DMELA.FBpp0076538 DMELA.FBpp0076539 DMELA.FBpp0076540 DMELA.FBpp0076747 DMELA.FBpp0076752 DMELA.FBpp0076772 DMELA.FBpp0076774 DMELA.FBpp0076963 DMELA.FBpp0076964 DMELA.FBpp0077068 DMELA.FBpp0077252 DMELA.FBpp0077433 DMELA.FBpp0077479 DMELA.FBpp0077481 DMELA.FBpp0077482 DMELA.FBpp0077483 DMELA.FBpp0077712 DMELA.FBpp0077757 DMELA.FBpp0077758 DMELA.FBpp0077990 DMELA.FBpp0077991 DMELA.FBpp0079916 DMELA.FBpp0080214 DMELA.FBpp0080249 DMELA.FBpp0080250 DMELA.FBpp0080908 DMELA.FBpp0081237 DMELA.FBpp0082032 DMELA.FBpp0082090 DMELA.FBpp0082173 DMELA.FBpp0082184 DMELA.FBpp0082362 DMELA.FBpp0082363 DMELA.FBpp0082425 DMELA.FBpp0082539 DMELA.FBpp0082704 DMELA.FBpp0082777 DMELA.FBpp0082843 DMELA.FBpp0082845 DMELA.FBpp0082846 DMELA.FBpp0082847 DMELA.FBpp0082858 DMELA.FBpp0082859 DMELA.FBpp0083021 DMELA.FBpp0083832 DMELA.FBpp0084482 DMELA.FBpp0084484 DMELA.FBpp0084730 DMELA.FBpp0084731 DMELA.FBpp0084732 DMELA.FBpp0084897 DMELA.FBpp0085000 DMELA.FBpp0085001 DMELA.FBpp0086075 DMELA.FBpp0086233 DMELA.FBpp0086312 DMELA.FBpp0086415 DMELA.FBpp0086417 DMELA.FBpp0086420 DMELA.FBpp0086427 DMELA.FBpp0086785 DMELA.FBpp0087222 DMELA.FBpp0087223 DMELA.FBpp0087224 DMELA.FBpp0087225 DMELA.FBpp0087226 DMELA.FBpp0087254 DMELA.FBpp0087255 DMELA.FBpp0087256 DMELA.FBpp0087257 DMELA.FBpp0087258 DMELA.FBpp0087259 DMELA.FBpp0087260 DMELA.FBpp0087551 DMELA.FBpp0087746 DMELA.FBpp0087747 DMELA.FBpp0088629 DMELA.FBpp0088798 DMELA.FBpp0099838 DMELA.FBpp0099932 DMELA.FBpp0099998 DMELA.FBpp0100028 DMELA.FBpp0100103 DMELA.FBpp0100145 DMELA.FBpp0110070 DMELA.FBpp0111472 DMELA.FBpp0111676 DMELA.FBpp0112080 DMELA.FBpp0112279 DMELA.FBpp0112312 DMELA.FBpp0112313 DMELA.FBpp0271804 DMELA.FBpp0288561 DMELA.FBpp0288806 DMELA.FBpp0289337 DMELA.FBpp0289348 DMELA.FBpp0289579 DMELA.FBpp0289610 DMELA.FBpp0289679 DMELA.FBpp0290124 DMELA.FBpp0290172 DMELA.FBpp0290173 DMELA.FBpp0290270 DMELA.FBpp0290411 DMELA.FBpp0290879 DMELA.FBpp0290909 DMELA.FBpp0291260 DMELA.FBpp0291517 DMELA.FBpp0291522 DMELA.FBpp0291554 DMELA.FBpp0291690 DMELA.FBpp0291994 DMELA.FBpp0292043 DMELA.FBpp0292249 DMELA.FBpp0292474 DMELA.FBpp0293336 DMELA.FBpp0293648 DMELA.FBpp0297782 DMELA.FBpp0297783 DMELA.FBpp0300968 DMELA.FBpp0301124 DMELA.FBpp0301202 DMELA.FBpp0304273 DMELA.FBpp0305252 DMELA.FBpp0305481 DMELA.FBpp0306130 DMELA.FBpp0306131 DMELA.FBpp0307430 DMELA.FBpp0308511 DMELA.FBpp0309700 DMELA.FBpp0311467 DMELA.FBpp0311711 DMELA.FBpp0401490 DPOND.ENN70190 DPOND.ENN70286 DPOND.ENN70319 DPOND.ENN70320 DPOND.ENN70321 DPOND.ENN70641 DPOND.ENN70642 DPOND.ENN70643 DPOND.ENN70645 DPOND.ENN70767 DPOND.ENN70806 DPOND.ENN70807 DPOND.ENN71261 DPOND.ENN71663 DPOND.ENN72131 DPOND.ENN72611 DPOND.ENN73030 DPOND.ENN73472 DPOND.ENN73892 DPOND.ENN73970 DPOND.ENN74004 DPOND.ENN74098 DPOND.ENN74132 DPOND.ENN74239 DPOND.ENN74272 DPOND.ENN75592 DPOND.ENN75734 DPOND.ENN76802 DPOND.ENN76994 DPOND.ENN77047 DPOND.ENN77546 DPOND.ENN78410 DPOND.ENN78547 DPOND.ENN79638 DPOND.ENN80166 DPOND.ENN80799 DPOND.ENN80859 DPOND.ENN81282 DPOND.ENN81686 DPOND.ENN82062 DPOND.ENN82138 DPOND.ENN82139 DPOND.ENN82140 DPOND.ENN82177 DPOND.ENN82308 DPOND.ENN82333 DPOND.ENN82363 DPOND.ENN83183 DPOND.ENN83184 DPOND.ENN83297 DPOND.ENN83298 DPOND.ENN83418 DPOND.ENN83419 DPOND.ENN83614 DPULE.EFX60749 DPULE.EFX61989 DPULE.EFX62227 DPULE.EFX62379 DPULE.EFX63048 DPULE.EFX65055 DPULE.EFX66220 DPULE.EFX66541 DPULE.EFX66545 DPULE.EFX66983 DPULE.EFX67763 DPULE.EFX67940 DPULE.EFX69107 DPULE.EFX69999 DPULE.EFX70866 DPULE.EFX71176 DPULE.EFX71704 DPULE.EFX71777 DPULE.EFX72217 DPULE.EFX72363 DPULE.EFX72708 DPULE.EFX72985 DPULE.EFX73010 DPULE.EFX73741 DPULE.EFX74036 DPULE.EFX74419 DPULE.EFX74737 DPULE.EFX74738 DPULE.EFX74803 DPULE.EFX74820 DPULE.EFX74821 DPULE.EFX74965 DPULE.EFX75427 DPULE.EFX75509 DPULE.EFX75564 DPULE.EFX75602 DPULE.EFX75603 DPULE.EFX75604 DPULE.EFX75606 DPULE.EFX75991 DPULE.EFX76248 DPULE.EFX77129 DPULE.EFX77131 DPULE.EFX77150 DPULE.EFX77151 DPULE.EFX77152 DPULE.EFX77153 DPULE.EFX77154 DPULE.EFX77157 DPULE.EFX77159 DPULE.EFX77160 DPULE.EFX77161 DPULE.EFX77162 DPULE.EFX77790 DPULE.EFX77880 DPULE.EFX77980 DPULE.EFX78169 DPULE.EFX78170 DPULE.EFX78206 DPULE.EFX78207 DPULE.EFX78208 DPULE.EFX78209 DPULE.EFX78210 DPULE.EFX78221 DPULE.EFX78247 DPULE.EFX78311 DPULE.EFX78385 DPULE.EFX78394 DPULE.EFX78607 DPULE.EFX79537 DPULE.EFX79589 DPULE.EFX79598 DPULE.EFX79601 DPULE.EFX79602 DPULE.EFX79603 DPULE.EFX79604 DPULE.EFX79655 DPULE.EFX79656 DPULE.EFX79657 DPULE.EFX79659 DPULE.EFX79661 DPULE.EFX79662 DPULE.EFX79663 DPULE.EFX79664 DPULE.EFX79665 DPULE.EFX79667 DPULE.EFX79670 DPULE.EFX79747 DPULE.EFX80380 DPULE.EFX80460 DPULE.EFX80461 DPULE.EFX80463 DPULE.EFX80465 DPULE.EFX80467 DPULE.EFX80907 DPULE.EFX80959 DPULE.EFX80960 DPULE.EFX81483 DPULE.EFX81484 DPULE.EFX81486 DPULE.EFX81487 DPULE.EFX81611 DPULE.EFX81794 DPULE.EFX82212 DPULE.EFX82218 DPULE.EFX82221 DPULE.EFX82246 DPULE.EFX82263 DPULE.EFX82264 DPULE.EFX82265 DPULE.EFX82341 DPULE.EFX82344 DPULE.EFX82345 DPULE.EFX82627 DPULE.EFX82690 DPULE.EFX82746 DPULE.EFX82822 DPULE.EFX82888 DPULE.EFX83438 DPULE.EFX83646 DPULE.EFX84712 DPULE.EFX84837 DPULE.EFX86568 DPULE.EFX87124 DPULE.EFX87128 DPULE.EFX87132 DPULE.EFX87134 DPULE.EFX87135 DPULE.EFX87137 DPULE.EFX87139 DPULE.EFX87190 DPULE.EFX87193 DPULE.EFX87196 DPULE.EFX88177 DPULE.EFX88178 DPULE.EFX88250 DPULE.EFX89389 HDUJA.bHd10235.1 HDUJA.bHd10905.1 HDUJA.bHd11351.1 HDUJA.bHd11664.1 HDUJA.bHd12453.1 HDUJA.bHd01368.1 HDUJA.bHd14251.1 HDUJA.bHd14310.1 HDUJA.bHd15704.1 HDUJA.bHd15753.1 HDUJA.bHd16369.1 HDUJA.bHd00017.1 HDUJA.bHd17270.1 HDUJA.bHd17343.1 HDUJA.bHd01891.1 HDUJA.bHd01902.1 HDUJA.bHd01903.1 HDUJA.bHd01904.1 HDUJA.bHd19063.1 HDUJA.bHd19326.1 HDUJA.bHd19608.1 HDUJA.bHd02220.1 HDUJA.bHd03580.1 HDUJA.bHd04039.1 HDUJA.bHd04181.1 HDUJA.bHd00042.1 HDUJA.bHd04318.1 HDUJA.bHd04964.1 HDUJA.bHd05042.1 HDUJA.bHd05130.1 HDUJA.bHd05906.1 HDUJA.bHd05911.1 HDUJA.bHd00595.1 HDUJA.bHd00624.1 HDUJA.bHd00680.1 HDUJA.bHd06859.1 HDUJA.bHd09739.1 ISCAP.ISCW000320-PA ISCAP.ISCW000362-PA ISCAP.ISCW000363-PA ISCAP.ISCW001310-PA ISCAP.ISCW001322-PA ISCAP.ISCW001619-PA ISCAP.ISCW002092-PA ISCAP.ISCW002148-PA ISCAP.ISCW002331-PA ISCAP.ISCW002489-PA ISCAP.ISCW002674-PA ISCAP.ISCW002695-PA ISCAP.ISCW002979-PA ISCAP.ISCW002998-PA ISCAP.ISCW002999-PA ISCAP.ISCW003370-PA ISCAP.ISCW004275-PA ISCAP.ISCW004276-PA ISCAP.ISCW004278-PA ISCAP.ISCW004734-PA ISCAP.ISCW004764-PA ISCAP.ISCW004835-PA ISCAP.ISCW005538-PA ISCAP.ISCW006069-PA ISCAP.ISCW006432-PA ISCAP.ISCW006636-PA ISCAP.ISCW006637-PA ISCAP.ISCW007529-PA ISCAP.ISCW007715-PA ISCAP.ISCW009051-PA ISCAP.ISCW009166-PA ISCAP.ISCW010211-PA ISCAP.ISCW010999-PA ISCAP.ISCW011174-PA ISCAP.ISCW011206-PA ISCAP.ISCW011961-PA ISCAP.ISCW012149-PA ISCAP.ISCW012429-PA ISCAP.ISCW012701-PA ISCAP.ISCW012782-PA ISCAP.ISCW013013-PA ISCAP.ISCW013112-PA ISCAP.ISCW014005-PA ISCAP.ISCW014551-PA ISCAP.ISCW014841-PA ISCAP.ISCW014898-PA ISCAP.ISCW015172-PA ISCAP.ISCW015186-PA ISCAP.ISCW015718-PA ISCAP.ISCW015778-PA ISCAP.ISCW016466-PA ISCAP.ISCW016684-PA ISCAP.ISCW016883-PA ISCAP.ISCW017114-PA ISCAP.ISCW017115-PA ISCAP.ISCW017406-PA ISCAP.ISCW018539-PA ISCAP.ISCW018541-PA ISCAP.ISCW021255-PA ISCAP.ISCW021816-PA ISCAP.ISCW021893-PA ISCAP.ISCW022536-PA ISCAP.ISCW023349-PA ISCAP.ISCW023822-PA ISCAP.ISCW024505-PA MHAPL.MhA1_Contig1051.frz3.gene20 MHAPL.MhA1_Contig1562.frz3.gene5 MHAPL.MhA1_Contig1679.frz3.gene2 MHAPL.MhA1_Contig2098.frz3.gene7 MHAPL.MhA1_Contig520.frz3.gene11 NVITR.NV10369-PA NVITR.NV10370-PA NVITR.NV10371-PA NVITR.NV10372-PA NVITR.NV10373-PA NVITR.NV10659-PA NVITR.NV10705-PA NVITR.NV10938-PA NVITR.NV11711-PA NVITR.NV11712-PA NVITR.NV11723-PA NVITR.NV11724-PA NVITR.NV11725-PA NVITR.NV11726-PA NVITR.NV11727-PA NVITR.NV12114-PA NVITR.NV12293-PA NVITR.NV12295-PA NVITR.NV12424-PA NVITR.NV12525-PA NVITR.NV12526-PA NVITR.NV12907-PA NVITR.NV12908-PA NVITR.NV12909-PA NVITR.NV12910-PA NVITR.NV12911-PA NVITR.NV13050-PA NVITR.NV13145-PA NVITR.NV13290-PA NVITR.NV13291-PA NVITR.NV13366-PA NVITR.NV13727-PA NVITR.NV14021-PA NVITR.NV14053-PA NVITR.NV14058-PA NVITR.NV14059-PA NVITR.NV14092-PA NVITR.NV14407-PA NVITR.NV14519-PA NVITR.NV14520-PA NVITR.NV14588-PA NVITR.NV14680-PA NVITR.NV14707-PA NVITR.NV14767-PA NVITR.NV14768-PA NVITR.NV14769-PA NVITR.NV14770-PA NVITR.NV14771-PA NVITR.NV14772-PA NVITR.NV14773-PA NVITR.NV14774-PA NVITR.NV14775-PA NVITR.NV14776-PA NVITR.NV14777-PA NVITR.NV14778-PA NVITR.NV14808-PA NVITR.NV14809-PA NVITR.NV14885-PA NVITR.NV14886-PA NVITR.NV14900-PA NVITR.NV14937-PA NVITR.NV14938-PA NVITR.NV14939-PA NVITR.NV14959-PA NVITR.NV15258-PA NVITR.NV15259-PA NVITR.NV15326-PA NVITR.NV15327-PA NVITR.NV15330-PA NVITR.NV15334-PA NVITR.NV15335-PA NVITR.NV15336-PA NVITR.NV15393-PA NVITR.NV15476-PA NVITR.NV15477-PA NVITR.NV15478-PA NVITR.NV15729-PA NVITR.NV16038-PA NVITR.NV16296-PA NVITR.NV16298-PA NVITR.NV16299-PA NVITR.NV16300-PA NVITR.NV16301-PA NVITR.NV16325-PA NVITR.NV16458-PA NVITR.NV16636-PA NVITR.NV16694-PA NVITR.NV16789-PA NVITR.NV17056-PA NVITR.NV17066-PA NVITR.NV17067-PA NVITR.NV17537-PA NVITR.NV17538-PA NVITR.NV17677-PA NVITR.NV17678-PA NVITR.NV17697-PA NVITR.NV17946-PA NVITR.NV17947-PA NVITR.NV17948-PA NVITR.NV17949-PA NVITR.NV17950-PA NVITR.NV18190-PA NVITR.NV18381-PA NVITR.NV18382-PA NVITR.NV18383-PA NVITR.NV18589-PA NVITR.NV18624-PA NVITR.NV18842-PA NVITR.NV20642-PA NVITR.NV21701-PA NVITR.NV22024-PA NVITR.NV22258-PA NVITR.NV22804-PA NVITR.NV22829-PA NVITR.NV22833-PA NVITR.NV22917-PA NVITR.NV23797-PA NVITR.NV23799-PA NVITR.NV23800-PA NVITR.NV25652-PA OBIMA.Ocbimv22000607m.p OBIMA.Ocbimv22000620m.p OBIMA.Ocbimv22001799m.p OBIMA.Ocbimv22002833m.p OBIMA.Ocbimv22002835m.p OBIMA.Ocbimv22002836m.p OBIMA.Ocbimv22002956m.p OBIMA.Ocbimv22007908m.p OBIMA.Ocbimv22008544m.p OBIMA.Ocbimv22009064m.p OBIMA.Ocbimv22010344m.p OBIMA.Ocbimv22013567m.p OBIMA.Ocbimv22014105m.p OBIMA.Ocbimv22015277m.p OBIMA.Ocbimv22015633m.p OBIMA.Ocbimv22015634m.p OBIMA.Ocbimv22015635m.p OBIMA.Ocbimv22015810m.p OBIMA.Ocbimv22021477m.p OBIMA.Ocbimv22023631m.p OBIMA.Ocbimv22023971m.p OBIMA.Ocbimv22026776m.p OBIMA.Ocbimv22028234m.p OBIMA.Ocbimv22029252m.p OBIMA.Ocbimv22030142m.p OBIMA.Ocbimv22033828m.p OBIMA.Ocbimv22033829m.p OBIMA.Ocbimv22034536m.p OBIMA.Ocbimv22034794m.p OBIMA.Ocbimv22035360m.p OBIMA.Ocbimv22035500m.p OBIMA.Ocbimv22036442m.p OBIMA.Ocbimv22036785m.p PCAUD.XP_014661407.1 PCAUD.XP_014662637.1 PCAUD.XP_014662805.1 PCAUD.XP_014663031.1 PCAUD.XP_014664365.1 PCAUD.XP_014665448.1 PCAUD.XP_014666890.1 PCAUD.XP_014666991.1 PCAUD.XP_014666992.1 PCAUD.XP_014666993.1 PCAUD.XP_014667274.1 PCAUD.XP_014667409.1 PCAUD.XP_014667564.1 PCAUD.XP_014667565.1 PCAUD.XP_014668030.1 PCAUD.XP_014668923.1 PCAUD.XP_014668925.1 PCAUD.XP_014669797.1 PCAUD.XP_014672860.1 PCAUD.XP_014674732.1 PCAUD.XP_014675437.1 PCAUD.XP_014675438.1 PCAUD.XP_014675770.1 PCAUD.XP_014675771.1 PCAUD.XP_014676384.1 PCAUD.XP_014678021.1 PCAUD.XP_014678458.1 PCAUD.XP_014678528.1 PCAUD.XP_014678852.1 PCAUD.XP_014680136.1 PCAUD.XP_014680155.1 PCAUD.XP_014681117.1 PCAUD.XP_014681852.1 PHUMA.PHUM003150-PA PHUMA.PHUM004590-PA PHUMA.PHUM058260-PA PHUMA.PHUM092750-PA PHUMA.PHUM125530-PA PHUMA.PHUM153300-PA PHUMA.PHUM153320-PA PHUMA.PHUM153430-PA PHUMA.PHUM153440-PA PHUMA.PHUM153450-PA PHUMA.PHUM227210-PA PHUMA.PHUM244040-PA PHUMA.PHUM268620-PA PHUMA.PHUM296350-PA PHUMA.PHUM329900-PA PHUMA.PHUM360690-PA PHUMA.PHUM374530-PA PHUMA.PHUM440020-PA PHUMA.PHUM451100-PA PHUMA.PHUM452840-PA PHUMA.PHUM472590-PA PHUMA.PHUM472600-PA PHUMA.PHUM472610-PA PHUMA.PHUM472620-PA PHUMA.PHUM472640-PA PHUMA.PHUM472660-PA PHUMA.PHUM501910-PA PHUMA.PHUM502040-PA PHUMA.PHUM506550-PA PHUMA.PHUM514820-PA PHUMA.PHUM546590-PA PHUMA.PHUM546610-PA PHUMA.PHUM547720-PA PHUMA.PHUM565430-PA PHUMA.PHUM571210-PA PHUMA.PHUM571420-PA PHUMA.PHUM571630-PA PHUMA.PHUM610330-PA PMURR.g10417.t1 PMURR.g14017.t1 PMURR.g14160.t1 PMURR.g14406.t1 PMURR.g18904.t1 PMURR.g20200.t1 PMURR.g3551.t1 PMURR.g6362.t1 PMURR.g6819.t1 PMURR.g7134.t1 PMURR.g7944.t1 PPACI.PPA01130 PPACI.PPA01207 PPACI.PPA02817 PPACI.PPA02869 PPACI.PPA05185 PPACI.PPA14103 PPACI.PPA14262 PPACI.PPA15513 PPACI.PPA16940 PPACI.PPA26940 PPACI.PPA27558 PXYLO.XP_011548198.1 PXYLO.XP_011548436.1 PXYLO.XP_011548500.1 PXYLO.XP_011548762.1 PXYLO.XP_011548764.1 PXYLO.XP_011548765.1 PXYLO.XP_011548776.1 PXYLO.XP_011548777.1 PXYLO.XP_011548778.1 PXYLO.XP_011548779.1 PXYLO.XP_011548789.1 PXYLO.XP_011548805.1 PXYLO.XP_011548815.1 PXYLO.XP_011549319.1 PXYLO.XP_011549363.1 PXYLO.XP_011549364.1 PXYLO.XP_011549516.1 PXYLO.XP_011549717.1 PXYLO.XP_011549927.1 PXYLO.XP_011550002.1 PXYLO.XP_011550045.1 PXYLO.XP_011550318.1 PXYLO.XP_011550319.1 PXYLO.XP_011550321.1 PXYLO.XP_011550322.1 PXYLO.XP_011550347.1 PXYLO.XP_011550991.1 PXYLO.XP_011551241.1 PXYLO.XP_011551434.1 PXYLO.XP_011551592.1 PXYLO.XP_011551944.1 PXYLO.XP_011551945.1 PXYLO.XP_011551946.1 PXYLO.XP_011551947.1 PXYLO.XP_011551948.1 PXYLO.XP_011551950.1 PXYLO.XP_011551972.1 PXYLO.XP_011551973.1 PXYLO.XP_011552165.1 PXYLO.XP_011552375.1 PXYLO.XP_011552394.1 PXYLO.XP_011552675.1 PXYLO.XP_011552693.1 PXYLO.XP_011552927.1 PXYLO.XP_011552928.1 PXYLO.XP_011552931.1 PXYLO.XP_011552932.1 PXYLO.XP_011552941.1 PXYLO.XP_011553124.1 PXYLO.XP_011553140.1 PXYLO.XP_011553521.1 PXYLO.XP_011553522.1 PXYLO.XP_011553524.1 PXYLO.XP_011553698.1 PXYLO.XP_011553744.1 PXYLO.XP_011553745.1 PXYLO.XP_011553750.1 PXYLO.XP_011554106.1 PXYLO.XP_011554108.1 PXYLO.XP_011554110.1 PXYLO.XP_011554121.1 PXYLO.XP_011554358.1 PXYLO.XP_011554810.1 PXYLO.XP_011554866.1 PXYLO.XP_011555041.1 PXYLO.XP_011555067.1 PXYLO.XP_011555070.1 PXYLO.XP_011555251.1 PXYLO.XP_011555600.1 PXYLO.XP_011555642.1 PXYLO.XP_011555659.1 PXYLO.XP_011555701.1 PXYLO.XP_011556203.1 PXYLO.XP_011556317.1 PXYLO.XP_011556458.1 PXYLO.XP_011556692.1 PXYLO.XP_011556694.1 PXYLO.XP_011556718.1 PXYLO.XP_011557937.1 PXYLO.XP_011557938.1 PXYLO.XP_011557939.1 PXYLO.XP_011557954.1 PXYLO.XP_011558174.1 PXYLO.XP_011558176.1 PXYLO.XP_011558280.1 PXYLO.XP_011558408.1 PXYLO.XP_011558622.1 PXYLO.XP_011558627.1 PXYLO.XP_011558689.1 PXYLO.XP_011558826.1 PXYLO.XP_011558868.1 PXYLO.XP_011559335.1 PXYLO.XP_011559383.1 PXYLO.XP_011559553.1 PXYLO.XP_011559670.1 PXYLO.XP_011560592.1 PXYLO.XP_011560614.1 PXYLO.XP_011560712.1 PXYLO.XP_011560713.1 PXYLO.XP_011560714.1 PXYLO.XP_011560715.1 PXYLO.XP_011560721.1 PXYLO.XP_011560722.1 PXYLO.XP_011561091.1 PXYLO.XP_011561374.1 PXYLO.XP_011561396.1 PXYLO.XP_011561415.1 PXYLO.XP_011561426.1 PXYLO.XP_011561695.1 PXYLO.XP_011561763.1 PXYLO.XP_011561785.1 PXYLO.XP_011562021.1 PXYLO.XP_011562098.1 PXYLO.XP_011562099.1 PXYLO.XP_011562729.1 PXYLO.XP_011562730.1 PXYLO.XP_011563288.1 PXYLO.XP_011563620.1 PXYLO.XP_011563649.1 PXYLO.XP_011563942.1 PXYLO.XP_011563943.1 PXYLO.XP_011564009.1 PXYLO.XP_011564229.1 PXYLO.XP_011564314.1 PXYLO.XP_011564536.1 PXYLO.XP_011564627.1 PXYLO.XP_011565158.1 PXYLO.XP_011565379.1 PXYLO.XP_011565542.1 PXYLO.XP_011567789.1 PXYLO.XP_011567790.1 PXYLO.XP_011568127.1 PXYLO.XP_011568377.1 PXYLO.XP_011568615.1 PXYLO.XP_011568628.1 PXYLO.XP_011568640.1 RVARI.g12157.t1 RVARI.g1231.t1 RVARI.g12646.t1 RVARI.g13309.t1 RVARI.g1695.t1 RVARI.g1886.t1 RVARI.g3056.t1 RVARI.g3140.t1 RVARI.g3763.t1 RVARI.g4031.t1 RVARI.g4782.t1 RVARI.g5066.t1 RVARI.g6031.t1 RVARI.g6066.t1 RVARI.g6108.t1 RVARI.g6216.t1 RVARI.g629.t1 RVARI.g630.t1 RVARI.g631.t1 RVARI.g6387.t1 RVARI.g672.t2 RVARI.g7707.t1 RVARI.g8178.t2 RVARI.g8526.t1 RVARI.g931.t1 RVARI.g9448.t1 SINVI.XP_011155480.1 SINVI.XP_011155770.1 SINVI.XP_011155772.1 SINVI.XP_011155773.1 SINVI.XP_011155776.1 SINVI.XP_011155795.1 SINVI.XP_011155796.1 SINVI.XP_011155953.1 SINVI.XP_011155954.1 SINVI.XP_011155956.1 SINVI.XP_011155958.1 SINVI.XP_011156013.1 SINVI.XP_011156015.1 SINVI.XP_011156016.1 SINVI.XP_011156821.1 SINVI.XP_011156887.1 SINVI.XP_011156893.1 SINVI.XP_011156895.1 SINVI.XP_011156956.1 SINVI.XP_011157537.1 SINVI.XP_011158068.1 SINVI.XP_011158069.1 SINVI.XP_011159068.1 SINVI.XP_011160046.1 SINVI.XP_011160064.1 SINVI.XP_011160065.1 SINVI.XP_011160066.1 SINVI.XP_011160398.1 SINVI.XP_011161026.1 SINVI.XP_011161124.1 SINVI.XP_011161186.1 SINVI.XP_011161876.1 SINVI.XP_011162899.1 SINVI.XP_011164032.1 SINVI.XP_011164057.1 SINVI.XP_011164376.1 SINVI.XP_011164378.1 SINVI.XP_011165771.1 SINVI.XP_011166021.1 SINVI.XP_011166744.1 SINVI.XP_011166746.1 SINVI.XP_011166798.1 SINVI.XP_011166800.1 SINVI.XP_011167027.1 SINVI.XP_011167029.1 SINVI.XP_011167031.1 SINVI.XP_011167032.1 SINVI.XP_011167036.1 SINVI.XP_011167330.1 SINVI.XP_011167331.1 SINVI.XP_011168105.1 SINVI.XP_011168863.1 SINVI.XP_011168925.1 SINVI.XP_011169268.1 SINVI.XP_011169379.1 SINVI.XP_011169711.1 SINVI.XP_011170134.1 SINVI.XP_011170816.1 SINVI.XP_011172282.1 SINVI.XP_011172468.1 SINVI.XP_011172583.1 SINVI.XP_011173305.1 SINVI.XP_011173751.1 SINVI.XP_011175292.1 SINVI.XP_011175313.1 SINVI.XP_011175738.1 SMARI.SMAR000900-PA SMARI.SMAR000952-PA SMARI.SMAR004269-PA SMARI.SMAR004270-PA SMARI.SMAR004964-PA SMARI.SMAR004967-PA SMARI.SMAR004968-PA SMARI.SMAR005050-PA SMARI.SMAR005278-PA SMARI.SMAR005776-PA SMARI.SMAR006247-PA SMARI.SMAR006662-PA SMARI.SMAR006677-PA SMARI.SMAR006848-PA SMARI.SMAR006849-PA SMARI.SMAR006981-PA SMARI.SMAR007568-PA SMARI.SMAR007569-PA SMARI.SMAR007984-PA SMARI.SMAR008000-PA SMARI.SMAR009095-PA SMARI.SMAR009702-PA SMARI.SMAR009761-PA SMARI.SMAR010255-PA SMARI.SMAR010931-PA SMARI.SMAR011637-PA SMARI.SMAR011638-PA SMARI.SMAR011650-PA SMARI.SMAR011880-PA SMARI.SMAR011887-PA SMARI.SMAR012522-PA SMARI.SMAR012577-PA SMARI.SMAR012579-PA SMARI.SMAR012580-PA SMARI.SMAR012628-PA SMARI.SMAR013397-PA SMARI.SMAR013552-PA SMARI.SMAR014592-PA TCAST.TC000494-PA TCAST.TC000495-PA TCAST.TC000496-PA TCAST.TC000497-PA TCAST.TC000498-PA TCAST.TC000545-PA TCAST.TC000546-PA TCAST.TC000547-PA TCAST.TC000635-PA TCAST.TC000740-PA TCAST.TC001023-PA TCAST.TC001157-PA TCAST.TC001159-PA TCAST.TC002061-PA TCAST.TC002112-PA TCAST.TC002193-PA TCAST.TC002659-PA TCAST.TC002766-PA TCAST.TC002767-PA TCAST.TC002786-PA TCAST.TC003081-PA TCAST.TC004160-PA TCAST.TC004418-PA TCAST.TC004622-PA TCAST.TC004623-PA TCAST.TC004624-PA TCAST.TC004654-PA TCAST.TC004770-PA TCAST.TC004863-PA TCAST.TC004937-PA TCAST.TC005130-PA TCAST.TC005230-PA TCAST.TC005908-PA TCAST.TC005976-PA TCAST.TC006026-PA TCAST.TC006246-PA TCAST.TC006247-PA TCAST.TC006268-PA TCAST.TC006269-PA TCAST.TC006424-PA TCAST.TC006438-PA TCAST.TC007017-PA TCAST.TC007019-PA TCAST.TC008267-PA TCAST.TC008504-PA TCAST.TC008653-PA TCAST.TC008657-PA TCAST.TC009089-PA TCAST.TC009090-PA TCAST.TC009091-PA TCAST.TC009092-PA TCAST.TC009093-PA TCAST.TC009094-PA TCAST.TC010904-PA TCAST.TC010906-PA TCAST.TC010907-PA TCAST.TC010908-PA TCAST.TC010909-PA TCAST.TC010910-PA TCAST.TC010911-PA TCAST.TC010927-PA TCAST.TC010929-PA TCAST.TC010930-PA TCAST.TC010932-PA TCAST.TC010933-PA TCAST.TC010934-PA TCAST.TC010935-PA TCAST.TC010936-PA TCAST.TC010937-PA TCAST.TC010938-PA TCAST.TC010939-PA TCAST.TC010940-PA TCAST.TC010941-PA TCAST.TC010959-PA TCAST.TC011014-PA TCAST.TC012573-PA TCAST.TC012574-PA TCAST.TC012575-PA TCAST.TC013042-PA TCAST.TC013084-PA TCAST.TC013276-PA TCAST.TC013277-PA TCAST.TC013278-PA TCAST.TC013279-PA TCAST.TC013280-PA TCAST.TC013326-PA TCAST.TC013415-PA TCAST.TC013416-PA TCAST.TC013421-PA TCAST.TC013709-PA TCAST.TC014083-PA TCAST.TC014375-PA TCAST.TC014391-PA TCAST.TC014930-PA TCAST.TC015083-PA TCAST.TC015099-PA TCAST.TC015130-PA TCAST.TC015237-PA TCAST.TC015344-PA TCAST.TC015579-PA TCAST.TC015580-PA TCAST.TC015617-PA TCAST.TC015618-PA TCAST.TC015779-PA TCAST.TC015780-PA TCAST.TC016121-PA TCAST.TC016372-PA TCAST.TC030062-PA TCAST.TC030063-PA TCAST.TC030064-PA TCAST.TC030072-PA TCAST.TC030074-PA TCAST.TC030075-PA TCAST.TC030609-PA TCAST.TC030711-PA TMURI.TMUE_s0008011600 TMURI.TMUE_s0048003500 TMURI.TMUE_s0048003600 TMURI.TMUE_s0050001400 TMURI.TMUE_s0050005500 TMURI.TMUE_s0057006400 TMURI.TMUE_s0089000800 TMURI.TMUE_s0104002300 TMURI.TMUE_s0117000900 TMURI.TMUE_s0118002500 TMURI.TMUE_s0213000200 TMURI.TMUE_s0213000300 TMURI.TMUE_s0213000400 TMURI.TMUE_s0213000500 TMURI.TMUE_s0232001100 TSPIR.EFV48206 TSPIR.EFV48603 TSPIR.EFV50942 TSPIR.EFV53907 TSPIR.EFV55273 TSPIR.EFV57545 TSPIR.EFV57881 TSPIR.EFV57884 TSPIR.EFV57887 TSPIR.EFV58571 TSPIR.EFV59180 TSPIR.EFV59372 TSPIR.EFV60446 TSPIR.EFV61857 TSPIR.EFV61882 TSPIR.EFV62294 TURTI.tetur01g02990.1 TURTI.tetur01g04580.1 TURTI.tetur01g08540.1 TURTI.tetur01g09900.1 TURTI.tetur01g09930.1 TURTI.tetur01g16523.1 TURTI.tetur02g01640.1 TURTI.tetur02g03090.1 TURTI.tetur02g06940.1 TURTI.tetur02g15091.1 TURTI.tetur02g15165.1 TURTI.tetur02g15167.1 TURTI.tetur03g09380.1 TURTI.tetur03g09630.1 TURTI.tetur04g03140.1 TURTI.tetur04g05760.1 TURTI.tetur05g04020.1 TURTI.tetur05g08950.1 TURTI.tetur06g02180.1 TURTI.tetur07g00150.1 TURTI.tetur07g01950.1 TURTI.tetur07g08034.1 TURTI.tetur08g06100.1 TURTI.tetur09g00280.1 TURTI.tetur09g03880.1 TURTI.tetur10g04430.1 TURTI.tetur10g04850.1 TURTI.tetur10g05772.1 TURTI.tetur11g03930.1 TURTI.tetur11g05220.1 TURTI.tetur12g00460.1 TURTI.tetur12g03940.1 TURTI.tetur12g03950.1 TURTI.tetur13g00200.1 TURTI.tetur13g03390.1 TURTI.tetur19g00740.1 TURTI.tetur22g01200.1 TURTI.tetur22g01230.1 TURTI.tetur23g00450.1 TURTI.tetur25g01410.1 TURTI.tetur27g02550.1 TURTI.tetur28g01600.1 TURTI.tetur29g01570.1 TURTI.tetur30g01440.1 TURTI.tetur35g01380.1 TURTI.tetur36g00980.1 TURTI.tetur37g00680.1 TURTI.tetur41g00510.1 TURTI.tetur43g00510.1 TURTI.tetur66g00060.1 TURTI.tetur66g00070.1
OG0000004: AMELL.GB50793-PA AMELL.GB55026-PA APISU.ACYPI000268-PA APISU.ACYPI000400-PA APISU.ACYPI001642-PA APISU.ACYPI002257-PA APISU.ACYPI002388-PA APISU.ACYPI002992-PA APISU.ACYPI003180-PA APISU.ACYPI003351-PA APISU.ACYPI003985-PA APISU.ACYPI004306-PA APISU.ACYPI004710-PA APISU.ACYPI004728-PA APISU.ACYPI005332-PA APISU.ACYPI005851-PA APISU.ACYPI006894-PA APISU.ACYPI007400-PA APISU.ACYPI007789-PA APISU.ACYPI008461-PA APISU.ACYPI009216-PA APISU.ACYPI060019-PA APISU.ACYPI060143-PA APISU.ACYPI060171-PA APISU.ACYPI060215-PA APISU.ACYPI060284-PA APISU.ACYPI060391-PA APISU.ACYPI060446-PA APISU.ACYPI060997-PA APISU.ACYPI061000-PA APISU.ACYPI061017-PA APISU.ACYPI061137-PA APISU.ACYPI061160-PA APISU.ACYPI061161-PA APISU.ACYPI061177-PA APISU.ACYPI061243-PA APISU.ACYPI061261-PA APISU.ACYPI061330-PA APISU.ACYPI061355-PA APISU.ACYPI061880-PA APISU.ACYPI061974-PA APISU.ACYPI061976-PA APISU.ACYPI062012-PA APISU.ACYPI062187-PA APISU.ACYPI062240-PA APISU.ACYPI062306-PA APISU.ACYPI062401-PA APISU.ACYPI062622-PA APISU.ACYPI062656-PA APISU.ACYPI062660-PA APISU.ACYPI062674-PA APISU.ACYPI062688-PA APISU.ACYPI062787-PA APISU.ACYPI062875-PA APISU.ACYPI062995-PA APISU.ACYPI062999-PA APISU.ACYPI063036-PA APISU.ACYPI063080-PA APISU.ACYPI063503-PA APISU.ACYPI063541-PA APISU.ACYPI063609-PA APISU.ACYPI063746-PA APISU.ACYPI063798-PA APISU.ACYPI063804-PA APISU.ACYPI063836-PA APISU.ACYPI063842-PA APISU.ACYPI063903-PA APISU.ACYPI063908-PA APISU.ACYPI063933-PA APISU.ACYPI064307-PA APISU.ACYPI064339-PA APISU.ACYPI064347-PA APISU.ACYPI064413-PA APISU.ACYPI064422-PA APISU.ACYPI064451-PA APISU.ACYPI064463-PA APISU.ACYPI064489-PA APISU.ACYPI064491-PA APISU.ACYPI064550-PA APISU.ACYPI064627-PA APISU.ACYPI064845-PA APISU.ACYPI064886-PA APISU.ACYPI065308-PA APISU.ACYPI065353-PA APISU.ACYPI065370-PA APISU.ACYPI065381-PA APISU.ACYPI065486-PA APISU.ACYPI065565-PA APISU.ACYPI065650-PA APISU.ACYPI065773-PA APISU.ACYPI065780-PA APISU.ACYPI066150-PA APISU.ACYPI066273-PA APISU.ACYPI066275-PA APISU.ACYPI066324-PA APISU.ACYPI066359-PA APISU.ACYPI066388-PA APISU.ACYPI066433-PA APISU.ACYPI066439-PA APISU.ACYPI066470-PA APISU.ACYPI066496-PA APISU.ACYPI066762-PA APISU.ACYPI066999-PA APISU.ACYPI067094-PA APISU.ACYPI067099-PA APISU.ACYPI067210-PA APISU.ACYPI067234-PA APISU.ACYPI067257-PA APISU.ACYPI067286-PA APISU.ACYPI067309-PA APISU.ACYPI067343-PA APISU.ACYPI067443-PA APISU.ACYPI067492-PA APISU.ACYPI067498-PA APISU.ACYPI067556-PA APISU.ACYPI067921-PA APISU.ACYPI067996-PA APISU.ACYPI068024-PA APISU.ACYPI068111-PA APISU.ACYPI068137-PA APISU.ACYPI068202-PA APISU.ACYPI068208-PA APISU.ACYPI068216-PA APISU.ACYPI068339-PA APISU.ACYPI068389-PA APISU.ACYPI068400-PA APISU.ACYPI068735-PA APISU.ACYPI068746-PA APISU.ACYPI068761-PA APISU.ACYPI068762-PA APISU.ACYPI068874-PA APISU.ACYPI068917-PA APISU.ACYPI068988-PA APISU.ACYPI068994-PA APISU.ACYPI069062-PA APISU.ACYPI069137-PA APISU.ACYPI069159-PA APISU.ACYPI069244-PA APISU.ACYPI069255-PA APISU.ACYPI069302-PA APISU.ACYPI069305-PA APISU.ACYPI069306-PA APISU.ACYPI069519-PA APISU.ACYPI069689-PA APISU.ACYPI069693-PA APISU.ACYPI069731-PA APISU.ACYPI069761-PA APISU.ACYPI069783-PA APISU.ACYPI069816-PA APISU.ACYPI069823-PA APISU.ACYPI069832-PA APISU.ACYPI070000-PA APISU.ACYPI070063-PA APISU.ACYPI070102-PA APISU.ACYPI070123-PA APISU.ACYPI070152-PA APISU.ACYPI070169-PA APISU.ACYPI070179-PA APISU.ACYPI070190-PA APISU.ACYPI070197-PA APISU.ACYPI070598-PA APISU.ACYPI070710-PA APISU.ACYPI070713-PA APISU.ACYPI070768-PA APISU.ACYPI070816-PA APISU.ACYPI070902-PA APISU.ACYPI070918-PA APISU.ACYPI071022-PA APISU.ACYPI071052-PA APISU.ACYPI071073-PA APISU.ACYPI071087-PA APISU.ACYPI071408-PA APISU.ACYPI071513-PA APISU.ACYPI071521-PA APISU.ACYPI071602-PA APISU.ACYPI071784-PA APISU.ACYPI071881-PA APISU.ACYPI072256-PA APISU.ACYPI072351-PA APISU.ACYPI072439-PA APISU.ACYPI072511-PA APISU.ACYPI072636-PA APISU.ACYPI072641-PA APISU.ACYPI072660-PA APISU.ACYPI072686-PA APISU.ACYPI072751-PA APISU.ACYPI073061-PA APISU.ACYPI073110-PA APISU.ACYPI073142-PA APISU.ACYPI073190-PA APISU.ACYPI073191-PA APISU.ACYPI073247-PA APISU.ACYPI073255-PA APISU.ACYPI073273-PA APISU.ACYPI073333-PA APISU.ACYPI073334-PA APISU.ACYPI073366-PA APISU.ACYPI073476-PA APISU.ACYPI073516-PA APISU.ACYPI080386-PA APISU.ACYPI080527-PA APISU.ACYPI080596-PA APISU.ACYPI080762-PA APISU.ACYPI081297-PA APISU.ACYPI081303-PA APISU.ACYPI081349-PA APISU.ACYPI081443-PA APISU.ACYPI081776-PA APISU.ACYPI081817-PA APISU.ACYPI082044-PA APISU.ACYPI082080-PA APISU.ACYPI082137-PA APISU.ACYPI082432-PA APISU.ACYPI082562-PA APISU.ACYPI082609-PA APISU.ACYPI082836-PA APISU.ACYPI082879-PA APISU.ACYPI082914-PA APISU.ACYPI083185-PA APISU.ACYPI083517-PA APISU.ACYPI083655-PA APISU.ACYPI084177-PA APISU.ACYPI084181-PA APISU.ACYPI084238-PA APISU.ACYPI084544-PA APISU.ACYPI084670-PA APISU.ACYPI084987-PA APISU.ACYPI085060-PA APISU.ACYPI085075-PA APISU.ACYPI085267-PA APISU.ACYPI085304-PA APISU.ACYPI085562-PA APISU.ACYPI085565-PA APISU.ACYPI085590-PA APISU.ACYPI085698-PA APISU.ACYPI086105-PA APISU.ACYPI086359-PA APISU.ACYPI086367-PA APISU.ACYPI086493-PA APISU.ACYPI086825-PA APISU.ACYPI086908-PA APISU.ACYPI086994-PA APISU.ACYPI087059-PA APISU.ACYPI087148-PA APISU.ACYPI087270-PA APISU.ACYPI087337-PA APISU.ACYPI087395-PA APISU.ACYPI087513-PA APISU.ACYPI087709-PA APISU.ACYPI087789-PA APISU.ACYPI087834-PA APISU.ACYPI087951-PA APISU.ACYPI088042-PA APISU.ACYPI088051-PA APISU.ACYPI088288-PA APISU.ACYPI088437-PA APISU.ACYPI088584-PA APISU.ACYPI088727-PA APISU.ACYPI089040-PA APISU.ACYPI089143-PA APISU.ACYPI089155-PA APISU.ACYPI089205-PA APISU.ACYPI089210-PA APISU.ACYPI089264-PA APISU.ACYPI089265-PA APISU.ACYPI089564-PA APISU.ACYPI089575-PA APISU.ACYPI20105-PA APISU.ACYPI20332-PA APISU.ACYPI20444-PA APISU.ACYPI20829-PA APISU.ACYPI20843-PA APISU.ACYPI20942-PA APISU.ACYPI20947-PA APISU.ACYPI21006-PA APISU.ACYPI21256-PA APISU.ACYPI21755-PA APISU.ACYPI21821-PA APISU.ACYPI22015-PA APISU.ACYPI22269-PA APISU.ACYPI22529-PA APISU.ACYPI22716-PA APISU.ACYPI22858-PA APISU.ACYPI23001-PA APISU.ACYPI23180-PA APISU.ACYPI23453-PA APISU.ACYPI23953-PA APISU.ACYPI24087-PA APISU.ACYPI24089-PA APISU.ACYPI24162-PA APISU.ACYPI24410-PA APISU.ACYPI24411-PA APISU.ACYPI24637-PA APISU.ACYPI24649-PA APISU.ACYPI24702-PA APISU.ACYPI24800-PA APISU.ACYPI24856-PA APISU.ACYPI25237-PA APISU.ACYPI25390-PA APISU.ACYPI25418-PA APISU.ACYPI26135-PA APISU.ACYPI26186-PA APISU.ACYPI26259-PA APISU.ACYPI26726-PA APISU.ACYPI26875-PA APISU.ACYPI27273-PA APISU.ACYPI27378-PA APISU.ACYPI27423-PA APISU.ACYPI27720-PA APISU.ACYPI27960-PA APISU.ACYPI28059-PA APISU.ACYPI28536-PA APISU.ACYPI28698-PA APISU.ACYPI28703-PA APISU.ACYPI28787-PA APISU.ACYPI28894-PA APISU.ACYPI29000-PA APISU.ACYPI29124-PA APISU.ACYPI29212-PA APISU.ACYPI29235-PA APISU.ACYPI29246-PA APISU.ACYPI29271-PA APISU.ACYPI29343-PA APISU.ACYPI29437-PA APISU.ACYPI29869-PA APISU.ACYPI29951-PA APISU.ACYPI30257-PA APISU.ACYPI30399-PA APISU.ACYPI31343-PA APISU.ACYPI31350-PA APISU.ACYPI31546-PA APISU.ACYPI31643-PA APISU.ACYPI31916-PA APISU.ACYPI31980-PA APISU.ACYPI32216-PA APISU.ACYPI32352-PA APISU.ACYPI32471-PA APISU.ACYPI32619-PA APISU.ACYPI32701-PA APISU.ACYPI32879-PA APISU.ACYPI32930-PA APISU.ACYPI33148-PA APISU.ACYPI33165-PA APISU.ACYPI33445-PA APISU.ACYPI33688-PA APISU.ACYPI34057-PA APISU.ACYPI34192-PA APISU.ACYPI34567-PA APISU.ACYPI35828-PA APISU.ACYPI35980-PA APISU.ACYPI36073-PA APISU.ACYPI36266-PA APISU.ACYPI36874-PA APISU.ACYPI36949-PA APISU.ACYPI38010-PA APISU.ACYPI38198-PA APISU.ACYPI38755-PA APISU.ACYPI38788-PA APISU.ACYPI38899-PA APISU.ACYPI38920-PA APISU.ACYPI39005-PA APISU.ACYPI39160-PA APISU.ACYPI39321-PA APISU.ACYPI39363-PA APISU.ACYPI39717-PA APISU.ACYPI40505-PA APISU.ACYPI40507-PA APISU.ACYPI40508-PA APISU.ACYPI40561-PA APISU.ACYPI40664-PA APISU.ACYPI40806-PA APISU.ACYPI41035-PA APISU.ACYPI41307-PA APISU.ACYPI41429-PA APISU.ACYPI42677-PA APISU.ACYPI43098-PA APISU.ACYPI43115-PA APISU.ACYPI43121-PA APISU.ACYPI43393-PA APISU.ACYPI43519-PA APISU.ACYPI43547-PA APISU.ACYPI43631-PA APISU.ACYPI43749-PA APISU.ACYPI43783-PA APISU.ACYPI43967-PA APISU.ACYPI44266-PA APISU.ACYPI44286-PA APISU.ACYPI44372-PA APISU.ACYPI45152-PA APISU.ACYPI45337-PA APISU.ACYPI45917-PA APISU.ACYPI45943-PA APISU.ACYPI45993-PA APISU.ACYPI46301-PA APISU.ACYPI46330-PA APISU.ACYPI46725-PA APISU.ACYPI46806-PA APISU.ACYPI47460-PA APISU.ACYPI47533-PA APISU.ACYPI47610-PA APISU.ACYPI47618-PA APISU.ACYPI47841-PA APISU.ACYPI47906-PA APISU.ACYPI47942-PA APISU.ACYPI48020-PA APISU.ACYPI48223-PA APISU.ACYPI48258-PA APISU.ACYPI49263-PA APISU.ACYPI49447-PA APISU.ACYPI50002-PA APISU.ACYPI50124-PA APISU.ACYPI50216-PA APISU.ACYPI50219-PA APISU.ACYPI50935-PA APISU.ACYPI51129-PA APISU.ACYPI51187-PA APISU.ACYPI51196-PA APISU.ACYPI51377-PA APISU.ACYPI51457-PA APISU.ACYPI51772-PA APISU.ACYPI52244-PA APISU.ACYPI52653-PA APISU.ACYPI52751-PA APISU.ACYPI52785-PA APISU.ACYPI52857-PA APISU.ACYPI53118-PA APISU.ACYPI53216-PA APISU.ACYPI53217-PA APISU.ACYPI53464-PA APISU.ACYPI53601-PA APISU.ACYPI53880-PA APISU.ACYPI54123-PA APISU.ACYPI54351-PA APISU.ACYPI54743-PA APISU.ACYPI54794-PA APISU.ACYPI55094-PA APISU.ACYPI55476-PA APISU.ACYPI55486-PA APISU.ACYPI56312-PA APISU.ACYPI56313-PA APISU.ACYPI56570-PA CELEG.W09C3.8 CLECT.CLEC000386-PA CLECT.CLEC000606-PA CLECT.CLEC000632-PA CLECT.CLEC001115-PA CLECT.CLEC001696-PA CLECT.CLEC002268-PA CLECT.CLEC002282-PA CLECT.CLEC002430-PA CLECT.CLEC002734-PA CLECT.CLEC002909-PA CLECT.CLEC003412-PA CLECT.CLEC003434-PA CLECT.CLEC003794-PA CLECT.CLEC003849-PA CLECT.CLEC004104-PA CLECT.CLEC004418-PA CLECT.CLEC004596-PA CLECT.CLEC004849-PA CLECT.CLEC005074-PA CLECT.CLEC005369-PA CLECT.CLEC005401-PA CLECT.CLEC006225-PA CLECT.CLEC006268-PA CLECT.CLEC006533-PA CLECT.CLEC006652-PA CLECT.CLEC006853-PA CLECT.CLEC006989-PA CLECT.CLEC007124-PA CLECT.CLEC007487-PA CLECT.CLEC007730-PA CLECT.CLEC008241-PA CLECT.CLEC008320-PA CLECT.CLEC008762-PA CLECT.CLEC008775-PA CLECT.CLEC008780-PA CLECT.CLEC008993-PA CLECT.CLEC009006-PA CLECT.CLEC009259-PA CLECT.CLEC009566-PA CLECT.CLEC009961-PA CLECT.CLEC011082-PA CLECT.CLEC011290-PA CLECT.CLEC011309-PA CLECT.CLEC011495-PA CLECT.CLEC012701-PA CLECT.CLEC013274-PA CLECT.CLEC013304-PA CLECT.CLEC013376-PA CLECT.CLEC013860-PA CTELE.CapteP100390 CTELE.CapteP100436 CTELE.CapteP101654 CTELE.CapteP101700 CTELE.CapteP102441 CTELE.CapteP102589 CTELE.CapteP104360 CTELE.CapteP105044 CTELE.CapteP105844 CTELE.CapteP106261 CTELE.CapteP108227 CTELE.CapteP108955 CTELE.CapteP110310 CTELE.CapteP110752 CTELE.CapteP111681 CTELE.CapteP112429 CTELE.CapteP112710 CTELE.CapteP112995 CTELE.CapteP113272 CTELE.CapteP113685 CTELE.CapteP113807 CTELE.CapteP115224 CTELE.CapteP117266 CTELE.CapteP119324 CTELE.CapteP120937 CTELE.CapteP122685 CTELE.CapteP122919 CTELE.CapteP123827 CTELE.CapteP123912 CTELE.CapteP125498 CTELE.CapteP126656 CTELE.CapteP127392 CTELE.CapteP128028 CTELE.CapteP128188 CTELE.CapteP129236 CTELE.CapteP129395 CTELE.CapteP129624 CTELE.CapteP130000 CTELE.CapteP130580 CTELE.CapteP132979 CTELE.CapteP134057 CTELE.CapteP134727 CTELE.CapteP135053 CTELE.CapteP135236 CTELE.CapteP135353 CTELE.CapteP138148 CTELE.CapteP138453 CTELE.CapteP138456 CTELE.CapteP138552 CTELE.CapteP139106 CTELE.CapteP139171 CTELE.CapteP139563 CTELE.CapteP139638 CTELE.CapteP139824 CTELE.CapteP140226 CTELE.CapteP140253 CTELE.CapteP140334 CTELE.CapteP142332 CTELE.CapteP142788 CTELE.CapteP143637 CTELE.CapteP143676 CTELE.CapteP144092 CTELE.CapteP144484 CTELE.CapteP146789 CTELE.CapteP147654 CTELE.CapteP191435 CTELE.CapteP193997 CTELE.CapteP198879 CTELE.CapteP199026 CTELE.CapteP199827 CTELE.CapteP201282 CTELE.CapteP201669 CTELE.CapteP202669 CTELE.CapteP206880 CTELE.CapteP207630 CTELE.CapteP208341 CTELE.CapteP208944 CTELE.CapteP209363 CTELE.CapteP213070 CTELE.CapteP218709 CTELE.CapteP28956 CTELE.CapteP29188 CTELE.CapteP29338 CTELE.CapteP31091 CTELE.CapteP31142 CTELE.CapteP31793 CTELE.CapteP39692 CTELE.CapteP40123 CTELE.CapteP40136 CTELE.CapteP40144 CTELE.CapteP40145 CTELE.CapteP40152 CTELE.CapteP40153 CTELE.CapteP40163 CTELE.CapteP40165 CTELE.CapteP40174 CTELE.CapteP40175 CTELE.CapteP40325 CTELE.CapteP40593 CTELE.CapteP40756 CTELE.CapteP40798 CTELE.CapteP40823 CTELE.CapteP41002 CTELE.CapteP41058 CTELE.CapteP41189 CTELE.CapteP41215 CTELE.CapteP41242 CTELE.CapteP41251 CTELE.CapteP41268 CTELE.CapteP41278 CTELE.CapteP41417 CTELE.CapteP41551 CTELE.CapteP41558 CTELE.CapteP41692 CTELE.CapteP41830 CTELE.CapteP41850 CTELE.CapteP41873 CTELE.CapteP48915 CTELE.CapteP48916 CTELE.CapteP48939 CTELE.CapteP49538 CTELE.CapteP49554 CTELE.CapteP50082 CTELE.CapteP50387 CTELE.CapteP50417 CTELE.CapteP56364 CTELE.CapteP64033 CTELE.CapteP66749 CTELE.CapteP66908 CTELE.CapteP67004 CTELE.CapteP67041 CTELE.CapteP67209 CTELE.CapteP67292 CTELE.CapteP67680 CTELE.CapteP67749 CTELE.CapteP68586 CTELE.CapteP68993 CTELE.CapteP69023 CTELE.CapteP69229 CTELE.CapteP69268 CTELE.CapteP69305 CTELE.CapteP69307 CTELE.CapteP69328 CTELE.CapteP69353 CTELE.CapteP69740 CTELE.CapteP70647 CTELE.CapteP70661 CTELE.CapteP70675 CTELE.CapteP70725 CTELE.CapteP70838 CTELE.CapteP70840 CTELE.CapteP70883 CTELE.CapteP70899 CTELE.CapteP70902 CTELE.CapteP70903 CTELE.CapteP71047 CTELE.CapteP71148 CTELE.CapteP71158 CTELE.CapteP71664 CTELE.CapteP71773 CTELE.CapteP71782 CTELE.CapteP71803 CTELE.CapteP76398 CTELE.CapteP78332 CTELE.CapteP79080 CTELE.CapteP79103 CTELE.CapteP79107 CTELE.CapteP81065 CTELE.CapteP91743 CTELE.CapteP92284 CTELE.CapteP92631 CTELE.CapteP93425 CTELE.CapteP93745 CTELE.CapteP93770 CTELE.CapteP94776 CTELE.CapteP95717 CTELE.CapteP95839 CTELE.CapteP97207 CTELE.CapteP97228 CTELE.CapteP97229 CTELE.CapteP97653 CTELE.CapteP98508 CTELE.CapteP99067 DPOND.ENN73754 DPOND.ENN73935 DPOND.ENN74510 DPOND.ENN82612 DPOND.ENN83073 DPULE.EFX60176 DPULE.EFX60256 DPULE.EFX60547 DPULE.EFX61176 DPULE.EFX63329 DPULE.EFX67493 DPULE.EFX68872 DPULE.EFX69716 DPULE.EFX73424 DPULE.EFX74913 DPULE.EFX75325 DPULE.EFX76748 DPULE.EFX81264 HDUJA.bHd10153.1 HDUJA.bHd10985.1 HDUJA.bHd13686.1 HDUJA.bHd13956.1 HDUJA.bHd18305.1 HDUJA.bHd18476.1 HDUJA.bHd03980.1 HDUJA.bHd04642.1 HDUJA.bHd04643.1 HDUJA.bHd04954.1 HDUJA.bHd07115.1 HDUJA.bHd08669.1 ISCAP.ISCW001163-PA ISCAP.ISCW001512-PA ISCAP.ISCW001737-PA ISCAP.ISCW001778-PA ISCAP.ISCW002019-PA ISCAP.ISCW004370-PA ISCAP.ISCW007053-PA ISCAP.ISCW007356-PA ISCAP.ISCW007493-PA ISCAP.ISCW008449-PA ISCAP.ISCW008586-PA ISCAP.ISCW009017-PA ISCAP.ISCW009171-PA ISCAP.ISCW009987-PA ISCAP.ISCW011041-PA ISCAP.ISCW011678-PA ISCAP.ISCW013479-PA ISCAP.ISCW013714-PA ISCAP.ISCW015478-PA ISCAP.ISCW015549-PA ISCAP.ISCW016402-PA ISCAP.ISCW017952-PA ISCAP.ISCW018013-PA ISCAP.ISCW018898-PA ISCAP.ISCW020111-PA ISCAP.ISCW020343-PA ISCAP.ISCW024244-PA ISCAP.ISCW024656-PA MHAPL.MhA1_Contig1016.frz3.gene6 MHAPL.MhA1_Contig1146.frz3.gene3 MHAPL.MhA1_Contig1150.frz3.gene1 MHAPL.MhA1_Contig1249.frz3.gene1 MHAPL.MhA1_Contig1327.frz3.fgene1 MHAPL.MhA1_Contig1381.frz3.gene11 MHAPL.MhA1_Contig1428.frz3.gene13 MHAPL.MhA1_Contig163.frz3.gene5 MHAPL.MhA1_Contig2123.frz3.gene3 MHAPL.MhA1_Contig2142.frz3.gene1 MHAPL.MhA1_Contig2246.frz3.gene4 MHAPL.MhA1_Contig2314.frz3.gene2 MHAPL.MhA1_Contig2325.frz3.gene4 MHAPL.MhA1_Contig241.frz3.gene6 MHAPL.MhA1_Contig2559.frz3.gene1 MHAPL.MhA1_Contig2635.frz3.gene2 MHAPL.MhA1_Contig280.frz3.gene10 MHAPL.MhA1_Contig2800.frz3.gene1 MHAPL.MhA1_Contig288.frz3.fgene1 MHAPL.MhA1_Contig344.frz3.gene1 MHAPL.MhA1_Contig344.frz3.gene3 MHAPL.MhA1_Contig344.frz3.gene4 MHAPL.MhA1_Contig36.frz3.gene26 MHAPL.MhA1_Contig366.frz3.gene1 MHAPL.MhA1_Contig389.frz3.gene12 MHAPL.MhA1_Contig448.frz3.gene10 MHAPL.MhA1_Contig460.frz3.gene3 MHAPL.MhA1_Contig462.frz3.gene6 MHAPL.MhA1_Contig530.frz3.gene2 MHAPL.MhA1_Contig565.frz3.gene6 MHAPL.MhA1_Contig62.frz3.gene2 MHAPL.MhA1_Contig744.frz3.gene3 MHAPL.MhA1_Contig784.frz3.gene1 MHAPL.MhA1_Contig796.frz3.gene9 MHAPL.MhA1_Contig829.frz3.gene1 MHAPL.MhA1_Contig919.frz3.gene6 NVITR.NV10089-PA NVITR.NV10506-PA NVITR.NV15392-PA NVITR.NV18508-PA NVITR.NV18552-PA NVITR.NV18734-PA NVITR.NV18809-PA NVITR.NV18827-PA NVITR.NV18887-PA NVITR.NV19020-PA NVITR.NV19030-PA NVITR.NV19032-PA NVITR.NV19130-PA NVITR.NV19172-PA NVITR.NV20001-PA NVITR.NV20023-PA NVITR.NV20110-PA NVITR.NV20196-PA NVITR.NV20266-PA NVITR.NV20326-PA NVITR.NV20344-PA NVITR.NV20480-PA NVITR.NV20540-PA NVITR.NV20544-PA NVITR.NV20807-PA NVITR.NV20909-PA NVITR.NV20923-PA NVITR.NV20926-PA NVITR.NV20995-PA NVITR.NV21001-PA NVITR.NV21061-PA NVITR.NV21198-PA NVITR.NV21199-PA NVITR.NV21292-PA NVITR.NV21524-PA NVITR.NV21534-PA NVITR.NV21849-PA NVITR.NV21927-PA NVITR.NV22143-PA NVITR.NV22516-PA NVITR.NV22534-PA NVITR.NV22561-PA NVITR.NV22584-PA NVITR.NV22655-PA NVITR.NV22889-PA NVITR.NV22999-PA NVITR.NV23194-PA NVITR.NV23204-PA NVITR.NV23217-PA NVITR.NV23220-PA NVITR.NV23238-PA NVITR.NV23295-PA NVITR.NV23309-PA NVITR.NV23371-PA NVITR.NV23378-PA NVITR.NV23395-PA NVITR.NV23412-PA NVITR.NV23414-PA NVITR.NV23565-PA NVITR.NV23643-PA NVITR.NV23652-PA NVITR.NV23773-PA NVITR.NV23930-PA NVITR.NV23955-PA NVITR.NV23992-PA NVITR.NV24111-PA NVITR.NV24117-PA NVITR.NV24221-PA NVITR.NV24282-PA NVITR.NV24552-PA NVITR.NV24634-PA NVITR.NV24651-PA NVITR.NV24746-PA NVITR.NV24754-PA NVITR.NV24959-PA NVITR.NV24970-PA NVITR.NV25021-PA NVITR.NV25031-PA NVITR.NV25145-PA NVITR.NV25167-PA NVITR.NV25170-PA NVITR.NV25299-PA NVITR.NV25300-PA NVITR.NV25504-PA NVITR.NV25524-PA NVITR.NV25758-PA NVITR.NV25868-PA NVITR.NV25977-PA NVITR.NV26125-PA NVITR.NV26211-PA NVITR.NV30302-PA NVITR.NV30407-PA NVITR.NV30469-PA NVITR.NV30588-PA NVITR.NV30641-PA NVITR.NV30711-PA NVITR.NV30809-PA NVITR.NV30820-PA NVITR.NV30872-PA NVITR.NV30892-PA NVITR.NV30939-PA NVITR.NV31104-PA NVITR.NV31165-PA NVITR.NV31422-PA NVITR.NV31456-PA NVITR.NV31640-PA NVITR.NV31660-PA NVITR.NV31760-PA NVITR.NV31761-PA NVITR.NV31794-PA NVITR.NV31835-PA OBIMA.Ocbimv22001285m.p OBIMA.Ocbimv22013275m.p OBIMA.Ocbimv22018687m.p OBIMA.Ocbimv22024515m.p OBIMA.Ocbimv22033078m.p OBIMA.Ocbimv22035225m.p PCAUD.XP_014663381.1 PCAUD.XP_014666073.1 PCAUD.XP_014666646.1 PCAUD.XP_014675990.1 PCAUD.XP_014677546.1 PCAUD.XP_014679397.1 PCAUD.XP_014679418.1 PPACI.PPA02307 PPACI.PPA04312 PPACI.PPA10533 PPACI.PPA14207 PPACI.PPA16890 PPACI.PPA17945 PPACI.PPA18249 PPACI.PPA26739 PPACI.PPA26740 PPACI.PPA27002 PPACI.PPA28716 PPACI.PPA29035 PPACI.PPA30140 PPACI.PPA30333 PPACI.PPA30797 PPACI.PPA31049 PPACI.PPA31578 PPACI.PPA32106 PPACI.PPA32233 PPACI.PPA32298 PPACI.PPA32565 PPACI.PPA32927 PPACI.PPA33260 PXYLO.XP_011547895.1 PXYLO.XP_011548591.1 PXYLO.XP_011549548.1 PXYLO.XP_011550139.1 PXYLO.XP_011551257.1 PXYLO.XP_011554600.1 PXYLO.XP_011555102.1 PXYLO.XP_011556051.1 PXYLO.XP_011556278.1 PXYLO.XP_011556465.1 PXYLO.XP_011557825.1 PXYLO.XP_011557829.1 PXYLO.XP_011560550.1 PXYLO.XP_011562327.1 PXYLO.XP_011567260.1 PXYLO.XP_011568959.1 RVARI.g11176.t1 RVARI.g11216.t1 RVARI.g11320.t1 RVARI.g11494.t1 RVARI.g11502.t1 RVARI.g11503.t1 RVARI.g11520.t1 RVARI.g11521.t1 RVARI.g11579.t1 RVARI.g11951.t1 RVARI.g12214.t1 RVARI.g12370.t2 RVARI.g12496.t1 RVARI.g12497.t1 RVARI.g12808.t1 RVARI.g1292.t1 RVARI.g13112.t1 RVARI.g1312.t1 RVARI.g1313.t1 RVARI.g13185.t1 RVARI.g13186.t1 RVARI.g1345.t1 RVARI.g13526.t1 RVARI.g1856.t1 RVARI.g1958.t1 RVARI.g2087.t1 RVARI.g2103.t1 RVARI.g2104.t1 RVARI.g2108.t1 RVARI.g2810.t1 RVARI.g3030.t1 RVARI.g3147.t1 RVARI.g3150.t1 RVARI.g32.t1 RVARI.g341.t1 RVARI.g354.t1 RVARI.g3802.t1 RVARI.g4011.t1 RVARI.g4065.t1 RVARI.g4152.t1 RVARI.g4163.t1 RVARI.g4164.t1 RVARI.g4173.t1 RVARI.g42.t1 RVARI.g4226.t1 RVARI.g4365.t1 RVARI.g45.t1 RVARI.g4545.t1 RVARI.g4546.t1 RVARI.g4581.t1 RVARI.g5208.t1 RVARI.g5386.t1 RVARI.g5789.t1 RVARI.g5790.t1 RVARI.g5829.t1 RVARI.g5830.t1 RVARI.g5845.t1 RVARI.g5846.t1 RVARI.g5911.t1 RVARI.g6180.t1 RVARI.g6329.t1 RVARI.g6330.t1 RVARI.g6361.t1 RVARI.g6579.t1 RVARI.g6580.t1 RVARI.g7212.t1 RVARI.g733.t1 RVARI.g7510.t1 RVARI.g7894.t1 RVARI.g8151.t1 RVARI.g9648.t1 SINVI.XP_011156670.1 SINVI.XP_011161638.1 SINVI.XP_011163688.1 SINVI.XP_011164141.1 SINVI.XP_011166584.1 SINVI.XP_011167097.1 SINVI.XP_011170012.1 SINVI.XP_011170183.1 SINVI.XP_011171113.1 SINVI.XP_011171244.1 SINVI.XP_011171557.1 SINVI.XP_011171645.1 SINVI.XP_011173108.1 SINVI.XP_011173235.1 SINVI.XP_011174101.1 SINVI.XP_011174559.1 SINVI.XP_011174592.1 SINVI.XP_011174599.1 SINVI.XP_011174771.1 SINVI.XP_011176085.1 SMARI.SMAR000455-PA SMARI.SMAR001704-PA SMARI.SMAR002576-PA SMARI.SMAR003134-PA SMARI.SMAR003197-PA SMARI.SMAR003534-PA SMARI.SMAR004906-PA SMARI.SMAR006612-PA SMARI.SMAR009388-PA SMARI.SMAR012072-PA TCAST.TC001663-PA TCAST.TC001664-PA TCAST.TC001861-PA TCAST.TC001939-PA TCAST.TC001991-PA TCAST.TC001995-PA TCAST.TC002031-PA TCAST.TC002033-PA TCAST.TC002231-PA TCAST.TC002248-PA TCAST.TC002271-PA TCAST.TC002455-PA TCAST.TC002592-PA TCAST.TC004098-PA TCAST.TC004175-PA TCAST.TC004181-PA TCAST.TC004208-PA TCAST.TC004214-PA TCAST.TC004223-PA TCAST.TC004224-PA TCAST.TC004225-PA TCAST.TC004226-PA TCAST.TC004227-PA TCAST.TC004330-PA TCAST.TC004344-PA TCAST.TC005059-PA TCAST.TC005060-PA TCAST.TC005061-PA TCAST.TC005063-PA TCAST.TC005090-PA TCAST.TC005112-PA TCAST.TC005144-PA TCAST.TC005145-PA TCAST.TC005147-PA TCAST.TC005208-PA TCAST.TC005240-PA TCAST.TC005244-PA TCAST.TC005283-PA TCAST.TC006014-PA TCAST.TC006070-PA TCAST.TC006071-PA TCAST.TC006076-PA TCAST.TC006175-PA TCAST.TC006929-PA TCAST.TC006934-PA TCAST.TC008564-PA TCAST.TC009733-PA TCAST.TC010622-PA TCAST.TC010743-PA TCAST.TC011265-PA TCAST.TC011483-PA TCAST.TC011593-PA TCAST.TC012513-PA TCAST.TC012883-PA TCAST.TC012934-PA TCAST.TC014837-PA TCAST.TC015799-PA TCAST.TC015867-PA TCAST.TC015881-PA TCAST.TC016101-PA TCAST.TC016102-PA TCAST.TC016413-PA TSPIR.EFV46735 TSPIR.EFV46839 TSPIR.EFV46892 TSPIR.EFV47067 TSPIR.EFV47439 TSPIR.EFV47454 TSPIR.EFV54088
OG0000005: AGAMB.AGAP000484-PA AGAMB.AGAP000488-PA AGAMB.AGAP001389-PA AGAMB.AGAP001560-PA AGAMB.AGAP001618-PA AGAMB.AGAP001619-PA AGAMB.AGAP002372-PA AGAMB.AGAP002431-PA AGAMB.AGAP003406-PA AGAMB.AGAP003669-PA AGAMB.AGAP003670-PA AGAMB.AGAP003671-PA AGAMB.AGAP003672-PA AGAMB.AGAP003674-PA AGAMB.AGAP004646-PA AGAMB.AGAP004647-PA AGAMB.AGAP004648-PA AGAMB.AGAP004649-PA AGAMB.AGAP004659-PA AGAMB.AGAP004660-PA AGAMB.AGAP004661-PA AGAMB.AGAP004662-PB AGAMB.AGAP004664-PA AGAMB.AGAP005041-PA AGAMB.AGAP005281-PA AGAMB.AGAP005346-PA AGAMB.AGAP006923-PA AGAMB.AGAP007058-PA AGAMB.AGAP008023-PA AGAMB.AGAP008025-PA AGAMB.AGAP009302-PA AGAMB.AGAP009646-PA AGAMB.AGAP010279-PA AGAMB.AGAP011253-PA AGAMB.AGAP012001-PA AGAMB.AGAP012428-PA AGAMB.AGAP013075-PA AGAMB.AGAP013157-PA AGAMB.AGAP013315-PA AGAMB.AGAP013373-PA AMELL.GB40095-PA AMELL.GB40114-PA AMELL.GB41411-PA AMELL.GB42790-PA AMELL.GB42897-PA AMELL.GB43703-PA AMELL.GB44663-PA AMELL.GB46956-PA AMELL.GB47399-PA AMELL.GB47400-PA AMELL.GB47401-PA AMELL.GB47492-PA AMELL.GB47493-PA AMELL.GB47515-PA AMELL.GB47954-PA AMELL.GB48966-PA AMELL.GB49029-PA AMELL.GB49332-PA AMELL.GB49984-PA AMELL.GB50532-PA AMELL.GB51284-PA AMELL.GB51287-PA AMELL.GB51290-PA AMELL.GB51292-PA AMELL.GB51295-PA AMELL.GB51299-PA AMELL.GB51301-PA AMELL.GB51302-PA AMELL.GB51303-PA AMELL.GB51409-PA AMELL.GB51909-PA AMELL.GB52912-PA AMELL.GB53941-PA AMELL.GB54518-PA AMELL.GB54763-PA AMELL.GB55322-PA AMELL.GB55332-PA AMELL.GB55360-PA APISU.ACYPI000367-PA APISU.ACYPI000863-PA APISU.ACYPI001026-PA APISU.ACYPI001856-PA APISU.ACYPI002600-PA APISU.ACYPI002874-PA APISU.ACYPI002893-PA APISU.ACYPI003551-PA APISU.ACYPI003711-PA APISU.ACYPI006661-PA APISU.ACYPI007360-PA APISU.ACYPI007864-PA APISU.ACYPI008076-PA APISU.ACYPI008295-PA APISU.ACYPI009147-PA APISU.ACYPI009781-PA APISU.ACYPI061631-PA APISU.ACYPI068579-PA APISU.ACYPI072762-PA APISU.ACYPI087925-PA APISU.ACYPI20510-PA APISU.ACYPI21373-PA APISU.ACYPI27662-PA APISU.ACYPI28321-PA APISU.ACYPI29064-PA APISU.ACYPI29629-PA APISU.ACYPI33702-PA APISU.ACYPI36103-PA APISU.ACYPI36146-PA APISU.ACYPI37791-PA APISU.ACYPI37793-PA APISU.ACYPI42210-PA APISU.ACYPI42465-PA APISU.ACYPI42801-PA APISU.ACYPI43755-PA APISU.ACYPI48371-PA APISU.ACYPI50902-PA APISU.ACYPI53591-PA APISU.ACYPI55918-PA APISU.ACYPI56397-PA APISU.ACYPI56493-PA APISU.ACYPI56505-PA ASUUM2.GS_00904 ASUUM2.GS_02564 ASUUM2.GS_03337 ASUUM2.GS_04719 ASUUM2.GS_06004 ASUUM2.GS_07940 ASUUM2.GS_08266 ASUUM2.GS_08808 ASUUM2.GS_08820 ASUUM2.GS_09011 ASUUM2.GS_09260 ASUUM2.GS_11301 ASUUM2.GS_12141 ASUUM2.GS_12597 ASUUM2.GS_12876 ASUUM2.GS_15467 ASUUM2.GS_17204 ASUUM2.GS_17336 ASUUM2.GS_18919 ASUUM2.GS_19343 ASUUM2.GS_19597 ASUUM2.GS_19633 ASUUM2.GS_19646 ASUUM2.GS_20002 ASUUM2.GS_20566 ASUUM2.GS_22569 ASUUM2.GS_23806 ASUUM2.L3E_02618 BMALA.Bm11423 BMALA.Bm2071 BMALA.Bm2180 BMALA.Bm2422a BMALA.Bm2445b BMALA.Bm2536 BMALA.Bm2663 BMALA.Bm2671 BMALA.Bm3698b BMALA.Bm3733 BMALA.Bm3793 BMALA.Bm4777b BMALA.Bm5107 BMALA.Bm5140z BMALA.Bm5261 BMALA.Bm5377b BMALA.Bm622 BMALA.Bm9732 BXYLO.BXY_0378800.1 BXYLO.BXY_0622200.1 BXYLO.BXY_0623200.1 BXYLO.BXY_0632900.1 BXYLO.BXY_0637300.1 BXYLO.BXY_0641300.1 BXYLO.BXY_0704600.1 BXYLO.BXY_0832200.1 BXYLO.BXY_0878300.1 BXYLO.BXY_0901800.1 BXYLO.BXY_1079800.1 BXYLO.BXY_1152800.1 BXYLO.BXY_1246700.1 BXYLO.BXY_1544800.1 BXYLO.BXY_1561500.1 BXYLO.BXY_1563700.1 BXYLO.BXY_1644900.1 BXYLO.BXY_1661400.1 BXYLO.BXY_1667100.1 BXYLO.BXY_1667200.1 BXYLO.BXY_1667500.1 CELEG.C02F12.10a CELEG.C07H6.7 CELEG.C08C3.3 CELEG.C13G5.1 CELEG.C16C2.1 CELEG.C27A12.5 CELEG.C28A5.4 CELEG.C33D12.1 CELEG.C33D12.7 CELEG.C34C6.8 CELEG.C38D4.6a CELEG.C39E6.4 CELEG.F16H11.4 CELEG.F20D12.6b CELEG.F29F11.5a CELEG.F31E8.3 CELEG.F33D11.4 CELEG.F46F3.1a CELEG.F55B12.1 CELEG.K03A11.3 CELEG.M142.4 CELEG.M6.3 CELEG.R03C1.3a CELEG.R07B1.1 CELEG.R13A5.5 CELEG.Y65B4BR.9 CELEG.Y75B8A.1 CELEG.Y75B8A.2a CELEG.ZK652.5 CLECT.CLEC001665-PA CLECT.CLEC001666-PA CLECT.CLEC001669-PA CLECT.CLEC001670-PA CLECT.CLEC001671-PA CLECT.CLEC001673-PA CLECT.CLEC001677-PA CLECT.CLEC001678-PA CLECT.CLEC001679-PA CLECT.CLEC001682-PA CLECT.CLEC001685-PA CLECT.CLEC001688-PA CLECT.CLEC001691-PA CLECT.CLEC001889-PA CLECT.CLEC002616-PA CLECT.CLEC002808-PA CLECT.CLEC002956-PA CLECT.CLEC002958-PA CLECT.CLEC002970-PA CLECT.CLEC002972-PA CLECT.CLEC003391-PA CLECT.CLEC003809-PA CLECT.CLEC003990-PA CLECT.CLEC003991-PA CLECT.CLEC004113-PA CLECT.CLEC004114-PA CLECT.CLEC004115-PA CLECT.CLEC004116-PA CLECT.CLEC004158-PA CLECT.CLEC004176-PA CLECT.CLEC005931-PA CLECT.CLEC007171-PA CLECT.CLEC007187-PA CLECT.CLEC007188-PA CLECT.CLEC007189-PA CLECT.CLEC007879-PA CLECT.CLEC007883-PA CLECT.CLEC008556-PA CLECT.CLEC011186-PA CLECT.CLEC011407-PA CLECT.CLEC012688-PA CLECT.CLEC012737-PA CLECT.CLEC013163-PA CTELE.CapteP109027 CTELE.CapteP110019 CTELE.CapteP121761 CTELE.CapteP126009 CTELE.CapteP127720 CTELE.CapteP127728 CTELE.CapteP129537 CTELE.CapteP137362 CTELE.CapteP142082 CTELE.CapteP149569 CTELE.CapteP149640 CTELE.CapteP151262 CTELE.CapteP152542 CTELE.CapteP152545 CTELE.CapteP156652 CTELE.CapteP159948 CTELE.CapteP168122 CTELE.CapteP168125 CTELE.CapteP170007 CTELE.CapteP172338 CTELE.CapteP173096 CTELE.CapteP173964 CTELE.CapteP174957 CTELE.CapteP176625 CTELE.CapteP183448 CTELE.CapteP187461 CTELE.CapteP219807 CTELE.CapteP219808 CTELE.CapteP220898 CTELE.CapteP221803 CTELE.CapteP222072 CTELE.CapteP225442 CTELE.CapteP25827 CTELE.CapteP29749 CTELE.CapteP30874 CTELE.CapteP30886 CTELE.CapteP40403 CTELE.CapteP40416 CTELE.CapteP41929 CTELE.CapteP48054 CTELE.CapteP6193 CTELE.CapteP70154 CTELE.CapteP70572 CTELE.CapteP70959 CTELE.CapteP70992 CTELE.CapteP71005 CTELE.CapteP74740 CTELE.CapteP78648 CTELE.CapteP79123 CTELE.CapteP79432 CTELE.CapteP80758 CTELE.CapteP80769 CTELE.CapteP80782 CTELE.CapteP80939 CTELE.CapteP81827 CTELE.CapteP87981 CTELE.CapteP88560 CTELE.CapteP94879 CTELE.CapteP94902 CTELE.CapteP94911 CTELE.CapteP99816 DMELA.FBpp0070105 DMELA.FBpp0073489 DMELA.FBpp0074203 DMELA.FBpp0074204 DMELA.FBpp0075463 DMELA.FBpp0076468 DMELA.FBpp0078858 DMELA.FBpp0081138 DMELA.FBpp0081139 DMELA.FBpp0081161 DMELA.FBpp0081163 DMELA.FBpp0081170 DMELA.FBpp0081171 DMELA.FBpp0081194 DMELA.FBpp0082326 DMELA.FBpp0082343 DMELA.FBpp0082400 DMELA.FBpp0082793 DMELA.FBpp0082826 DMELA.FBpp0082829 DMELA.FBpp0082993 DMELA.FBpp0083375 DMELA.FBpp0083439 DMELA.FBpp0083485 DMELA.FBpp0083486 DMELA.FBpp0083490 DMELA.FBpp0083510 DMELA.FBpp0083671 DMELA.FBpp0084460 DMELA.FBpp0084807 DMELA.FBpp0087174 DMELA.FBpp0087197 DMELA.FBpp0087478 DMELA.FBpp0087667 DMELA.FBpp0088333 DMELA.FBpp0088920 DMELA.FBpp0112474 DMELA.FBpp0289353 DMELA.FBpp0301047 DMELA.FBpp0303412 DMELA.FBpp0303415 DMELA.FBpp0304711 DMELA.FBpp0306007 DMELA.FBpp0307151 DMELA.FBpp0309583 DPOND.ENN70309 DPOND.ENN70311 DPOND.ENN70488 DPOND.ENN70489 DPOND.ENN70661 DPOND.ENN71048 DPOND.ENN71049 DPOND.ENN71402 DPOND.ENN72175 DPOND.ENN72633 DPOND.ENN72734 DPOND.ENN72816 DPOND.ENN73248 DPOND.ENN73339 DPOND.ENN73340 DPOND.ENN73342 DPOND.ENN73343 DPOND.ENN73446 DPOND.ENN73728 DPOND.ENN73889 DPOND.ENN74181 DPOND.ENN74182 DPOND.ENN75301 DPOND.ENN76103 DPOND.ENN76591 DPOND.ENN76592 DPOND.ENN76594 DPOND.ENN76597 DPOND.ENN76598 DPOND.ENN76599 DPOND.ENN77477 DPOND.ENN78226 DPOND.ENN78887 DPOND.ENN78895 DPOND.ENN78973 DPOND.ENN79028 DPOND.ENN80391 DPOND.ENN80632 DPOND.ENN80998 DPOND.ENN80999 DPOND.ENN81233 DPOND.ENN81669 DPOND.ENN81670 DPOND.ENN81671 DPOND.ENN82210 DPOND.ENN82211 DPOND.ENN82240 DPOND.ENN82804 DPOND.ENN83272 DPOND.ENN83554 DPULE.EFX66335 DPULE.EFX66337 DPULE.EFX66340 DPULE.EFX67913 DPULE.EFX68038 DPULE.EFX69061 DPULE.EFX69791 DPULE.EFX69893 DPULE.EFX69935 DPULE.EFX70396 DPULE.EFX73514 DPULE.EFX74198 DPULE.EFX74200 DPULE.EFX76468 DPULE.EFX76473 DPULE.EFX77869 DPULE.EFX78476 DPULE.EFX79519 DPULE.EFX80133 DPULE.EFX80141 DPULE.EFX80407 DPULE.EFX80821 DPULE.EFX82475 DPULE.EFX83771 DPULE.EFX84790 DPULE.EFX84890 DPULE.EFX86612 DPULE.EFX86625 DPULE.EFX86695 DPULE.EFX86750 DPULE.EFX86785 DPULE.EFX86798 DPULE.EFX86800 DPULE.EFX86802 DPULE.EFX86804 DPULE.EFX86805 DPULE.EFX86806 DPULE.EFX86808 DPULE.EFX86812 DPULE.EFX86813 DPULE.EFX86953 DPULE.EFX87456 HDUJA.bHd11008.1 HDUJA.bHd11779.1 HDUJA.bHd11780.1 HDUJA.bHd12318.1 HDUJA.bHd00132.1 HDUJA.bHd14661.1 HDUJA.bHd15444.2 HDUJA.bHd15452.1 HDUJA.bHd15455.1 HDUJA.bHd15582.1 HDUJA.bHd15844.1 HDUJA.bHd01712.1 HDUJA.bHd18520.1 HDUJA.bHd01897.1 HDUJA.bHd01905.1 HDUJA.bHd00191.1 HDUJA.bHd01914.1 HDUJA.bHd19391.1 HDUJA.bHd19569.1 HDUJA.bHd19851.1 HDUJA.bHd02609.1 HDUJA.bHd04303.1 HDUJA.bHd04861.1 HDUJA.bHd05308.1 HDUJA.bHd06269.2 HDUJA.bHd00066.1 HDUJA.bHd07840.1 HDUJA.bHd07857.1 HDUJA.bHd08021.1 HDUJA.bHd08537.1 HDUJA.bHd08551.1 HDUJA.bHd08677.1 HDUJA.bHd00097.1 HDUJA.bHd00986.1 HDUJA.bHd09998.1 ISCAP.ISCW000973-PA ISCAP.ISCW001025-PA ISCAP.ISCW002094-PA ISCAP.ISCW002346-PA ISCAP.ISCW002347-PA ISCAP.ISCW004556-PA ISCAP.ISCW005223-PA ISCAP.ISCW005275-PA ISCAP.ISCW005496-PA ISCAP.ISCW005966-PA ISCAP.ISCW008247-PA ISCAP.ISCW008920-PA ISCAP.ISCW008954-PA ISCAP.ISCW011755-PA ISCAP.ISCW012144-PA ISCAP.ISCW012461-PA ISCAP.ISCW012498-PA ISCAP.ISCW014430-PA ISCAP.ISCW014989-PA ISCAP.ISCW018031-PA ISCAP.ISCW018938-PA ISCAP.ISCW018939-PA ISCAP.ISCW020063-PA ISCAP.ISCW020380-PA ISCAP.ISCW020381-PA ISCAP.ISCW020382-PA ISCAP.ISCW020504-PA ISCAP.ISCW021042-PA ISCAP.ISCW021054-PA ISCAP.ISCW021057-PA ISCAP.ISCW021058-PA ISCAP.ISCW021061-PA ISCAP.ISCW021069-PA ISCAP.ISCW021070-PA ISCAP.ISCW021072-PA ISCAP.ISCW021080-PA ISCAP.ISCW021083-PA ISCAP.ISCW021086-PA ISCAP.ISCW021090-PA ISCAP.ISCW021484-PA ISCAP.ISCW022440-PA ISCAP.ISCW022797-PA ISCAP.ISCW024206-PA ISCAP.ISCW024267-PA ISCAP.ISCW024331-PA ISCAP.ISCW024609-PA ISCAP.ISCW024860-PA MHAPL.MhA1_Contig130.frz3.gene33 MHAPL.MhA1_Contig1424.frz3.gene2 MHAPL.MhA1_Contig168.frz3.gene2 MHAPL.MhA1_Contig168.frz3.gene54 MHAPL.MhA1_Contig193.frz3.gene1 MHAPL.MhA1_Contig194.frz3.gene47 MHAPL.MhA1_Contig287.frz3.gene5 MHAPL.MhA1_Contig3007.frz3.gene1 MHAPL.MhA1_Contig303.frz3.gene9 MHAPL.MhA1_Contig304.frz3.gene9 MHAPL.MhA1_Contig468.frz3.gene38 MHAPL.MhA1_Contig541.frz3.gene24 MHAPL.MhA1_Contig864.frz3.gene5 MHAPL.MhA1_Contig878.frz3.gene2 NVITR.NV10568-PA NVITR.NV10695-PA NVITR.NV10872-PA NVITR.NV10873-PA NVITR.NV11609-PA NVITR.NV12116-PA NVITR.NV12622-PA NVITR.NV12623-PA NVITR.NV12879-PA NVITR.NV12885-PA NVITR.NV12898-PA NVITR.NV14038-PA NVITR.NV14134-PA NVITR.NV14987-PA NVITR.NV15142-PA NVITR.NV15143-PA NVITR.NV15144-PA NVITR.NV15145-PA NVITR.NV15146-PA NVITR.NV15147-PA NVITR.NV15148-PA NVITR.NV15149-PA NVITR.NV15848-PA NVITR.NV17325-PA NVITR.NV17326-PA NVITR.NV17327-PA NVITR.NV17330-PA NVITR.NV17848-PA NVITR.NV18365-PA NVITR.NV18395-PA NVITR.NV21168-PA NVITR.NV22733-PA NVITR.NV25828-PA OBIMA.Ocbimv22003301m.p OBIMA.Ocbimv22005596m.p OBIMA.Ocbimv22007440m.p OBIMA.Ocbimv22008631m.p OBIMA.Ocbimv22009169m.p OBIMA.Ocbimv22009368m.p OBIMA.Ocbimv22009726m.p OBIMA.Ocbimv22010205m.p OBIMA.Ocbimv22011232m.p OBIMA.Ocbimv22015181m.p OBIMA.Ocbimv22016198m.p OBIMA.Ocbimv22018468m.p OBIMA.Ocbimv22019656m.p OBIMA.Ocbimv22020235m.p OBIMA.Ocbimv22021570m.p OBIMA.Ocbimv22021783m.p OBIMA.Ocbimv22022773m.p OBIMA.Ocbimv22023280m.p OBIMA.Ocbimv22023837m.p OBIMA.Ocbimv22024994m.p OBIMA.Ocbimv22025477m.p OBIMA.Ocbimv22025901m.p OBIMA.Ocbimv22026957m.p OBIMA.Ocbimv22027743m.p OBIMA.Ocbimv22030263m.p OBIMA.Ocbimv22031197m.p OBIMA.Ocbimv22031356m.p OBIMA.Ocbimv22032299m.p OBIMA.Ocbimv22032498m.p OBIMA.Ocbimv22033333m.p OBIMA.Ocbimv22033340m.p OBIMA.Ocbimv22033981m.p OBIMA.Ocbimv22034548m.p OBIMA.Ocbimv22035046m.p OBIMA.Ocbimv22036189m.p OBIMA.Ocbimv22036484m.p OBIMA.Ocbimv22038167m.p OBIMA.Ocbimv22038272m.p OBIMA.Ocbimv22038354m.p OBIMA.Ocbimv22039647m.p PCAUD.XP_014661455.1 PCAUD.XP_014663498.1 PCAUD.XP_014664054.1 PCAUD.XP_014664482.1 PCAUD.XP_014664487.1 PCAUD.XP_014665274.1 PCAUD.XP_014665608.1 PCAUD.XP_014665932.1 PCAUD.XP_014666407.1 PCAUD.XP_014666409.1 PCAUD.XP_014667235.1 PCAUD.XP_014667778.1 PCAUD.XP_014668563.1 PCAUD.XP_014669002.1 PCAUD.XP_014669425.1 PCAUD.XP_014669860.1 PCAUD.XP_014672040.1 PCAUD.XP_014672042.1 PCAUD.XP_014672044.1 PCAUD.XP_014672159.1 PCAUD.XP_014673083.1 PCAUD.XP_014673934.1 PCAUD.XP_014675362.1 PCAUD.XP_014675722.1 PCAUD.XP_014676050.1 PCAUD.XP_014676796.1 PCAUD.XP_014677508.1 PCAUD.XP_014678512.1 PCAUD.XP_014680383.1 PCAUD.XP_014680504.1 PCAUD.XP_014680840.1 PCAUD.XP_014680843.1 PCAUD.XP_014680844.1 PCAUD.XP_014680995.1 PCAUD.XP_014681156.1 PHUMA.PHUM030020-PA PHUMA.PHUM030230-PA PHUMA.PHUM030340-PA PHUMA.PHUM031280-PA PHUMA.PHUM034630-PA PHUMA.PHUM035300-PA PHUMA.PHUM050850-PA PHUMA.PHUM055900-PA PHUMA.PHUM118950-PA PHUMA.PHUM205160-PA PHUMA.PHUM210980-PA PHUMA.PHUM219670-PA PHUMA.PHUM235910-PA PHUMA.PHUM236390-PA PHUMA.PHUM265030-PA PHUMA.PHUM266180-PA PHUMA.PHUM266540-PA PHUMA.PHUM266770-PA PHUMA.PHUM266790-PA PHUMA.PHUM266910-PA PHUMA.PHUM267120-PA PHUMA.PHUM284030-PA PHUMA.PHUM317730-PA PHUMA.PHUM341810-PA PHUMA.PHUM342420-PA PHUMA.PHUM359870-PA PHUMA.PHUM359920-PA PHUMA.PHUM411850-PA PHUMA.PHUM433380-PA PHUMA.PHUM433410-PA PHUMA.PHUM434790-PA PHUMA.PHUM439310-PA PHUMA.PHUM439730-PA PHUMA.PHUM439840-PA PHUMA.PHUM439860-PA PHUMA.PHUM439880-PA PHUMA.PHUM516190-PA PHUMA.PHUM569170-PA PHUMA.PHUM604510-PA PHUMA.PHUM606500-PA PMURR.g10663.t1 PMURR.g11034.t1 PMURR.g1117.t1 PMURR.g12949.t1 PMURR.g12950.t1 PMURR.g17439.t1 PMURR.g1792.t1 PMURR.g1845.t1 PMURR.g3655.t1 PMURR.g4290.t1 PMURR.g4881.t1 PMURR.g4979.t1 PMURR.g4980.t1 PMURR.g5884.t1 PMURR.g6274.t1 PMURR.g6548.t1 PMURR.g8085.t1 PMURR.g8272.t1 PMURR.g8474.t1 PMURR.g8724.t1 PMURR.g8883.t1 PPACI.PPA02358 PPACI.PPA02679 PPACI.PPA03723 PPACI.PPA04716 PPACI.PPA10612 PPACI.PPA11466 PPACI.PPA15670 PPACI.PPA18303 PPACI.PPA19626 PPACI.PPA19627 PPACI.PPA20012 PPACI.PPA20015 PPACI.PPA20022 PPACI.PPA23479 PPACI.PPA26049 PPACI.PPA26956 PPACI.PPA28038 PPACI.PPA28228 PPACI.PPA31791 PXYLO.XP_011548523.1 PXYLO.XP_011549304.1 PXYLO.XP_011550022.1 PXYLO.XP_011551782.1 PXYLO.XP_011551784.1 PXYLO.XP_011551785.1 PXYLO.XP_011551808.1 PXYLO.XP_011552975.1 PXYLO.XP_011553168.1 PXYLO.XP_011553481.1 PXYLO.XP_011553483.1 PXYLO.XP_011553519.1 PXYLO.XP_011553738.1 PXYLO.XP_011555103.1 PXYLO.XP_011555707.1 PXYLO.XP_011555708.1 PXYLO.XP_011555709.1 PXYLO.XP_011555713.1 PXYLO.XP_011555719.1 PXYLO.XP_011556000.1 PXYLO.XP_011557146.1 PXYLO.XP_011557228.1 PXYLO.XP_011557497.1 PXYLO.XP_011557702.1 PXYLO.XP_011558939.1 PXYLO.XP_011559235.1 PXYLO.XP_011560418.1 PXYLO.XP_011560719.1 PXYLO.XP_011561240.1 PXYLO.XP_011561241.1 PXYLO.XP_011561507.1 PXYLO.XP_011561732.1 PXYLO.XP_011562160.1 PXYLO.XP_011563056.1 PXYLO.XP_011563656.1 PXYLO.XP_011564044.1 PXYLO.XP_011565681.1 PXYLO.XP_011566033.1 PXYLO.XP_011567944.1 PXYLO.XP_011568946.1 PXYLO.XP_011569017.1 PXYLO.XP_011569067.1 PXYLO.XP_011569267.1 PXYLO.XP_011569317.1 PXYLO.XP_011569355.1 RVARI.g10005.t1 RVARI.g10006.t1 RVARI.g1004.t1 RVARI.g10474.t1 RVARI.g10490.t1 RVARI.g10624.t1 RVARI.g10775.t1 RVARI.g10883.t1 RVARI.g11077.t1 RVARI.g1150.t1 RVARI.g11740.t1 RVARI.g11998.t1 RVARI.g11999.t1 RVARI.g12126.t1 RVARI.g13441.t1 RVARI.g2153.t1 RVARI.g3384.t1 RVARI.g4713.t1 RVARI.g4952.t1 RVARI.g5020.t1 RVARI.g5336.t1 RVARI.g5862.t1 RVARI.g6100.t1 RVARI.g6131.t1 RVARI.g6150.t1 RVARI.g6202.t1 RVARI.g6307.t1 RVARI.g6414.t1 RVARI.g6415.t1 RVARI.g6649.t1 RVARI.g6669.t1 RVARI.g6724.t1 RVARI.g7386.t1 RVARI.g8096.t1 RVARI.g9759.t1 SINVI.XP_011155404.1 SINVI.XP_011155407.1 SINVI.XP_011155409.1 SINVI.XP_011155410.1 SINVI.XP_011155411.1 SINVI.XP_011155413.1 SINVI.XP_011155414.1 SINVI.XP_011155415.1 SINVI.XP_011155497.1 SINVI.XP_011155863.1 SINVI.XP_011156906.1 SINVI.XP_011157584.1 SINVI.XP_011157849.1 SINVI.XP_011158048.1 SINVI.XP_011158054.1 SINVI.XP_011159031.1 SINVI.XP_011160561.1 SINVI.XP_011161240.1 SINVI.XP_011161554.1 SINVI.XP_011161556.1 SINVI.XP_011161557.1 SINVI.XP_011161558.1 SINVI.XP_011161604.1 SINVI.XP_011163132.1 SINVI.XP_011163943.1 SINVI.XP_011164190.1 SINVI.XP_011164452.1 SINVI.XP_011164628.1 SINVI.XP_011165471.1 SINVI.XP_011165473.1 SINVI.XP_011166269.1 SINVI.XP_011167816.1 SINVI.XP_011168609.1 SINVI.XP_011168832.1 SINVI.XP_011168872.1 SINVI.XP_011171101.1 SINVI.XP_011172798.1 SINVI.XP_011176247.1 SMARI.SMAR000779-PA SMARI.SMAR001128-PA SMARI.SMAR002236-PA SMARI.SMAR002713-PA SMARI.SMAR002790-PA SMARI.SMAR003413-PA SMARI.SMAR003755-PA SMARI.SMAR004159-PA SMARI.SMAR004160-PA SMARI.SMAR004162-PA SMARI.SMAR004163-PA SMARI.SMAR004164-PA SMARI.SMAR004167-PA SMARI.SMAR004168-PA SMARI.SMAR004172-PA SMARI.SMAR004173-PA SMARI.SMAR004366-PA SMARI.SMAR005028-PA SMARI.SMAR005030-PA SMARI.SMAR005036-PA SMARI.SMAR005257-PA SMARI.SMAR005412-PA SMARI.SMAR005418-PA SMARI.SMAR005440-PA SMARI.SMAR005626-PA SMARI.SMAR006976-PA SMARI.SMAR006979-PA SMARI.SMAR007016-PA SMARI.SMAR007217-PA SMARI.SMAR007286-PA SMARI.SMAR007300-PA SMARI.SMAR007586-PA SMARI.SMAR007587-PA SMARI.SMAR008064-PA SMARI.SMAR009090-PA SMARI.SMAR009094-PA SMARI.SMAR009391-PA SMARI.SMAR009769-PA SMARI.SMAR009939-PA SMARI.SMAR010756-PA SMARI.SMAR011347-PA SMARI.SMAR011900-PA SMARI.SMAR012151-PA SMARI.SMAR012490-PA SMARI.SMAR012980-PA SMARI.SMAR013498-PA SMARI.SMAR013779-PA SMARI.SMAR014466-PA SMARI.SMAR014502-PA SMARI.SMAR014693-PA SMARI.SMAR015657-PA TCAST.TC000424-PA TCAST.TC000483-PA TCAST.TC000889-PA TCAST.TC000894-PA TCAST.TC000903-PA TCAST.TC000912-PA TCAST.TC000916-PA TCAST.TC000917-PA TCAST.TC000920-PA TCAST.TC000921-PA TCAST.TC000922-PA TCAST.TC000926-PA TCAST.TC001164-PA TCAST.TC004555-PA TCAST.TC006888-PA TCAST.TC007014-PA TCAST.TC007576-PA TCAST.TC007577-PA TCAST.TC008368-PA TCAST.TC008952-PA TCAST.TC008996-PA TCAST.TC009309-PA TCAST.TC009351-PA TCAST.TC009461-PA TCAST.TC009463-PA TCAST.TC009469-PA TCAST.TC009896-PA TCAST.TC011744-PA TCAST.TC011745-PA TCAST.TC011748-PA TCAST.TC011749-PA TCAST.TC011763-PA TCAST.TC012136-PA TCAST.TC012332-PA TCAST.TC012743-PA TCAST.TC012748-PA TCAST.TC013614-PA TCAST.TC014200-PA TCAST.TC015038-PA TCAST.TC015394-PA TCAST.TC015928-PA TCAST.TC016195-PA TCAST.TC030553-PA TMURI.TMUE_s0004009300 TMURI.TMUE_s0005007200 TMURI.TMUE_s0007001000 TMURI.TMUE_s0011000900 TMURI.TMUE_s0023002700 TMURI.TMUE_s0046003700 TMURI.TMUE_s0047001500 TMURI.TMUE_s0047001800 TMURI.TMUE_s0047002200 TMURI.TMUE_s0047002600 TMURI.TMUE_s0047003000 TMURI.TMUE_s0047003300 TMURI.TMUE_s0071002000 TMURI.TMUE_s0071002100 TMURI.TMUE_s0079002100 TMURI.TMUE_s0091002700 TMURI.TMUE_s0106002100 TMURI.TMUE_s0151002100 TMURI.TMUE_s0171001300 TMURI.TMUE_s0179001600 TMURI.TMUE_s0187000700 TSPIR.EFV46532 TSPIR.EFV46564 TSPIR.EFV47765 TSPIR.EFV48753 TSPIR.EFV48838 TSPIR.EFV48839 TSPIR.EFV50730 TSPIR.EFV51413 TSPIR.EFV53889 TSPIR.EFV56011 TSPIR.EFV56297 TSPIR.EFV56304 TSPIR.EFV56308 TSPIR.EFV56477 TSPIR.EFV56509 TSPIR.EFV56788 TSPIR.EFV56904 TSPIR.EFV57047 TSPIR.EFV57536 TSPIR.EFV57610 TSPIR.EFV57629 TSPIR.EFV57815 TSPIR.EFV58116 TSPIR.EFV58118 TSPIR.EFV58119 TSPIR.EFV58496 TSPIR.EFV59753 TSPIR.EFV59755 TSPIR.EFV59996 TSPIR.EFV60006 TSPIR.EFV61260 TSPIR.EFV62454 TSPIR.EFV62456 TURTI.tetur01g01560.1 TURTI.tetur01g02760.1 TURTI.tetur01g02770.1 TURTI.tetur01g02800.1 TURTI.tetur01g06070.1 TURTI.tetur01g07680.1 TURTI.tetur01g13830.1 TURTI.tetur01g13840.1 TURTI.tetur01g15290.1 TURTI.tetur02g08870.1 TURTI.tetur02g09110.1 TURTI.tetur02g09640.1 TURTI.tetur02g11920.1 TURTI.tetur02g13510.1 TURTI.tetur02g13520.1 TURTI.tetur02g13540.1 TURTI.tetur04g08320.1 TURTI.tetur04g08330.1 TURTI.tetur04g08350.1 TURTI.tetur05g01910.1 TURTI.tetur05g02800.1 TURTI.tetur11g02100.1 TURTI.tetur11g05920.1 TURTI.tetur11g05940.1 TURTI.tetur12g01090.1 TURTI.tetur13g00230.1 TURTI.tetur13g02740.1 TURTI.tetur14g02130.1 TURTI.tetur14g02140.1 TURTI.tetur14g02160.1 TURTI.tetur14g02380.1 TURTI.tetur14g02510.1 TURTI.tetur20g02350.1 TURTI.tetur20g02390.1 TURTI.tetur20g02400.1 TURTI.tetur20g02430.1 TURTI.tetur20g02440.1 TURTI.tetur20g02520.1 TURTI.tetur20g02530.1 TURTI.tetur20g02540.1 TURTI.tetur20g02580.1 TURTI.tetur20g02980.1 TURTI.tetur20g03000.1 TURTI.tetur20g03080.1 TURTI.tetur20g03427.1 TURTI.tetur22g00030.1 TURTI.tetur22g01850.1 TURTI.tetur24g02450.1 TURTI.tetur27g01060.1 TURTI.tetur29g00560.1 TURTI.tetur32g01060.1 TURTI.tetur41g00430.1 TURTI.tetur41g00450.1
OG0000006: APISU.ACYPI010021-PA APISU.ACYPI060115-PA APISU.ACYPI060244-PA APISU.ACYPI060399-PA APISU.ACYPI060494-PA APISU.ACYPI060498-PA APISU.ACYPI060626-PA APISU.ACYPI060904-PA APISU.ACYPI060905-PA APISU.ACYPI060987-PA APISU.ACYPI061225-PA APISU.ACYPI061272-PA APISU.ACYPI061300-PA APISU.ACYPI061301-PA APISU.ACYPI061661-PA APISU.ACYPI062210-PA APISU.ACYPI062616-PA APISU.ACYPI062617-PA APISU.ACYPI062817-PA APISU.ACYPI062907-PA APISU.ACYPI062938-PA APISU.ACYPI063058-PA APISU.ACYPI063063-PA APISU.ACYPI063524-PA APISU.ACYPI063583-PA APISU.ACYPI063645-PA APISU.ACYPI063666-PA APISU.ACYPI063669-PA APISU.ACYPI063761-PA APISU.ACYPI063881-PA APISU.ACYPI063958-PA APISU.ACYPI063961-PA APISU.ACYPI064047-PA APISU.ACYPI064188-PA APISU.ACYPI064315-PA APISU.ACYPI064385-PA APISU.ACYPI064428-PA APISU.ACYPI064439-PA APISU.ACYPI064521-PA APISU.ACYPI064877-PA APISU.ACYPI065079-PA APISU.ACYPI065346-PA APISU.ACYPI065790-PA APISU.ACYPI066201-PA APISU.ACYPI066248-PA APISU.ACYPI066337-PA APISU.ACYPI066371-PA APISU.ACYPI066561-PA APISU.ACYPI067083-PA APISU.ACYPI067100-PA APISU.ACYPI067233-PA APISU.ACYPI067271-PA APISU.ACYPI067277-PA APISU.ACYPI067322-PA APISU.ACYPI067369-PA APISU.ACYPI067497-PA APISU.ACYPI067823-PA APISU.ACYPI068004-PA APISU.ACYPI068258-PA APISU.ACYPI068728-PA APISU.ACYPI068755-PA APISU.ACYPI068845-PA APISU.ACYPI069030-PA APISU.ACYPI069171-PA APISU.ACYPI069203-PA APISU.ACYPI069209-PA APISU.ACYPI069345-PA APISU.ACYPI069664-PA APISU.ACYPI069903-PA APISU.ACYPI070079-PA APISU.ACYPI070148-PA APISU.ACYPI070595-PA APISU.ACYPI070704-PA APISU.ACYPI070734-PA APISU.ACYPI070997-PA APISU.ACYPI071011-PA APISU.ACYPI071019-PA APISU.ACYPI071153-PA APISU.ACYPI071233-PA APISU.ACYPI071565-PA APISU.ACYPI071644-PA APISU.ACYPI071759-PA APISU.ACYPI071787-PA APISU.ACYPI071831-PA APISU.ACYPI071953-PA APISU.ACYPI072186-PA APISU.ACYPI072192-PA APISU.ACYPI072315-PA APISU.ACYPI072429-PA APISU.ACYPI072690-PA APISU.ACYPI073498-PA APISU.ACYPI073528-PA APISU.ACYPI073540-PA APISU.ACYPI073604-PA APISU.ACYPI073853-PA APISU.ACYPI080370-PA APISU.ACYPI080658-PA APISU.ACYPI080719-PA APISU.ACYPI081352-PA APISU.ACYPI081374-PA APISU.ACYPI081561-PA APISU.ACYPI081563-PA APISU.ACYPI081690-PA APISU.ACYPI081829-PA APISU.ACYPI081864-PA APISU.ACYPI081887-PA APISU.ACYPI081968-PA APISU.ACYPI082028-PA APISU.ACYPI082068-PA APISU.ACYPI082085-PA APISU.ACYPI082103-PA APISU.ACYPI082314-PA APISU.ACYPI082422-PA APISU.ACYPI082729-PA APISU.ACYPI082751-PA APISU.ACYPI082817-PA APISU.ACYPI082824-PA APISU.ACYPI082833-PA APISU.ACYPI082852-PA APISU.ACYPI082935-PA APISU.ACYPI083164-PA APISU.ACYPI083211-PA APISU.ACYPI083217-PA APISU.ACYPI083259-PA APISU.ACYPI083293-PA APISU.ACYPI083426-PA APISU.ACYPI083657-PA APISU.ACYPI083708-PA APISU.ACYPI083738-PA APISU.ACYPI083742-PA APISU.ACYPI083743-PA APISU.ACYPI083889-PA APISU.ACYPI084023-PA APISU.ACYPI084106-PA APISU.ACYPI084671-PA APISU.ACYPI084733-PA APISU.ACYPI084742-PA APISU.ACYPI084834-PA APISU.ACYPI084961-PA APISU.ACYPI085227-PA APISU.ACYPI085425-PA APISU.ACYPI085596-PA APISU.ACYPI085677-PA APISU.ACYPI085812-PA APISU.ACYPI085839-PA APISU.ACYPI086107-PA APISU.ACYPI086146-PA APISU.ACYPI086284-PA APISU.ACYPI086294-PA APISU.ACYPI086394-PA APISU.ACYPI086408-PA APISU.ACYPI086562-PA APISU.ACYPI086770-PA APISU.ACYPI086773-PA APISU.ACYPI086919-PA APISU.ACYPI087200-PA APISU.ACYPI087201-PA APISU.ACYPI087226-PA APISU.ACYPI087253-PA APISU.ACYPI087281-PA APISU.ACYPI087351-PA APISU.ACYPI087598-PA APISU.ACYPI087684-PA APISU.ACYPI087792-PA APISU.ACYPI087840-PA APISU.ACYPI087955-PA APISU.ACYPI088017-PA APISU.ACYPI088086-PA APISU.ACYPI088096-PA APISU.ACYPI088104-PA APISU.ACYPI088128-PA APISU.ACYPI088200-PA APISU.ACYPI088201-PA APISU.ACYPI088236-PA APISU.ACYPI088250-PA APISU.ACYPI088348-PA APISU.ACYPI088456-PA APISU.ACYPI088500-PA APISU.ACYPI088526-PA APISU.ACYPI088574-PA APISU.ACYPI088695-PA APISU.ACYPI088789-PA APISU.ACYPI088802-PA APISU.ACYPI088815-PA APISU.ACYPI089094-PA APISU.ACYPI089184-PA APISU.ACYPI089300-PA APISU.ACYPI089348-PA APISU.ACYPI089432-PA APISU.ACYPI089508-PA APISU.ACYPI089571-PA APISU.ACYPI20335-PA APISU.ACYPI20915-PA APISU.ACYPI21221-PA APISU.ACYPI21275-PA APISU.ACYPI21680-PA APISU.ACYPI24163-PA APISU.ACYPI24283-PA APISU.ACYPI24678-PA APISU.ACYPI25999-PA APISU.ACYPI26951-PA APISU.ACYPI27512-PA APISU.ACYPI28497-PA APISU.ACYPI29303-PA APISU.ACYPI29353-PA APISU.ACYPI29778-PA APISU.ACYPI30160-PA APISU.ACYPI30365-PA APISU.ACYPI30418-PA APISU.ACYPI31052-PA APISU.ACYPI31220-PA APISU.ACYPI32306-PA APISU.ACYPI32800-PA APISU.ACYPI34516-PA APISU.ACYPI34729-PA APISU.ACYPI34789-PA APISU.ACYPI35139-PA APISU.ACYPI35357-PA APISU.ACYPI35421-PA APISU.ACYPI36505-PA APISU.ACYPI37880-PA APISU.ACYPI38425-PA APISU.ACYPI38963-PA APISU.ACYPI38986-PA APISU.ACYPI39097-PA APISU.ACYPI39137-PA APISU.ACYPI39304-PA APISU.ACYPI39388-PA APISU.ACYPI39736-PA APISU.ACYPI40523-PA APISU.ACYPI40809-PA APISU.ACYPI41915-PA APISU.ACYPI41964-PA APISU.ACYPI42243-PA APISU.ACYPI42305-PA APISU.ACYPI45201-PA APISU.ACYPI45546-PA APISU.ACYPI46115-PA APISU.ACYPI46248-PA APISU.ACYPI46842-PA APISU.ACYPI46858-PA APISU.ACYPI47389-PA APISU.ACYPI48333-PA APISU.ACYPI49070-PA APISU.ACYPI49745-PA APISU.ACYPI49791-PA APISU.ACYPI49982-PA APISU.ACYPI50285-PA APISU.ACYPI50698-PA APISU.ACYPI51231-PA APISU.ACYPI52297-PA APISU.ACYPI52363-PA APISU.ACYPI53252-PA APISU.ACYPI54101-PA APISU.ACYPI54207-PA APISU.ACYPI54453-PA APISU.ACYPI54547-PA APISU.ACYPI54954-PA APISU.ACYPI55257-PA APISU.ACYPI55350-PA APISU.ACYPI55762-PA APISU.ACYPI55763-PA APISU.ACYPI55949-PA BXYLO.BXY_1282200.1 BXYLO.BXY_1341900.1 BXYLO.BXY_1489700.1 BXYLO.BXY_1501800.1 BXYLO.BXY_1506600.1 CELEG.F11C3.1 CELEG.F33H12.6 CELEG.F52G3.3 CELEG.F52G3.4 CELEG.F59H6.5 CELEG.Y16E11A.2 CELEG.Y46B2A.2 CELEG.Y53F4B.26 CELEG.Y53F4B.7 CELEG.ZK250.9 CLECT.CLEC000578-PA CLECT.CLEC002849-PA CLECT.CLEC004808-PA CLECT.CLEC004815-PA CLECT.CLEC006643-PA CLECT.CLEC013076-PA CTELE.CapteP121330 CTELE.CapteP136138 CTELE.CapteP143296 CTELE.CapteP145564 CTELE.CapteP146432 CTELE.CapteP217069 CTELE.CapteP57783 CTELE.CapteP57796 CTELE.CapteP59302 CTELE.CapteP71732 CTELE.CapteP81475 CTELE.CapteP90181 CTELE.CapteP90399 DPOND.ENN70626 DPOND.ENN71556 DPULE.EFX59902 DPULE.EFX60959 DPULE.EFX62586 DPULE.EFX62738 DPULE.EFX63223 DPULE.EFX63269 DPULE.EFX63309 DPULE.EFX63653 DPULE.EFX63809 DPULE.EFX63810 DPULE.EFX63941 DPULE.EFX64387 DPULE.EFX64389 DPULE.EFX64445 DPULE.EFX64553 DPULE.EFX64570 DPULE.EFX64716 DPULE.EFX64927 DPULE.EFX65134 DPULE.EFX65310 DPULE.EFX65311 DPULE.EFX65313 DPULE.EFX65443 DPULE.EFX67519 DPULE.EFX68724 DPULE.EFX68727 DPULE.EFX68847 DPULE.EFX69183 DPULE.EFX69496 DPULE.EFX69595 DPULE.EFX69609 DPULE.EFX70181 DPULE.EFX73400 DPULE.EFX76670 DPULE.EFX76671 DPULE.EFX79380 DPULE.EFX80029 DPULE.EFX81539 HDUJA.bHd17131.1 MHAPL.MhA1_Contig1150.frz3.fgene1 MHAPL.MhA1_Contig1250.frz3.fgene1 MHAPL.MhA1_Contig1250.frz3.gene4 MHAPL.MhA1_Contig1329.frz3.fgene1 MHAPL.MhA1_Contig1543.frz3.fgene1 MHAPL.MhA1_Contig1543.frz3.gene3 MHAPL.MhA1_Contig1588.frz3.fgene1 MHAPL.MhA1_Contig1606.frz3.gene7 MHAPL.MhA1_Contig1733.frz3.fgene1 MHAPL.MhA1_Contig1785.frz3.gene2 MHAPL.MhA1_Contig1971.frz3.gene4 MHAPL.MhA1_Contig2306.frz3.gene6 MHAPL.MhA1_Contig2310.frz3.fgene1 MHAPL.MhA1_Contig2496.frz3.fgene1 MHAPL.MhA1_Contig2533.frz3.gene1 MHAPL.MhA1_Contig2724.frz3.gene1 MHAPL.MhA1_Contig3416.frz3.gene1 MHAPL.MhA1_Contig481.frz3.fgene7 MHAPL.MhA1_Contig481.frz3.gene20 MHAPL.MhA1_Contig737.frz3.fgene1 MHAPL.MhA1_Contig737.frz3.fgene2 MHAPL.MhA1_Contig799.frz3.fgene1 MHAPL.MhA1_Contig887.frz3.gene9 NVITR.NV17178-PA NVITR.NV17386-PA NVITR.NV18320-PA NVITR.NV18459-PA NVITR.NV18683-PA NVITR.NV18722-PA NVITR.NV18868-PA NVITR.NV20504-PA NVITR.NV20607-PA NVITR.NV21515-PA NVITR.NV22133-PA NVITR.NV25881-PA NVITR.NV30017-PA NVITR.NV30311-PA OBIMA.Ocbimv22000073m.p OBIMA.Ocbimv22000074m.p OBIMA.Ocbimv22000170m.p OBIMA.Ocbimv22000188m.p OBIMA.Ocbimv22000228m.p OBIMA.Ocbimv22000445m.p OBIMA.Ocbimv22000479m.p OBIMA.Ocbimv22000480m.p OBIMA.Ocbimv22000540m.p OBIMA.Ocbimv22000545m.p OBIMA.Ocbimv22000606m.p OBIMA.Ocbimv22000635m.p OBIMA.Ocbimv22000653m.p OBIMA.Ocbimv22000660m.p OBIMA.Ocbimv22000684m.p OBIMA.Ocbimv22000831m.p OBIMA.Ocbimv22000837m.p OBIMA.Ocbimv22000879m.p OBIMA.Ocbimv22000905m.p OBIMA.Ocbimv22000925m.p OBIMA.Ocbimv22000964m.p OBIMA.Ocbimv22001097m.p OBIMA.Ocbimv22001272m.p OBIMA.Ocbimv22001348m.p OBIMA.Ocbimv22001512m.p OBIMA.Ocbimv22001618m.p OBIMA.Ocbimv22001691m.p OBIMA.Ocbimv22001699m.p OBIMA.Ocbimv22001756m.p OBIMA.Ocbimv22001815m.p OBIMA.Ocbimv22001817m.p OBIMA.Ocbimv22001936m.p OBIMA.Ocbimv22002027m.p OBIMA.Ocbimv22002054m.p OBIMA.Ocbimv22002169m.p OBIMA.Ocbimv22002170m.p OBIMA.Ocbimv22002278m.p OBIMA.Ocbimv22002283m.p OBIMA.Ocbimv22002355m.p OBIMA.Ocbimv22002380m.p OBIMA.Ocbimv22002430m.p OBIMA.Ocbimv22002727m.p OBIMA.Ocbimv22002790m.p OBIMA.Ocbimv22002812m.p OBIMA.Ocbimv22002824m.p OBIMA.Ocbimv22002860m.p OBIMA.Ocbimv22002863m.p OBIMA.Ocbimv22002903m.p OBIMA.Ocbimv22002959m.p OBIMA.Ocbimv22002978m.p OBIMA.Ocbimv22003009m.p OBIMA.Ocbimv22003014m.p OBIMA.Ocbimv22003066m.p OBIMA.Ocbimv22003150m.p OBIMA.Ocbimv22003184m.p OBIMA.Ocbimv22003220m.p OBIMA.Ocbimv22003249m.p OBIMA.Ocbimv22003252m.p OBIMA.Ocbimv22003290m.p OBIMA.Ocbimv22003320m.p OBIMA.Ocbimv22003322m.p OBIMA.Ocbimv22003323m.p OBIMA.Ocbimv22003390m.p OBIMA.Ocbimv22003443m.p OBIMA.Ocbimv22003591m.p OBIMA.Ocbimv22003638m.p OBIMA.Ocbimv22003677m.p OBIMA.Ocbimv22003699m.p OBIMA.Ocbimv22003793m.p OBIMA.Ocbimv22003842m.p OBIMA.Ocbimv22003933m.p OBIMA.Ocbimv22003980m.p OBIMA.Ocbimv22003986m.p OBIMA.Ocbimv22004007m.p OBIMA.Ocbimv22004086m.p OBIMA.Ocbimv22004210m.p OBIMA.Ocbimv22004212m.p OBIMA.Ocbimv22004357m.p OBIMA.Ocbimv22004520m.p OBIMA.Ocbimv22004596m.p OBIMA.Ocbimv22004622m.p OBIMA.Ocbimv22004647m.p OBIMA.Ocbimv22004712m.p OBIMA.Ocbimv22004723m.p OBIMA.Ocbimv22004965m.p OBIMA.Ocbimv22004970m.p OBIMA.Ocbimv22005196m.p OBIMA.Ocbimv22005248m.p OBIMA.Ocbimv22005277m.p OBIMA.Ocbimv22005297m.p OBIMA.Ocbimv22005335m.p OBIMA.Ocbimv22005362m.p OBIMA.Ocbimv22005438m.p OBIMA.Ocbimv22005488m.p OBIMA.Ocbimv22005593m.p OBIMA.Ocbimv22005654m.p OBIMA.Ocbimv22005901m.p OBIMA.Ocbimv22006033m.p OBIMA.Ocbimv22006056m.p OBIMA.Ocbimv22006064m.p OBIMA.Ocbimv22006070m.p OBIMA.Ocbimv22006097m.p OBIMA.Ocbimv22006098m.p OBIMA.Ocbimv22006101m.p OBIMA.Ocbimv22006219m.p OBIMA.Ocbimv22006323m.p OBIMA.Ocbimv22006347m.p OBIMA.Ocbimv22006498m.p OBIMA.Ocbimv22006566m.p OBIMA.Ocbimv22006668m.p OBIMA.Ocbimv22006685m.p OBIMA.Ocbimv22006938m.p OBIMA.Ocbimv22006957m.p OBIMA.Ocbimv22007044m.p OBIMA.Ocbimv22007254m.p OBIMA.Ocbimv22007280m.p OBIMA.Ocbimv22007322m.p OBIMA.Ocbimv22007332m.p OBIMA.Ocbimv22007437m.p OBIMA.Ocbimv22007518m.p OBIMA.Ocbimv22007536m.p OBIMA.Ocbimv22007537m.p OBIMA.Ocbimv22007584m.p OBIMA.Ocbimv22007706m.p OBIMA.Ocbimv22007730m.p OBIMA.Ocbimv22007733m.p OBIMA.Ocbimv22007918m.p OBIMA.Ocbimv22008031m.p OBIMA.Ocbimv22008120m.p OBIMA.Ocbimv22008196m.p OBIMA.Ocbimv22008261m.p OBIMA.Ocbimv22008306m.p OBIMA.Ocbimv22008308m.p OBIMA.Ocbimv22008345m.p OBIMA.Ocbimv22008495m.p OBIMA.Ocbimv22008506m.p OBIMA.Ocbimv22008521m.p OBIMA.Ocbimv22008530m.p OBIMA.Ocbimv22008637m.p OBIMA.Ocbimv22008647m.p OBIMA.Ocbimv22008722m.p OBIMA.Ocbimv22008927m.p OBIMA.Ocbimv22008956m.p OBIMA.Ocbimv22008962m.p OBIMA.Ocbimv22008981m.p OBIMA.Ocbimv22009153m.p OBIMA.Ocbimv22009155m.p OBIMA.Ocbimv22009156m.p OBIMA.Ocbimv22009216m.p OBIMA.Ocbimv22009224m.p OBIMA.Ocbimv22009338m.p OBIMA.Ocbimv22009509m.p OBIMA.Ocbimv22009627m.p OBIMA.Ocbimv22009735m.p OBIMA.Ocbimv22009752m.p OBIMA.Ocbimv22009753m.p OBIMA.Ocbimv22009792m.p OBIMA.Ocbimv22009898m.p OBIMA.Ocbimv22009984m.p OBIMA.Ocbimv22010045m.p OBIMA.Ocbimv22010095m.p OBIMA.Ocbimv22010109m.p OBIMA.Ocbimv22010178m.p OBIMA.Ocbimv22010338m.p OBIMA.Ocbimv22010437m.p OBIMA.Ocbimv22010444m.p OBIMA.Ocbimv22010446m.p OBIMA.Ocbimv22010595m.p OBIMA.Ocbimv22010630m.p OBIMA.Ocbimv22010763m.p OBIMA.Ocbimv22010793m.p OBIMA.Ocbimv22010908m.p OBIMA.Ocbimv22010996m.p OBIMA.Ocbimv22011034m.p OBIMA.Ocbimv22011180m.p OBIMA.Ocbimv22011578m.p OBIMA.Ocbimv22011632m.p OBIMA.Ocbimv22011668m.p OBIMA.Ocbimv22011762m.p OBIMA.Ocbimv22011763m.p OBIMA.Ocbimv22011855m.p OBIMA.Ocbimv22011970m.p OBIMA.Ocbimv22012034m.p OBIMA.Ocbimv22012146m.p OBIMA.Ocbimv22012160m.p OBIMA.Ocbimv22012183m.p OBIMA.Ocbimv22012796m.p OBIMA.Ocbimv22012837m.p OBIMA.Ocbimv22012997m.p OBIMA.Ocbimv22013176m.p OBIMA.Ocbimv22013369m.p OBIMA.Ocbimv22013376m.p OBIMA.Ocbimv22013488m.p OBIMA.Ocbimv22013721m.p OBIMA.Ocbimv22013745m.p OBIMA.Ocbimv22014043m.p OBIMA.Ocbimv22014060m.p OBIMA.Ocbimv22014081m.p OBIMA.Ocbimv22014114m.p OBIMA.Ocbimv22014132m.p OBIMA.Ocbimv22014189m.p OBIMA.Ocbimv22014280m.p OBIMA.Ocbimv22014441m.p OBIMA.Ocbimv22014449m.p OBIMA.Ocbimv22014469m.p OBIMA.Ocbimv22014497m.p OBIMA.Ocbimv22014511m.p OBIMA.Ocbimv22014553m.p OBIMA.Ocbimv22014583m.p OBIMA.Ocbimv22014614m.p OBIMA.Ocbimv22014623m.p OBIMA.Ocbimv22014874m.p OBIMA.Ocbimv22014891m.p OBIMA.Ocbimv22014897m.p OBIMA.Ocbimv22014911m.p OBIMA.Ocbimv22014953m.p OBIMA.Ocbimv22014980m.p OBIMA.Ocbimv22015128m.p OBIMA.Ocbimv22015158m.p OBIMA.Ocbimv22015179m.p OBIMA.Ocbimv22015205m.p OBIMA.Ocbimv22015254m.p OBIMA.Ocbimv22015314m.p OBIMA.Ocbimv22015373m.p OBIMA.Ocbimv22015420m.p OBIMA.Ocbimv22015421m.p OBIMA.Ocbimv22015424m.p OBIMA.Ocbimv22015441m.p OBIMA.Ocbimv22015475m.p OBIMA.Ocbimv22015493m.p OBIMA.Ocbimv22015563m.p OBIMA.Ocbimv22015585m.p OBIMA.Ocbimv22015652m.p OBIMA.Ocbimv22015653m.p OBIMA.Ocbimv22015664m.p OBIMA.Ocbimv22015764m.p OBIMA.Ocbimv22015777m.p OBIMA.Ocbimv22015794m.p OBIMA.Ocbimv22015795m.p OBIMA.Ocbimv22016055m.p OBIMA.Ocbimv22016056m.p OBIMA.Ocbimv22016091m.p OBIMA.Ocbimv22016177m.p OBIMA.Ocbimv22016185m.p OBIMA.Ocbimv22016186m.p OBIMA.Ocbimv22016187m.p OBIMA.Ocbimv22016219m.p OBIMA.Ocbimv22016245m.p OBIMA.Ocbimv22016250m.p OBIMA.Ocbimv22016263m.p OBIMA.Ocbimv22016394m.p OBIMA.Ocbimv22016445m.p OBIMA.Ocbimv22016452m.p OBIMA.Ocbimv22016527m.p OBIMA.Ocbimv22016733m.p OBIMA.Ocbimv22016763m.p OBIMA.Ocbimv22016915m.p OBIMA.Ocbimv22017026m.p OBIMA.Ocbimv22017028m.p OBIMA.Ocbimv22017053m.p OBIMA.Ocbimv22017056m.p OBIMA.Ocbimv22017069m.p OBIMA.Ocbimv22017076m.p OBIMA.Ocbimv22017145m.p OBIMA.Ocbimv22017226m.p OBIMA.Ocbimv22017265m.p OBIMA.Ocbimv22017360m.p OBIMA.Ocbimv22017442m.p OBIMA.Ocbimv22017606m.p OBIMA.Ocbimv22017609m.p OBIMA.Ocbimv22017717m.p OBIMA.Ocbimv22017745m.p OBIMA.Ocbimv22018125m.p OBIMA.Ocbimv22018195m.p OBIMA.Ocbimv22018230m.p OBIMA.Ocbimv22018348m.p OBIMA.Ocbimv22018391m.p OBIMA.Ocbimv22018421m.p OBIMA.Ocbimv22018464m.p OBIMA.Ocbimv22018506m.p OBIMA.Ocbimv22018634m.p OBIMA.Ocbimv22018688m.p OBIMA.Ocbimv22018698m.p OBIMA.Ocbimv22018755m.p OBIMA.Ocbimv22018780m.p OBIMA.Ocbimv22018808m.p OBIMA.Ocbimv22018862m.p OBIMA.Ocbimv22018865m.p OBIMA.Ocbimv22018966m.p OBIMA.Ocbimv22019065m.p OBIMA.Ocbimv22019098m.p OBIMA.Ocbimv22019204m.p OBIMA.Ocbimv22019254m.p OBIMA.Ocbimv22019286m.p OBIMA.Ocbimv22019344m.p OBIMA.Ocbimv22019347m.p OBIMA.Ocbimv22019367m.p OBIMA.Ocbimv22019380m.p OBIMA.Ocbimv22019382m.p OBIMA.Ocbimv22019393m.p OBIMA.Ocbimv22019399m.p OBIMA.Ocbimv22019738m.p OBIMA.Ocbimv22019782m.p OBIMA.Ocbimv22019803m.p OBIMA.Ocbimv22019814m.p OBIMA.Ocbimv22019823m.p OBIMA.Ocbimv22019853m.p OBIMA.Ocbimv22019867m.p OBIMA.Ocbimv22019904m.p OBIMA.Ocbimv22020058m.p OBIMA.Ocbimv22020065m.p OBIMA.Ocbimv22020093m.p OBIMA.Ocbimv22020097m.p OBIMA.Ocbimv22020115m.p OBIMA.Ocbimv22020677m.p OBIMA.Ocbimv22020710m.p OBIMA.Ocbimv22021044m.p OBIMA.Ocbimv22021060m.p OBIMA.Ocbimv22021112m.p OBIMA.Ocbimv22021324m.p OBIMA.Ocbimv22021469m.p OBIMA.Ocbimv22021470m.p OBIMA.Ocbimv22021644m.p OBIMA.Ocbimv22021721m.p OBIMA.Ocbimv22021722m.p OBIMA.Ocbimv22021723m.p OBIMA.Ocbimv22021777m.p OBIMA.Ocbimv22021808m.p OBIMA.Ocbimv22021814m.p OBIMA.Ocbimv22021877m.p OBIMA.Ocbimv22021882m.p OBIMA.Ocbimv22021896m.p OBIMA.Ocbimv22021897m.p OBIMA.Ocbimv22022035m.p OBIMA.Ocbimv22022077m.p OBIMA.Ocbimv22022204m.p OBIMA.Ocbimv22022232m.p OBIMA.Ocbimv22022272m.p OBIMA.Ocbimv22022281m.p OBIMA.Ocbimv22022331m.p OBIMA.Ocbimv22022343m.p OBIMA.Ocbimv22022351m.p OBIMA.Ocbimv22022482m.p OBIMA.Ocbimv22022556m.p OBIMA.Ocbimv22022619m.p OBIMA.Ocbimv22022674m.p OBIMA.Ocbimv22022808m.p OBIMA.Ocbimv22022947m.p OBIMA.Ocbimv22023089m.p OBIMA.Ocbimv22023091m.p OBIMA.Ocbimv22023151m.p OBIMA.Ocbimv22023171m.p OBIMA.Ocbimv22023198m.p OBIMA.Ocbimv22023207m.p OBIMA.Ocbimv22023211m.p OBIMA.Ocbimv22023212m.p OBIMA.Ocbimv22023253m.p OBIMA.Ocbimv22023388m.p OBIMA.Ocbimv22023436m.p OBIMA.Ocbimv22023481m.p OBIMA.Ocbimv22023541m.p OBIMA.Ocbimv22023839m.p OBIMA.Ocbimv22023843m.p OBIMA.Ocbimv22023928m.p OBIMA.Ocbimv22023990m.p OBIMA.Ocbimv22024115m.p OBIMA.Ocbimv22024125m.p OBIMA.Ocbimv22024137m.p OBIMA.Ocbimv22024260m.p OBIMA.Ocbimv22024318m.p OBIMA.Ocbimv22024446m.p OBIMA.Ocbimv22024450m.p OBIMA.Ocbimv22024478m.p OBIMA.Ocbimv22024566m.p OBIMA.Ocbimv22024671m.p OBIMA.Ocbimv22024749m.p OBIMA.Ocbimv22024766m.p OBIMA.Ocbimv22024827m.p OBIMA.Ocbimv22024930m.p OBIMA.Ocbimv22025061m.p OBIMA.Ocbimv22025148m.p OBIMA.Ocbimv22025162m.p OBIMA.Ocbimv22025168m.p OBIMA.Ocbimv22025208m.p OBIMA.Ocbimv22025227m.p OBIMA.Ocbimv22025275m.p OBIMA.Ocbimv22025429m.p OBIMA.Ocbimv22025507m.p OBIMA.Ocbimv22025517m.p OBIMA.Ocbimv22025556m.p OBIMA.Ocbimv22025558m.p OBIMA.Ocbimv22025625m.p OBIMA.Ocbimv22025702m.p OBIMA.Ocbimv22025747m.p OBIMA.Ocbimv22025764m.p OBIMA.Ocbimv22025795m.p OBIMA.Ocbimv22025943m.p OBIMA.Ocbimv22026317m.p OBIMA.Ocbimv22026589m.p OBIMA.Ocbimv22026615m.p OBIMA.Ocbimv22026758m.p OBIMA.Ocbimv22026789m.p OBIMA.Ocbimv22026875m.p OBIMA.Ocbimv22026949m.p OBIMA.Ocbimv22026971m.p OBIMA.Ocbimv22026985m.p OBIMA.Ocbimv22026986m.p OBIMA.Ocbimv22027100m.p OBIMA.Ocbimv22027122m.p OBIMA.Ocbimv22027204m.p OBIMA.Ocbimv22027207m.p OBIMA.Ocbimv22027219m.p OBIMA.Ocbimv22027246m.p OBIMA.Ocbimv22027257m.p OBIMA.Ocbimv22027269m.p OBIMA.Ocbimv22027362m.p OBIMA.Ocbimv22027433m.p OBIMA.Ocbimv22027518m.p OBIMA.Ocbimv22027686m.p OBIMA.Ocbimv22027730m.p OBIMA.Ocbimv22027760m.p OBIMA.Ocbimv22027815m.p OBIMA.Ocbimv22027827m.p OBIMA.Ocbimv22027829m.p OBIMA.Ocbimv22027902m.p OBIMA.Ocbimv22028094m.p OBIMA.Ocbimv22028180m.p OBIMA.Ocbimv22028236m.p OBIMA.Ocbimv22028428m.p OBIMA.Ocbimv22028529m.p OBIMA.Ocbimv22028579m.p OBIMA.Ocbimv22028652m.p OBIMA.Ocbimv22028656m.p OBIMA.Ocbimv22028700m.p OBIMA.Ocbimv22028752m.p OBIMA.Ocbimv22028820m.p OBIMA.Ocbimv22028821m.p OBIMA.Ocbimv22028839m.p OBIMA.Ocbimv22028840m.p OBIMA.Ocbimv22028842m.p OBIMA.Ocbimv22028843m.p OBIMA.Ocbimv22028980m.p OBIMA.Ocbimv22028986m.p OBIMA.Ocbimv22029108m.p OBIMA.Ocbimv22029112m.p OBIMA.Ocbimv22029136m.p OBIMA.Ocbimv22029213m.p OBIMA.Ocbimv22029231m.p OBIMA.Ocbimv22029364m.p OBIMA.Ocbimv22029373m.p OBIMA.Ocbimv22029386m.p OBIMA.Ocbimv22029519m.p OBIMA.Ocbimv22029587m.p OBIMA.Ocbimv22029590m.p OBIMA.Ocbimv22029616m.p OBIMA.Ocbimv22029708m.p OBIMA.Ocbimv22029709m.p OBIMA.Ocbimv22029740m.p OBIMA.Ocbimv22029990m.p OBIMA.Ocbimv22029992m.p OBIMA.Ocbimv22029999m.p OBIMA.Ocbimv22030136m.p OBIMA.Ocbimv22030166m.p OBIMA.Ocbimv22030293m.p OBIMA.Ocbimv22030330m.p OBIMA.Ocbimv22030430m.p OBIMA.Ocbimv22030486m.p OBIMA.Ocbimv22030593m.p OBIMA.Ocbimv22030611m.p OBIMA.Ocbimv22030643m.p OBIMA.Ocbimv22030708m.p OBIMA.Ocbimv22030722m.p OBIMA.Ocbimv22030723m.p OBIMA.Ocbimv22030725m.p OBIMA.Ocbimv22030775m.p OBIMA.Ocbimv22030959m.p OBIMA.Ocbimv22030960m.p OBIMA.Ocbimv22031048m.p OBIMA.Ocbimv22031049m.p OBIMA.Ocbimv22031051m.p OBIMA.Ocbimv22031053m.p OBIMA.Ocbimv22031055m.p OBIMA.Ocbimv22031122m.p OBIMA.Ocbimv22031340m.p OBIMA.Ocbimv22031342m.p OBIMA.Ocbimv22031429m.p OBIMA.Ocbimv22031507m.p OBIMA.Ocbimv22031588m.p OBIMA.Ocbimv22031592m.p OBIMA.Ocbimv22031783m.p OBIMA.Ocbimv22031829m.p OBIMA.Ocbimv22031861m.p OBIMA.Ocbimv22031964m.p OBIMA.Ocbimv22031965m.p OBIMA.Ocbimv22032007m.p OBIMA.Ocbimv22032090m.p OBIMA.Ocbimv22032104m.p OBIMA.Ocbimv22032146m.p OBIMA.Ocbimv22032222m.p OBIMA.Ocbimv22032359m.p OBIMA.Ocbimv22032382m.p OBIMA.Ocbimv22032445m.p OBIMA.Ocbimv22032637m.p OBIMA.Ocbimv22032713m.p OBIMA.Ocbimv22032961m.p OBIMA.Ocbimv22032971m.p OBIMA.Ocbimv22033208m.p OBIMA.Ocbimv22033238m.p OBIMA.Ocbimv22033364m.p OBIMA.Ocbimv22033365m.p OBIMA.Ocbimv22033417m.p OBIMA.Ocbimv22033509m.p OBIMA.Ocbimv22033516m.p OBIMA.Ocbimv22033614m.p OBIMA.Ocbimv22033711m.p OBIMA.Ocbimv22033715m.p OBIMA.Ocbimv22033836m.p OBIMA.Ocbimv22033845m.p OBIMA.Ocbimv22033892m.p OBIMA.Ocbimv22034081m.p OBIMA.Ocbimv22034111m.p OBIMA.Ocbimv22034164m.p OBIMA.Ocbimv22034165m.p OBIMA.Ocbimv22034196m.p OBIMA.Ocbimv22034479m.p OBIMA.Ocbimv22034480m.p OBIMA.Ocbimv22034527m.p OBIMA.Ocbimv22034648m.p OBIMA.Ocbimv22034731m.p OBIMA.Ocbimv22034941m.p OBIMA.Ocbimv22034954m.p OBIMA.Ocbimv22035020m.p OBIMA.Ocbimv22035043m.p OBIMA.Ocbimv22035103m.p OBIMA.Ocbimv22035148m.p OBIMA.Ocbimv22035241m.p OBIMA.Ocbimv22035262m.p OBIMA.Ocbimv22035508m.p OBIMA.Ocbimv22035546m.p OBIMA.Ocbimv22035632m.p OBIMA.Ocbimv22035791m.p OBIMA.Ocbimv22035932m.p OBIMA.Ocbimv22036035m.p OBIMA.Ocbimv22036061m.p OBIMA.Ocbimv22036151m.p OBIMA.Ocbimv22036325m.p OBIMA.Ocbimv22036392m.p OBIMA.Ocbimv22036398m.p OBIMA.Ocbimv22036508m.p OBIMA.Ocbimv22036527m.p OBIMA.Ocbimv22036556m.p OBIMA.Ocbimv22036557m.p OBIMA.Ocbimv22036639m.p OBIMA.Ocbimv22036680m.p OBIMA.Ocbimv22036775m.p OBIMA.Ocbimv22036810m.p OBIMA.Ocbimv22036928m.p OBIMA.Ocbimv22037066m.p OBIMA.Ocbimv22037116m.p OBIMA.Ocbimv22037156m.p OBIMA.Ocbimv22037158m.p OBIMA.Ocbimv22037167m.p OBIMA.Ocbimv22037182m.p OBIMA.Ocbimv22037287m.p OBIMA.Ocbimv22037315m.p OBIMA.Ocbimv22037510m.p OBIMA.Ocbimv22037514m.p OBIMA.Ocbimv22037615m.p OBIMA.Ocbimv22037636m.p OBIMA.Ocbimv22037749m.p OBIMA.Ocbimv22037829m.p OBIMA.Ocbimv22037984m.p OBIMA.Ocbimv22038041m.p OBIMA.Ocbimv22038176m.p OBIMA.Ocbimv22038247m.p OBIMA.Ocbimv22038295m.p OBIMA.Ocbimv22038444m.p OBIMA.Ocbimv22038462m.p OBIMA.Ocbimv22038556m.p OBIMA.Ocbimv22038575m.p OBIMA.Ocbimv22038579m.p OBIMA.Ocbimv22038596m.p OBIMA.Ocbimv22038617m.p OBIMA.Ocbimv22038641m.p OBIMA.Ocbimv22038645m.p OBIMA.Ocbimv22038794m.p OBIMA.Ocbimv22038838m.p OBIMA.Ocbimv22038857m.p OBIMA.Ocbimv22038897m.p OBIMA.Ocbimv22038898m.p OBIMA.Ocbimv22038906m.p OBIMA.Ocbimv22038940m.p OBIMA.Ocbimv22038985m.p OBIMA.Ocbimv22039021m.p OBIMA.Ocbimv22039048m.p OBIMA.Ocbimv22039521m.p OBIMA.Ocbimv22039593m.p OBIMA.Ocbimv22039600m.p OBIMA.Ocbimv22039675m.p OBIMA.Ocbimv22039679m.p OBIMA.Ocbimv22039774m.p OBIMA.Ocbimv22039804m.p OBIMA.Ocbimv22039837m.p OBIMA.Ocbimv22039877m.p OBIMA.Ocbimv22039878m.p OBIMA.Ocbimv22039912m.p PCAUD.XP_014666574.1 PCAUD.XP_014668296.1 PCAUD.XP_014670443.1 PCAUD.XP_014671287.1 PCAUD.XP_014673789.1 PCAUD.XP_014674745.1 PCAUD.XP_014677977.1 PCAUD.XP_014678517.1 PCAUD.XP_014678518.1 PCAUD.XP_014679220.1 PCAUD.XP_014679563.1 PCAUD.XP_014679633.1 PCAUD.XP_014680852.1 PCAUD.XP_014680866.1 PPACI.PPA04753 PPACI.PPA10027 PPACI.PPA29642 PPACI.PPA30540 PPACI.PPA32042 PPACI.PPA33131 RVARI.g13161.t1 RVARI.g2208.t1 SINVI.XP_011165200.1 SINVI.XP_011165760.1 SINVI.XP_011173015.1 SINVI.XP_011174186.1 SINVI.XP_011174444.1 SMARI.SMAR000230-PA SMARI.SMAR000338-PA SMARI.SMAR000745-PA SMARI.SMAR001564-PA SMARI.SMAR004538-PA SMARI.SMAR006221-PA SMARI.SMAR006365-PA SMARI.SMAR007728-PA SMARI.SMAR012553-PA TCAST.TC000017-PA TCAST.TC001486-PA TCAST.TC001589-PA TCAST.TC002167-PA TCAST.TC002209-PA TCAST.TC003933-PA TCAST.TC003934-PA TCAST.TC004078-PA TCAST.TC004079-PA TCAST.TC005076-PA TCAST.TC006920-PA TCAST.TC010085-PA TCAST.TC010106-PA TCAST.TC010232-PA TCAST.TC010235-PA TCAST.TC011591-PA TCAST.TC012885-PA TCAST.TC016134-PA TMURI.TMUE_s0007014500 TMURI.TMUE_s0007014600 TMURI.TMUE_s0007014700 TMURI.TMUE_s0125002800 TMURI.TMUE_s0125002900 TURTI.tetur03g03040.1
OG0000007: AGAMB.AGAP005570-PA APISU.ACYPI000808-PA APISU.ACYPI001399-PA APISU.ACYPI001998-PA APISU.ACYPI002406-PA APISU.ACYPI002916-PA APISU.ACYPI003666-PA APISU.ACYPI004916-PA APISU.ACYPI005338-PA APISU.ACYPI005443-PA APISU.ACYPI007015-PA APISU.ACYPI007235-PA APISU.ACYPI009348-PA APISU.ACYPI009359-PA APISU.ACYPI060004-PA APISU.ACYPI060060-PA APISU.ACYPI060111-PA APISU.ACYPI060520-PA APISU.ACYPI060685-PA APISU.ACYPI060792-PA APISU.ACYPI060993-PA APISU.ACYPI060995-PA APISU.ACYPI061032-PA APISU.ACYPI061144-PA APISU.ACYPI061181-PA APISU.ACYPI061341-PA APISU.ACYPI061628-PA APISU.ACYPI062062-PA APISU.ACYPI062188-PA APISU.ACYPI062233-PA APISU.ACYPI062357-PA APISU.ACYPI062663-PA APISU.ACYPI062884-PA APISU.ACYPI063749-PA APISU.ACYPI064273-PA APISU.ACYPI064531-PA APISU.ACYPI064557-PA APISU.ACYPI064811-PA APISU.ACYPI065034-PA APISU.ACYPI065476-PA APISU.ACYPI065608-PA APISU.ACYPI065696-PA APISU.ACYPI065704-PA APISU.ACYPI065762-PA APISU.ACYPI066121-PA APISU.ACYPI066133-PA APISU.ACYPI066304-PA APISU.ACYPI066529-PA APISU.ACYPI067087-PA APISU.ACYPI067133-PA APISU.ACYPI067251-PA APISU.ACYPI067272-PA APISU.ACYPI067298-PA APISU.ACYPI067500-PA APISU.ACYPI067578-PA APISU.ACYPI068212-PA APISU.ACYPI068751-PA APISU.ACYPI068868-PA APISU.ACYPI069095-PA APISU.ACYPI069170-PA APISU.ACYPI069235-PA APISU.ACYPI069377-PA APISU.ACYPI069413-PA APISU.ACYPI069710-PA APISU.ACYPI069763-PA APISU.ACYPI069864-PA APISU.ACYPI070532-PA APISU.ACYPI070683-PA APISU.ACYPI071100-PA APISU.ACYPI071281-PA APISU.ACYPI071572-PA APISU.ACYPI071729-PA APISU.ACYPI071890-PA APISU.ACYPI072075-PA APISU.ACYPI072250-PA APISU.ACYPI072300-PA APISU.ACYPI072432-PA APISU.ACYPI072515-PA APISU.ACYPI072753-PA APISU.ACYPI073143-PA APISU.ACYPI073336-PA APISU.ACYPI080148-PA APISU.ACYPI080162-PA APISU.ACYPI080245-PA APISU.ACYPI080290-PA APISU.ACYPI080421-PA APISU.ACYPI080423-PA APISU.ACYPI080441-PA APISU.ACYPI080556-PA APISU.ACYPI080809-PA APISU.ACYPI081177-PA APISU.ACYPI081280-PA APISU.ACYPI081367-PA APISU.ACYPI081377-PA APISU.ACYPI081584-PA APISU.ACYPI081613-PA APISU.ACYPI081732-PA APISU.ACYPI081866-PA APISU.ACYPI081888-PA APISU.ACYPI081890-PA APISU.ACYPI081933-PA APISU.ACYPI082036-PA APISU.ACYPI082187-PA APISU.ACYPI082203-PA APISU.ACYPI082254-PA APISU.ACYPI082284-PA APISU.ACYPI082478-PA APISU.ACYPI082702-PA APISU.ACYPI082763-PA APISU.ACYPI082805-PA APISU.ACYPI082961-PA APISU.ACYPI082981-PA APISU.ACYPI083130-PA APISU.ACYPI083236-PA APISU.ACYPI083271-PA APISU.ACYPI083287-PA APISU.ACYPI083354-PA APISU.ACYPI083543-PA APISU.ACYPI083627-PA APISU.ACYPI083637-PA APISU.ACYPI083923-PA APISU.ACYPI084045-PA APISU.ACYPI084088-PA APISU.ACYPI084194-PA APISU.ACYPI084230-PA APISU.ACYPI084258-PA APISU.ACYPI084442-PA APISU.ACYPI084728-PA APISU.ACYPI084917-PA APISU.ACYPI084950-PA APISU.ACYPI084999-PA APISU.ACYPI085375-PA APISU.ACYPI085477-PA APISU.ACYPI085659-PA APISU.ACYPI085792-PA APISU.ACYPI085896-PA APISU.ACYPI086023-PA APISU.ACYPI086072-PA APISU.ACYPI086173-PA APISU.ACYPI086206-PA APISU.ACYPI086256-PA APISU.ACYPI086317-PA APISU.ACYPI086447-PA APISU.ACYPI086784-PA APISU.ACYPI086880-PA APISU.ACYPI086906-PA APISU.ACYPI086977-PA APISU.ACYPI087014-PA APISU.ACYPI087049-PA APISU.ACYPI087136-PA APISU.ACYPI087193-PA APISU.ACYPI087278-PA APISU.ACYPI087347-PA APISU.ACYPI087361-PA APISU.ACYPI087731-PA APISU.ACYPI088261-PA APISU.ACYPI088262-PA APISU.ACYPI088360-PA APISU.ACYPI088362-PA APISU.ACYPI088420-PA APISU.ACYPI088523-PA APISU.ACYPI088804-PA APISU.ACYPI088817-PA APISU.ACYPI088914-PA APISU.ACYPI088934-PA APISU.ACYPI088963-PA APISU.ACYPI088999-PA APISU.ACYPI089103-PA APISU.ACYPI089126-PA APISU.ACYPI089282-PA APISU.ACYPI089288-PA APISU.ACYPI089351-PA APISU.ACYPI089554-PA APISU.ACYPI089567-PA APISU.ACYPI20075-PA APISU.ACYPI20255-PA APISU.ACYPI20396-PA APISU.ACYPI20666-PA APISU.ACYPI20983-PA APISU.ACYPI21309-PA APISU.ACYPI21332-PA APISU.ACYPI21389-PA APISU.ACYPI21529-PA APISU.ACYPI21710-PA APISU.ACYPI21773-PA APISU.ACYPI21801-PA APISU.ACYPI21924-PA APISU.ACYPI22201-PA APISU.ACYPI22351-PA APISU.ACYPI22628-PA APISU.ACYPI22725-PA APISU.ACYPI22742-PA APISU.ACYPI22831-PA APISU.ACYPI23073-PA APISU.ACYPI23292-PA APISU.ACYPI23311-PA APISU.ACYPI23517-PA APISU.ACYPI23755-PA APISU.ACYPI23806-PA APISU.ACYPI24004-PA APISU.ACYPI24214-PA APISU.ACYPI24366-PA APISU.ACYPI24446-PA APISU.ACYPI24448-PA APISU.ACYPI24868-PA APISU.ACYPI25188-PA APISU.ACYPI25515-PA APISU.ACYPI25519-PA APISU.ACYPI25552-PA APISU.ACYPI25656-PA APISU.ACYPI26399-PA APISU.ACYPI26501-PA APISU.ACYPI27200-PA APISU.ACYPI27382-PA APISU.ACYPI27895-PA APISU.ACYPI28034-PA APISU.ACYPI28393-PA APISU.ACYPI28408-PA APISU.ACYPI28476-PA APISU.ACYPI28532-PA APISU.ACYPI28665-PA APISU.ACYPI28759-PA APISU.ACYPI28980-PA APISU.ACYPI29550-PA APISU.ACYPI29939-PA APISU.ACYPI30053-PA APISU.ACYPI30098-PA APISU.ACYPI30207-PA APISU.ACYPI30654-PA APISU.ACYPI31030-PA APISU.ACYPI31132-PA APISU.ACYPI31732-PA APISU.ACYPI31810-PA APISU.ACYPI31813-PA APISU.ACYPI32320-PA APISU.ACYPI32506-PA APISU.ACYPI32531-PA APISU.ACYPI32638-PA APISU.ACYPI32954-PA APISU.ACYPI33048-PA APISU.ACYPI33783-PA APISU.ACYPI34211-PA APISU.ACYPI34531-PA APISU.ACYPI35118-PA APISU.ACYPI35414-PA APISU.ACYPI35579-PA APISU.ACYPI35609-PA APISU.ACYPI35621-PA APISU.ACYPI36077-PA APISU.ACYPI36210-PA APISU.ACYPI36347-PA APISU.ACYPI36506-PA APISU.ACYPI36538-PA APISU.ACYPI36601-PA APISU.ACYPI36646-PA APISU.ACYPI36965-PA APISU.ACYPI36966-PA APISU.ACYPI37272-PA APISU.ACYPI37536-PA APISU.ACYPI37555-PA APISU.ACYPI38076-PA APISU.ACYPI38484-PA APISU.ACYPI38597-PA APISU.ACYPI38813-PA APISU.ACYPI39230-PA APISU.ACYPI39586-PA APISU.ACYPI39731-PA APISU.ACYPI39743-PA APISU.ACYPI39933-PA APISU.ACYPI39934-PA APISU.ACYPI39943-PA APISU.ACYPI40560-PA APISU.ACYPI40605-PA APISU.ACYPI40822-PA APISU.ACYPI40872-PA APISU.ACYPI41072-PA APISU.ACYPI41316-PA APISU.ACYPI41559-PA APISU.ACYPI41589-PA APISU.ACYPI41725-PA APISU.ACYPI41962-PA APISU.ACYPI42453-PA APISU.ACYPI42455-PA APISU.ACYPI42497-PA APISU.ACYPI42686-PA APISU.ACYPI42983-PA APISU.ACYPI43290-PA APISU.ACYPI43333-PA APISU.ACYPI43466-PA APISU.ACYPI43552-PA APISU.ACYPI43561-PA APISU.ACYPI43845-PA APISU.ACYPI43893-PA APISU.ACYPI44012-PA APISU.ACYPI44036-PA APISU.ACYPI44045-PA APISU.ACYPI44110-PA APISU.ACYPI44113-PA APISU.ACYPI44305-PA APISU.ACYPI44366-PA APISU.ACYPI44368-PA APISU.ACYPI44464-PA APISU.ACYPI44823-PA APISU.ACYPI44824-PA APISU.ACYPI44901-PA APISU.ACYPI44975-PA APISU.ACYPI45312-PA APISU.ACYPI45564-PA APISU.ACYPI45785-PA APISU.ACYPI45930-PA APISU.ACYPI46086-PA APISU.ACYPI46341-PA APISU.ACYPI46342-PA APISU.ACYPI46378-PA APISU.ACYPI46398-PA APISU.ACYPI46475-PA APISU.ACYPI46829-PA APISU.ACYPI46830-PA APISU.ACYPI47081-PA APISU.ACYPI47218-PA APISU.ACYPI47267-PA APISU.ACYPI47291-PA APISU.ACYPI47584-PA APISU.ACYPI47837-PA APISU.ACYPI47955-PA APISU.ACYPI47994-PA APISU.ACYPI48210-PA APISU.ACYPI49027-PA APISU.ACYPI49183-PA APISU.ACYPI49379-PA APISU.ACYPI49413-PA APISU.ACYPI49467-PA APISU.ACYPI49648-PA APISU.ACYPI49726-PA APISU.ACYPI49918-PA APISU.ACYPI50027-PA APISU.ACYPI50160-PA APISU.ACYPI50413-PA APISU.ACYPI50416-PA APISU.ACYPI50924-PA APISU.ACYPI51018-PA APISU.ACYPI51205-PA APISU.ACYPI51229-PA APISU.ACYPI51392-PA APISU.ACYPI51408-PA APISU.ACYPI51972-PA APISU.ACYPI52037-PA APISU.ACYPI52589-PA APISU.ACYPI52591-PA APISU.ACYPI52658-PA APISU.ACYPI52710-PA APISU.ACYPI52863-PA APISU.ACYPI52996-PA APISU.ACYPI53269-PA APISU.ACYPI53316-PA APISU.ACYPI53866-PA APISU.ACYPI54162-PA APISU.ACYPI54163-PA APISU.ACYPI54224-PA APISU.ACYPI54282-PA APISU.ACYPI54474-PA APISU.ACYPI54831-PA APISU.ACYPI54930-PA APISU.ACYPI55004-PA APISU.ACYPI55284-PA APISU.ACYPI55547-PA APISU.ACYPI55581-PA APISU.ACYPI55849-PA APISU.ACYPI56183-PA ASUUM2.GS_01466 ASUUM2.GS_07703 ASUUM2.GS_11897 ASUUM2.GS_17881 BXYLO.BXY_0371300.1 BXYLO.BXY_0867800.1 BXYLO.BXY_0922800.1 BXYLO.BXY_1005300.1 BXYLO.BXY_1005800.1 BXYLO.BXY_1156100.1 BXYLO.BXY_1405600.1 CELEG.C26E6.2 CELEG.F09E5.10 CELEG.F09E5.9 CELEG.Y11D7A.12a CELEG.Y11D7A.13 CTELE.CapteP169044 CTELE.CapteP186014 CTELE.CapteP196302 CTELE.CapteP210061 CTELE.CapteP220360 CTELE.CapteP220523 CTELE.CapteP225862 DMELA.FBpp0312467 DPOND.ENN70594 DPULE.EFX60792 DPULE.EFX61735 DPULE.EFX62387 DPULE.EFX62912 DPULE.EFX63210 DPULE.EFX64174 DPULE.EFX64199 DPULE.EFX64295 DPULE.EFX64436 DPULE.EFX64622 DPULE.EFX66111 DPULE.EFX67087 DPULE.EFX67735 DPULE.EFX68448 DPULE.EFX68698 DPULE.EFX69350 DPULE.EFX69824 DPULE.EFX69864 DPULE.EFX71052 DPULE.EFX71709 DPULE.EFX72005 DPULE.EFX72006 DPULE.EFX72816 DPULE.EFX73103 DPULE.EFX74018 DPULE.EFX74993 DPULE.EFX75322 DPULE.EFX75352 DPULE.EFX75353 DPULE.EFX75354 DPULE.EFX75562 DPULE.EFX75574 DPULE.EFX77583 DPULE.EFX78011 DPULE.EFX78405 DPULE.EFX78562 DPULE.EFX78666 DPULE.EFX78732 DPULE.EFX78881 DPULE.EFX79946 DPULE.EFX80074 DPULE.EFX81106 DPULE.EFX81255 DPULE.EFX81587 DPULE.EFX81860 DPULE.EFX87534 DPULE.EFX87655 HDUJA.bHd10487.1 HDUJA.bHd13460.1 HDUJA.bHd15258.1 ISCAP.ISCW000306-PA ISCAP.ISCW001072-PA ISCAP.ISCW002834-PA ISCAP.ISCW003892-PA ISCAP.ISCW004796-PA ISCAP.ISCW004797-PA ISCAP.ISCW008255-PA ISCAP.ISCW008947-PA ISCAP.ISCW011516-PA ISCAP.ISCW022066-PA MHAPL.MhA1_Contig1008.frz3.gene4 MHAPL.MhA1_Contig1070.frz3.fgene1 MHAPL.MhA1_Contig12.frz3.gene1 MHAPL.MhA1_Contig12.frz3.gene3 MHAPL.MhA1_Contig120.frz3.gene32 MHAPL.MhA1_Contig121.frz3.gene18 MHAPL.MhA1_Contig1254.frz3.gene10 MHAPL.MhA1_Contig1297.frz3.gene1 MHAPL.MhA1_Contig1353.frz3.gene1 MHAPL.MhA1_Contig1466.frz3.gene8 MHAPL.MhA1_Contig1570.frz3.gene2 MHAPL.MhA1_Contig1575.frz3.gene8 MHAPL.MhA1_Contig160.frz3.gene16 MHAPL.MhA1_Contig1602.frz3.gene11 MHAPL.MhA1_Contig1602.frz3.gene12 MHAPL.MhA1_Contig1639.frz3.gene6 MHAPL.MhA1_Contig1648.frz3.gene1 MHAPL.MhA1_Contig1648.frz3.gene2 MHAPL.MhA1_Contig1695.frz3.gene5 MHAPL.MhA1_Contig1718.frz3.gene5 MHAPL.MhA1_Contig1718.frz3.gene6 MHAPL.MhA1_Contig1719.frz3.gene6 MHAPL.MhA1_Contig1719.frz3.gene7 MHAPL.MhA1_Contig1746.frz3.gene8 MHAPL.MhA1_Contig1760.frz3.gene1 MHAPL.MhA1_Contig177.frz3.gene11 MHAPL.MhA1_Contig1800.frz3.gene6 MHAPL.MhA1_Contig1809.frz3.gene11 MHAPL.MhA1_Contig1827.frz3.gene9 MHAPL.MhA1_Contig1986.frz3.gene2 MHAPL.MhA1_Contig2018.frz3.gene3 MHAPL.MhA1_Contig2085.frz3.gene5 MHAPL.MhA1_Contig2085.frz3.gene6 MHAPL.MhA1_Contig2086.frz3.gene7 MHAPL.MhA1_Contig2086.frz3.gene8 MHAPL.MhA1_Contig2097.frz3.gene6 MHAPL.MhA1_Contig2101.frz3.gene4 MHAPL.MhA1_Contig2155.frz3.gene6 MHAPL.MhA1_Contig2166.frz3.gene2 MHAPL.MhA1_Contig2175.frz3.gene2 MHAPL.MhA1_Contig2434.frz3.gene4 MHAPL.MhA1_Contig261.frz3.gene39 MHAPL.MhA1_Contig3275.frz3.gene2 MHAPL.MhA1_Contig3275.frz3.gene3 MHAPL.MhA1_Contig3300.frz3.gene1 MHAPL.MhA1_Contig334.frz3.gene23 MHAPL.MhA1_Contig354.frz3.gene70 MHAPL.MhA1_Contig36.frz3.gene7 MHAPL.MhA1_Contig392.frz3.gene15 MHAPL.MhA1_Contig437.frz3.gene7 MHAPL.MhA1_Contig510.frz3.gene4 MHAPL.MhA1_Contig565.frz3.gene5 MHAPL.MhA1_Contig576.frz3.gene4 MHAPL.MhA1_Contig599.frz3.gene13 MHAPL.MhA1_Contig659.frz3.gene15 MHAPL.MhA1_Contig664.frz3.fgene1 MHAPL.MhA1_Contig698.frz3.gene3 MHAPL.MhA1_Contig707.frz3.gene21 MHAPL.MhA1_Contig707.frz3.gene22 MHAPL.MhA1_Contig773.frz3.gene13 MHAPL.MhA1_Contig795.frz3.gene5 MHAPL.MhA1_Contig799.frz3.gene10 MHAPL.MhA1_Contig88.frz3.gene6 MHAPL.MhA1_Contig913.frz3.gene2 MHAPL.MhA1_Contig917.frz3.gene25 MHAPL.MhA1_Contig96.frz3.gene39 MHAPL.MhA1_Contig96.frz3.gene40 NVITR.NV20421-PA NVITR.NV20471-PA NVITR.NV21074-PA NVITR.NV21846-PA NVITR.NV23389-PA NVITR.NV23649-PA NVITR.NV24542-PA NVITR.NV24699-PA OBIMA.Ocbimv22000634m.p OBIMA.Ocbimv22001333m.p OBIMA.Ocbimv22001475m.p OBIMA.Ocbimv22001975m.p OBIMA.Ocbimv22002756m.p OBIMA.Ocbimv22003432m.p OBIMA.Ocbimv22004132m.p OBIMA.Ocbimv22004501m.p OBIMA.Ocbimv22006252m.p OBIMA.Ocbimv22006669m.p OBIMA.Ocbimv22007163m.p OBIMA.Ocbimv22008073m.p OBIMA.Ocbimv22008669m.p OBIMA.Ocbimv22010229m.p OBIMA.Ocbimv22010868m.p OBIMA.Ocbimv22012094m.p OBIMA.Ocbimv22013743m.p OBIMA.Ocbimv22013783m.p OBIMA.Ocbimv22014805m.p OBIMA.Ocbimv22015615m.p OBIMA.Ocbimv22016199m.p OBIMA.Ocbimv22019377m.p OBIMA.Ocbimv22020266m.p OBIMA.Ocbimv22020533m.p OBIMA.Ocbimv22021001m.p OBIMA.Ocbimv22022523m.p OBIMA.Ocbimv22023186m.p OBIMA.Ocbimv22027369m.p OBIMA.Ocbimv22028527m.p OBIMA.Ocbimv22028528m.p OBIMA.Ocbimv22028818m.p OBIMA.Ocbimv22031127m.p OBIMA.Ocbimv22032168m.p OBIMA.Ocbimv22034476m.p PCAUD.XP_014670119.1 PCAUD.XP_014673596.1 PCAUD.XP_014675737.1 PCAUD.XP_014676916.1 PCAUD.XP_014678819.1 PMURR.g14570.t1 PMURR.g14633.t1 PMURR.g15449.t1 PMURR.g17513.t1 PMURR.g18216.t1 PMURR.g18800.t1 PMURR.g6577.t1 PMURR.g7572.t1 PPACI.PPA10311 PXYLO.XP_011557494.1 RVARI.g12059.t1 RVARI.g12190.t1 RVARI.g12191.t1 RVARI.g13321.t1 RVARI.g1987.t1 RVARI.g3171.t1 RVARI.g5132.t1 RVARI.g6374.t1 RVARI.g6375.t1 RVARI.g7566.t1 SINVI.XP_011170897.1 SINVI.XP_011171881.1 SINVI.XP_011172197.1 SINVI.XP_011172945.1 SINVI.XP_011173720.1 SINVI.XP_011174178.1 SINVI.XP_011174288.1 SMARI.SMAR000030-PA SMARI.SMAR001214-PA SMARI.SMAR001415-PA SMARI.SMAR001736-PA SMARI.SMAR002192-PA SMARI.SMAR002330-PA SMARI.SMAR003541-PA SMARI.SMAR003878-PA SMARI.SMAR004086-PA SMARI.SMAR004384-PA SMARI.SMAR004577-PA SMARI.SMAR005314-PA SMARI.SMAR007330-PA SMARI.SMAR009644-PA SMARI.SMAR009645-PA SMARI.SMAR010048-PA SMARI.SMAR010234-PA SMARI.SMAR010331-PA SMARI.SMAR010454-PA SMARI.SMAR013153-PA SMARI.SMAR014018-PA SMARI.SMAR014845-PA SMARI.SMAR015148-PA TCAST.TC001422-PA TCAST.TC005116-PA TCAST.TC005547-PA TCAST.TC011266-PA TMURI.TMUE_s0001003000 TMURI.TMUE_s0001007900 TMURI.TMUE_s0001011100 TMURI.TMUE_s0001011200 TMURI.TMUE_s0001012000 TMURI.TMUE_s0001012100 TMURI.TMUE_s0001024500 TMURI.TMUE_s0002001700 TMURI.TMUE_s0003013500 TMURI.TMUE_s0004005000 TMURI.TMUE_s0007009000 TMURI.TMUE_s0009002800 TMURI.TMUE_s0009006100 TMURI.TMUE_s0012005900 TMURI.TMUE_s0013004900 TMURI.TMUE_s0014004500 TMURI.TMUE_s0016004100 TMURI.TMUE_s0018011000 TMURI.TMUE_s0018011600 TMURI.TMUE_s0021008000 TMURI.TMUE_s0021009900 TMURI.TMUE_s0021010000 TMURI.TMUE_s0021010400 TMURI.TMUE_s0021010600 TMURI.TMUE_s0022000900 TMURI.TMUE_s0023007500 TMURI.TMUE_s0024002100 TMURI.TMUE_s0029005400 TMURI.TMUE_s0031003800 TMURI.TMUE_s0032004300 TMURI.TMUE_s0034000100 TMURI.TMUE_s0035004600 TMURI.TMUE_s0035004700 TMURI.TMUE_s0038005600 TMURI.TMUE_s0038005900 TMURI.TMUE_s0039007100 TMURI.TMUE_s0056004600 TMURI.TMUE_s0058002800 TMURI.TMUE_s0060000400 TMURI.TMUE_s0062000300 TMURI.TMUE_s0062000400 TMURI.TMUE_s0063002500 TMURI.TMUE_s0065003800 TMURI.TMUE_s0066004800 TMURI.TMUE_s0069007300 TMURI.TMUE_s0073001100 TMURI.TMUE_s0074000200 TMURI.TMUE_s0075001300 TMURI.TMUE_s0088001100 TMURI.TMUE_s0104004600 TMURI.TMUE_s0109000600 TMURI.TMUE_s0109002600 TMURI.TMUE_s0116005300 TMURI.TMUE_s0122000800 TMURI.TMUE_s0129002500 TMURI.TMUE_s0130002400 TMURI.TMUE_s0131002000 TMURI.TMUE_s0137001200 TMURI.TMUE_s0141000300 TMURI.TMUE_s0143000800 TMURI.TMUE_s0145000800 TMURI.TMUE_s0150001300 TMURI.TMUE_s0152001400 TMURI.TMUE_s0153001800 TMURI.TMUE_s0161000100 TMURI.TMUE_s0175001700 TMURI.TMUE_s0179000100 TMURI.TMUE_s0195000400 TMURI.TMUE_s0208000900 TMURI.TMUE_s0208001000 TMURI.TMUE_s0209000400 TMURI.TMUE_s0215000300 TMURI.TMUE_s0215000600 TMURI.TMUE_s0218000200 TMURI.TMUE_s0221001600 TMURI.TMUE_s0243000400 TMURI.TMUE_s0243000500 TMURI.TMUE_s0243000800 TMURI.TMUE_s0243000900 TMURI.TMUE_s0256000400 TMURI.TMUE_s0256000600 TMURI.TMUE_s0257000800 TMURI.TMUE_s0314000400 TMURI.TMUE_s0321000200 TMURI.TMUE_s0322000100 TMURI.TMUE_s0323000200 TMURI.TMUE_s0332000200 TMURI.TMUE_s0411000100 TMURI.TMUE_s1163000100 TMURI.TMUE_s1412000100 TSPIR.EFV46243 TSPIR.EFV46413 TSPIR.EFV46449 TSPIR.EFV46525 TSPIR.EFV46648 TSPIR.EFV46829 TSPIR.EFV46961 TSPIR.EFV47016 TSPIR.EFV47265 TSPIR.EFV47412 TSPIR.EFV47428 TSPIR.EFV47491 TSPIR.EFV47715 TSPIR.EFV47851 TSPIR.EFV47862 TSPIR.EFV47863 TSPIR.EFV47953 TSPIR.EFV47995 TSPIR.EFV48097 TSPIR.EFV48288 TSPIR.EFV48382 TSPIR.EFV48402 TSPIR.EFV48494 TSPIR.EFV48502 TSPIR.EFV48631 TSPIR.EFV48685 TSPIR.EFV48724 TSPIR.EFV48741 TSPIR.EFV49043 TSPIR.EFV49117 TSPIR.EFV49165 TSPIR.EFV49287 TSPIR.EFV49356 TSPIR.EFV49601 TSPIR.EFV49679 TSPIR.EFV50128 TSPIR.EFV50129 TSPIR.EFV50226 TSPIR.EFV50227 TSPIR.EFV50409 TSPIR.EFV50445 TSPIR.EFV50510 TSPIR.EFV50514 TSPIR.EFV50521 TSPIR.EFV50667 TSPIR.EFV50787 TSPIR.EFV50791 TSPIR.EFV50793 TSPIR.EFV50904 TSPIR.EFV51008 TSPIR.EFV51061 TSPIR.EFV51063 TSPIR.EFV51079 TSPIR.EFV51099 TSPIR.EFV51306 TSPIR.EFV51337 TSPIR.EFV51341 TSPIR.EFV51347 TSPIR.EFV51349 TSPIR.EFV51381 TSPIR.EFV51891 TSPIR.EFV53139 TSPIR.EFV53147 TSPIR.EFV53207 TSPIR.EFV53294 TSPIR.EFV53299 TSPIR.EFV54688 TSPIR.EFV54796 TSPIR.EFV56218 TSPIR.EFV56294 TSPIR.EFV56646 TSPIR.EFV56716 TSPIR.EFV57381 TSPIR.EFV57383 TSPIR.EFV57397 TSPIR.EFV57416 TSPIR.EFV57657 TSPIR.EFV57658 TSPIR.EFV57678 TSPIR.EFV57880 TSPIR.EFV58080 TSPIR.EFV58162 TSPIR.EFV58165 TSPIR.EFV58513 TSPIR.EFV58648 TSPIR.EFV58963 TSPIR.EFV58972 TSPIR.EFV58978 TSPIR.EFV58980 TSPIR.EFV59343 TSPIR.EFV61598 TSPIR.EFV61599 TSPIR.EFV61603 TSPIR.EFV61621 TSPIR.EFV61690 TSPIR.EFV61735 TSPIR.EFV61743 TSPIR.EFV61749 TSPIR.EFV61773 TSPIR.EFV61780 TSPIR.EFV61797 TSPIR.EFV61799 TSPIR.EFV61802 TSPIR.EFV61809 TSPIR.EFV61821 TSPIR.EFV61825 TSPIR.EFV61853 TSPIR.EFV61854 TSPIR.EFV61887 TSPIR.EFV61901 TSPIR.EFV61913 TSPIR.EFV61927 TSPIR.EFV61934 TSPIR.EFV61936 TSPIR.EFV62003 TSPIR.EFV62018 TSPIR.EFV62032 TSPIR.EFV62054 TSPIR.EFV62196 TSPIR.EFV62214 TSPIR.EFV62219 TSPIR.EFV62464 TSPIR.EFV62465 TSPIR.EFV62558 TSPIR.EFV62560 TURTI.tetur09g07430.1
OG0000008: AGAMB.AGAP000818-PA AGAMB.AGAP001443-PA AGAMB.AGAP002555-PA AGAMB.AGAP002862-PA AGAMB.AGAP002865-PA AGAMB.AGAP002866-PA AGAMB.AGAP002867-PA AGAMB.AGAP002868-PA AGAMB.AGAP002869-PA AGAMB.AGAP002870-PA AGAMB.AGAP002894-PA AGAMB.AGAP003343-PA AGAMB.AGAP003522-PA AGAMB.AGAP007480-PA AGAMB.AGAP008203-PA AGAMB.AGAP008204-PA AGAMB.AGAP008205-PA AGAMB.AGAP008206-PA AGAMB.AGAP008207-PA AGAMB.AGAP008208-PA AGAMB.AGAP008209-PA AGAMB.AGAP008210-PA AGAMB.AGAP008212-PA AGAMB.AGAP008213-PA AGAMB.AGAP008214-PA AGAMB.AGAP008217-PA AGAMB.AGAP008218-PA AGAMB.AGAP008219-PA AGAMB.AGAP009363-PA AGAMB.AGAP009374-PA AGAMB.AGAP009375-PA AGAMB.AGAP010961-PA AGAMB.AGAP010966-PA AGAMB.AGAP011028-PA AGAMB.AGAP011029-PA AGAMB.AGAP012291-PA AGAMB.AGAP012292-PA AGAMB.AGAP012293-PA AGAMB.AGAP012294-PA AGAMB.AGAP012295-PA AGAMB.AGAP012296-PA AGAMB.AGAP012850-PA AGAMB.AGAP012855-PA AGAMB.AGAP013128-PA AGAMB.AGAP013511-PB AMELL.GB40248-PA AMELL.GB40284-PA AMELL.GB40285-PA AMELL.GB40286-PA AMELL.GB40287-PA AMELL.GB40288-PA AMELL.GB43710-PA AMELL.GB43711-PA AMELL.GB43713-PA AMELL.GB43715-PA AMELL.GB43716-PA AMELL.GB43727-PA AMELL.GB43728-PA AMELL.GB45746-PA AMELL.GB45748-PA AMELL.GB46814-PA AMELL.GB46842-PA AMELL.GB47279-PA AMELL.GB48319-PA AMELL.GB48738-PA AMELL.GB48993-PA AMELL.GB49875-PA AMELL.GB49876-PA AMELL.GB49877-PA AMELL.GB49878-PA AMELL.GB49885-PA AMELL.GB49886-PA AMELL.GB49887-PA AMELL.GB49888-PA AMELL.GB49890-PA AMELL.GB49891-PA AMELL.GB49892-PA AMELL.GB49894-PA AMELL.GB51383-PA AMELL.GB52023-PA AMELL.GB55257-PA AMELL.GB55669-PA APISU.ACYPI000619-PA APISU.ACYPI000761-PA APISU.ACYPI000990-PA APISU.ACYPI002161-PA APISU.ACYPI002699-PA APISU.ACYPI002836-PA APISU.ACYPI003528-PA APISU.ACYPI003740-PA APISU.ACYPI004295-PA APISU.ACYPI004407-PA APISU.ACYPI004952-PA APISU.ACYPI005084-PA APISU.ACYPI005477-PA APISU.ACYPI006200-PA APISU.ACYPI006882-PA APISU.ACYPI007805-PA APISU.ACYPI008473-PA APISU.ACYPI008746-PA APISU.ACYPI008843-PA APISU.ACYPI009153-PA APISU.ACYPI064758-PA APISU.ACYPI067699-PA APISU.ACYPI072065-PA APISU.ACYPI073048-PA APISU.ACYPI086271-PA APISU.ACYPI088427-PA APISU.ACYPI088660-PA APISU.ACYPI44991-PA APISU.ACYPI47738-PA APISU.ACYPI56606-PA APISU.ACYPI56631-PA ASUUM2.GS_05304 ASUUM2.GS_06227 ASUUM2.GS_07692 ASUUM2.GS_13630 ASUUM2.GS_17148 ASUUM2.GS_22178 BMALA.Bm3105 BXYLO.BXY_0119000.1 BXYLO.BXY_0209900.1 BXYLO.BXY_0379700.1 BXYLO.BXY_1042800.1 CELEG.C36A4.1 CELEG.C36A4.2 CELEG.C36A4.3 CELEG.C36A4.6 CELEG.E03E2.1 CELEG.F02C12.5a CELEG.F14F7.2 CELEG.F14F7.3 CELEG.K06B9.1 CELEG.K06G5.2 CELEG.T10B9.1 CELEG.T10B9.10 CELEG.T10B9.2 CELEG.T10B9.3 CELEG.T10B9.4 CELEG.T10B9.5 CELEG.T10B9.7 CELEG.T10B9.8 CELEG.ZK1320.4 CLECT.CLEC000236-PA CLECT.CLEC000237-PA CLECT.CLEC001255-PA CLECT.CLEC001258-PA CLECT.CLEC001259-PA CLECT.CLEC001261-PA CLECT.CLEC001299-PA CLECT.CLEC001369-PA CLECT.CLEC003005-PA CLECT.CLEC003785-PA CLECT.CLEC004237-PA CLECT.CLEC004238-PA CLECT.CLEC004239-PA CLECT.CLEC004240-PA CLECT.CLEC004241-PA CLECT.CLEC004506-PA CLECT.CLEC005999-PA CLECT.CLEC006646-PA CLECT.CLEC006648-PA CLECT.CLEC006650-PA CLECT.CLEC008428-PA CLECT.CLEC008429-PA CLECT.CLEC008432-PA CLECT.CLEC008434-PA CLECT.CLEC008435-PA CLECT.CLEC008436-PA CLECT.CLEC011117-PA CLECT.CLEC011253-PA CLECT.CLEC011255-PA CLECT.CLEC011256-PA CLECT.CLEC011657-PA CLECT.CLEC011659-PA CLECT.CLEC012772-PA CLECT.CLEC012773-PA CTELE.CapteP120352 CTELE.CapteP123301 CTELE.CapteP126438 CTELE.CapteP130558 CTELE.CapteP144600 CTELE.CapteP154438 CTELE.CapteP183881 CTELE.CapteP192783 CTELE.CapteP198256 CTELE.CapteP205220 CTELE.CapteP208871 CTELE.CapteP220559 CTELE.CapteP229084 CTELE.CapteP3202 CTELE.CapteP35600 CTELE.CapteP39114 DMELA.FBpp0071839 DMELA.FBpp0072228 DMELA.FBpp0073409 DMELA.FBpp0074375 DMELA.FBpp0076908 DMELA.FBpp0076968 DMELA.FBpp0077428 DMELA.FBpp0078697 DMELA.FBpp0078698 DMELA.FBpp0080164 DMELA.FBpp0080627 DMELA.FBpp0082070 DMELA.FBpp0082086 DMELA.FBpp0082413 DMELA.FBpp0083697 DMELA.FBpp0084553 DMELA.FBpp0085332 DMELA.FBpp0085466 DMELA.FBpp0085516 DMELA.FBpp0086536 DMELA.FBpp0086580 DMELA.FBpp0086581 DMELA.FBpp0086582 DMELA.FBpp0086583 DMELA.FBpp0086585 DMELA.FBpp0086586 DMELA.FBpp0086933 DMELA.FBpp0087100 DMELA.FBpp0087101 DMELA.FBpp0087117 DMELA.FBpp0087770 DMELA.FBpp0088126 DMELA.FBpp0088127 DMELA.FBpp0088707 DMELA.FBpp0289404 DMELA.FBpp0289405 DMELA.FBpp0300785 DMELA.FBpp0307160 DMELA.FBpp0309923 DMELA.FBpp0311645 DPOND.ENN70423 DPOND.ENN70473 DPOND.ENN70766 DPOND.ENN70768 DPOND.ENN70769 DPOND.ENN71478 DPOND.ENN72450 DPOND.ENN72699 DPOND.ENN74070 DPOND.ENN74071 DPOND.ENN74073 DPOND.ENN76111 DPOND.ENN76112 DPOND.ENN76573 DPOND.ENN76663 DPOND.ENN77453 DPOND.ENN78466 DPOND.ENN78727 DPOND.ENN78728 DPOND.ENN79107 DPOND.ENN79797 DPOND.ENN80013 DPOND.ENN80375 DPOND.ENN80592 DPOND.ENN80699 DPOND.ENN80701 DPOND.ENN80770 DPOND.ENN80923 DPOND.ENN81266 DPOND.ENN81699 DPOND.ENN81741 DPOND.ENN81780 DPOND.ENN81781 DPOND.ENN81883 DPOND.ENN82183 DPOND.ENN82293 DPOND.ENN82295 DPOND.ENN82548 DPOND.ENN82549 DPOND.ENN82550 DPOND.ENN82844 DPOND.ENN83017 DPOND.ENN83347 DPOND.ENN83434 DPOND.ENN83488 DPULE.EFX69625 DPULE.EFX77992 DPULE.EFX87230 DPULE.EFX87231 DPULE.EFX87565 DPULE.EFX88283 DPULE.EFX88284 DPULE.EFX88285 DPULE.EFX88286 DPULE.EFX88287 DPULE.EFX88288 DPULE.EFX88289 DPULE.EFX88290 HDUJA.bHd11649.1 HDUJA.bHd11650.1 HDUJA.bHd13503.1 HDUJA.bHd14120.1 HDUJA.bHd14121.1 HDUJA.bHd05628.1 HDUJA.bHd05629.1 HDUJA.bHd05630.1 HDUJA.bHd05631.1 HDUJA.bHd07890.1 ISCAP.ISCW000046-PA ISCAP.ISCW000164-PA ISCAP.ISCW000235-PA ISCAP.ISCW000434-PA ISCAP.ISCW000510-PA ISCAP.ISCW001241-PA ISCAP.ISCW001306-PA ISCAP.ISCW001418-PA ISCAP.ISCW001473-PA ISCAP.ISCW001475-PA ISCAP.ISCW001476-PA ISCAP.ISCW001622-PA ISCAP.ISCW001974-PA ISCAP.ISCW002938-PA ISCAP.ISCW003135-PA ISCAP.ISCW003160-PA ISCAP.ISCW003215-PA ISCAP.ISCW003934-PA ISCAP.ISCW004132-PA ISCAP.ISCW005054-PA ISCAP.ISCW005198-PA ISCAP.ISCW005328-PA ISCAP.ISCW006358-PA ISCAP.ISCW006560-PA ISCAP.ISCW007133-PA ISCAP.ISCW007134-PA ISCAP.ISCW007317-PA ISCAP.ISCW007380-PA ISCAP.ISCW007389-PA ISCAP.ISCW007953-PA ISCAP.ISCW007954-PA ISCAP.ISCW008554-PA ISCAP.ISCW009136-PA ISCAP.ISCW009640-PA ISCAP.ISCW010002-PA ISCAP.ISCW010505-PA ISCAP.ISCW011029-PA ISCAP.ISCW011996-PA ISCAP.ISCW011997-PA ISCAP.ISCW011998-PA ISCAP.ISCW012000-PA ISCAP.ISCW012785-PA ISCAP.ISCW012810-PA ISCAP.ISCW014319-PA ISCAP.ISCW014588-PA ISCAP.ISCW015041-PA ISCAP.ISCW016204-PA ISCAP.ISCW016385-PA ISCAP.ISCW016390-PA ISCAP.ISCW016392-PA ISCAP.ISCW016393-PA ISCAP.ISCW017673-PA ISCAP.ISCW018383-PA ISCAP.ISCW019198-PA ISCAP.ISCW019880-PA ISCAP.ISCW020210-PA ISCAP.ISCW020282-PA ISCAP.ISCW022649-PA ISCAP.ISCW022672-PA ISCAP.ISCW022947-PA ISCAP.ISCW022948-PA ISCAP.ISCW022987-PA ISCAP.ISCW024215-PA ISCAP.ISCW024274-PA ISCAP.ISCW024413-PA ISCAP.ISCW024583-PA ISCAP.ISCW024627-PA ISCAP.ISCW024701-PA MHAPL.MhA1_Contig149.frz3.fgene2 MHAPL.MhA1_Contig150.frz3.gene2 MHAPL.MhA1_Contig1505.frz3.fgene2 MHAPL.MhA1_Contig1702.frz3.gene4 MHAPL.MhA1_Contig1702.frz3.gene5 MHAPL.MhA1_Contig185.frz3.fgene2 MHAPL.MhA1_Contig185.frz3.gene11 NVITR.NV10613-PA NVITR.NV10614-PA NVITR.NV10995-PA NVITR.NV10996-PA NVITR.NV10997-PA NVITR.NV12045-PA NVITR.NV12197-PA NVITR.NV12335-PA NVITR.NV12368-PA NVITR.NV12382-PA NVITR.NV12675-PA NVITR.NV12969-PA NVITR.NV13020-PA NVITR.NV13021-PA NVITR.NV13219-PA NVITR.NV13220-PA NVITR.NV13776-PA NVITR.NV13927-PA NVITR.NV14481-PA NVITR.NV14482-PA NVITR.NV15253-PA NVITR.NV15331-PA NVITR.NV15332-PA NVITR.NV15333-PA NVITR.NV15951-PA NVITR.NV16009-PA NVITR.NV16224-PA NVITR.NV16240-PA NVITR.NV16750-PA NVITR.NV17139-PA NVITR.NV17183-PA NVITR.NV17463-PA NVITR.NV17483-PA NVITR.NV17504-PA NVITR.NV17576-PA NVITR.NV17577-PA NVITR.NV17758-PA NVITR.NV18050-PA NVITR.NV18211-PA NVITR.NV18285-PA NVITR.NV18292-PA NVITR.NV18295-PA NVITR.NV18706-PA NVITR.NV18707-PA NVITR.NV21331-PA NVITR.NV30071-PA OBIMA.Ocbimv22000651m.p OBIMA.Ocbimv22005292m.p OBIMA.Ocbimv22006179m.p OBIMA.Ocbimv22007054m.p OBIMA.Ocbimv22007057m.p OBIMA.Ocbimv22007058m.p OBIMA.Ocbimv22007488m.p OBIMA.Ocbimv22015024m.p OBIMA.Ocbimv22021534m.p OBIMA.Ocbimv22029392m.p OBIMA.Ocbimv22030192m.p OBIMA.Ocbimv22034873m.p OBIMA.Ocbimv22034874m.p OBIMA.Ocbimv22034992m.p OBIMA.Ocbimv22034994m.p OBIMA.Ocbimv22034995m.p OBIMA.Ocbimv22036569m.p OBIMA.Ocbimv22036737m.p PCAUD.XP_014666274.1 PCAUD.XP_014675698.1 PCAUD.XP_014679001.1 PHUMA.PHUM098900-PA PHUMA.PHUM098910-PA PHUMA.PHUM299810-PA PHUMA.PHUM397050-PA PHUMA.PHUM417180-PA PHUMA.PHUM417190-PA PHUMA.PHUM459170-PA PHUMA.PHUM459190-PA PHUMA.PHUM567450-PA PHUMA.PHUM602250-PA PMURR.g10760.t1 PMURR.g10984.t1 PMURR.g12522.t1 PMURR.g13133.t1 PMURR.g13772.t1 PMURR.g15182.t1 PMURR.g15714.t1 PMURR.g16273.t1 PMURR.g16546.t1 PMURR.g16620.t1 PMURR.g17588.t1 PMURR.g18342.t1 PMURR.g4299.t1 PMURR.g4393.t1 PMURR.g4615.t1 PMURR.g5102.t1 PMURR.g5671.t1 PMURR.g6023.t1 PMURR.g6370.t1 PMURR.g6830.t1 PMURR.g7702.t1 PMURR.g8346.t1 PMURR.g8347.t1 PMURR.g9125.t1 PMURR.g9676.t1 PPACI.PPA01131 PPACI.PPA02919 PPACI.PPA03198 PPACI.PPA03734 PPACI.PPA05782 PPACI.PPA05909 PPACI.PPA05954 PPACI.PPA06250 PPACI.PPA06636 PPACI.PPA10920 PPACI.PPA11982 PPACI.PPA12224 PPACI.PPA12225 PPACI.PPA13184 PPACI.PPA13244 PPACI.PPA15107 PPACI.PPA15202 PPACI.PPA15203 PPACI.PPA15211 PPACI.PPA16343 PPACI.PPA16811 PPACI.PPA16867 PPACI.PPA16868 PPACI.PPA24248 PPACI.PPA25835 PPACI.PPA26477 PPACI.PPA26478 PPACI.PPA27018 PPACI.PPA29416 PPACI.PPA29423 PPACI.PPA29622 PPACI.PPA29627 PPACI.PPA32070 PXYLO.XP_011548335.1 PXYLO.XP_011548435.1 PXYLO.XP_011549001.1 PXYLO.XP_011549309.1 PXYLO.XP_011549341.1 PXYLO.XP_011550325.1 PXYLO.XP_011550954.1 PXYLO.XP_011551074.1 PXYLO.XP_011551756.1 PXYLO.XP_011551983.1 PXYLO.XP_011551984.1 PXYLO.XP_011551986.1 PXYLO.XP_011552015.1 PXYLO.XP_011555331.1 PXYLO.XP_011555342.1 PXYLO.XP_011555354.1 PXYLO.XP_011555364.1 PXYLO.XP_011555538.1 PXYLO.XP_011555971.1 PXYLO.XP_011557867.1 PXYLO.XP_011561796.1 PXYLO.XP_011561833.1 PXYLO.XP_011562068.1 PXYLO.XP_011562079.1 PXYLO.XP_011562256.1 PXYLO.XP_011564909.1 PXYLO.XP_011565458.1 PXYLO.XP_011565578.1 PXYLO.XP_011565581.1 PXYLO.XP_011565980.1 PXYLO.XP_011566809.1 PXYLO.XP_011567639.1 PXYLO.XP_011568670.1 PXYLO.XP_011569123.1 RVARI.g3940.t1 RVARI.g3941.t1 RVARI.g3948.t1 RVARI.g3949.t1 RVARI.g3955.t1 RVARI.g5231.t1 RVARI.g6608.t1 RVARI.g6671.t1 SINVI.XP_011155385.1 SINVI.XP_011155386.1 SINVI.XP_011157165.1 SINVI.XP_011157473.1 SINVI.XP_011158271.1 SINVI.XP_011158952.1 SINVI.XP_011159457.1 SINVI.XP_011159731.1 SINVI.XP_011160035.1 SINVI.XP_011160738.1 SINVI.XP_011161882.1 SINVI.XP_011162030.1 SINVI.XP_011162032.1 SINVI.XP_011162035.1 SINVI.XP_011162036.1 SINVI.XP_011162261.1 SINVI.XP_011163044.1 SINVI.XP_011164151.1 SINVI.XP_011164185.1 SINVI.XP_011164432.1 SINVI.XP_011164433.1 SINVI.XP_011164532.1 SINVI.XP_011164533.1 SINVI.XP_011164534.1 SINVI.XP_011165642.1 SINVI.XP_011166535.1 SINVI.XP_011167674.1 SINVI.XP_011167888.1 SINVI.XP_011168514.1 SINVI.XP_011170311.1 SINVI.XP_011170312.1 SINVI.XP_011170313.1 SINVI.XP_011170338.1 SINVI.XP_011170340.1 SINVI.XP_011170341.1 SINVI.XP_011170342.1 SINVI.XP_011170343.1 SINVI.XP_011170634.1 SINVI.XP_011171696.1 SINVI.XP_011171894.1 SINVI.XP_011171897.1 SINVI.XP_011172133.1 SINVI.XP_011172146.1 SINVI.XP_011172178.1 SINVI.XP_011172186.1 SINVI.XP_011172254.1 SINVI.XP_011172780.1 SINVI.XP_011172781.1 SINVI.XP_011172782.1 SINVI.XP_011172783.1 SINVI.XP_011172811.1 SINVI.XP_011172812.1 SINVI.XP_011172813.1 SINVI.XP_011172814.1 SINVI.XP_011172819.1 SINVI.XP_011172920.1 SINVI.XP_011172921.1 SINVI.XP_011173262.1 SINVI.XP_011173390.1 SINVI.XP_011173391.1 SINVI.XP_011173392.1 SINVI.XP_011173681.1 SINVI.XP_011173939.1 SINVI.XP_011174120.1 SINVI.XP_011174125.1 SINVI.XP_011174150.1 SINVI.XP_011174179.1 SINVI.XP_011174183.1 SINVI.XP_011174256.1 SINVI.XP_011174394.1 SINVI.XP_011174465.1 SINVI.XP_011174495.1 SINVI.XP_011174511.1 SINVI.XP_011174526.1 SINVI.XP_011174538.1 SINVI.XP_011174641.1 SINVI.XP_011174661.1 SINVI.XP_011175072.1 SINVI.XP_011175440.1 SINVI.XP_011175441.1 SINVI.XP_011175442.1 SINVI.XP_011175444.1 SINVI.XP_011175446.1 SINVI.XP_011175447.1 SINVI.XP_011175737.1 SINVI.XP_011175846.1 SMARI.SMAR000135-PA SMARI.SMAR002727-PA SMARI.SMAR008001-PA SMARI.SMAR008263-PA SMARI.SMAR010453-PA SMARI.SMAR010456-PA SMARI.SMAR010457-PA SMARI.SMAR010459-PA SMARI.SMAR010460-PA SMARI.SMAR014988-PA SMARI.SMAR015584-PA TCAST.TC000148-PA TCAST.TC000151-PA TCAST.TC000152-PA TCAST.TC000153-PA TCAST.TC000282-PA TCAST.TC000856-PA TCAST.TC001546-PA TCAST.TC003741-PA TCAST.TC003745-PA TCAST.TC004818-PA TCAST.TC005351-PA TCAST.TC005352-PA TCAST.TC005353-PA TCAST.TC005354-PA TCAST.TC005365-PA TCAST.TC005384-PA TCAST.TC005385-PA TCAST.TC005386-PA TCAST.TC005387-PA TCAST.TC006441-PA TCAST.TC006442-PA TCAST.TC006443-PA TCAST.TC006444-PA TCAST.TC006445-PA TCAST.TC006763-PA TCAST.TC006764-PA TCAST.TC007310-PA TCAST.TC007311-PA TCAST.TC007313-PA TCAST.TC007314-PA TCAST.TC007315-PA TCAST.TC007316-PA TCAST.TC007317-PA TCAST.TC007320-PA TCAST.TC007321-PA TCAST.TC007322-PA TCAST.TC010236-PA TCAST.TC010237-PA TCAST.TC010238-PA TCAST.TC010239-PA TCAST.TC010243-PA TCAST.TC010244-PA TCAST.TC010245-PA TCAST.TC010251-PA TCAST.TC010253-PA TCAST.TC010254-PA TCAST.TC010255-PA TCAST.TC010256-PA TCAST.TC010955-PA TCAST.TC013433-PA TCAST.TC014346-PA TCAST.TC014359-PA TCAST.TC014360-PA TCAST.TC014361-PA TCAST.TC015102-PA TCAST.TC015103-PA TCAST.TC015160-PA TCAST.TC015218-PA TCAST.TC015219-PA TCAST.TC015320-PA TCAST.TC015487-PA TCAST.TC015546-PA TCAST.TC015551-PA TCAST.TC015553-PA TMURI.TMUE_s0016008100 TMURI.TMUE_s0050005400 TSPIR.EFV60187 TURTI.tetur03g01560.1 TURTI.tetur05g02960.1 TURTI.tetur05g02970.1 TURTI.tetur05g04000.1 TURTI.tetur05g06570.1 TURTI.tetur05g06600.1 TURTI.tetur05g06630.1 TURTI.tetur05g08390.1 TURTI.tetur06g02420.1 TURTI.tetur07g05500.1 TURTI.tetur11g05000.1 TURTI.tetur11g05520.1 TURTI.tetur11g05540.1 TURTI.tetur11g06070.1 TURTI.tetur14g01340.1 TURTI.tetur26g01470.1 TURTI.tetur38g00650.1 TURTI.tetur46g00150.1 TURTI.tetur46g00170.1 TURTI.tetur602g00010.1
OG0000009: AGAMB.AGAP012527-PA AGAMB.AGAP012551-PA APISU.ACYPI000158-PA APISU.ACYPI000968-PA APISU.ACYPI002368-PA APISU.ACYPI002906-PA APISU.ACYPI003065-PA APISU.ACYPI003163-PA APISU.ACYPI004382-PA APISU.ACYPI004876-PA APISU.ACYPI006041-PA APISU.ACYPI007354-PA APISU.ACYPI008689-PA APISU.ACYPI008733-PA APISU.ACYPI008992-PA APISU.ACYPI009962-PA APISU.ACYPI010068-PA APISU.ACYPI060048-PA APISU.ACYPI060864-PA APISU.ACYPI060912-PA APISU.ACYPI060976-PA APISU.ACYPI061086-PA APISU.ACYPI061867-PA APISU.ACYPI061884-PA APISU.ACYPI062507-PA APISU.ACYPI063140-PA APISU.ACYPI063428-PA APISU.ACYPI063805-PA APISU.ACYPI063959-PA APISU.ACYPI064418-PA APISU.ACYPI064800-PA APISU.ACYPI064827-PA APISU.ACYPI065602-PA APISU.ACYPI066154-PA APISU.ACYPI066187-PA APISU.ACYPI066286-PA APISU.ACYPI066420-PA APISU.ACYPI066521-PA APISU.ACYPI067337-PA APISU.ACYPI067372-PA APISU.ACYPI067897-PA APISU.ACYPI067984-PA APISU.ACYPI068128-PA APISU.ACYPI068299-PA APISU.ACYPI068749-PA APISU.ACYPI069053-PA APISU.ACYPI069629-PA APISU.ACYPI070623-PA APISU.ACYPI071043-PA APISU.ACYPI071544-PA APISU.ACYPI071683-PA APISU.ACYPI071780-PA APISU.ACYPI071872-PA APISU.ACYPI072461-PA APISU.ACYPI072625-PA APISU.ACYPI072754-PA APISU.ACYPI073411-PA APISU.ACYPI080125-PA APISU.ACYPI080153-PA APISU.ACYPI080219-PA APISU.ACYPI080469-PA APISU.ACYPI080564-PA APISU.ACYPI080604-PA APISU.ACYPI080804-PA APISU.ACYPI081090-PA APISU.ACYPI081123-PA APISU.ACYPI081250-PA APISU.ACYPI081347-PA APISU.ACYPI081703-PA APISU.ACYPI081937-PA APISU.ACYPI082093-PA APISU.ACYPI082259-PA APISU.ACYPI082387-PA APISU.ACYPI082391-PA APISU.ACYPI082482-PA APISU.ACYPI082991-PA APISU.ACYPI083311-PA APISU.ACYPI083390-PA APISU.ACYPI083602-PA APISU.ACYPI084429-PA APISU.ACYPI084500-PA APISU.ACYPI084737-PA APISU.ACYPI084795-PA APISU.ACYPI085100-PA APISU.ACYPI085272-PA APISU.ACYPI085346-PA APISU.ACYPI085863-PA APISU.ACYPI085909-PA APISU.ACYPI086091-PA APISU.ACYPI086249-PA APISU.ACYPI086389-PA APISU.ACYPI086422-PA APISU.ACYPI086907-PA APISU.ACYPI086960-PA APISU.ACYPI087168-PA APISU.ACYPI087182-PA APISU.ACYPI087239-PA APISU.ACYPI087256-PA APISU.ACYPI087313-PA APISU.ACYPI087666-PA APISU.ACYPI087976-PA APISU.ACYPI088135-PA APISU.ACYPI088239-PA APISU.ACYPI088705-PA APISU.ACYPI088944-PA APISU.ACYPI089233-PA APISU.ACYPI089532-PA APISU.ACYPI20095-PA APISU.ACYPI21123-PA APISU.ACYPI21259-PA APISU.ACYPI21289-PA APISU.ACYPI21570-PA APISU.ACYPI21737-PA APISU.ACYPI22657-PA APISU.ACYPI22658-PA APISU.ACYPI22708-PA APISU.ACYPI22876-PA APISU.ACYPI23279-PA APISU.ACYPI23940-PA APISU.ACYPI24376-PA APISU.ACYPI24377-PA APISU.ACYPI25392-PA APISU.ACYPI26530-PA APISU.ACYPI26595-PA APISU.ACYPI27132-PA APISU.ACYPI27577-PA APISU.ACYPI27698-PA APISU.ACYPI28266-PA APISU.ACYPI28756-PA APISU.ACYPI28893-PA APISU.ACYPI29565-PA APISU.ACYPI30052-PA APISU.ACYPI30863-PA APISU.ACYPI31557-PA APISU.ACYPI31612-PA APISU.ACYPI33408-PA APISU.ACYPI33933-PA APISU.ACYPI35674-PA APISU.ACYPI36331-PA APISU.ACYPI37067-PA APISU.ACYPI37222-PA APISU.ACYPI38809-PA APISU.ACYPI38857-PA APISU.ACYPI39082-PA APISU.ACYPI39337-PA APISU.ACYPI39418-PA APISU.ACYPI39558-PA APISU.ACYPI39720-PA APISU.ACYPI39979-PA APISU.ACYPI41507-PA APISU.ACYPI41868-PA APISU.ACYPI41991-PA APISU.ACYPI42344-PA APISU.ACYPI42374-PA APISU.ACYPI42415-PA APISU.ACYPI42711-PA APISU.ACYPI42996-PA APISU.ACYPI43923-PA APISU.ACYPI44692-PA APISU.ACYPI45617-PA APISU.ACYPI45994-PA APISU.ACYPI46191-PA APISU.ACYPI46504-PA APISU.ACYPI47632-PA APISU.ACYPI47759-PA APISU.ACYPI47863-PA APISU.ACYPI49049-PA APISU.ACYPI49115-PA APISU.ACYPI49185-PA APISU.ACYPI49671-PA APISU.ACYPI49706-PA APISU.ACYPI49765-PA APISU.ACYPI50202-PA APISU.ACYPI50508-PA APISU.ACYPI51243-PA APISU.ACYPI51507-PA APISU.ACYPI52542-PA APISU.ACYPI52655-PA APISU.ACYPI52670-PA APISU.ACYPI53174-PA APISU.ACYPI53720-PA APISU.ACYPI53769-PA APISU.ACYPI53808-PA APISU.ACYPI55092-PA APISU.ACYPI55101-PA APISU.ACYPI55107-PA APISU.ACYPI55127-PA APISU.ACYPI55204-PA APISU.ACYPI55345-PA APISU.ACYPI55425-PA APISU.ACYPI56290-PA CLECT.CLEC000075-PA CLECT.CLEC000959-PA CLECT.CLEC001352-PA CLECT.CLEC001493-PA CLECT.CLEC001630-PA CLECT.CLEC003618-PA CLECT.CLEC003987-PA CLECT.CLEC004211-PA CLECT.CLEC005197-PA CLECT.CLEC005261-PA CLECT.CLEC006251-PA CLECT.CLEC007747-PA CLECT.CLEC008189-PA CLECT.CLEC008567-PA CLECT.CLEC011423-PA CLECT.CLEC013224-PA CLECT.CLEC013275-PA CLECT.CLEC013335-PA CTELE.CapteP122578 CTELE.CapteP204278 CTELE.CapteP204578 CTELE.CapteP77801 DPOND.ENN82943 ISCAP.ISCW011221-PA OBIMA.Ocbimv22000903m.p OBIMA.Ocbimv22000971m.p OBIMA.Ocbimv22000972m.p OBIMA.Ocbimv22001050m.p OBIMA.Ocbimv22001310m.p OBIMA.Ocbimv22001372m.p OBIMA.Ocbimv22001615m.p OBIMA.Ocbimv22002299m.p OBIMA.Ocbimv22002337m.p OBIMA.Ocbimv22002398m.p OBIMA.Ocbimv22002477m.p OBIMA.Ocbimv22002525m.p OBIMA.Ocbimv22002589m.p OBIMA.Ocbimv22002599m.p OBIMA.Ocbimv22003099m.p OBIMA.Ocbimv22003287m.p OBIMA.Ocbimv22003297m.p OBIMA.Ocbimv22003431m.p OBIMA.Ocbimv22003501m.p OBIMA.Ocbimv22003502m.p OBIMA.Ocbimv22003680m.p OBIMA.Ocbimv22003774m.p OBIMA.Ocbimv22003849m.p OBIMA.Ocbimv22003862m.p OBIMA.Ocbimv22003942m.p OBIMA.Ocbimv22004066m.p OBIMA.Ocbimv22004073m.p OBIMA.Ocbimv22004367m.p OBIMA.Ocbimv22004966m.p OBIMA.Ocbimv22005350m.p OBIMA.Ocbimv22005604m.p OBIMA.Ocbimv22006237m.p OBIMA.Ocbimv22006501m.p OBIMA.Ocbimv22006507m.p OBIMA.Ocbimv22006612m.p OBIMA.Ocbimv22007300m.p OBIMA.Ocbimv22007697m.p OBIMA.Ocbimv22007874m.p OBIMA.Ocbimv22008183m.p OBIMA.Ocbimv22008294m.p OBIMA.Ocbimv22008843m.p OBIMA.Ocbimv22008954m.p OBIMA.Ocbimv22009011m.p OBIMA.Ocbimv22009080m.p OBIMA.Ocbimv22009152m.p OBIMA.Ocbimv22009374m.p OBIMA.Ocbimv22009477m.p OBIMA.Ocbimv22009793m.p OBIMA.Ocbimv22010024m.p OBIMA.Ocbimv22010312m.p OBIMA.Ocbimv22010362m.p OBIMA.Ocbimv22010465m.p OBIMA.Ocbimv22010950m.p OBIMA.Ocbimv22011104m.p OBIMA.Ocbimv22011417m.p OBIMA.Ocbimv22011546m.p OBIMA.Ocbimv22011943m.p OBIMA.Ocbimv22012235m.p OBIMA.Ocbimv22012790m.p OBIMA.Ocbimv22012801m.p OBIMA.Ocbimv22012865m.p OBIMA.Ocbimv22012931m.p OBIMA.Ocbimv22013396m.p OBIMA.Ocbimv22013521m.p OBIMA.Ocbimv22013539m.p OBIMA.Ocbimv22014203m.p OBIMA.Ocbimv22014393m.p OBIMA.Ocbimv22014498m.p OBIMA.Ocbimv22014647m.p OBIMA.Ocbimv22014753m.p OBIMA.Ocbimv22014769m.p OBIMA.Ocbimv22014930m.p OBIMA.Ocbimv22014951m.p OBIMA.Ocbimv22015370m.p OBIMA.Ocbimv22015412m.p OBIMA.Ocbimv22015506m.p OBIMA.Ocbimv22015658m.p OBIMA.Ocbimv22015684m.p OBIMA.Ocbimv22015756m.p OBIMA.Ocbimv22016000m.p OBIMA.Ocbimv22016705m.p OBIMA.Ocbimv22016945m.p OBIMA.Ocbimv22017276m.p OBIMA.Ocbimv22017280m.p OBIMA.Ocbimv22017299m.p OBIMA.Ocbimv22017485m.p OBIMA.Ocbimv22017514m.p OBIMA.Ocbimv22017547m.p OBIMA.Ocbimv22017568m.p OBIMA.Ocbimv22017752m.p OBIMA.Ocbimv22018137m.p OBIMA.Ocbimv22018167m.p OBIMA.Ocbimv22018193m.p OBIMA.Ocbimv22018853m.p OBIMA.Ocbimv22018993m.p OBIMA.Ocbimv22019315m.p OBIMA.Ocbimv22019740m.p OBIMA.Ocbimv22019826m.p OBIMA.Ocbimv22019827m.p OBIMA.Ocbimv22019979m.p OBIMA.Ocbimv22020277m.p OBIMA.Ocbimv22020730m.p OBIMA.Ocbimv22020976m.p OBIMA.Ocbimv22021524m.p OBIMA.Ocbimv22021540m.p OBIMA.Ocbimv22021542m.p OBIMA.Ocbimv22021572m.p OBIMA.Ocbimv22021662m.p OBIMA.Ocbimv22022061m.p OBIMA.Ocbimv22022285m.p OBIMA.Ocbimv22022439m.p OBIMA.Ocbimv22022467m.p OBIMA.Ocbimv22022804m.p OBIMA.Ocbimv22022852m.p OBIMA.Ocbimv22023072m.p OBIMA.Ocbimv22023584m.p OBIMA.Ocbimv22023608m.p OBIMA.Ocbimv22023647m.p OBIMA.Ocbimv22023673m.p OBIMA.Ocbimv22023865m.p OBIMA.Ocbimv22024029m.p OBIMA.Ocbimv22024057m.p OBIMA.Ocbimv22024684m.p OBIMA.Ocbimv22025715m.p OBIMA.Ocbimv22025716m.p OBIMA.Ocbimv22025879m.p OBIMA.Ocbimv22025985m.p OBIMA.Ocbimv22026115m.p OBIMA.Ocbimv22026118m.p OBIMA.Ocbimv22026246m.p OBIMA.Ocbimv22026435m.p OBIMA.Ocbimv22026556m.p OBIMA.Ocbimv22026700m.p OBIMA.Ocbimv22026752m.p OBIMA.Ocbimv22027267m.p OBIMA.Ocbimv22027408m.p OBIMA.Ocbimv22027448m.p OBIMA.Ocbimv22027763m.p OBIMA.Ocbimv22027777m.p OBIMA.Ocbimv22027800m.p OBIMA.Ocbimv22028913m.p OBIMA.Ocbimv22029107m.p OBIMA.Ocbimv22029340m.p OBIMA.Ocbimv22029355m.p OBIMA.Ocbimv22029453m.p OBIMA.Ocbimv22029561m.p OBIMA.Ocbimv22029571m.p OBIMA.Ocbimv22029642m.p OBIMA.Ocbimv22029669m.p OBIMA.Ocbimv22029800m.p OBIMA.Ocbimv22029967m.p OBIMA.Ocbimv22030128m.p OBIMA.Ocbimv22030129m.p OBIMA.Ocbimv22030242m.p OBIMA.Ocbimv22030420m.p OBIMA.Ocbimv22030502m.p OBIMA.Ocbimv22030559m.p OBIMA.Ocbimv22030591m.p OBIMA.Ocbimv22030741m.p OBIMA.Ocbimv22030763m.p OBIMA.Ocbimv22030966m.p OBIMA.Ocbimv22031124m.p OBIMA.Ocbimv22031174m.p OBIMA.Ocbimv22031225m.p OBIMA.Ocbimv22031615m.p OBIMA.Ocbimv22031817m.p OBIMA.Ocbimv22031908m.p OBIMA.Ocbimv22031923m.p OBIMA.Ocbimv22031927m.p OBIMA.Ocbimv22032211m.p OBIMA.Ocbimv22032291m.p OBIMA.Ocbimv22032513m.p OBIMA.Ocbimv22032969m.p OBIMA.Ocbimv22033135m.p OBIMA.Ocbimv22033246m.p OBIMA.Ocbimv22033439m.p OBIMA.Ocbimv22033526m.p OBIMA.Ocbimv22033533m.p OBIMA.Ocbimv22034009m.p OBIMA.Ocbimv22034194m.p OBIMA.Ocbimv22034483m.p OBIMA.Ocbimv22034491m.p OBIMA.Ocbimv22034630m.p OBIMA.Ocbimv22034822m.p OBIMA.Ocbimv22035214m.p OBIMA.Ocbimv22035782m.p OBIMA.Ocbimv22036150m.p OBIMA.Ocbimv22036154m.p OBIMA.Ocbimv22036155m.p OBIMA.Ocbimv22036218m.p OBIMA.Ocbimv22036404m.p OBIMA.Ocbimv22036529m.p OBIMA.Ocbimv22036634m.p OBIMA.Ocbimv22036710m.p OBIMA.Ocbimv22036711m.p OBIMA.Ocbimv22036865m.p OBIMA.Ocbimv22036989m.p OBIMA.Ocbimv22037219m.p OBIMA.Ocbimv22037255m.p OBIMA.Ocbimv22037751m.p OBIMA.Ocbimv22037792m.p OBIMA.Ocbimv22038301m.p OBIMA.Ocbimv22038443m.p OBIMA.Ocbimv22039254m.p OBIMA.Ocbimv22039366m.p OBIMA.Ocbimv22039685m.p PCAUD.XP_014664178.1 PCAUD.XP_014667131.1 PCAUD.XP_014670819.1 PCAUD.XP_014674175.1 PCAUD.XP_014675458.1 PCAUD.XP_014675473.1 PCAUD.XP_014676656.1 PCAUD.XP_014677120.1 PCAUD.XP_014678067.1 PCAUD.XP_014679679.1 PCAUD.XP_014679680.1 PCAUD.XP_014681100.1 PXYLO.XP_011547897.1 PXYLO.XP_011558495.1 SINVI.XP_011159854.1 SINVI.XP_011169407.1 SINVI.XP_011169530.1 SINVI.XP_011170300.1 SINVI.XP_011170442.1 SINVI.XP_011172686.1 SINVI.XP_011174619.1 SINVI.XP_011175087.1 SMARI.SMAR011822-PA TCAST.TC006015-PA TCAST.TC006077-PA TCAST.TC010214-PA TCAST.TC012929-PA TMURI.TMUE_s0001005700 TMURI.TMUE_s0001022300 TMURI.TMUE_s0001022400 TMURI.TMUE_s0002012000 TMURI.TMUE_s0004007600 TMURI.TMUE_s0004014400 TMURI.TMUE_s0006002100 TMURI.TMUE_s0006012400 TMURI.TMUE_s0007010800 TMURI.TMUE_s0008002200 TMURI.TMUE_s0008003500 TMURI.TMUE_s0008008600 TMURI.TMUE_s0008010900 TMURI.TMUE_s0008011400 TMURI.TMUE_s0008013600 TMURI.TMUE_s0009013100 TMURI.TMUE_s0009013200 TMURI.TMUE_s0011002700 TMURI.TMUE_s0011010000 TMURI.TMUE_s0012003400 TMURI.TMUE_s0012004500 TMURI.TMUE_s0012009000 TMURI.TMUE_s0015005400 TMURI.TMUE_s0016001300 TMURI.TMUE_s0017001700 TMURI.TMUE_s0017010800 TMURI.TMUE_s0018002500 TMURI.TMUE_s0018010000 TMURI.TMUE_s0020004900 TMURI.TMUE_s0021006600 TMURI.TMUE_s0021007200 TMURI.TMUE_s0021008100 TMURI.TMUE_s0021009300 TMURI.TMUE_s0021009400 TMURI.TMUE_s0021009600 TMURI.TMUE_s0021010100 TMURI.TMUE_s0022002500 TMURI.TMUE_s0024000900 TMURI.TMUE_s0024001800 TMURI.TMUE_s0024006400 TMURI.TMUE_s0027001100 TMURI.TMUE_s0027007500 TMURI.TMUE_s0027008100 TMURI.TMUE_s0028008900 TMURI.TMUE_s0030005000 TMURI.TMUE_s0030005100 TMURI.TMUE_s0034008400 TMURI.TMUE_s0034008500 TMURI.TMUE_s0035005800 TMURI.TMUE_s0039002900 TMURI.TMUE_s0040006700 TMURI.TMUE_s0041007000 TMURI.TMUE_s0041008100 TMURI.TMUE_s0042005700 TMURI.TMUE_s0043002500 TMURI.TMUE_s0043003800 TMURI.TMUE_s0045000800 TMURI.TMUE_s0046000500 TMURI.TMUE_s0046004500 TMURI.TMUE_s0048001500 TMURI.TMUE_s0050003500 TMURI.TMUE_s0051001000 TMURI.TMUE_s0051004800 TMURI.TMUE_s0053001200 TMURI.TMUE_s0055001300 TMURI.TMUE_s0055004500 TMURI.TMUE_s0056000700 TMURI.TMUE_s0057002200 TMURI.TMUE_s0057009800 TMURI.TMUE_s0058000700 TMURI.TMUE_s0058002300 TMURI.TMUE_s0060008000 TMURI.TMUE_s0063002400 TMURI.TMUE_s0064004100 TMURI.TMUE_s0066004700 TMURI.TMUE_s0066005300 TMURI.TMUE_s0067002100 TMURI.TMUE_s0067003300 TMURI.TMUE_s0067003900 TMURI.TMUE_s0068003600 TMURI.TMUE_s0069002400 TMURI.TMUE_s0072004100 TMURI.TMUE_s0072004800 TMURI.TMUE_s0074002800 TMURI.TMUE_s0074003100 TMURI.TMUE_s0074003200 TMURI.TMUE_s0074004300 TMURI.TMUE_s0075004900 TMURI.TMUE_s0081000600 TMURI.TMUE_s0082000500 TMURI.TMUE_s0082000600 TMURI.TMUE_s0082000700 TMURI.TMUE_s0082000900 TMURI.TMUE_s0082001500 TMURI.TMUE_s0082001600 TMURI.TMUE_s0084002300 TMURI.TMUE_s0086001400 TMURI.TMUE_s0087001800 TMURI.TMUE_s0087002750 TMURI.TMUE_s0089000600 TMURI.TMUE_s0089000700 TMURI.TMUE_s0090001400 TMURI.TMUE_s0094000200 TMURI.TMUE_s0098002400 TMURI.TMUE_s0100003200 TMURI.TMUE_s0107000200 TMURI.TMUE_s0116002100 TMURI.TMUE_s0117003700 TMURI.TMUE_s0118001500 TMURI.TMUE_s0118003300 TMURI.TMUE_s0121000300 TMURI.TMUE_s0122000400 TMURI.TMUE_s0127001400 TMURI.TMUE_s0127001500 TMURI.TMUE_s0129002100 TMURI.TMUE_s0132001400 TMURI.TMUE_s0133000300 TMURI.TMUE_s0136000900 TMURI.TMUE_s0141000400 TMURI.TMUE_s0141003800 TMURI.TMUE_s0142001900 TMURI.TMUE_s0143000700 TMURI.TMUE_s0144002500 TMURI.TMUE_s0150001000 TMURI.TMUE_s0164000200 TMURI.TMUE_s0165000400 TMURI.TMUE_s0167001500 TMURI.TMUE_s0168000700 TMURI.TMUE_s0171002200 TMURI.TMUE_s0174000700 TMURI.TMUE_s0174001900 TMURI.TMUE_s0179001500 TMURI.TMUE_s0181001500 TMURI.TMUE_s0190000500 TMURI.TMUE_s0190000600 TMURI.TMUE_s0194001000 TMURI.TMUE_s0195000200 TMURI.TMUE_s0195000600 TMURI.TMUE_s0206000400 TMURI.TMUE_s0206000600 TMURI.TMUE_s0208001700 TMURI.TMUE_s0208001800 TMURI.TMUE_s0211001200 TMURI.TMUE_s0215000700 TMURI.TMUE_s0218000800 TMURI.TMUE_s0221001200 TMURI.TMUE_s0221001500 TMURI.TMUE_s0223000300 TMURI.TMUE_s0236000700 TMURI.TMUE_s0255000600 TMURI.TMUE_s0255001300 TMURI.TMUE_s0264000300 TMURI.TMUE_s0269000300 TMURI.TMUE_s0287000300 TMURI.TMUE_s0287000400 TMURI.TMUE_s0293000200 TMURI.TMUE_s0303000200 TMURI.TMUE_s0303000300 TMURI.TMUE_s0303000700 TMURI.TMUE_s0315000200 TMURI.TMUE_s0336000200 TMURI.TMUE_s0337000100 TMURI.TMUE_s0338000100 TMURI.TMUE_s0368000100 TMURI.TMUE_s0378000100 TMURI.TMUE_s0392000200 TMURI.TMUE_s0558000100 TMURI.TMUE_s0574000100 TMURI.TMUE_s0650000100 TMURI.TMUE_s0667000100 TMURI.TMUE_s1016000100 TMURI.TMUE_s1113000100 TSPIR.EFV46227 TSPIR.EFV46237 TSPIR.EFV46364 TSPIR.EFV46398 TSPIR.EFV46399 TSPIR.EFV46493 TSPIR.EFV46534 TSPIR.EFV46610 TSPIR.EFV46652 TSPIR.EFV46668 TSPIR.EFV46786 TSPIR.EFV46802 TSPIR.EFV46813 TSPIR.EFV46830 TSPIR.EFV46860 TSPIR.EFV46864 TSPIR.EFV46870 TSPIR.EFV46888 TSPIR.EFV47018 TSPIR.EFV47118 TSPIR.EFV47194 TSPIR.EFV47270 TSPIR.EFV47381 TSPIR.EFV47406 TSPIR.EFV47502 TSPIR.EFV47510 TSPIR.EFV47641 TSPIR.EFV47658 TSPIR.EFV47719 TSPIR.EFV47838 TSPIR.EFV47900 TSPIR.EFV47901 TSPIR.EFV47921 TSPIR.EFV48058 TSPIR.EFV48084 TSPIR.EFV48123 TSPIR.EFV48152 TSPIR.EFV48278 TSPIR.EFV48409 TSPIR.EFV48410 TSPIR.EFV48472 TSPIR.EFV48473 TSPIR.EFV48524 TSPIR.EFV48606 TSPIR.EFV48760 TSPIR.EFV48834 TSPIR.EFV48894 TSPIR.EFV48896 TSPIR.EFV49207 TSPIR.EFV49279 TSPIR.EFV49449 TSPIR.EFV49560 TSPIR.EFV49907 TSPIR.EFV49965 TSPIR.EFV49966 TSPIR.EFV50171 TSPIR.EFV50195 TSPIR.EFV50196 TSPIR.EFV50273 TSPIR.EFV50349 TSPIR.EFV50482 TSPIR.EFV50590 TSPIR.EFV50727 TSPIR.EFV50738 TSPIR.EFV50828 TSPIR.EFV50842 TSPIR.EFV50851 TSPIR.EFV51055 TSPIR.EFV51183 TSPIR.EFV51190 TSPIR.EFV51191 TSPIR.EFV51198 TSPIR.EFV51199 TSPIR.EFV51257 TSPIR.EFV51457 TSPIR.EFV51498 TSPIR.EFV51664 TSPIR.EFV51678 TSPIR.EFV51757 TSPIR.EFV51804 TSPIR.EFV52235 TSPIR.EFV52278 TSPIR.EFV52317 TSPIR.EFV53068 TSPIR.EFV53141 TSPIR.EFV53277 TSPIR.EFV54608 TSPIR.EFV56025 TSPIR.EFV56244 TSPIR.EFV56772 TSPIR.EFV57017 TSPIR.EFV57518 TSPIR.EFV57826 TSPIR.EFV58047 TSPIR.EFV58121 TSPIR.EFV58228 TSPIR.EFV58384 TSPIR.EFV61804 TSPIR.EFV61954 TSPIR.EFV62025 TSPIR.EFV62030 TSPIR.EFV62327 TSPIR.EFV62336 TSPIR.EFV62364 TSPIR.EFV62365 TSPIR.EFV62367 TSPIR.EFV62368
OG0000010: AGAMB.AGAP000177-PA AGAMB.AGAP001664-PA AGAMB.AGAP001665-PA AGAMB.AGAP001666-PA AGAMB.AGAP001667-PA AGAMB.AGAP001668-PA AGAMB.AGAP001669-PA AGAMB.AGAP002994-PA AGAMB.AGAP003375-PA AGAMB.AGAP003377-PA AGAMB.AGAP003378-PA AGAMB.AGAP003379-PA AGAMB.AGAP003380-PA AGAMB.AGAP003381-PA AGAMB.AGAP003382-PA AGAMB.AGAP003383-PA AGAMB.AGAP003384-PA AGAMB.AGAP003385-PA AGAMB.AGAP003390-PA AGAMB.AGAP005966-PA AGAMB.AGAP005967-PA AGAMB.AGAP005968-PA AGAMB.AGAP005969-PA AGAMB.AGAP006283-PB AGAMB.AGAP006321-PA AGAMB.AGAP006597-PA AGAMB.AGAP006828-PA AGAMB.AGAP006829-PA AGAMB.AGAP006830-PA AGAMB.AGAP006831-PA AGAMB.AGAP006833-PA AGAMB.AGAP006834-PA AGAMB.AGAP006836-PA AGAMB.AGAP006837-PA AGAMB.AGAP006838-PA AGAMB.AGAP006839-PA AGAMB.AGAP006840-PA AGAMB.AGAP006841-PA AGAMB.AGAP006842-PA AGAMB.AGAP006843-PA AGAMB.AGAP006844-PA AGAMB.AGAP006845-PA AGAMB.AGAP006846-PA AGAMB.AGAP006847-PA AGAMB.AGAP006848-PA AGAMB.AGAP006849-PA AGAMB.AGAP006850-PA AGAMB.AGAP006851-PA AGAMB.AGAP006852-PA AGAMB.AGAP006853-PA AGAMB.AGAP006854-PA AGAMB.AGAP006855-PA AGAMB.AGAP006856-PA AGAMB.AGAP006857-PA AGAMB.AGAP006858-PA AGAMB.AGAP006859-PA AGAMB.AGAP006860-PA AGAMB.AGAP006861-PA AGAMB.AGAP006862-PA AGAMB.AGAP006863-PA AGAMB.AGAP006864-PA AGAMB.AGAP006865-PA AGAMB.AGAP006866-PA AGAMB.AGAP006867-PA AGAMB.AGAP006868-PA AGAMB.AGAP008960-PA AGAMB.AGAP010095-PA AGAMB.AGAP010097-PA AGAMB.AGAP010098-PA AGAMB.AGAP010099-PA AGAMB.AGAP010100-PA AGAMB.AGAP010101-PA AGAMB.AGAP010102-PA AGAMB.AGAP010103-PA AGAMB.AGAP010104-PA AGAMB.AGAP010105-PA AGAMB.AGAP010106-PA AGAMB.AGAP010107-PA AGAMB.AGAP010108-PA AGAMB.AGAP010109-PA AGAMB.AGAP010112-PA AGAMB.AGAP010113-PA AGAMB.AGAP010114-PA AGAMB.AGAP010116-PA AGAMB.AGAP010117-PA AGAMB.AGAP010119-PB AGAMB.AGAP010120-PA AGAMB.AGAP010121-PA AGAMB.AGAP010122-PA AGAMB.AGAP010123-PA AGAMB.AGAP010124-PA AGAMB.AGAP010126-PA AGAMB.AGAP010127-PA AGAMB.AGAP010128-PA AGAMB.AGAP010717-PA AGAMB.AGAP012462-PA AGAMB.AGAP012466-PA AGAMB.AGAP012487-PA AGAMB.AGAP012750-PA AGAMB.AGAP012795-PA AGAMB.AGAP012866-PA AGAMB.AGAP012875-PA AGAMB.AGAP013367-PA AGAMB.AGAP013749-PA AMELL.GB40299-PA AMELL.GB40446-PA AMELL.GB40447-PA AMELL.GB40566-PA AMELL.GB42581-PA AMELL.GB42582-PA AMELL.GB42585-PA AMELL.GB45553-PA AMELL.GB45957-PA AMELL.GB48065-PA AMELL.GB48823-PA AMELL.GB48831-PA AMELL.GB48832-PA AMELL.GB48833-PA AMELL.GB52824-PA APISU.ACYPI000291-PA APISU.ACYPI000300-PA APISU.ACYPI000372-PA APISU.ACYPI000670-PA APISU.ACYPI000889-PA APISU.ACYPI000961-PA APISU.ACYPI000983-PA APISU.ACYPI001084-PA APISU.ACYPI001095-PA APISU.ACYPI001599-PA APISU.ACYPI001644-PA APISU.ACYPI001681-PA APISU.ACYPI001908-PA APISU.ACYPI002005-PA APISU.ACYPI002106-PA APISU.ACYPI002243-PA APISU.ACYPI002889-PA APISU.ACYPI002964-PA APISU.ACYPI003003-PA APISU.ACYPI003073-PA APISU.ACYPI003229-PA APISU.ACYPI003453-PA APISU.ACYPI003527-PA APISU.ACYPI003698-PA APISU.ACYPI004074-PA APISU.ACYPI004113-PA APISU.ACYPI004114-PA APISU.ACYPI004810-PA APISU.ACYPI004893-PA APISU.ACYPI004943-PA APISU.ACYPI005387-PA APISU.ACYPI006015-PA APISU.ACYPI006046-PA APISU.ACYPI006099-PA APISU.ACYPI006175-PA APISU.ACYPI006670-PA APISU.ACYPI006712-PA APISU.ACYPI007329-PA APISU.ACYPI007888-PA APISU.ACYPI007927-PA APISU.ACYPI008156-PA APISU.ACYPI008524-PA APISU.ACYPI008534-PA APISU.ACYPI008570-PA APISU.ACYPI008661-PA APISU.ACYPI009152-PA APISU.ACYPI009803-PA APISU.ACYPI010234-PA APISU.ACYPI062520-PA APISU.ACYPI064288-PA APISU.ACYPI071344-PA APISU.ACYPI072943-PA APISU.ACYPI073896-PA APISU.ACYPI080929-PA APISU.ACYPI080968-PA APISU.ACYPI081274-PA APISU.ACYPI081329-PA APISU.ACYPI082492-PA APISU.ACYPI083726-PA APISU.ACYPI084042-PA APISU.ACYPI085987-PA APISU.ACYPI086044-PA APISU.ACYPI086655-PA APISU.ACYPI087743-PA APISU.ACYPI088796-PA APISU.ACYPI089140-PA APISU.ACYPI089336-PA APISU.ACYPI23843-PA APISU.ACYPI26371-PA APISU.ACYPI26787-PA APISU.ACYPI29043-PA APISU.ACYPI32811-PA APISU.ACYPI32812-PA APISU.ACYPI35873-PA APISU.ACYPI35881-PA APISU.ACYPI38155-PA APISU.ACYPI42531-PA APISU.ACYPI51165-PA APISU.ACYPI52218-PA APISU.ACYPI54769-PA APISU.ACYPI56307-PA APISU.ACYPI56614-PA APISU.ACYPI56617-PA APISU.ACYPI56619-PA APISU.ACYPI56620-PA APISU.ACYPI56622-PA CLECT.CLEC000118-PA CLECT.CLEC000303-PA CLECT.CLEC000304-PA CLECT.CLEC000800-PA CLECT.CLEC000802-PA CLECT.CLEC000803-PA CLECT.CLEC003199-PA CLECT.CLEC003304-PA CLECT.CLEC003341-PA CLECT.CLEC004091-PA CLECT.CLEC004093-PA CLECT.CLEC004095-PA CLECT.CLEC004096-PA CLECT.CLEC004735-PA CLECT.CLEC004736-PA CLECT.CLEC004737-PA CLECT.CLEC004738-PA CLECT.CLEC004739-PA CLECT.CLEC004740-PA CLECT.CLEC004741-PA CLECT.CLEC004742-PA CLECT.CLEC004743-PA CLECT.CLEC004744-PA CLECT.CLEC004745-PA CLECT.CLEC004746-PA CLECT.CLEC005315-PA CLECT.CLEC005559-PA CLECT.CLEC005562-PA CLECT.CLEC005563-PA CLECT.CLEC005565-PA CLECT.CLEC005566-PA CLECT.CLEC005567-PA CLECT.CLEC005568-PA CLECT.CLEC005785-PA CLECT.CLEC005786-PA CLECT.CLEC005788-PA CLECT.CLEC005789-PA CLECT.CLEC005790-PA CLECT.CLEC006828-PA CLECT.CLEC006869-PA CLECT.CLEC006969-PA CLECT.CLEC008279-PA CLECT.CLEC008280-PA CLECT.CLEC008665-PA CLECT.CLEC008666-PA CLECT.CLEC009166-PA CLECT.CLEC009541-PA CLECT.CLEC011396-PA CLECT.CLEC011397-PA CLECT.CLEC011399-PA CLECT.CLEC011409-PA CLECT.CLEC011415-PA CLECT.CLEC011465-PA CLECT.CLEC011855-PA CLECT.CLEC011856-PA CLECT.CLEC011857-PA CLECT.CLEC012184-PA CLECT.CLEC012186-PA CLECT.CLEC012187-PA CLECT.CLEC012734-PA DMELA.FBpp0070781 DMELA.FBpp0072669 DMELA.FBpp0072748 DMELA.FBpp0073079 DMELA.FBpp0073108 DMELA.FBpp0073109 DMELA.FBpp0073110 DMELA.FBpp0074702 DMELA.FBpp0074745 DMELA.FBpp0076328 DMELA.FBpp0076431 DMELA.FBpp0077304 DMELA.FBpp0079429 DMELA.FBpp0079492 DMELA.FBpp0079526 DMELA.FBpp0079865 DMELA.FBpp0080206 DMELA.FBpp0081186 DMELA.FBpp0081187 DMELA.FBpp0081188 DMELA.FBpp0081189 DMELA.FBpp0081190 DMELA.FBpp0081191 DMELA.FBpp0081192 DMELA.FBpp0081193 DMELA.FBpp0083221 DMELA.FBpp0085613 DMELA.FBpp0086175 DMELA.FBpp0086755 DMELA.FBpp0086756 DMELA.FBpp0111679 DMELA.FBpp0111680 DMELA.FBpp0112093 DMELA.FBpp0288835 DMELA.FBpp0304024 DPOND.ENN70648 DPOND.ENN71422 DPOND.ENN71423 DPOND.ENN71793 DPOND.ENN75192 DPOND.ENN75572 DPOND.ENN75698 DPOND.ENN75699 DPOND.ENN75700 DPOND.ENN75701 DPOND.ENN75702 DPOND.ENN75703 DPOND.ENN76094 DPOND.ENN76095 DPOND.ENN76096 DPOND.ENN76219 DPOND.ENN76220 DPOND.ENN76221 DPOND.ENN76222 DPOND.ENN76223 DPOND.ENN76224 DPOND.ENN76552 DPOND.ENN76587 DPOND.ENN77547 DPOND.ENN78071 DPOND.ENN78861 DPOND.ENN78862 DPOND.ENN79055 DPOND.ENN79386 DPOND.ENN79387 DPOND.ENN79806 DPOND.ENN80082 DPOND.ENN80920 DPOND.ENN81497 DPOND.ENN81498 DPOND.ENN81502 DPOND.ENN81503 DPOND.ENN81504 DPOND.ENN81506 DPOND.ENN81507 DPOND.ENN81508 DPOND.ENN81509 DPOND.ENN82109 DPOND.ENN82148 DPOND.ENN82513 DPOND.ENN82585 DPOND.ENN82623 DPOND.ENN82624 DPOND.ENN82829 DPOND.ENN82835 DPOND.ENN82964 DPOND.ENN82965 DPOND.ENN83001 DPOND.ENN83236 DPOND.ENN83363 DPOND.ENN83558 DPULE.EFX60341 DPULE.EFX60983 DPULE.EFX61395 DPULE.EFX61916 DPULE.EFX61917 DPULE.EFX62985 DPULE.EFX63099 DPULE.EFX63101 DPULE.EFX64370 DPULE.EFX65528 DPULE.EFX65529 DPULE.EFX65725 DPULE.EFX66270 DPULE.EFX67975 DPULE.EFX68016 DPULE.EFX69066 DPULE.EFX69067 DPULE.EFX69660 DPULE.EFX69907 DPULE.EFX70683 DPULE.EFX70919 DPULE.EFX71087 DPULE.EFX71112 DPULE.EFX71289 DPULE.EFX71365 DPULE.EFX71367 DPULE.EFX71368 DPULE.EFX71609 DPULE.EFX71610 DPULE.EFX71616 DPULE.EFX71617 DPULE.EFX71650 DPULE.EFX71651 DPULE.EFX71653 DPULE.EFX71657 DPULE.EFX71664 DPULE.EFX72215 DPULE.EFX72268 DPULE.EFX72269 DPULE.EFX72270 DPULE.EFX72271 DPULE.EFX72273 DPULE.EFX72274 DPULE.EFX72275 DPULE.EFX72276 DPULE.EFX72277 DPULE.EFX72278 DPULE.EFX72279 DPULE.EFX72280 DPULE.EFX72282 DPULE.EFX72283 DPULE.EFX72284 DPULE.EFX72286 DPULE.EFX72287 DPULE.EFX72288 DPULE.EFX72289 DPULE.EFX73904 DPULE.EFX73905 DPULE.EFX74012 DPULE.EFX76408 DPULE.EFX76552 DPULE.EFX80824 DPULE.EFX80972 DPULE.EFX80973 DPULE.EFX82102 DPULE.EFX82146 DPULE.EFX82154 DPULE.EFX82200 DPULE.EFX82388 DPULE.EFX82436 DPULE.EFX82459 DPULE.EFX82522 DPULE.EFX82568 DPULE.EFX82831 DPULE.EFX82838 DPULE.EFX82842 DPULE.EFX82860 DPULE.EFX83665 DPULE.EFX83666 DPULE.EFX83667 DPULE.EFX83668 DPULE.EFX83669 DPULE.EFX83671 DPULE.EFX83672 DPULE.EFX83673 DPULE.EFX83674 DPULE.EFX83675 DPULE.EFX83676 DPULE.EFX83719 DPULE.EFX83720 DPULE.EFX83721 DPULE.EFX83734 DPULE.EFX83772 DPULE.EFX83773 DPULE.EFX83775 DPULE.EFX83776 DPULE.EFX83777 DPULE.EFX83778 DPULE.EFX83779 DPULE.EFX83780 DPULE.EFX83781 DPULE.EFX83782 DPULE.EFX83783 DPULE.EFX83784 DPULE.EFX83785 DPULE.EFX83787 DPULE.EFX83788 DPULE.EFX83796 DPULE.EFX83797 DPULE.EFX83927 DPULE.EFX83928 DPULE.EFX83997 DPULE.EFX84017 DPULE.EFX84096 DPULE.EFX84097 DPULE.EFX84125 DPULE.EFX84126 DPULE.EFX84127 DPULE.EFX84132 DPULE.EFX84133 DPULE.EFX84134 DPULE.EFX84162 DPULE.EFX84192 DPULE.EFX84198 DPULE.EFX84222 DPULE.EFX85798 DPULE.EFX86078 DPULE.EFX86079 DPULE.EFX86080 DPULE.EFX86081 DPULE.EFX86082 DPULE.EFX86083 DPULE.EFX86466 DPULE.EFX86478 DPULE.EFX86479 DPULE.EFX86480 DPULE.EFX86615 DPULE.EFX86616 DPULE.EFX86617 DPULE.EFX86694 DPULE.EFX87476 DPULE.EFX87835 DPULE.EFX88006 DPULE.EFX88433 ISCAP.ISCW007500-PA NVITR.NV13137-PA NVITR.NV13620-PA NVITR.NV13621-PA NVITR.NV13622-PA NVITR.NV13623-PA NVITR.NV13624-PA NVITR.NV13625-PA NVITR.NV13626-PA NVITR.NV13627-PA NVITR.NV13628-PA NVITR.NV13629-PA NVITR.NV13630-PA NVITR.NV13631-PA NVITR.NV13633-PA NVITR.NV13634-PA NVITR.NV15284-PA NVITR.NV15974-PA NVITR.NV15976-PA NVITR.NV15977-PA NVITR.NV16356-PA NVITR.NV16357-PA NVITR.NV16358-PA NVITR.NV16359-PA NVITR.NV16360-PA NVITR.NV16361-PA NVITR.NV17361-PA NVITR.NV18941-PA NVITR.NV19175-PA NVITR.NV20080-PA NVITR.NV20082-PA NVITR.NV21084-PA NVITR.NV24103-PA NVITR.NV24104-PA NVITR.NV24105-PA OBIMA.Ocbimv22018039m.p OBIMA.Ocbimv22021311m.p OBIMA.Ocbimv22029391m.p PHUMA.PHUM058460-PA PHUMA.PHUM058480-PA PHUMA.PHUM058890-PA PHUMA.PHUM058910-PA PHUMA.PHUM058920-PA PHUMA.PHUM146720-PA PHUMA.PHUM146730-PA PHUMA.PHUM146740-PA PHUMA.PHUM147260-PA PHUMA.PHUM150040-PA PHUMA.PHUM364120-PA PHUMA.PHUM395450-PA PHUMA.PHUM395460-PA PHUMA.PHUM395570-PA PHUMA.PHUM492230-PA PHUMA.PHUM492240-PA PHUMA.PHUM492260-PA PHUMA.PHUM507360-PA PHUMA.PHUM605200-PA PHUMA.PHUM605270-PA PPACI.PPA16234 PPACI.PPA20364 PXYLO.XP_011549366.1 PXYLO.XP_011550962.1 PXYLO.XP_011551010.1 PXYLO.XP_011551699.1 PXYLO.XP_011551750.1 PXYLO.XP_011552916.1 PXYLO.XP_011554333.1 PXYLO.XP_011555149.1 PXYLO.XP_011556141.1 PXYLO.XP_011557622.1 PXYLO.XP_011557623.1 PXYLO.XP_011557625.1 PXYLO.XP_011557626.1 PXYLO.XP_011557627.1 PXYLO.XP_011557628.1 PXYLO.XP_011557638.1 PXYLO.XP_011557639.1 PXYLO.XP_011557641.1 PXYLO.XP_011557642.1 PXYLO.XP_011557644.1 PXYLO.XP_011557645.1 PXYLO.XP_011557646.1 PXYLO.XP_011558775.1 PXYLO.XP_011558776.1 PXYLO.XP_011558777.1 PXYLO.XP_011558778.1 PXYLO.XP_011558779.1 PXYLO.XP_011558780.1 PXYLO.XP_011558802.1 PXYLO.XP_011558803.1 PXYLO.XP_011558805.1 PXYLO.XP_011559499.1 PXYLO.XP_011559725.1 PXYLO.XP_011560188.1 PXYLO.XP_011560214.1 PXYLO.XP_011560215.1 PXYLO.XP_011561311.1 PXYLO.XP_011561874.1 PXYLO.XP_011561887.1 PXYLO.XP_011561888.1 PXYLO.XP_011561968.1 PXYLO.XP_011562450.1 PXYLO.XP_011562844.1 PXYLO.XP_011563219.1 PXYLO.XP_011563587.1 PXYLO.XP_011563688.1 PXYLO.XP_011563689.1 PXYLO.XP_011563702.1 PXYLO.XP_011564156.1 PXYLO.XP_011564157.1 PXYLO.XP_011564600.1 PXYLO.XP_011565278.1 PXYLO.XP_011565365.1 PXYLO.XP_011565378.1 PXYLO.XP_011565664.1 PXYLO.XP_011567102.1 PXYLO.XP_011567468.1 PXYLO.XP_011567470.1 PXYLO.XP_011567536.1 PXYLO.XP_011567678.1 PXYLO.XP_011567679.1 PXYLO.XP_011567681.1 PXYLO.XP_011568060.1 PXYLO.XP_011568234.1 PXYLO.XP_011568352.1 PXYLO.XP_011568451.1 RVARI.g4549.t1 SINVI.XP_011158373.1 SINVI.XP_011158374.1 SINVI.XP_011158375.1 SINVI.XP_011161018.1 SINVI.XP_011161783.1 SINVI.XP_011164799.1 SINVI.XP_011165933.1 SINVI.XP_011173826.1 SINVI.XP_011175215.1 SINVI.XP_011175276.1 SINVI.XP_011175277.1 SINVI.XP_011175919.1 SINVI.XP_011175979.1 SMARI.SMAR001809-PA SMARI.SMAR003455-PA SMARI.SMAR003644-PA SMARI.SMAR004381-PA SMARI.SMAR004782-PA SMARI.SMAR004793-PA SMARI.SMAR004794-PA SMARI.SMAR004819-PA SMARI.SMAR004820-PA SMARI.SMAR004821-PA SMARI.SMAR004822-PA SMARI.SMAR006263-PA SMARI.SMAR006266-PA SMARI.SMAR010210-PA SMARI.SMAR014131-PA SMARI.SMAR014327-PA SMARI.SMAR015014-PA SMARI.SMAR015782-PA TCAST.TC000719-PA TCAST.TC000720-PA TCAST.TC000721-PA TCAST.TC000722-PA TCAST.TC000723-PA TCAST.TC000724-PA TCAST.TC000725-PA TCAST.TC000851-PA TCAST.TC000853-PA TCAST.TC002434-PA TCAST.TC003109-PA TCAST.TC003362-PA TCAST.TC003363-PA TCAST.TC003507-PA TCAST.TC003509-PA TCAST.TC004010-PA TCAST.TC006981-PA TCAST.TC007724-PA TCAST.TC008295-PA TCAST.TC008767-PA TCAST.TC008768-PA TCAST.TC008769-PA TCAST.TC008770-PA TCAST.TC010054-PA TCAST.TC010056-PA TCAST.TC010057-PA TCAST.TC011148-PA TCAST.TC011149-PA TCAST.TC011337-PA TCAST.TC011338-PA TCAST.TC013808-PA TCAST.TC013809-PA TCAST.TC013811-PA TCAST.TC013812-PA TCAST.TC013814-PA TCAST.TC013815-PA TCAST.TC013816-PA TCAST.TC013817-PA TCAST.TC013818-PA TCAST.TC013819-PA TCAST.TC013820-PA TCAST.TC013821-PA TCAST.TC013822-PA TCAST.TC013823-PA TCAST.TC013824-PA TCAST.TC013825-PA TCAST.TC013826-PA TCAST.TC013827-PA TCAST.TC013828-PA TCAST.TC013987-PA TCAST.TC013988-PA TCAST.TC013990-PA TCAST.TC013992-PA TCAST.TC015901-PA TCAST.TC015908-PA TCAST.TC016307-PA
OG0000011: AGAMB.AGAP002327-PA AGAMB.AGAP002449-PA AGAMB.AGAP002783-PA AGAMB.AGAP005163-PA AGAMB.AGAP005750-PA AGAMB.AGAP005751-PA AGAMB.AGAP005752-PA AGAMB.AGAP005753-PA AGAMB.AGAP005754-PA AGAMB.AGAP006222-PA AGAMB.AGAP006223-PA AGAMB.AGAP006775-PA AGAMB.AGAP007028-PA AGAMB.AGAP007029-PA AGAMB.AGAP007374-PA AGAMB.AGAP007588-PA AGAMB.AGAP007589-PA AGAMB.AGAP007920-PA AGAMB.AGAP007990-PA AGAMB.AGAP008404-PA AGAMB.AGAP009137-PA AGAMB.AGAP010334-PA AGAMB.AGAP011564-PA AGAMB.AGAP028055-PA AGAMB.AGAP028060-PA AGAMB.AGAP028212-PA AMELL.GB40997-PA AMELL.GB44058-PA AMELL.GB46992-PA AMELL.GB47301-PA AMELL.GB47302-PA AMELL.GB47303-PA AMELL.GB52179-PA AMELL.GB53351-PA AMELL.GB54460-PA AMELL.GB54485-PA AMELL.GB55864-PA APISU.ACYPI000226-PA APISU.ACYPI000832-PA APISU.ACYPI000917-PA APISU.ACYPI000939-PA APISU.ACYPI001041-PA APISU.ACYPI001237-PA APISU.ACYPI001517-PA APISU.ACYPI001586-PA APISU.ACYPI001628-PA APISU.ACYPI001680-PA APISU.ACYPI001918-PA APISU.ACYPI001997-PA APISU.ACYPI002054-PA APISU.ACYPI002152-PA APISU.ACYPI002464-PA APISU.ACYPI002817-PA APISU.ACYPI002828-PA APISU.ACYPI002984-PA APISU.ACYPI003051-PA APISU.ACYPI003407-PA APISU.ACYPI003563-PA APISU.ACYPI003586-PA APISU.ACYPI003827-PA APISU.ACYPI003865-PA APISU.ACYPI004207-PA APISU.ACYPI004390-PA APISU.ACYPI004537-PA APISU.ACYPI005966-PA APISU.ACYPI006145-PA APISU.ACYPI006846-PA APISU.ACYPI006863-PA APISU.ACYPI007061-PA APISU.ACYPI007528-PA APISU.ACYPI008130-PA APISU.ACYPI008336-PA APISU.ACYPI008565-PA APISU.ACYPI008759-PA APISU.ACYPI008837-PA APISU.ACYPI009222-PA APISU.ACYPI009255-PA APISU.ACYPI009284-PA APISU.ACYPI009353-PA APISU.ACYPI009645-PA APISU.ACYPI009895-PA APISU.ACYPI009942-PA APISU.ACYPI009952-PA APISU.ACYPI010159-PA APISU.ACYPI010204-PA APISU.ACYPI061568-PA APISU.ACYPI061578-PA APISU.ACYPI064277-PA APISU.ACYPI072815-PA APISU.ACYPI073765-PA APISU.ACYPI082929-PA APISU.ACYPI087872-PA APISU.ACYPI26731-PA APISU.ACYPI30846-PA APISU.ACYPI31408-PA APISU.ACYPI37754-PA APISU.ACYPI39656-PA APISU.ACYPI49762-PA ASUUM2.GS_00330 ASUUM2.GS_01404 ASUUM2.GS_01586 ASUUM2.GS_02630 ASUUM2.GS_02911 ASUUM2.GS_03110 ASUUM2.GS_03281 ASUUM2.GS_04355 ASUUM2.GS_05126 ASUUM2.GS_05128 ASUUM2.GS_06161 ASUUM2.GS_06816 ASUUM2.GS_08457 ASUUM2.GS_11369 ASUUM2.GS_12623 ASUUM2.GS_13307 ASUUM2.GS_14015 ASUUM2.GS_17930 ASUUM2.GS_18247 ASUUM2.GS_18709 ASUUM2.GS_20402 ASUUM2.GS_20552 ASUUM2.GS_22087 ASUUM2.GS_22728 ASUUM2.GS_23051 ASUUM2.GS_24363 ASUUM2.L4_00698 BXYLO.BXY_0112900.1 BXYLO.BXY_0185400.1 BXYLO.BXY_0209700.1 BXYLO.BXY_0209800.1 BXYLO.BXY_0491700.1 BXYLO.BXY_0497500.1 BXYLO.BXY_0555300.1 BXYLO.BXY_0579300.1 BXYLO.BXY_0579400.1 BXYLO.BXY_0584100.1 BXYLO.BXY_0584300.1 BXYLO.BXY_0587000.1 BXYLO.BXY_0593800.1 BXYLO.BXY_0594000.1 BXYLO.BXY_0650700.1 BXYLO.BXY_0789200.1 BXYLO.BXY_0794400.1 BXYLO.BXY_0829400.1 BXYLO.BXY_1064600.1 BXYLO.BXY_1066200.1 BXYLO.BXY_1073600.1 BXYLO.BXY_1073700.1 BXYLO.BXY_1088100.1 BXYLO.BXY_1088200.1 BXYLO.BXY_1088300.1 BXYLO.BXY_1088400.1 BXYLO.BXY_1088500.1 BXYLO.BXY_1088600.1 BXYLO.BXY_1090900.1 BXYLO.BXY_1091400.1 BXYLO.BXY_1108300.1 BXYLO.BXY_1154100.1 BXYLO.BXY_1154300.1 BXYLO.BXY_1212400.1 BXYLO.BXY_1222800.1 BXYLO.BXY_1251800.1 BXYLO.BXY_1299000.1 BXYLO.BXY_1330800.1 BXYLO.BXY_1352200.1 BXYLO.BXY_1469100.1 BXYLO.BXY_1641400.1 BXYLO.BXY_1673100.1 BXYLO.BXY_1723500.1 BXYLO.BXY_1769600.1 CELEG.AC3.2 CELEG.AC3.7 CELEG.AC3.8 CELEG.B0310.5 CELEG.C03A7.11 CELEG.C03A7.12 CELEG.C03A7.13 CELEG.C07A9.6 CELEG.C08B6.1b CELEG.C08F11.8 CELEG.C10H11.3 CELEG.C10H11.4 CELEG.C10H11.5 CELEG.C10H11.6a CELEG.C13D9.9 CELEG.C17G1.3a CELEG.C18C4.3 CELEG.C23G10.6 CELEG.C32C4.7 CELEG.C33A12.6b CELEG.C35A5.2 CELEG.C44H9.1 CELEG.C49A9.8 CELEG.C55H1.1 CELEG.F01D4.1b CELEG.F01D4.2 CELEG.F08G5.5a CELEG.F09G2.6 CELEG.F10D2.11 CELEG.F10D2.12 CELEG.F10D2.2a CELEG.F10D2.5 CELEG.F10D2.6 CELEG.F10D2.7 CELEG.F29F11.2 CELEG.F31F4.7 CELEG.F35H8.6 CELEG.F39G3.1 CELEG.F47C10.6 CELEG.F56B3.7 CELEG.H10D18.6 CELEG.H23N18.1 CELEG.H23N18.2 CELEG.H23N18.3 CELEG.H23N18.4 CELEG.K04A8.10 CELEG.K08B4.3 CELEG.K08B4.4 CELEG.M88.1 CELEG.R04B5.9 CELEG.T01G5.2 CELEG.T03D3.1 CELEG.T04H1.7 CELEG.T04H1.8 CELEG.T07C5.1c CELEG.T19H12.10 CELEG.T19H12.11 CELEG.T19H12.12 CELEG.T19H12.1a CELEG.T19H12.9 CELEG.T25B9.7 CELEG.Y37E11AR.5a CELEG.Y39G10AR.6 CELEG.Y49C4A.8a CELEG.ZC443.5 CELEG.ZC443.6 CELEG.ZC455.3 CELEG.ZC455.4 CELEG.ZC455.5a CELEG.ZC455.6a CELEG.ZK1290.15 CLECT.CLEC001321-PA CLECT.CLEC001322-PA CLECT.CLEC007793-PA CLECT.CLEC009906-PA CLECT.CLEC009907-PA CTELE.CapteP100462 CTELE.CapteP100731 CTELE.CapteP102944 CTELE.CapteP110364 CTELE.CapteP111333 CTELE.CapteP111509 CTELE.CapteP113624 CTELE.CapteP130752 CTELE.CapteP142909 CTELE.CapteP142924 CTELE.CapteP145299 CTELE.CapteP152728 CTELE.CapteP161256 CTELE.CapteP170334 CTELE.CapteP175429 CTELE.CapteP185679 CTELE.CapteP192472 CTELE.CapteP197980 CTELE.CapteP202289 CTELE.CapteP205364 CTELE.CapteP211883 CTELE.CapteP223174 CTELE.CapteP224055 CTELE.CapteP225486 CTELE.CapteP225884 CTELE.CapteP226674 CTELE.CapteP35564 CTELE.CapteP35565 CTELE.CapteP43804 CTELE.CapteP43985 CTELE.CapteP48402 CTELE.CapteP49794 CTELE.CapteP5577 CTELE.CapteP57169 CTELE.CapteP74534 CTELE.CapteP74773 CTELE.CapteP83453 CTELE.CapteP90649 CTELE.CapteP98025 DMELA.FBpp0071550 DMELA.FBpp0071551 DMELA.FBpp0071845 DMELA.FBpp0073060 DMELA.FBpp0074804 DMELA.FBpp0077221 DMELA.FBpp0078872 DMELA.FBpp0080466 DMELA.FBpp0080467 DMELA.FBpp0080468 DMELA.FBpp0080618 DMELA.FBpp0080654 DMELA.FBpp0080657 DMELA.FBpp0080904 DMELA.FBpp0081813 DMELA.FBpp0081814 DMELA.FBpp0081816 DMELA.FBpp0081849 DMELA.FBpp0081850 DMELA.FBpp0081851 DMELA.FBpp0081852 DMELA.FBpp0081854 DMELA.FBpp0082126 DMELA.FBpp0083810 DMELA.FBpp0083811 DMELA.FBpp0083812 DMELA.FBpp0085174 DMELA.FBpp0085404 DMELA.FBpp0086224 DMELA.FBpp0112233 DMELA.FBpp0288390 DMELA.FBpp0290042 DMELA.FBpp0291574 DMELA.FBpp0300388 DMELA.FBpp0306935 DPOND.ENN70576 DPOND.ENN70577 DPOND.ENN70578 DPOND.ENN70676 DPOND.ENN71002 DPOND.ENN71003 DPOND.ENN71027 DPOND.ENN76382 DPOND.ENN77990 DPOND.ENN78242 DPOND.ENN78970 DPOND.ENN79076 DPOND.ENN79807 DPOND.ENN79808 DPOND.ENN79809 DPOND.ENN79993 DPOND.ENN80011 DPOND.ENN80611 DPOND.ENN80684 DPOND.ENN80983 DPOND.ENN82632 DPOND.ENN83023 DPULE.EFX64661 DPULE.EFX66409 DPULE.EFX66425 DPULE.EFX66945 DPULE.EFX67071 DPULE.EFX68225 DPULE.EFX68357 DPULE.EFX68472 DPULE.EFX68473 DPULE.EFX75630 DPULE.EFX75631 DPULE.EFX77515 DPULE.EFX80362 DPULE.EFX81654 DPULE.EFX81787 DPULE.EFX81788 DPULE.EFX81789 DPULE.EFX81790 DPULE.EFX84350 DPULE.EFX84351 DPULE.EFX84352 DPULE.EFX84356 DPULE.EFX85911 DPULE.EFX86146 DPULE.EFX88069 MHAPL.MhA1_Contig1002.frz3.gene8 MHAPL.MhA1_Contig1073.frz3.gene14 MHAPL.MhA1_Contig1410.frz3.fgene1 MHAPL.MhA1_Contig1410.frz3.gene10 MHAPL.MhA1_Contig1505.frz3.fgene1 MHAPL.MhA1_Contig1505.frz3.gene3 MHAPL.MhA1_Contig1532.frz3.gene13 MHAPL.MhA1_Contig1532.frz3.gene14 MHAPL.MhA1_Contig1622.frz3.gene10 MHAPL.MhA1_Contig171.frz3.fgene1 MHAPL.MhA1_Contig178.frz3.gene1 MHAPL.MhA1_Contig178.frz3.gene8 MHAPL.MhA1_Contig179.frz3.gene18 MHAPL.MhA1_Contig1903.frz3.gene7 MHAPL.MhA1_Contig1990.frz3.gene10 MHAPL.MhA1_Contig2012.frz3.gene1 MHAPL.MhA1_Contig2145.frz3.fgene1 MHAPL.MhA1_Contig2154.frz3.fgene1 MHAPL.MhA1_Contig2316.frz3.gene5 MHAPL.MhA1_Contig2809.frz3.gene2 MHAPL.MhA1_Contig2847.frz3.gene5 MHAPL.MhA1_Contig34.frz3.gene16 MHAPL.MhA1_Contig566.frz3.gene1 MHAPL.MhA1_Contig580.frz3.gene10 MHAPL.MhA1_Contig634.frz3.gene2 MHAPL.MhA1_Contig732.frz3.gene2 NVITR.NV10345-PA NVITR.NV10346-PA NVITR.NV12050-PA NVITR.NV12051-PA NVITR.NV12186-PA NVITR.NV12188-PA NVITR.NV13643-PA NVITR.NV14698-PA NVITR.NV14699-PA NVITR.NV14700-PA NVITR.NV14936-PA NVITR.NV16703-PA NVITR.NV17666-PA NVITR.NV17753-PA NVITR.NV17755-PA NVITR.NV17995-PA NVITR.NV18225-PA NVITR.NV18591-PA NVITR.NV22221-PA OBIMA.Ocbimv22001517m.p OBIMA.Ocbimv22013870m.p OBIMA.Ocbimv22014124m.p OBIMA.Ocbimv22020755m.p OBIMA.Ocbimv22023728m.p OBIMA.Ocbimv22024978m.p OBIMA.Ocbimv22024979m.p OBIMA.Ocbimv22024980m.p OBIMA.Ocbimv22024981m.p OBIMA.Ocbimv22024982m.p OBIMA.Ocbimv22024983m.p OBIMA.Ocbimv22026527m.p OBIMA.Ocbimv22026528m.p OBIMA.Ocbimv22026529m.p PCAUD.XP_014664182.1 PCAUD.XP_014667517.1 PCAUD.XP_014669438.1 PCAUD.XP_014669623.1 PCAUD.XP_014669909.1 PCAUD.XP_014670892.1 PCAUD.XP_014671961.1 PCAUD.XP_014677583.1 PCAUD.XP_014677584.1 PCAUD.XP_014678081.1 PHUMA.PHUM177490-PA PHUMA.PHUM296780-PA PHUMA.PHUM313730-PA PHUMA.PHUM603680-PA PMURR.g10058.t1 PMURR.g10602.t1 PMURR.g11294.t1 PMURR.g13167.t1 PMURR.g14050.t1 PMURR.g14052.t1 PMURR.g14053.t1 PMURR.g14580.t1 PMURR.g14661.t1 PMURR.g15267.t1 PMURR.g16240.t1 PMURR.g16315.t1 PMURR.g17516.t1 PMURR.g17766.t1 PMURR.g17947.t1 PMURR.g18067.t1 PMURR.g18499.t1 PMURR.g18974.t1 PMURR.g18992.t1 PMURR.g19285.t1 PMURR.g19366.t1 PMURR.g19569.t1 PMURR.g19996.t1 PMURR.g20313.t1 PMURR.g20499.t1 PMURR.g2142.t1 PMURR.g2325.t1 PMURR.g3190.t1 PMURR.g3254.t1 PMURR.g4111.t1 PMURR.g5153.t1 PMURR.g548.t1 PMURR.g5673.t1 PMURR.g7625.t1 PMURR.g7905.t1 PMURR.g7906.t1 PMURR.g8374.t1 PMURR.g9081.t1 PMURR.g9443.t1 PMURR.g9622.t1 PMURR.g9770.t1 PPACI.PPA00460 PPACI.PPA01820 PPACI.PPA02825 PPACI.PPA02826 PPACI.PPA03140 PPACI.PPA03146 PPACI.PPA03343 PPACI.PPA03344 PPACI.PPA03765 PPACI.PPA03817 PPACI.PPA04369 PPACI.PPA04372 PPACI.PPA04408 PPACI.PPA04431 PPACI.PPA05762 PPACI.PPA05764 PPACI.PPA05773 PPACI.PPA05774 PPACI.PPA05789 PPACI.PPA05792 PPACI.PPA05979 PPACI.PPA06055 PPACI.PPA06096 PPACI.PPA06664 PPACI.PPA06966 PPACI.PPA07228 PPACI.PPA07673 PPACI.PPA07911 PPACI.PPA08378 PPACI.PPA09996 PPACI.PPA10457 PPACI.PPA10785 PPACI.PPA10854 PPACI.PPA11116 PPACI.PPA11529 PPACI.PPA11531 PPACI.PPA12233 PPACI.PPA12275 PPACI.PPA12468 PPACI.PPA13035 PPACI.PPA13037 PPACI.PPA13039 PPACI.PPA13040 PPACI.PPA13325 PPACI.PPA14122 PPACI.PPA14680 PPACI.PPA14683 PPACI.PPA14691 PPACI.PPA14692 PPACI.PPA14707 PPACI.PPA14708 PPACI.PPA14709 PPACI.PPA14810 PPACI.PPA15266 PPACI.PPA15556 PPACI.PPA15603 PPACI.PPA15612 PPACI.PPA16098 PPACI.PPA16099 PPACI.PPA16101 PPACI.PPA16104 PPACI.PPA16105 PPACI.PPA16398 PPACI.PPA16433 PPACI.PPA16832 PPACI.PPA18461 PPACI.PPA20413 PPACI.PPA21471 PPACI.PPA21567 PPACI.PPA21570 PPACI.PPA22148 PPACI.PPA22271 PPACI.PPA22371 PPACI.PPA22372 PPACI.PPA22574 PPACI.PPA23276 PPACI.PPA23278 PPACI.PPA23817 PPACI.PPA23869 PPACI.PPA23905 PPACI.PPA23906 PPACI.PPA23908 PPACI.PPA23915 PPACI.PPA23916 PPACI.PPA23923 PPACI.PPA23925 PPACI.PPA24249 PPACI.PPA24251 PPACI.PPA24293 PPACI.PPA24301 PPACI.PPA24302 PPACI.PPA24303 PPACI.PPA24304 PPACI.PPA25318 PPACI.PPA25352 PPACI.PPA25675 PPACI.PPA25678 PPACI.PPA25756 PPACI.PPA25822 PPACI.PPA26106 PPACI.PPA26564 PPACI.PPA26905 PPACI.PPA26906 PPACI.PPA27041 PPACI.PPA27050 PPACI.PPA27072 PPACI.PPA27454 PPACI.PPA27462 PPACI.PPA27597 PPACI.PPA28205 PPACI.PPA28856 PPACI.PPA28859 PPACI.PPA29358 PPACI.PPA29435 PPACI.PPA30101 PPACI.PPA32425 PPACI.PPA33291 PPACI.PPA33471 PXYLO.XP_011547856.1 PXYLO.XP_011547857.1 PXYLO.XP_011547858.1 PXYLO.XP_011547859.1 PXYLO.XP_011548792.1 PXYLO.XP_011550268.1 PXYLO.XP_011550491.1 PXYLO.XP_011551354.1 PXYLO.XP_011551355.1 PXYLO.XP_011551372.1 PXYLO.XP_011551757.1 PXYLO.XP_011551758.1 PXYLO.XP_011551759.1 PXYLO.XP_011551760.1 PXYLO.XP_011552377.1 PXYLO.XP_011552889.1 PXYLO.XP_011554290.1 PXYLO.XP_011557731.1 PXYLO.XP_011558132.1 PXYLO.XP_011558870.1 PXYLO.XP_011558972.1 PXYLO.XP_011559615.1 PXYLO.XP_011560118.1 PXYLO.XP_011561825.1 PXYLO.XP_011562882.1 PXYLO.XP_011563179.1 PXYLO.XP_011563351.1 PXYLO.XP_011564075.1 PXYLO.XP_011564081.1 PXYLO.XP_011567651.1 PXYLO.XP_011568854.1 SINVI.XP_011159488.1 SINVI.XP_011159492.1 SINVI.XP_011159494.1 SINVI.XP_011159495.1 SINVI.XP_011160750.1 SINVI.XP_011161858.1 SINVI.XP_011161866.1 SINVI.XP_011162066.1 SINVI.XP_011162488.1 SINVI.XP_011163891.1 SINVI.XP_011165438.1 SINVI.XP_011166801.1 SINVI.XP_011166804.1 SINVI.XP_011166805.1 SINVI.XP_011167582.1 SINVI.XP_011168216.1 SINVI.XP_011169793.1 SINVI.XP_011169795.1 SINVI.XP_011169823.1 SINVI.XP_011169825.1 SINVI.XP_011171057.1 SINVI.XP_011171798.1 SINVI.XP_011172227.1 SINVI.XP_011172514.1 SINVI.XP_011173707.1 SINVI.XP_011174347.1 SINVI.XP_011175959.1 SMARI.SMAR001920-PA SMARI.SMAR003536-PA SMARI.SMAR003561-PA SMARI.SMAR003610-PA SMARI.SMAR003691-PA SMARI.SMAR003692-PA SMARI.SMAR004206-PA SMARI.SMAR004207-PA SMARI.SMAR004208-PA SMARI.SMAR006178-PA SMARI.SMAR007052-PA SMARI.SMAR009936-PA SMARI.SMAR011922-PA SMARI.SMAR014337-PA SMARI.SMAR015095-PA TCAST.TC002056-PA TCAST.TC002562-PA TCAST.TC003857-PA TCAST.TC004273-PA TCAST.TC004274-PA TCAST.TC007056-PA TCAST.TC007632-PA TCAST.TC007633-PA TCAST.TC007634-PA TCAST.TC008675-PA TCAST.TC008804-PA TCAST.TC009142-PA TCAST.TC009395-PA TCAST.TC010152-PA TCAST.TC012061-PA TCAST.TC012062-PA TCAST.TC012063-PA TCAST.TC012064-PA TCAST.TC012281-PA TCAST.TC012282-PA TCAST.TC012283-PA TCAST.TC012284-PA TCAST.TC012285-PA TCAST.TC012286-PA TCAST.TC012287-PA TCAST.TC012288-PA TCAST.TC030780-PA TMURI.TMUE_s0008008900 TMURI.TMUE_s0012004800 TMURI.TMUE_s0022010600 TMURI.TMUE_s0025007400 TMURI.TMUE_s0034001700 TMURI.TMUE_s0069000300 TSPIR.EFV53678 TSPIR.EFV57571 TSPIR.EFV57852 TSPIR.EFV58157
OG0000012: AGAMB.AGAP003812-PA AGAMB.AGAP012484-PA AGAMB.AGAP013250-PB AGAMB.AGAP013326-PA AGAMB.AGAP028579-PA APISU.ACYPI000107-PA APISU.ACYPI000162-PA APISU.ACYPI000429-PA APISU.ACYPI000659-PA APISU.ACYPI000811-PA APISU.ACYPI000936-PA APISU.ACYPI001192-PA APISU.ACYPI001381-PA APISU.ACYPI001418-PA APISU.ACYPI001504-PA APISU.ACYPI001592-PA APISU.ACYPI002209-PA APISU.ACYPI002249-PA APISU.ACYPI002423-PA APISU.ACYPI002934-PA APISU.ACYPI002936-PA APISU.ACYPI003081-PA APISU.ACYPI003088-PA APISU.ACYPI003181-PA APISU.ACYPI003396-PA APISU.ACYPI003411-PA APISU.ACYPI003460-PA APISU.ACYPI003696-PA APISU.ACYPI004135-PA APISU.ACYPI004263-PA APISU.ACYPI004329-PA APISU.ACYPI004335-PA APISU.ACYPI004404-PA APISU.ACYPI004473-PA APISU.ACYPI004541-PA APISU.ACYPI004725-PA APISU.ACYPI004794-PA APISU.ACYPI004951-PA APISU.ACYPI004957-PA APISU.ACYPI005011-PA APISU.ACYPI005356-PA APISU.ACYPI005691-PA APISU.ACYPI005786-PA APISU.ACYPI005803-PA APISU.ACYPI005892-PA APISU.ACYPI005895-PA APISU.ACYPI005944-PA APISU.ACYPI006165-PA APISU.ACYPI006512-PA APISU.ACYPI006587-PA APISU.ACYPI006601-PA APISU.ACYPI006686-PA APISU.ACYPI006870-PA APISU.ACYPI006886-PA APISU.ACYPI007120-PA APISU.ACYPI007682-PA APISU.ACYPI007862-PA APISU.ACYPI007873-PA APISU.ACYPI008011-PA APISU.ACYPI008330-PA APISU.ACYPI008412-PA APISU.ACYPI008440-PA APISU.ACYPI008604-PA APISU.ACYPI008646-PA APISU.ACYPI008648-PA APISU.ACYPI008735-PA APISU.ACYPI008987-PA APISU.ACYPI009084-PA APISU.ACYPI009115-PA APISU.ACYPI009118-PA APISU.ACYPI009421-PA APISU.ACYPI009983-PA APISU.ACYPI010050-PA APISU.ACYPI060249-PA APISU.ACYPI060423-PA APISU.ACYPI060624-PA APISU.ACYPI060924-PA APISU.ACYPI061019-PA APISU.ACYPI061324-PA APISU.ACYPI061394-PA APISU.ACYPI061553-PA APISU.ACYPI061783-PA APISU.ACYPI061978-PA APISU.ACYPI062005-PA APISU.ACYPI062007-PA APISU.ACYPI062053-PA APISU.ACYPI062175-PA APISU.ACYPI062200-PA APISU.ACYPI062254-PA APISU.ACYPI062612-PA APISU.ACYPI062625-PA APISU.ACYPI063060-PA APISU.ACYPI063610-PA APISU.ACYPI063620-PA APISU.ACYPI063695-PA APISU.ACYPI063744-PA APISU.ACYPI063841-PA APISU.ACYPI063941-PA APISU.ACYPI064216-PA APISU.ACYPI064323-PA APISU.ACYPI064328-PA APISU.ACYPI064362-PA APISU.ACYPI064375-PA APISU.ACYPI064395-PA APISU.ACYPI064433-PA APISU.ACYPI064480-PA APISU.ACYPI064496-PA APISU.ACYPI064500-PA APISU.ACYPI064640-PA APISU.ACYPI064853-PA APISU.ACYPI065262-PA APISU.ACYPI065404-PA APISU.ACYPI065409-PA APISU.ACYPI065509-PA APISU.ACYPI065545-PA APISU.ACYPI065614-PA APISU.ACYPI065648-PA APISU.ACYPI065758-PA APISU.ACYPI065768-PA APISU.ACYPI065958-PA APISU.ACYPI066212-PA APISU.ACYPI066318-PA APISU.ACYPI066334-PA APISU.ACYPI066913-PA APISU.ACYPI067255-PA APISU.ACYPI067354-PA APISU.ACYPI067403-PA APISU.ACYPI067824-PA APISU.ACYPI067869-PA APISU.ACYPI067987-PA APISU.ACYPI068083-PA APISU.ACYPI068090-PA APISU.ACYPI068330-PA APISU.ACYPI068634-PA APISU.ACYPI068745-PA APISU.ACYPI068794-PA APISU.ACYPI068919-PA APISU.ACYPI069021-PA APISU.ACYPI069314-PA APISU.ACYPI069857-PA APISU.ACYPI069883-PA APISU.ACYPI069912-PA APISU.ACYPI069936-PA APISU.ACYPI070143-PA APISU.ACYPI070431-PA APISU.ACYPI070610-PA APISU.ACYPI070670-PA APISU.ACYPI070884-PA APISU.ACYPI070905-PA APISU.ACYPI071028-PA APISU.ACYPI071034-PA APISU.ACYPI071065-PA APISU.ACYPI071116-PA APISU.ACYPI071330-PA APISU.ACYPI071485-PA APISU.ACYPI071506-PA APISU.ACYPI071575-PA APISU.ACYPI071747-PA APISU.ACYPI071869-PA APISU.ACYPI071910-PA APISU.ACYPI072055-PA APISU.ACYPI072176-PA APISU.ACYPI072252-PA APISU.ACYPI072283-PA APISU.ACYPI072535-PA APISU.ACYPI072610-PA APISU.ACYPI073075-PA APISU.ACYPI073169-PA APISU.ACYPI073229-PA APISU.ACYPI073265-PA APISU.ACYPI073607-PA APISU.ACYPI073670-PA APISU.ACYPI080024-PA APISU.ACYPI080739-PA APISU.ACYPI080887-PA APISU.ACYPI080947-PA APISU.ACYPI081182-PA APISU.ACYPI081457-PA APISU.ACYPI081539-PA APISU.ACYPI081826-PA APISU.ACYPI082065-PA APISU.ACYPI082626-PA APISU.ACYPI083150-PA APISU.ACYPI083358-PA APISU.ACYPI083503-PA APISU.ACYPI083815-PA APISU.ACYPI083836-PA APISU.ACYPI083862-PA APISU.ACYPI084058-PA APISU.ACYPI084134-PA APISU.ACYPI084321-PA APISU.ACYPI084373-PA APISU.ACYPI084393-PA APISU.ACYPI084545-PA APISU.ACYPI084596-PA APISU.ACYPI085101-PA APISU.ACYPI085180-PA APISU.ACYPI085319-PA APISU.ACYPI085338-PA APISU.ACYPI085389-PA APISU.ACYPI085540-PA APISU.ACYPI085697-PA APISU.ACYPI085704-PA APISU.ACYPI085806-PA APISU.ACYPI085838-PA APISU.ACYPI085879-PA APISU.ACYPI085933-PA APISU.ACYPI085986-PA APISU.ACYPI086354-PA APISU.ACYPI086460-PA APISU.ACYPI086607-PA APISU.ACYPI086859-PA APISU.ACYPI086860-PA APISU.ACYPI087026-PA APISU.ACYPI087130-PA APISU.ACYPI087244-PA APISU.ACYPI087401-PA APISU.ACYPI087752-PA APISU.ACYPI087784-PA APISU.ACYPI087851-PA APISU.ACYPI088107-PA APISU.ACYPI089051-PA APISU.ACYPI089430-PA APISU.ACYPI20065-PA APISU.ACYPI20695-PA APISU.ACYPI20696-PA APISU.ACYPI20731-PA APISU.ACYPI20869-PA APISU.ACYPI20880-PA APISU.ACYPI20977-PA APISU.ACYPI20986-PA APISU.ACYPI21064-PA APISU.ACYPI21080-PA APISU.ACYPI21082-PA APISU.ACYPI21087-PA APISU.ACYPI21392-PA APISU.ACYPI21447-PA APISU.ACYPI21702-PA APISU.ACYPI22140-PA APISU.ACYPI22370-PA APISU.ACYPI22600-PA APISU.ACYPI22817-PA APISU.ACYPI23072-PA APISU.ACYPI23106-PA APISU.ACYPI23430-PA APISU.ACYPI23432-PA APISU.ACYPI23603-PA APISU.ACYPI23756-PA APISU.ACYPI23815-PA APISU.ACYPI23840-PA APISU.ACYPI23861-PA APISU.ACYPI24253-PA APISU.ACYPI24371-PA APISU.ACYPI24426-PA APISU.ACYPI24504-PA APISU.ACYPI24510-PA APISU.ACYPI24511-PA APISU.ACYPI24599-PA APISU.ACYPI24795-PA APISU.ACYPI25414-PA APISU.ACYPI26502-PA APISU.ACYPI26682-PA APISU.ACYPI26909-PA APISU.ACYPI27237-PA APISU.ACYPI27251-PA APISU.ACYPI27348-PA APISU.ACYPI27391-PA APISU.ACYPI27448-PA APISU.ACYPI27595-PA APISU.ACYPI27721-PA APISU.ACYPI27760-PA APISU.ACYPI28074-PA APISU.ACYPI28187-PA APISU.ACYPI28508-PA APISU.ACYPI29141-PA APISU.ACYPI29264-PA APISU.ACYPI29544-PA APISU.ACYPI29616-PA APISU.ACYPI29731-PA APISU.ACYPI30123-PA APISU.ACYPI30729-PA APISU.ACYPI30823-PA APISU.ACYPI30945-PA APISU.ACYPI31213-PA APISU.ACYPI32244-PA APISU.ACYPI32246-PA APISU.ACYPI32250-PA APISU.ACYPI32261-PA APISU.ACYPI32296-PA APISU.ACYPI32505-PA APISU.ACYPI32808-PA APISU.ACYPI32939-PA APISU.ACYPI33061-PA APISU.ACYPI33142-PA APISU.ACYPI33318-PA APISU.ACYPI33409-PA APISU.ACYPI33439-PA APISU.ACYPI33566-PA APISU.ACYPI34639-PA APISU.ACYPI34864-PA APISU.ACYPI35019-PA APISU.ACYPI35177-PA APISU.ACYPI35332-PA APISU.ACYPI35413-PA APISU.ACYPI35778-PA APISU.ACYPI35947-PA APISU.ACYPI36398-PA APISU.ACYPI36553-PA APISU.ACYPI36596-PA APISU.ACYPI36802-PA APISU.ACYPI36869-PA APISU.ACYPI37291-PA APISU.ACYPI37487-PA APISU.ACYPI37642-PA APISU.ACYPI37742-PA APISU.ACYPI37870-PA APISU.ACYPI38109-PA APISU.ACYPI38196-PA APISU.ACYPI38948-PA APISU.ACYPI39103-PA APISU.ACYPI39328-PA APISU.ACYPI39426-PA APISU.ACYPI39472-PA APISU.ACYPI39758-PA APISU.ACYPI39884-PA APISU.ACYPI39911-PA APISU.ACYPI40244-PA APISU.ACYPI40324-PA APISU.ACYPI40903-PA APISU.ACYPI41765-PA APISU.ACYPI42061-PA APISU.ACYPI42310-PA APISU.ACYPI42421-PA APISU.ACYPI42629-PA APISU.ACYPI42647-PA APISU.ACYPI42669-PA APISU.ACYPI42916-PA APISU.ACYPI43021-PA APISU.ACYPI43179-PA APISU.ACYPI43189-PA APISU.ACYPI43289-PA APISU.ACYPI43309-PA APISU.ACYPI43530-PA APISU.ACYPI43819-PA APISU.ACYPI43820-PA APISU.ACYPI43821-PA APISU.ACYPI44011-PA APISU.ACYPI44039-PA APISU.ACYPI44040-PA APISU.ACYPI44081-PA APISU.ACYPI44325-PA APISU.ACYPI44434-PA APISU.ACYPI44473-PA APISU.ACYPI44810-PA APISU.ACYPI44830-PA APISU.ACYPI45061-PA APISU.ACYPI45247-PA APISU.ACYPI45402-PA APISU.ACYPI45408-PA APISU.ACYPI45731-PA APISU.ACYPI46016-PA APISU.ACYPI46396-PA APISU.ACYPI46488-PA APISU.ACYPI46757-PA APISU.ACYPI46864-PA APISU.ACYPI47009-PA APISU.ACYPI47269-PA APISU.ACYPI47391-PA APISU.ACYPI47395-PA APISU.ACYPI47404-PA APISU.ACYPI47778-PA APISU.ACYPI47867-PA APISU.ACYPI47973-PA APISU.ACYPI48079-PA APISU.ACYPI48557-PA APISU.ACYPI48695-PA APISU.ACYPI48764-PA APISU.ACYPI48887-PA APISU.ACYPI48898-PA APISU.ACYPI48981-PA APISU.ACYPI49107-PA APISU.ACYPI49165-PA APISU.ACYPI49233-PA APISU.ACYPI49313-PA APISU.ACYPI49348-PA APISU.ACYPI49521-PA APISU.ACYPI50123-PA APISU.ACYPI50614-PA APISU.ACYPI50977-PA APISU.ACYPI51001-PA APISU.ACYPI51173-PA APISU.ACYPI51186-PA APISU.ACYPI51300-PA APISU.ACYPI51362-PA APISU.ACYPI51895-PA APISU.ACYPI52004-PA APISU.ACYPI52376-PA APISU.ACYPI52442-PA APISU.ACYPI52681-PA APISU.ACYPI52684-PA APISU.ACYPI53518-PA APISU.ACYPI53585-PA APISU.ACYPI53586-PA APISU.ACYPI53605-PA APISU.ACYPI54066-PA APISU.ACYPI54220-PA APISU.ACYPI54334-PA APISU.ACYPI54388-PA APISU.ACYPI54588-PA APISU.ACYPI54941-PA APISU.ACYPI55589-PA APISU.ACYPI55616-PA APISU.ACYPI55723-PA APISU.ACYPI55938-PA APISU.ACYPI55985-PA APISU.ACYPI56041-PA APISU.ACYPI56093-PA APISU.ACYPI56230-PA APISU.ACYPI56517-PA CLECT.CLEC004340-PA CLECT.CLEC004826-PA CLECT.CLEC005243-PA CLECT.CLEC006468-PA CLECT.CLEC006851-PA CLECT.CLEC006964-PA CLECT.CLEC007089-PA CLECT.CLEC007119-PA CLECT.CLEC007203-PA CLECT.CLEC008584-PA CLECT.CLEC008818-PA CLECT.CLEC008853-PA CLECT.CLEC008855-PA CLECT.CLEC009252-PA CLECT.CLEC009281-PA CLECT.CLEC011020-PA CLECT.CLEC011555-PA CLECT.CLEC012248-PA CLECT.CLEC012276-PA CLECT.CLEC013164-PA CLECT.CLEC013212-PA CLECT.CLEC013215-PA CLECT.CLEC013222-PA CLECT.CLEC013228-PA CLECT.CLEC013943-PA CTELE.CapteP111992 CTELE.CapteP195634 CTELE.CapteP206058 CTELE.CapteP29740 CTELE.CapteP85761 DMELA.FBpp0074935 DMELA.FBpp0075809 DMELA.FBpp0076532 DPOND.ENN70751 DPOND.ENN73757 DPOND.ENN80205 DPOND.ENN83008 DPOND.ENN83308 DPULE.EFX64335 DPULE.EFX65210 DPULE.EFX65211 DPULE.EFX69150 DPULE.EFX70851 DPULE.EFX72854 DPULE.EFX73468 DPULE.EFX75849 HDUJA.bHd13155.1 HDUJA.bHd00359.1 ISCAP.ISCW000038-PA ISCAP.ISCW001017-PA ISCAP.ISCW002843-PA ISCAP.ISCW003660-PA ISCAP.ISCW004686-PA ISCAP.ISCW006552-PA ISCAP.ISCW007041-PA ISCAP.ISCW009502-PA ISCAP.ISCW009521-PA ISCAP.ISCW011660-PA ISCAP.ISCW012658-PA ISCAP.ISCW013223-PA ISCAP.ISCW013628-PA ISCAP.ISCW014674-PA ISCAP.ISCW015683-PA ISCAP.ISCW016234-PA ISCAP.ISCW016638-PA ISCAP.ISCW017079-PA ISCAP.ISCW019996-PA ISCAP.ISCW020624-PA ISCAP.ISCW021724-PA ISCAP.ISCW023026-PA ISCAP.ISCW024113-PA ISCAP.ISCW024493-PA ISCAP.ISCW024687-PA ISCAP.ISCW024714-PA ISCAP.ISCW024892-PA MHAPL.MhA1_Contig1209.frz3.gene2 NVITR.NV15423-PA NVITR.NV17069-PA NVITR.NV17125-PA NVITR.NV17130-PA NVITR.NV17680-PA NVITR.NV18318-PA NVITR.NV18457-PA NVITR.NV18817-PA NVITR.NV19145-PA NVITR.NV20548-PA NVITR.NV20920-PA NVITR.NV20927-PA NVITR.NV21107-PA NVITR.NV21203-PA NVITR.NV21828-PA NVITR.NV21834-PA NVITR.NV21854-PA NVITR.NV21931-PA NVITR.NV22419-PA NVITR.NV22448-PA NVITR.NV23126-PA NVITR.NV23284-PA NVITR.NV23398-PA NVITR.NV23585-PA NVITR.NV23945-PA NVITR.NV24028-PA NVITR.NV24281-PA NVITR.NV25056-PA NVITR.NV25375-PA NVITR.NV25427-PA NVITR.NV25774-PA NVITR.NV25866-PA NVITR.NV30475-PA NVITR.NV31026-PA NVITR.NV31082-PA NVITR.NV31096-PA NVITR.NV31583-PA NVITR.NV31711-PA PCAUD.XP_014661400.1 PCAUD.XP_014661855.1 PCAUD.XP_014661927.1 PCAUD.XP_014662265.1 PCAUD.XP_014664080.1 PCAUD.XP_014664452.1 PCAUD.XP_014665860.1 PCAUD.XP_014666808.1 PCAUD.XP_014667133.1 PCAUD.XP_014667722.1 PCAUD.XP_014667953.1 PCAUD.XP_014668041.1 PCAUD.XP_014669358.1 PCAUD.XP_014670057.1 PCAUD.XP_014670120.1 PCAUD.XP_014670282.1 PCAUD.XP_014670553.1 PCAUD.XP_014671429.1 PCAUD.XP_014671660.1 PCAUD.XP_014673140.1 PCAUD.XP_014673919.1 PCAUD.XP_014675273.1 PCAUD.XP_014675989.1 PCAUD.XP_014677180.1 PCAUD.XP_014677580.1 PCAUD.XP_014679115.1 PCAUD.XP_014679209.1 PCAUD.XP_014679878.1 PMURR.g10177.t1 PMURR.g12192.t1 PMURR.g12830.t1 PMURR.g13078.t1 PMURR.g13694.t1 PMURR.g13829.t1 PMURR.g16658.t1 PMURR.g18445.t1 PMURR.g18864.t1 PMURR.g5645.t1 PMURR.g7932.t1 PXYLO.XP_011549409.1 PXYLO.XP_011550695.1 PXYLO.XP_011554009.1 PXYLO.XP_011554414.1 PXYLO.XP_011554655.1 PXYLO.XP_011556410.1 PXYLO.XP_011556991.1 PXYLO.XP_011558866.1 PXYLO.XP_011559873.1 PXYLO.XP_011559884.1 PXYLO.XP_011563212.1 PXYLO.XP_011567718.1 PXYLO.XP_011569386.1 RVARI.g10133.t1 RVARI.g11143.t1 RVARI.g11144.t1 RVARI.g11425.t1 RVARI.g166.t1 RVARI.g2209.t1 RVARI.g4350.t1 RVARI.g8059.t1 RVARI.g8204.t1 SINVI.XP_011157445.1 SINVI.XP_011157574.1 SINVI.XP_011157588.1 SINVI.XP_011160889.1 SINVI.XP_011162372.1 SINVI.XP_011162413.1 SINVI.XP_011163042.1 SINVI.XP_011163647.1 SINVI.XP_011164118.1 SINVI.XP_011164134.1 SINVI.XP_011164157.1 SINVI.XP_011164921.1 SINVI.XP_011164951.1 SINVI.XP_011164982.1 SINVI.XP_011165271.1 SINVI.XP_011165601.1 SINVI.XP_011166550.1 SINVI.XP_011167646.1 SINVI.XP_011167920.1 SINVI.XP_011168110.1 SINVI.XP_011168829.1 SINVI.XP_011169518.1 SINVI.XP_011169522.1 SINVI.XP_011169526.1 SINVI.XP_011169869.1 SINVI.XP_011169886.1 SINVI.XP_011169963.1 SINVI.XP_011170279.1 SINVI.XP_011170284.1 SINVI.XP_011170439.1 SINVI.XP_011170491.1 SINVI.XP_011170626.1 SINVI.XP_011170628.1 SINVI.XP_011170647.1 SINVI.XP_011170671.1 SINVI.XP_011171502.1 SINVI.XP_011171563.1 SINVI.XP_011171604.1 SINVI.XP_011171652.1 SINVI.XP_011171678.1 SINVI.XP_011171704.1 SINVI.XP_011171801.1 SINVI.XP_011171802.1 SINVI.XP_011172225.1 SINVI.XP_011172485.1 SINVI.XP_011172568.1 SINVI.XP_011172584.1 SINVI.XP_011172600.1 SINVI.XP_011172732.1 SINVI.XP_011172735.1 SINVI.XP_011173012.1 SINVI.XP_011173040.1 SINVI.XP_011173095.1 SINVI.XP_011173856.1 SINVI.XP_011174100.1 SINVI.XP_011174143.1 SINVI.XP_011174155.1 SINVI.XP_011174248.1 SINVI.XP_011174298.1 SINVI.XP_011174408.1 SINVI.XP_011174491.1 SINVI.XP_011174499.1 SINVI.XP_011174563.1 SINVI.XP_011174573.1 SINVI.XP_011174594.1 SINVI.XP_011174600.1 SINVI.XP_011174646.1 SINVI.XP_011174655.1 SINVI.XP_011174672.1 SINVI.XP_011174696.1 SINVI.XP_011174775.1 SINVI.XP_011174792.1 SINVI.XP_011174849.1 SINVI.XP_011174877.1 SINVI.XP_011174886.1 SINVI.XP_011174892.1 SINVI.XP_011174896.1 SINVI.XP_011174935.1 SINVI.XP_011174951.1 SINVI.XP_011175044.1 SINVI.XP_011175086.1 SINVI.XP_011175304.1 SMARI.SMAR000409-PA SMARI.SMAR001273-PA SMARI.SMAR001275-PA SMARI.SMAR004669-PA SMARI.SMAR004760-PA SMARI.SMAR006250-PA SMARI.SMAR006423-PA SMARI.SMAR009878-PA SMARI.SMAR010017-PA SMARI.SMAR010133-PA SMARI.SMAR011940-PA TCAST.TC006067-PA TCAST.TC006950-PA TCAST.TC010492-PA TCAST.TC010570-PA TURTI.tetur24g01990.1
OG0000013: APISU.ACYPI002531-PA APISU.ACYPI005352-PA APISU.ACYPI008090-PA APISU.ACYPI060132-PA APISU.ACYPI060146-PA APISU.ACYPI060329-PA APISU.ACYPI060336-PA APISU.ACYPI060379-PA APISU.ACYPI060424-PA APISU.ACYPI060471-PA APISU.ACYPI060521-PA APISU.ACYPI060673-PA APISU.ACYPI060865-PA APISU.ACYPI060869-PA APISU.ACYPI060870-PA APISU.ACYPI060871-PA APISU.ACYPI060900-PA APISU.ACYPI060903-PA APISU.ACYPI061020-PA APISU.ACYPI061047-PA APISU.ACYPI061164-PA APISU.ACYPI061179-PA APISU.ACYPI061222-PA APISU.ACYPI061226-PA APISU.ACYPI061309-PA APISU.ACYPI061358-PA APISU.ACYPI061391-PA APISU.ACYPI061596-PA APISU.ACYPI061616-PA APISU.ACYPI061837-PA APISU.ACYPI061879-PA APISU.ACYPI061921-PA APISU.ACYPI061990-PA APISU.ACYPI062017-PA APISU.ACYPI062136-PA APISU.ACYPI062193-PA APISU.ACYPI062235-PA APISU.ACYPI062272-PA APISU.ACYPI062619-PA APISU.ACYPI062646-PA APISU.ACYPI062826-PA APISU.ACYPI062844-PA APISU.ACYPI063000-PA APISU.ACYPI063181-PA APISU.ACYPI063362-PA APISU.ACYPI063545-PA APISU.ACYPI063619-PA APISU.ACYPI063652-PA APISU.ACYPI063673-PA APISU.ACYPI063702-PA APISU.ACYPI063823-PA APISU.ACYPI063846-PA APISU.ACYPI063862-PA APISU.ACYPI063885-PA APISU.ACYPI064051-PA APISU.ACYPI064238-PA APISU.ACYPI064240-PA APISU.ACYPI064243-PA APISU.ACYPI064348-PA APISU.ACYPI064356-PA APISU.ACYPI064404-PA APISU.ACYPI064599-PA APISU.ACYPI064715-PA APISU.ACYPI064720-PA APISU.ACYPI064723-PA APISU.ACYPI064775-PA APISU.ACYPI064821-PA APISU.ACYPI065139-PA APISU.ACYPI065232-PA APISU.ACYPI065259-PA APISU.ACYPI065288-PA APISU.ACYPI065433-PA APISU.ACYPI065458-PA APISU.ACYPI065463-PA APISU.ACYPI065591-PA APISU.ACYPI065634-PA APISU.ACYPI065669-PA APISU.ACYPI065682-PA APISU.ACYPI065822-PA APISU.ACYPI065899-PA APISU.ACYPI065925-PA APISU.ACYPI066130-PA APISU.ACYPI066143-PA APISU.ACYPI066195-PA APISU.ACYPI066240-PA APISU.ACYPI066277-PA APISU.ACYPI066292-PA APISU.ACYPI066347-PA APISU.ACYPI066350-PA APISU.ACYPI066397-PA APISU.ACYPI066491-PA APISU.ACYPI066648-PA APISU.ACYPI066656-PA APISU.ACYPI066858-PA APISU.ACYPI066879-PA APISU.ACYPI067071-PA APISU.ACYPI067168-PA APISU.ACYPI067201-PA APISU.ACYPI067229-PA APISU.ACYPI067256-PA APISU.ACYPI067314-PA APISU.ACYPI067381-PA APISU.ACYPI067406-PA APISU.ACYPI067476-PA APISU.ACYPI067948-PA APISU.ACYPI067998-PA APISU.ACYPI068000-PA APISU.ACYPI068104-PA APISU.ACYPI068185-PA APISU.ACYPI068233-PA APISU.ACYPI068247-PA APISU.ACYPI068293-PA APISU.ACYPI068308-PA APISU.ACYPI068310-PA APISU.ACYPI068392-PA APISU.ACYPI068394-PA APISU.ACYPI068547-PA APISU.ACYPI068651-PA APISU.ACYPI069135-PA APISU.ACYPI069139-PA APISU.ACYPI069303-PA APISU.ACYPI069420-PA APISU.ACYPI069481-PA APISU.ACYPI069686-PA APISU.ACYPI069777-PA APISU.ACYPI069784-PA APISU.ACYPI069787-PA APISU.ACYPI070050-PA APISU.ACYPI070140-PA APISU.ACYPI070156-PA APISU.ACYPI070161-PA APISU.ACYPI070166-PA APISU.ACYPI070167-PA APISU.ACYPI070188-PA APISU.ACYPI070212-PA APISU.ACYPI070354-PA APISU.ACYPI070553-PA APISU.ACYPI070832-PA APISU.ACYPI070899-PA APISU.ACYPI070914-PA APISU.ACYPI070935-PA APISU.ACYPI070939-PA APISU.ACYPI070967-PA APISU.ACYPI071085-PA APISU.ACYPI071237-PA APISU.ACYPI071451-PA APISU.ACYPI071583-PA APISU.ACYPI071634-PA APISU.ACYPI071635-PA APISU.ACYPI071696-PA APISU.ACYPI071698-PA APISU.ACYPI071764-PA APISU.ACYPI071779-PA APISU.ACYPI071884-PA APISU.ACYPI072325-PA APISU.ACYPI072396-PA APISU.ACYPI072463-PA APISU.ACYPI072498-PA APISU.ACYPI072581-PA APISU.ACYPI072633-PA APISU.ACYPI072701-PA APISU.ACYPI073073-PA APISU.ACYPI073139-PA APISU.ACYPI073243-PA APISU.ACYPI073244-PA APISU.ACYPI073268-PA APISU.ACYPI073279-PA APISU.ACYPI073313-PA APISU.ACYPI073395-PA APISU.ACYPI073403-PA APISU.ACYPI073507-PA APISU.ACYPI073615-PA APISU.ACYPI073909-PA APISU.ACYPI080107-PA APISU.ACYPI080124-PA APISU.ACYPI080132-PA APISU.ACYPI080334-PA APISU.ACYPI080375-PA APISU.ACYPI080491-PA APISU.ACYPI080533-PA APISU.ACYPI080545-PA APISU.ACYPI080650-PA APISU.ACYPI080867-PA APISU.ACYPI081082-PA APISU.ACYPI081117-PA APISU.ACYPI081217-PA APISU.ACYPI081242-PA APISU.ACYPI081325-PA APISU.ACYPI081373-PA APISU.ACYPI081424-PA APISU.ACYPI081486-PA APISU.ACYPI081522-PA APISU.ACYPI081524-PA APISU.ACYPI081552-PA APISU.ACYPI081568-PA APISU.ACYPI081679-PA APISU.ACYPI081691-PA APISU.ACYPI081755-PA APISU.ACYPI081777-PA APISU.ACYPI081787-PA APISU.ACYPI081807-PA APISU.ACYPI081873-PA APISU.ACYPI081895-PA APISU.ACYPI081897-PA APISU.ACYPI081913-PA APISU.ACYPI082020-PA APISU.ACYPI082066-PA APISU.ACYPI082235-PA APISU.ACYPI082263-PA APISU.ACYPI082288-PA APISU.ACYPI082414-PA APISU.ACYPI082451-PA APISU.ACYPI082452-PA APISU.ACYPI082458-PA APISU.ACYPI082498-PA APISU.ACYPI082528-PA APISU.ACYPI082556-PA APISU.ACYPI082570-PA APISU.ACYPI082605-PA APISU.ACYPI082606-PA APISU.ACYPI082691-PA APISU.ACYPI082708-PA APISU.ACYPI082728-PA APISU.ACYPI082730-PA APISU.ACYPI082793-PA APISU.ACYPI082846-PA APISU.ACYPI082870-PA APISU.ACYPI082874-PA APISU.ACYPI083027-PA APISU.ACYPI083060-PA APISU.ACYPI083075-PA APISU.ACYPI083108-PA APISU.ACYPI083171-PA APISU.ACYPI083183-PA APISU.ACYPI083191-PA APISU.ACYPI083193-PA APISU.ACYPI083261-PA APISU.ACYPI083334-PA APISU.ACYPI083492-PA APISU.ACYPI083547-PA APISU.ACYPI083747-PA APISU.ACYPI083847-PA APISU.ACYPI083849-PA APISU.ACYPI084008-PA APISU.ACYPI084071-PA APISU.ACYPI084084-PA APISU.ACYPI084110-PA APISU.ACYPI084116-PA APISU.ACYPI084200-PA APISU.ACYPI084218-PA APISU.ACYPI084301-PA APISU.ACYPI084365-PA APISU.ACYPI084403-PA APISU.ACYPI084458-PA APISU.ACYPI084463-PA APISU.ACYPI084467-PA APISU.ACYPI084473-PA APISU.ACYPI084486-PA APISU.ACYPI084491-PA APISU.ACYPI084499-PA APISU.ACYPI084538-PA APISU.ACYPI084543-PA APISU.ACYPI084587-PA APISU.ACYPI084798-PA APISU.ACYPI084846-PA APISU.ACYPI084913-PA APISU.ACYPI084935-PA APISU.ACYPI084982-PA APISU.ACYPI084985-PA APISU.ACYPI085013-PA APISU.ACYPI085034-PA APISU.ACYPI085036-PA APISU.ACYPI085103-PA APISU.ACYPI085214-PA APISU.ACYPI085329-PA APISU.ACYPI085461-PA APISU.ACYPI085618-PA APISU.ACYPI085650-PA APISU.ACYPI085711-PA APISU.ACYPI085725-PA APISU.ACYPI085865-PA APISU.ACYPI085870-PA APISU.ACYPI085905-PA APISU.ACYPI085907-PA APISU.ACYPI085946-PA APISU.ACYPI086017-PA APISU.ACYPI086052-PA APISU.ACYPI086067-PA APISU.ACYPI086084-PA APISU.ACYPI086176-PA APISU.ACYPI086196-PA APISU.ACYPI086222-PA APISU.ACYPI086238-PA APISU.ACYPI086437-PA APISU.ACYPI086463-PA APISU.ACYPI086541-PA APISU.ACYPI086544-PA APISU.ACYPI086721-PA APISU.ACYPI086767-PA APISU.ACYPI086861-PA APISU.ACYPI086965-PA APISU.ACYPI087060-PA APISU.ACYPI087062-PA APISU.ACYPI087217-PA APISU.ACYPI087220-PA APISU.ACYPI087236-PA APISU.ACYPI087314-PA APISU.ACYPI087379-PA APISU.ACYPI087455-PA APISU.ACYPI087606-PA APISU.ACYPI087627-PA APISU.ACYPI087659-PA APISU.ACYPI087835-PA APISU.ACYPI087866-PA APISU.ACYPI087884-PA APISU.ACYPI088009-PA APISU.ACYPI088032-PA APISU.ACYPI088228-PA APISU.ACYPI088263-PA APISU.ACYPI088327-PA APISU.ACYPI088351-PA APISU.ACYPI088459-PA APISU.ACYPI088510-PA APISU.ACYPI088531-PA APISU.ACYPI088823-PA APISU.ACYPI088834-PA APISU.ACYPI088925-PA APISU.ACYPI088939-PA APISU.ACYPI088987-PA APISU.ACYPI089000-PA APISU.ACYPI089048-PA APISU.ACYPI089052-PA APISU.ACYPI089067-PA APISU.ACYPI089102-PA APISU.ACYPI089216-PA APISU.ACYPI089232-PA APISU.ACYPI089256-PA APISU.ACYPI089301-PA APISU.ACYPI089329-PA APISU.ACYPI089449-PA APISU.ACYPI089460-PA APISU.ACYPI089506-PA APISU.ACYPI089552-PA APISU.ACYPI20305-PA APISU.ACYPI20386-PA APISU.ACYPI20753-PA APISU.ACYPI20792-PA APISU.ACYPI20795-PA APISU.ACYPI21085-PA APISU.ACYPI21158-PA APISU.ACYPI21346-PA APISU.ACYPI21348-PA APISU.ACYPI21394-PA APISU.ACYPI21439-PA APISU.ACYPI21527-PA APISU.ACYPI21665-PA APISU.ACYPI22018-PA APISU.ACYPI22233-PA APISU.ACYPI22253-PA APISU.ACYPI22302-PA APISU.ACYPI22353-PA APISU.ACYPI22607-PA APISU.ACYPI22928-PA APISU.ACYPI23083-PA APISU.ACYPI23188-PA APISU.ACYPI23266-PA APISU.ACYPI23298-PA APISU.ACYPI23505-PA APISU.ACYPI23660-PA APISU.ACYPI23758-PA APISU.ACYPI23864-PA APISU.ACYPI23985-PA APISU.ACYPI24737-PA APISU.ACYPI24910-PA APISU.ACYPI24920-PA APISU.ACYPI25179-PA APISU.ACYPI25239-PA APISU.ACYPI25427-PA APISU.ACYPI25439-PA APISU.ACYPI25462-PA APISU.ACYPI25649-PA APISU.ACYPI25722-PA APISU.ACYPI25890-PA APISU.ACYPI26136-PA APISU.ACYPI26194-PA APISU.ACYPI26211-PA APISU.ACYPI26598-PA APISU.ACYPI26683-PA APISU.ACYPI26758-PA APISU.ACYPI26883-PA APISU.ACYPI26898-PA APISU.ACYPI26990-PA APISU.ACYPI27043-PA APISU.ACYPI27248-PA APISU.ACYPI27497-PA APISU.ACYPI27513-PA APISU.ACYPI27673-PA APISU.ACYPI27728-PA APISU.ACYPI27873-PA APISU.ACYPI27963-PA APISU.ACYPI28066-PA APISU.ACYPI28081-PA APISU.ACYPI28243-PA APISU.ACYPI28297-PA APISU.ACYPI28426-PA APISU.ACYPI28457-PA APISU.ACYPI28464-PA APISU.ACYPI28636-PA APISU.ACYPI28707-PA APISU.ACYPI28857-PA APISU.ACYPI28864-PA APISU.ACYPI28977-PA APISU.ACYPI29112-PA APISU.ACYPI29143-PA APISU.ACYPI29152-PA APISU.ACYPI29416-PA APISU.ACYPI29431-PA APISU.ACYPI29481-PA APISU.ACYPI29502-PA APISU.ACYPI29640-PA APISU.ACYPI29845-PA APISU.ACYPI29953-PA APISU.ACYPI30181-PA APISU.ACYPI30224-PA APISU.ACYPI30425-PA APISU.ACYPI31166-PA APISU.ACYPI31175-PA APISU.ACYPI31237-PA APISU.ACYPI31242-PA APISU.ACYPI31252-PA APISU.ACYPI31328-PA APISU.ACYPI31447-PA APISU.ACYPI31471-PA APISU.ACYPI31672-PA APISU.ACYPI31808-PA APISU.ACYPI31887-PA APISU.ACYPI32142-PA APISU.ACYPI32222-PA APISU.ACYPI32347-PA APISU.ACYPI32456-PA APISU.ACYPI32587-PA APISU.ACYPI32608-PA APISU.ACYPI32827-PA APISU.ACYPI32953-PA APISU.ACYPI32955-PA APISU.ACYPI33039-PA APISU.ACYPI33110-PA APISU.ACYPI33126-PA APISU.ACYPI33252-PA APISU.ACYPI33515-PA APISU.ACYPI33519-PA APISU.ACYPI33542-PA APISU.ACYPI33690-PA APISU.ACYPI33788-PA APISU.ACYPI33841-PA APISU.ACYPI34133-PA APISU.ACYPI34202-PA APISU.ACYPI34255-PA APISU.ACYPI34715-PA APISU.ACYPI35021-PA APISU.ACYPI35104-PA APISU.ACYPI35309-PA APISU.ACYPI35328-PA APISU.ACYPI35712-PA APISU.ACYPI35810-PA APISU.ACYPI36034-PA APISU.ACYPI36676-PA APISU.ACYPI36761-PA APISU.ACYPI36815-PA APISU.ACYPI37051-PA APISU.ACYPI37258-PA APISU.ACYPI37307-PA APISU.ACYPI37491-PA APISU.ACYPI37541-PA APISU.ACYPI37573-PA APISU.ACYPI37666-PA APISU.ACYPI38312-PA APISU.ACYPI38361-PA APISU.ACYPI38567-PA APISU.ACYPI38610-PA APISU.ACYPI38891-PA APISU.ACYPI38998-PA APISU.ACYPI39142-PA APISU.ACYPI39153-PA APISU.ACYPI39209-PA APISU.ACYPI39800-PA APISU.ACYPI39882-PA APISU.ACYPI40050-PA APISU.ACYPI40096-PA APISU.ACYPI40124-PA APISU.ACYPI40980-PA APISU.ACYPI41062-PA APISU.ACYPI41286-PA APISU.ACYPI41403-PA APISU.ACYPI41410-PA APISU.ACYPI41723-PA APISU.ACYPI41759-PA APISU.ACYPI41883-PA APISU.ACYPI42032-PA APISU.ACYPI42372-PA APISU.ACYPI42400-PA APISU.ACYPI42510-PA APISU.ACYPI42688-PA APISU.ACYPI42825-PA APISU.ACYPI43183-PA APISU.ACYPI43262-PA APISU.ACYPI43476-PA APISU.ACYPI43647-PA APISU.ACYPI44213-PA APISU.ACYPI44438-PA APISU.ACYPI44835-PA APISU.ACYPI44866-PA APISU.ACYPI44872-PA APISU.ACYPI44989-PA APISU.ACYPI45136-PA APISU.ACYPI45192-PA APISU.ACYPI45441-PA APISU.ACYPI45559-PA APISU.ACYPI45826-PA APISU.ACYPI46061-PA APISU.ACYPI46064-PA APISU.ACYPI46072-PA APISU.ACYPI46582-PA APISU.ACYPI46624-PA APISU.ACYPI46687-PA APISU.ACYPI47138-PA APISU.ACYPI47165-PA APISU.ACYPI47285-PA APISU.ACYPI47353-PA APISU.ACYPI47735-PA APISU.ACYPI47954-PA APISU.ACYPI48056-PA APISU.ACYPI48077-PA APISU.ACYPI48275-PA APISU.ACYPI48570-PA APISU.ACYPI48635-PA APISU.ACYPI48643-PA APISU.ACYPI48645-PA APISU.ACYPI48717-PA APISU.ACYPI48876-PA APISU.ACYPI49043-PA APISU.ACYPI49080-PA APISU.ACYPI49116-PA APISU.ACYPI50355-PA APISU.ACYPI50383-PA APISU.ACYPI50596-PA APISU.ACYPI50758-PA APISU.ACYPI50809-PA APISU.ACYPI50930-PA APISU.ACYPI51114-PA APISU.ACYPI51267-PA APISU.ACYPI51484-PA APISU.ACYPI51541-PA APISU.ACYPI51649-PA APISU.ACYPI51721-PA APISU.ACYPI51804-PA APISU.ACYPI52069-PA APISU.ACYPI52168-PA APISU.ACYPI52484-PA APISU.ACYPI52564-PA APISU.ACYPI52585-PA APISU.ACYPI52835-PA APISU.ACYPI53183-PA APISU.ACYPI53250-PA APISU.ACYPI53539-PA APISU.ACYPI53725-PA APISU.ACYPI54026-PA APISU.ACYPI54166-PA APISU.ACYPI54288-PA APISU.ACYPI54462-PA APISU.ACYPI54550-PA APISU.ACYPI54587-PA APISU.ACYPI54984-PA APISU.ACYPI54990-PA APISU.ACYPI55129-PA APISU.ACYPI55354-PA APISU.ACYPI55456-PA APISU.ACYPI55653-PA APISU.ACYPI55765-PA APISU.ACYPI55903-PA APISU.ACYPI56159-PA APISU.ACYPI56375-PA APISU.ACYPI56409-PA APISU.ACYPI56577-PA CLECT.CLEC007623-PA CLECT.CLEC008742-PA CTELE.CapteP102355 CTELE.CapteP107961 CTELE.CapteP112284 CTELE.CapteP113640 CTELE.CapteP116307 CTELE.CapteP118897 CTELE.CapteP133408 CTELE.CapteP143632 CTELE.CapteP144365 CTELE.CapteP145680 CTELE.CapteP185748 CTELE.CapteP187465 CTELE.CapteP191662 CTELE.CapteP192651 CTELE.CapteP211424 CTELE.CapteP212259 CTELE.CapteP213517 CTELE.CapteP216552 CTELE.CapteP227553 CTELE.CapteP59344 CTELE.CapteP59353 CTELE.CapteP59354 CTELE.CapteP59358 CTELE.CapteP59360 CTELE.CapteP59361 CTELE.CapteP61788 CTELE.CapteP92122 CTELE.CapteP94557 DPOND.ENN80215 DPULE.EFX69952 ISCAP.ISCW007799-PA ISCAP.ISCW010035-PA ISCAP.ISCW010182-PA ISCAP.ISCW013799-PA NVITR.NV18952-PA NVITR.NV23165-PA NVITR.NV30250-PA NVITR.NV31530-PA OBIMA.Ocbimv22014088m.p OBIMA.Ocbimv22015172m.p OBIMA.Ocbimv22017649m.p OBIMA.Ocbimv22017811m.p OBIMA.Ocbimv22031642m.p OBIMA.Ocbimv22034610m.p OBIMA.Ocbimv22036085m.p OBIMA.Ocbimv22037994m.p PCAUD.XP_014666641.1 PCAUD.XP_014671516.1 PCAUD.XP_014675746.1 PCAUD.XP_014681149.1 PCAUD.XP_014681935.1 PMURR.g11080.t1 RVARI.g11549.t1 RVARI.g12575.t1 RVARI.g1356.t1 RVARI.g6385.t1 SINVI.XP_011157641.1 SINVI.XP_011165286.1 SINVI.XP_011170863.1 SINVI.XP_011172262.1 SINVI.XP_011174695.1 SINVI.XP_011174923.1 SINVI.XP_011175616.1 SINVI.XP_011175781.1 SMARI.SMAR001610-PA SMARI.SMAR015466-PA TCAST.TC001848-PA TCAST.TC005126-PA TCAST.TC005295-PA TCAST.TC014844-PA TSPIR.EFV46418 TSPIR.EFV48377 TSPIR.EFV48979 TSPIR.EFV51707 TSPIR.EFV52096 TSPIR.EFV54256 TSPIR.EFV54282 TSPIR.EFV57955
OG0000014: AGAMB.AGAP003065-PA AGAMB.AGAP003066-PA AGAMB.AGAP003067-PA AGAMB.AGAP004665-PA AGAMB.AGAP005656-PA AGAMB.AGAP005657-PA AGAMB.AGAP005658-PA AGAMB.AGAP005660-PA AGAMB.AGAP010077-PA AGAMB.AGAP012667-PA AGAMB.AGAP012937-PA AMELL.GB43693-PA AMELL.GB47752-PA AMELL.GB47885-PA AMELL.GB48175-PA AMELL.GB54743-PA AMELL.GB54765-PA APISU.ACYPI001701-PA APISU.ACYPI003371-PA APISU.ACYPI003882-PA APISU.ACYPI004722-PA APISU.ACYPI006623-PA APISU.ACYPI009602-PA APISU.ACYPI009807-PA ASUUM2.GS_06412 ASUUM2.GS_15481 ASUUM2.GS_19129 ASUUM2.GS_22886 BMALA.Bm1751 BMALA.Bm2557 BXYLO.BXY_0073400.1 BXYLO.BXY_0074600.1 BXYLO.BXY_0076500.1 BXYLO.BXY_0076600.1 BXYLO.BXY_0081200.1 BXYLO.BXY_0081400.1 BXYLO.BXY_0110800.1 BXYLO.BXY_0110900.1 BXYLO.BXY_0111600.1 BXYLO.BXY_0111700.1 BXYLO.BXY_0111800.1 BXYLO.BXY_0129300.1 BXYLO.BXY_0170000.1 BXYLO.BXY_0170100.1 BXYLO.BXY_0170300.1 BXYLO.BXY_0170400.1 BXYLO.BXY_0170500.1 BXYLO.BXY_0170600.1 BXYLO.BXY_0451400.1 BXYLO.BXY_0495900.1 BXYLO.BXY_0537000.1 BXYLO.BXY_0625200.1 BXYLO.BXY_0651500.1 BXYLO.BXY_0799800.1 BXYLO.BXY_0799900.1 BXYLO.BXY_0800000.1 BXYLO.BXY_0800100.1 BXYLO.BXY_0800200.1 BXYLO.BXY_0816800.1 BXYLO.BXY_0817700.1 BXYLO.BXY_0817800.1 BXYLO.BXY_1008500.1 BXYLO.BXY_1188700.1 BXYLO.BXY_1237400.1 BXYLO.BXY_1258300.1 BXYLO.BXY_1268700.1 BXYLO.BXY_1269200.1 BXYLO.BXY_1345300.1 BXYLO.BXY_1488900.1 BXYLO.BXY_1510200.1 BXYLO.BXY_1577300.1 BXYLO.BXY_1697600.1 CELEG.B0213.10 CELEG.B0213.11a CELEG.B0213.12 CELEG.B0213.14 CELEG.B0213.15b CELEG.B0213.16 CELEG.B0304.3 CELEG.C03G6.14 CELEG.C03G6.15 CELEG.C06B3.3 CELEG.C12D5.7 CELEG.C25E10.2 CELEG.C34B7.3 CELEG.C45H4.17a CELEG.C45H4.2 CELEG.C49C8.4 CELEG.C49G7.8 CELEG.C50H11.15 CELEG.F08F3.7 CELEG.F14H3.10 CELEG.F41B5.2 CELEG.F41B5.3a CELEG.F41B5.4 CELEG.F41B5.7a CELEG.F42A9.4 CELEG.F42A9.5 CELEG.F44C8.1 CELEG.K05D4.4 CELEG.K07C6.2 CELEG.K07C6.3 CELEG.K07C6.4 CELEG.K07C6.5 CELEG.K09A11.2 CELEG.K09A11.3 CELEG.K09A11.4 CELEG.K09D9.2 CELEG.R04D3.1 CELEG.R08F11.3 CELEG.T09H2.1 CELEG.T10H4.10 CELEG.T10H4.11 CELEG.T13C5.1a CELEG.Y17D7A.4 CELEG.Y49C4A.9 CELEG.Y5H2B.6 CLECT.CLEC000109-PA CLECT.CLEC000110-PA CLECT.CLEC000346-PA CLECT.CLEC001752-PA CLECT.CLEC001753-PA CTELE.CapteP100001 CTELE.CapteP104679 CTELE.CapteP109553 CTELE.CapteP114418 CTELE.CapteP114925 CTELE.CapteP117083 CTELE.CapteP119145 CTELE.CapteP120172 CTELE.CapteP120179 CTELE.CapteP121244 CTELE.CapteP121260 CTELE.CapteP121606 CTELE.CapteP122144 CTELE.CapteP123759 CTELE.CapteP127844 CTELE.CapteP129227 CTELE.CapteP130539 CTELE.CapteP133846 CTELE.CapteP134944 CTELE.CapteP135570 CTELE.CapteP136624 CTELE.CapteP137782 CTELE.CapteP138180 CTELE.CapteP139038 CTELE.CapteP141850 CTELE.CapteP142591 CTELE.CapteP142746 CTELE.CapteP143120 CTELE.CapteP147788 CTELE.CapteP151692 CTELE.CapteP152410 CTELE.CapteP153347 CTELE.CapteP164179 CTELE.CapteP171252 CTELE.CapteP184189 CTELE.CapteP184712 CTELE.CapteP185895 CTELE.CapteP192293 CTELE.CapteP199515 CTELE.CapteP209906 CTELE.CapteP219062 CTELE.CapteP221064 CTELE.CapteP227378 CTELE.CapteP228808 CTELE.CapteP34811 CTELE.CapteP37977 CTELE.CapteP53271 CTELE.CapteP60142 CTELE.CapteP6202 CTELE.CapteP63222 CTELE.CapteP63406 CTELE.CapteP63656 CTELE.CapteP73286 CTELE.CapteP73429 CTELE.CapteP73508 CTELE.CapteP73926 CTELE.CapteP89034 CTELE.CapteP95379 CTELE.CapteP96227 CTELE.CapteP97015 CTELE.CapteP99614 DMELA.FBpp0074374 DMELA.FBpp0074380 DMELA.FBpp0074694 DMELA.FBpp0080386 DMELA.FBpp0082159 DPOND.ENN72442 DPOND.ENN72443 DPOND.ENN72534 DPOND.ENN76740 DPULE.EFX62802 DPULE.EFX62803 DPULE.EFX83696 DPULE.EFX83753 DPULE.EFX83868 DPULE.EFX83937 DPULE.EFX83940 DPULE.EFX83941 DPULE.EFX83959 DPULE.EFX83960 DPULE.EFX83962 DPULE.EFX84030 DPULE.EFX84168 DPULE.EFX85356 DPULE.EFX85499 DPULE.EFX86553 DPULE.EFX86565 DPULE.EFX87667 DPULE.EFX89680 DPULE.EFX89972 HDUJA.bHd10243.2 HDUJA.bHd10924.1 HDUJA.bHd11422.1 HDUJA.bHd11505.1 HDUJA.bHd11628.1 HDUJA.bHd11793.1 HDUJA.bHd11799.1 HDUJA.bHd11822.1 HDUJA.bHd12751.1 HDUJA.bHd13610.1 HDUJA.bHd13722.1 HDUJA.bHd16114.1 HDUJA.bHd16115.1 HDUJA.bHd16123.1 HDUJA.bHd16125.1 HDUJA.bHd16174.1 HDUJA.bHd16378.1 HDUJA.bHd16445.1 HDUJA.bHd01687.1 HDUJA.bHd17090.1 HDUJA.bHd17091.1 HDUJA.bHd17092.1 HDUJA.bHd17098.1 HDUJA.bHd17241.1 HDUJA.bHd19024.1 HDUJA.bHd00211.1 HDUJA.bHd02428.1 HDUJA.bHd02429.1 HDUJA.bHd02430.1 HDUJA.bHd02431.1 HDUJA.bHd02432.1 HDUJA.bHd02492.1 HDUJA.bHd02494.1 HDUJA.bHd02566.1 HDUJA.bHd02902.1 HDUJA.bHd02929.1 HDUJA.bHd02932.1 HDUJA.bHd03112.1 HDUJA.bHd03114.1 HDUJA.bHd03184.1 HDUJA.bHd03246.1 HDUJA.bHd03594.1 HDUJA.bHd03595.1 HDUJA.bHd03596.1 HDUJA.bHd03597.1 HDUJA.bHd03599.1 HDUJA.bHd03600.1 HDUJA.bHd03826.1 HDUJA.bHd03827.1 HDUJA.bHd03828.1 HDUJA.bHd03829.1 HDUJA.bHd03830.1 HDUJA.bHd03831.1 HDUJA.bHd03832.1 HDUJA.bHd03835.1 HDUJA.bHd03986.1 HDUJA.bHd04422.1 HDUJA.bHd04474.1 HDUJA.bHd04809.1 HDUJA.bHd05051.1 HDUJA.bHd05179.1 HDUJA.bHd05180.1 HDUJA.bHd00570.1 HDUJA.bHd00574.1 HDUJA.bHd06306.1 HDUJA.bHd06706.1 HDUJA.bHd06707.1 HDUJA.bHd06708.1 HDUJA.bHd06969.1 HDUJA.bHd00727.1 HDUJA.bHd08206.1 HDUJA.bHd08207.1 HDUJA.bHd08208.1 HDUJA.bHd08209.1 HDUJA.bHd08683.1 HDUJA.bHd09140.1 ISCAP.ISCW001075-PA ISCAP.ISCW002182-PA ISCAP.ISCW002226-PA ISCAP.ISCW002317-PA ISCAP.ISCW003266-PA ISCAP.ISCW003457-PA ISCAP.ISCW004521-PA ISCAP.ISCW004522-PA ISCAP.ISCW005196-PA ISCAP.ISCW005226-PA ISCAP.ISCW005591-PA ISCAP.ISCW006203-PA ISCAP.ISCW006204-PA ISCAP.ISCW006219-PA ISCAP.ISCW006380-PA ISCAP.ISCW006806-PA ISCAP.ISCW006936-PA ISCAP.ISCW007349-PA ISCAP.ISCW008112-PA ISCAP.ISCW009779-PA ISCAP.ISCW009830-PA ISCAP.ISCW012019-PA ISCAP.ISCW012310-PA ISCAP.ISCW012594-PA ISCAP.ISCW013045-PA ISCAP.ISCW014295-PA ISCAP.ISCW014782-PA ISCAP.ISCW015054-PA ISCAP.ISCW015055-PA ISCAP.ISCW015950-PA ISCAP.ISCW016133-PA ISCAP.ISCW016424-PA ISCAP.ISCW016425-PA ISCAP.ISCW017305-PA ISCAP.ISCW017306-PA ISCAP.ISCW017964-PA ISCAP.ISCW018982-PA ISCAP.ISCW022449-PA ISCAP.ISCW024473-PA ISCAP.ISCW024917-PA MHAPL.MhA1_Contig1078.frz3.gene16 MHAPL.MhA1_Contig1469.frz3.gene15 MHAPL.MhA1_Contig1734.frz3.gene2 MHAPL.MhA1_Contig1759.frz3.fgene2 MHAPL.MhA1_Contig1774.frz3.fgene1 MHAPL.MhA1_Contig2726.frz3.gene3 MHAPL.MhA1_Contig446.frz3.gene2 MHAPL.MhA1_Contig727.frz3.gene3 MHAPL.MhA1_Contig761.frz3.gene3 NVITR.NV16246-PA NVITR.NV16441-PA NVITR.NV16882-PA NVITR.NV16883-PA NVITR.NV19009-PA OBIMA.Ocbimv22001497m.p OBIMA.Ocbimv22012970m.p OBIMA.Ocbimv22012975m.p OBIMA.Ocbimv22012978m.p OBIMA.Ocbimv22014119m.p OBIMA.Ocbimv22014120m.p OBIMA.Ocbimv22014121m.p OBIMA.Ocbimv22014122m.p OBIMA.Ocbimv22015081m.p OBIMA.Ocbimv22015288m.p OBIMA.Ocbimv22032486m.p OBIMA.Ocbimv22032487m.p OBIMA.Ocbimv22032488m.p OBIMA.Ocbimv22034549m.p PCAUD.XP_014664608.1 PCAUD.XP_014664619.1 PCAUD.XP_014664685.1 PCAUD.XP_014664715.1 PCAUD.XP_014665418.1 PCAUD.XP_014665425.1 PCAUD.XP_014665615.1 PCAUD.XP_014666149.1 PCAUD.XP_014667028.1 PCAUD.XP_014667220.1 PCAUD.XP_014667375.1 PCAUD.XP_014667381.1 PCAUD.XP_014667389.1 PCAUD.XP_014667390.1 PCAUD.XP_014667391.1 PCAUD.XP_014669707.1 PCAUD.XP_014670236.1 PCAUD.XP_014670262.1 PCAUD.XP_014671265.1 PCAUD.XP_014671845.1 PCAUD.XP_014672798.1 PCAUD.XP_014672802.1 PCAUD.XP_014672808.1 PCAUD.XP_014672812.1 PCAUD.XP_014673139.1 PCAUD.XP_014673395.1 PCAUD.XP_014673492.1 PCAUD.XP_014673543.1 PCAUD.XP_014674000.1 PCAUD.XP_014674010.1 PCAUD.XP_014674274.1 PCAUD.XP_014674388.1 PCAUD.XP_014674453.1 PCAUD.XP_014674505.1 PCAUD.XP_014674506.1 PCAUD.XP_014674645.1 PCAUD.XP_014674914.1 PCAUD.XP_014674931.1 PCAUD.XP_014675038.1 PCAUD.XP_014675444.1 PCAUD.XP_014675477.1 PCAUD.XP_014676033.1 PCAUD.XP_014676694.1 PCAUD.XP_014676763.1 PCAUD.XP_014676764.1 PCAUD.XP_014676765.1 PCAUD.XP_014676830.1 PCAUD.XP_014677470.1 PCAUD.XP_014677731.1 PCAUD.XP_014677732.1 PCAUD.XP_014677733.1 PCAUD.XP_014678200.1 PCAUD.XP_014679542.1 PCAUD.XP_014679739.1 PCAUD.XP_014680009.1 PCAUD.XP_014680374.1 PCAUD.XP_014681201.1 PCAUD.XP_014681865.1 PHUMA.PHUM035220-PA PHUMA.PHUM084900-PA PHUMA.PHUM130920-PA PHUMA.PHUM319530-PA PHUMA.PHUM319540-PA PHUMA.PHUM539320-PA PMURR.g10043.t1 PMURR.g10079.t1 PMURR.g10354.t1 PMURR.g10805.t1 PMURR.g11233.t1 PMURR.g11685.t1 PMURR.g11941.t1 PMURR.g12639.t1 PMURR.g12707.t1 PMURR.g12758.t1 PMURR.g12882.t1 PMURR.g13166.t1 PMURR.g13664.t1 PMURR.g14140.t1 PMURR.g14254.t1 PMURR.g16746.t1 PMURR.g16876.t1 PMURR.g17509.t1 PMURR.g17955.t1 PMURR.g19063.t1 PMURR.g20905.t1 PMURR.g2713.t1 PMURR.g3971.t1 PMURR.g4098.t1 PMURR.g4318.t1 PMURR.g4319.t1 PMURR.g4576.t1 PMURR.g4722.t1 PMURR.g5058.t1 PMURR.g5334.t1 PMURR.g5976.t1 PMURR.g5977.t1 PMURR.g6119.t1 PMURR.g789.t1 PMURR.g8725.t1 PMURR.g9083.t1 PMURR.g9465.t1 PMURR.g9658.t1 PMURR.g9659.t1 PMURR.g9701.t1 PPACI.PPA01059 PPACI.PPA01636 PPACI.PPA02018 PPACI.PPA02115 PPACI.PPA02220 PPACI.PPA02221 PPACI.PPA02222 PPACI.PPA02337 PPACI.PPA03671 PPACI.PPA03795 PPACI.PPA04217 PPACI.PPA04218 PPACI.PPA04840 PPACI.PPA04945 PPACI.PPA05010 PPACI.PPA05533 PPACI.PPA05572 PPACI.PPA05779 PPACI.PPA05862 PPACI.PPA05897 PPACI.PPA05899 PPACI.PPA05935 PPACI.PPA06012 PPACI.PPA06639 PPACI.PPA08570 PPACI.PPA08571 PPACI.PPA10026 PPACI.PPA10814 PPACI.PPA11120 PPACI.PPA11124 PPACI.PPA11127 PPACI.PPA11385 PPACI.PPA11389 PPACI.PPA11401 PPACI.PPA11510 PPACI.PPA11638 PPACI.PPA12479 PPACI.PPA12512 PPACI.PPA13767 PPACI.PPA13886 PPACI.PPA15273 PPACI.PPA15470 PPACI.PPA15471 PPACI.PPA16081 PPACI.PPA16916 PPACI.PPA17485 PPACI.PPA17486 PPACI.PPA20028 PPACI.PPA20728 PPACI.PPA20869 PPACI.PPA20893 PPACI.PPA21433 PPACI.PPA21435 PPACI.PPA21501 PPACI.PPA21580 PPACI.PPA22177 PPACI.PPA22196 PPACI.PPA22197 PPACI.PPA22200 PPACI.PPA24284 PPACI.PPA25225 PPACI.PPA25583 PPACI.PPA25731 PPACI.PPA25753 PPACI.PPA25754 PPACI.PPA25766 PPACI.PPA25767 PPACI.PPA25805 PPACI.PPA26091 PPACI.PPA27010 PPACI.PPA27408 PPACI.PPA27478 PPACI.PPA29451 PPACI.PPA29536 PPACI.PPA29544 PPACI.PPA29546 PXYLO.XP_011548560.1 PXYLO.XP_011549003.1 PXYLO.XP_011550600.1 PXYLO.XP_011550601.1 PXYLO.XP_011550602.1 PXYLO.XP_011553134.1 PXYLO.XP_011554300.1 PXYLO.XP_011554900.1 PXYLO.XP_011561764.1 PXYLO.XP_011563554.1 PXYLO.XP_011566964.1 PXYLO.XP_011567665.1 RVARI.g11623.t1 RVARI.g11645.t1 RVARI.g12353.t1 RVARI.g12888.t1 RVARI.g13327.t1 RVARI.g13472.t1 RVARI.g13718.t1 RVARI.g3474.t1 RVARI.g3475.t1 RVARI.g3565.t1 RVARI.g4380.t1 RVARI.g6024.t1 RVARI.g6092.t1 RVARI.g6166.t1 RVARI.g6167.t1 RVARI.g7652.t1 RVARI.g7718.t1 RVARI.g7873.t1 RVARI.g8124.t1 RVARI.g8203.t1 RVARI.g8219.t1 RVARI.g8470.t1 RVARI.g861.t1 RVARI.g8631.t1 RVARI.g8888.t1 RVARI.g9047.t1 RVARI.g9715.t1 SINVI.XP_011156577.1 SINVI.XP_011161459.1 SINVI.XP_011161460.1 SINVI.XP_011166286.1 SINVI.XP_011166579.1 SINVI.XP_011167802.1 SINVI.XP_011169921.1 SINVI.XP_011170221.1 SMARI.SMAR001250-PA SMARI.SMAR003120-PA SMARI.SMAR004341-PA SMARI.SMAR006520-PA SMARI.SMAR009496-PA SMARI.SMAR011026-PA SMARI.SMAR011198-PA SMARI.SMAR011199-PA SMARI.SMAR011491-PA SMARI.SMAR014368-PA SMARI.SMAR015220-PA SMARI.SMAR015775-PA TCAST.TC000411-PA TCAST.TC001916-PA TCAST.TC001947-PA TCAST.TC002542-PA TCAST.TC002551-PA TCAST.TC002552-PA TMURI.TMUE_s0025002900 TSPIR.EFV53258 TURTI.tetur02g06640.1 TURTI.tetur02g06650.1 TURTI.tetur02g14020.1 TURTI.tetur02g14330.1 TURTI.tetur02g14400.1 TURTI.tetur02g14510.1 TURTI.tetur03g00010.1 TURTI.tetur03g00020.1 TURTI.tetur03g00800.1 TURTI.tetur03g00810.1 TURTI.tetur03g00830.1 TURTI.tetur03g00970.1 TURTI.tetur03g03950.1 TURTI.tetur03g04990.1 TURTI.tetur03g05000.1 TURTI.tetur03g05010.1 TURTI.tetur03g05020.1 TURTI.tetur03g05030.1 TURTI.tetur03g05040.1 TURTI.tetur03g05060.1 TURTI.tetur03g05070.1 TURTI.tetur03g05100.1 TURTI.tetur03g05110.1 TURTI.tetur03g05540.1 TURTI.tetur03g09941.1 TURTI.tetur03g09961.1 TURTI.tetur06g02400.1 TURTI.tetur06g02820.1 TURTI.tetur06g04520.1 TURTI.tetur07g06410.1 TURTI.tetur07g06440.1 TURTI.tetur07g06460.1 TURTI.tetur07g06480.1 TURTI.tetur07g08209.1 TURTI.tetur08g07930.1 TURTI.tetur08g07950.1 TURTI.tetur08g08050.1 TURTI.tetur11g00530.1 TURTI.tetur11g04390.1 TURTI.tetur16g03500.1 TURTI.tetur16g03790.1 TURTI.tetur20g00290.1 TURTI.tetur20g03200.1 TURTI.tetur23g00260.1 TURTI.tetur27g00220.1 TURTI.tetur27g00230.1 TURTI.tetur27g00240.1 TURTI.tetur27g00330.1 TURTI.tetur27g00340.1 TURTI.tetur27g00350.1 TURTI.tetur27g01020.1 TURTI.tetur27g01030.1 TURTI.tetur27g02598.1 TURTI.tetur437g00020.1 TURTI.tetur47g00090.1
OG0000015: AGAMB.AGAP001258-PA AGAMB.AGAP002993-PA AGAMB.AGAP010981-PA AGAMB.AGAP012950-PA AMELL.GB48806-PA AMELL.GB52303-PA AMELL.GB52523-PA AMELL.GB52937-PA APISU.ACYPI002266-PA APISU.ACYPI003922-PA APISU.ACYPI006795-PA APISU.ACYPI060992-PA APISU.ACYPI064804-PA APISU.ACYPI067027-PA APISU.ACYPI080292-PA APISU.ACYPI081105-PA APISU.ACYPI081838-PA APISU.ACYPI082550-PA APISU.ACYPI087257-PA APISU.ACYPI088981-PA APISU.ACYPI089341-PA APISU.ACYPI21540-PA APISU.ACYPI21843-PA APISU.ACYPI23448-PA APISU.ACYPI26040-PA APISU.ACYPI29722-PA APISU.ACYPI30412-PA APISU.ACYPI31839-PA APISU.ACYPI35511-PA APISU.ACYPI36431-PA APISU.ACYPI36808-PA APISU.ACYPI38255-PA APISU.ACYPI39302-PA APISU.ACYPI39690-PA APISU.ACYPI47565-PA APISU.ACYPI49734-PA APISU.ACYPI52139-PA APISU.ACYPI53104-PA APISU.ACYPI54371-PA APISU.ACYPI55106-PA APISU.ACYPI55233-PA ASUUM2.GS_00836 ASUUM2.GS_07846 ASUUM2.GS_08145 ASUUM2.GS_18410 ASUUM2.GS_23048 BMALA.Bm10487 BMALA.Bm3388 BMALA.Bm9460b BXYLO.BXY_0112400.1 BXYLO.BXY_0573800.1 BXYLO.BXY_0992400.1 BXYLO.BXY_1612500.1 BXYLO.BXY_1726900.1 CELEG.B0310.2 CELEG.C46E10.8 CELEG.F15C11.1 CELEG.K11D2.4a CELEG.T09F3.1 CLECT.CLEC003763-PA CLECT.CLEC003766-PA CLECT.CLEC004985-PA CLECT.CLEC005022-PA CLECT.CLEC005025-PA CLECT.CLEC005026-PA CLECT.CLEC005027-PA CLECT.CLEC005028-PA CLECT.CLEC005135-PA CLECT.CLEC012777-PA CLECT.CLEC012778-PA CLECT.CLEC012779-PA CLECT.CLEC012781-PA CTELE.CapteP100028 CTELE.CapteP100120 CTELE.CapteP102581 CTELE.CapteP102600 CTELE.CapteP105080 CTELE.CapteP105399 CTELE.CapteP105408 CTELE.CapteP106769 CTELE.CapteP107889 CTELE.CapteP114378 CTELE.CapteP115031 CTELE.CapteP118024 CTELE.CapteP131090 CTELE.CapteP131529 CTELE.CapteP134059 CTELE.CapteP142817 CTELE.CapteP145387 CTELE.CapteP146321 CTELE.CapteP177976 CTELE.CapteP181403 CTELE.CapteP183548 CTELE.CapteP24422 CTELE.CapteP26326 CTELE.CapteP31914 CTELE.CapteP39932 CTELE.CapteP41560 CTELE.CapteP46297 CTELE.CapteP46375 CTELE.CapteP60550 CTELE.CapteP61165 CTELE.CapteP70168 CTELE.CapteP70173 CTELE.CapteP70417 CTELE.CapteP70796 CTELE.CapteP71785 CTELE.CapteP75757 CTELE.CapteP82418 CTELE.CapteP86593 CTELE.CapteP86695 CTELE.CapteP86698 CTELE.CapteP87764 CTELE.CapteP88241 CTELE.CapteP88353 CTELE.CapteP98611 CTELE.CapteP98618 CTELE.CapteP98696 DMELA.FBpp0072605 DMELA.FBpp0078591 DMELA.FBpp0079822 DMELA.FBpp0081492 DMELA.FBpp0088852 DMELA.FBpp0290904 DMELA.FBpp0302712 DMELA.FBpp0303189 DPOND.ENN70593 DPOND.ENN71085 DPOND.ENN71701 DPOND.ENN72145 DPOND.ENN72435 DPOND.ENN72616 DPOND.ENN74836 DPOND.ENN76205 DPOND.ENN76725 DPOND.ENN76727 DPOND.ENN77077 DPOND.ENN77078 DPOND.ENN77393 DPOND.ENN78501 DPOND.ENN79949 DPOND.ENN80516 DPULE.EFX71207 DPULE.EFX71342 DPULE.EFX74673 DPULE.EFX75768 DPULE.EFX80801 DPULE.EFX82464 DPULE.EFX85610 DPULE.EFX87585 DPULE.EFX88886 DPULE.EFX90210 HDUJA.bHd10701.1 HDUJA.bHd10999.1 HDUJA.bHd13182.1 HDUJA.bHd04501.1 HDUJA.bHd06138.1 HDUJA.bHd07207.1 ISCAP.ISCW000572-PA ISCAP.ISCW000573-PA ISCAP.ISCW000574-PA ISCAP.ISCW000725-PA ISCAP.ISCW000726-PA ISCAP.ISCW000727-PA ISCAP.ISCW000729-PA ISCAP.ISCW000797-PA ISCAP.ISCW001576-PA ISCAP.ISCW002845-PA ISCAP.ISCW003724-PA ISCAP.ISCW004139-PA ISCAP.ISCW004140-PA ISCAP.ISCW004221-PA ISCAP.ISCW005616-PA ISCAP.ISCW005617-PA ISCAP.ISCW005847-PA ISCAP.ISCW005848-PA ISCAP.ISCW005943-PA ISCAP.ISCW007311-PA ISCAP.ISCW007597-PA ISCAP.ISCW007752-PA ISCAP.ISCW007931-PA ISCAP.ISCW007935-PA ISCAP.ISCW008857-PA ISCAP.ISCW008858-PA ISCAP.ISCW009062-PA ISCAP.ISCW009189-PA ISCAP.ISCW009191-PA ISCAP.ISCW009819-PA ISCAP.ISCW010823-PA ISCAP.ISCW011207-PA ISCAP.ISCW011528-PA ISCAP.ISCW011530-PA ISCAP.ISCW011725-PA ISCAP.ISCW012352-PA ISCAP.ISCW012464-PA ISCAP.ISCW013266-PA ISCAP.ISCW013813-PA ISCAP.ISCW013949-PA ISCAP.ISCW015383-PA ISCAP.ISCW016659-PA ISCAP.ISCW016661-PA ISCAP.ISCW016665-PA ISCAP.ISCW016666-PA ISCAP.ISCW016668-PA ISCAP.ISCW017118-PA ISCAP.ISCW017544-PA ISCAP.ISCW017895-PA ISCAP.ISCW017905-PA ISCAP.ISCW019860-PA ISCAP.ISCW019862-PA ISCAP.ISCW019863-PA ISCAP.ISCW019864-PA ISCAP.ISCW019869-PA ISCAP.ISCW020042-PA ISCAP.ISCW020103-PA ISCAP.ISCW020104-PA ISCAP.ISCW020271-PA ISCAP.ISCW020305-PA ISCAP.ISCW020346-PA ISCAP.ISCW020479-PA ISCAP.ISCW021450-PA ISCAP.ISCW022425-PA ISCAP.ISCW022426-PA ISCAP.ISCW022429-PA ISCAP.ISCW022431-PA ISCAP.ISCW022454-PA ISCAP.ISCW022455-PA ISCAP.ISCW022457-PA ISCAP.ISCW022459-PA ISCAP.ISCW022461-PA ISCAP.ISCW023159-PA ISCAP.ISCW023751-PA ISCAP.ISCW024063-PA ISCAP.ISCW024147-PA ISCAP.ISCW024168-PA ISCAP.ISCW024371-PA ISCAP.ISCW024403-PA ISCAP.ISCW024447-PA ISCAP.ISCW024490-PA ISCAP.ISCW024530-PA ISCAP.ISCW024600-PA ISCAP.ISCW024626-PA MHAPL.MhA1_Contig1798.frz3.fgene1 MHAPL.MhA1_Contig2999.frz3.gene2 MHAPL.MhA1_Contig575.frz3.gene2 MHAPL.MhA1_Contig931.frz3.fgene1 NVITR.NV12663-PA NVITR.NV13471-PA NVITR.NV17842-PA NVITR.NV17843-PA NVITR.NV22259-PA NVITR.NV22488-PA OBIMA.Ocbimv22000225m.p OBIMA.Ocbimv22000541m.p OBIMA.Ocbimv22000649m.p OBIMA.Ocbimv22001170m.p OBIMA.Ocbimv22001720m.p OBIMA.Ocbimv22002339m.p OBIMA.Ocbimv22002937m.p OBIMA.Ocbimv22003110m.p OBIMA.Ocbimv22003133m.p OBIMA.Ocbimv22004039m.p OBIMA.Ocbimv22004153m.p OBIMA.Ocbimv22004421m.p OBIMA.Ocbimv22004585m.p OBIMA.Ocbimv22004640m.p OBIMA.Ocbimv22004692m.p OBIMA.Ocbimv22004862m.p OBIMA.Ocbimv22005768m.p OBIMA.Ocbimv22005825m.p OBIMA.Ocbimv22005833m.p OBIMA.Ocbimv22005834m.p OBIMA.Ocbimv22005844m.p OBIMA.Ocbimv22005858m.p OBIMA.Ocbimv22005869m.p OBIMA.Ocbimv22006293m.p OBIMA.Ocbimv22006388m.p OBIMA.Ocbimv22006479m.p OBIMA.Ocbimv22006543m.p OBIMA.Ocbimv22006627m.p OBIMA.Ocbimv22006652m.p OBIMA.Ocbimv22006977m.p OBIMA.Ocbimv22007035m.p OBIMA.Ocbimv22007036m.p OBIMA.Ocbimv22007224m.p OBIMA.Ocbimv22007341m.p OBIMA.Ocbimv22007598m.p OBIMA.Ocbimv22007740m.p OBIMA.Ocbimv22007953m.p OBIMA.Ocbimv22008055m.p OBIMA.Ocbimv22008522m.p OBIMA.Ocbimv22008556m.p OBIMA.Ocbimv22008799m.p OBIMA.Ocbimv22008800m.p OBIMA.Ocbimv22008801m.p OBIMA.Ocbimv22008802m.p OBIMA.Ocbimv22008871m.p OBIMA.Ocbimv22009071m.p OBIMA.Ocbimv22009328m.p OBIMA.Ocbimv22009706m.p OBIMA.Ocbimv22009944m.p OBIMA.Ocbimv22010220m.p OBIMA.Ocbimv22010741m.p OBIMA.Ocbimv22010944m.p OBIMA.Ocbimv22011067m.p OBIMA.Ocbimv22011584m.p OBIMA.Ocbimv22012027m.p OBIMA.Ocbimv22012157m.p OBIMA.Ocbimv22012207m.p OBIMA.Ocbimv22012290m.p OBIMA.Ocbimv22012351m.p OBIMA.Ocbimv22012378m.p OBIMA.Ocbimv22012537m.p OBIMA.Ocbimv22012548m.p OBIMA.Ocbimv22012560m.p OBIMA.Ocbimv22012566m.p OBIMA.Ocbimv22012592m.p OBIMA.Ocbimv22012883m.p OBIMA.Ocbimv22012920m.p OBIMA.Ocbimv22012966m.p OBIMA.Ocbimv22013118m.p OBIMA.Ocbimv22013155m.p OBIMA.Ocbimv22013314m.p OBIMA.Ocbimv22013398m.p OBIMA.Ocbimv22013447m.p OBIMA.Ocbimv22013536m.p OBIMA.Ocbimv22014137m.p OBIMA.Ocbimv22014579m.p OBIMA.Ocbimv22014727m.p OBIMA.Ocbimv22014742m.p OBIMA.Ocbimv22014988m.p OBIMA.Ocbimv22015469m.p OBIMA.Ocbimv22015473m.p OBIMA.Ocbimv22015483m.p OBIMA.Ocbimv22015517m.p OBIMA.Ocbimv22015540m.p OBIMA.Ocbimv22015713m.p OBIMA.Ocbimv22015817m.p OBIMA.Ocbimv22015907m.p OBIMA.Ocbimv22015955m.p OBIMA.Ocbimv22016094m.p OBIMA.Ocbimv22016298m.p OBIMA.Ocbimv22016299m.p OBIMA.Ocbimv22016333m.p OBIMA.Ocbimv22016499m.p OBIMA.Ocbimv22016660m.p OBIMA.Ocbimv22016754m.p OBIMA.Ocbimv22016774m.p OBIMA.Ocbimv22016779m.p OBIMA.Ocbimv22016785m.p OBIMA.Ocbimv22017010m.p OBIMA.Ocbimv22017023m.p OBIMA.Ocbimv22017143m.p OBIMA.Ocbimv22017159m.p OBIMA.Ocbimv22017199m.p OBIMA.Ocbimv22017295m.p OBIMA.Ocbimv22017397m.p OBIMA.Ocbimv22017409m.p OBIMA.Ocbimv22017507m.p OBIMA.Ocbimv22018041m.p OBIMA.Ocbimv22018324m.p OBIMA.Ocbimv22018328m.p OBIMA.Ocbimv22018379m.p OBIMA.Ocbimv22018586m.p OBIMA.Ocbimv22018699m.p OBIMA.Ocbimv22018796m.p OBIMA.Ocbimv22019057m.p OBIMA.Ocbimv22019406m.p OBIMA.Ocbimv22019719m.p OBIMA.Ocbimv22019856m.p OBIMA.Ocbimv22019901m.p OBIMA.Ocbimv22020011m.p OBIMA.Ocbimv22020123m.p OBIMA.Ocbimv22020173m.p OBIMA.Ocbimv22020175m.p OBIMA.Ocbimv22020230m.p OBIMA.Ocbimv22020300m.p OBIMA.Ocbimv22020335m.p OBIMA.Ocbimv22020389m.p OBIMA.Ocbimv22020445m.p OBIMA.Ocbimv22020461m.p OBIMA.Ocbimv22020619m.p OBIMA.Ocbimv22020718m.p OBIMA.Ocbimv22020727m.p OBIMA.Ocbimv22020801m.p OBIMA.Ocbimv22021035m.p OBIMA.Ocbimv22021382m.p OBIMA.Ocbimv22021448m.p OBIMA.Ocbimv22021526m.p OBIMA.Ocbimv22021539m.p OBIMA.Ocbimv22021593m.p OBIMA.Ocbimv22021595m.p OBIMA.Ocbimv22021600m.p OBIMA.Ocbimv22021605m.p OBIMA.Ocbimv22021646m.p OBIMA.Ocbimv22021651m.p OBIMA.Ocbimv22021660m.p OBIMA.Ocbimv22021673m.p OBIMA.Ocbimv22021801m.p OBIMA.Ocbimv22021807m.p OBIMA.Ocbimv22021883m.p OBIMA.Ocbimv22021886m.p OBIMA.Ocbimv22021972m.p OBIMA.Ocbimv22022004m.p OBIMA.Ocbimv22022015m.p OBIMA.Ocbimv22022016m.p OBIMA.Ocbimv22022024m.p OBIMA.Ocbimv22022038m.p OBIMA.Ocbimv22022108m.p OBIMA.Ocbimv22022376m.p OBIMA.Ocbimv22022688m.p OBIMA.Ocbimv22022791m.p OBIMA.Ocbimv22023320m.p OBIMA.Ocbimv22023343m.p OBIMA.Ocbimv22023345m.p OBIMA.Ocbimv22023354m.p OBIMA.Ocbimv22023371m.p OBIMA.Ocbimv22023373m.p OBIMA.Ocbimv22023374m.p OBIMA.Ocbimv22023542m.p OBIMA.Ocbimv22023550m.p OBIMA.Ocbimv22023552m.p OBIMA.Ocbimv22024061m.p OBIMA.Ocbimv22024065m.p OBIMA.Ocbimv22024178m.p OBIMA.Ocbimv22024179m.p OBIMA.Ocbimv22024249m.p OBIMA.Ocbimv22024512m.p OBIMA.Ocbimv22024547m.p OBIMA.Ocbimv22024707m.p OBIMA.Ocbimv22025207m.p OBIMA.Ocbimv22025214m.p OBIMA.Ocbimv22026076m.p OBIMA.Ocbimv22026077m.p OBIMA.Ocbimv22026111m.p OBIMA.Ocbimv22026697m.p OBIMA.Ocbimv22027440m.p OBIMA.Ocbimv22027581m.p OBIMA.Ocbimv22027618m.p OBIMA.Ocbimv22027890m.p OBIMA.Ocbimv22028057m.p OBIMA.Ocbimv22028060m.p OBIMA.Ocbimv22028062m.p OBIMA.Ocbimv22028063m.p OBIMA.Ocbimv22028186m.p OBIMA.Ocbimv22028290m.p OBIMA.Ocbimv22028374m.p OBIMA.Ocbimv22028609m.p OBIMA.Ocbimv22030208m.p OBIMA.Ocbimv22031085m.p OBIMA.Ocbimv22031769m.p OBIMA.Ocbimv22032397m.p OBIMA.Ocbimv22032892m.p OBIMA.Ocbimv22032913m.p OBIMA.Ocbimv22033615m.p OBIMA.Ocbimv22033680m.p OBIMA.Ocbimv22034073m.p OBIMA.Ocbimv22034620m.p OBIMA.Ocbimv22034673m.p OBIMA.Ocbimv22034677m.p OBIMA.Ocbimv22034688m.p OBIMA.Ocbimv22034689m.p OBIMA.Ocbimv22034690m.p OBIMA.Ocbimv22034725m.p OBIMA.Ocbimv22034868m.p OBIMA.Ocbimv22034869m.p OBIMA.Ocbimv22035068m.p OBIMA.Ocbimv22035204m.p OBIMA.Ocbimv22035511m.p OBIMA.Ocbimv22036464m.p OBIMA.Ocbimv22036664m.p OBIMA.Ocbimv22037012m.p OBIMA.Ocbimv22037384m.p OBIMA.Ocbimv22037448m.p OBIMA.Ocbimv22037683m.p OBIMA.Ocbimv22037690m.p OBIMA.Ocbimv22037693m.p OBIMA.Ocbimv22037700m.p OBIMA.Ocbimv22037724m.p OBIMA.Ocbimv22037725m.p OBIMA.Ocbimv22037734m.p OBIMA.Ocbimv22038169m.p OBIMA.Ocbimv22038210m.p OBIMA.Ocbimv22038625m.p OBIMA.Ocbimv22039216m.p OBIMA.Ocbimv22039736m.p OBIMA.Ocbimv22039749m.p OBIMA.Ocbimv22039764m.p PCAUD.XP_014668863.1 PCAUD.XP_014669338.1 PCAUD.XP_014673728.1 PCAUD.XP_014675233.1 PCAUD.XP_014678684.1 PCAUD.XP_014678755.1 PCAUD.XP_014679264.1 PCAUD.XP_014679292.1 PCAUD.XP_014679944.1 PCAUD.XP_014680618.1 PCAUD.XP_014680621.1 PCAUD.XP_014681152.1 PHUMA.PHUM221070-PA PHUMA.PHUM245290-PA PHUMA.PHUM465820-PA PHUMA.PHUM535390-PA PMURR.g1358.t1 PMURR.g15034.t1 PMURR.g2137.t1 PPACI.PPA00393 PPACI.PPA00397 PPACI.PPA01143 PPACI.PPA09657 PPACI.PPA19078 PPACI.PPA19487 PPACI.PPA20492 PPACI.PPA21202 PPACI.PPA21258 PPACI.PPA22397 PPACI.PPA23683 PPACI.PPA28188 PPACI.PPA30940 PXYLO.XP_011548181.1 PXYLO.XP_011548746.1 PXYLO.XP_011552735.1 PXYLO.XP_011552876.1 PXYLO.XP_011555014.1 PXYLO.XP_011555891.1 PXYLO.XP_011555974.1 PXYLO.XP_011557988.1 PXYLO.XP_011559160.1 PXYLO.XP_011560016.1 PXYLO.XP_011560462.1 PXYLO.XP_011561002.1 PXYLO.XP_011565899.1 PXYLO.XP_011566113.1 PXYLO.XP_011566676.1 PXYLO.XP_011567893.1 PXYLO.XP_011569026.1 RVARI.g393.t1 RVARI.g8270.t1 SINVI.XP_011157602.1 SINVI.XP_011160604.1 SINVI.XP_011163543.1 SINVI.XP_011165019.1 SINVI.XP_011173769.1 SINVI.XP_011174026.1 SINVI.XP_011174656.1 SINVI.XP_011176171.1 SMARI.SMAR000785-PA SMARI.SMAR003406-PA SMARI.SMAR005067-PA SMARI.SMAR005401-PA SMARI.SMAR005856-PA SMARI.SMAR008725-PA SMARI.SMAR012993-PA SMARI.SMAR012994-PA TCAST.TC000822-PA TCAST.TC003707-PA TCAST.TC008314-PA TCAST.TC013501-PA TCAST.TC013857-PA TMURI.TMUE_s0016009100 TMURI.TMUE_s0045000300 TMURI.TMUE_s0070001600 TMURI.TMUE_s0070005200 TMURI.TMUE_s0106002600 TSPIR.EFV49633 TSPIR.EFV50062 TSPIR.EFV52169 TSPIR.EFV52510 TSPIR.EFV52521 TSPIR.EFV52522 TSPIR.EFV53318 TSPIR.EFV58711 TSPIR.EFV60746 TURTI.tetur01g00140.1 TURTI.tetur02g14430.1 TURTI.tetur05g06080.1 TURTI.tetur07g03870.1 TURTI.tetur10g00620.1 TURTI.tetur38g00410.1
OG0000016: AGAMB.AGAP000105-PA AGAMB.AGAP000408-PA AGAMB.AGAP002950-PA AGAMB.AGAP003624-PA AGAMB.AGAP007639-PA AGAMB.AGAP012782-PA AMELL.GB54876-PA APISU.ACYPI000117-PA APISU.ACYPI000234-PA APISU.ACYPI000301-PA APISU.ACYPI000314-PA APISU.ACYPI000352-PA APISU.ACYPI000456-PA APISU.ACYPI000525-PA APISU.ACYPI000577-PA APISU.ACYPI000781-PA APISU.ACYPI000945-PA APISU.ACYPI001141-PA APISU.ACYPI001284-PA APISU.ACYPI002034-PA APISU.ACYPI002055-PA APISU.ACYPI002319-PA APISU.ACYPI002635-PA APISU.ACYPI002844-PA APISU.ACYPI002887-PA APISU.ACYPI003100-PA APISU.ACYPI003243-PA APISU.ACYPI003361-PA APISU.ACYPI003399-PA APISU.ACYPI003511-PA APISU.ACYPI003540-PA APISU.ACYPI003930-PA APISU.ACYPI004064-PA APISU.ACYPI004317-PA APISU.ACYPI004347-PA APISU.ACYPI005169-PA APISU.ACYPI005361-PA APISU.ACYPI005410-PA APISU.ACYPI005430-PA APISU.ACYPI005653-PA APISU.ACYPI005754-PA APISU.ACYPI005963-PA APISU.ACYPI006001-PA APISU.ACYPI006054-PA APISU.ACYPI006074-PA APISU.ACYPI006191-PA APISU.ACYPI006215-PA APISU.ACYPI006325-PA APISU.ACYPI006461-PA APISU.ACYPI007218-PA APISU.ACYPI007702-PA APISU.ACYPI008150-PA APISU.ACYPI008690-PA APISU.ACYPI009094-PA APISU.ACYPI009561-PA APISU.ACYPI009631-PA APISU.ACYPI010213-PA APISU.ACYPI060460-PA APISU.ACYPI060529-PA APISU.ACYPI060779-PA APISU.ACYPI061163-PA APISU.ACYPI061292-PA APISU.ACYPI061764-PA APISU.ACYPI062120-PA APISU.ACYPI062708-PA APISU.ACYPI062739-PA APISU.ACYPI062806-PA APISU.ACYPI062961-PA APISU.ACYPI063076-PA APISU.ACYPI063273-PA APISU.ACYPI063556-PA APISU.ACYPI063646-PA APISU.ACYPI063676-PA APISU.ACYPI064359-PA APISU.ACYPI064622-PA APISU.ACYPI064881-PA APISU.ACYPI065247-PA APISU.ACYPI065391-PA APISU.ACYPI065466-PA APISU.ACYPI065510-PA APISU.ACYPI065572-PA APISU.ACYPI065583-PA APISU.ACYPI065705-PA APISU.ACYPI065748-PA APISU.ACYPI066270-PA APISU.ACYPI066360-PA APISU.ACYPI066522-PA APISU.ACYPI066596-PA APISU.ACYPI067118-PA APISU.ACYPI067195-PA APISU.ACYPI067216-PA APISU.ACYPI067373-PA APISU.ACYPI067684-PA APISU.ACYPI067922-PA APISU.ACYPI067949-PA APISU.ACYPI067952-PA APISU.ACYPI068019-PA APISU.ACYPI068089-PA APISU.ACYPI068374-PA APISU.ACYPI068375-PA APISU.ACYPI068572-PA APISU.ACYPI068641-PA APISU.ACYPI068664-PA APISU.ACYPI068759-PA APISU.ACYPI068907-PA APISU.ACYPI068960-PA APISU.ACYPI069087-PA APISU.ACYPI069185-PA APISU.ACYPI069607-PA APISU.ACYPI069749-PA APISU.ACYPI069788-PA APISU.ACYPI069809-PA APISU.ACYPI069917-PA APISU.ACYPI069927-PA APISU.ACYPI070545-PA APISU.ACYPI070546-PA APISU.ACYPI070673-PA APISU.ACYPI070793-PA APISU.ACYPI070919-PA APISU.ACYPI071550-PA APISU.ACYPI071593-PA APISU.ACYPI071847-PA APISU.ACYPI071966-PA APISU.ACYPI072448-PA APISU.ACYPI072629-PA APISU.ACYPI072671-PA APISU.ACYPI072935-PA APISU.ACYPI073275-PA APISU.ACYPI073330-PA APISU.ACYPI073359-PA APISU.ACYPI073372-PA APISU.ACYPI073388-PA APISU.ACYPI073468-PA APISU.ACYPI073561-PA APISU.ACYPI080111-PA APISU.ACYPI080243-PA APISU.ACYPI081136-PA APISU.ACYPI081706-PA APISU.ACYPI082133-PA APISU.ACYPI082206-PA APISU.ACYPI082471-PA APISU.ACYPI082697-PA APISU.ACYPI082731-PA APISU.ACYPI082927-PA APISU.ACYPI082941-PA APISU.ACYPI083076-PA APISU.ACYPI083082-PA APISU.ACYPI083583-PA APISU.ACYPI083648-PA APISU.ACYPI083656-PA APISU.ACYPI083868-PA APISU.ACYPI083874-PA APISU.ACYPI084565-PA APISU.ACYPI084607-PA APISU.ACYPI084640-PA APISU.ACYPI084756-PA APISU.ACYPI084813-PA APISU.ACYPI084956-PA APISU.ACYPI084979-PA APISU.ACYPI085721-PA APISU.ACYPI085963-PA APISU.ACYPI086059-PA APISU.ACYPI086131-PA APISU.ACYPI086167-PA APISU.ACYPI086407-PA APISU.ACYPI086510-PA APISU.ACYPI086621-PA APISU.ACYPI086786-PA APISU.ACYPI087355-PA APISU.ACYPI087517-PA APISU.ACYPI087716-PA APISU.ACYPI088267-PA APISU.ACYPI088294-PA APISU.ACYPI088513-PA APISU.ACYPI089446-PA APISU.ACYPI20512-PA APISU.ACYPI20544-PA APISU.ACYPI21041-PA APISU.ACYPI21126-PA APISU.ACYPI21194-PA APISU.ACYPI21487-PA APISU.ACYPI21751-PA APISU.ACYPI21868-PA APISU.ACYPI22053-PA APISU.ACYPI22827-PA APISU.ACYPI22953-PA APISU.ACYPI23306-PA APISU.ACYPI24050-PA APISU.ACYPI24116-PA APISU.ACYPI25369-PA APISU.ACYPI25442-PA APISU.ACYPI26375-PA APISU.ACYPI26420-PA APISU.ACYPI26676-PA APISU.ACYPI26921-PA APISU.ACYPI27632-PA APISU.ACYPI27640-PA APISU.ACYPI27654-PA APISU.ACYPI27655-PA APISU.ACYPI27872-PA APISU.ACYPI27880-PA APISU.ACYPI28291-PA APISU.ACYPI28303-PA APISU.ACYPI28858-PA APISU.ACYPI28897-PA APISU.ACYPI29030-PA APISU.ACYPI29085-PA APISU.ACYPI29432-PA APISU.ACYPI29492-PA APISU.ACYPI29618-PA APISU.ACYPI30347-PA APISU.ACYPI30489-PA APISU.ACYPI30497-PA APISU.ACYPI30845-PA APISU.ACYPI30994-PA APISU.ACYPI30997-PA APISU.ACYPI31422-PA APISU.ACYPI31585-PA APISU.ACYPI31852-PA APISU.ACYPI31875-PA APISU.ACYPI31903-PA APISU.ACYPI31929-PA APISU.ACYPI31979-PA APISU.ACYPI32052-PA APISU.ACYPI32643-PA APISU.ACYPI32910-PA APISU.ACYPI32911-PA APISU.ACYPI33662-PA APISU.ACYPI34093-PA APISU.ACYPI34094-PA APISU.ACYPI34293-PA APISU.ACYPI34294-PA APISU.ACYPI34389-PA APISU.ACYPI34555-PA APISU.ACYPI34823-PA APISU.ACYPI34845-PA APISU.ACYPI35310-PA APISU.ACYPI35671-PA APISU.ACYPI36079-PA APISU.ACYPI36595-PA APISU.ACYPI36654-PA APISU.ACYPI36715-PA APISU.ACYPI36831-PA APISU.ACYPI36868-PA APISU.ACYPI37079-PA APISU.ACYPI37348-PA APISU.ACYPI37433-PA APISU.ACYPI37578-PA APISU.ACYPI37594-PA APISU.ACYPI38142-PA APISU.ACYPI38165-PA APISU.ACYPI38720-PA APISU.ACYPI38777-PA APISU.ACYPI38856-PA APISU.ACYPI38939-PA APISU.ACYPI39263-PA APISU.ACYPI39589-PA APISU.ACYPI39729-PA APISU.ACYPI39812-PA APISU.ACYPI39813-PA APISU.ACYPI39849-PA APISU.ACYPI39850-PA APISU.ACYPI40439-PA APISU.ACYPI40516-PA APISU.ACYPI40533-PA APISU.ACYPI40626-PA APISU.ACYPI40655-PA APISU.ACYPI40884-PA APISU.ACYPI40920-PA APISU.ACYPI41030-PA APISU.ACYPI41038-PA APISU.ACYPI41157-PA APISU.ACYPI41269-PA APISU.ACYPI41503-PA APISU.ACYPI42097-PA APISU.ACYPI42477-PA APISU.ACYPI42500-PA APISU.ACYPI42862-PA APISU.ACYPI43032-PA APISU.ACYPI43337-PA APISU.ACYPI43342-PA APISU.ACYPI43411-PA APISU.ACYPI43634-PA APISU.ACYPI43995-PA APISU.ACYPI44462-PA APISU.ACYPI44781-PA APISU.ACYPI44903-PA APISU.ACYPI44943-PA APISU.ACYPI45372-PA APISU.ACYPI45454-PA APISU.ACYPI45470-PA APISU.ACYPI45590-PA APISU.ACYPI45726-PA APISU.ACYPI46098-PA APISU.ACYPI46420-PA APISU.ACYPI46474-PA APISU.ACYPI46868-PA APISU.ACYPI46960-PA APISU.ACYPI47265-PA APISU.ACYPI47506-PA APISU.ACYPI47599-PA APISU.ACYPI48238-PA APISU.ACYPI48382-PA APISU.ACYPI48884-PA APISU.ACYPI49181-PA APISU.ACYPI49381-PA APISU.ACYPI49613-PA APISU.ACYPI50139-PA APISU.ACYPI50197-PA APISU.ACYPI50892-PA APISU.ACYPI50978-PA APISU.ACYPI51221-PA APISU.ACYPI51305-PA APISU.ACYPI51762-PA APISU.ACYPI51816-PA APISU.ACYPI52012-PA APISU.ACYPI52798-PA APISU.ACYPI53501-PA APISU.ACYPI53778-PA APISU.ACYPI53940-PA APISU.ACYPI54363-PA APISU.ACYPI55243-PA APISU.ACYPI56091-PA APISU.ACYPI56372-PA CTELE.CapteP107367 CTELE.CapteP107368 CTELE.CapteP107715 CTELE.CapteP109188 CTELE.CapteP110454 CTELE.CapteP113704 CTELE.CapteP130059 CTELE.CapteP132376 CTELE.CapteP134421 CTELE.CapteP136857 CTELE.CapteP188192 CTELE.CapteP194984 CTELE.CapteP201960 CTELE.CapteP216210 CTELE.CapteP217656 CTELE.CapteP23500 CTELE.CapteP26208 CTELE.CapteP26496 CTELE.CapteP28295 CTELE.CapteP28603 CTELE.CapteP30221 CTELE.CapteP30266 CTELE.CapteP30894 CTELE.CapteP31283 CTELE.CapteP31444 CTELE.CapteP31657 DPULE.EFX60801 DPULE.EFX60835 DPULE.EFX60990 DPULE.EFX61182 DPULE.EFX62371 DPULE.EFX62372 DPULE.EFX62643 DPULE.EFX62897 DPULE.EFX63441 DPULE.EFX63442 DPULE.EFX63524 DPULE.EFX63525 DPULE.EFX63753 DPULE.EFX64191 DPULE.EFX64803 DPULE.EFX65074 DPULE.EFX65075 DPULE.EFX65156 DPULE.EFX65992 DPULE.EFX66177 DPULE.EFX66496 DPULE.EFX66935 DPULE.EFX67037 DPULE.EFX67076 DPULE.EFX67300 DPULE.EFX67377 DPULE.EFX67673 DPULE.EFX68270 DPULE.EFX68825 DPULE.EFX69190 DPULE.EFX69226 DPULE.EFX70980 DPULE.EFX71964 DPULE.EFX71984 DPULE.EFX71985 DPULE.EFX72012 DPULE.EFX72050 DPULE.EFX72067 DPULE.EFX72347 DPULE.EFX73969 DPULE.EFX73970 DPULE.EFX74070 DPULE.EFX74071 DPULE.EFX74904 DPULE.EFX74920 DPULE.EFX75174 DPULE.EFX76047 DPULE.EFX76636 DPULE.EFX76676 DPULE.EFX76765 DPULE.EFX76892 DPULE.EFX77830 DPULE.EFX77903 DPULE.EFX79861 DPULE.EFX79963 DPULE.EFX80276 DPULE.EFX80277 DPULE.EFX80298 DPULE.EFX81198 DPULE.EFX83039 DPULE.EFX84652 DPULE.EFX85023 DPULE.EFX88597 HDUJA.bHd12218.1 HDUJA.bHd12699.1 HDUJA.bHd13770.1 HDUJA.bHd16965.1 HDUJA.bHd02818.1 HDUJA.bHd05931.1 ISCAP.ISCW000248-PA ISCAP.ISCW002993-PA ISCAP.ISCW003373-PA ISCAP.ISCW003448-PA ISCAP.ISCW006632-PA ISCAP.ISCW006810-PA ISCAP.ISCW007730-PA ISCAP.ISCW008030-PA ISCAP.ISCW008838-PA ISCAP.ISCW009185-PA ISCAP.ISCW009445-PA ISCAP.ISCW012795-PA ISCAP.ISCW013031-PA ISCAP.ISCW014076-PA ISCAP.ISCW014178-PA ISCAP.ISCW014421-PA ISCAP.ISCW014875-PA ISCAP.ISCW015692-PA ISCAP.ISCW016127-PA ISCAP.ISCW023563-PA ISCAP.ISCW023564-PA ISCAP.ISCW023691-PA ISCAP.ISCW024031-PA ISCAP.ISCW024101-PA ISCAP.ISCW024146-PA ISCAP.ISCW024152-PA ISCAP.ISCW024172-PA ISCAP.ISCW024173-PA ISCAP.ISCW024181-PA ISCAP.ISCW024281-PA ISCAP.ISCW024298-PA ISCAP.ISCW024327-PA ISCAP.ISCW024337-PA ISCAP.ISCW024358-PA ISCAP.ISCW024362-PA ISCAP.ISCW024437-PA ISCAP.ISCW024523-PA ISCAP.ISCW024649-PA ISCAP.ISCW024666-PA ISCAP.ISCW024764-PA ISCAP.ISCW024823-PA ISCAP.ISCW024876-PA ISCAP.ISCW024887-PA ISCAP.ISCW024921-PA ISCAP.ISCW024927-PA NVITR.NV15434-PA NVITR.NV16271-PA NVITR.NV17028-PA NVITR.NV17513-PA NVITR.NV18063-PA NVITR.NV18205-PA NVITR.NV18215-PA NVITR.NV18313-PA NVITR.NV18400-PA NVITR.NV18426-PA NVITR.NV18485-PA NVITR.NV18504-PA NVITR.NV18547-PA NVITR.NV18850-PA NVITR.NV18890-PA NVITR.NV18915-PA NVITR.NV19269-PA NVITR.NV20047-PA NVITR.NV20365-PA NVITR.NV20524-PA NVITR.NV20578-PA NVITR.NV20714-PA NVITR.NV20820-PA NVITR.NV21014-PA NVITR.NV21313-PA NVITR.NV21727-PA NVITR.NV21792-PA NVITR.NV22102-PA NVITR.NV22444-PA NVITR.NV22449-PA NVITR.NV22586-PA NVITR.NV22610-PA NVITR.NV22919-PA NVITR.NV23164-PA NVITR.NV23332-PA NVITR.NV23492-PA NVITR.NV23500-PA NVITR.NV23524-PA NVITR.NV23878-PA NVITR.NV23895-PA NVITR.NV24023-PA NVITR.NV24308-PA NVITR.NV24378-PA NVITR.NV24778-PA NVITR.NV24847-PA NVITR.NV24851-PA NVITR.NV25057-PA NVITR.NV25067-PA NVITR.NV25077-PA NVITR.NV25533-PA NVITR.NV25762-PA NVITR.NV25825-PA NVITR.NV25829-PA NVITR.NV25862-PA NVITR.NV25935-PA NVITR.NV30081-PA NVITR.NV30141-PA NVITR.NV30148-PA NVITR.NV30190-PA NVITR.NV30403-PA NVITR.NV30404-PA NVITR.NV30616-PA NVITR.NV30659-PA NVITR.NV30741-PA NVITR.NV30799-PA NVITR.NV31156-PA NVITR.NV31199-PA NVITR.NV31296-PA NVITR.NV31357-PA NVITR.NV31366-PA NVITR.NV31388-PA NVITR.NV31546-PA NVITR.NV31605-PA NVITR.NV31619-PA NVITR.NV31780-PA NVITR.NV31816-PA OBIMA.Ocbimv22016905m.p OBIMA.Ocbimv22025718m.p PCAUD.XP_014664102.1 PCAUD.XP_014668256.1 PCAUD.XP_014674048.1 PHUMA.PHUM503140-PA SINVI.XP_011155518.1 SINVI.XP_011161976.1 SINVI.XP_011166318.1 SINVI.XP_011168901.1 SINVI.XP_011169007.1 SINVI.XP_011169907.1 SINVI.XP_011169938.1 SINVI.XP_011170196.1 SINVI.XP_011170347.1 SINVI.XP_011170674.1 SINVI.XP_011170740.1 SINVI.XP_011170903.1 SINVI.XP_011172224.1 SINVI.XP_011172536.1 SINVI.XP_011172673.1 SINVI.XP_011173093.1 SINVI.XP_011173113.1 SINVI.XP_011174748.1 SINVI.XP_011174954.1 SINVI.XP_011174987.1 SINVI.XP_011175081.1 SMARI.SMAR000374-PA SMARI.SMAR000684-PA SMARI.SMAR001491-PA SMARI.SMAR005352-PA TCAST.TC002379-PA TCAST.TC004174-PA
OG0000017: APISU.ACYPI000154-PA APISU.ACYPI000274-PA APISU.ACYPI001048-PA APISU.ACYPI001172-PA APISU.ACYPI001369-PA APISU.ACYPI001785-PA APISU.ACYPI002503-PA APISU.ACYPI002519-PA APISU.ACYPI002625-PA APISU.ACYPI003110-PA APISU.ACYPI003277-PA APISU.ACYPI003356-PA APISU.ACYPI003400-PA APISU.ACYPI003570-PA APISU.ACYPI004230-PA APISU.ACYPI004664-PA APISU.ACYPI004692-PA APISU.ACYPI004743-PA APISU.ACYPI005010-PA APISU.ACYPI005946-PA APISU.ACYPI006172-PA APISU.ACYPI006487-PA APISU.ACYPI006707-PA APISU.ACYPI006999-PA APISU.ACYPI007305-PA APISU.ACYPI007732-PA APISU.ACYPI008032-PA APISU.ACYPI008171-PA APISU.ACYPI008702-PA APISU.ACYPI008881-PA APISU.ACYPI008890-PA APISU.ACYPI009362-PA APISU.ACYPI009418-PA APISU.ACYPI009422-PA APISU.ACYPI009482-PA APISU.ACYPI009663-PA APISU.ACYPI009790-PA APISU.ACYPI010099-PA APISU.ACYPI010203-PA APISU.ACYPI060415-PA APISU.ACYPI060455-PA APISU.ACYPI060497-PA APISU.ACYPI060615-PA APISU.ACYPI060938-PA APISU.ACYPI060966-PA APISU.ACYPI060975-PA APISU.ACYPI061135-PA APISU.ACYPI061247-PA APISU.ACYPI061258-PA APISU.ACYPI061320-PA APISU.ACYPI061682-PA APISU.ACYPI061933-PA APISU.ACYPI061989-PA APISU.ACYPI062134-PA APISU.ACYPI062161-PA APISU.ACYPI062201-PA APISU.ACYPI062667-PA APISU.ACYPI062683-PA APISU.ACYPI062877-PA APISU.ACYPI063034-PA APISU.ACYPI063092-PA APISU.ACYPI063094-PA APISU.ACYPI063160-PA APISU.ACYPI063180-PA APISU.ACYPI063558-PA APISU.ACYPI063585-PA APISU.ACYPI063590-PA APISU.ACYPI064001-PA APISU.ACYPI064005-PA APISU.ACYPI064377-PA APISU.ACYPI064503-PA APISU.ACYPI064572-PA APISU.ACYPI064961-PA APISU.ACYPI065245-PA APISU.ACYPI065398-PA APISU.ACYPI065406-PA APISU.ACYPI065701-PA APISU.ACYPI065726-PA APISU.ACYPI065763-PA APISU.ACYPI066123-PA APISU.ACYPI066278-PA APISU.ACYPI066413-PA APISU.ACYPI066453-PA APISU.ACYPI066575-PA APISU.ACYPI067176-PA APISU.ACYPI067321-PA APISU.ACYPI067351-PA APISU.ACYPI067352-PA APISU.ACYPI067903-PA APISU.ACYPI067905-PA APISU.ACYPI067926-PA APISU.ACYPI068035-PA APISU.ACYPI068206-PA APISU.ACYPI068238-PA APISU.ACYPI068309-PA APISU.ACYPI068675-PA APISU.ACYPI068833-PA APISU.ACYPI069175-PA APISU.ACYPI069293-PA APISU.ACYPI069379-PA APISU.ACYPI069692-PA APISU.ACYPI069848-PA APISU.ACYPI070031-PA APISU.ACYPI070101-PA APISU.ACYPI070570-PA APISU.ACYPI070653-PA APISU.ACYPI070735-PA APISU.ACYPI070810-PA APISU.ACYPI070835-PA APISU.ACYPI071006-PA APISU.ACYPI071432-PA APISU.ACYPI071665-PA APISU.ACYPI071758-PA APISU.ACYPI072377-PA APISU.ACYPI072555-PA APISU.ACYPI072570-PA APISU.ACYPI072646-PA APISU.ACYPI072788-PA APISU.ACYPI072924-PA APISU.ACYPI073070-PA APISU.ACYPI073225-PA APISU.ACYPI073449-PA APISU.ACYPI080017-PA APISU.ACYPI080136-PA APISU.ACYPI080273-PA APISU.ACYPI080538-PA APISU.ACYPI080678-PA APISU.ACYPI080815-PA APISU.ACYPI080818-PA APISU.ACYPI081204-PA APISU.ACYPI081222-PA APISU.ACYPI081385-PA APISU.ACYPI081567-PA APISU.ACYPI081595-PA APISU.ACYPI081614-PA APISU.ACYPI082184-PA APISU.ACYPI082276-PA APISU.ACYPI082283-PA APISU.ACYPI082593-PA APISU.ACYPI082786-PA APISU.ACYPI082885-PA APISU.ACYPI082890-PA APISU.ACYPI083238-PA APISU.ACYPI083379-PA APISU.ACYPI083435-PA APISU.ACYPI083601-PA APISU.ACYPI083798-PA APISU.ACYPI083850-PA APISU.ACYPI083875-PA APISU.ACYPI083928-PA APISU.ACYPI084237-PA APISU.ACYPI084585-PA APISU.ACYPI084765-PA APISU.ACYPI085035-PA APISU.ACYPI085047-PA APISU.ACYPI085201-PA APISU.ACYPI085295-PA APISU.ACYPI085350-PA APISU.ACYPI085459-PA APISU.ACYPI086298-PA APISU.ACYPI086498-PA APISU.ACYPI086627-PA APISU.ACYPI086662-PA APISU.ACYPI086750-PA APISU.ACYPI087132-PA APISU.ACYPI087523-PA APISU.ACYPI087529-PA APISU.ACYPI087972-PA APISU.ACYPI088440-PA APISU.ACYPI088466-PA APISU.ACYPI088532-PA APISU.ACYPI088668-PA APISU.ACYPI088805-PA APISU.ACYPI089118-PA APISU.ACYPI089468-PA APISU.ACYPI20546-PA APISU.ACYPI20684-PA APISU.ACYPI20877-PA APISU.ACYPI20973-PA APISU.ACYPI20992-PA APISU.ACYPI21132-PA APISU.ACYPI21163-PA APISU.ACYPI21201-PA APISU.ACYPI21525-PA APISU.ACYPI21603-PA APISU.ACYPI21619-PA APISU.ACYPI21712-PA APISU.ACYPI21713-PA APISU.ACYPI21748-PA APISU.ACYPI22098-PA APISU.ACYPI22501-PA APISU.ACYPI22836-PA APISU.ACYPI22874-PA APISU.ACYPI23040-PA APISU.ACYPI23422-PA APISU.ACYPI23437-PA APISU.ACYPI23726-PA APISU.ACYPI23839-PA APISU.ACYPI23925-PA APISU.ACYPI23939-PA APISU.ACYPI23983-PA APISU.ACYPI24392-PA APISU.ACYPI24495-PA APISU.ACYPI24553-PA APISU.ACYPI24663-PA APISU.ACYPI24764-PA APISU.ACYPI25178-PA APISU.ACYPI25181-PA APISU.ACYPI25491-PA APISU.ACYPI25572-PA APISU.ACYPI25676-PA APISU.ACYPI26076-PA APISU.ACYPI26077-PA APISU.ACYPI26110-PA APISU.ACYPI26559-PA APISU.ACYPI26576-PA APISU.ACYPI26674-PA APISU.ACYPI26715-PA APISU.ACYPI26842-PA APISU.ACYPI26978-PA APISU.ACYPI27042-PA APISU.ACYPI27516-PA APISU.ACYPI27853-PA APISU.ACYPI27857-PA APISU.ACYPI27883-PA APISU.ACYPI27884-PA APISU.ACYPI27979-PA APISU.ACYPI28499-PA APISU.ACYPI28901-PA APISU.ACYPI28920-PA APISU.ACYPI29008-PA APISU.ACYPI29135-PA APISU.ACYPI29210-PA APISU.ACYPI29573-PA APISU.ACYPI29765-PA APISU.ACYPI29782-PA APISU.ACYPI29913-PA APISU.ACYPI30264-PA APISU.ACYPI30459-PA APISU.ACYPI30509-PA APISU.ACYPI30642-PA APISU.ACYPI30830-PA APISU.ACYPI31158-PA APISU.ACYPI31178-PA APISU.ACYPI31210-PA APISU.ACYPI31241-PA APISU.ACYPI31666-PA APISU.ACYPI31835-PA APISU.ACYPI31851-PA APISU.ACYPI31928-PA APISU.ACYPI31949-PA APISU.ACYPI32012-PA APISU.ACYPI32182-PA APISU.ACYPI32774-PA APISU.ACYPI32789-PA APISU.ACYPI32883-PA APISU.ACYPI33010-PA APISU.ACYPI33251-PA APISU.ACYPI34082-PA APISU.ACYPI34226-PA APISU.ACYPI34320-PA APISU.ACYPI34520-PA APISU.ACYPI34606-PA APISU.ACYPI35089-PA APISU.ACYPI35231-PA APISU.ACYPI35254-PA APISU.ACYPI35261-PA APISU.ACYPI35284-PA APISU.ACYPI35387-PA APISU.ACYPI35435-PA APISU.ACYPI35527-PA APISU.ACYPI35760-PA APISU.ACYPI36134-PA APISU.ACYPI36173-PA APISU.ACYPI36374-PA APISU.ACYPI36752-PA APISU.ACYPI36950-PA APISU.ACYPI37069-PA APISU.ACYPI37155-PA APISU.ACYPI37286-PA APISU.ACYPI37488-PA APISU.ACYPI37490-PA APISU.ACYPI37590-PA APISU.ACYPI37678-PA APISU.ACYPI37898-PA APISU.ACYPI38460-PA APISU.ACYPI38558-PA APISU.ACYPI38941-PA APISU.ACYPI38955-PA APISU.ACYPI39105-PA APISU.ACYPI39148-PA APISU.ACYPI39172-PA APISU.ACYPI39232-PA APISU.ACYPI39575-PA APISU.ACYPI39663-PA APISU.ACYPI39852-PA APISU.ACYPI39973-PA APISU.ACYPI39988-PA APISU.ACYPI40185-PA APISU.ACYPI40258-PA APISU.ACYPI40926-PA APISU.ACYPI40992-PA APISU.ACYPI41427-PA APISU.ACYPI41641-PA APISU.ACYPI41922-PA APISU.ACYPI42221-PA APISU.ACYPI42442-PA APISU.ACYPI42454-PA APISU.ACYPI42567-PA APISU.ACYPI42819-PA APISU.ACYPI42898-PA APISU.ACYPI42931-PA APISU.ACYPI42997-PA APISU.ACYPI42998-PA APISU.ACYPI42999-PA APISU.ACYPI43022-PA APISU.ACYPI43222-PA APISU.ACYPI43263-PA APISU.ACYPI43279-PA APISU.ACYPI43358-PA APISU.ACYPI43594-PA APISU.ACYPI43810-PA APISU.ACYPI44261-PA APISU.ACYPI44453-PA APISU.ACYPI44494-PA APISU.ACYPI44599-PA APISU.ACYPI44608-PA APISU.ACYPI44683-PA APISU.ACYPI44796-PA APISU.ACYPI44801-PA APISU.ACYPI44940-PA APISU.ACYPI45017-PA APISU.ACYPI45039-PA APISU.ACYPI45261-PA APISU.ACYPI45283-PA APISU.ACYPI45515-PA APISU.ACYPI45574-PA APISU.ACYPI46068-PA APISU.ACYPI46076-PA APISU.ACYPI46099-PA APISU.ACYPI46332-PA APISU.ACYPI46724-PA APISU.ACYPI46756-PA APISU.ACYPI46844-PA APISU.ACYPI47019-PA APISU.ACYPI47075-PA APISU.ACYPI47334-PA APISU.ACYPI47486-PA APISU.ACYPI47490-PA APISU.ACYPI47777-PA APISU.ACYPI47904-PA APISU.ACYPI47947-PA APISU.ACYPI47948-PA APISU.ACYPI48037-PA APISU.ACYPI48108-PA APISU.ACYPI48125-PA APISU.ACYPI48150-PA APISU.ACYPI48175-PA APISU.ACYPI48516-PA APISU.ACYPI48683-PA APISU.ACYPI48696-PA APISU.ACYPI48897-PA APISU.ACYPI48902-PA APISU.ACYPI48932-PA APISU.ACYPI49129-PA APISU.ACYPI49331-PA APISU.ACYPI49795-PA APISU.ACYPI49818-PA APISU.ACYPI49948-PA APISU.ACYPI50136-PA APISU.ACYPI50137-PA APISU.ACYPI50138-PA APISU.ACYPI50565-PA APISU.ACYPI50877-PA APISU.ACYPI51013-PA APISU.ACYPI51498-PA APISU.ACYPI51667-PA APISU.ACYPI51719-PA APISU.ACYPI51803-PA APISU.ACYPI51850-PA APISU.ACYPI51891-PA APISU.ACYPI52102-PA APISU.ACYPI52188-PA APISU.ACYPI52461-PA APISU.ACYPI52510-PA APISU.ACYPI52586-PA APISU.ACYPI52692-PA APISU.ACYPI53086-PA APISU.ACYPI53142-PA APISU.ACYPI53405-PA APISU.ACYPI53412-PA APISU.ACYPI53524-PA APISU.ACYPI53657-PA APISU.ACYPI53881-PA APISU.ACYPI53921-PA APISU.ACYPI53950-PA APISU.ACYPI54046-PA APISU.ACYPI54047-PA APISU.ACYPI54103-PA APISU.ACYPI54189-PA APISU.ACYPI54322-PA APISU.ACYPI54396-PA APISU.ACYPI54728-PA APISU.ACYPI54820-PA APISU.ACYPI55007-PA APISU.ACYPI55042-PA APISU.ACYPI55221-PA APISU.ACYPI55446-PA APISU.ACYPI55727-PA APISU.ACYPI55957-PA APISU.ACYPI56057-PA APISU.ACYPI56153-PA APISU.ACYPI56330-PA APISU.ACYPI56507-PA CTELE.CapteP188893 CTELE.CapteP196376 CTELE.CapteP200712 CTELE.CapteP200997 CTELE.CapteP203075 CTELE.CapteP210743 DPOND.ENN83371 ISCAP.ISCW000184-PA ISCAP.ISCW010789-PA NVITR.NV14288-PA NVITR.NV15199-PA NVITR.NV16712-PA NVITR.NV18124-PA NVITR.NV19052-PA NVITR.NV19197-PA NVITR.NV20937-PA NVITR.NV21217-PA NVITR.NV23983-PA NVITR.NV24218-PA NVITR.NV24415-PA NVITR.NV24600-PA NVITR.NV24950-PA NVITR.NV25352-PA NVITR.NV26238-PA NVITR.NV31222-PA OBIMA.Ocbimv22001043m.p OBIMA.Ocbimv22002408m.p OBIMA.Ocbimv22002921m.p OBIMA.Ocbimv22003347m.p OBIMA.Ocbimv22003710m.p OBIMA.Ocbimv22003947m.p OBIMA.Ocbimv22005742m.p OBIMA.Ocbimv22006047m.p OBIMA.Ocbimv22007331m.p OBIMA.Ocbimv22008717m.p OBIMA.Ocbimv22008953m.p OBIMA.Ocbimv22009247m.p OBIMA.Ocbimv22009251m.p OBIMA.Ocbimv22009253m.p OBIMA.Ocbimv22010063m.p OBIMA.Ocbimv22012179m.p OBIMA.Ocbimv22014475m.p OBIMA.Ocbimv22017424m.p OBIMA.Ocbimv22018858m.p OBIMA.Ocbimv22019210m.p OBIMA.Ocbimv22020452m.p OBIMA.Ocbimv22022660m.p OBIMA.Ocbimv22023680m.p OBIMA.Ocbimv22024157m.p OBIMA.Ocbimv22024989m.p OBIMA.Ocbimv22025146m.p OBIMA.Ocbimv22025554m.p OBIMA.Ocbimv22027016m.p OBIMA.Ocbimv22028061m.p OBIMA.Ocbimv22029513m.p OBIMA.Ocbimv22029692m.p OBIMA.Ocbimv22029744m.p OBIMA.Ocbimv22029948m.p OBIMA.Ocbimv22030138m.p OBIMA.Ocbimv22031641m.p OBIMA.Ocbimv22034209m.p OBIMA.Ocbimv22034947m.p OBIMA.Ocbimv22037995m.p OBIMA.Ocbimv22038983m.p OBIMA.Ocbimv22039601m.p OBIMA.Ocbimv22039796m.p PCAUD.XP_014662944.1 PCAUD.XP_014663451.1 PCAUD.XP_014665331.1 PCAUD.XP_014665403.1 PCAUD.XP_014669630.1 PCAUD.XP_014670107.1 PCAUD.XP_014670353.1 PCAUD.XP_014671819.1 PCAUD.XP_014671927.1 PCAUD.XP_014673764.1 PCAUD.XP_014674057.1 PCAUD.XP_014675121.1 PCAUD.XP_014675618.1 PCAUD.XP_014676415.1 PCAUD.XP_014678126.1 PCAUD.XP_014678241.1 PMURR.g20043.t1 RVARI.g2362.t1 RVARI.g5585.t1 RVARI.g8323.t1 RVARI.g8427.t1 RVARI.g921.t2 SINVI.XP_011159882.1 SINVI.XP_011161499.1 SINVI.XP_011161979.1 SINVI.XP_011163667.1 SINVI.XP_011163981.1 SINVI.XP_011166331.1 SINVI.XP_011167103.1 SINVI.XP_011167837.1 SINVI.XP_011167893.1 SINVI.XP_011169976.1 SINVI.XP_011170001.1 SINVI.XP_011170346.1 SINVI.XP_011170408.1 SINVI.XP_011170616.1 SINVI.XP_011171171.1 SINVI.XP_011171172.1 SINVI.XP_011171258.1 SINVI.XP_011171898.1 SINVI.XP_011172518.1 SINVI.XP_011172593.1 SINVI.XP_011173014.1 SINVI.XP_011174131.1 SINVI.XP_011174548.1 SINVI.XP_011174706.1 SINVI.XP_011174740.1 SINVI.XP_011174794.1 SINVI.XP_011174999.1 TCAST.TC001842-PA TCAST.TC002023-PA TCAST.TC002202-PA TCAST.TC005197-PA TCAST.TC005256-PA TCAST.TC006862-PA TCAST.TC006956-PA TCAST.TC016397-PA
OG0000018: APISU.ACYPI001952-PA APISU.ACYPI005665-PA APISU.ACYPI007285-PA APISU.ACYPI009546-PA APISU.ACYPI060087-PA APISU.ACYPI060094-PA APISU.ACYPI060124-PA APISU.ACYPI060153-PA APISU.ACYPI060199-PA APISU.ACYPI060255-PA APISU.ACYPI060273-PA APISU.ACYPI060276-PA APISU.ACYPI060328-PA APISU.ACYPI060330-PA APISU.ACYPI060345-PA APISU.ACYPI060353-PA APISU.ACYPI060436-PA APISU.ACYPI060454-PA APISU.ACYPI060468-PA APISU.ACYPI060859-PA APISU.ACYPI060886-PA APISU.ACYPI060996-PA APISU.ACYPI061009-PA APISU.ACYPI061015-PA APISU.ACYPI061072-PA APISU.ACYPI061092-PA APISU.ACYPI061112-PA APISU.ACYPI061130-PA APISU.ACYPI061154-PA APISU.ACYPI061245-PA APISU.ACYPI061294-PA APISU.ACYPI061734-PA APISU.ACYPI061737-PA APISU.ACYPI061808-PA APISU.ACYPI061848-PA APISU.ACYPI061876-PA APISU.ACYPI061927-PA APISU.ACYPI061959-PA APISU.ACYPI062011-PA APISU.ACYPI062105-PA APISU.ACYPI062144-PA APISU.ACYPI062225-PA APISU.ACYPI062229-PA APISU.ACYPI062266-PA APISU.ACYPI062650-PA APISU.ACYPI062666-PA APISU.ACYPI062690-PA APISU.ACYPI062849-PA APISU.ACYPI062873-PA APISU.ACYPI062920-PA APISU.ACYPI063084-PA APISU.ACYPI063145-PA APISU.ACYPI063499-PA APISU.ACYPI063500-PA APISU.ACYPI063530-PA APISU.ACYPI063677-PA APISU.ACYPI063694-PA APISU.ACYPI063770-PA APISU.ACYPI063851-PA APISU.ACYPI063907-PA APISU.ACYPI063913-PA APISU.ACYPI063938-PA APISU.ACYPI063951-PA APISU.ACYPI064350-PA APISU.ACYPI064382-PA APISU.ACYPI064420-PA APISU.ACYPI064490-PA APISU.ACYPI064538-PA APISU.ACYPI064566-PA APISU.ACYPI064577-PA APISU.ACYPI064628-PA APISU.ACYPI064661-PA APISU.ACYPI064676-PA APISU.ACYPI064708-PA APISU.ACYPI064731-PA APISU.ACYPI064828-PA APISU.ACYPI064861-PA APISU.ACYPI065453-PA APISU.ACYPI065506-PA APISU.ACYPI065523-PA APISU.ACYPI065593-PA APISU.ACYPI065647-PA APISU.ACYPI065668-PA APISU.ACYPI066162-PA APISU.ACYPI066299-PA APISU.ACYPI066335-PA APISU.ACYPI066416-PA APISU.ACYPI066434-PA APISU.ACYPI066495-PA APISU.ACYPI066581-PA APISU.ACYPI066615-PA APISU.ACYPI066618-PA APISU.ACYPI067067-PA APISU.ACYPI067107-PA APISU.ACYPI067123-PA APISU.ACYPI067124-PA APISU.ACYPI067196-PA APISU.ACYPI067228-PA APISU.ACYPI067259-PA APISU.ACYPI067280-PA APISU.ACYPI067288-PA APISU.ACYPI067326-PA APISU.ACYPI067353-PA APISU.ACYPI067356-PA APISU.ACYPI067366-PA APISU.ACYPI067380-PA APISU.ACYPI067391-PA APISU.ACYPI067452-PA APISU.ACYPI067472-PA APISU.ACYPI067939-PA APISU.ACYPI067965-PA APISU.ACYPI067981-PA APISU.ACYPI068184-PA APISU.ACYPI068228-PA APISU.ACYPI068232-PA APISU.ACYPI068265-PA APISU.ACYPI068284-PA APISU.ACYPI068307-PA APISU.ACYPI068332-PA APISU.ACYPI068388-PA APISU.ACYPI068686-PA APISU.ACYPI068775-PA APISU.ACYPI068825-PA APISU.ACYPI068901-PA APISU.ACYPI068972-PA APISU.ACYPI068995-PA APISU.ACYPI069048-PA APISU.ACYPI069063-PA APISU.ACYPI069158-PA APISU.ACYPI069202-PA APISU.ACYPI069242-PA APISU.ACYPI069310-PA APISU.ACYPI069760-PA APISU.ACYPI069797-PA APISU.ACYPI069985-PA APISU.ACYPI070044-PA APISU.ACYPI070065-PA APISU.ACYPI070525-PA APISU.ACYPI070642-PA APISU.ACYPI070711-PA APISU.ACYPI070783-PA APISU.ACYPI070818-PA APISU.ACYPI070839-PA APISU.ACYPI070927-PA APISU.ACYPI070977-PA APISU.ACYPI070986-PA APISU.ACYPI071081-PA APISU.ACYPI071613-PA APISU.ACYPI071648-PA APISU.ACYPI071718-PA APISU.ACYPI071774-PA APISU.ACYPI071824-PA APISU.ACYPI071879-PA APISU.ACYPI071891-PA APISU.ACYPI071900-PA APISU.ACYPI071914-PA APISU.ACYPI071928-PA APISU.ACYPI071931-PA APISU.ACYPI072245-PA APISU.ACYPI072265-PA APISU.ACYPI072412-PA APISU.ACYPI072611-PA APISU.ACYPI072665-PA APISU.ACYPI073057-PA APISU.ACYPI073102-PA APISU.ACYPI073114-PA APISU.ACYPI073137-PA APISU.ACYPI073150-PA APISU.ACYPI073164-PA APISU.ACYPI073199-PA APISU.ACYPI073307-PA APISU.ACYPI073394-PA APISU.ACYPI073398-PA APISU.ACYPI073405-PA APISU.ACYPI073537-PA APISU.ACYPI073545-PA APISU.ACYPI073577-PA APISU.ACYPI073580-PA APISU.ACYPI073581-PA APISU.ACYPI073592-PA APISU.ACYPI080048-PA APISU.ACYPI080081-PA APISU.ACYPI080133-PA APISU.ACYPI080222-PA APISU.ACYPI080660-PA APISU.ACYPI080720-PA APISU.ACYPI080724-PA APISU.ACYPI080747-PA APISU.ACYPI080802-PA APISU.ACYPI080811-PA APISU.ACYPI080880-PA APISU.ACYPI080955-PA APISU.ACYPI081049-PA APISU.ACYPI081058-PA APISU.ACYPI081129-PA APISU.ACYPI081174-PA APISU.ACYPI081382-PA APISU.ACYPI081411-PA APISU.ACYPI081452-PA APISU.ACYPI081596-PA APISU.ACYPI081765-PA APISU.ACYPI081861-PA APISU.ACYPI081978-PA APISU.ACYPI082009-PA APISU.ACYPI082076-PA APISU.ACYPI082101-PA APISU.ACYPI082141-PA APISU.ACYPI082615-PA APISU.ACYPI083089-PA APISU.ACYPI083169-PA APISU.ACYPI083200-PA APISU.ACYPI083735-PA APISU.ACYPI083749-PA APISU.ACYPI083794-PA APISU.ACYPI083881-PA APISU.ACYPI083900-PA APISU.ACYPI083911-PA APISU.ACYPI084133-PA APISU.ACYPI084346-PA APISU.ACYPI084428-PA APISU.ACYPI084453-PA APISU.ACYPI084524-PA APISU.ACYPI084621-PA APISU.ACYPI084647-PA APISU.ACYPI084789-PA APISU.ACYPI084801-PA APISU.ACYPI084871-PA APISU.ACYPI084907-PA APISU.ACYPI084995-PA APISU.ACYPI085096-PA APISU.ACYPI085114-PA APISU.ACYPI085139-PA APISU.ACYPI085249-PA APISU.ACYPI085405-PA APISU.ACYPI085631-PA APISU.ACYPI085945-PA APISU.ACYPI085988-PA APISU.ACYPI086003-PA APISU.ACYPI086016-PA APISU.ACYPI086214-PA APISU.ACYPI086220-PA APISU.ACYPI086588-PA APISU.ACYPI086629-PA APISU.ACYPI087364-PA APISU.ACYPI087425-PA APISU.ACYPI087503-PA APISU.ACYPI087799-PA APISU.ACYPI087924-PA APISU.ACYPI088165-PA APISU.ACYPI088275-PA APISU.ACYPI088307-PA APISU.ACYPI088476-PA APISU.ACYPI088506-PA APISU.ACYPI088565-PA APISU.ACYPI088588-PA APISU.ACYPI088673-PA APISU.ACYPI088908-PA APISU.ACYPI089037-PA APISU.ACYPI089136-PA APISU.ACYPI089243-PA APISU.ACYPI089500-PA APISU.ACYPI089510-PA APISU.ACYPI21395-PA APISU.ACYPI21623-PA APISU.ACYPI21782-PA APISU.ACYPI22492-PA APISU.ACYPI22781-PA APISU.ACYPI22884-PA APISU.ACYPI23096-PA APISU.ACYPI24313-PA APISU.ACYPI24598-PA APISU.ACYPI25324-PA APISU.ACYPI25362-PA APISU.ACYPI25662-PA APISU.ACYPI25978-PA APISU.ACYPI26341-PA APISU.ACYPI26431-PA APISU.ACYPI26813-PA APISU.ACYPI26874-PA APISU.ACYPI26876-PA APISU.ACYPI26915-PA APISU.ACYPI26944-PA APISU.ACYPI27235-PA APISU.ACYPI27403-PA APISU.ACYPI30614-PA APISU.ACYPI31617-PA APISU.ACYPI32192-PA APISU.ACYPI32724-PA APISU.ACYPI32856-PA APISU.ACYPI32887-PA APISU.ACYPI33217-PA APISU.ACYPI33271-PA APISU.ACYPI33819-PA APISU.ACYPI35175-PA APISU.ACYPI35644-PA APISU.ACYPI38561-PA APISU.ACYPI39596-PA APISU.ACYPI39674-PA APISU.ACYPI40383-PA APISU.ACYPI40832-PA APISU.ACYPI40986-PA APISU.ACYPI41146-PA APISU.ACYPI41882-PA APISU.ACYPI41997-PA APISU.ACYPI43057-PA APISU.ACYPI43665-PA APISU.ACYPI44147-PA APISU.ACYPI44294-PA APISU.ACYPI44400-PA APISU.ACYPI47442-PA APISU.ACYPI48508-PA APISU.ACYPI48807-PA APISU.ACYPI49380-PA APISU.ACYPI50269-PA APISU.ACYPI50381-PA APISU.ACYPI50431-PA APISU.ACYPI50443-PA APISU.ACYPI50931-PA APISU.ACYPI51329-PA APISU.ACYPI52295-PA APISU.ACYPI52654-PA APISU.ACYPI53297-PA APISU.ACYPI53313-PA APISU.ACYPI53820-PA APISU.ACYPI53996-PA APISU.ACYPI54479-PA APISU.ACYPI54889-PA APISU.ACYPI54901-PA APISU.ACYPI54927-PA APISU.ACYPI55133-PA APISU.ACYPI55195-PA APISU.ACYPI55296-PA APISU.ACYPI56007-PA APISU.ACYPI56208-PA APISU.ACYPI56315-PA CLECT.CLEC000331-PA CLECT.CLEC001046-PA CLECT.CLEC002642-PA CLECT.CLEC002782-PA CLECT.CLEC002971-PA CLECT.CLEC003630-PA CLECT.CLEC004299-PA CLECT.CLEC004571-PA CLECT.CLEC004572-PA CLECT.CLEC004841-PA CLECT.CLEC005052-PA CLECT.CLEC005322-PA CLECT.CLEC005617-PA CLECT.CLEC005874-PA CLECT.CLEC006186-PA CLECT.CLEC006402-PA CLECT.CLEC006781-PA CLECT.CLEC007900-PA CLECT.CLEC008690-PA CLECT.CLEC009070-PA CLECT.CLEC009071-PA CLECT.CLEC009523-PA CLECT.CLEC009739-PA CLECT.CLEC009970-PA CLECT.CLEC010053-PA CLECT.CLEC010739-PA CLECT.CLEC011819-PA CLECT.CLEC011820-PA CLECT.CLEC012046-PA CLECT.CLEC012178-PA CLECT.CLEC013270-PA CTELE.CapteP102687 CTELE.CapteP132649 CTELE.CapteP141388 CTELE.CapteP145916 CTELE.CapteP186360 CTELE.CapteP202285 CTELE.CapteP218857 CTELE.CapteP27962 CTELE.CapteP71093 CTELE.CapteP91439 DPOND.ENN71543 DPOND.ENN72017 DPOND.ENN72934 DPOND.ENN73441 DPOND.ENN73750 DPOND.ENN73772 DPOND.ENN73779 DPOND.ENN74034 DPOND.ENN74238 DPOND.ENN74747 DPOND.ENN77100 DPOND.ENN77513 DPOND.ENN78637 DPOND.ENN79613 DPOND.ENN79655 DPOND.ENN80014 DPOND.ENN80309 DPOND.ENN80502 DPOND.ENN81189 DPOND.ENN81216 DPOND.ENN81767 DPOND.ENN82065 DPOND.ENN82083 DPOND.ENN82192 DPOND.ENN82474 DPOND.ENN83068 DPOND.ENN83103 DPOND.ENN83159 DPOND.ENN83181 DPOND.ENN83306 DPOND.ENN83372 DPOND.ENN83402 DPOND.ENN83477 DPOND.ENN83557 DPULE.EFX62349 DPULE.EFX65968 DPULE.EFX66620 DPULE.EFX71956 HDUJA.bHd19493.1 HDUJA.bHd19799.1 HDUJA.bHd19805.1 HDUJA.bHd02604.1 HDUJA.bHd04976.1 HDUJA.bHd06201.1 HDUJA.bHd07427.1 ISCAP.ISCW009806-PA ISCAP.ISCW011210-PA ISCAP.ISCW015519-PA ISCAP.ISCW017982-PA ISCAP.ISCW023472-PA ISCAP.ISCW024618-PA NVITR.NV20462-PA NVITR.NV22589-PA NVITR.NV30411-PA NVITR.NV30644-PA NVITR.NV31025-PA NVITR.NV31078-PA NVITR.NV31768-PA PXYLO.XP_011555270.1 PXYLO.XP_011557830.1 PXYLO.XP_011563256.1 RVARI.g12431.t1 RVARI.g12517.t1 RVARI.g2379.t1 RVARI.g2869.t1 RVARI.g4891.t1 SINVI.XP_011162375.1 SMARI.SMAR011364-PA TCAST.TC001655-PA TCAST.TC002039-PA TCAST.TC002230-PA TCAST.TC003603-PA TCAST.TC003833-PA TCAST.TC004197-PA TCAST.TC004352-PA TCAST.TC005282-PA TCAST.TC008529-PA TCAST.TC010326-PA TCAST.TC011500-PA TCAST.TC012981-PA TCAST.TC015850-PA TCAST.TC016098-PA TCAST.TC016099-PA TCAST.TC016181-PA
OG0000019: AGAMB.AGAP001101-PA AGAMB.AGAP001722-PA AGAMB.AGAP001723-PA AGAMB.AGAP002391-PA AGAMB.AGAP002863-PA AGAMB.AGAP005370-PA AGAMB.AGAP005371-PA AGAMB.AGAP005372-PA AGAMB.AGAP005373-PA AGAMB.AGAP005756-PA AGAMB.AGAP005757-PA AGAMB.AGAP005758-PA AGAMB.AGAP005833-PA AGAMB.AGAP005834-PA AGAMB.AGAP005835-PA AGAMB.AGAP005836-PA AGAMB.AGAP005837-PA AGAMB.AGAP006227-PA AGAMB.AGAP006228-PA AGAMB.AGAP006700-PA AGAMB.AGAP006723-PA AGAMB.AGAP006724-PA AGAMB.AGAP006725-PA AGAMB.AGAP006726-PA AGAMB.AGAP006727-PA AGAMB.AGAP006728-PA AGAMB.AGAP011507-PA AGAMB.AGAP011509-PA AGAMB.AGAP011575-PA AMELL.GB46514-PA AMELL.GB46515-PA AMELL.GB47299-PA AMELL.GB52052-PA AMELL.GB53755-PA AMELL.GB53756-PA AMELL.GB53798-PA AMELL.GB55921-PA APISU.ACYPI000270-PA APISU.ACYPI000631-PA APISU.ACYPI001181-PA APISU.ACYPI001922-PA APISU.ACYPI002569-PA APISU.ACYPI003067-PA APISU.ACYPI003333-PA APISU.ACYPI004350-PA APISU.ACYPI004468-PA APISU.ACYPI005798-PA APISU.ACYPI005888-PA APISU.ACYPI006110-PA APISU.ACYPI006386-PA APISU.ACYPI006535-PA APISU.ACYPI006990-PA APISU.ACYPI007757-PA APISU.ACYPI008270-PA APISU.ACYPI009024-PA APISU.ACYPI009503-PA APISU.ACYPI010145-PA APISU.ACYPI063340-PA APISU.ACYPI065364-PA APISU.ACYPI069596-PA APISU.ACYPI070239-PA APISU.ACYPI071719-PA APISU.ACYPI072864-PA APISU.ACYPI080984-PA APISU.ACYPI082163-PA APISU.ACYPI084883-PA APISU.ACYPI38302-PA APISU.ACYPI48416-PA APISU.ACYPI56647-PA ASUUM2.GS_02783 ASUUM2.GS_06515 ASUUM2.GS_09263 ASUUM2.GS_11602 ASUUM2.GS_14042 ASUUM2.GS_14449 ASUUM2.GS_15854 ASUUM2.GS_16309 ASUUM2.GS_18683 BMALA.Bm3383 BXYLO.BXY_0109600.1 BXYLO.BXY_0149900.1 BXYLO.BXY_0398500.1 BXYLO.BXY_0439400.1 BXYLO.BXY_0602000.1 BXYLO.BXY_0846500.1 BXYLO.BXY_0911400.1 BXYLO.BXY_1006600.1 BXYLO.BXY_1153300.1 BXYLO.BXY_1183900.1 BXYLO.BXY_1320400.1 CELEG.B0238.1 CELEG.B0238.7 CELEG.C52A10.1 CELEG.C52A10.2 CELEG.F07C4.12b CELEG.F13H6.3 CELEG.F15A8.6 CELEG.F56C11.6b CELEG.K11G9.1 CELEG.K11G9.2 CELEG.K11G9.3 CELEG.T28C12.4a CELEG.T28C12.5 CELEG.Y71H2AM.13 CLECT.CLEC003875-PA CLECT.CLEC003884-PA CLECT.CLEC003951-PA CLECT.CLEC008437-PA CLECT.CLEC008459-PA CLECT.CLEC010204-PA CLECT.CLEC011254-PA CLECT.CLEC011787-PA CLECT.CLEC011788-PA CTELE.CapteP104800 CTELE.CapteP107637 CTELE.CapteP111930 CTELE.CapteP115335 CTELE.CapteP118172 CTELE.CapteP120934 CTELE.CapteP125790 CTELE.CapteP136943 CTELE.CapteP141788 CTELE.CapteP186007 CTELE.CapteP204250 CTELE.CapteP210466 CTELE.CapteP217818 CTELE.CapteP228175 CTELE.CapteP228594 CTELE.CapteP24098 CTELE.CapteP27472 CTELE.CapteP27602 CTELE.CapteP34043 CTELE.CapteP43776 CTELE.CapteP43877 CTELE.CapteP57291 CTELE.CapteP64405 CTELE.CapteP75979 CTELE.CapteP77827 CTELE.CapteP83097 CTELE.CapteP85348 CTELE.CapteP85430 CTELE.CapteP89732 DMELA.FBpp0070594 DMELA.FBpp0071604 DMELA.FBpp0071746 DMELA.FBpp0079434 DMELA.FBpp0081064 DMELA.FBpp0081068 DMELA.FBpp0081069 DMELA.FBpp0081070 DMELA.FBpp0081073 DMELA.FBpp0081074 DMELA.FBpp0081077 DMELA.FBpp0081815 DMELA.FBpp0086361 DMELA.FBpp0086362 DMELA.FBpp0113027 DMELA.FBpp0291551 DMELA.FBpp0297077 DMELA.FBpp0298275 DMELA.FBpp0308684 DPOND.ENN70206 DPOND.ENN70329 DPOND.ENN71526 DPOND.ENN73428 DPOND.ENN74590 DPOND.ENN74857 DPOND.ENN74964 DPOND.ENN75928 DPOND.ENN75929 DPOND.ENN76283 DPOND.ENN76442 DPOND.ENN78061 DPOND.ENN78755 DPOND.ENN78756 DPOND.ENN79089 DPOND.ENN79094 DPOND.ENN79424 DPOND.ENN79639 DPOND.ENN80466 DPOND.ENN80857 DPOND.ENN81339 DPOND.ENN81813 DPOND.ENN82090 DPOND.ENN82365 DPOND.ENN82575 DPOND.ENN83180 DPOND.ENN83565 DPULE.EFX78588 DPULE.EFX78593 DPULE.EFX78594 DPULE.EFX78599 DPULE.EFX78603 DPULE.EFX78604 DPULE.EFX78605 DPULE.EFX83388 DPULE.EFX86650 DPULE.EFX86706 DPULE.EFX86723 DPULE.EFX86746 DPULE.EFX88869 HDUJA.bHd08934.1 ISCAP.ISCW001079-PA ISCAP.ISCW001132-PA ISCAP.ISCW001748-PA ISCAP.ISCW001837-PA ISCAP.ISCW003278-PA ISCAP.ISCW004315-PA ISCAP.ISCW005431-PA ISCAP.ISCW006617-PA ISCAP.ISCW006896-PA ISCAP.ISCW007846-PA ISCAP.ISCW007848-PA ISCAP.ISCW007849-PA ISCAP.ISCW007946-PA ISCAP.ISCW009289-PA ISCAP.ISCW012483-PA ISCAP.ISCW013353-PA ISCAP.ISCW014411-PA ISCAP.ISCW014780-PA ISCAP.ISCW014784-PA ISCAP.ISCW016978-PA ISCAP.ISCW017638-PA ISCAP.ISCW020821-PA ISCAP.ISCW020825-PA ISCAP.ISCW020826-PA ISCAP.ISCW020827-PA ISCAP.ISCW020828-PA ISCAP.ISCW020830-PA ISCAP.ISCW020832-PA ISCAP.ISCW020833-PA ISCAP.ISCW020835-PA ISCAP.ISCW020837-PA ISCAP.ISCW021541-PA ISCAP.ISCW022078-PA ISCAP.ISCW022244-PA ISCAP.ISCW022246-PA ISCAP.ISCW022251-PA ISCAP.ISCW022252-PA ISCAP.ISCW022255-PA ISCAP.ISCW022256-PA ISCAP.ISCW022870-PA ISCAP.ISCW022961-PA ISCAP.ISCW023610-PA ISCAP.ISCW023613-PA ISCAP.ISCW024395-PA ISCAP.ISCW024894-PA MHAPL.MhA1_Contig1416.frz3.gene18 MHAPL.MhA1_Contig1996.frz3.gene5 MHAPL.MhA1_Contig2895.frz3.gene2 MHAPL.MhA1_Contig95.frz3.gene14 NVITR.NV10469-PA NVITR.NV10470-PA NVITR.NV10572-PA NVITR.NV10609-PA NVITR.NV10610-PA NVITR.NV12930-PA NVITR.NV13146-PA NVITR.NV13147-PA NVITR.NV13289-PA NVITR.NV13482-PA NVITR.NV13483-PA NVITR.NV14441-PA NVITR.NV16295-PA NVITR.NV17137-PA NVITR.NV17138-PA NVITR.NV17140-PA NVITR.NV17173-PA NVITR.NV17210-PA NVITR.NV17211-PA NVITR.NV17212-PA NVITR.NV17362-PA NVITR.NV17394-PA NVITR.NV17425-PA NVITR.NV17435-PA NVITR.NV17436-PA NVITR.NV17522-PA NVITR.NV17523-PA NVITR.NV18371-PA NVITR.NV20077-PA NVITR.NV20078-PA NVITR.NV23147-PA OBIMA.Ocbimv22012958m.p OBIMA.Ocbimv22015232m.p OBIMA.Ocbimv22020273m.p OBIMA.Ocbimv22035493m.p PCAUD.XP_014663033.1 PCAUD.XP_014663287.1 PCAUD.XP_014677827.1 PCAUD.XP_014679895.1 PHUMA.PHUM136220-PA PHUMA.PHUM463960-PA PHUMA.PHUM499800-PA PHUMA.PHUM569560-PA PHUMA.PHUM586140-PA PMURR.g10157.t1 PMURR.g14914.t1 PMURR.g15539.t1 PMURR.g16809.t1 PMURR.g18045.t1 PMURR.g19772.t1 PMURR.g7597.t1 PMURR.g7598.t1 PMURR.g7729.t1 PMURR.g9167.t1 PPACI.PPA00900 PPACI.PPA03821 PPACI.PPA04266 PPACI.PPA04333 PPACI.PPA05977 PPACI.PPA10010 PPACI.PPA10555 PPACI.PPA11668 PPACI.PPA15609 PPACI.PPA21240 PPACI.PPA21855 PPACI.PPA22060 PPACI.PPA22191 PPACI.PPA22917 PPACI.PPA26247 PPACI.PPA26248 PPACI.PPA27053 PPACI.PPA28517 PPACI.PPA32784 PXYLO.XP_011550080.1 PXYLO.XP_011550237.1 PXYLO.XP_011550525.1 PXYLO.XP_011550900.1 PXYLO.XP_011551109.1 PXYLO.XP_011551110.1 PXYLO.XP_011551111.1 PXYLO.XP_011552716.1 PXYLO.XP_011553772.1 PXYLO.XP_011554383.1 PXYLO.XP_011554719.1 PXYLO.XP_011556518.1 PXYLO.XP_011556519.1 PXYLO.XP_011556521.1 PXYLO.XP_011556522.1 PXYLO.XP_011556797.1 PXYLO.XP_011556949.1 PXYLO.XP_011556955.1 PXYLO.XP_011557017.1 PXYLO.XP_011557018.1 PXYLO.XP_011557547.1 PXYLO.XP_011557655.1 PXYLO.XP_011559866.1 PXYLO.XP_011559876.1 PXYLO.XP_011559877.1 PXYLO.XP_011559985.1 PXYLO.XP_011560477.1 PXYLO.XP_011561538.1 PXYLO.XP_011561891.1 PXYLO.XP_011561892.1 PXYLO.XP_011562405.1 PXYLO.XP_011562415.1 PXYLO.XP_011563357.1 PXYLO.XP_011563834.1 PXYLO.XP_011566455.1 PXYLO.XP_011567837.1 PXYLO.XP_011568209.1 PXYLO.XP_011568529.1 PXYLO.XP_011568575.1 PXYLO.XP_011568577.1 PXYLO.XP_011569280.1 RVARI.g5464.t1 SINVI.XP_011157167.1 SINVI.XP_011160692.1 SINVI.XP_011161265.1 SINVI.XP_011162023.1 SINVI.XP_011162491.1 SINVI.XP_011162492.1 SINVI.XP_011162808.1 SINVI.XP_011163179.1 SINVI.XP_011164602.1 SINVI.XP_011169840.1 SINVI.XP_011171818.1 SINVI.XP_011171836.1 SMARI.SMAR000600-PA SMARI.SMAR002833-PA SMARI.SMAR002834-PA SMARI.SMAR003588-PA SMARI.SMAR012245-PA SMARI.SMAR012252-PA SMARI.SMAR012948-PA TCAST.TC000757-PA TCAST.TC000803-PA TCAST.TC000804-PA TCAST.TC003378-PA TCAST.TC005100-PA TCAST.TC005190-PA TCAST.TC005499-PA TCAST.TC006241-PA TCAST.TC006732-PA TCAST.TC006733-PA TCAST.TC007922-PA TCAST.TC009690-PA TCAST.TC009691-PA TCAST.TC009692-PA TCAST.TC009693-PA TCAST.TC009694-PA TCAST.TC009696-PA TCAST.TC009697-PA TCAST.TC009698-PA TCAST.TC009699-PA TCAST.TC009700-PA TCAST.TC011376-PA TCAST.TC011395-PA TCAST.TC011396-PA TCAST.TC012856-PA TCAST.TC014687-PA TCAST.TC014795-PA TCAST.TC015089-PA TCAST.TC015225-PA TCAST.TC015226-PA TCAST.TC015229-PA TCAST.TC015230-PA TCAST.TC015265-PA TCAST.TC015266-PA TCAST.TC015455-PA TCAST.TC016251-PA TMURI.TMUE_s0097003000 TSPIR.EFV59898 TURTI.tetur01g08680.1 TURTI.tetur01g14170.1 TURTI.tetur01g16371.1 TURTI.tetur02g09310.1 TURTI.tetur02g14551.1 TURTI.tetur02g15189.1 TURTI.tetur03g00310.1 TURTI.tetur03g02700.1 TURTI.tetur04g06380.1 TURTI.tetur04g06770.1 TURTI.tetur06g03330.1 TURTI.tetur10g05290.1 TURTI.tetur11g01500.1 TURTI.tetur11g01560.1 TURTI.tetur11g01570.1 TURTI.tetur11g03760.1 TURTI.tetur11g05760.1 TURTI.tetur11g05770.1 TURTI.tetur17g00080.1 TURTI.tetur17g00090.1 TURTI.tetur17g00300.1 TURTI.tetur17g00360.1 TURTI.tetur17g00410.1 TURTI.tetur17g00750.1 TURTI.tetur207g00010.1 TURTI.tetur20g03250.1 TURTI.tetur23g00910.1 TURTI.tetur24g01310.1 TURTI.tetur26g01130.1 TURTI.tetur29g00820.1 TURTI.tetur29g00930.1 TURTI.tetur29g00940.1 TURTI.tetur30g01290.1 TURTI.tetur31g00250.1 TURTI.tetur37g00340.1 TURTI.tetur37g00590.1
OG0000020: AGAMB.AGAP000215-PA AGAMB.AGAP001483-PA AGAMB.AGAP001495-PA AGAMB.AGAP001593-PA AGAMB.AGAP002487-PA AGAMB.AGAP003574-PA AGAMB.AGAP005096-PA AGAMB.AGAP005099-PA AGAMB.AGAP005311-PA AGAMB.AGAP007985-PA AGAMB.AGAP008868-PA AGAMB.AGAP009293-PA AGAMB.AGAP011143-PA AGAMB.AGAP012303-PA AGAMB.AGAP012501-PA AMELL.GB42226-PA AMELL.GB42227-PA AMELL.GB42592-PA AMELL.GB43591-PA AMELL.GB44472-PA AMELL.GB45500-PA AMELL.GB45501-PA AMELL.GB45759-PA AMELL.GB48210-PA AMELL.GB49611-PA AMELL.GB49866-PA AMELL.GB50468-PA AMELL.GB51582-PA AMELL.GB51584-PA AMELL.GB51604-PA AMELL.GB51950-PA AMELL.GB52781-PA AMELL.GB54432-PA AMELL.GB54796-PA AMELL.GB56017-PA APISU.ACYPI000498-PA APISU.ACYPI000963-PA APISU.ACYPI000997-PA APISU.ACYPI002093-PA APISU.ACYPI003536-PA APISU.ACYPI007256-PA APISU.ACYPI009753-PA APISU.ACYPI010101-PA APISU.ACYPI067723-PA APISU.ACYPI081976-PA APISU.ACYPI29610-PA APISU.ACYPI29702-PA APISU.ACYPI34506-PA APISU.ACYPI45604-PA APISU.ACYPI45707-PA APISU.ACYPI46242-PA APISU.ACYPI49458-PA APISU.ACYPI55111-PA ASUUM2.GS_01871 ASUUM2.GS_02157 ASUUM2.GS_02210 ASUUM2.GS_04698 ASUUM2.GS_04884 ASUUM2.GS_07355 ASUUM2.GS_09962 ASUUM2.GS_11542 ASUUM2.GS_12496 ASUUM2.GS_13242 ASUUM2.GS_13730 ASUUM2.GS_15338 ASUUM2.GS_15869 ASUUM2.GS_18645 ASUUM2.GS_21052 ASUUM2.GS_21898 BMALA.Bm10923 BMALA.Bm11942 BMALA.Bm2114 BMALA.Bm2651 BMALA.Bm2996 BMALA.Bm3609 BMALA.Bm5296 BMALA.Bm6149 BMALA.Bm7298 BMALA.Bm7603 BMALA.Bm7931 BMALA.Bm8994a BMALA.Bm9587 BXYLO.BXY_0003700.1 BXYLO.BXY_0050800.1 BXYLO.BXY_0057600.1 BXYLO.BXY_0057700.1 BXYLO.BXY_0313700.1 BXYLO.BXY_0339000.1 BXYLO.BXY_0660800.1 BXYLO.BXY_0723200.1 BXYLO.BXY_0947300.1 BXYLO.BXY_0953200.1 BXYLO.BXY_1075500.1 BXYLO.BXY_1244000.1 BXYLO.BXY_1621700.1 CELEG.B0564.10b CELEG.C18B12.3 CELEG.C37E2.4 CELEG.C37E2.5a CELEG.D1007.1 CELEG.F26C11.2 CELEG.F58E6.10b CELEG.R08B4.2 CELEG.T13C5.4 CELEG.W03A3.1 CELEG.Y113G7A.6a CELEG.ZK265.4 CELEG.ZK993.1a CLECT.CLEC000964-PA CLECT.CLEC000966-PA CLECT.CLEC001950-PA CLECT.CLEC002225-PA CLECT.CLEC002771-PA CLECT.CLEC002772-PA CLECT.CLEC004403-PA CLECT.CLEC004913-PA CLECT.CLEC005766-PA CLECT.CLEC006125-PA CLECT.CLEC006609-PA CLECT.CLEC007143-PA CLECT.CLEC007144-PA CLECT.CLEC008831-PA CLECT.CLEC009091-PA CLECT.CLEC009744-PA CLECT.CLEC009854-PA CLECT.CLEC011526-PA CLECT.CLEC011528-PA CLECT.CLEC012885-PA CLECT.CLEC012886-PA CLECT.CLEC013753-PA CTELE.CapteP113148 CTELE.CapteP117834 CTELE.CapteP129681 CTELE.CapteP135374 CTELE.CapteP147353 CTELE.CapteP154864 CTELE.CapteP158069 CTELE.CapteP165954 CTELE.CapteP169576 CTELE.CapteP171492 CTELE.CapteP174285 CTELE.CapteP181218 CTELE.CapteP225092 CTELE.CapteP226745 CTELE.CapteP227181 CTELE.CapteP228623 CTELE.CapteP29553 CTELE.CapteP29885 CTELE.CapteP29976 CTELE.CapteP30032 CTELE.CapteP70059 CTELE.CapteP70691 CTELE.CapteP70989 CTELE.CapteP76161 CTELE.CapteP80905 CTELE.CapteP81077 CTELE.CapteP99354 CTELE.CapteP99648 DMELA.FBpp0070747 DMELA.FBpp0071169 DMELA.FBpp0071485 DMELA.FBpp0071889 DMELA.FBpp0072133 DMELA.FBpp0074235 DMELA.FBpp0077713 DMELA.FBpp0077730 DMELA.FBpp0082986 DMELA.FBpp0111504 DMELA.FBpp0291586 DMELA.FBpp0304126 DMELA.FBpp0309366 DMELA.FBpp0309490 DMELA.FBpp0309625 DMELA.FBpp0309637 DMELA.FBpp0309767 DMELA.FBpp0309910 DPOND.ENN70530 DPOND.ENN70531 DPOND.ENN70582 DPOND.ENN70585 DPOND.ENN70719 DPOND.ENN71718 DPOND.ENN73738 DPOND.ENN74111 DPOND.ENN76101 DPOND.ENN76671 DPOND.ENN77858 DPOND.ENN79401 DPOND.ENN80230 DPOND.ENN80404 DPOND.ENN81215 DPOND.ENN82364 DPOND.ENN82975 DPOND.ENN83533 DPULE.EFX64952 DPULE.EFX64961 DPULE.EFX65178 DPULE.EFX67353 DPULE.EFX67838 DPULE.EFX69095 DPULE.EFX70672 DPULE.EFX70937 DPULE.EFX75413 DPULE.EFX75420 DPULE.EFX81899 DPULE.EFX84785 DPULE.EFX85034 DPULE.EFX85717 DPULE.EFX86662 DPULE.EFX86663 DPULE.EFX88522 HDUJA.bHd01029.1 HDUJA.bHd10443.1 HDUJA.bHd11173.1 HDUJA.bHd01396.1 HDUJA.bHd16497.1 HDUJA.bHd16498.1 HDUJA.bHd17297.1 HDUJA.bHd18938.1 HDUJA.bHd04254.1 HDUJA.bHd00481.1 HDUJA.bHd05317.1 HDUJA.bHd06591.1 HDUJA.bHd07057.1 HDUJA.bHd07485.1 ISCAP.ISCW002341-PA ISCAP.ISCW002410-PA ISCAP.ISCW006445-PA ISCAP.ISCW009634-PA ISCAP.ISCW013772-PA ISCAP.ISCW014108-PA ISCAP.ISCW014802-PA ISCAP.ISCW016208-PA ISCAP.ISCW016210-PA ISCAP.ISCW016444-PA ISCAP.ISCW017713-PA ISCAP.ISCW020265-PA ISCAP.ISCW021207-PA ISCAP.ISCW021525-PA MHAPL.MhA1_Contig1356.frz3.gene13 MHAPL.MhA1_Contig148.frz3.gene6 MHAPL.MhA1_Contig214.frz3.gene13 MHAPL.MhA1_Contig2347.frz3.gene1 MHAPL.MhA1_Contig2487.frz3.gene2 MHAPL.MhA1_Contig2502.frz3.gene2 MHAPL.MhA1_Contig353.frz3.gene41 MHAPL.MhA1_Contig705.frz3.gene5 MHAPL.MhA1_Contig899.frz3.gene1 NVITR.NV10422-PA NVITR.NV10883-PA NVITR.NV12179-PA NVITR.NV12465-PA NVITR.NV12766-PA NVITR.NV13402-PA NVITR.NV13653-PA NVITR.NV14564-PA NVITR.NV15715-PA NVITR.NV15971-PA NVITR.NV16195-PA NVITR.NV16624-PA NVITR.NV18060-PA NVITR.NV21238-PA NVITR.NV30544-PA OBIMA.Ocbimv22003567m.p OBIMA.Ocbimv22007835m.p OBIMA.Ocbimv22007999m.p OBIMA.Ocbimv22008407m.p OBIMA.Ocbimv22015900m.p OBIMA.Ocbimv22018651m.p OBIMA.Ocbimv22019499m.p OBIMA.Ocbimv22019944m.p OBIMA.Ocbimv22021713m.p OBIMA.Ocbimv22024516m.p OBIMA.Ocbimv22025800m.p OBIMA.Ocbimv22027055m.p OBIMA.Ocbimv22027060m.p OBIMA.Ocbimv22034596m.p OBIMA.Ocbimv22035611m.p OBIMA.Ocbimv22038182m.p PCAUD.XP_014662902.1 PCAUD.XP_014662904.1 PCAUD.XP_014662905.1 PCAUD.XP_014664466.1 PCAUD.XP_014671063.1 PCAUD.XP_014671981.1 PCAUD.XP_014672371.1 PCAUD.XP_014672787.1 PCAUD.XP_014674935.1 PCAUD.XP_014675255.1 PCAUD.XP_014676530.1 PCAUD.XP_014678123.1 PCAUD.XP_014679598.1 PCAUD.XP_014680260.1 PHUMA.PHUM093490-PA PHUMA.PHUM093500-PA PHUMA.PHUM121380-PA PHUMA.PHUM121700-PA PHUMA.PHUM121920-PA PHUMA.PHUM165720-PA PHUMA.PHUM171660-PA PHUMA.PHUM182350-PA PHUMA.PHUM189970-PA PHUMA.PHUM230130-PA PHUMA.PHUM230750-PA PHUMA.PHUM308960-PA PHUMA.PHUM363310-PA PHUMA.PHUM363330-PA PHUMA.PHUM467610-PA PHUMA.PHUM492340-PA PHUMA.PHUM534210-PA PHUMA.PHUM584240-PA PMURR.g1079.t1 PMURR.g14282.t1 PMURR.g17050.t1 PMURR.g2819.t1 PMURR.g3231.t1 PMURR.g4782.t1 PMURR.g5299.t1 PMURR.g622.t1 PMURR.g7952.t1 PMURR.g9178.t1 PMURR.g9575.t1 PPACI.PPA00258 PPACI.PPA01003 PPACI.PPA12961 PPACI.PPA17659 PPACI.PPA18697 PPACI.PPA20299 PPACI.PPA21358 PPACI.PPA27298 PPACI.PPA27301 PPACI.PPA30640 PXYLO.XP_011549815.1 PXYLO.XP_011549920.1 PXYLO.XP_011553726.1 PXYLO.XP_011553889.1 PXYLO.XP_011555470.1 PXYLO.XP_011556319.1 PXYLO.XP_011556747.1 PXYLO.XP_011556766.1 PXYLO.XP_011556769.1 PXYLO.XP_011559403.1 PXYLO.XP_011559973.1 PXYLO.XP_011564846.1 PXYLO.XP_011565178.1 PXYLO.XP_011566437.1 PXYLO.XP_011566918.1 PXYLO.XP_011567653.1 PXYLO.XP_011567825.1 PXYLO.XP_011568238.1 PXYLO.XP_011568272.1 PXYLO.XP_011568754.1 RVARI.g10246.t1 RVARI.g1142.t1 RVARI.g11833.t1 RVARI.g12046.t1 RVARI.g13103.t1 RVARI.g2248.t1 RVARI.g2626.t1 RVARI.g2981.t1 RVARI.g2982.t1 RVARI.g5078.t1 RVARI.g7723.t1 RVARI.g9402.t1 RVARI.g9675.t1 RVARI.g9676.t1 RVARI.g9853.t1 SINVI.XP_011157485.1 SINVI.XP_011159211.1 SINVI.XP_011159950.1 SINVI.XP_011162711.1 SINVI.XP_011163221.1 SINVI.XP_011163222.1 SINVI.XP_011164390.1 SINVI.XP_011165571.1 SINVI.XP_011165572.1 SINVI.XP_011165574.1 SINVI.XP_011166284.1 SINVI.XP_011166293.1 SINVI.XP_011168301.1 SINVI.XP_011170332.1 SINVI.XP_011172606.1 SINVI.XP_011173529.1 SINVI.XP_011173807.1 SINVI.XP_011175204.1 SINVI.XP_011176402.1 SMARI.SMAR003035-PA SMARI.SMAR003036-PA SMARI.SMAR003736-PA SMARI.SMAR004529-PA SMARI.SMAR004854-PA SMARI.SMAR006261-PA SMARI.SMAR006320-PA SMARI.SMAR006755-PA SMARI.SMAR007945-PA SMARI.SMAR008386-PA SMARI.SMAR009619-PA SMARI.SMAR009838-PA SMARI.SMAR009839-PA SMARI.SMAR010240-PA SMARI.SMAR010943-PA SMARI.SMAR011174-PA SMARI.SMAR011175-PA SMARI.SMAR013146-PA TCAST.TC000527-PA TCAST.TC001726-PA TCAST.TC003354-PA TCAST.TC003355-PA TCAST.TC005600-PA TCAST.TC005661-PA TCAST.TC006110-PA TCAST.TC007133-PA TCAST.TC007335-PA TCAST.TC007654-PA TCAST.TC008926-PA TCAST.TC008928-PA TCAST.TC009911-PA TCAST.TC011539-PA TCAST.TC012684-PA TCAST.TC013331-PA TMURI.TMUE_s0002002300 TMURI.TMUE_s0010003900 TMURI.TMUE_s0010005200 TMURI.TMUE_s0012010400 TMURI.TMUE_s0014003700 TMURI.TMUE_s0014003800 TMURI.TMUE_s0019002400 TMURI.TMUE_s0021003200 TMURI.TMUE_s0029006400 TMURI.TMUE_s0188000200 TSPIR.EFV50627 TSPIR.EFV52015 TSPIR.EFV52386 TSPIR.EFV53972 TSPIR.EFV54468 TSPIR.EFV55573 TSPIR.EFV55592 TSPIR.EFV55957 TSPIR.EFV57461 TSPIR.EFV57464 TSPIR.EFV59153 TSPIR.EFV59155 TSPIR.EFV61502 TURTI.tetur02g06020.1 TURTI.tetur04g00320.1 TURTI.tetur04g05170.1 TURTI.tetur06g01030.1 TURTI.tetur14g00760.1 TURTI.tetur18g02480.1 TURTI.tetur19g02530.1 TURTI.tetur21g02710.1 TURTI.tetur27g00570.1 TURTI.tetur27g01250.1 TURTI.tetur37g00770.1 TURTI.tetur37g00780.1
OG0000021: AGAMB.AGAP000876-PA AGAMB.AGAP000878-PA AGAMB.AGAP001448-PA AGAMB.AGAP001740-PA AGAMB.AGAP001741-PA AGAMB.AGAP003739-PA AGAMB.AGAP003756-PA AGAMB.AGAP003876-PA AGAMB.AGAP004299-PA AGAMB.AGAP004386-PA AGAMB.AGAP004907-PA AGAMB.AGAP005930-PA AGAMB.AGAP007124-PA AGAMB.AGAP007241-PA AGAMB.AGAP007822-PA AGAMB.AGAP007824-PA AGAMB.AGAP009983-PA AGAMB.AGAP011985-PA AGAMB.AGAP013406-PA AMELL.GB40209-PA AMELL.GB40407-PA AMELL.GB40416-PA AMELL.GB40611-PA AMELL.GB40906-PA AMELL.GB41317-PA AMELL.GB41320-PA AMELL.GB41913-PA AMELL.GB42177-PA AMELL.GB43632-PA AMELL.GB46056-PA AMELL.GB46156-PA AMELL.GB48760-PA AMELL.GB48763-PA AMELL.GB49291-PA AMELL.GB53325-PA AMELL.GB54093-PA APISU.ACYPI000586-PA APISU.ACYPI001448-PA APISU.ACYPI001969-PA APISU.ACYPI002601-PA APISU.ACYPI003652-PA APISU.ACYPI007008-PA APISU.ACYPI008794-PA APISU.ACYPI009244-PA APISU.ACYPI21611-PA APISU.ACYPI21621-PA APISU.ACYPI22938-PA APISU.ACYPI30946-PA APISU.ACYPI37104-PA APISU.ACYPI37626-PA APISU.ACYPI50086-PA APISU.ACYPI54231-PA ASUUM2.GS_00247 ASUUM2.GS_02447 ASUUM2.GS_04636 ASUUM2.GS_05449 ASUUM2.GS_06658 ASUUM2.GS_11831 ASUUM2.GS_13842 ASUUM2.GS_14834 ASUUM2.GS_16917 ASUUM2.GS_19576 ASUUM2.GS_19939 ASUUM2.GS_19949 ASUUM2.GS_21563 ASUUM2.GS_22446 ASUUM2.GS_24350 BMALA.Bm10445 BMALA.Bm11212 BMALA.Bm11274 BMALA.Bm2289b BMALA.Bm2582a BMALA.Bm2735 BMALA.Bm2757b BMALA.Bm4202 BMALA.Bm5590 BMALA.Bm5793b BMALA.Bm5805c BMALA.Bm9570 BXYLO.BXY_0012200.1 BXYLO.BXY_0231500.1 BXYLO.BXY_0272300.1 BXYLO.BXY_0604300.1 BXYLO.BXY_0618500.1 BXYLO.BXY_0812000.1 BXYLO.BXY_0947900.1 BXYLO.BXY_1439000.1 BXYLO.BXY_1512000.1 BXYLO.BXY_1694600.1 CELEG.C02B8.4 CELEG.C18A3.8 CELEG.C34E10.7 CELEG.C43H6.8 CELEG.C44C10.8 CELEG.F48D6.3 CELEG.F57C12.3 CELEG.T05G5.2 CELEG.T14F9.5 CELEG.T15H9.3 CELEG.T24B8.6 CELEG.Y69A2AR.29 CELEG.ZK682.4 CLECT.CLEC001934-PA CLECT.CLEC002273-PA CLECT.CLEC002432-PA CLECT.CLEC002464-PA CLECT.CLEC002728-PA CLECT.CLEC002733-PA CLECT.CLEC002736-PA CLECT.CLEC004884-PA CLECT.CLEC007932-PA CLECT.CLEC008013-PA CLECT.CLEC009121-PA CLECT.CLEC009418-PA CLECT.CLEC011700-PA CLECT.CLEC012470-PA CLECT.CLEC012607-PA CLECT.CLEC013398-PA CTELE.CapteP111042 CTELE.CapteP111699 CTELE.CapteP151649 CTELE.CapteP154829 CTELE.CapteP155726 CTELE.CapteP157958 CTELE.CapteP162858 CTELE.CapteP169232 CTELE.CapteP184140 CTELE.CapteP195278 CTELE.CapteP196926 CTELE.CapteP201484 CTELE.CapteP220993 CTELE.CapteP221159 CTELE.CapteP225943 CTELE.CapteP227428 CTELE.CapteP48001 CTELE.CapteP49381 CTELE.CapteP49815 CTELE.CapteP57348 CTELE.CapteP58127 CTELE.CapteP59283 CTELE.CapteP68790 CTELE.CapteP69807 CTELE.CapteP70345 CTELE.CapteP79839 CTELE.CapteP80499 CTELE.CapteP80653 CTELE.CapteP80670 CTELE.CapteP80686 CTELE.CapteP80741 CTELE.CapteP91237 CTELE.CapteP94620 CTELE.CapteP98465 DMELA.FBpp0070071 DMELA.FBpp0070072 DMELA.FBpp0070074 DMELA.FBpp0070482 DMELA.FBpp0071864 DMELA.FBpp0074978 DMELA.FBpp0079662 DMELA.FBpp0080631 DMELA.FBpp0081318 DMELA.FBpp0081911 DMELA.FBpp0084381 DMELA.FBpp0086327 DMELA.FBpp0088516 DMELA.FBpp0090974 DMELA.FBpp0288762 DMELA.FBpp0303590 DMELA.FBpp0306731 DMELA.FBpp0310462 DPOND.ENN71831 DPOND.ENN72516 DPOND.ENN73710 DPOND.ENN75704 DPOND.ENN76086 DPOND.ENN76922 DPOND.ENN77322 DPOND.ENN77423 DPOND.ENN77645 DPOND.ENN78683 DPOND.ENN78919 DPOND.ENN80852 DPOND.ENN81151 DPOND.ENN81576 DPOND.ENN81764 DPOND.ENN83199 DPULE.EFX63648 DPULE.EFX67721 DPULE.EFX68239 DPULE.EFX68562 DPULE.EFX71338 DPULE.EFX77712 DPULE.EFX78736 DPULE.EFX79404 DPULE.EFX82743 DPULE.EFX83476 DPULE.EFX84817 DPULE.EFX85409 DPULE.EFX86084 DPULE.EFX86473 DPULE.EFX90249 HDUJA.bHd10028.1 HDUJA.bHd11675.1 HDUJA.bHd13000.1 HDUJA.bHd01569.1 HDUJA.bHd17875.1 HDUJA.bHd18449.1 HDUJA.bHd19446.1 HDUJA.bHd19688.1 HDUJA.bHd19690.1 HDUJA.bHd19691.1 HDUJA.bHd02146.1 HDUJA.bHd02759.1 HDUJA.bHd05973.1 HDUJA.bHd07891.1 HDUJA.bHd09154.1 ISCAP.ISCW001920-PA ISCAP.ISCW003667-PA ISCAP.ISCW003670-PA ISCAP.ISCW003677-PA ISCAP.ISCW003737-PA ISCAP.ISCW008705-PA ISCAP.ISCW009120-PA ISCAP.ISCW009433-PA ISCAP.ISCW009436-PA ISCAP.ISCW010324-PA ISCAP.ISCW011469-PA ISCAP.ISCW011969-PA ISCAP.ISCW013371-PA ISCAP.ISCW014797-PA ISCAP.ISCW016573-PA ISCAP.ISCW018149-PA ISCAP.ISCW019706-PA ISCAP.ISCW020498-PA ISCAP.ISCW021517-PA ISCAP.ISCW024416-PA ISCAP.ISCW024442-PA MHAPL.MhA1_Contig1382.frz3.gene12 MHAPL.MhA1_Contig180.frz3.gene5 MHAPL.MhA1_Contig384.frz3.gene12 MHAPL.MhA1_Contig568.frz3.gene16 MHAPL.MhA1_Contig78.frz3.gene44 MHAPL.MhA1_Contig809.frz3.gene10 NVITR.NV10141-PA NVITR.NV10328-PA NVITR.NV10733-PA NVITR.NV11815-PA NVITR.NV12516-PA NVITR.NV13064-PA NVITR.NV15852-PA NVITR.NV16241-PA NVITR.NV17418-PA NVITR.NV20119-PA OBIMA.Ocbimv22001940m.p OBIMA.Ocbimv22002150m.p OBIMA.Ocbimv22002151m.p OBIMA.Ocbimv22003063m.p OBIMA.Ocbimv22003818m.p OBIMA.Ocbimv22012138m.p OBIMA.Ocbimv22012139m.p OBIMA.Ocbimv22012140m.p OBIMA.Ocbimv22015922m.p OBIMA.Ocbimv22015923m.p OBIMA.Ocbimv22021915m.p OBIMA.Ocbimv22024043m.p OBIMA.Ocbimv22025327m.p OBIMA.Ocbimv22027127m.p OBIMA.Ocbimv22027234m.p OBIMA.Ocbimv22027690m.p OBIMA.Ocbimv22030490m.p OBIMA.Ocbimv22034487m.p PCAUD.XP_014662065.1 PCAUD.XP_014663375.1 PCAUD.XP_014664736.1 PCAUD.XP_014665470.1 PCAUD.XP_014665729.1 PCAUD.XP_014665731.1 PCAUD.XP_014668336.1 PCAUD.XP_014669614.1 PCAUD.XP_014674108.1 PCAUD.XP_014674648.1 PCAUD.XP_014675465.1 PCAUD.XP_014676284.1 PCAUD.XP_014680089.1 PCAUD.XP_014681709.1 PCAUD.XP_014681710.1 PHUMA.PHUM038940-PA PHUMA.PHUM088400-PA PHUMA.PHUM129210-PA PHUMA.PHUM129440-PA PHUMA.PHUM221110-PA PHUMA.PHUM221120-PA PHUMA.PHUM229200-PA PHUMA.PHUM294350-PA PHUMA.PHUM332980-PA PHUMA.PHUM396880-PA PHUMA.PHUM498120-PA PHUMA.PHUM498340-PA PHUMA.PHUM501880-PA PHUMA.PHUM501890-PA PHUMA.PHUM601720-PA PMURR.g13763.t1 PMURR.g1588.t1 PMURR.g3451.t1 PMURR.g3487.t1 PMURR.g5113.t1 PMURR.g6247.t1 PMURR.g6593.t1 PMURR.g6623.t1 PMURR.g7512.t1 PMURR.g881.t1 PMURR.g9555.t1 PMURR.g9700.t1 PPACI.PPA05241 PPACI.PPA08416 PPACI.PPA18782 PPACI.PPA22802 PPACI.PPA28351 PPACI.PPA30788 PPACI.PPA31506 PPACI.PPA32309 PXYLO.XP_011547896.1 PXYLO.XP_011549081.1 PXYLO.XP_011549084.1 PXYLO.XP_011549879.1 PXYLO.XP_011550236.1 PXYLO.XP_011551236.1 PXYLO.XP_011551237.1 PXYLO.XP_011554575.1 PXYLO.XP_011554754.1 PXYLO.XP_011554850.1 PXYLO.XP_011557047.1 PXYLO.XP_011557149.1 PXYLO.XP_011558845.1 PXYLO.XP_011561521.1 PXYLO.XP_011563274.1 PXYLO.XP_011566491.1 PXYLO.XP_011568337.1 PXYLO.XP_011568483.1 PXYLO.XP_011568653.1 PXYLO.XP_011568701.1 RVARI.g10283.t1 RVARI.g10284.t1 RVARI.g10285.t1 RVARI.g11292.t1 RVARI.g11440.t1 RVARI.g11455.t1 RVARI.g11769.t1 RVARI.g11935.t1 RVARI.g11936.t1 RVARI.g13819.t1 RVARI.g153.t1 RVARI.g6672.t1 RVARI.g6765.t1 RVARI.g7821.t1 RVARI.g8058.t1 RVARI.g9940.t1 SINVI.XP_011155391.1 SINVI.XP_011155476.1 SINVI.XP_011156059.1 SINVI.XP_011156071.1 SINVI.XP_011157256.1 SINVI.XP_011157292.1 SINVI.XP_011158427.1 SINVI.XP_011158968.1 SINVI.XP_011159227.1 SINVI.XP_011159898.1 SINVI.XP_011160661.1 SINVI.XP_011162918.1 SINVI.XP_011167744.1 SINVI.XP_011170833.1 SINVI.XP_011171389.1 SINVI.XP_011172181.1 SMARI.SMAR000405-PA SMARI.SMAR001477-PA SMARI.SMAR002729-PA SMARI.SMAR003412-PA SMARI.SMAR004847-PA SMARI.SMAR005703-PA SMARI.SMAR006456-PA SMARI.SMAR006706-PA SMARI.SMAR006921-PA SMARI.SMAR006929-PA SMARI.SMAR007908-PA SMARI.SMAR009985-PA SMARI.SMAR010329-PA SMARI.SMAR011493-PA SMARI.SMAR011494-PA SMARI.SMAR011728-PA SMARI.SMAR011911-PA SMARI.SMAR011914-PA SMARI.SMAR012200-PA SMARI.SMAR012298-PA SMARI.SMAR012521-PA TCAST.TC001473-PA TCAST.TC001576-PA TCAST.TC002349-PA TCAST.TC003170-PA TCAST.TC003171-PA TCAST.TC004726-PA TCAST.TC005579-PA TCAST.TC007594-PA TCAST.TC007598-PA TCAST.TC007725-PA TCAST.TC007826-PA TCAST.TC008437-PA TCAST.TC011336-PA TCAST.TC013785-PA TCAST.TC013793-PA TCAST.TC014105-PA TCAST.TC014598-PA TCAST.TC015754-PA TMURI.TMUE_s0004013100 TMURI.TMUE_s0005008700 TMURI.TMUE_s0009003000 TMURI.TMUE_s0019008800 TMURI.TMUE_s0036001100 TMURI.TMUE_s0039005500 TMURI.TMUE_s0050006900 TMURI.TMUE_s0090002800 TMURI.TMUE_s0106001800 TMURI.TMUE_s0120002700 TMURI.TMUE_s0149000100 TSPIR.EFV50685 TSPIR.EFV51981 TSPIR.EFV53109 TSPIR.EFV54349 TSPIR.EFV55706 TSPIR.EFV58130 TSPIR.EFV58245 TSPIR.EFV58362 TSPIR.EFV58998 TSPIR.EFV60233 TSPIR.EFV61472 TURTI.tetur01g11390.1 TURTI.tetur01g11400.1 TURTI.tetur01g11460.1 TURTI.tetur03g03150.1 TURTI.tetur03g08190.1 TURTI.tetur03g08200.1 TURTI.tetur04g08630.1 TURTI.tetur07g04030.1 TURTI.tetur07g05370.1 TURTI.tetur09g04050.1 TURTI.tetur12g03360.1 TURTI.tetur13g02170.1 TURTI.tetur17g02570.1 TURTI.tetur18g03540.1 TURTI.tetur20g00380.1 TURTI.tetur23g02453.1 TURTI.tetur25g00460.1 TURTI.tetur28g00880.1 TURTI.tetur40g00160.1
[truncated: 11,399,972 more chars]
