# Supplementary material for: Comparative genomics of the tardigrades Hypsibius dujardini and Ramazzottius varieornatus
Source: PLoS Biol. 2017 Jul 27;15(7):e2002266. doi: 10.1371/journal.pbio.2002266 (PMC5531438; doi:10.1371/journal.pbio.2002266)
Supplement: S10 Data — This file, a tarred and gzipped archive, contains the outputs from OrthoFinder analyses conducted under different inflation values. (GZ) [file pbio.2002266.s027.tar.gz › S10_Data/nHd.Orthogroups.longest_isoforms.master.IV_4_0.txt]

OG0000000: AMELL.GB42513-PA AMELL.GB52113-PA APISU.ACYPI000793-PA APISU.ACYPI000899-PA APISU.ACYPI001040-PA APISU.ACYPI001114-PA APISU.ACYPI001420-PA APISU.ACYPI001862-PA APISU.ACYPI002208-PA APISU.ACYPI002223-PA APISU.ACYPI002380-PA APISU.ACYPI003161-PA APISU.ACYPI003517-PA APISU.ACYPI003524-PA APISU.ACYPI003929-PA APISU.ACYPI004026-PA APISU.ACYPI004053-PA APISU.ACYPI004323-PA APISU.ACYPI004548-PA APISU.ACYPI004602-PA APISU.ACYPI004902-PA APISU.ACYPI006065-PA APISU.ACYPI006154-PA APISU.ACYPI006204-PA APISU.ACYPI006490-PA APISU.ACYPI006515-PA APISU.ACYPI007212-PA APISU.ACYPI007486-PA APISU.ACYPI007674-PA APISU.ACYPI007813-PA APISU.ACYPI008531-PA APISU.ACYPI008751-PA APISU.ACYPI009566-PA APISU.ACYPI009641-PA APISU.ACYPI009882-PA APISU.ACYPI060022-PA APISU.ACYPI060116-PA APISU.ACYPI060149-PA APISU.ACYPI060228-PA APISU.ACYPI060326-PA APISU.ACYPI060418-PA APISU.ACYPI060440-PA APISU.ACYPI061080-PA APISU.ACYPI061081-PA APISU.ACYPI061088-PA APISU.ACYPI061095-PA APISU.ACYPI061199-PA APISU.ACYPI061266-PA APISU.ACYPI061902-PA APISU.ACYPI062548-PA APISU.ACYPI062894-PA APISU.ACYPI062942-PA APISU.ACYPI062998-PA APISU.ACYPI063020-PA APISU.ACYPI063476-PA APISU.ACYPI063532-PA APISU.ACYPI063630-PA APISU.ACYPI063831-PA APISU.ACYPI063832-PA APISU.ACYPI064514-PA APISU.ACYPI064516-PA APISU.ACYPI064583-PA APISU.ACYPI064588-PA APISU.ACYPI064638-PA APISU.ACYPI064722-PA APISU.ACYPI064834-PA APISU.ACYPI064864-PA APISU.ACYPI065387-PA APISU.ACYPI065470-PA APISU.ACYPI066080-PA APISU.ACYPI066140-PA APISU.ACYPI066346-PA APISU.ACYPI066899-PA APISU.ACYPI066973-PA APISU.ACYPI066998-PA APISU.ACYPI067348-PA APISU.ACYPI067396-PA APISU.ACYPI067454-PA APISU.ACYPI067859-PA APISU.ACYPI067931-PA APISU.ACYPI068084-PA APISU.ACYPI068181-PA APISU.ACYPI068189-PA APISU.ACYPI068316-PA APISU.ACYPI068387-PA APISU.ACYPI068718-PA APISU.ACYPI068805-PA APISU.ACYPI069023-PA APISU.ACYPI069033-PA APISU.ACYPI069263-PA APISU.ACYPI070068-PA APISU.ACYPI070099-PA APISU.ACYPI070139-PA APISU.ACYPI070157-PA APISU.ACYPI070508-PA APISU.ACYPI070511-PA APISU.ACYPI070691-PA APISU.ACYPI070872-PA APISU.ACYPI070987-PA APISU.ACYPI071036-PA APISU.ACYPI071038-PA APISU.ACYPI071397-PA APISU.ACYPI071420-PA APISU.ACYPI071509-PA APISU.ACYPI071533-PA APISU.ACYPI071563-PA APISU.ACYPI071567-PA APISU.ACYPI071658-PA APISU.ACYPI071828-PA APISU.ACYPI071855-PA APISU.ACYPI071862-PA APISU.ACYPI071892-PA APISU.ACYPI071932-PA APISU.ACYPI072301-PA APISU.ACYPI072553-PA APISU.ACYPI072564-PA APISU.ACYPI072731-PA APISU.ACYPI073253-PA APISU.ACYPI073364-PA APISU.ACYPI073888-PA APISU.ACYPI080100-PA APISU.ACYPI080172-PA APISU.ACYPI080234-PA APISU.ACYPI080250-PA APISU.ACYPI080543-PA APISU.ACYPI080572-PA APISU.ACYPI080827-PA APISU.ACYPI080886-PA APISU.ACYPI080890-PA APISU.ACYPI081074-PA APISU.ACYPI081537-PA APISU.ACYPI081619-PA APISU.ACYPI081772-PA APISU.ACYPI081863-PA APISU.ACYPI082419-PA APISU.ACYPI082449-PA APISU.ACYPI082521-PA APISU.ACYPI082679-PA APISU.ACYPI082898-PA APISU.ACYPI082915-PA APISU.ACYPI082916-PA APISU.ACYPI083083-PA APISU.ACYPI083257-PA APISU.ACYPI083322-PA APISU.ACYPI083895-PA APISU.ACYPI083995-PA APISU.ACYPI084121-PA APISU.ACYPI084171-PA APISU.ACYPI084316-PA APISU.ACYPI084644-PA APISU.ACYPI084672-PA APISU.ACYPI084912-PA APISU.ACYPI085166-PA APISU.ACYPI085377-PA APISU.ACYPI085548-PA APISU.ACYPI085610-PA APISU.ACYPI085629-PA APISU.ACYPI085665-PA APISU.ACYPI085843-PA APISU.ACYPI086175-PA APISU.ACYPI086434-PA APISU.ACYPI086487-PA APISU.ACYPI086915-PA APISU.ACYPI086971-PA APISU.ACYPI087158-PA APISU.ACYPI087169-PA APISU.ACYPI087274-PA APISU.ACYPI087304-PA APISU.ACYPI087404-PA APISU.ACYPI087496-PA APISU.ACYPI087821-PA APISU.ACYPI087833-PA APISU.ACYPI088277-PA APISU.ACYPI088487-PA APISU.ACYPI088534-PA APISU.ACYPI088611-PA APISU.ACYPI089018-PA APISU.ACYPI089043-PA APISU.ACYPI089231-PA APISU.ACYPI089290-PA APISU.ACYPI089338-PA APISU.ACYPI089401-PA APISU.ACYPI20048-PA APISU.ACYPI20081-PA APISU.ACYPI20173-PA APISU.ACYPI20262-PA APISU.ACYPI20491-PA APISU.ACYPI20939-PA APISU.ACYPI21061-PA APISU.ACYPI22680-PA APISU.ACYPI22822-PA APISU.ACYPI23139-PA APISU.ACYPI23511-PA APISU.ACYPI25259-PA APISU.ACYPI25531-PA APISU.ACYPI25784-PA APISU.ACYPI26815-PA APISU.ACYPI27088-PA APISU.ACYPI27179-PA APISU.ACYPI27583-PA APISU.ACYPI27609-PA APISU.ACYPI28281-PA APISU.ACYPI28282-PA APISU.ACYPI28950-PA APISU.ACYPI29457-PA APISU.ACYPI29814-PA APISU.ACYPI29831-PA APISU.ACYPI30150-PA APISU.ACYPI30369-PA APISU.ACYPI30798-PA APISU.ACYPI30799-PA APISU.ACYPI30950-PA APISU.ACYPI31291-PA APISU.ACYPI31409-PA APISU.ACYPI31599-PA APISU.ACYPI31676-PA APISU.ACYPI31682-PA APISU.ACYPI32163-PA APISU.ACYPI33401-PA APISU.ACYPI34299-PA APISU.ACYPI35206-PA APISU.ACYPI35448-PA APISU.ACYPI35750-PA APISU.ACYPI36056-PA APISU.ACYPI36184-PA APISU.ACYPI36185-PA APISU.ACYPI36247-PA APISU.ACYPI36453-PA APISU.ACYPI36508-PA APISU.ACYPI36712-PA APISU.ACYPI37524-PA APISU.ACYPI37546-PA APISU.ACYPI38249-PA APISU.ACYPI38681-PA APISU.ACYPI39323-PA APISU.ACYPI39827-PA APISU.ACYPI40367-PA APISU.ACYPI40538-PA APISU.ACYPI40602-PA APISU.ACYPI40730-PA APISU.ACYPI41534-PA APISU.ACYPI41603-PA APISU.ACYPI42118-PA APISU.ACYPI42418-PA APISU.ACYPI43332-PA APISU.ACYPI43795-PA APISU.ACYPI43918-PA APISU.ACYPI44253-PA APISU.ACYPI44759-PA APISU.ACYPI44907-PA APISU.ACYPI45214-PA APISU.ACYPI45403-PA APISU.ACYPI45721-PA APISU.ACYPI45872-PA APISU.ACYPI46004-PA APISU.ACYPI46463-PA APISU.ACYPI46883-PA APISU.ACYPI48422-PA APISU.ACYPI48436-PA APISU.ACYPI48497-PA APISU.ACYPI50162-PA APISU.ACYPI50862-PA APISU.ACYPI50993-PA APISU.ACYPI51757-PA APISU.ACYPI53379-PA APISU.ACYPI53497-PA APISU.ACYPI53576-PA APISU.ACYPI53648-PA APISU.ACYPI53685-PA APISU.ACYPI53732-PA APISU.ACYPI54372-PA APISU.ACYPI54373-PA APISU.ACYPI54870-PA APISU.ACYPI54988-PA APISU.ACYPI55099-PA APISU.ACYPI55341-PA APISU.ACYPI55793-PA APISU.ACYPI56736-PA APISU.ACYPI56741-PA APISU.ACYPI56744-PA APISU.ACYPI56749-PA APISU.ACYPI56751-PA APISU.ACYPI56754-PA APISU.ACYPI56756-PA APISU.ACYPI56765-PA APISU.ACYPI56766-PA APISU.ACYPI56769-PA APISU.ACYPI56771-PA APISU.ACYPI56785-PA APISU.ACYPI56798-PA APISU.ACYPI56799-PA APISU.ACYPI56802-PA APISU.ACYPI56814-PA APISU.ACYPI56816-PA APISU.ACYPI56821-PA APISU.ACYPI56823-PA APISU.ACYPI56838-PA APISU.ACYPI56843-PA APISU.ACYPI56844-PA APISU.ACYPI56845-PA APISU.ACYPI56846-PA APISU.ACYPI56855-PA APISU.ACYPI56867-PA APISU.ACYPI56874-PA APISU.ACYPI56878-PA APISU.ACYPI56880-PA APISU.ACYPI56881-PA ASUUM2.GS_00798 ASUUM2.GS_18892 BMALA.Bm8775 BXYLO.BXY_0442000.1 BXYLO.BXY_0444400.1 BXYLO.BXY_0857800.1 BXYLO.BXY_1002200.1 BXYLO.BXY_1079300.1 BXYLO.BXY_1125300.1 BXYLO.BXY_1202400.1 BXYLO.BXY_1208200.1 BXYLO.BXY_1249000.1 BXYLO.BXY_1267000.1 BXYLO.BXY_1281600.1 BXYLO.BXY_1417100.1 BXYLO.BXY_1565200.1 BXYLO.BXY_1672100.1 CLECT.CLEC000491-PA CLECT.CLEC000492-PA CLECT.CLEC000501-PA CLECT.CLEC000605-PA CLECT.CLEC000974-PA CLECT.CLEC000997-PA CLECT.CLEC001462-PA CLECT.CLEC001588-PA CLECT.CLEC001609-PA CLECT.CLEC002708-PA CLECT.CLEC002709-PA CLECT.CLEC002893-PA CLECT.CLEC002940-PA CLECT.CLEC002941-PA CLECT.CLEC002944-PA CLECT.CLEC002946-PA CLECT.CLEC002950-PA CLECT.CLEC003436-PA CLECT.CLEC003437-PA CLECT.CLEC003825-PA CLECT.CLEC004811-PA CLECT.CLEC005089-PA CLECT.CLEC005090-PA CLECT.CLEC005288-PA CLECT.CLEC005293-PA CLECT.CLEC005337-PA CLECT.CLEC005345-PA CLECT.CLEC005503-PA CLECT.CLEC006266-PA CLECT.CLEC006463-PA CLECT.CLEC006540-PA CLECT.CLEC006541-PA CLECT.CLEC006645-PA CLECT.CLEC007087-PA CLECT.CLEC007891-PA CLECT.CLEC007994-PA CLECT.CLEC008119-PA CLECT.CLEC008259-PA CLECT.CLEC008321-PA CLECT.CLEC008339-PA CLECT.CLEC008345-PA CLECT.CLEC008355-PA CLECT.CLEC008357-PA CLECT.CLEC008371-PA CLECT.CLEC008383-PA CLECT.CLEC008781-PA CLECT.CLEC008845-PA CLECT.CLEC009061-PA CLECT.CLEC009289-PA CLECT.CLEC009303-PA CLECT.CLEC009580-PA CLECT.CLEC010086-PA CLECT.CLEC011040-PA CLECT.CLEC011041-PA CLECT.CLEC011146-PA CLECT.CLEC011754-PA CLECT.CLEC011755-PA CLECT.CLEC012138-PA CLECT.CLEC012166-PA CLECT.CLEC012167-PA CLECT.CLEC012506-PA CLECT.CLEC012672-PA CLECT.CLEC012774-PA CLECT.CLEC013176-PA CLECT.CLEC013178-PA CLECT.CLEC013179-PA CLECT.CLEC013184-PA CLECT.CLEC013186-PA CLECT.CLEC013297-PA CLECT.CLEC013300-PA CLECT.CLEC013318-PA CLECT.CLEC013319-PA CLECT.CLEC013320-PA CLECT.CLEC013637-PA CTELE.CapteP107413 CTELE.CapteP119542 CTELE.CapteP197228 CTELE.CapteP201220 CTELE.CapteP215558 CTELE.CapteP97458 DPOND.ENN73902 DPOND.ENN74037 DPOND.ENN74457 DPOND.ENN74461 DPOND.ENN74467 DPOND.ENN77843 DPOND.ENN81897 DPOND.ENN82633 DPOND.ENN83254 DPULE.EFX67624 DPULE.EFX72342 DPULE.EFX75290 DPULE.EFX77520 DPULE.EFX78747 DPULE.EFX81300 ISCAP.ISCW001295-PA ISCAP.ISCW011688-PA ISCAP.ISCW014312-PA ISCAP.ISCW014842-PA MHAPL.MhA1_Contig1007.frz3.fgene1 MHAPL.MhA1_Contig1007.frz3.gene2 MHAPL.MhA1_Contig1007.frz3.gene7 MHAPL.MhA1_Contig1103.frz3.gene2 MHAPL.MhA1_Contig1104.frz3.gene3 MHAPL.MhA1_Contig1112.frz3.gene2 MHAPL.MhA1_Contig1219.frz3.gene5 MHAPL.MhA1_Contig1511.frz3.gene3 MHAPL.MhA1_Contig1512.frz3.gene1 MHAPL.MhA1_Contig1647.frz3.gene9 MHAPL.MhA1_Contig1679.frz3.gene15 MHAPL.MhA1_Contig1821.frz3.gene5 MHAPL.MhA1_Contig1822.frz3.gene2 MHAPL.MhA1_Contig2070.frz3.gene1 MHAPL.MhA1_Contig2234.frz3.gene1 MHAPL.MhA1_Contig2235.frz3.gene1 MHAPL.MhA1_Contig2305.frz3.fgene2 MHAPL.MhA1_Contig2574.frz3.gene1 MHAPL.MhA1_Contig2600.frz3.fgene1 MHAPL.MhA1_Contig3331.frz3.gene2 MHAPL.MhA1_Contig3347.frz3.gene1 NVITR.NV15429-PA NVITR.NV16462-PA NVITR.NV17306-PA NVITR.NV17467-PA NVITR.NV17473-PA NVITR.NV17478-PA NVITR.NV17512-PA NVITR.NV17645-PA NVITR.NV17816-PA NVITR.NV17953-PA NVITR.NV18096-PA NVITR.NV18204-PA NVITR.NV18262-PA NVITR.NV18673-PA NVITR.NV18798-PA NVITR.NV18932-PA NVITR.NV18933-PA NVITR.NV18936-PA NVITR.NV18978-PA NVITR.NV18983-PA NVITR.NV19059-PA NVITR.NV19126-PA NVITR.NV19151-PA NVITR.NV19167-PA NVITR.NV19192-PA NVITR.NV19226-PA NVITR.NV19270-PA NVITR.NV20106-PA NVITR.NV20199-PA NVITR.NV21075-PA NVITR.NV21286-PA NVITR.NV21416-PA NVITR.NV22466-PA NVITR.NV22579-PA NVITR.NV22699-PA NVITR.NV22900-PA NVITR.NV23310-PA NVITR.NV23388-PA NVITR.NV23454-PA NVITR.NV23561-PA NVITR.NV23580-PA NVITR.NV23795-PA NVITR.NV23873-PA NVITR.NV24405-PA NVITR.NV24406-PA NVITR.NV24656-PA NVITR.NV25026-PA NVITR.NV25260-PA NVITR.NV26218-PA NVITR.NV30078-PA NVITR.NV30108-PA NVITR.NV30153-PA NVITR.NV30185-PA NVITR.NV30186-PA NVITR.NV30247-PA NVITR.NV30248-PA NVITR.NV30265-PA NVITR.NV30552-PA NVITR.NV30675-PA NVITR.NV30676-PA NVITR.NV30793-PA NVITR.NV30877-PA NVITR.NV30884-PA NVITR.NV30933-PA NVITR.NV30999-PA NVITR.NV31000-PA NVITR.NV31017-PA NVITR.NV31022-PA NVITR.NV31083-PA NVITR.NV31086-PA NVITR.NV31224-PA NVITR.NV31312-PA NVITR.NV31538-PA NVITR.NV31570-PA NVITR.NV31764-PA NVITR.NV31798-PA NVITR.NV31861-PA PCAUD.XP_014662066.1 PCAUD.XP_014663229.1 PCAUD.XP_014664456.1 PCAUD.XP_014664457.1 PCAUD.XP_014665117.1 PCAUD.XP_014665125.1 PCAUD.XP_014665402.1 PCAUD.XP_014666954.1 PCAUD.XP_014667636.1 PCAUD.XP_014667950.1 PCAUD.XP_014667951.1 PCAUD.XP_014668804.1 PCAUD.XP_014668897.1 PCAUD.XP_014668938.1 PCAUD.XP_014669747.1 PCAUD.XP_014669750.1 PCAUD.XP_014670064.1 PCAUD.XP_014670618.1 PCAUD.XP_014670693.1 PCAUD.XP_014671055.1 PCAUD.XP_014671509.1 PCAUD.XP_014672135.1 PCAUD.XP_014672252.1 PCAUD.XP_014672426.1 PCAUD.XP_014672427.1 PCAUD.XP_014672734.1 PCAUD.XP_014672735.1 PCAUD.XP_014672848.1 PCAUD.XP_014672987.1 PCAUD.XP_014673043.1 PCAUD.XP_014673253.1 PCAUD.XP_014673254.1 PCAUD.XP_014673265.1 PCAUD.XP_014673266.1 PCAUD.XP_014673355.1 PCAUD.XP_014673356.1 PCAUD.XP_014673542.1 PCAUD.XP_014673726.1 PCAUD.XP_014673822.1 PCAUD.XP_014673951.1 PCAUD.XP_014673952.1 PCAUD.XP_014673953.1 PCAUD.XP_014673955.1 PCAUD.XP_014673995.1 PCAUD.XP_014674050.1 PCAUD.XP_014674056.1 PCAUD.XP_014674673.1 PCAUD.XP_014674684.1 PCAUD.XP_014674789.1 PCAUD.XP_014674971.1 PCAUD.XP_014675111.1 PCAUD.XP_014675134.1 PCAUD.XP_014675862.1 PCAUD.XP_014675866.1 PCAUD.XP_014675877.1 PCAUD.XP_014675954.1 PCAUD.XP_014675991.1 PCAUD.XP_014676130.1 PCAUD.XP_014676190.1 PCAUD.XP_014676244.1 PCAUD.XP_014676275.1 PCAUD.XP_014676276.1 PCAUD.XP_014676416.1 PCAUD.XP_014676449.1 PCAUD.XP_014676486.1 PCAUD.XP_014676487.1 PCAUD.XP_014676616.1 PCAUD.XP_014676742.1 PCAUD.XP_014676827.1 PCAUD.XP_014676963.1 PCAUD.XP_014676964.1 PCAUD.XP_014677288.1 PCAUD.XP_014677740.1 PCAUD.XP_014677768.1 PCAUD.XP_014677798.1 PCAUD.XP_014677873.1 PCAUD.XP_014677882.1 PCAUD.XP_014677998.1 PCAUD.XP_014677999.1 PCAUD.XP_014678154.1 PCAUD.XP_014678264.1 PCAUD.XP_014678343.1 PCAUD.XP_014678345.1 PCAUD.XP_014678581.1 PCAUD.XP_014678718.1 PCAUD.XP_014678757.1 PCAUD.XP_014678785.1 PCAUD.XP_014679031.1 PCAUD.XP_014679127.1 PCAUD.XP_014679567.1 PCAUD.XP_014679585.1 PCAUD.XP_014679717.1 PCAUD.XP_014680450.1 PCAUD.XP_014680507.1 PCAUD.XP_014681598.1 PMURR.g14243.t1 PMURR.g15698.t1 PMURR.g17416.t1 PPACI.PPA01359 PPACI.PPA05426 PPACI.PPA20402 PPACI.PPA24877 PPACI.PPA25391 PPACI.PPA32644 PPACI.PPA32840 PXYLO.XP_011548091.1 PXYLO.XP_011548509.1 PXYLO.XP_011548524.1 PXYLO.XP_011549709.1 PXYLO.XP_011549795.1 PXYLO.XP_011550137.1 PXYLO.XP_011550206.1 PXYLO.XP_011550292.1 PXYLO.XP_011550493.1 PXYLO.XP_011550690.1 PXYLO.XP_011550841.1 PXYLO.XP_011551000.1 PXYLO.XP_011551014.1 PXYLO.XP_011551368.1 PXYLO.XP_011551398.1 PXYLO.XP_011551541.1 PXYLO.XP_011551931.1 PXYLO.XP_011552064.1 PXYLO.XP_011552578.1 PXYLO.XP_011553033.1 PXYLO.XP_011553040.1 PXYLO.XP_011553056.1 PXYLO.XP_011553423.1 PXYLO.XP_011553449.1 PXYLO.XP_011553974.1 PXYLO.XP_011554190.1 PXYLO.XP_011554269.1 PXYLO.XP_011554390.1 PXYLO.XP_011554420.1 PXYLO.XP_011554432.1 PXYLO.XP_011554485.1 PXYLO.XP_011554602.1 PXYLO.XP_011554709.1 PXYLO.XP_011554761.1 PXYLO.XP_011554885.1 PXYLO.XP_011554939.1 PXYLO.XP_011555064.1 PXYLO.XP_011555269.1 PXYLO.XP_011555513.1 PXYLO.XP_011555573.1 PXYLO.XP_011555686.1 PXYLO.XP_011555716.1 PXYLO.XP_011555718.1 PXYLO.XP_011555774.1 PXYLO.XP_011555788.1 PXYLO.XP_011556253.1 PXYLO.XP_011556393.1 PXYLO.XP_011556859.1 PXYLO.XP_011556933.1 PXYLO.XP_011557054.1 PXYLO.XP_011557213.1 PXYLO.XP_011557724.1 PXYLO.XP_011557807.1 PXYLO.XP_011557815.1 PXYLO.XP_011558069.1 PXYLO.XP_011558252.1 PXYLO.XP_011558454.1 PXYLO.XP_011558916.1 PXYLO.XP_011558947.1 PXYLO.XP_011558986.1 PXYLO.XP_011559142.1 PXYLO.XP_011559442.1 PXYLO.XP_011559454.1 PXYLO.XP_011559475.1 PXYLO.XP_011559555.1 PXYLO.XP_011559752.1 PXYLO.XP_011560006.1 PXYLO.XP_011560048.1 PXYLO.XP_011560126.1 PXYLO.XP_011560127.1 PXYLO.XP_011560221.1 PXYLO.XP_011560727.1 PXYLO.XP_011560808.1 PXYLO.XP_011560825.1 PXYLO.XP_011560891.1 PXYLO.XP_011561062.1 PXYLO.XP_011561427.1 PXYLO.XP_011561557.1 PXYLO.XP_011562154.1 PXYLO.XP_011562206.1 PXYLO.XP_011562718.1 PXYLO.XP_011562733.1 PXYLO.XP_011563363.1 PXYLO.XP_011563517.1 PXYLO.XP_011563527.1 PXYLO.XP_011563627.1 PXYLO.XP_011563931.1 PXYLO.XP_011563990.1 PXYLO.XP_011564472.1 PXYLO.XP_011564833.1 PXYLO.XP_011564868.1 PXYLO.XP_011564943.1 PXYLO.XP_011565131.1 PXYLO.XP_011565146.1 PXYLO.XP_011565177.1 PXYLO.XP_011565744.1 PXYLO.XP_011565788.1 PXYLO.XP_011565957.1 PXYLO.XP_011566114.1 PXYLO.XP_011566148.1 PXYLO.XP_011566222.1 PXYLO.XP_011566334.1 PXYLO.XP_011566793.1 PXYLO.XP_011566908.1 PXYLO.XP_011567031.1 PXYLO.XP_011567687.1 PXYLO.XP_011568019.1 PXYLO.XP_011568335.1 PXYLO.XP_011568502.1 PXYLO.XP_011568554.1 PXYLO.XP_011568558.1 PXYLO.XP_011569040.1 PXYLO.XP_011569183.1 PXYLO.XP_011569301.1 PXYLO.XP_011569305.1 SINVI.XP_011155498.1 SINVI.XP_011155693.1 SINVI.XP_011156436.1 SINVI.XP_011156443.1 SINVI.XP_011156458.1 SINVI.XP_011156699.1 SINVI.XP_011156995.1 SINVI.XP_011156998.1 SINVI.XP_011157564.1 SINVI.XP_011157571.1 SINVI.XP_011157572.1 SINVI.XP_011157832.1 SINVI.XP_011158079.1 SINVI.XP_011158389.1 SINVI.XP_011159453.1 SINVI.XP_011159767.1 SINVI.XP_011160747.1 SINVI.XP_011160887.1 SINVI.XP_011160888.1 SINVI.XP_011161336.1 SINVI.XP_011161340.1 SINVI.XP_011161654.1 SINVI.XP_011161657.1 SINVI.XP_011161659.1 SINVI.XP_011161918.1 SINVI.XP_011162225.1 SINVI.XP_011162282.1 SINVI.XP_011162285.1 SINVI.XP_011162366.1 SINVI.XP_011162380.1 SINVI.XP_011162410.1 SINVI.XP_011162832.1 SINVI.XP_011162833.1 SINVI.XP_011162884.1 SINVI.XP_011162887.1 SINVI.XP_011163111.1 SINVI.XP_011163112.1 SINVI.XP_011163133.1 SINVI.XP_011163256.1 SINVI.XP_011163678.1 SINVI.XP_011163679.1 SINVI.XP_011163680.1 SINVI.XP_011163687.1 SINVI.XP_011163879.1 SINVI.XP_011164065.1 SINVI.XP_011164120.1 SINVI.XP_011164149.1 SINVI.XP_011164488.1 SINVI.XP_011164597.1 SINVI.XP_011164928.1 SINVI.XP_011164947.1 SINVI.XP_011164948.1 SINVI.XP_011164967.1 SINVI.XP_011164996.1 SINVI.XP_011165196.1 SINVI.XP_011165208.1 SINVI.XP_011165289.1 SINVI.XP_011165762.1 SINVI.XP_011165765.1 SINVI.XP_011165769.1 SINVI.XP_011165899.1 SINVI.XP_011166551.1 SINVI.XP_011166573.1 SINVI.XP_011166582.1 SINVI.XP_011166650.1 SINVI.XP_011167083.1 SINVI.XP_011167098.1 SINVI.XP_011167219.1 SINVI.XP_011167220.1 SINVI.XP_011167531.1 SINVI.XP_011167533.1 SINVI.XP_011167570.1 SINVI.XP_011167573.1 SINVI.XP_011167575.1 SINVI.XP_011167584.1 SINVI.XP_011167585.1 SINVI.XP_011167679.1 SINVI.XP_011167681.1 SINVI.XP_011167808.1 SINVI.XP_011167903.1 SINVI.XP_011167915.1 SINVI.XP_011167971.1 SINVI.XP_011168294.1 SINVI.XP_011168502.1 SINVI.XP_011168831.1 SINVI.XP_011168833.1 SINVI.XP_011168838.1 SINVI.XP_011168855.1 SINVI.XP_011168884.1 SINVI.XP_011169334.1 SINVI.XP_011169353.1 SINVI.XP_011169365.1 SINVI.XP_011169366.1 SINVI.XP_011169367.1 SINVI.XP_011169439.1 SINVI.XP_011169487.1 SINVI.XP_011169489.1 SINVI.XP_011169490.1 SINVI.XP_011169507.1 SINVI.XP_011169520.1 SINVI.XP_011169521.1 SINVI.XP_011169524.1 SINVI.XP_011169528.1 SINVI.XP_011169784.1 SINVI.XP_011169834.1 SINVI.XP_011169841.1 SINVI.XP_011169859.1 SINVI.XP_011169860.1 SINVI.XP_011169925.1 SINVI.XP_011169928.1 SINVI.XP_011169944.1 SINVI.XP_011169945.1 SINVI.XP_011169948.1 SINVI.XP_011169966.1 SINVI.XP_011169968.1 SINVI.XP_011169978.1 SINVI.XP_011170007.1 SINVI.XP_011170008.1 SINVI.XP_011170182.1 SINVI.XP_011170191.1 SINVI.XP_011170245.1 SINVI.XP_011170257.1 SINVI.XP_011170258.1 SINVI.XP_011170296.1 SINVI.XP_011170366.1 SINVI.XP_011170390.1 SINVI.XP_011170393.1 SINVI.XP_011170397.1 SINVI.XP_011170410.1 SINVI.XP_011170425.1 SINVI.XP_011170447.1 SINVI.XP_011170448.1 SINVI.XP_011170486.1 SINVI.XP_011170546.1 SINVI.XP_011170560.1 SINVI.XP_011170571.1 SINVI.XP_011170574.1 SINVI.XP_011170609.1 SINVI.XP_011170633.1 SINVI.XP_011170639.1 SINVI.XP_011170650.1 SINVI.XP_011170664.1 SINVI.XP_011170861.1 SINVI.XP_011170871.1 SINVI.XP_011170874.1 SINVI.XP_011170879.1 SINVI.XP_011170889.1 SINVI.XP_011170892.1 SINVI.XP_011170902.1 SINVI.XP_011170904.1 SINVI.XP_011171112.1 SINVI.XP_011171120.1 SINVI.XP_011171121.1 SINVI.XP_011171123.1 SINVI.XP_011171135.1 SINVI.XP_011171242.1 SINVI.XP_011171249.1 SINVI.XP_011171250.1 SINVI.XP_011171497.1 SINVI.XP_011171498.1 SINVI.XP_011171522.1 SINVI.XP_011171523.1 SINVI.XP_011171524.1 SINVI.XP_011171539.1 SINVI.XP_011171545.1 SINVI.XP_011171556.1 SINVI.XP_011171558.1 SINVI.XP_011171560.1 SINVI.XP_011171610.1 SINVI.XP_011171629.1 SINVI.XP_011171639.1 SINVI.XP_011171647.1 SINVI.XP_011171685.1 SINVI.XP_011171686.1 SINVI.XP_011171713.1 SINVI.XP_011171769.1 SINVI.XP_011171775.1 SINVI.XP_011171791.1 SINVI.XP_011171865.1 SINVI.XP_011171890.1 SINVI.XP_011171919.1 SINVI.XP_011172198.1 SINVI.XP_011172229.1 SINVI.XP_011172230.1 SINVI.XP_011172245.1 SINVI.XP_011172264.1 SINVI.XP_011172267.1 SINVI.XP_011172480.1 SINVI.XP_011172510.1 SINVI.XP_011172535.1 SINVI.XP_011172540.1 SINVI.XP_011172559.1 SINVI.XP_011172576.1 SINVI.XP_011172581.1 SINVI.XP_011172622.1 SINVI.XP_011172674.1 SINVI.XP_011172676.1 SINVI.XP_011172680.1 SINVI.XP_011172683.1 SINVI.XP_011172704.1 SINVI.XP_011172756.1 SINVI.XP_011172757.1 SINVI.XP_011172765.1 SINVI.XP_011172941.1 SINVI.XP_011172950.1 SINVI.XP_011172992.1 SINVI.XP_011172996.1 SINVI.XP_011172997.1 SINVI.XP_011172999.1 SINVI.XP_011173000.1 SINVI.XP_011173050.1 SINVI.XP_011173112.1 SINVI.XP_011173139.1 SINVI.XP_011173147.1 SINVI.XP_011173148.1 SINVI.XP_011173271.1 SINVI.XP_011173277.1 SINVI.XP_011173291.1 SINVI.XP_011173831.1 SINVI.XP_011174107.1 SINVI.XP_011174138.1 SINVI.XP_011174167.1 SINVI.XP_011174208.1 SINVI.XP_011174257.1 SINVI.XP_011174267.1 SINVI.XP_011174278.1 SINVI.XP_011174279.1 SINVI.XP_011174289.1 SINVI.XP_011174309.1 SINVI.XP_011174339.1 SINVI.XP_011174354.1 SINVI.XP_011174363.1 SINVI.XP_011174365.1 SINVI.XP_011174375.1 SINVI.XP_011174376.1 SINVI.XP_011174409.1 SINVI.XP_011174411.1 SINVI.XP_011174413.1 SINVI.XP_011174424.1 SINVI.XP_011174452.1 SINVI.XP_011174455.1 SINVI.XP_011174484.1 SINVI.XP_011174497.1 SINVI.XP_011174544.1 SINVI.XP_011174601.1 SINVI.XP_011174607.1 SINVI.XP_011174610.1 SINVI.XP_011174631.1 SINVI.XP_011174642.1 SINVI.XP_011174658.1 SINVI.XP_011174664.1 SINVI.XP_011174670.1 SINVI.XP_011174677.1 SINVI.XP_011174712.1 SINVI.XP_011174715.1 SINVI.XP_011174718.1 SINVI.XP_011174724.1 SINVI.XP_011174743.1 SINVI.XP_011174752.1 SINVI.XP_011174758.1 SINVI.XP_011174762.1 SINVI.XP_011174764.1 SINVI.XP_011174790.1 SINVI.XP_011174796.1 SINVI.XP_011174810.1 SINVI.XP_011174815.1 SINVI.XP_011174844.1 SINVI.XP_011174846.1 SINVI.XP_011174848.1 SINVI.XP_011174863.1 SINVI.XP_011174885.1 SINVI.XP_011174912.1 SINVI.XP_011174915.1 SINVI.XP_011174919.1 SINVI.XP_011174921.1 SINVI.XP_011174941.1 SINVI.XP_011174981.1 SINVI.XP_011174989.1 SINVI.XP_011174997.1 SINVI.XP_011175000.1 SINVI.XP_011175015.1 SINVI.XP_011175794.1 SINVI.XP_011175913.1 SINVI.XP_011176187.1 SINVI.XP_011176259.1 SINVI.XP_011176353.1 SINVI.XP_011176357.1 SINVI.XP_011176358.1 SINVI.XP_011176359.1 SMARI.SMAR000162-PA SMARI.SMAR000183-PA SMARI.SMAR000184-PA SMARI.SMAR000451-PA SMARI.SMAR001008-PA SMARI.SMAR001030-PA SMARI.SMAR001643-PA SMARI.SMAR001796-PA SMARI.SMAR001865-PA SMARI.SMAR001955-PA SMARI.SMAR001956-PA SMARI.SMAR002194-PA SMARI.SMAR002268-PA SMARI.SMAR003603-PA SMARI.SMAR003699-PA SMARI.SMAR005732-PA SMARI.SMAR005782-PA SMARI.SMAR006732-PA SMARI.SMAR007171-PA SMARI.SMAR009195-PA SMARI.SMAR009343-PA SMARI.SMAR013158-PA SMARI.SMAR015338-PA SMARI.SMAR015429-PA TCAST.TC000146-PA TCAST.TC001387-PA TCAST.TC001684-PA TCAST.TC001800-PA TCAST.TC002178-PA TCAST.TC002325-PA TCAST.TC004269-PA TCAST.TC006136-PA TCAST.TC006932-PA TCAST.TC008524-PA TCAST.TC009407-PA TCAST.TC010221-PA TCAST.TC010310-PA TCAST.TC010684-PA TCAST.TC010686-PA TCAST.TC010710-PA TCAST.TC010711-PA TCAST.TC010712-PA TCAST.TC010713-PA TCAST.TC010714-PA TCAST.TC010973-PA TCAST.TC011586-PA TCAST.TC016140-PA TCAST.TC016155-PA TMURI.TMUE_s0001010300 TMURI.TMUE_s0002011400 TMURI.TMUE_s0004002900 TMURI.TMUE_s0004015900 TMURI.TMUE_s0006002000 TMURI.TMUE_s0006003900 TMURI.TMUE_s0006004500 TMURI.TMUE_s0012012900 TMURI.TMUE_s0015002800 TMURI.TMUE_s0016000700 TMURI.TMUE_s0016005700 TMURI.TMUE_s0024005850 TMURI.TMUE_s0028005000 TMURI.TMUE_s0034000200 TMURI.TMUE_s0034000400 TMURI.TMUE_s0034002000 TMURI.TMUE_s0034002100 TMURI.TMUE_s0035005300 TMURI.TMUE_s0057002000 TMURI.TMUE_s0059003400 TMURI.TMUE_s0060004900 TMURI.TMUE_s0060006600 TMURI.TMUE_s0060006900 TMURI.TMUE_s0061003900 TMURI.TMUE_s0062005500 TMURI.TMUE_s0065004000 TMURI.TMUE_s0082000800 TMURI.TMUE_s0087003800 TMURI.TMUE_s0095000100 TMURI.TMUE_s0095002800 TMURI.TMUE_s0095002900 TMURI.TMUE_s0099000800 TMURI.TMUE_s0099002600 TMURI.TMUE_s0103002200 TMURI.TMUE_s0108001300 TMURI.TMUE_s0114001700 TMURI.TMUE_s0118003100 TMURI.TMUE_s0127002100 TMURI.TMUE_s0137002300 TMURI.TMUE_s0137002350 TMURI.TMUE_s0150001400 TMURI.TMUE_s0158001100 TMURI.TMUE_s0168000200 TMURI.TMUE_s0179001200 TMURI.TMUE_s0179001300 TMURI.TMUE_s0179001900 TMURI.TMUE_s0192001400 TMURI.TMUE_s0192001500 TMURI.TMUE_s0221000900 TMURI.TMUE_s0233000400 TMURI.TMUE_s0238000800 TMURI.TMUE_s0240000100 TMURI.TMUE_s0248000500 TMURI.TMUE_s0261000700 TMURI.TMUE_s0263000600 TMURI.TMUE_s0265000100 TMURI.TMUE_s0266001100 TMURI.TMUE_s0293000400 TMURI.TMUE_s0303000100 TMURI.TMUE_s0314000500 TMURI.TMUE_s0396000100 TMURI.TMUE_s0458000100 TMURI.TMUE_s0672000100 TMURI.TMUE_s0803000100 TMURI.TMUE_s0910000100 TMURI.TMUE_s1043000100 TMURI.TMUE_s1097000100 TMURI.TMUE_s1192000100 TSPIR.EFV46326 TSPIR.EFV46490 TSPIR.EFV46725 TSPIR.EFV46923 TSPIR.EFV47002 TSPIR.EFV47046 TSPIR.EFV47074 TSPIR.EFV47144 TSPIR.EFV47183 TSPIR.EFV47248 TSPIR.EFV47375 TSPIR.EFV47498 TSPIR.EFV47567 TSPIR.EFV47679 TSPIR.EFV47713 TSPIR.EFV47746 TSPIR.EFV47808 TSPIR.EFV48079 TSPIR.EFV48136 TSPIR.EFV48182 TSPIR.EFV48216 TSPIR.EFV48333 TSPIR.EFV48351 TSPIR.EFV48370 TSPIR.EFV48405 TSPIR.EFV48544 TSPIR.EFV48605 TSPIR.EFV48766 TSPIR.EFV48883 TSPIR.EFV49170 TSPIR.EFV49250 TSPIR.EFV49263 TSPIR.EFV49269 TSPIR.EFV49404 TSPIR.EFV49497 TSPIR.EFV49521 TSPIR.EFV49539 TSPIR.EFV49554 TSPIR.EFV49584 TSPIR.EFV49685 TSPIR.EFV49757 TSPIR.EFV49853 TSPIR.EFV49932 TSPIR.EFV50031 TSPIR.EFV50107 TSPIR.EFV50150 TSPIR.EFV50170 TSPIR.EFV50180 TSPIR.EFV50182 TSPIR.EFV50211 TSPIR.EFV50229 TSPIR.EFV50380 TSPIR.EFV50390 TSPIR.EFV50395 TSPIR.EFV50396 TSPIR.EFV50411 TSPIR.EFV50413 TSPIR.EFV50414 TSPIR.EFV50466 TSPIR.EFV50502 TSPIR.EFV50513 TSPIR.EFV50529 TSPIR.EFV50549 TSPIR.EFV50592 TSPIR.EFV50602 TSPIR.EFV50712 TSPIR.EFV50733 TSPIR.EFV50742 TSPIR.EFV50765 TSPIR.EFV50810 TSPIR.EFV50819 TSPIR.EFV50864 TSPIR.EFV50865 TSPIR.EFV50866 TSPIR.EFV50898 TSPIR.EFV50923 TSPIR.EFV50927 TSPIR.EFV50931 TSPIR.EFV50932 TSPIR.EFV50977 TSPIR.EFV51105 TSPIR.EFV51106 TSPIR.EFV51127 TSPIR.EFV51139 TSPIR.EFV51182 TSPIR.EFV51209 TSPIR.EFV51234 TSPIR.EFV51252 TSPIR.EFV51258 TSPIR.EFV51263 TSPIR.EFV51265 TSPIR.EFV51289 TSPIR.EFV51294 TSPIR.EFV51295 TSPIR.EFV51335 TSPIR.EFV51343 TSPIR.EFV51416 TSPIR.EFV51806 TSPIR.EFV53057 TSPIR.EFV53252 TSPIR.EFV55319 TSPIR.EFV55320 TSPIR.EFV56031 TSPIR.EFV56260 TSPIR.EFV56362 TSPIR.EFV56720 TSPIR.EFV56929 TSPIR.EFV57758 TSPIR.EFV57832 TSPIR.EFV57833 TSPIR.EFV58124 TSPIR.EFV58277 TSPIR.EFV58471 TSPIR.EFV58988 TSPIR.EFV59340 TSPIR.EFV61612 TSPIR.EFV61641 TSPIR.EFV61646 TSPIR.EFV61677 TSPIR.EFV61730 TSPIR.EFV61778 TSPIR.EFV61788 TSPIR.EFV61807 TSPIR.EFV61808 TSPIR.EFV61910 TSPIR.EFV61912 TSPIR.EFV61920 TSPIR.EFV62019 TSPIR.EFV62020 TSPIR.EFV62029 TSPIR.EFV62034 TSPIR.EFV62312 TSPIR.EFV62436
OG0000001: AGAMB.AGAP004651-PA AGAMB.AGAP006701-PB AGAMB.AGAP007389-PA AGAMB.AGAP012594-PA AMELL.GB41419-PA AMELL.GB43022-PA AMELL.GB45427-PA AMELL.GB55504-PA APISU.ACYPI000155-PA APISU.ACYPI000261-PA APISU.ACYPI000309-PA APISU.ACYPI000338-PA APISU.ACYPI000425-PA APISU.ACYPI000587-PA APISU.ACYPI000598-PA APISU.ACYPI001074-PA APISU.ACYPI001156-PA APISU.ACYPI001370-PA APISU.ACYPI001525-PA APISU.ACYPI001733-PA APISU.ACYPI001773-PA APISU.ACYPI002188-PA APISU.ACYPI002473-PA APISU.ACYPI002509-PA APISU.ACYPI003040-PA APISU.ACYPI003086-PA APISU.ACYPI003339-PA APISU.ACYPI003370-PA APISU.ACYPI003505-PA APISU.ACYPI003605-PA APISU.ACYPI003829-PA APISU.ACYPI004310-PA APISU.ACYPI004497-PA APISU.ACYPI004853-PA APISU.ACYPI005115-PA APISU.ACYPI005718-PA APISU.ACYPI005827-PA APISU.ACYPI005836-PA APISU.ACYPI006073-PA APISU.ACYPI006697-PA APISU.ACYPI006747-PA APISU.ACYPI006895-PA APISU.ACYPI007155-PA APISU.ACYPI007403-PA APISU.ACYPI007562-PA APISU.ACYPI007597-PA APISU.ACYPI007855-PA APISU.ACYPI007881-PA APISU.ACYPI008715-PA APISU.ACYPI009226-PA APISU.ACYPI009365-PA APISU.ACYPI009452-PA APISU.ACYPI009499-PA APISU.ACYPI009830-PA APISU.ACYPI062177-PA APISU.ACYPI062304-PA APISU.ACYPI062528-PA APISU.ACYPI064139-PA APISU.ACYPI068454-PA APISU.ACYPI071157-PA APISU.ACYPI073833-PA APISU.ACYPI080348-PA APISU.ACYPI082043-PA APISU.ACYPI082749-PA APISU.ACYPI083740-PA APISU.ACYPI083791-PA APISU.ACYPI083994-PA APISU.ACYPI084703-PA APISU.ACYPI084712-PA APISU.ACYPI084867-PA APISU.ACYPI087697-PA APISU.ACYPI087718-PA APISU.ACYPI087809-PA APISU.ACYPI088572-PA APISU.ACYPI21387-PA APISU.ACYPI22594-PA APISU.ACYPI23359-PA APISU.ACYPI23901-PA APISU.ACYPI25870-PA APISU.ACYPI27759-PA APISU.ACYPI28155-PA APISU.ACYPI28272-PA APISU.ACYPI33899-PA APISU.ACYPI36710-PA APISU.ACYPI36873-PA APISU.ACYPI37462-PA APISU.ACYPI39623-PA APISU.ACYPI40192-PA APISU.ACYPI42350-PA APISU.ACYPI43225-PA APISU.ACYPI43237-PA APISU.ACYPI45166-PA APISU.ACYPI46928-PA APISU.ACYPI47125-PA APISU.ACYPI53064-PA APISU.ACYPI54945-PA ASUUM2.GS_15812 CELEG.F35H8.3 CLECT.CLEC002517-PA CLECT.CLEC002532-PA CLECT.CLEC003207-PA CLECT.CLEC003918-PA CLECT.CLEC005934-PA CLECT.CLEC006089-PA CLECT.CLEC006148-PA CLECT.CLEC007930-PA CLECT.CLEC011738-PA CLECT.CLEC012960-PA CLECT.CLEC013447-PA CLECT.CLEC013609-PA CTELE.CapteP116287 CTELE.CapteP117555 CTELE.CapteP117733 CTELE.CapteP121424 CTELE.CapteP130870 CTELE.CapteP135296 CTELE.CapteP135597 CTELE.CapteP146977 CTELE.CapteP152048 CTELE.CapteP154004 CTELE.CapteP156764 CTELE.CapteP173493 CTELE.CapteP178127 CTELE.CapteP178633 CTELE.CapteP180809 CTELE.CapteP180937 CTELE.CapteP182481 CTELE.CapteP187753 CTELE.CapteP190437 CTELE.CapteP196341 CTELE.CapteP200699 CTELE.CapteP206616 CTELE.CapteP208200 CTELE.CapteP213580 CTELE.CapteP215678 CTELE.CapteP221739 CTELE.CapteP43967 CTELE.CapteP4633 CTELE.CapteP82364 CTELE.CapteP83412 DMELA.FBpp0071108 DMELA.FBpp0071109 DMELA.FBpp0310810 DPOND.ENN70198 DPOND.ENN74431 DPOND.ENN75199 DPOND.ENN75217 DPOND.ENN76702 DPOND.ENN77101 DPOND.ENN79048 DPOND.ENN80028 DPULE.EFX72313 DPULE.EFX72586 DPULE.EFX79757 DPULE.EFX81941 DPULE.EFX90308 HDUJA.bHd00234.1 HDUJA.bHd06091.1 ISCAP.ISCW001569-PA ISCAP.ISCW003313-PA ISCAP.ISCW007467-PA ISCAP.ISCW008534-PA ISCAP.ISCW013329-PA ISCAP.ISCW016591-PA ISCAP.ISCW019861-PA ISCAP.ISCW019865-PA ISCAP.ISCW019948-PA ISCAP.ISCW020013-PA ISCAP.ISCW022458-PA NVITR.NV10989-PA NVITR.NV18495-PA OBIMA.Ocbimv22000001m.p OBIMA.Ocbimv22000571m.p OBIMA.Ocbimv22000573m.p OBIMA.Ocbimv22000576m.p OBIMA.Ocbimv22000611m.p OBIMA.Ocbimv22000715m.p OBIMA.Ocbimv22001168m.p OBIMA.Ocbimv22001264m.p OBIMA.Ocbimv22001267m.p OBIMA.Ocbimv22001268m.p OBIMA.Ocbimv22001270m.p OBIMA.Ocbimv22001271m.p OBIMA.Ocbimv22001308m.p OBIMA.Ocbimv22001721m.p OBIMA.Ocbimv22001722m.p OBIMA.Ocbimv22001725m.p OBIMA.Ocbimv22001726m.p OBIMA.Ocbimv22001728m.p OBIMA.Ocbimv22001769m.p OBIMA.Ocbimv22001773m.p OBIMA.Ocbimv22002045m.p OBIMA.Ocbimv22002046m.p OBIMA.Ocbimv22002047m.p OBIMA.Ocbimv22002049m.p OBIMA.Ocbimv22002426m.p OBIMA.Ocbimv22002499m.p OBIMA.Ocbimv22002529m.p OBIMA.Ocbimv22002753m.p OBIMA.Ocbimv22002754m.p OBIMA.Ocbimv22002764m.p OBIMA.Ocbimv22002767m.p OBIMA.Ocbimv22003111m.p OBIMA.Ocbimv22003112m.p OBIMA.Ocbimv22003336m.p OBIMA.Ocbimv22003339m.p OBIMA.Ocbimv22003340m.p OBIMA.Ocbimv22004022m.p OBIMA.Ocbimv22004028m.p OBIMA.Ocbimv22004030m.p OBIMA.Ocbimv22004031m.p OBIMA.Ocbimv22004038m.p OBIMA.Ocbimv22004040m.p OBIMA.Ocbimv22004041m.p OBIMA.Ocbimv22004042m.p OBIMA.Ocbimv22004043m.p OBIMA.Ocbimv22004045m.p OBIMA.Ocbimv22004046m.p OBIMA.Ocbimv22004049m.p OBIMA.Ocbimv22004050m.p OBIMA.Ocbimv22004090m.p OBIMA.Ocbimv22004324m.p OBIMA.Ocbimv22004637m.p OBIMA.Ocbimv22004639m.p OBIMA.Ocbimv22004685m.p OBIMA.Ocbimv22004686m.p OBIMA.Ocbimv22004693m.p OBIMA.Ocbimv22004696m.p OBIMA.Ocbimv22004698m.p OBIMA.Ocbimv22004699m.p OBIMA.Ocbimv22004703m.p OBIMA.Ocbimv22004825m.p OBIMA.Ocbimv22004827m.p OBIMA.Ocbimv22004831m.p OBIMA.Ocbimv22005253m.p OBIMA.Ocbimv22005257m.p OBIMA.Ocbimv22005814m.p OBIMA.Ocbimv22005817m.p OBIMA.Ocbimv22005819m.p OBIMA.Ocbimv22005820m.p OBIMA.Ocbimv22005821m.p OBIMA.Ocbimv22005830m.p OBIMA.Ocbimv22005840m.p OBIMA.Ocbimv22005841m.p OBIMA.Ocbimv22005848m.p OBIMA.Ocbimv22005849m.p OBIMA.Ocbimv22005852m.p OBIMA.Ocbimv22005853m.p OBIMA.Ocbimv22005855m.p OBIMA.Ocbimv22005857m.p OBIMA.Ocbimv22005860m.p OBIMA.Ocbimv22005861m.p OBIMA.Ocbimv22005867m.p OBIMA.Ocbimv22005871m.p OBIMA.Ocbimv22005873m.p OBIMA.Ocbimv22005875m.p OBIMA.Ocbimv22005876m.p OBIMA.Ocbimv22005877m.p OBIMA.Ocbimv22005878m.p OBIMA.Ocbimv22005879m.p OBIMA.Ocbimv22005880m.p OBIMA.Ocbimv22006203m.p OBIMA.Ocbimv22006204m.p OBIMA.Ocbimv22006206m.p OBIMA.Ocbimv22006207m.p OBIMA.Ocbimv22006208m.p OBIMA.Ocbimv22006559m.p OBIMA.Ocbimv22006593m.p OBIMA.Ocbimv22006981m.p OBIMA.Ocbimv22006982m.p OBIMA.Ocbimv22006984m.p OBIMA.Ocbimv22006988m.p OBIMA.Ocbimv22006989m.p OBIMA.Ocbimv22006990m.p OBIMA.Ocbimv22006991m.p OBIMA.Ocbimv22006992m.p OBIMA.Ocbimv22006993m.p OBIMA.Ocbimv22006994m.p OBIMA.Ocbimv22006996m.p OBIMA.Ocbimv22006998m.p OBIMA.Ocbimv22007018m.p OBIMA.Ocbimv22007020m.p OBIMA.Ocbimv22007021m.p OBIMA.Ocbimv22007022m.p OBIMA.Ocbimv22007023m.p OBIMA.Ocbimv22007024m.p OBIMA.Ocbimv22007025m.p OBIMA.Ocbimv22007027m.p OBIMA.Ocbimv22007028m.p OBIMA.Ocbimv22007029m.p OBIMA.Ocbimv22007031m.p OBIMA.Ocbimv22007032m.p OBIMA.Ocbimv22007038m.p OBIMA.Ocbimv22007116m.p OBIMA.Ocbimv22007117m.p OBIMA.Ocbimv22007118m.p OBIMA.Ocbimv22007120m.p OBIMA.Ocbimv22007126m.p OBIMA.Ocbimv22007130m.p OBIMA.Ocbimv22007134m.p OBIMA.Ocbimv22007137m.p OBIMA.Ocbimv22007214m.p OBIMA.Ocbimv22007215m.p OBIMA.Ocbimv22007216m.p OBIMA.Ocbimv22007217m.p OBIMA.Ocbimv22007219m.p OBIMA.Ocbimv22007220m.p OBIMA.Ocbimv22007221m.p OBIMA.Ocbimv22007226m.p OBIMA.Ocbimv22007227m.p OBIMA.Ocbimv22007229m.p OBIMA.Ocbimv22007461m.p OBIMA.Ocbimv22007462m.p OBIMA.Ocbimv22008469m.p OBIMA.Ocbimv22008691m.p OBIMA.Ocbimv22008694m.p OBIMA.Ocbimv22008695m.p OBIMA.Ocbimv22008787m.p OBIMA.Ocbimv22008795m.p OBIMA.Ocbimv22008803m.p OBIMA.Ocbimv22008804m.p OBIMA.Ocbimv22008805m.p OBIMA.Ocbimv22008811m.p OBIMA.Ocbimv22008812m.p OBIMA.Ocbimv22008814m.p OBIMA.Ocbimv22008816m.p OBIMA.Ocbimv22008817m.p OBIMA.Ocbimv22008819m.p OBIMA.Ocbimv22008857m.p OBIMA.Ocbimv22008858m.p OBIMA.Ocbimv22008862m.p OBIMA.Ocbimv22008863m.p OBIMA.Ocbimv22008867m.p OBIMA.Ocbimv22009072m.p OBIMA.Ocbimv22009226m.p OBIMA.Ocbimv22009227m.p OBIMA.Ocbimv22009433m.p OBIMA.Ocbimv22009434m.p OBIMA.Ocbimv22009439m.p OBIMA.Ocbimv22009485m.p OBIMA.Ocbimv22009495m.p OBIMA.Ocbimv22009618m.p OBIMA.Ocbimv22009701m.p OBIMA.Ocbimv22009702m.p OBIMA.Ocbimv22009703m.p OBIMA.Ocbimv22009844m.p OBIMA.Ocbimv22010277m.p OBIMA.Ocbimv22010279m.p OBIMA.Ocbimv22010281m.p OBIMA.Ocbimv22010419m.p OBIMA.Ocbimv22010813m.p OBIMA.Ocbimv22010940m.p OBIMA.Ocbimv22010943m.p OBIMA.Ocbimv22011356m.p OBIMA.Ocbimv22011387m.p OBIMA.Ocbimv22011901m.p OBIMA.Ocbimv22011920m.p OBIMA.Ocbimv22012367m.p OBIMA.Ocbimv22012491m.p OBIMA.Ocbimv22012493m.p OBIMA.Ocbimv22012494m.p OBIMA.Ocbimv22012497m.p OBIMA.Ocbimv22012500m.p OBIMA.Ocbimv22012506m.p OBIMA.Ocbimv22012518m.p OBIMA.Ocbimv22012522m.p OBIMA.Ocbimv22012523m.p OBIMA.Ocbimv22012536m.p OBIMA.Ocbimv22012540m.p OBIMA.Ocbimv22012542m.p OBIMA.Ocbimv22012544m.p OBIMA.Ocbimv22012546m.p OBIMA.Ocbimv22012556m.p OBIMA.Ocbimv22012562m.p OBIMA.Ocbimv22012575m.p OBIMA.Ocbimv22012577m.p OBIMA.Ocbimv22012578m.p OBIMA.Ocbimv22012580m.p OBIMA.Ocbimv22012584m.p OBIMA.Ocbimv22012585m.p OBIMA.Ocbimv22012701m.p OBIMA.Ocbimv22012706m.p OBIMA.Ocbimv22013066m.p OBIMA.Ocbimv22013478m.p OBIMA.Ocbimv22013812m.p OBIMA.Ocbimv22013871m.p OBIMA.Ocbimv22014252m.p OBIMA.Ocbimv22014612m.p OBIMA.Ocbimv22014644m.p OBIMA.Ocbimv22014788m.p OBIMA.Ocbimv22014791m.p OBIMA.Ocbimv22014792m.p OBIMA.Ocbimv22014793m.p OBIMA.Ocbimv22015183m.p OBIMA.Ocbimv22015185m.p OBIMA.Ocbimv22015188m.p OBIMA.Ocbimv22015190m.p OBIMA.Ocbimv22015299m.p OBIMA.Ocbimv22015300m.p OBIMA.Ocbimv22015302m.p OBIMA.Ocbimv22015303m.p OBIMA.Ocbimv22015304m.p OBIMA.Ocbimv22015305m.p OBIMA.Ocbimv22015306m.p OBIMA.Ocbimv22015308m.p OBIMA.Ocbimv22015311m.p OBIMA.Ocbimv22015485m.p OBIMA.Ocbimv22015516m.p OBIMA.Ocbimv22015519m.p OBIMA.Ocbimv22015520m.p OBIMA.Ocbimv22015521m.p OBIMA.Ocbimv22015522m.p OBIMA.Ocbimv22015524m.p OBIMA.Ocbimv22015525m.p OBIMA.Ocbimv22015643m.p OBIMA.Ocbimv22015813m.p OBIMA.Ocbimv22015814m.p OBIMA.Ocbimv22015815m.p OBIMA.Ocbimv22015816m.p OBIMA.Ocbimv22015819m.p OBIMA.Ocbimv22015820m.p OBIMA.Ocbimv22015821m.p OBIMA.Ocbimv22015827m.p OBIMA.Ocbimv22015841m.p OBIMA.Ocbimv22016050m.p OBIMA.Ocbimv22016188m.p OBIMA.Ocbimv22016190m.p OBIMA.Ocbimv22016282m.p OBIMA.Ocbimv22016285m.p OBIMA.Ocbimv22016286m.p OBIMA.Ocbimv22016289m.p OBIMA.Ocbimv22016292m.p OBIMA.Ocbimv22016293m.p OBIMA.Ocbimv22016294m.p OBIMA.Ocbimv22016309m.p OBIMA.Ocbimv22016313m.p OBIMA.Ocbimv22016356m.p OBIMA.Ocbimv22016359m.p OBIMA.Ocbimv22016491m.p OBIMA.Ocbimv22016739m.p OBIMA.Ocbimv22016772m.p OBIMA.Ocbimv22017158m.p OBIMA.Ocbimv22017179m.p OBIMA.Ocbimv22017404m.p OBIMA.Ocbimv22017503m.p OBIMA.Ocbimv22017504m.p OBIMA.Ocbimv22017505m.p OBIMA.Ocbimv22017508m.p OBIMA.Ocbimv22017510m.p OBIMA.Ocbimv22017512m.p OBIMA.Ocbimv22017724m.p OBIMA.Ocbimv22017845m.p OBIMA.Ocbimv22017846m.p OBIMA.Ocbimv22018261m.p OBIMA.Ocbimv22018262m.p OBIMA.Ocbimv22018264m.p OBIMA.Ocbimv22018267m.p OBIMA.Ocbimv22018496m.p OBIMA.Ocbimv22018497m.p OBIMA.Ocbimv22018764m.p OBIMA.Ocbimv22018765m.p OBIMA.Ocbimv22018767m.p OBIMA.Ocbimv22018768m.p OBIMA.Ocbimv22018771m.p OBIMA.Ocbimv22018773m.p OBIMA.Ocbimv22018774m.p OBIMA.Ocbimv22018788m.p OBIMA.Ocbimv22018866m.p OBIMA.Ocbimv22018867m.p OBIMA.Ocbimv22018869m.p OBIMA.Ocbimv22018870m.p OBIMA.Ocbimv22018875m.p OBIMA.Ocbimv22019147m.p OBIMA.Ocbimv22019148m.p OBIMA.Ocbimv22019416m.p OBIMA.Ocbimv22019418m.p OBIMA.Ocbimv22019425m.p OBIMA.Ocbimv22019509m.p OBIMA.Ocbimv22019683m.p OBIMA.Ocbimv22019842m.p OBIMA.Ocbimv22019843m.p OBIMA.Ocbimv22019858m.p OBIMA.Ocbimv22019863m.p OBIMA.Ocbimv22020083m.p OBIMA.Ocbimv22020193m.p OBIMA.Ocbimv22020236m.p OBIMA.Ocbimv22020237m.p OBIMA.Ocbimv22020242m.p OBIMA.Ocbimv22020370m.p OBIMA.Ocbimv22020374m.p OBIMA.Ocbimv22020376m.p OBIMA.Ocbimv22020441m.p OBIMA.Ocbimv22020489m.p OBIMA.Ocbimv22020491m.p OBIMA.Ocbimv22020794m.p OBIMA.Ocbimv22021385m.p OBIMA.Ocbimv22021390m.p OBIMA.Ocbimv22021392m.p OBIMA.Ocbimv22021393m.p OBIMA.Ocbimv22021394m.p OBIMA.Ocbimv22021396m.p OBIMA.Ocbimv22021398m.p OBIMA.Ocbimv22021402m.p OBIMA.Ocbimv22021437m.p OBIMA.Ocbimv22021591m.p OBIMA.Ocbimv22021598m.p OBIMA.Ocbimv22021599m.p OBIMA.Ocbimv22021601m.p OBIMA.Ocbimv22021604m.p OBIMA.Ocbimv22021608m.p OBIMA.Ocbimv22021609m.p OBIMA.Ocbimv22021610m.p OBIMA.Ocbimv22021613m.p OBIMA.Ocbimv22022008m.p OBIMA.Ocbimv22022009m.p OBIMA.Ocbimv22022019m.p OBIMA.Ocbimv22022020m.p OBIMA.Ocbimv22022022m.p OBIMA.Ocbimv22022174m.p OBIMA.Ocbimv22022366m.p OBIMA.Ocbimv22022367m.p OBIMA.Ocbimv22022368m.p OBIMA.Ocbimv22022420m.p OBIMA.Ocbimv22022424m.p OBIMA.Ocbimv22022426m.p OBIMA.Ocbimv22022429m.p OBIMA.Ocbimv22022431m.p OBIMA.Ocbimv22022432m.p OBIMA.Ocbimv22022616m.p OBIMA.Ocbimv22022691m.p OBIMA.Ocbimv22022692m.p OBIMA.Ocbimv22022695m.p OBIMA.Ocbimv22022833m.p OBIMA.Ocbimv22023209m.p OBIMA.Ocbimv22023336m.p OBIMA.Ocbimv22023337m.p OBIMA.Ocbimv22023339m.p OBIMA.Ocbimv22023340m.p OBIMA.Ocbimv22023341m.p OBIMA.Ocbimv22023346m.p OBIMA.Ocbimv22023350m.p OBIMA.Ocbimv22023351m.p OBIMA.Ocbimv22023352m.p OBIMA.Ocbimv22023357m.p OBIMA.Ocbimv22023364m.p OBIMA.Ocbimv22023365m.p OBIMA.Ocbimv22023366m.p OBIMA.Ocbimv22023367m.p OBIMA.Ocbimv22023368m.p OBIMA.Ocbimv22023375m.p OBIMA.Ocbimv22023376m.p OBIMA.Ocbimv22023378m.p OBIMA.Ocbimv22023379m.p OBIMA.Ocbimv22023564m.p OBIMA.Ocbimv22023879m.p OBIMA.Ocbimv22023881m.p OBIMA.Ocbimv22023882m.p OBIMA.Ocbimv22023884m.p OBIMA.Ocbimv22024024m.p OBIMA.Ocbimv22024025m.p OBIMA.Ocbimv22024149m.p OBIMA.Ocbimv22024180m.p OBIMA.Ocbimv22024377m.p OBIMA.Ocbimv22024378m.p OBIMA.Ocbimv22024417m.p OBIMA.Ocbimv22024529m.p OBIMA.Ocbimv22024530m.p OBIMA.Ocbimv22024532m.p OBIMA.Ocbimv22024533m.p OBIMA.Ocbimv22024535m.p OBIMA.Ocbimv22024536m.p OBIMA.Ocbimv22024537m.p OBIMA.Ocbimv22024540m.p OBIMA.Ocbimv22024542m.p OBIMA.Ocbimv22024543m.p OBIMA.Ocbimv22024545m.p OBIMA.Ocbimv22024550m.p OBIMA.Ocbimv22024551m.p OBIMA.Ocbimv22024552m.p OBIMA.Ocbimv22024554m.p OBIMA.Ocbimv22024555m.p OBIMA.Ocbimv22024705m.p OBIMA.Ocbimv22024736m.p OBIMA.Ocbimv22024737m.p OBIMA.Ocbimv22024739m.p OBIMA.Ocbimv22024741m.p OBIMA.Ocbimv22024748m.p OBIMA.Ocbimv22024750m.p OBIMA.Ocbimv22024760m.p OBIMA.Ocbimv22024761m.p OBIMA.Ocbimv22024762m.p OBIMA.Ocbimv22025001m.p OBIMA.Ocbimv22025475m.p OBIMA.Ocbimv22025535m.p OBIMA.Ocbimv22025536m.p OBIMA.Ocbimv22025537m.p OBIMA.Ocbimv22025539m.p OBIMA.Ocbimv22025541m.p OBIMA.Ocbimv22025562m.p OBIMA.Ocbimv22025563m.p OBIMA.Ocbimv22025609m.p OBIMA.Ocbimv22025821m.p OBIMA.Ocbimv22025845m.p OBIMA.Ocbimv22025847m.p OBIMA.Ocbimv22025849m.p OBIMA.Ocbimv22025891m.p OBIMA.Ocbimv22026105m.p OBIMA.Ocbimv22026112m.p OBIMA.Ocbimv22026313m.p OBIMA.Ocbimv22026432m.p OBIMA.Ocbimv22026531m.p OBIMA.Ocbimv22026696m.p OBIMA.Ocbimv22026770m.p OBIMA.Ocbimv22027040m.p OBIMA.Ocbimv22027043m.p OBIMA.Ocbimv22027183m.p OBIMA.Ocbimv22027184m.p OBIMA.Ocbimv22027186m.p OBIMA.Ocbimv22027457m.p OBIMA.Ocbimv22027459m.p OBIMA.Ocbimv22027463m.p OBIMA.Ocbimv22027464m.p OBIMA.Ocbimv22027465m.p OBIMA.Ocbimv22027567m.p OBIMA.Ocbimv22027568m.p OBIMA.Ocbimv22027569m.p OBIMA.Ocbimv22027570m.p OBIMA.Ocbimv22027572m.p OBIMA.Ocbimv22027579m.p OBIMA.Ocbimv22027583m.p OBIMA.Ocbimv22027960m.p OBIMA.Ocbimv22028058m.p OBIMA.Ocbimv22028065m.p OBIMA.Ocbimv22028183m.p OBIMA.Ocbimv22028189m.p OBIMA.Ocbimv22028190m.p OBIMA.Ocbimv22028191m.p OBIMA.Ocbimv22028196m.p OBIMA.Ocbimv22028283m.p OBIMA.Ocbimv22028285m.p OBIMA.Ocbimv22028286m.p OBIMA.Ocbimv22028289m.p OBIMA.Ocbimv22028442m.p OBIMA.Ocbimv22028602m.p OBIMA.Ocbimv22028603m.p OBIMA.Ocbimv22028610m.p OBIMA.Ocbimv22028657m.p OBIMA.Ocbimv22028711m.p OBIMA.Ocbimv22029604m.p OBIMA.Ocbimv22029605m.p OBIMA.Ocbimv22029606m.p OBIMA.Ocbimv22029630m.p OBIMA.Ocbimv22030320m.p OBIMA.Ocbimv22030387m.p OBIMA.Ocbimv22030423m.p OBIMA.Ocbimv22030424m.p OBIMA.Ocbimv22031193m.p OBIMA.Ocbimv22031470m.p OBIMA.Ocbimv22031687m.p OBIMA.Ocbimv22031688m.p OBIMA.Ocbimv22031880m.p OBIMA.Ocbimv22032071m.p OBIMA.Ocbimv22032679m.p OBIMA.Ocbimv22032680m.p OBIMA.Ocbimv22032684m.p OBIMA.Ocbimv22032720m.p OBIMA.Ocbimv22032722m.p OBIMA.Ocbimv22032725m.p OBIMA.Ocbimv22032726m.p OBIMA.Ocbimv22032727m.p OBIMA.Ocbimv22032728m.p OBIMA.Ocbimv22032729m.p OBIMA.Ocbimv22032730m.p OBIMA.Ocbimv22032740m.p OBIMA.Ocbimv22032914m.p OBIMA.Ocbimv22032916m.p OBIMA.Ocbimv22032926m.p OBIMA.Ocbimv22032933m.p OBIMA.Ocbimv22033306m.p OBIMA.Ocbimv22033307m.p OBIMA.Ocbimv22033308m.p OBIMA.Ocbimv22033309m.p OBIMA.Ocbimv22033310m.p OBIMA.Ocbimv22033317m.p OBIMA.Ocbimv22033565m.p OBIMA.Ocbimv22033658m.p OBIMA.Ocbimv22033659m.p OBIMA.Ocbimv22033664m.p OBIMA.Ocbimv22033674m.p OBIMA.Ocbimv22033678m.p OBIMA.Ocbimv22033991m.p OBIMA.Ocbimv22033992m.p OBIMA.Ocbimv22033994m.p OBIMA.Ocbimv22033995m.p OBIMA.Ocbimv22034072m.p OBIMA.Ocbimv22034076m.p OBIMA.Ocbimv22034410m.p OBIMA.Ocbimv22034674m.p OBIMA.Ocbimv22034679m.p OBIMA.Ocbimv22034681m.p OBIMA.Ocbimv22034683m.p OBIMA.Ocbimv22034684m.p OBIMA.Ocbimv22034685m.p OBIMA.Ocbimv22034686m.p OBIMA.Ocbimv22034687m.p OBIMA.Ocbimv22034693m.p OBIMA.Ocbimv22034694m.p OBIMA.Ocbimv22034695m.p OBIMA.Ocbimv22034697m.p OBIMA.Ocbimv22034740m.p OBIMA.Ocbimv22034742m.p OBIMA.Ocbimv22034745m.p OBIMA.Ocbimv22034861m.p OBIMA.Ocbimv22034863m.p OBIMA.Ocbimv22034983m.p OBIMA.Ocbimv22034990m.p OBIMA.Ocbimv22034991m.p OBIMA.Ocbimv22035065m.p OBIMA.Ocbimv22035211m.p OBIMA.Ocbimv22035370m.p OBIMA.Ocbimv22035371m.p OBIMA.Ocbimv22035372m.p OBIMA.Ocbimv22035380m.p OBIMA.Ocbimv22035818m.p OBIMA.Ocbimv22035913m.p OBIMA.Ocbimv22035915m.p OBIMA.Ocbimv22036258m.p OBIMA.Ocbimv22036260m.p OBIMA.Ocbimv22036408m.p OBIMA.Ocbimv22036459m.p OBIMA.Ocbimv22036470m.p OBIMA.Ocbimv22036499m.p OBIMA.Ocbimv22036512m.p OBIMA.Ocbimv22036513m.p OBIMA.Ocbimv22036516m.p OBIMA.Ocbimv22036518m.p OBIMA.Ocbimv22036520m.p OBIMA.Ocbimv22036521m.p OBIMA.Ocbimv22036575m.p OBIMA.Ocbimv22036576m.p OBIMA.Ocbimv22036667m.p OBIMA.Ocbimv22036668m.p OBIMA.Ocbimv22036712m.p OBIMA.Ocbimv22036767m.p OBIMA.Ocbimv22036843m.p OBIMA.Ocbimv22037021m.p OBIMA.Ocbimv22037333m.p OBIMA.Ocbimv22037352m.p OBIMA.Ocbimv22037673m.p OBIMA.Ocbimv22037684m.p OBIMA.Ocbimv22037687m.p OBIMA.Ocbimv22037691m.p OBIMA.Ocbimv22037692m.p OBIMA.Ocbimv22037694m.p OBIMA.Ocbimv22037727m.p OBIMA.Ocbimv22037729m.p OBIMA.Ocbimv22037730m.p OBIMA.Ocbimv22038214m.p OBIMA.Ocbimv22038216m.p OBIMA.Ocbimv22038220m.p OBIMA.Ocbimv22038221m.p OBIMA.Ocbimv22038224m.p OBIMA.Ocbimv22038228m.p OBIMA.Ocbimv22038231m.p OBIMA.Ocbimv22038410m.p OBIMA.Ocbimv22038415m.p OBIMA.Ocbimv22038439m.p OBIMA.Ocbimv22038702m.p OBIMA.Ocbimv22038974m.p OBIMA.Ocbimv22038976m.p OBIMA.Ocbimv22038977m.p OBIMA.Ocbimv22038978m.p OBIMA.Ocbimv22039006m.p OBIMA.Ocbimv22039081m.p OBIMA.Ocbimv22039082m.p OBIMA.Ocbimv22039083m.p OBIMA.Ocbimv22039141m.p OBIMA.Ocbimv22039170m.p OBIMA.Ocbimv22039359m.p OBIMA.Ocbimv22039361m.p OBIMA.Ocbimv22039540m.p OBIMA.Ocbimv22039543m.p OBIMA.Ocbimv22039725m.p OBIMA.Ocbimv22039728m.p OBIMA.Ocbimv22039729m.p OBIMA.Ocbimv22039730m.p OBIMA.Ocbimv22039732m.p OBIMA.Ocbimv22039733m.p OBIMA.Ocbimv22039734m.p OBIMA.Ocbimv22039735m.p OBIMA.Ocbimv22039737m.p OBIMA.Ocbimv22039738m.p OBIMA.Ocbimv22039740m.p PCAUD.XP_014661698.1 PCAUD.XP_014663994.1 PCAUD.XP_014664008.1 PCAUD.XP_014665398.1 PCAUD.XP_014665546.1 PCAUD.XP_014665549.1 PCAUD.XP_014665571.1 PCAUD.XP_014667905.1 PCAUD.XP_014669010.1 PCAUD.XP_014670132.1 PCAUD.XP_014670238.1 PCAUD.XP_014670292.1 PCAUD.XP_014671373.1 PCAUD.XP_014671921.1 PCAUD.XP_014673117.1 PCAUD.XP_014673467.1 PCAUD.XP_014673681.1 PCAUD.XP_014673730.1 PCAUD.XP_014673808.1 PCAUD.XP_014674026.1 PCAUD.XP_014674069.1 PCAUD.XP_014674169.1 PCAUD.XP_014674256.1 PCAUD.XP_014674674.1 PCAUD.XP_014674746.1 PCAUD.XP_014675019.1 PCAUD.XP_014675316.1 PCAUD.XP_014675501.1 PCAUD.XP_014677078.1 PCAUD.XP_014677080.1 PCAUD.XP_014677392.1 PCAUD.XP_014677407.1 PCAUD.XP_014677453.1 PCAUD.XP_014677694.1 PCAUD.XP_014677975.1 PCAUD.XP_014678086.1 PCAUD.XP_014678141.1 PCAUD.XP_014678325.1 PCAUD.XP_014678326.1 PCAUD.XP_014678450.1 PCAUD.XP_014678595.1 PCAUD.XP_014678711.1 PCAUD.XP_014678745.1 PCAUD.XP_014678921.1 PCAUD.XP_014678946.1 PCAUD.XP_014678963.1 PCAUD.XP_014678982.1 PCAUD.XP_014679084.1 PCAUD.XP_014679116.1 PCAUD.XP_014679167.1 PCAUD.XP_014679290.1 PCAUD.XP_014679383.1 PCAUD.XP_014679451.1 PCAUD.XP_014679693.1 PCAUD.XP_014681151.1 PCAUD.XP_014681184.1 PHUMA.PHUM395960-PA PHUMA.PHUM464070-PA PHUMA.PHUM501900-PA PPACI.PPA20988 PXYLO.XP_011547955.1 PXYLO.XP_011548222.1 PXYLO.XP_011548809.1 PXYLO.XP_011549328.1 PXYLO.XP_011550808.1 PXYLO.XP_011553928.1 PXYLO.XP_011554077.1 PXYLO.XP_011554098.1 PXYLO.XP_011554577.1 PXYLO.XP_011554723.1 PXYLO.XP_011554874.1 PXYLO.XP_011554876.1 PXYLO.XP_011554905.1 PXYLO.XP_011554907.1 PXYLO.XP_011554908.1 PXYLO.XP_011555110.1 PXYLO.XP_011555111.1 PXYLO.XP_011555141.1 PXYLO.XP_011558548.1 PXYLO.XP_011558900.1 PXYLO.XP_011558901.1 PXYLO.XP_011558903.1 PXYLO.XP_011559151.1 PXYLO.XP_011559157.1 PXYLO.XP_011560117.1 PXYLO.XP_011563010.1 PXYLO.XP_011564859.1 PXYLO.XP_011565168.1 PXYLO.XP_011566557.1 PXYLO.XP_011567281.1 SINVI.XP_011160515.1 SINVI.XP_011170712.1 SINVI.XP_011176352.1 SMARI.SMAR002244-PA SMARI.SMAR002552-PA SMARI.SMAR002553-PA SMARI.SMAR003889-PA SMARI.SMAR006853-PA SMARI.SMAR007009-PA SMARI.SMAR007401-PA SMARI.SMAR007403-PA SMARI.SMAR008732-PA SMARI.SMAR014737-PA SMARI.SMAR014901-PA SMARI.SMAR015321-PA TCAST.TC000114-PA TCAST.TC006838-PA TCAST.TC006840-PA TCAST.TC006841-PA TCAST.TC006842-PA TCAST.TC006843-PA TCAST.TC007612-PA TCAST.TC011010-PA TCAST.TC012833-PA TCAST.TC012994-PA TCAST.TC012995-PA TCAST.TC013871-PA TCAST.TC014284-PA TCAST.TC014312-PA TCAST.TC014726-PA TCAST.TC015309-PA TURTI.tetur28g00970.1 TURTI.tetur293g00010.1
OG0000002: AGAMB.AGAP000484-PA AGAMB.AGAP000488-PA AGAMB.AGAP001389-PA AGAMB.AGAP001560-PA AGAMB.AGAP001618-PA AGAMB.AGAP001619-PA AGAMB.AGAP002372-PA AGAMB.AGAP002431-PA AGAMB.AGAP003406-PA AGAMB.AGAP003669-PA AGAMB.AGAP003670-PA AGAMB.AGAP003671-PA AGAMB.AGAP003674-PA AGAMB.AGAP004647-PA AGAMB.AGAP004648-PA AGAMB.AGAP004649-PA AGAMB.AGAP005041-PA AGAMB.AGAP005281-PA AGAMB.AGAP005346-PA AGAMB.AGAP006923-PA AGAMB.AGAP007058-PA AGAMB.AGAP009302-PA AGAMB.AGAP009646-PA AGAMB.AGAP010279-PA AGAMB.AGAP011253-PA AGAMB.AGAP012001-PA AGAMB.AGAP012428-PA AGAMB.AGAP013075-PA AGAMB.AGAP013315-PA AGAMB.AGAP013373-PA AMELL.GB40095-PA AMELL.GB40114-PA AMELL.GB41411-PA AMELL.GB42790-PA AMELL.GB42897-PA AMELL.GB43703-PA AMELL.GB44663-PA AMELL.GB46956-PA AMELL.GB47399-PA AMELL.GB47400-PA AMELL.GB47401-PA AMELL.GB47493-PA AMELL.GB47515-PA AMELL.GB47954-PA AMELL.GB48966-PA AMELL.GB49029-PA AMELL.GB49332-PA AMELL.GB49984-PA AMELL.GB50532-PA AMELL.GB51301-PA AMELL.GB51302-PA AMELL.GB51303-PA AMELL.GB51409-PA AMELL.GB51909-PA AMELL.GB52912-PA AMELL.GB53941-PA AMELL.GB54518-PA AMELL.GB54763-PA AMELL.GB55360-PA APISU.ACYPI000367-PA APISU.ACYPI000863-PA APISU.ACYPI001026-PA APISU.ACYPI002893-PA APISU.ACYPI003551-PA APISU.ACYPI006661-PA APISU.ACYPI007360-PA APISU.ACYPI008295-PA APISU.ACYPI009781-PA APISU.ACYPI061631-PA APISU.ACYPI068579-PA APISU.ACYPI072762-PA APISU.ACYPI20510-PA APISU.ACYPI21373-PA APISU.ACYPI27662-PA APISU.ACYPI28321-PA APISU.ACYPI29064-PA APISU.ACYPI29629-PA APISU.ACYPI33702-PA APISU.ACYPI36103-PA APISU.ACYPI36146-PA APISU.ACYPI42210-PA APISU.ACYPI42465-PA APISU.ACYPI42801-PA APISU.ACYPI43755-PA APISU.ACYPI48371-PA APISU.ACYPI53591-PA APISU.ACYPI55918-PA APISU.ACYPI56397-PA APISU.ACYPI56493-PA APISU.ACYPI56505-PA ASUUM2.GS_00904 ASUUM2.GS_03337 ASUUM2.GS_04719 ASUUM2.GS_06004 ASUUM2.GS_07940 ASUUM2.GS_08266 ASUUM2.GS_08808 ASUUM2.GS_09260 ASUUM2.GS_12141 ASUUM2.GS_12597 ASUUM2.GS_12876 ASUUM2.GS_15467 ASUUM2.GS_17204 ASUUM2.GS_17336 ASUUM2.GS_19343 ASUUM2.GS_19597 ASUUM2.GS_19633 ASUUM2.GS_19646 ASUUM2.GS_20002 ASUUM2.GS_20566 ASUUM2.GS_22569 ASUUM2.GS_23806 BMALA.Bm2422a BMALA.Bm2445b BMALA.Bm2536 BMALA.Bm2663 BMALA.Bm2671 BMALA.Bm3698b BMALA.Bm3733 BMALA.Bm3793 BMALA.Bm4777b BMALA.Bm5107 BMALA.Bm5140z BMALA.Bm5261 BMALA.Bm5377b BMALA.Bm622 BXYLO.BXY_0378800.1 BXYLO.BXY_0622200.1 BXYLO.BXY_0623200.1 BXYLO.BXY_0632900.1 BXYLO.BXY_0641300.1 BXYLO.BXY_0704600.1 BXYLO.BXY_0832200.1 BXYLO.BXY_0878300.1 BXYLO.BXY_0901800.1 BXYLO.BXY_1079800.1 BXYLO.BXY_1152800.1 BXYLO.BXY_1246700.1 BXYLO.BXY_1544800.1 BXYLO.BXY_1561500.1 BXYLO.BXY_1563700.1 BXYLO.BXY_1661400.1 BXYLO.BXY_1667100.1 CELEG.C02F12.10a CELEG.C16C2.1 CELEG.C27A12.5 CELEG.C28A5.4 CELEG.C33D12.1 CELEG.C33D12.7 CELEG.C34C6.8 CELEG.C38D4.6a CELEG.C39E6.4 CELEG.F16H11.4 CELEG.F20D12.6b CELEG.F29F11.5a CELEG.F31E8.3 CELEG.F33D11.4 CELEG.F46F3.1a CELEG.F55B12.1 CELEG.K03A11.3 CELEG.M142.4 CELEG.M6.3 CELEG.R03C1.3a CELEG.R07B1.1 CELEG.R13A5.5 CELEG.Y65B4BR.9 CELEG.Y75B8A.2a CLECT.CLEC001665-PA CLECT.CLEC001688-PA CLECT.CLEC001691-PA CLECT.CLEC001889-PA CLECT.CLEC002616-PA CLECT.CLEC002808-PA CLECT.CLEC002956-PA CLECT.CLEC002970-PA CLECT.CLEC002972-PA CLECT.CLEC003391-PA CLECT.CLEC003809-PA CLECT.CLEC003990-PA CLECT.CLEC003991-PA CLECT.CLEC004158-PA CLECT.CLEC004176-PA CLECT.CLEC005931-PA CLECT.CLEC007171-PA CLECT.CLEC007187-PA CLECT.CLEC007188-PA CLECT.CLEC007189-PA CLECT.CLEC007879-PA CLECT.CLEC007883-PA CLECT.CLEC011186-PA CLECT.CLEC011407-PA CLECT.CLEC012688-PA CLECT.CLEC012737-PA CLECT.CLEC013163-PA CTELE.CapteP109027 CTELE.CapteP110019 CTELE.CapteP121761 CTELE.CapteP127720 CTELE.CapteP127728 CTELE.CapteP129537 CTELE.CapteP137362 CTELE.CapteP142082 CTELE.CapteP149569 CTELE.CapteP151262 CTELE.CapteP156652 CTELE.CapteP159948 CTELE.CapteP170007 CTELE.CapteP172338 CTELE.CapteP173096 CTELE.CapteP173964 CTELE.CapteP174957 CTELE.CapteP176625 CTELE.CapteP183448 CTELE.CapteP187461 CTELE.CapteP219807 CTELE.CapteP220898 CTELE.CapteP221803 CTELE.CapteP222072 CTELE.CapteP25827 CTELE.CapteP29749 CTELE.CapteP30874 CTELE.CapteP30886 CTELE.CapteP40403 CTELE.CapteP40416 CTELE.CapteP41929 CTELE.CapteP48054 CTELE.CapteP6193 CTELE.CapteP70154 CTELE.CapteP70572 CTELE.CapteP70959 CTELE.CapteP70992 CTELE.CapteP71005 CTELE.CapteP74740 CTELE.CapteP78648 CTELE.CapteP79123 CTELE.CapteP79432 CTELE.CapteP80758 CTELE.CapteP80769 CTELE.CapteP80782 CTELE.CapteP80939 CTELE.CapteP81827 CTELE.CapteP87981 CTELE.CapteP88560 CTELE.CapteP94911 CTELE.CapteP99816 DMELA.FBpp0070105 DMELA.FBpp0073489 DMELA.FBpp0074203 DMELA.FBpp0074204 DMELA.FBpp0075463 DMELA.FBpp0076468 DMELA.FBpp0078858 DMELA.FBpp0081170 DMELA.FBpp0081194 DMELA.FBpp0082326 DMELA.FBpp0082343 DMELA.FBpp0082400 DMELA.FBpp0082993 DMELA.FBpp0083375 DMELA.FBpp0083439 DMELA.FBpp0083485 DMELA.FBpp0083486 DMELA.FBpp0083510 DMELA.FBpp0083671 DMELA.FBpp0084460 DMELA.FBpp0084807 DMELA.FBpp0087478 DMELA.FBpp0087667 DMELA.FBpp0088333 DMELA.FBpp0088920 DMELA.FBpp0112474 DMELA.FBpp0289353 DMELA.FBpp0301047 DMELA.FBpp0303412 DMELA.FBpp0303415 DMELA.FBpp0306007 DMELA.FBpp0307151 DMELA.FBpp0309583 DPOND.ENN70309 DPOND.ENN70311 DPOND.ENN70488 DPOND.ENN70489 DPOND.ENN70661 DPOND.ENN71048 DPOND.ENN71049 DPOND.ENN71402 DPOND.ENN72175 DPOND.ENN72633 DPOND.ENN72734 DPOND.ENN72816 DPOND.ENN73248 DPOND.ENN73339 DPOND.ENN73340 DPOND.ENN73342 DPOND.ENN73446 DPOND.ENN73728 DPOND.ENN73889 DPOND.ENN74181 DPOND.ENN74182 DPOND.ENN75301 DPOND.ENN76103 DPOND.ENN76598 DPOND.ENN76599 DPOND.ENN77477 DPOND.ENN78226 DPOND.ENN78887 DPOND.ENN78895 DPOND.ENN79028 DPOND.ENN80391 DPOND.ENN80632 DPOND.ENN80998 DPOND.ENN80999 DPOND.ENN81233 DPOND.ENN82210 DPOND.ENN82211 DPOND.ENN82240 DPOND.ENN82804 DPOND.ENN83272 DPOND.ENN83554 DPULE.EFX66335 DPULE.EFX66337 DPULE.EFX66340 DPULE.EFX67913 DPULE.EFX68038 DPULE.EFX69061 DPULE.EFX69791 DPULE.EFX70396 DPULE.EFX73514 DPULE.EFX74198 DPULE.EFX74200 DPULE.EFX76468 DPULE.EFX76473 DPULE.EFX77869 DPULE.EFX78476 DPULE.EFX79519 DPULE.EFX80133 DPULE.EFX80141 DPULE.EFX80407 DPULE.EFX80821 DPULE.EFX82475 DPULE.EFX83771 DPULE.EFX84790 DPULE.EFX84890 DPULE.EFX86625 DPULE.EFX86695 DPULE.EFX86750 DPULE.EFX86785 DPULE.EFX86812 DPULE.EFX86813 DPULE.EFX86953 DPULE.EFX87456 HDUJA.bHd11008.1 HDUJA.bHd12318.1 HDUJA.bHd00132.1 HDUJA.bHd14661.1 HDUJA.bHd15444.2 HDUJA.bHd15455.1 HDUJA.bHd15582.1 HDUJA.bHd01712.1 HDUJA.bHd18520.1 HDUJA.bHd01897.1 HDUJA.bHd01905.1 HDUJA.bHd00191.1 HDUJA.bHd01914.1 HDUJA.bHd19569.1 HDUJA.bHd02609.1 HDUJA.bHd04303.1 HDUJA.bHd04861.1 HDUJA.bHd05308.1 HDUJA.bHd06269.2 HDUJA.bHd00066.1 HDUJA.bHd07840.1 HDUJA.bHd07857.1 HDUJA.bHd08021.1 HDUJA.bHd08537.1 HDUJA.bHd08551.1 HDUJA.bHd08677.1 HDUJA.bHd00986.1 HDUJA.bHd09998.1 ISCAP.ISCW000973-PA ISCAP.ISCW001025-PA ISCAP.ISCW002094-PA ISCAP.ISCW002346-PA ISCAP.ISCW002347-PA ISCAP.ISCW004556-PA ISCAP.ISCW005223-PA ISCAP.ISCW005275-PA ISCAP.ISCW005496-PA ISCAP.ISCW005966-PA ISCAP.ISCW008247-PA ISCAP.ISCW008920-PA ISCAP.ISCW008954-PA ISCAP.ISCW011755-PA ISCAP.ISCW012144-PA ISCAP.ISCW012461-PA ISCAP.ISCW012498-PA ISCAP.ISCW014430-PA ISCAP.ISCW014989-PA ISCAP.ISCW018031-PA ISCAP.ISCW018938-PA ISCAP.ISCW018939-PA ISCAP.ISCW020063-PA ISCAP.ISCW020380-PA ISCAP.ISCW020381-PA ISCAP.ISCW020382-PA ISCAP.ISCW020504-PA ISCAP.ISCW021083-PA ISCAP.ISCW021086-PA ISCAP.ISCW021090-PA ISCAP.ISCW022440-PA ISCAP.ISCW024206-PA ISCAP.ISCW024267-PA ISCAP.ISCW024331-PA ISCAP.ISCW024609-PA ISCAP.ISCW024860-PA MHAPL.MhA1_Contig130.frz3.gene33 MHAPL.MhA1_Contig1424.frz3.gene2 MHAPL.MhA1_Contig148.frz3.gene6 MHAPL.MhA1_Contig168.frz3.gene2 MHAPL.MhA1_Contig168.frz3.gene54 MHAPL.MhA1_Contig193.frz3.gene1 MHAPL.MhA1_Contig194.frz3.gene47 MHAPL.MhA1_Contig287.frz3.gene5 MHAPL.MhA1_Contig3007.frz3.gene1 MHAPL.MhA1_Contig304.frz3.gene9 MHAPL.MhA1_Contig541.frz3.gene24 MHAPL.MhA1_Contig864.frz3.gene5 MHAPL.MhA1_Contig878.frz3.gene2 NVITR.NV10568-PA NVITR.NV10695-PA NVITR.NV11609-PA NVITR.NV12116-PA NVITR.NV12622-PA NVITR.NV12623-PA NVITR.NV12879-PA NVITR.NV12885-PA NVITR.NV12898-PA NVITR.NV14038-PA NVITR.NV14134-PA NVITR.NV14987-PA NVITR.NV15148-PA NVITR.NV15149-PA NVITR.NV15848-PA NVITR.NV17325-PA NVITR.NV17327-PA NVITR.NV17330-PA NVITR.NV17848-PA NVITR.NV18365-PA NVITR.NV18395-PA NVITR.NV21168-PA NVITR.NV22733-PA NVITR.NV25828-PA OBIMA.Ocbimv22003301m.p OBIMA.Ocbimv22007440m.p OBIMA.Ocbimv22008631m.p OBIMA.Ocbimv22009169m.p OBIMA.Ocbimv22009368m.p OBIMA.Ocbimv22011232m.p OBIMA.Ocbimv22015181m.p OBIMA.Ocbimv22016198m.p OBIMA.Ocbimv22019656m.p OBIMA.Ocbimv22021570m.p OBIMA.Ocbimv22021783m.p OBIMA.Ocbimv22022773m.p OBIMA.Ocbimv22023837m.p OBIMA.Ocbimv22024994m.p OBIMA.Ocbimv22025477m.p OBIMA.Ocbimv22025901m.p OBIMA.Ocbimv22026957m.p OBIMA.Ocbimv22027743m.p OBIMA.Ocbimv22030263m.p OBIMA.Ocbimv22031356m.p OBIMA.Ocbimv22032299m.p OBIMA.Ocbimv22033333m.p OBIMA.Ocbimv22033981m.p OBIMA.Ocbimv22034548m.p OBIMA.Ocbimv22035046m.p OBIMA.Ocbimv22036484m.p OBIMA.Ocbimv22038167m.p OBIMA.Ocbimv22038272m.p OBIMA.Ocbimv22038354m.p OBIMA.Ocbimv22039647m.p PCAUD.XP_014661455.1 PCAUD.XP_014663498.1 PCAUD.XP_014664482.1 PCAUD.XP_014664487.1 PCAUD.XP_014665274.1 PCAUD.XP_014665608.1 PCAUD.XP_014665932.1 PCAUD.XP_014666407.1 PCAUD.XP_014666409.1 PCAUD.XP_014667235.1 PCAUD.XP_014667778.1 PCAUD.XP_014669002.1 PCAUD.XP_014669425.1 PCAUD.XP_014669860.1 PCAUD.XP_014672040.1 PCAUD.XP_014672044.1 PCAUD.XP_014672159.1 PCAUD.XP_014673083.1 PCAUD.XP_014673934.1 PCAUD.XP_014675362.1 PCAUD.XP_014675722.1 PCAUD.XP_014676050.1 PCAUD.XP_014676796.1 PCAUD.XP_014677508.1 PCAUD.XP_014678512.1 PCAUD.XP_014680383.1 PCAUD.XP_014680995.1 PCAUD.XP_014681156.1 PHUMA.PHUM031280-PA PHUMA.PHUM034630-PA PHUMA.PHUM035300-PA PHUMA.PHUM050850-PA PHUMA.PHUM055900-PA PHUMA.PHUM118950-PA PHUMA.PHUM205160-PA PHUMA.PHUM210980-PA PHUMA.PHUM235910-PA PHUMA.PHUM236390-PA PHUMA.PHUM266790-PA PHUMA.PHUM266910-PA PHUMA.PHUM267120-PA PHUMA.PHUM284030-PA PHUMA.PHUM317730-PA PHUMA.PHUM359870-PA PHUMA.PHUM359920-PA PHUMA.PHUM411850-PA PHUMA.PHUM433380-PA PHUMA.PHUM433410-PA PHUMA.PHUM434790-PA PHUMA.PHUM439310-PA PHUMA.PHUM439840-PA PHUMA.PHUM439860-PA PHUMA.PHUM439880-PA PHUMA.PHUM516190-PA PHUMA.PHUM569170-PA PHUMA.PHUM604510-PA PHUMA.PHUM606500-PA PMURR.g10663.t1 PMURR.g11034.t1 PMURR.g12949.t1 PMURR.g12950.t1 PMURR.g17439.t1 PMURR.g1792.t1 PMURR.g1845.t1 PMURR.g3655.t1 PMURR.g4290.t1 PMURR.g4881.t1 PMURR.g4979.t1 PMURR.g4980.t1 PMURR.g5884.t1 PMURR.g6274.t1 PMURR.g6548.t1 PMURR.g8085.t1 PMURR.g8474.t1 PMURR.g8724.t1 PMURR.g8883.t1 PPACI.PPA02358 PPACI.PPA02679 PPACI.PPA03723 PPACI.PPA04716 PPACI.PPA10612 PPACI.PPA11466 PPACI.PPA15670 PPACI.PPA18303 PPACI.PPA19626 PPACI.PPA19627 PPACI.PPA20012 PPACI.PPA23479 PPACI.PPA26049 PPACI.PPA26956 PPACI.PPA28038 PPACI.PPA28228 PPACI.PPA31791 PXYLO.XP_011548523.1 PXYLO.XP_011549304.1 PXYLO.XP_011550022.1 PXYLO.XP_011551782.1 PXYLO.XP_011551784.1 PXYLO.XP_011551785.1 PXYLO.XP_011551808.1 PXYLO.XP_011552975.1 PXYLO.XP_011553168.1 PXYLO.XP_011553481.1 PXYLO.XP_011553483.1 PXYLO.XP_011553519.1 PXYLO.XP_011553738.1 PXYLO.XP_011555103.1 PXYLO.XP_011556000.1 PXYLO.XP_011557146.1 PXYLO.XP_011557228.1 PXYLO.XP_011557497.1 PXYLO.XP_011557702.1 PXYLO.XP_011558939.1 PXYLO.XP_011560418.1 PXYLO.XP_011560719.1 PXYLO.XP_011561240.1 PXYLO.XP_011561241.1 PXYLO.XP_011561507.1 PXYLO.XP_011561732.1 PXYLO.XP_011562160.1 PXYLO.XP_011563056.1 PXYLO.XP_011563656.1 PXYLO.XP_011565681.1 PXYLO.XP_011566033.1 PXYLO.XP_011567944.1 PXYLO.XP_011568946.1 PXYLO.XP_011569017.1 PXYLO.XP_011569067.1 PXYLO.XP_011569355.1 RVARI.g10005.t1 RVARI.g1004.t1 RVARI.g10474.t1 RVARI.g10490.t1 RVARI.g10624.t1 RVARI.g10775.t1 RVARI.g11077.t1 RVARI.g1150.t1 RVARI.g11740.t1 RVARI.g11998.t1 RVARI.g11999.t1 RVARI.g12126.t1 RVARI.g13441.t1 RVARI.g3384.t1 RVARI.g4713.t1 RVARI.g4952.t1 RVARI.g5020.t1 RVARI.g5336.t1 RVARI.g5862.t1 RVARI.g6100.t1 RVARI.g6150.t1 RVARI.g6202.t1 RVARI.g6307.t1 RVARI.g6649.t1 RVARI.g6669.t1 RVARI.g7386.t1 RVARI.g8096.t1 RVARI.g9759.t1 SINVI.XP_011155414.1 SINVI.XP_011155415.1 SINVI.XP_011155863.1 SINVI.XP_011156906.1 SINVI.XP_011157584.1 SINVI.XP_011157849.1 SINVI.XP_011158048.1 SINVI.XP_011158054.1 SINVI.XP_011159031.1 SINVI.XP_011160561.1 SINVI.XP_011161240.1 SINVI.XP_011161554.1 SINVI.XP_011161556.1 SINVI.XP_011161557.1 SINVI.XP_011161604.1 SINVI.XP_011163132.1 SINVI.XP_011163943.1 SINVI.XP_011164190.1 SINVI.XP_011164452.1 SINVI.XP_011164628.1 SINVI.XP_011166269.1 SINVI.XP_011167816.1 SINVI.XP_011168609.1 SINVI.XP_011168832.1 SINVI.XP_011168872.1 SINVI.XP_011171101.1 SINVI.XP_011172798.1 SINVI.XP_011176247.1 SMARI.SMAR000779-PA SMARI.SMAR001128-PA SMARI.SMAR002236-PA SMARI.SMAR002713-PA SMARI.SMAR002790-PA SMARI.SMAR003413-PA SMARI.SMAR003755-PA SMARI.SMAR004159-PA SMARI.SMAR004160-PA SMARI.SMAR004173-PA SMARI.SMAR004366-PA SMARI.SMAR005028-PA SMARI.SMAR005030-PA SMARI.SMAR005036-PA SMARI.SMAR005412-PA SMARI.SMAR005418-PA SMARI.SMAR005440-PA SMARI.SMAR005626-PA SMARI.SMAR006886-PA SMARI.SMAR006976-PA SMARI.SMAR006979-PA SMARI.SMAR007016-PA SMARI.SMAR007217-PA SMARI.SMAR007286-PA SMARI.SMAR007300-PA SMARI.SMAR007586-PA SMARI.SMAR007587-PA SMARI.SMAR009090-PA SMARI.SMAR009391-PA SMARI.SMAR009769-PA SMARI.SMAR009939-PA SMARI.SMAR010756-PA SMARI.SMAR011347-PA SMARI.SMAR011900-PA SMARI.SMAR012151-PA SMARI.SMAR012490-PA SMARI.SMAR012980-PA SMARI.SMAR013498-PA SMARI.SMAR013779-PA SMARI.SMAR014466-PA SMARI.SMAR014502-PA TCAST.TC000424-PA TCAST.TC000483-PA TCAST.TC000921-PA TCAST.TC000922-PA TCAST.TC000925-PA TCAST.TC000926-PA TCAST.TC001164-PA TCAST.TC004555-PA TCAST.TC006888-PA TCAST.TC007014-PA TCAST.TC007576-PA TCAST.TC007577-PA TCAST.TC008368-PA TCAST.TC008996-PA TCAST.TC009309-PA TCAST.TC009351-PA TCAST.TC009461-PA TCAST.TC009463-PA TCAST.TC009469-PA TCAST.TC011744-PA TCAST.TC011745-PA TCAST.TC011749-PA TCAST.TC012136-PA TCAST.TC012332-PA TCAST.TC012743-PA TCAST.TC012748-PA TCAST.TC013614-PA TCAST.TC014200-PA TCAST.TC015038-PA TCAST.TC015394-PA TCAST.TC015928-PA TCAST.TC016195-PA TCAST.TC030553-PA TMURI.TMUE_s0004009300 TMURI.TMUE_s0005007200 TMURI.TMUE_s0007001000 TMURI.TMUE_s0011000900 TMURI.TMUE_s0023002700 TMURI.TMUE_s0046003700 TMURI.TMUE_s0047003000 TMURI.TMUE_s0047003300 TMURI.TMUE_s0071002000 TMURI.TMUE_s0071002100 TMURI.TMUE_s0079002100 TMURI.TMUE_s0091002700 TMURI.TMUE_s0106002100 TMURI.TMUE_s0151002100 TMURI.TMUE_s0171001300 TMURI.TMUE_s0187000700 TSPIR.EFV47765 TSPIR.EFV48753 TSPIR.EFV50730 TSPIR.EFV51413 TSPIR.EFV53889 TSPIR.EFV56011 TSPIR.EFV56477 TSPIR.EFV56788 TSPIR.EFV56904 TSPIR.EFV57536 TSPIR.EFV57610 TSPIR.EFV57629 TSPIR.EFV57815 TSPIR.EFV58116 TSPIR.EFV58118 TSPIR.EFV58119 TSPIR.EFV58496 TSPIR.EFV59753 TSPIR.EFV59755 TSPIR.EFV59996 TSPIR.EFV60006 TSPIR.EFV61260 TURTI.tetur01g01560.1 TURTI.tetur01g02760.1 TURTI.tetur01g02770.1 TURTI.tetur01g02800.1 TURTI.tetur01g06070.1 TURTI.tetur01g07680.1 TURTI.tetur01g13830.1 TURTI.tetur01g13840.1 TURTI.tetur01g15290.1 TURTI.tetur02g08870.1 TURTI.tetur02g11920.1 TURTI.tetur02g13510.1 TURTI.tetur02g13520.1 TURTI.tetur02g13540.1 TURTI.tetur04g08320.1 TURTI.tetur04g08330.1 TURTI.tetur04g08350.1 TURTI.tetur05g01910.1 TURTI.tetur05g02800.1 TURTI.tetur11g02100.1 TURTI.tetur11g05920.1 TURTI.tetur11g05940.1 TURTI.tetur12g01090.1 TURTI.tetur13g00230.1 TURTI.tetur13g02740.1 TURTI.tetur14g02130.1 TURTI.tetur14g02140.1 TURTI.tetur14g02160.1 TURTI.tetur14g02380.1 TURTI.tetur14g02510.1 TURTI.tetur20g03080.1 TURTI.tetur20g03427.1 TURTI.tetur22g00030.1 TURTI.tetur22g01850.1 TURTI.tetur24g02450.1 TURTI.tetur27g01060.1 TURTI.tetur29g00560.1 TURTI.tetur32g01060.1 TURTI.tetur41g00430.1 TURTI.tetur41g00450.1
OG0000003: AGAMB.AGAP002327-PA AGAMB.AGAP002449-PA AGAMB.AGAP002783-PA AGAMB.AGAP005163-PA AGAMB.AGAP005750-PA AGAMB.AGAP005751-PA AGAMB.AGAP005752-PA AGAMB.AGAP005753-PA AGAMB.AGAP005754-PA AGAMB.AGAP006222-PA AGAMB.AGAP006223-PA AGAMB.AGAP006775-PA AGAMB.AGAP007028-PA AGAMB.AGAP007029-PA AGAMB.AGAP007374-PA AGAMB.AGAP007588-PA AGAMB.AGAP007589-PA AGAMB.AGAP007920-PA AGAMB.AGAP007990-PA AGAMB.AGAP008404-PA AGAMB.AGAP009137-PA AGAMB.AGAP010334-PA AGAMB.AGAP011564-PA AGAMB.AGAP028055-PA AGAMB.AGAP028060-PA AGAMB.AGAP028212-PA AMELL.GB40997-PA AMELL.GB44058-PA AMELL.GB46992-PA AMELL.GB47301-PA AMELL.GB47302-PA AMELL.GB47303-PA AMELL.GB52179-PA AMELL.GB53351-PA AMELL.GB54460-PA AMELL.GB54485-PA AMELL.GB55864-PA APISU.ACYPI000226-PA APISU.ACYPI000832-PA APISU.ACYPI000917-PA APISU.ACYPI000939-PA APISU.ACYPI001041-PA APISU.ACYPI001237-PA APISU.ACYPI001517-PA APISU.ACYPI001586-PA APISU.ACYPI001628-PA APISU.ACYPI001680-PA APISU.ACYPI001918-PA APISU.ACYPI001997-PA APISU.ACYPI002054-PA APISU.ACYPI002152-PA APISU.ACYPI002464-PA APISU.ACYPI002817-PA APISU.ACYPI002828-PA APISU.ACYPI002984-PA APISU.ACYPI003051-PA APISU.ACYPI003407-PA APISU.ACYPI003563-PA APISU.ACYPI003586-PA APISU.ACYPI003827-PA APISU.ACYPI003865-PA APISU.ACYPI004207-PA APISU.ACYPI004390-PA APISU.ACYPI004537-PA APISU.ACYPI005966-PA APISU.ACYPI006145-PA APISU.ACYPI006846-PA APISU.ACYPI006863-PA APISU.ACYPI007061-PA APISU.ACYPI007528-PA APISU.ACYPI008130-PA APISU.ACYPI008336-PA APISU.ACYPI008565-PA APISU.ACYPI008759-PA APISU.ACYPI008837-PA APISU.ACYPI009222-PA APISU.ACYPI009255-PA APISU.ACYPI009284-PA APISU.ACYPI009353-PA APISU.ACYPI009645-PA APISU.ACYPI009895-PA APISU.ACYPI009942-PA APISU.ACYPI009952-PA APISU.ACYPI010159-PA APISU.ACYPI010204-PA APISU.ACYPI061568-PA APISU.ACYPI061578-PA APISU.ACYPI064277-PA APISU.ACYPI072815-PA APISU.ACYPI073765-PA APISU.ACYPI082929-PA APISU.ACYPI087872-PA APISU.ACYPI26731-PA APISU.ACYPI27504-PA APISU.ACYPI30846-PA APISU.ACYPI31408-PA APISU.ACYPI37754-PA APISU.ACYPI39656-PA APISU.ACYPI49762-PA ASUUM2.GS_00330 ASUUM2.GS_01586 ASUUM2.GS_03110 ASUUM2.GS_03281 ASUUM2.GS_04355 ASUUM2.GS_05126 ASUUM2.GS_05128 ASUUM2.GS_06161 ASUUM2.GS_06816 ASUUM2.GS_08457 ASUUM2.GS_11369 ASUUM2.GS_12623 ASUUM2.GS_14015 ASUUM2.GS_18247 ASUUM2.GS_18709 ASUUM2.GS_20402 ASUUM2.GS_20552 ASUUM2.GS_22087 ASUUM2.GS_22728 ASUUM2.GS_23051 ASUUM2.GS_24363 BXYLO.BXY_0112900.1 BXYLO.BXY_0185400.1 BXYLO.BXY_0209700.1 BXYLO.BXY_0209800.1 BXYLO.BXY_0491700.1 BXYLO.BXY_0497500.1 BXYLO.BXY_0555300.1 BXYLO.BXY_0579300.1 BXYLO.BXY_0579400.1 BXYLO.BXY_0584100.1 BXYLO.BXY_0584300.1 BXYLO.BXY_0587000.1 BXYLO.BXY_0593800.1 BXYLO.BXY_0594000.1 BXYLO.BXY_0650700.1 BXYLO.BXY_0789200.1 BXYLO.BXY_0794400.1 BXYLO.BXY_0829400.1 BXYLO.BXY_1064600.1 BXYLO.BXY_1066200.1 BXYLO.BXY_1073600.1 BXYLO.BXY_1073700.1 BXYLO.BXY_1088100.1 BXYLO.BXY_1088200.1 BXYLO.BXY_1088300.1 BXYLO.BXY_1088400.1 BXYLO.BXY_1088500.1 BXYLO.BXY_1088600.1 BXYLO.BXY_1090900.1 BXYLO.BXY_1091400.1 BXYLO.BXY_1154100.1 BXYLO.BXY_1154300.1 BXYLO.BXY_1212400.1 BXYLO.BXY_1222800.1 BXYLO.BXY_1251800.1 BXYLO.BXY_1299000.1 BXYLO.BXY_1330800.1 BXYLO.BXY_1352200.1 BXYLO.BXY_1469100.1 BXYLO.BXY_1641400.1 BXYLO.BXY_1673100.1 BXYLO.BXY_1723500.1 BXYLO.BXY_1769600.1 CELEG.AC3.2 CELEG.AC3.7 CELEG.AC3.8 CELEG.B0310.5 CELEG.C03A7.11 CELEG.C03A7.12 CELEG.C03A7.13 CELEG.C07A9.6 CELEG.C08B6.1b CELEG.C08F11.8 CELEG.C10H11.3 CELEG.C10H11.4 CELEG.C10H11.5 CELEG.C10H11.6a CELEG.C13D9.9 CELEG.C17G1.3a CELEG.C18C4.3 CELEG.C23G10.6 CELEG.C32C4.7 CELEG.C33A12.6b CELEG.C35A5.2 CELEG.C44H9.1 CELEG.C49A9.8 CELEG.C55H1.1 CELEG.F01D4.1b CELEG.F01D4.2 CELEG.F09G2.6 CELEG.F10D2.11 CELEG.F10D2.12 CELEG.F10D2.2a CELEG.F10D2.5 CELEG.F10D2.6 CELEG.F10D2.7 CELEG.F29F11.2 CELEG.F31F4.7 CELEG.F35H8.6 CELEG.F39G3.1 CELEG.F47C10.6 CELEG.F56B3.7 CELEG.H10D18.6 CELEG.H23N18.1 CELEG.H23N18.2 CELEG.H23N18.3 CELEG.H23N18.4 CELEG.K04A8.10 CELEG.K08B4.3 CELEG.K08B4.4 CELEG.M88.1 CELEG.R04B5.9 CELEG.T01G5.2 CELEG.T03D3.1 CELEG.T04H1.7 CELEG.T04H1.8 CELEG.T07C5.1c CELEG.T19H12.10 CELEG.T19H12.11 CELEG.T19H12.12 CELEG.T19H12.1a CELEG.T19H12.9 CELEG.T25B9.7 CELEG.Y37E11AR.5a CELEG.Y39G10AR.6 CELEG.Y49C4A.8a CELEG.ZC443.5 CELEG.ZC443.6 CELEG.ZC455.3 CELEG.ZC455.4 CELEG.ZC455.5a CELEG.ZC455.6a CELEG.ZK1290.15 CLECT.CLEC001321-PA CLECT.CLEC001322-PA CLECT.CLEC007793-PA CLECT.CLEC009906-PA CLECT.CLEC009907-PA CTELE.CapteP100462 CTELE.CapteP100731 CTELE.CapteP102944 CTELE.CapteP110364 CTELE.CapteP111333 CTELE.CapteP111509 CTELE.CapteP113624 CTELE.CapteP130752 CTELE.CapteP142909 CTELE.CapteP142924 CTELE.CapteP145299 CTELE.CapteP152728 CTELE.CapteP161256 CTELE.CapteP170334 CTELE.CapteP175429 CTELE.CapteP185679 CTELE.CapteP192472 CTELE.CapteP197980 CTELE.CapteP202289 CTELE.CapteP205364 CTELE.CapteP211883 CTELE.CapteP223174 CTELE.CapteP224055 CTELE.CapteP225486 CTELE.CapteP225884 CTELE.CapteP226674 CTELE.CapteP35564 CTELE.CapteP35565 CTELE.CapteP43804 CTELE.CapteP43985 CTELE.CapteP48402 CTELE.CapteP49794 CTELE.CapteP5577 CTELE.CapteP57169 CTELE.CapteP74534 CTELE.CapteP74773 CTELE.CapteP83453 CTELE.CapteP90649 CTELE.CapteP98025 DMELA.FBpp0071550 DMELA.FBpp0071551 DMELA.FBpp0071845 DMELA.FBpp0073060 DMELA.FBpp0074804 DMELA.FBpp0077221 DMELA.FBpp0078872 DMELA.FBpp0080466 DMELA.FBpp0080467 DMELA.FBpp0080468 DMELA.FBpp0080618 DMELA.FBpp0080654 DMELA.FBpp0080657 DMELA.FBpp0080904 DMELA.FBpp0081813 DMELA.FBpp0081814 DMELA.FBpp0081816 DMELA.FBpp0081849 DMELA.FBpp0081850 DMELA.FBpp0081851 DMELA.FBpp0081852 DMELA.FBpp0081854 DMELA.FBpp0082126 DMELA.FBpp0083810 DMELA.FBpp0083811 DMELA.FBpp0083812 DMELA.FBpp0085174 DMELA.FBpp0085404 DMELA.FBpp0086224 DMELA.FBpp0112233 DMELA.FBpp0288390 DMELA.FBpp0290042 DMELA.FBpp0291574 DMELA.FBpp0300388 DMELA.FBpp0306935 DPOND.ENN70576 DPOND.ENN70577 DPOND.ENN70578 DPOND.ENN70676 DPOND.ENN71002 DPOND.ENN71003 DPOND.ENN71027 DPOND.ENN76382 DPOND.ENN77990 DPOND.ENN78242 DPOND.ENN78970 DPOND.ENN79076 DPOND.ENN79807 DPOND.ENN79808 DPOND.ENN79809 DPOND.ENN79993 DPOND.ENN80011 DPOND.ENN80611 DPOND.ENN80684 DPOND.ENN80983 DPOND.ENN82632 DPOND.ENN83023 DPULE.EFX64661 DPULE.EFX66409 DPULE.EFX66425 DPULE.EFX66945 DPULE.EFX67071 DPULE.EFX68225 DPULE.EFX68357 DPULE.EFX68472 DPULE.EFX68473 DPULE.EFX75630 DPULE.EFX75631 DPULE.EFX77515 DPULE.EFX80362 DPULE.EFX81654 DPULE.EFX81787 DPULE.EFX81788 DPULE.EFX81789 DPULE.EFX81790 DPULE.EFX84350 DPULE.EFX84351 DPULE.EFX84352 DPULE.EFX84356 DPULE.EFX85911 DPULE.EFX86146 DPULE.EFX88069 MHAPL.MhA1_Contig1002.frz3.gene8 MHAPL.MhA1_Contig1073.frz3.gene14 MHAPL.MhA1_Contig1410.frz3.fgene1 MHAPL.MhA1_Contig1410.frz3.gene10 MHAPL.MhA1_Contig1505.frz3.fgene1 MHAPL.MhA1_Contig1505.frz3.gene3 MHAPL.MhA1_Contig1532.frz3.gene13 MHAPL.MhA1_Contig1532.frz3.gene14 MHAPL.MhA1_Contig1622.frz3.gene10 MHAPL.MhA1_Contig171.frz3.fgene1 MHAPL.MhA1_Contig178.frz3.gene1 MHAPL.MhA1_Contig178.frz3.gene8 MHAPL.MhA1_Contig179.frz3.gene18 MHAPL.MhA1_Contig1903.frz3.gene7 MHAPL.MhA1_Contig1990.frz3.gene10 MHAPL.MhA1_Contig2012.frz3.gene1 MHAPL.MhA1_Contig2145.frz3.fgene1 MHAPL.MhA1_Contig2154.frz3.fgene1 MHAPL.MhA1_Contig2316.frz3.gene5 MHAPL.MhA1_Contig2809.frz3.gene2 MHAPL.MhA1_Contig2847.frz3.gene5 MHAPL.MhA1_Contig566.frz3.gene1 MHAPL.MhA1_Contig580.frz3.gene10 MHAPL.MhA1_Contig634.frz3.gene2 MHAPL.MhA1_Contig732.frz3.gene2 NVITR.NV10345-PA NVITR.NV10346-PA NVITR.NV12050-PA NVITR.NV12051-PA NVITR.NV12186-PA NVITR.NV12188-PA NVITR.NV13643-PA NVITR.NV14698-PA NVITR.NV14699-PA NVITR.NV14700-PA NVITR.NV14936-PA NVITR.NV16703-PA NVITR.NV17666-PA NVITR.NV17753-PA NVITR.NV17755-PA NVITR.NV17995-PA NVITR.NV18225-PA NVITR.NV18591-PA NVITR.NV22221-PA OBIMA.Ocbimv22001517m.p OBIMA.Ocbimv22013870m.p OBIMA.Ocbimv22014124m.p OBIMA.Ocbimv22020755m.p OBIMA.Ocbimv22023728m.p OBIMA.Ocbimv22024978m.p OBIMA.Ocbimv22024979m.p OBIMA.Ocbimv22024980m.p OBIMA.Ocbimv22024981m.p OBIMA.Ocbimv22024982m.p OBIMA.Ocbimv22024983m.p OBIMA.Ocbimv22026527m.p OBIMA.Ocbimv22026528m.p OBIMA.Ocbimv22026529m.p PCAUD.XP_014664182.1 PCAUD.XP_014667517.1 PCAUD.XP_014669438.1 PCAUD.XP_014669623.1 PCAUD.XP_014669909.1 PCAUD.XP_014670892.1 PCAUD.XP_014677583.1 PCAUD.XP_014677584.1 PCAUD.XP_014678081.1 PHUMA.PHUM177490-PA PHUMA.PHUM296780-PA PHUMA.PHUM313730-PA PHUMA.PHUM603680-PA PMURR.g10058.t1 PMURR.g10602.t1 PMURR.g11294.t1 PMURR.g13167.t1 PMURR.g14050.t1 PMURR.g14052.t1 PMURR.g14053.t1 PMURR.g14580.t1 PMURR.g14661.t1 PMURR.g15267.t1 PMURR.g16240.t1 PMURR.g16315.t1 PMURR.g17766.t1 PMURR.g17947.t1 PMURR.g18067.t1 PMURR.g18499.t1 PMURR.g18974.t1 PMURR.g19996.t1 PMURR.g20313.t1 PMURR.g2142.t1 PMURR.g2325.t1 PMURR.g3190.t1 PMURR.g4111.t1 PMURR.g5153.t1 PMURR.g548.t1 PMURR.g5673.t1 PMURR.g7625.t1 PMURR.g7905.t1 PMURR.g7906.t1 PMURR.g8374.t1 PMURR.g9081.t1 PMURR.g9443.t1 PMURR.g9622.t1 PMURR.g9770.t1 PPACI.PPA00460 PPACI.PPA01820 PPACI.PPA02825 PPACI.PPA02826 PPACI.PPA03140 PPACI.PPA03146 PPACI.PPA03344 PPACI.PPA03765 PPACI.PPA03817 PPACI.PPA04369 PPACI.PPA04372 PPACI.PPA04408 PPACI.PPA04431 PPACI.PPA05762 PPACI.PPA05764 PPACI.PPA05773 PPACI.PPA05774 PPACI.PPA05789 PPACI.PPA05792 PPACI.PPA05979 PPACI.PPA06055 PPACI.PPA06096 PPACI.PPA06664 PPACI.PPA06966 PPACI.PPA07228 PPACI.PPA07673 PPACI.PPA07911 PPACI.PPA08378 PPACI.PPA09996 PPACI.PPA10457 PPACI.PPA10785 PPACI.PPA10854 PPACI.PPA11116 PPACI.PPA11529 PPACI.PPA11531 PPACI.PPA12233 PPACI.PPA12275 PPACI.PPA12468 PPACI.PPA13035 PPACI.PPA13037 PPACI.PPA13039 PPACI.PPA13040 PPACI.PPA13325 PPACI.PPA14122 PPACI.PPA14680 PPACI.PPA14683 PPACI.PPA14691 PPACI.PPA14692 PPACI.PPA14707 PPACI.PPA14708 PPACI.PPA14709 PPACI.PPA14810 PPACI.PPA15266 PPACI.PPA15556 PPACI.PPA15603 PPACI.PPA15612 PPACI.PPA16098 PPACI.PPA16099 PPACI.PPA16101 PPACI.PPA16104 PPACI.PPA16105 PPACI.PPA16398 PPACI.PPA16433 PPACI.PPA16832 PPACI.PPA18461 PPACI.PPA20413 PPACI.PPA21471 PPACI.PPA21567 PPACI.PPA21570 PPACI.PPA22148 PPACI.PPA22271 PPACI.PPA22371 PPACI.PPA22372 PPACI.PPA22574 PPACI.PPA23276 PPACI.PPA23278 PPACI.PPA23817 PPACI.PPA23869 PPACI.PPA23905 PPACI.PPA23906 PPACI.PPA23908 PPACI.PPA23915 PPACI.PPA23916 PPACI.PPA23923 PPACI.PPA23925 PPACI.PPA24249 PPACI.PPA24251 PPACI.PPA24293 PPACI.PPA24301 PPACI.PPA24302 PPACI.PPA24303 PPACI.PPA24304 PPACI.PPA25318 PPACI.PPA25352 PPACI.PPA25675 PPACI.PPA25678 PPACI.PPA25756 PPACI.PPA25822 PPACI.PPA26106 PPACI.PPA26564 PPACI.PPA26905 PPACI.PPA26906 PPACI.PPA27041 PPACI.PPA27050 PPACI.PPA27072 PPACI.PPA27454 PPACI.PPA27462 PPACI.PPA27597 PPACI.PPA28205 PPACI.PPA28856 PPACI.PPA28859 PPACI.PPA29358 PPACI.PPA29435 PPACI.PPA32425 PPACI.PPA33291 PPACI.PPA33471 PXYLO.XP_011547856.1 PXYLO.XP_011547857.1 PXYLO.XP_011547858.1 PXYLO.XP_011547859.1 PXYLO.XP_011548792.1 PXYLO.XP_011550268.1 PXYLO.XP_011550491.1 PXYLO.XP_011551354.1 PXYLO.XP_011551355.1 PXYLO.XP_011551372.1 PXYLO.XP_011551757.1 PXYLO.XP_011551758.1 PXYLO.XP_011551759.1 PXYLO.XP_011551760.1 PXYLO.XP_011552377.1 PXYLO.XP_011552889.1 PXYLO.XP_011554290.1 PXYLO.XP_011557731.1 PXYLO.XP_011558132.1 PXYLO.XP_011558870.1 PXYLO.XP_011558972.1 PXYLO.XP_011559615.1 PXYLO.XP_011560118.1 PXYLO.XP_011561825.1 PXYLO.XP_011562882.1 PXYLO.XP_011563179.1 PXYLO.XP_011563351.1 PXYLO.XP_011564075.1 PXYLO.XP_011564081.1 PXYLO.XP_011567651.1 PXYLO.XP_011568854.1 SINVI.XP_011159488.1 SINVI.XP_011159492.1 SINVI.XP_011159494.1 SINVI.XP_011159495.1 SINVI.XP_011160750.1 SINVI.XP_011161858.1 SINVI.XP_011161866.1 SINVI.XP_011162066.1 SINVI.XP_011162488.1 SINVI.XP_011163891.1 SINVI.XP_011165438.1 SINVI.XP_011166801.1 SINVI.XP_011166804.1 SINVI.XP_011166805.1 SINVI.XP_011167582.1 SINVI.XP_011168216.1 SINVI.XP_011169823.1 SINVI.XP_011169825.1 SINVI.XP_011171057.1 SINVI.XP_011171798.1 SINVI.XP_011172227.1 SINVI.XP_011172514.1 SINVI.XP_011173707.1 SINVI.XP_011174347.1 SINVI.XP_011175959.1 SMARI.SMAR001920-PA SMARI.SMAR003536-PA SMARI.SMAR003561-PA SMARI.SMAR003610-PA SMARI.SMAR003691-PA SMARI.SMAR003692-PA SMARI.SMAR004206-PA SMARI.SMAR004207-PA SMARI.SMAR004208-PA SMARI.SMAR006178-PA SMARI.SMAR007052-PA SMARI.SMAR009936-PA SMARI.SMAR011922-PA SMARI.SMAR014337-PA SMARI.SMAR015095-PA TCAST.TC002056-PA TCAST.TC002562-PA TCAST.TC003857-PA TCAST.TC004273-PA TCAST.TC004274-PA TCAST.TC007056-PA TCAST.TC007632-PA TCAST.TC007633-PA TCAST.TC007634-PA TCAST.TC008675-PA TCAST.TC008804-PA TCAST.TC009142-PA TCAST.TC009395-PA TCAST.TC010152-PA TCAST.TC012061-PA TCAST.TC012062-PA TCAST.TC012063-PA TCAST.TC012064-PA TCAST.TC012281-PA TCAST.TC012282-PA TCAST.TC012283-PA TCAST.TC012284-PA TCAST.TC012285-PA TCAST.TC012286-PA TCAST.TC012287-PA TCAST.TC012288-PA TCAST.TC030780-PA TMURI.TMUE_s0008008900 TMURI.TMUE_s0012004800 TMURI.TMUE_s0022010600 TMURI.TMUE_s0025007400 TMURI.TMUE_s0034001700 TMURI.TMUE_s0069000300 TSPIR.EFV53678 TSPIR.EFV57571 TSPIR.EFV58157
OG0000004: AGAMB.AGAP001198-PA AGAMB.AGAP001241-PA AGAMB.AGAP001244-PA AGAMB.AGAP001245-PA AGAMB.AGAP001246-PA AGAMB.AGAP001247-PA AGAMB.AGAP001248-PA AGAMB.AGAP001249-PA AGAMB.AGAP001250-PA AGAMB.AGAP001395-PA AGAMB.AGAP002422-PA AGAMB.AGAP002811-PA AGAMB.AGAP002813-PA AGAMB.AGAP004552-PA AGAMB.AGAP004566-PA AGAMB.AGAP004567-PA AGAMB.AGAP004568-PA AGAMB.AGAP004569-PA AGAMB.AGAP004570-PA AGAMB.AGAP004571-PA AGAMB.AGAP004644-PA AGAMB.AGAP004770-PA AGAMB.AGAP005702-PA AGAMB.AGAP006120-PA AGAMB.AGAP006486-PA AGAMB.AGAP006487-PA AGAMB.AGAP006869-PA AGAMB.AGAP008276-PA AGAMB.AGAP008277-PA AGAMB.AGAP008290-PA AGAMB.AGAP008291-PA AGAMB.AGAP008292-PA AGAMB.AGAP008293-PA AGAMB.AGAP008294-PA AGAMB.AGAP008295-PA AGAMB.AGAP008296-PA AGAMB.AGAP008649-PA AGAMB.AGAP008861-PA AGAMB.AGAP009966-PA AGAMB.AGAP010243-PA AGAMB.AGAP010798-PA AGAMB.AGAP011477-PA AGAMB.AGAP011590-PA AGAMB.AGAP012842-PA AGAMB.AGAP013089-PA AGAMB.AGAP013716-PA AGAMB.AGAP028218-PA AMELL.GB40572-PA AMELL.GB41097-PA AMELL.GB41178-PA AMELL.GB41399-PA AMELL.GB41407-PA AMELL.GB41408-PA AMELL.GB41409-PA AMELL.GB48079-PA AMELL.GB48081-PA AMELL.GB50013-PA AMELL.GB50026-PA AMELL.GB50027-PA AMELL.GB50028-PA AMELL.GB50314-PA AMELL.GB51631-PA AMELL.GB52186-PA AMELL.GB56027-PA APISU.ACYPI000392-PA APISU.ACYPI001260-PA APISU.ACYPI001789-PA APISU.ACYPI002755-PA APISU.ACYPI003134-PA APISU.ACYPI004531-PA APISU.ACYPI004670-PA APISU.ACYPI005049-PA APISU.ACYPI007575-PA APISU.ACYPI009036-PA APISU.ACYPI009131-PA APISU.ACYPI061787-PA APISU.ACYPI071955-PA APISU.ACYPI083967-PA APISU.ACYPI086736-PA APISU.ACYPI42532-PA APISU.ACYPI49140-PA APISU.ACYPI49250-PA APISU.ACYPI49591-PA APISU.ACYPI51884-PA ASUUM2.GS_19950 ASUUM2.GS_21663 BXYLO.BXY_0906500.1 CELEG.ZK546.15 CLECT.CLEC002263-PA CLECT.CLEC005844-PA CLECT.CLEC005845-PA CLECT.CLEC007679-PA CLECT.CLEC008041-PA CLECT.CLEC008043-PA CLECT.CLEC008044-PA CLECT.CLEC008052-PA CLECT.CLEC008053-PA CLECT.CLEC008054-PA CLECT.CLEC008056-PA CLECT.CLEC010648-PA CLECT.CLEC010998-PA CLECT.CLEC012179-PA CTELE.CapteP103892 CTELE.CapteP104129 CTELE.CapteP104173 CTELE.CapteP113671 CTELE.CapteP117696 CTELE.CapteP119007 CTELE.CapteP121428 CTELE.CapteP127358 CTELE.CapteP131401 CTELE.CapteP147240 CTELE.CapteP151454 CTELE.CapteP153798 CTELE.CapteP153991 CTELE.CapteP155647 CTELE.CapteP160020 CTELE.CapteP172265 CTELE.CapteP18116 CTELE.CapteP190556 CTELE.CapteP19592 CTELE.CapteP199726 CTELE.CapteP210211 CTELE.CapteP213986 CTELE.CapteP221460 CTELE.CapteP224827 CTELE.CapteP226412 CTELE.CapteP226718 CTELE.CapteP226719 CTELE.CapteP226720 CTELE.CapteP94302 DMELA.FBpp0070247 DMELA.FBpp0070282 DMELA.FBpp0070826 DMELA.FBpp0070827 DMELA.FBpp0070828 DMELA.FBpp0071636 DMELA.FBpp0071657 DMELA.FBpp0071658 DMELA.FBpp0071899 DMELA.FBpp0072287 DMELA.FBpp0072964 DMELA.FBpp0072966 DMELA.FBpp0072967 DMELA.FBpp0073070 DMELA.FBpp0073071 DMELA.FBpp0074713 DMELA.FBpp0075456 DMELA.FBpp0076539 DMELA.FBpp0076540 DMELA.FBpp0077068 DMELA.FBpp0077252 DMELA.FBpp0077433 DMELA.FBpp0077479 DMELA.FBpp0077482 DMELA.FBpp0077483 DMELA.FBpp0077990 DMELA.FBpp0077991 DMELA.FBpp0080908 DMELA.FBpp0082777 DMELA.FBpp0084897 DMELA.FBpp0086427 DMELA.FBpp0086785 DMELA.FBpp0087222 DMELA.FBpp0087226 DMELA.FBpp0087256 DMELA.FBpp0087258 DMELA.FBpp0087259 DMELA.FBpp0087260 DMELA.FBpp0099838 DMELA.FBpp0099932 DMELA.FBpp0100145 DMELA.FBpp0110070 DMELA.FBpp0111676 DMELA.FBpp0112080 DMELA.FBpp0288561 DMELA.FBpp0288806 DMELA.FBpp0289679 DMELA.FBpp0290124 DMELA.FBpp0290879 DMELA.FBpp0300968 DMELA.FBpp0304273 DMELA.FBpp0305252 DMELA.FBpp0305481 DPOND.ENN70286 DPOND.ENN70319 DPOND.ENN70320 DPOND.ENN70321 DPOND.ENN72611 DPOND.ENN73030 DPOND.ENN73892 DPOND.ENN73970 DPOND.ENN74132 DPOND.ENN74239 DPOND.ENN74272 DPOND.ENN75592 DPOND.ENN75734 DPOND.ENN77047 DPOND.ENN77546 DPOND.ENN78410 DPOND.ENN79638 DPOND.ENN80166 DPOND.ENN80799 DPOND.ENN81686 DPOND.ENN82062 DPOND.ENN82138 DPOND.ENN82308 DPOND.ENN82333 DPOND.ENN82363 DPOND.ENN83184 DPULE.EFX61989 DPULE.EFX63048 DPULE.EFX65055 DPULE.EFX66541 DPULE.EFX66543 DPULE.EFX66983 DPULE.EFX67763 DPULE.EFX67940 DPULE.EFX69107 DPULE.EFX69999 DPULE.EFX70866 DPULE.EFX71176 DPULE.EFX71704 DPULE.EFX71777 DPULE.EFX72217 DPULE.EFX73741 DPULE.EFX74036 DPULE.EFX74419 DPULE.EFX74737 DPULE.EFX74738 DPULE.EFX74803 DPULE.EFX74820 DPULE.EFX74821 DPULE.EFX74965 DPULE.EFX75427 DPULE.EFX75564 DPULE.EFX75603 DPULE.EFX75606 DPULE.EFX77129 DPULE.EFX77131 DPULE.EFX77150 DPULE.EFX77151 DPULE.EFX77152 DPULE.EFX77153 DPULE.EFX77154 DPULE.EFX77157 DPULE.EFX77159 DPULE.EFX77160 DPULE.EFX77161 DPULE.EFX77162 DPULE.EFX78170 DPULE.EFX79655 DPULE.EFX79657 DPULE.EFX79659 DPULE.EFX79664 DPULE.EFX79665 DPULE.EFX79667 DPULE.EFX79670 DPULE.EFX79747 DPULE.EFX80380 DPULE.EFX80461 DPULE.EFX80463 DPULE.EFX80465 DPULE.EFX80467 DPULE.EFX80907 DPULE.EFX80959 DPULE.EFX80960 DPULE.EFX82265 DPULE.EFX82344 DPULE.EFX82627 DPULE.EFX82690 DPULE.EFX83438 DPULE.EFX86568 DPULE.EFX87124 HDUJA.bHd10235.1 HDUJA.bHd10905.1 HDUJA.bHd11664.1 HDUJA.bHd12453.1 HDUJA.bHd01368.1 HDUJA.bHd14310.1 HDUJA.bHd15704.1 HDUJA.bHd15753.1 HDUJA.bHd16369.1 HDUJA.bHd17343.1 HDUJA.bHd01891.1 HDUJA.bHd01902.1 HDUJA.bHd01903.1 HDUJA.bHd01904.1 HDUJA.bHd19608.1 HDUJA.bHd02220.1 HDUJA.bHd03580.1 HDUJA.bHd04039.1 HDUJA.bHd04318.1 HDUJA.bHd05906.1 HDUJA.bHd05911.1 HDUJA.bHd00595.1 HDUJA.bHd00624.1 HDUJA.bHd00680.1 HDUJA.bHd09739.1 ISCAP.ISCW001310-PA ISCAP.ISCW001322-PA ISCAP.ISCW002092-PA ISCAP.ISCW002331-PA ISCAP.ISCW002695-PA ISCAP.ISCW002979-PA ISCAP.ISCW002998-PA ISCAP.ISCW002999-PA ISCAP.ISCW004835-PA ISCAP.ISCW006069-PA ISCAP.ISCW006637-PA ISCAP.ISCW007715-PA ISCAP.ISCW009051-PA ISCAP.ISCW009166-PA ISCAP.ISCW010999-PA ISCAP.ISCW011174-PA ISCAP.ISCW011961-PA ISCAP.ISCW012429-PA ISCAP.ISCW012701-PA ISCAP.ISCW013112-PA ISCAP.ISCW014005-PA ISCAP.ISCW014551-PA ISCAP.ISCW014841-PA ISCAP.ISCW015172-PA ISCAP.ISCW016466-PA ISCAP.ISCW016684-PA ISCAP.ISCW017114-PA ISCAP.ISCW017115-PA ISCAP.ISCW017406-PA ISCAP.ISCW018539-PA ISCAP.ISCW018541-PA ISCAP.ISCW021893-PA NVITR.NV10372-PA NVITR.NV12295-PA NVITR.NV12424-PA NVITR.NV14092-PA NVITR.NV14680-PA NVITR.NV14767-PA NVITR.NV14768-PA NVITR.NV14769-PA NVITR.NV14770-PA NVITR.NV14771-PA NVITR.NV14772-PA NVITR.NV14773-PA NVITR.NV14774-PA NVITR.NV14775-PA NVITR.NV14776-PA NVITR.NV14777-PA NVITR.NV14778-PA NVITR.NV14808-PA NVITR.NV14809-PA NVITR.NV14885-PA NVITR.NV14886-PA NVITR.NV14900-PA NVITR.NV14959-PA NVITR.NV15258-PA NVITR.NV15259-PA NVITR.NV15326-PA NVITR.NV15330-PA NVITR.NV15393-PA NVITR.NV15476-PA NVITR.NV15477-PA NVITR.NV15478-PA NVITR.NV16296-PA NVITR.NV16298-PA NVITR.NV16299-PA NVITR.NV16300-PA NVITR.NV16301-PA NVITR.NV16325-PA NVITR.NV16636-PA NVITR.NV17056-PA NVITR.NV17066-PA NVITR.NV17067-PA NVITR.NV17677-PA NVITR.NV17678-PA NVITR.NV18381-PA NVITR.NV18382-PA NVITR.NV18383-PA NVITR.NV18589-PA NVITR.NV20642-PA NVITR.NV22804-PA NVITR.NV23797-PA OBIMA.Ocbimv22000607m.p OBIMA.Ocbimv22002835m.p OBIMA.Ocbimv22002836m.p OBIMA.Ocbimv22007908m.p OBIMA.Ocbimv22008544m.p OBIMA.Ocbimv22009064m.p OBIMA.Ocbimv22010344m.p OBIMA.Ocbimv22013567m.p OBIMA.Ocbimv22014105m.p OBIMA.Ocbimv22015810m.p OBIMA.Ocbimv22021477m.p OBIMA.Ocbimv22023631m.p OBIMA.Ocbimv22026776m.p OBIMA.Ocbimv22028234m.p OBIMA.Ocbimv22033828m.p OBIMA.Ocbimv22033829m.p OBIMA.Ocbimv22035360m.p OBIMA.Ocbimv22035499m.p OBIMA.Ocbimv22036442m.p PCAUD.XP_014662805.1 PCAUD.XP_014663031.1 PCAUD.XP_014666890.1 PCAUD.XP_014666991.1 PCAUD.XP_014666993.1 PCAUD.XP_014667274.1 PCAUD.XP_014667409.1 PCAUD.XP_014668030.1 PCAUD.XP_014668923.1 PCAUD.XP_014669797.1 PCAUD.XP_014674732.1 PCAUD.XP_014675770.1 PCAUD.XP_014675771.1 PCAUD.XP_014676384.1 PCAUD.XP_014678021.1 PCAUD.XP_014680136.1 PCAUD.XP_014681852.1 PHUMA.PHUM004590-PA PHUMA.PHUM058260-PA PHUMA.PHUM153300-PA PHUMA.PHUM153320-PA PHUMA.PHUM153430-PA PHUMA.PHUM153440-PA PHUMA.PHUM153450-PA PHUMA.PHUM268620-PA PHUMA.PHUM329900-PA PHUMA.PHUM360690-PA PHUMA.PHUM451100-PA PHUMA.PHUM472590-PA PHUMA.PHUM472600-PA PHUMA.PHUM472610-PA PHUMA.PHUM472620-PA PHUMA.PHUM472640-PA PHUMA.PHUM502040-PA PHUMA.PHUM506550-PA PMURR.g18904.t1 PMURR.g3551.t1 PMURR.g6362.t1 PPACI.PPA02869 PXYLO.XP_011548436.1 PXYLO.XP_011548776.1 PXYLO.XP_011548777.1 PXYLO.XP_011548778.1 PXYLO.XP_011548779.1 PXYLO.XP_011549516.1 PXYLO.XP_011549927.1 PXYLO.XP_011550045.1 PXYLO.XP_011551241.1 PXYLO.XP_011551944.1 PXYLO.XP_011551945.1 PXYLO.XP_011551950.1 PXYLO.XP_011551972.1 PXYLO.XP_011551973.1 PXYLO.XP_011552165.1 PXYLO.XP_011552375.1 PXYLO.XP_011552394.1 PXYLO.XP_011552675.1 PXYLO.XP_011552927.1 PXYLO.XP_011552928.1 PXYLO.XP_011552931.1 PXYLO.XP_011552932.1 PXYLO.XP_011553124.1 PXYLO.XP_011553140.1 PXYLO.XP_011553521.1 PXYLO.XP_011553522.1 PXYLO.XP_011553524.1 PXYLO.XP_011553698.1 PXYLO.XP_011553750.1 PXYLO.XP_011554358.1 PXYLO.XP_011554810.1 PXYLO.XP_011554866.1 PXYLO.XP_011555041.1 PXYLO.XP_011555067.1 PXYLO.XP_011555070.1 PXYLO.XP_011555251.1 PXYLO.XP_011555642.1 PXYLO.XP_011555701.1 PXYLO.XP_011556203.1 PXYLO.XP_011556317.1 PXYLO.XP_011556458.1 PXYLO.XP_011557937.1 PXYLO.XP_011557938.1 PXYLO.XP_011557939.1 PXYLO.XP_011557954.1 PXYLO.XP_011558280.1 PXYLO.XP_011558622.1 PXYLO.XP_011558627.1 PXYLO.XP_011558689.1 PXYLO.XP_011559335.1 PXYLO.XP_011559383.1 PXYLO.XP_011559553.1 PXYLO.XP_011560614.1 PXYLO.XP_011561374.1 PXYLO.XP_011561396.1 PXYLO.XP_011561415.1 PXYLO.XP_011561426.1 PXYLO.XP_011561763.1 PXYLO.XP_011561785.1 PXYLO.XP_011562021.1 PXYLO.XP_011563649.1 PXYLO.XP_011564009.1 PXYLO.XP_011564627.1 PXYLO.XP_011565379.1 PXYLO.XP_011565542.1 PXYLO.XP_011567934.1 PXYLO.XP_011568628.1 RVARI.g12157.t1 RVARI.g13309.t1 RVARI.g3056.t1 RVARI.g3140.t1 RVARI.g3763.t1 RVARI.g4031.t1 RVARI.g4782.t1 RVARI.g5066.t1 RVARI.g631.t1 RVARI.g8526.t1 RVARI.g931.t1 RVARI.g9448.t1 SINVI.XP_011156821.1 SINVI.XP_011156887.1 SINVI.XP_011156895.1 SINVI.XP_011161026.1 SINVI.XP_011164057.1 SINVI.XP_011166744.1 SINVI.XP_011166746.1 SINVI.XP_011166798.1 SINVI.XP_011167027.1 SINVI.XP_011167029.1 SINVI.XP_011167031.1 SINVI.XP_011167032.1 SINVI.XP_011167036.1 SINVI.XP_011167330.1 SINVI.XP_011167331.1 SINVI.XP_011168925.1 SINVI.XP_011169268.1 SINVI.XP_011170134.1 SINVI.XP_011175292.1 SMARI.SMAR000900-PA SMARI.SMAR000952-PA SMARI.SMAR004270-PA SMARI.SMAR004964-PA SMARI.SMAR005050-PA SMARI.SMAR005278-PA SMARI.SMAR006662-PA SMARI.SMAR006848-PA SMARI.SMAR006849-PA SMARI.SMAR006981-PA SMARI.SMAR007568-PA SMARI.SMAR007569-PA SMARI.SMAR007984-PA SMARI.SMAR008000-PA SMARI.SMAR009095-PA SMARI.SMAR009761-PA SMARI.SMAR010255-PA SMARI.SMAR010931-PA SMARI.SMAR011637-PA SMARI.SMAR011638-PA SMARI.SMAR011650-PA SMARI.SMAR011880-PA SMARI.SMAR011887-PA SMARI.SMAR012522-PA SMARI.SMAR012580-PA SMARI.SMAR013552-PA SMARI.SMAR014592-PA TCAST.TC000545-PA TCAST.TC000546-PA TCAST.TC000547-PA TCAST.TC000635-PA TCAST.TC001023-PA TCAST.TC001157-PA TCAST.TC001159-PA TCAST.TC002767-PA TCAST.TC002786-PA TCAST.TC003081-PA TCAST.TC004418-PA TCAST.TC004624-PA TCAST.TC004654-PA TCAST.TC004770-PA TCAST.TC006026-PA TCAST.TC006424-PA TCAST.TC006438-PA TCAST.TC007017-PA TCAST.TC007019-PA TCAST.TC008267-PA TCAST.TC008504-PA TCAST.TC011014-PA TCAST.TC013042-PA TCAST.TC013326-PA TCAST.TC030062-PA TCAST.TC030063-PA TCAST.TC030064-PA TMURI.TMUE_s0008011600 TMURI.TMUE_s0048003500 TMURI.TMUE_s0048003600 TMURI.TMUE_s0048004000 TMURI.TMUE_s0057006400 TMURI.TMUE_s0089000800 TMURI.TMUE_s0104002300 TMURI.TMUE_s0117000900 TMURI.TMUE_s0118002500 TMURI.TMUE_s0213000200 TMURI.TMUE_s0213000300 TMURI.TMUE_s0213000400 TMURI.TMUE_s0213000500 TMURI.TMUE_s0232001100 TSPIR.EFV53907 TSPIR.EFV57545 TSPIR.EFV57881 TSPIR.EFV57884 TSPIR.EFV57887 TSPIR.EFV58571 TSPIR.EFV59180 TSPIR.EFV61857 TURTI.tetur01g04580.1 TURTI.tetur01g08540.1 TURTI.tetur01g09900.1 TURTI.tetur01g09930.1 TURTI.tetur02g01640.1 TURTI.tetur02g03090.1 TURTI.tetur02g15165.1 TURTI.tetur03g09380.1 TURTI.tetur04g05760.1 TURTI.tetur05g04020.1 TURTI.tetur08g06100.1 TURTI.tetur09g00280.1 TURTI.tetur11g03930.1 TURTI.tetur12g00460.1 TURTI.tetur13g00200.1 TURTI.tetur19g00740.1 TURTI.tetur23g00450.1 TURTI.tetur29g01570.1 TURTI.tetur30g01440.1 TURTI.tetur36g00980.1 TURTI.tetur43g00510.1
OG0000005: AGAMB.AGAP001294-PA AGAMB.AGAP004714-PA AGAMB.AGAP010684-PA AGAMB.AGAP010732-PA AMELL.GB42012-PA AMELL.GB45949-PA AMELL.GB53486-PA APISU.ACYPI000213-PA APISU.ACYPI001722-PA APISU.ACYPI002189-PA APISU.ACYPI002266-PA APISU.ACYPI003386-PA APISU.ACYPI003640-PA APISU.ACYPI003717-PA APISU.ACYPI004228-PA APISU.ACYPI004730-PA APISU.ACYPI005153-PA APISU.ACYPI005405-PA APISU.ACYPI005618-PA APISU.ACYPI005857-PA APISU.ACYPI006056-PA APISU.ACYPI006236-PA APISU.ACYPI006532-PA APISU.ACYPI006689-PA APISU.ACYPI007119-PA APISU.ACYPI007448-PA APISU.ACYPI007607-PA APISU.ACYPI008407-PA APISU.ACYPI009217-PA APISU.ACYPI009693-PA APISU.ACYPI010184-PA APISU.ACYPI060806-PA APISU.ACYPI068452-PA APISU.ACYPI069457-PA APISU.ACYPI069551-PA APISU.ACYPI069630-PA APISU.ACYPI069793-PA APISU.ACYPI070219-PA APISU.ACYPI072292-PA APISU.ACYPI080277-PA APISU.ACYPI080945-PA APISU.ACYPI081231-PA APISU.ACYPI085417-PA APISU.ACYPI085941-PA APISU.ACYPI086000-PA APISU.ACYPI086752-PA APISU.ACYPI088025-PA APISU.ACYPI088039-PA APISU.ACYPI088323-PA APISU.ACYPI088371-PA APISU.ACYPI088455-PA APISU.ACYPI089045-PA APISU.ACYPI20115-PA APISU.ACYPI21021-PA APISU.ACYPI21672-PA APISU.ACYPI24261-PA APISU.ACYPI24493-PA APISU.ACYPI25965-PA APISU.ACYPI25969-PA APISU.ACYPI27093-PA APISU.ACYPI27094-PA APISU.ACYPI27498-PA APISU.ACYPI28192-PA APISU.ACYPI28193-PA APISU.ACYPI28271-PA APISU.ACYPI29807-PA APISU.ACYPI31442-PA APISU.ACYPI31839-PA APISU.ACYPI32474-PA APISU.ACYPI33619-PA APISU.ACYPI34762-PA APISU.ACYPI36100-PA APISU.ACYPI36370-PA APISU.ACYPI36490-PA APISU.ACYPI36808-PA APISU.ACYPI38874-PA APISU.ACYPI40862-PA APISU.ACYPI42426-PA APISU.ACYPI43122-PA APISU.ACYPI45161-PA APISU.ACYPI45925-PA APISU.ACYPI45981-PA APISU.ACYPI46884-PA APISU.ACYPI47084-PA APISU.ACYPI48389-PA APISU.ACYPI48793-PA APISU.ACYPI49020-PA APISU.ACYPI49132-PA APISU.ACYPI53914-PA APISU.ACYPI54521-PA APISU.ACYPI54601-PA APISU.ACYPI55499-PA BMALA.Bm2124 BMALA.Bm758 CLECT.CLEC000630-PA CLECT.CLEC007076-PA CLECT.CLEC009458-PA CLECT.CLEC009802-PA CLECT.CLEC011698-PA CTELE.CapteP100143 CTELE.CapteP101252 CTELE.CapteP103740 CTELE.CapteP112261 CTELE.CapteP114314 CTELE.CapteP123811 CTELE.CapteP131096 CTELE.CapteP138871 CTELE.CapteP141602 CTELE.CapteP150516 CTELE.CapteP179609 CTELE.CapteP184053 CTELE.CapteP190436 CTELE.CapteP190440 CTELE.CapteP223732 CTELE.CapteP24422 CTELE.CapteP24535 CTELE.CapteP27310 CTELE.CapteP34004 CTELE.CapteP63231 CTELE.CapteP63767 CTELE.CapteP85544 DMELA.FBpp0290136 DPOND.ENN72142 DPOND.ENN72618 DPOND.ENN73222 DPOND.ENN76601 DPOND.ENN82886 DPOND.ENN83065 DPOND.ENN83247 DPULE.EFX67769 DPULE.EFX70771 DPULE.EFX82007 DPULE.EFX82826 DPULE.EFX88740 HDUJA.bHd12783.1 ISCAP.ISCW000093-PA ISCAP.ISCW000143-PA ISCAP.ISCW001192-PA ISCAP.ISCW002248-PA ISCAP.ISCW004220-PA ISCAP.ISCW008547-PA ISCAP.ISCW008854-PA ISCAP.ISCW010719-PA ISCAP.ISCW011786-PA ISCAP.ISCW011850-PA ISCAP.ISCW015582-PA ISCAP.ISCW020272-PA ISCAP.ISCW020472-PA ISCAP.ISCW022430-PA ISCAP.ISCW022469-PA NVITR.NV10543-PA NVITR.NV13194-PA OBIMA.Ocbimv22000088m.p OBIMA.Ocbimv22000097m.p OBIMA.Ocbimv22000570m.p OBIMA.Ocbimv22000572m.p OBIMA.Ocbimv22000574m.p OBIMA.Ocbimv22000575m.p OBIMA.Ocbimv22000713m.p OBIMA.Ocbimv22000803m.p OBIMA.Ocbimv22001024m.p OBIMA.Ocbimv22001309m.p OBIMA.Ocbimv22001311m.p OBIMA.Ocbimv22001312m.p OBIMA.Ocbimv22001718m.p OBIMA.Ocbimv22001772m.p OBIMA.Ocbimv22001774m.p OBIMA.Ocbimv22001778m.p OBIMA.Ocbimv22002765m.p OBIMA.Ocbimv22003054m.p OBIMA.Ocbimv22003108m.p OBIMA.Ocbimv22004032m.p OBIMA.Ocbimv22004033m.p OBIMA.Ocbimv22004035m.p OBIMA.Ocbimv22004037m.p OBIMA.Ocbimv22004044m.p OBIMA.Ocbimv22004048m.p OBIMA.Ocbimv22004091m.p OBIMA.Ocbimv22004470m.p OBIMA.Ocbimv22004640m.p OBIMA.Ocbimv22004641m.p OBIMA.Ocbimv22004700m.p OBIMA.Ocbimv22005254m.p OBIMA.Ocbimv22005813m.p OBIMA.Ocbimv22005815m.p OBIMA.Ocbimv22005816m.p OBIMA.Ocbimv22005818m.p OBIMA.Ocbimv22005822m.p OBIMA.Ocbimv22005826m.p OBIMA.Ocbimv22005827m.p OBIMA.Ocbimv22005828m.p OBIMA.Ocbimv22005835m.p OBIMA.Ocbimv22005837m.p OBIMA.Ocbimv22005842m.p OBIMA.Ocbimv22005843m.p OBIMA.Ocbimv22005845m.p OBIMA.Ocbimv22005847m.p OBIMA.Ocbimv22005863m.p OBIMA.Ocbimv22005864m.p OBIMA.Ocbimv22005865m.p OBIMA.Ocbimv22006209m.p OBIMA.Ocbimv22006487m.p OBIMA.Ocbimv22006557m.p OBIMA.Ocbimv22006561m.p OBIMA.Ocbimv22006588m.p OBIMA.Ocbimv22006590m.p OBIMA.Ocbimv22006592m.p OBIMA.Ocbimv22006646m.p OBIMA.Ocbimv22006914m.p OBIMA.Ocbimv22006979m.p OBIMA.Ocbimv22006985m.p OBIMA.Ocbimv22006995m.p OBIMA.Ocbimv22007034m.p OBIMA.Ocbimv22007035m.p OBIMA.Ocbimv22007122m.p OBIMA.Ocbimv22007123m.p OBIMA.Ocbimv22007129m.p OBIMA.Ocbimv22007131m.p OBIMA.Ocbimv22007222m.p OBIMA.Ocbimv22007225m.p OBIMA.Ocbimv22007989m.p OBIMA.Ocbimv22008466m.p OBIMA.Ocbimv22008692m.p OBIMA.Ocbimv22008776m.p OBIMA.Ocbimv22008783m.p OBIMA.Ocbimv22008788m.p OBIMA.Ocbimv22008789m.p OBIMA.Ocbimv22008792m.p OBIMA.Ocbimv22008794m.p OBIMA.Ocbimv22008796m.p OBIMA.Ocbimv22008797m.p OBIMA.Ocbimv22008806m.p OBIMA.Ocbimv22008809m.p OBIMA.Ocbimv22008820m.p OBIMA.Ocbimv22008860m.p OBIMA.Ocbimv22008865m.p OBIMA.Ocbimv22008950m.p OBIMA.Ocbimv22009437m.p OBIMA.Ocbimv22009494m.p OBIMA.Ocbimv22009620m.p OBIMA.Ocbimv22009623m.p OBIMA.Ocbimv22009705m.p OBIMA.Ocbimv22010129m.p OBIMA.Ocbimv22010278m.p OBIMA.Ocbimv22010284m.p OBIMA.Ocbimv22010710m.p OBIMA.Ocbimv22010937m.p OBIMA.Ocbimv22010938m.p OBIMA.Ocbimv22010939m.p OBIMA.Ocbimv22010942m.p OBIMA.Ocbimv22011110m.p OBIMA.Ocbimv22011236m.p OBIMA.Ocbimv22011388m.p OBIMA.Ocbimv22011589m.p OBIMA.Ocbimv22011591m.p OBIMA.Ocbimv22011900m.p OBIMA.Ocbimv22012514m.p OBIMA.Ocbimv22012524m.p OBIMA.Ocbimv22012530m.p OBIMA.Ocbimv22012549m.p OBIMA.Ocbimv22012579m.p OBIMA.Ocbimv22012590m.p OBIMA.Ocbimv22013337m.p OBIMA.Ocbimv22013349m.p OBIMA.Ocbimv22014304m.p OBIMA.Ocbimv22014492m.p OBIMA.Ocbimv22014573m.p OBIMA.Ocbimv22014790m.p OBIMA.Ocbimv22014867m.p OBIMA.Ocbimv22015209m.p OBIMA.Ocbimv22015298m.p OBIMA.Ocbimv22015823m.p OBIMA.Ocbimv22015824m.p OBIMA.Ocbimv22015826m.p OBIMA.Ocbimv22015828m.p OBIMA.Ocbimv22015844m.p OBIMA.Ocbimv22015846m.p OBIMA.Ocbimv22015892m.p OBIMA.Ocbimv22015909m.p OBIMA.Ocbimv22015967m.p OBIMA.Ocbimv22016284m.p OBIMA.Ocbimv22016290m.p OBIMA.Ocbimv22016291m.p OBIMA.Ocbimv22016308m.p OBIMA.Ocbimv22016689m.p OBIMA.Ocbimv22016690m.p OBIMA.Ocbimv22017160m.p OBIMA.Ocbimv22017411m.p OBIMA.Ocbimv22017414m.p OBIMA.Ocbimv22017500m.p OBIMA.Ocbimv22017509m.p OBIMA.Ocbimv22017753m.p OBIMA.Ocbimv22018201m.p OBIMA.Ocbimv22018265m.p OBIMA.Ocbimv22018631m.p OBIMA.Ocbimv22018769m.p OBIMA.Ocbimv22018770m.p OBIMA.Ocbimv22018772m.p OBIMA.Ocbimv22018775m.p OBIMA.Ocbimv22018863m.p OBIMA.Ocbimv22019149m.p OBIMA.Ocbimv22019157m.p OBIMA.Ocbimv22019408m.p OBIMA.Ocbimv22019420m.p OBIMA.Ocbimv22019423m.p OBIMA.Ocbimv22019431m.p OBIMA.Ocbimv22019682m.p OBIMA.Ocbimv22019856m.p OBIMA.Ocbimv22019857m.p OBIMA.Ocbimv22019860m.p OBIMA.Ocbimv22019861m.p OBIMA.Ocbimv22019862m.p OBIMA.Ocbimv22020187m.p OBIMA.Ocbimv22020192m.p OBIMA.Ocbimv22020238m.p OBIMA.Ocbimv22020239m.p OBIMA.Ocbimv22020240m.p OBIMA.Ocbimv22020244m.p OBIMA.Ocbimv22020373m.p OBIMA.Ocbimv22020389m.p OBIMA.Ocbimv22020490m.p OBIMA.Ocbimv22020792m.p OBIMA.Ocbimv22020793m.p OBIMA.Ocbimv22021014m.p OBIMA.Ocbimv22021386m.p OBIMA.Ocbimv22021431m.p OBIMA.Ocbimv22021432m.p OBIMA.Ocbimv22021435m.p OBIMA.Ocbimv22021436m.p OBIMA.Ocbimv22021438m.p OBIMA.Ocbimv22021596m.p OBIMA.Ocbimv22021602m.p OBIMA.Ocbimv22021603m.p OBIMA.Ocbimv22021606m.p OBIMA.Ocbimv22021607m.p OBIMA.Ocbimv22021900m.p OBIMA.Ocbimv22022006m.p OBIMA.Ocbimv22022010m.p OBIMA.Ocbimv22022011m.p OBIMA.Ocbimv22022012m.p OBIMA.Ocbimv22022017m.p OBIMA.Ocbimv22022018m.p OBIMA.Ocbimv22022365m.p OBIMA.Ocbimv22022418m.p OBIMA.Ocbimv22022421m.p OBIMA.Ocbimv22022427m.p OBIMA.Ocbimv22022430m.p OBIMA.Ocbimv22022436m.p OBIMA.Ocbimv22022437m.p OBIMA.Ocbimv22022438m.p OBIMA.Ocbimv22022468m.p OBIMA.Ocbimv22022638m.p OBIMA.Ocbimv22022687m.p OBIMA.Ocbimv22022714m.p OBIMA.Ocbimv22023267m.p OBIMA.Ocbimv22023332m.p OBIMA.Ocbimv22023344m.p OBIMA.Ocbimv22023347m.p OBIMA.Ocbimv22023348m.p OBIMA.Ocbimv22023349m.p OBIMA.Ocbimv22023358m.p OBIMA.Ocbimv22023360m.p OBIMA.Ocbimv22023361m.p OBIMA.Ocbimv22023381m.p OBIMA.Ocbimv22023515m.p OBIMA.Ocbimv22023561m.p OBIMA.Ocbimv22024026m.p OBIMA.Ocbimv22024177m.p OBIMA.Ocbimv22024181m.p OBIMA.Ocbimv22024182m.p OBIMA.Ocbimv22024203m.p OBIMA.Ocbimv22024538m.p OBIMA.Ocbimv22024553m.p OBIMA.Ocbimv22024706m.p OBIMA.Ocbimv22024740m.p OBIMA.Ocbimv22024745m.p OBIMA.Ocbimv22024747m.p OBIMA.Ocbimv22024752m.p OBIMA.Ocbimv22024756m.p OBIMA.Ocbimv22024757m.p OBIMA.Ocbimv22024764m.p OBIMA.Ocbimv22024846m.p OBIMA.Ocbimv22025538m.p OBIMA.Ocbimv22025540m.p OBIMA.Ocbimv22026082m.p OBIMA.Ocbimv22026085m.p OBIMA.Ocbimv22026087m.p OBIMA.Ocbimv22026090m.p OBIMA.Ocbimv22026093m.p OBIMA.Ocbimv22026103m.p OBIMA.Ocbimv22027045m.p OBIMA.Ocbimv22027458m.p OBIMA.Ocbimv22027460m.p OBIMA.Ocbimv22027462m.p OBIMA.Ocbimv22027471m.p OBIMA.Ocbimv22027473m.p OBIMA.Ocbimv22027476m.p OBIMA.Ocbimv22027576m.p OBIMA.Ocbimv22027577m.p OBIMA.Ocbimv22027578m.p OBIMA.Ocbimv22027582m.p OBIMA.Ocbimv22027831m.p OBIMA.Ocbimv22028060m.p OBIMA.Ocbimv22028192m.p OBIMA.Ocbimv22028280m.p OBIMA.Ocbimv22028281m.p OBIMA.Ocbimv22028282m.p OBIMA.Ocbimv22028287m.p OBIMA.Ocbimv22028416m.p OBIMA.Ocbimv22028604m.p OBIMA.Ocbimv22028607m.p OBIMA.Ocbimv22028608m.p OBIMA.Ocbimv22028850m.p OBIMA.Ocbimv22029522m.p OBIMA.Ocbimv22029629m.p OBIMA.Ocbimv22030425m.p OBIMA.Ocbimv22030743m.p OBIMA.Ocbimv22031471m.p OBIMA.Ocbimv22032668m.p OBIMA.Ocbimv22032677m.p OBIMA.Ocbimv22032678m.p OBIMA.Ocbimv22032685m.p OBIMA.Ocbimv22032686m.p OBIMA.Ocbimv22032719m.p OBIMA.Ocbimv22032721m.p OBIMA.Ocbimv22032925m.p OBIMA.Ocbimv22033136m.p OBIMA.Ocbimv22033313m.p OBIMA.Ocbimv22033623m.p OBIMA.Ocbimv22033660m.p OBIMA.Ocbimv22033662m.p OBIMA.Ocbimv22033667m.p OBIMA.Ocbimv22033670m.p OBIMA.Ocbimv22033677m.p OBIMA.Ocbimv22033679m.p OBIMA.Ocbimv22033993m.p OBIMA.Ocbimv22033996m.p OBIMA.Ocbimv22034061m.p OBIMA.Ocbimv22034063m.p OBIMA.Ocbimv22034065m.p OBIMA.Ocbimv22034067m.p OBIMA.Ocbimv22034678m.p OBIMA.Ocbimv22034680m.p OBIMA.Ocbimv22034696m.p OBIMA.Ocbimv22034743m.p OBIMA.Ocbimv22034859m.p OBIMA.Ocbimv22034862m.p OBIMA.Ocbimv22034865m.p OBIMA.Ocbimv22034985m.p OBIMA.Ocbimv22034986m.p OBIMA.Ocbimv22034988m.p OBIMA.Ocbimv22035379m.p OBIMA.Ocbimv22035381m.p OBIMA.Ocbimv22035910m.p OBIMA.Ocbimv22035911m.p OBIMA.Ocbimv22036256m.p OBIMA.Ocbimv22036257m.p OBIMA.Ocbimv22036261m.p OBIMA.Ocbimv22036458m.p OBIMA.Ocbimv22036460m.p OBIMA.Ocbimv22036462m.p OBIMA.Ocbimv22036466m.p OBIMA.Ocbimv22036469m.p OBIMA.Ocbimv22036514m.p OBIMA.Ocbimv22036517m.p OBIMA.Ocbimv22036523m.p OBIMA.Ocbimv22036524m.p OBIMA.Ocbimv22036577m.p OBIMA.Ocbimv22036578m.p OBIMA.Ocbimv22036666m.p OBIMA.Ocbimv22036670m.p OBIMA.Ocbimv22036671m.p OBIMA.Ocbimv22036716m.p OBIMA.Ocbimv22036753m.p OBIMA.Ocbimv22036756m.p OBIMA.Ocbimv22036757m.p OBIMA.Ocbimv22036758m.p OBIMA.Ocbimv22036760m.p OBIMA.Ocbimv22036762m.p OBIMA.Ocbimv22036768m.p OBIMA.Ocbimv22036769m.p OBIMA.Ocbimv22037258m.p OBIMA.Ocbimv22037353m.p OBIMA.Ocbimv22037384m.p OBIMA.Ocbimv22037685m.p OBIMA.Ocbimv22037695m.p OBIMA.Ocbimv22037697m.p OBIMA.Ocbimv22037699m.p OBIMA.Ocbimv22037701m.p OBIMA.Ocbimv22037723m.p OBIMA.Ocbimv22037726m.p OBIMA.Ocbimv22037732m.p OBIMA.Ocbimv22038212m.p OBIMA.Ocbimv22038213m.p OBIMA.Ocbimv22038217m.p OBIMA.Ocbimv22038218m.p OBIMA.Ocbimv22038223m.p OBIMA.Ocbimv22038225m.p OBIMA.Ocbimv22038412m.p OBIMA.Ocbimv22038413m.p OBIMA.Ocbimv22038914m.p OBIMA.Ocbimv22038931m.p OBIMA.Ocbimv22039005m.p OBIMA.Ocbimv22039142m.p OBIMA.Ocbimv22039177m.p OBIMA.Ocbimv22039360m.p OBIMA.Ocbimv22039539m.p OBIMA.Ocbimv22039741m.p OBIMA.Ocbimv22039800m.p OBIMA.Ocbimv22039805m.p PCAUD.XP_014661699.1 PCAUD.XP_014663353.1 PCAUD.XP_014664855.1 PCAUD.XP_014665135.1 PCAUD.XP_014673785.1 PCAUD.XP_014673954.1 PCAUD.XP_014675082.1 PCAUD.XP_014675232.1 PCAUD.XP_014675233.1 PCAUD.XP_014676205.1 PCAUD.XP_014676822.1 PCAUD.XP_014677061.1 PCAUD.XP_014677409.1 PCAUD.XP_014677671.1 PCAUD.XP_014678088.1 PCAUD.XP_014678142.1 PCAUD.XP_014678256.1 PCAUD.XP_014679139.1 PCAUD.XP_014679519.1 PCAUD.XP_014679634.1 PCAUD.XP_014679757.1 PCAUD.XP_014680162.1 PCAUD.XP_014681938.1 PHUMA.PHUM407690-PA PXYLO.XP_011553924.1 PXYLO.XP_011554087.1 PXYLO.XP_011554881.1 PXYLO.XP_011554904.1 PXYLO.XP_011555109.1 PXYLO.XP_011556438.1 PXYLO.XP_011556801.1 PXYLO.XP_011556899.1 PXYLO.XP_011557753.1 PXYLO.XP_011558799.1 PXYLO.XP_011559929.1 PXYLO.XP_011560555.1 PXYLO.XP_011562110.1 PXYLO.XP_011562320.1 PXYLO.XP_011562647.1 PXYLO.XP_011563617.1 PXYLO.XP_011564228.1 PXYLO.XP_011564867.1 RVARI.g13132.t1 SINVI.XP_011155680.1 SINVI.XP_011163986.1 SINVI.XP_011164908.1 SINVI.XP_011170416.1 SINVI.XP_011173297.1 SMARI.SMAR001782-PA SMARI.SMAR005066-PA SMARI.SMAR010324-PA SMARI.SMAR014006-PA SMARI.SMAR015353-PA TCAST.TC003949-PA TCAST.TC006407-PA TCAST.TC007234-PA TCAST.TC007943-PA TCAST.TC009515-PA TCAST.TC010415-PA TCAST.TC011008-PA TCAST.TC011009-PA TCAST.TC012990-PA TCAST.TC015019-PA TURTI.tetur08g02300.1
OG0000006: AGAMB.AGAP012527-PA AGAMB.AGAP012551-PA APISU.ACYPI000158-PA APISU.ACYPI000968-PA APISU.ACYPI002368-PA APISU.ACYPI002906-PA APISU.ACYPI003163-PA APISU.ACYPI006041-PA APISU.ACYPI007354-PA APISU.ACYPI008689-PA APISU.ACYPI008733-PA APISU.ACYPI008992-PA APISU.ACYPI009962-PA APISU.ACYPI010068-PA APISU.ACYPI060048-PA APISU.ACYPI060864-PA APISU.ACYPI060976-PA APISU.ACYPI061086-PA APISU.ACYPI061867-PA APISU.ACYPI061884-PA APISU.ACYPI062507-PA APISU.ACYPI063140-PA APISU.ACYPI063428-PA APISU.ACYPI063805-PA APISU.ACYPI063959-PA APISU.ACYPI064418-PA APISU.ACYPI066154-PA APISU.ACYPI066187-PA APISU.ACYPI066286-PA APISU.ACYPI066420-PA APISU.ACYPI066521-PA APISU.ACYPI067337-PA APISU.ACYPI067897-PA APISU.ACYPI067984-PA APISU.ACYPI068128-PA APISU.ACYPI068299-PA APISU.ACYPI068749-PA APISU.ACYPI069629-PA APISU.ACYPI070623-PA APISU.ACYPI071043-PA APISU.ACYPI071683-PA APISU.ACYPI071780-PA APISU.ACYPI071872-PA APISU.ACYPI072461-PA APISU.ACYPI073411-PA APISU.ACYPI080125-PA APISU.ACYPI080219-PA APISU.ACYPI080469-PA APISU.ACYPI080564-PA APISU.ACYPI080604-PA APISU.ACYPI080804-PA APISU.ACYPI081123-PA APISU.ACYPI081250-PA APISU.ACYPI081347-PA APISU.ACYPI081703-PA APISU.ACYPI081937-PA APISU.ACYPI082093-PA APISU.ACYPI082387-PA APISU.ACYPI082391-PA APISU.ACYPI082482-PA APISU.ACYPI082991-PA APISU.ACYPI083311-PA APISU.ACYPI083390-PA APISU.ACYPI083602-PA APISU.ACYPI084500-PA APISU.ACYPI084737-PA APISU.ACYPI084795-PA APISU.ACYPI085272-PA APISU.ACYPI085346-PA APISU.ACYPI085863-PA APISU.ACYPI085909-PA APISU.ACYPI086389-PA APISU.ACYPI086422-PA APISU.ACYPI086907-PA APISU.ACYPI086960-PA APISU.ACYPI087168-PA APISU.ACYPI087182-PA APISU.ACYPI087239-PA APISU.ACYPI087256-PA APISU.ACYPI087313-PA APISU.ACYPI087666-PA APISU.ACYPI087976-PA APISU.ACYPI088135-PA APISU.ACYPI088239-PA APISU.ACYPI088944-PA APISU.ACYPI089233-PA APISU.ACYPI089532-PA APISU.ACYPI20095-PA APISU.ACYPI21123-PA APISU.ACYPI21259-PA APISU.ACYPI21570-PA APISU.ACYPI21737-PA APISU.ACYPI22657-PA APISU.ACYPI22708-PA APISU.ACYPI22876-PA APISU.ACYPI23279-PA APISU.ACYPI24376-PA APISU.ACYPI24377-PA APISU.ACYPI25392-PA APISU.ACYPI26530-PA APISU.ACYPI27132-PA APISU.ACYPI27577-PA APISU.ACYPI27698-PA APISU.ACYPI28893-PA APISU.ACYPI29565-PA APISU.ACYPI30052-PA APISU.ACYPI30863-PA APISU.ACYPI31557-PA APISU.ACYPI31612-PA APISU.ACYPI33933-PA APISU.ACYPI36331-PA APISU.ACYPI37067-PA APISU.ACYPI38809-PA APISU.ACYPI38857-PA APISU.ACYPI39337-PA APISU.ACYPI39418-PA APISU.ACYPI39720-PA APISU.ACYPI41507-PA APISU.ACYPI41868-PA APISU.ACYPI42415-PA APISU.ACYPI43923-PA APISU.ACYPI44692-PA APISU.ACYPI45617-PA APISU.ACYPI45994-PA APISU.ACYPI46191-PA APISU.ACYPI46504-PA APISU.ACYPI47632-PA APISU.ACYPI47759-PA APISU.ACYPI49115-PA APISU.ACYPI49185-PA APISU.ACYPI49671-PA APISU.ACYPI49706-PA APISU.ACYPI50202-PA APISU.ACYPI50508-PA APISU.ACYPI51243-PA APISU.ACYPI51507-PA APISU.ACYPI52542-PA APISU.ACYPI52655-PA APISU.ACYPI53720-PA APISU.ACYPI53769-PA APISU.ACYPI55092-PA APISU.ACYPI55101-PA APISU.ACYPI55107-PA APISU.ACYPI55127-PA APISU.ACYPI55204-PA APISU.ACYPI55345-PA APISU.ACYPI55425-PA APISU.ACYPI56290-PA CLECT.CLEC000075-PA CLECT.CLEC000959-PA CLECT.CLEC001352-PA CLECT.CLEC001493-PA CLECT.CLEC003618-PA CLECT.CLEC003987-PA CLECT.CLEC004211-PA CLECT.CLEC006251-PA CLECT.CLEC007747-PA CLECT.CLEC013275-PA CLECT.CLEC013335-PA CTELE.CapteP122578 CTELE.CapteP204578 CTELE.CapteP77801 DPOND.ENN82943 ISCAP.ISCW011221-PA OBIMA.Ocbimv22000903m.p OBIMA.Ocbimv22000971m.p OBIMA.Ocbimv22000972m.p OBIMA.Ocbimv22001050m.p OBIMA.Ocbimv22001310m.p OBIMA.Ocbimv22001372m.p OBIMA.Ocbimv22001615m.p OBIMA.Ocbimv22002337m.p OBIMA.Ocbimv22002398m.p OBIMA.Ocbimv22002477m.p OBIMA.Ocbimv22002589m.p OBIMA.Ocbimv22002599m.p OBIMA.Ocbimv22003099m.p OBIMA.Ocbimv22003287m.p OBIMA.Ocbimv22003297m.p OBIMA.Ocbimv22003431m.p OBIMA.Ocbimv22003501m.p OBIMA.Ocbimv22003774m.p OBIMA.Ocbimv22003849m.p OBIMA.Ocbimv22003862m.p OBIMA.Ocbimv22003942m.p OBIMA.Ocbimv22004066m.p OBIMA.Ocbimv22004073m.p OBIMA.Ocbimv22004367m.p OBIMA.Ocbimv22004966m.p OBIMA.Ocbimv22005350m.p OBIMA.Ocbimv22005604m.p OBIMA.Ocbimv22006237m.p OBIMA.Ocbimv22006501m.p OBIMA.Ocbimv22006507m.p OBIMA.Ocbimv22006612m.p OBIMA.Ocbimv22007874m.p OBIMA.Ocbimv22008294m.p OBIMA.Ocbimv22008843m.p OBIMA.Ocbimv22009011m.p OBIMA.Ocbimv22009080m.p OBIMA.Ocbimv22009152m.p OBIMA.Ocbimv22009374m.p OBIMA.Ocbimv22009477m.p OBIMA.Ocbimv22009793m.p OBIMA.Ocbimv22010024m.p OBIMA.Ocbimv22010312m.p OBIMA.Ocbimv22010362m.p OBIMA.Ocbimv22010465m.p OBIMA.Ocbimv22010950m.p OBIMA.Ocbimv22011104m.p OBIMA.Ocbimv22011417m.p OBIMA.Ocbimv22011546m.p OBIMA.Ocbimv22011943m.p OBIMA.Ocbimv22012235m.p OBIMA.Ocbimv22012790m.p OBIMA.Ocbimv22012801m.p OBIMA.Ocbimv22012865m.p OBIMA.Ocbimv22012931m.p OBIMA.Ocbimv22013396m.p OBIMA.Ocbimv22013521m.p OBIMA.Ocbimv22014203m.p OBIMA.Ocbimv22014393m.p OBIMA.Ocbimv22014498m.p OBIMA.Ocbimv22014647m.p OBIMA.Ocbimv22014753m.p OBIMA.Ocbimv22014769m.p OBIMA.Ocbimv22014930m.p OBIMA.Ocbimv22014951m.p OBIMA.Ocbimv22015370m.p OBIMA.Ocbimv22015412m.p OBIMA.Ocbimv22015506m.p OBIMA.Ocbimv22015658m.p OBIMA.Ocbimv22015684m.p OBIMA.Ocbimv22015756m.p OBIMA.Ocbimv22016000m.p OBIMA.Ocbimv22016705m.p OBIMA.Ocbimv22016945m.p OBIMA.Ocbimv22017276m.p OBIMA.Ocbimv22017280m.p OBIMA.Ocbimv22017299m.p OBIMA.Ocbimv22017485m.p OBIMA.Ocbimv22017514m.p OBIMA.Ocbimv22017547m.p OBIMA.Ocbimv22017568m.p OBIMA.Ocbimv22018193m.p OBIMA.Ocbimv22018853m.p OBIMA.Ocbimv22018993m.p OBIMA.Ocbimv22019315m.p OBIMA.Ocbimv22019740m.p OBIMA.Ocbimv22019826m.p OBIMA.Ocbimv22019827m.p OBIMA.Ocbimv22019979m.p OBIMA.Ocbimv22020277m.p OBIMA.Ocbimv22020730m.p OBIMA.Ocbimv22021524m.p OBIMA.Ocbimv22021540m.p OBIMA.Ocbimv22021542m.p OBIMA.Ocbimv22021572m.p OBIMA.Ocbimv22021662m.p OBIMA.Ocbimv22022061m.p OBIMA.Ocbimv22022285m.p OBIMA.Ocbimv22022439m.p OBIMA.Ocbimv22022804m.p OBIMA.Ocbimv22022852m.p OBIMA.Ocbimv22023584m.p OBIMA.Ocbimv22023608m.p OBIMA.Ocbimv22023647m.p OBIMA.Ocbimv22023865m.p OBIMA.Ocbimv22024029m.p OBIMA.Ocbimv22024057m.p OBIMA.Ocbimv22024684m.p OBIMA.Ocbimv22025715m.p OBIMA.Ocbimv22025716m.p OBIMA.Ocbimv22025879m.p OBIMA.Ocbimv22025985m.p OBIMA.Ocbimv22026115m.p OBIMA.Ocbimv22026118m.p OBIMA.Ocbimv22026246m.p OBIMA.Ocbimv22026435m.p OBIMA.Ocbimv22026556m.p OBIMA.Ocbimv22026700m.p OBIMA.Ocbimv22026752m.p OBIMA.Ocbimv22027267m.p OBIMA.Ocbimv22027408m.p OBIMA.Ocbimv22027448m.p OBIMA.Ocbimv22027763m.p OBIMA.Ocbimv22027777m.p OBIMA.Ocbimv22027800m.p OBIMA.Ocbimv22029107m.p OBIMA.Ocbimv22029340m.p OBIMA.Ocbimv22029355m.p OBIMA.Ocbimv22029453m.p OBIMA.Ocbimv22029561m.p OBIMA.Ocbimv22029571m.p OBIMA.Ocbimv22029642m.p OBIMA.Ocbimv22029669m.p OBIMA.Ocbimv22029800m.p OBIMA.Ocbimv22029967m.p OBIMA.Ocbimv22030128m.p OBIMA.Ocbimv22030129m.p OBIMA.Ocbimv22030242m.p OBIMA.Ocbimv22030420m.p OBIMA.Ocbimv22030502m.p OBIMA.Ocbimv22030559m.p OBIMA.Ocbimv22030591m.p OBIMA.Ocbimv22030741m.p OBIMA.Ocbimv22030763m.p OBIMA.Ocbimv22030966m.p OBIMA.Ocbimv22031124m.p OBIMA.Ocbimv22031174m.p OBIMA.Ocbimv22031225m.p OBIMA.Ocbimv22031615m.p OBIMA.Ocbimv22031817m.p OBIMA.Ocbimv22031908m.p OBIMA.Ocbimv22031923m.p OBIMA.Ocbimv22031927m.p OBIMA.Ocbimv22032211m.p OBIMA.Ocbimv22032291m.p OBIMA.Ocbimv22032513m.p OBIMA.Ocbimv22032969m.p OBIMA.Ocbimv22033135m.p OBIMA.Ocbimv22033246m.p OBIMA.Ocbimv22033439m.p OBIMA.Ocbimv22033526m.p OBIMA.Ocbimv22034009m.p OBIMA.Ocbimv22034194m.p OBIMA.Ocbimv22034630m.p OBIMA.Ocbimv22034822m.p OBIMA.Ocbimv22035214m.p OBIMA.Ocbimv22035782m.p OBIMA.Ocbimv22036150m.p OBIMA.Ocbimv22036154m.p OBIMA.Ocbimv22036155m.p OBIMA.Ocbimv22036218m.p OBIMA.Ocbimv22036404m.p OBIMA.Ocbimv22036529m.p OBIMA.Ocbimv22036634m.p OBIMA.Ocbimv22036710m.p OBIMA.Ocbimv22036711m.p OBIMA.Ocbimv22036865m.p OBIMA.Ocbimv22036989m.p OBIMA.Ocbimv22037219m.p OBIMA.Ocbimv22037751m.p OBIMA.Ocbimv22037792m.p OBIMA.Ocbimv22038301m.p OBIMA.Ocbimv22038443m.p OBIMA.Ocbimv22039254m.p OBIMA.Ocbimv22039366m.p OBIMA.Ocbimv22039685m.p PCAUD.XP_014664178.1 PCAUD.XP_014670819.1 PCAUD.XP_014674175.1 PCAUD.XP_014675458.1 PCAUD.XP_014675473.1 PCAUD.XP_014676656.1 PCAUD.XP_014677120.1 PCAUD.XP_014678067.1 PCAUD.XP_014679679.1 PXYLO.XP_011547897.1 PXYLO.XP_011558495.1 SINVI.XP_011159854.1 SINVI.XP_011169407.1 SINVI.XP_011169530.1 SINVI.XP_011170300.1 SINVI.XP_011170442.1 SINVI.XP_011172686.1 SINVI.XP_011175087.1 TCAST.TC006015-PA TCAST.TC006077-PA TCAST.TC012929-PA TMURI.TMUE_s0001005700 TMURI.TMUE_s0001022300 TMURI.TMUE_s0002012000 TMURI.TMUE_s0004007600 TMURI.TMUE_s0004014400 TMURI.TMUE_s0006002100 TMURI.TMUE_s0006012400 TMURI.TMUE_s0008002200 TMURI.TMUE_s0008003500 TMURI.TMUE_s0008008600 TMURI.TMUE_s0008013600 TMURI.TMUE_s0009013100 TMURI.TMUE_s0009013200 TMURI.TMUE_s0011010000 TMURI.TMUE_s0012003400 TMURI.TMUE_s0012004500 TMURI.TMUE_s0012009000 TMURI.TMUE_s0016001300 TMURI.TMUE_s0017001700 TMURI.TMUE_s0018010000 TMURI.TMUE_s0020004900 TMURI.TMUE_s0021007200 TMURI.TMUE_s0021009300 TMURI.TMUE_s0021010100 TMURI.TMUE_s0022002500 TMURI.TMUE_s0024000900 TMURI.TMUE_s0024006400 TMURI.TMUE_s0027001100 TMURI.TMUE_s0027007500 TMURI.TMUE_s0030005100 TMURI.TMUE_s0034008400 TMURI.TMUE_s0040006700 TMURI.TMUE_s0041007000 TMURI.TMUE_s0041008100 TMURI.TMUE_s0043002500 TMURI.TMUE_s0043003800 TMURI.TMUE_s0045000800 TMURI.TMUE_s0046004500 TMURI.TMUE_s0048001500 TMURI.TMUE_s0050003500 TMURI.TMUE_s0051004800 TMURI.TMUE_s0055001300 TMURI.TMUE_s0056000700 TMURI.TMUE_s0058000700 TMURI.TMUE_s0058002300 TMURI.TMUE_s0060008000 TMURI.TMUE_s0063002400 TMURI.TMUE_s0064004100 TMURI.TMUE_s0066005300 TMURI.TMUE_s0067002100 TMURI.TMUE_s0067003300 TMURI.TMUE_s0067003900 TMURI.TMUE_s0068003600 TMURI.TMUE_s0069002400 TMURI.TMUE_s0072004100 TMURI.TMUE_s0072004800 TMURI.TMUE_s0074002800 TMURI.TMUE_s0074003200 TMURI.TMUE_s0075004900 TMURI.TMUE_s0081000600 TMURI.TMUE_s0082000500 TMURI.TMUE_s0082000700 TMURI.TMUE_s0082001500 TMURI.TMUE_s0082001600 TMURI.TMUE_s0087001800 TMURI.TMUE_s0087002750 TMURI.TMUE_s0089000600 TMURI.TMUE_s0090001400 TMURI.TMUE_s0094000200 TMURI.TMUE_s0107000200 TMURI.TMUE_s0118001500 TMURI.TMUE_s0118003300 TMURI.TMUE_s0122000400 TMURI.TMUE_s0127001500 TMURI.TMUE_s0133000300 TMURI.TMUE_s0141000400 TMURI.TMUE_s0143000700 TMURI.TMUE_s0150001000 TMURI.TMUE_s0168000700 TMURI.TMUE_s0171002200 TMURI.TMUE_s0179001500 TMURI.TMUE_s0181001500 TMURI.TMUE_s0190000600 TMURI.TMUE_s0195000600 TMURI.TMUE_s0208001700 TMURI.TMUE_s0211001200 TMURI.TMUE_s0215000700 TMURI.TMUE_s0221001200 TMURI.TMUE_s0221001500 TMURI.TMUE_s0236000700 TMURI.TMUE_s0255000600 TMURI.TMUE_s0269000300 TMURI.TMUE_s0287000400 TMURI.TMUE_s0293000200 TMURI.TMUE_s0303000200 TMURI.TMUE_s0315000200 TMURI.TMUE_s0336000200 TMURI.TMUE_s0392000200 TMURI.TMUE_s0574000100 TMURI.TMUE_s0650000100 TMURI.TMUE_s0667000100 TMURI.TMUE_s1113000100 TSPIR.EFV46227 TSPIR.EFV46237 TSPIR.EFV46364 TSPIR.EFV46398 TSPIR.EFV46399 TSPIR.EFV46493 TSPIR.EFV46534 TSPIR.EFV46610 TSPIR.EFV46652 TSPIR.EFV46668 TSPIR.EFV46786 TSPIR.EFV46802 TSPIR.EFV46813 TSPIR.EFV46830 TSPIR.EFV46860 TSPIR.EFV46864 TSPIR.EFV46870 TSPIR.EFV46888 TSPIR.EFV47018 TSPIR.EFV47194 TSPIR.EFV47270 TSPIR.EFV47381 TSPIR.EFV47406 TSPIR.EFV47502 TSPIR.EFV47510 TSPIR.EFV47641 TSPIR.EFV47658 TSPIR.EFV47719 TSPIR.EFV47838 TSPIR.EFV47900 TSPIR.EFV47901 TSPIR.EFV47921 TSPIR.EFV48058 TSPIR.EFV48084 TSPIR.EFV48123 TSPIR.EFV48152 TSPIR.EFV48278 TSPIR.EFV48472 TSPIR.EFV48473 TSPIR.EFV48606 TSPIR.EFV48760 TSPIR.EFV48834 TSPIR.EFV48894 TSPIR.EFV48896 TSPIR.EFV49207 TSPIR.EFV49279 TSPIR.EFV49560 TSPIR.EFV49907 TSPIR.EFV49965 TSPIR.EFV49966 TSPIR.EFV50171 TSPIR.EFV50195 TSPIR.EFV50196 TSPIR.EFV50349 TSPIR.EFV50482 TSPIR.EFV50590 TSPIR.EFV50727 TSPIR.EFV50738 TSPIR.EFV50828 TSPIR.EFV50842 TSPIR.EFV50851 TSPIR.EFV51055 TSPIR.EFV51183 TSPIR.EFV51190 TSPIR.EFV51191 TSPIR.EFV51198 TSPIR.EFV51199 TSPIR.EFV51257 TSPIR.EFV51457 TSPIR.EFV51498 TSPIR.EFV51664 TSPIR.EFV51678 TSPIR.EFV51804 TSPIR.EFV53068 TSPIR.EFV53141 TSPIR.EFV53277 TSPIR.EFV56025 TSPIR.EFV56244 TSPIR.EFV57017 TSPIR.EFV57518 TSPIR.EFV57826 TSPIR.EFV58047 TSPIR.EFV58121 TSPIR.EFV58228 TSPIR.EFV58384 TSPIR.EFV61804 TSPIR.EFV62336 TSPIR.EFV62364 TSPIR.EFV62367 TSPIR.EFV62368
OG0000007: AGAMB.AGAP003812-PA AGAMB.AGAP012484-PA AGAMB.AGAP013250-PB AGAMB.AGAP028579-PA APISU.ACYPI000107-PA APISU.ACYPI000162-PA APISU.ACYPI000429-PA APISU.ACYPI000659-PA APISU.ACYPI000811-PA APISU.ACYPI000936-PA APISU.ACYPI001192-PA APISU.ACYPI001381-PA APISU.ACYPI001418-PA APISU.ACYPI001504-PA APISU.ACYPI001592-PA APISU.ACYPI002209-PA APISU.ACYPI002249-PA APISU.ACYPI002423-PA APISU.ACYPI002934-PA APISU.ACYPI002936-PA APISU.ACYPI003081-PA APISU.ACYPI003088-PA APISU.ACYPI003181-PA APISU.ACYPI003396-PA APISU.ACYPI003411-PA APISU.ACYPI003460-PA APISU.ACYPI003696-PA APISU.ACYPI004135-PA APISU.ACYPI004263-PA APISU.ACYPI004329-PA APISU.ACYPI004335-PA APISU.ACYPI004404-PA APISU.ACYPI004473-PA APISU.ACYPI004541-PA APISU.ACYPI004725-PA APISU.ACYPI004794-PA APISU.ACYPI004957-PA APISU.ACYPI005011-PA APISU.ACYPI005356-PA APISU.ACYPI005691-PA APISU.ACYPI005786-PA APISU.ACYPI005803-PA APISU.ACYPI005892-PA APISU.ACYPI005895-PA APISU.ACYPI005944-PA APISU.ACYPI006165-PA APISU.ACYPI006512-PA APISU.ACYPI006587-PA APISU.ACYPI006601-PA APISU.ACYPI006686-PA APISU.ACYPI006870-PA APISU.ACYPI006886-PA APISU.ACYPI007120-PA APISU.ACYPI007682-PA APISU.ACYPI007862-PA APISU.ACYPI007873-PA APISU.ACYPI008011-PA APISU.ACYPI008330-PA APISU.ACYPI008412-PA APISU.ACYPI008440-PA APISU.ACYPI008604-PA APISU.ACYPI008646-PA APISU.ACYPI008648-PA APISU.ACYPI008735-PA APISU.ACYPI008987-PA APISU.ACYPI009084-PA APISU.ACYPI009115-PA APISU.ACYPI009118-PA APISU.ACYPI009421-PA APISU.ACYPI009983-PA APISU.ACYPI010050-PA APISU.ACYPI060249-PA APISU.ACYPI060423-PA APISU.ACYPI060624-PA APISU.ACYPI060924-PA APISU.ACYPI061019-PA APISU.ACYPI061324-PA APISU.ACYPI061394-PA APISU.ACYPI061783-PA APISU.ACYPI061978-PA APISU.ACYPI062005-PA APISU.ACYPI062007-PA APISU.ACYPI062175-PA APISU.ACYPI062200-PA APISU.ACYPI062254-PA APISU.ACYPI062612-PA APISU.ACYPI062625-PA APISU.ACYPI063060-PA APISU.ACYPI063610-PA APISU.ACYPI063620-PA APISU.ACYPI063695-PA APISU.ACYPI063744-PA APISU.ACYPI063841-PA APISU.ACYPI063941-PA APISU.ACYPI064216-PA APISU.ACYPI064323-PA APISU.ACYPI064328-PA APISU.ACYPI064375-PA APISU.ACYPI064395-PA APISU.ACYPI064480-PA APISU.ACYPI064496-PA APISU.ACYPI064500-PA APISU.ACYPI064640-PA APISU.ACYPI064853-PA APISU.ACYPI065262-PA APISU.ACYPI065404-PA APISU.ACYPI065409-PA APISU.ACYPI065509-PA APISU.ACYPI065545-PA APISU.ACYPI065614-PA APISU.ACYPI065648-PA APISU.ACYPI065758-PA APISU.ACYPI065768-PA APISU.ACYPI065958-PA APISU.ACYPI066212-PA APISU.ACYPI066318-PA APISU.ACYPI066334-PA APISU.ACYPI066913-PA APISU.ACYPI067255-PA APISU.ACYPI067403-PA APISU.ACYPI067869-PA APISU.ACYPI067987-PA APISU.ACYPI068083-PA APISU.ACYPI068090-PA APISU.ACYPI068330-PA APISU.ACYPI068634-PA APISU.ACYPI068745-PA APISU.ACYPI068919-PA APISU.ACYPI069021-PA APISU.ACYPI069857-PA APISU.ACYPI069883-PA APISU.ACYPI069912-PA APISU.ACYPI069936-PA APISU.ACYPI069993-PA APISU.ACYPI070143-PA APISU.ACYPI070431-PA APISU.ACYPI070610-PA APISU.ACYPI070884-PA APISU.ACYPI070905-PA APISU.ACYPI071028-PA APISU.ACYPI071034-PA APISU.ACYPI071065-PA APISU.ACYPI071116-PA APISU.ACYPI071330-PA APISU.ACYPI071485-PA APISU.ACYPI071506-PA APISU.ACYPI071575-PA APISU.ACYPI071747-PA APISU.ACYPI071869-PA APISU.ACYPI071910-PA APISU.ACYPI072055-PA APISU.ACYPI072176-PA APISU.ACYPI072252-PA APISU.ACYPI072535-PA APISU.ACYPI072610-PA APISU.ACYPI073075-PA APISU.ACYPI073169-PA APISU.ACYPI073229-PA APISU.ACYPI073265-PA APISU.ACYPI073670-PA APISU.ACYPI080024-PA APISU.ACYPI080739-PA APISU.ACYPI080947-PA APISU.ACYPI081182-PA APISU.ACYPI081539-PA APISU.ACYPI083150-PA APISU.ACYPI083358-PA APISU.ACYPI083503-PA APISU.ACYPI083815-PA APISU.ACYPI083836-PA APISU.ACYPI083862-PA APISU.ACYPI084058-PA APISU.ACYPI084134-PA APISU.ACYPI084321-PA APISU.ACYPI084373-PA APISU.ACYPI084393-PA APISU.ACYPI084545-PA APISU.ACYPI084596-PA APISU.ACYPI085101-PA APISU.ACYPI085180-PA APISU.ACYPI085338-PA APISU.ACYPI085389-PA APISU.ACYPI085697-PA APISU.ACYPI085704-PA APISU.ACYPI085806-PA APISU.ACYPI085838-PA APISU.ACYPI085879-PA APISU.ACYPI085933-PA APISU.ACYPI086354-PA APISU.ACYPI086460-PA APISU.ACYPI086607-PA APISU.ACYPI086859-PA APISU.ACYPI086860-PA APISU.ACYPI087026-PA APISU.ACYPI087130-PA APISU.ACYPI087244-PA APISU.ACYPI087401-PA APISU.ACYPI087784-PA APISU.ACYPI087851-PA APISU.ACYPI088107-PA APISU.ACYPI089051-PA APISU.ACYPI089430-PA APISU.ACYPI20695-PA APISU.ACYPI20696-PA APISU.ACYPI20731-PA APISU.ACYPI20869-PA APISU.ACYPI20880-PA APISU.ACYPI20977-PA APISU.ACYPI20986-PA APISU.ACYPI21080-PA APISU.ACYPI21082-PA APISU.ACYPI21087-PA APISU.ACYPI21702-PA APISU.ACYPI22140-PA APISU.ACYPI22370-PA APISU.ACYPI22600-PA APISU.ACYPI22817-PA APISU.ACYPI23072-PA APISU.ACYPI23106-PA APISU.ACYPI23432-PA APISU.ACYPI23603-PA APISU.ACYPI23756-PA APISU.ACYPI23840-PA APISU.ACYPI24253-PA APISU.ACYPI24371-PA APISU.ACYPI24426-PA APISU.ACYPI24504-PA APISU.ACYPI24510-PA APISU.ACYPI24511-PA APISU.ACYPI24795-PA APISU.ACYPI26502-PA APISU.ACYPI26682-PA APISU.ACYPI26909-PA APISU.ACYPI27251-PA APISU.ACYPI27348-PA APISU.ACYPI27391-PA APISU.ACYPI27448-PA APISU.ACYPI27595-PA APISU.ACYPI27760-PA APISU.ACYPI28074-PA APISU.ACYPI28187-PA APISU.ACYPI29141-PA APISU.ACYPI29264-PA APISU.ACYPI29544-PA APISU.ACYPI29616-PA APISU.ACYPI29731-PA APISU.ACYPI30123-PA APISU.ACYPI30823-PA APISU.ACYPI30945-PA APISU.ACYPI31213-PA APISU.ACYPI32244-PA APISU.ACYPI32246-PA APISU.ACYPI32261-PA APISU.ACYPI32505-PA APISU.ACYPI32808-PA APISU.ACYPI33061-PA APISU.ACYPI33142-PA APISU.ACYPI33318-PA APISU.ACYPI33566-PA APISU.ACYPI34639-PA APISU.ACYPI34864-PA APISU.ACYPI35019-PA APISU.ACYPI35177-PA APISU.ACYPI35413-PA APISU.ACYPI35778-PA APISU.ACYPI35947-PA APISU.ACYPI36398-PA APISU.ACYPI36596-PA APISU.ACYPI36802-PA APISU.ACYPI37291-PA APISU.ACYPI37487-PA APISU.ACYPI37642-PA APISU.ACYPI37742-PA APISU.ACYPI38109-PA APISU.ACYPI38196-PA APISU.ACYPI38948-PA APISU.ACYPI39103-PA APISU.ACYPI39328-PA APISU.ACYPI39472-PA APISU.ACYPI39758-PA APISU.ACYPI39911-PA APISU.ACYPI40244-PA APISU.ACYPI40903-PA APISU.ACYPI41765-PA APISU.ACYPI42061-PA APISU.ACYPI42310-PA APISU.ACYPI42421-PA APISU.ACYPI42629-PA APISU.ACYPI42647-PA APISU.ACYPI42916-PA APISU.ACYPI43021-PA APISU.ACYPI43179-PA APISU.ACYPI43189-PA APISU.ACYPI43289-PA APISU.ACYPI43309-PA APISU.ACYPI43530-PA APISU.ACYPI43819-PA APISU.ACYPI43820-PA APISU.ACYPI43821-PA APISU.ACYPI44011-PA APISU.ACYPI44039-PA APISU.ACYPI44040-PA APISU.ACYPI44081-PA APISU.ACYPI44325-PA APISU.ACYPI44434-PA APISU.ACYPI44810-PA APISU.ACYPI44830-PA APISU.ACYPI45061-PA APISU.ACYPI45247-PA APISU.ACYPI45402-PA APISU.ACYPI45731-PA APISU.ACYPI46016-PA APISU.ACYPI46396-PA APISU.ACYPI46757-PA APISU.ACYPI46864-PA APISU.ACYPI47269-PA APISU.ACYPI47391-PA APISU.ACYPI47395-PA APISU.ACYPI47404-PA APISU.ACYPI47778-PA APISU.ACYPI47867-PA APISU.ACYPI48079-PA APISU.ACYPI48507-PA APISU.ACYPI48557-PA APISU.ACYPI48764-PA APISU.ACYPI48887-PA APISU.ACYPI48898-PA APISU.ACYPI48981-PA APISU.ACYPI49107-PA APISU.ACYPI49165-PA APISU.ACYPI49233-PA APISU.ACYPI49313-PA APISU.ACYPI49348-PA APISU.ACYPI49521-PA APISU.ACYPI50123-PA APISU.ACYPI50614-PA APISU.ACYPI50977-PA APISU.ACYPI51001-PA APISU.ACYPI51173-PA APISU.ACYPI51186-PA APISU.ACYPI51300-PA APISU.ACYPI51362-PA APISU.ACYPI52004-PA APISU.ACYPI52376-PA APISU.ACYPI52442-PA APISU.ACYPI52681-PA APISU.ACYPI52684-PA APISU.ACYPI53518-PA APISU.ACYPI53585-PA APISU.ACYPI53586-PA APISU.ACYPI53605-PA APISU.ACYPI54066-PA APISU.ACYPI54334-PA APISU.ACYPI54588-PA APISU.ACYPI55589-PA APISU.ACYPI55616-PA APISU.ACYPI55723-PA APISU.ACYPI55985-PA APISU.ACYPI56093-PA APISU.ACYPI56230-PA APISU.ACYPI56517-PA CLECT.CLEC004340-PA CLECT.CLEC004826-PA CLECT.CLEC006468-PA CLECT.CLEC006851-PA CLECT.CLEC006964-PA CLECT.CLEC007089-PA CLECT.CLEC007119-PA CLECT.CLEC007203-PA CLECT.CLEC008818-PA CLECT.CLEC008853-PA CLECT.CLEC008855-PA CLECT.CLEC009252-PA CLECT.CLEC011020-PA CLECT.CLEC011555-PA CLECT.CLEC012248-PA CLECT.CLEC012276-PA CLECT.CLEC013164-PA CLECT.CLEC013212-PA CLECT.CLEC013215-PA CLECT.CLEC013222-PA CLECT.CLEC013228-PA CLECT.CLEC013943-PA CTELE.CapteP111992 CTELE.CapteP195634 CTELE.CapteP206058 CTELE.CapteP29740 CTELE.CapteP85761 DMELA.FBpp0075809 DMELA.FBpp0076532 DPOND.ENN73757 DPOND.ENN80205 DPOND.ENN83008 DPOND.ENN83308 DPULE.EFX65210 DPULE.EFX65211 DPULE.EFX70851 DPULE.EFX72854 HDUJA.bHd13155.1 HDUJA.bHd00359.1 ISCAP.ISCW000038-PA ISCAP.ISCW001017-PA ISCAP.ISCW002843-PA ISCAP.ISCW003660-PA ISCAP.ISCW004686-PA ISCAP.ISCW006552-PA ISCAP.ISCW009521-PA ISCAP.ISCW011660-PA ISCAP.ISCW012658-PA ISCAP.ISCW013223-PA ISCAP.ISCW013628-PA ISCAP.ISCW014674-PA ISCAP.ISCW015683-PA ISCAP.ISCW016638-PA ISCAP.ISCW019996-PA ISCAP.ISCW020624-PA ISCAP.ISCW021724-PA ISCAP.ISCW023026-PA ISCAP.ISCW024687-PA NVITR.NV15423-PA NVITR.NV17069-PA NVITR.NV17125-PA NVITR.NV17130-PA NVITR.NV17680-PA NVITR.NV18318-PA NVITR.NV18457-PA NVITR.NV18817-PA NVITR.NV19145-PA NVITR.NV20548-PA NVITR.NV20927-PA NVITR.NV21107-PA NVITR.NV21203-PA NVITR.NV21828-PA NVITR.NV21834-PA NVITR.NV21854-PA NVITR.NV21931-PA NVITR.NV22419-PA NVITR.NV22448-PA NVITR.NV23126-PA NVITR.NV23284-PA NVITR.NV23585-PA NVITR.NV23945-PA NVITR.NV25375-PA NVITR.NV25427-PA NVITR.NV25774-PA NVITR.NV25866-PA NVITR.NV30475-PA NVITR.NV31026-PA NVITR.NV31082-PA NVITR.NV31096-PA NVITR.NV31583-PA PCAUD.XP_014661400.1 PCAUD.XP_014661855.1 PCAUD.XP_014661927.1 PCAUD.XP_014662265.1 PCAUD.XP_014664080.1 PCAUD.XP_014664452.1 PCAUD.XP_014665860.1 PCAUD.XP_014666808.1 PCAUD.XP_014667133.1 PCAUD.XP_014667722.1 PCAUD.XP_014667953.1 PCAUD.XP_014669358.1 PCAUD.XP_014670120.1 PCAUD.XP_014670282.1 PCAUD.XP_014670553.1 PCAUD.XP_014671429.1 PCAUD.XP_014671660.1 PCAUD.XP_014673140.1 PCAUD.XP_014673919.1 PCAUD.XP_014675989.1 PCAUD.XP_014677580.1 PCAUD.XP_014679115.1 PCAUD.XP_014679209.1 PCAUD.XP_014679878.1 PMURR.g10177.t1 PMURR.g12192.t1 PMURR.g12830.t1 PMURR.g13078.t1 PMURR.g13694.t1 PMURR.g16658.t1 PMURR.g18445.t1 PMURR.g5645.t1 PMURR.g7932.t1 PXYLO.XP_011549409.1 PXYLO.XP_011550695.1 PXYLO.XP_011554009.1 PXYLO.XP_011554655.1 PXYLO.XP_011556410.1 PXYLO.XP_011556991.1 PXYLO.XP_011558866.1 PXYLO.XP_011559873.1 PXYLO.XP_011559884.1 PXYLO.XP_011563212.1 PXYLO.XP_011567718.1 PXYLO.XP_011569386.1 RVARI.g11143.t1 RVARI.g11144.t1 RVARI.g11425.t1 RVARI.g166.t1 RVARI.g2209.t1 RVARI.g4350.t1 RVARI.g8059.t1 RVARI.g8204.t1 SINVI.XP_011157445.1 SINVI.XP_011157574.1 SINVI.XP_011160889.1 SINVI.XP_011162372.1 SINVI.XP_011163042.1 SINVI.XP_011163647.1 SINVI.XP_011164134.1 SINVI.XP_011165271.1 SINVI.XP_011167646.1 SINVI.XP_011167920.1 SINVI.XP_011168829.1 SINVI.XP_011169526.1 SINVI.XP_011170279.1 SINVI.XP_011170284.1 SINVI.XP_011170628.1 SINVI.XP_011170647.1 SINVI.XP_011171502.1 SINVI.XP_011171652.1 SINVI.XP_011171678.1 SINVI.XP_011171801.1 SINVI.XP_011171802.1 SINVI.XP_011172225.1 SINVI.XP_011172485.1 SINVI.XP_011172568.1 SINVI.XP_011172584.1 SINVI.XP_011172732.1 SINVI.XP_011172735.1 SINVI.XP_011173040.1 SINVI.XP_011173095.1 SINVI.XP_011174298.1 SINVI.XP_011174563.1 SINVI.XP_011174594.1 SINVI.XP_011174600.1 SINVI.XP_011174646.1 SINVI.XP_011174672.1 SINVI.XP_011174696.1 SINVI.XP_011174775.1 SINVI.XP_011174792.1 SINVI.XP_011174849.1 SINVI.XP_011174877.1 SINVI.XP_011174886.1 SINVI.XP_011174896.1 SMARI.SMAR000409-PA SMARI.SMAR001273-PA SMARI.SMAR004760-PA SMARI.SMAR006250-PA SMARI.SMAR009878-PA TCAST.TC006067-PA TCAST.TC006950-PA TURTI.tetur24g01990.1
OG0000008: AGAMB.AGAP000818-PA AGAMB.AGAP001443-PA AGAMB.AGAP002555-PA AGAMB.AGAP002862-PA AGAMB.AGAP002865-PA AGAMB.AGAP002866-PA AGAMB.AGAP002867-PA AGAMB.AGAP002868-PA AGAMB.AGAP002869-PA AGAMB.AGAP002870-PA AGAMB.AGAP002894-PA AGAMB.AGAP003343-PA AGAMB.AGAP003522-PA AGAMB.AGAP007480-PA AGAMB.AGAP008203-PA AGAMB.AGAP008204-PA AGAMB.AGAP008205-PA AGAMB.AGAP008206-PA AGAMB.AGAP008207-PA AGAMB.AGAP008208-PA AGAMB.AGAP008209-PA AGAMB.AGAP008210-PA AGAMB.AGAP008212-PA AGAMB.AGAP008213-PA AGAMB.AGAP008214-PA AGAMB.AGAP008217-PA AGAMB.AGAP008218-PA AGAMB.AGAP008219-PA AGAMB.AGAP009363-PA AGAMB.AGAP009374-PA AGAMB.AGAP009375-PA AGAMB.AGAP010961-PA AGAMB.AGAP010966-PA AGAMB.AGAP011028-PA AGAMB.AGAP011029-PA AGAMB.AGAP012291-PA AGAMB.AGAP012292-PA AGAMB.AGAP012294-PA AGAMB.AGAP012295-PA AGAMB.AGAP012296-PA AGAMB.AGAP012850-PA AGAMB.AGAP012855-PA AGAMB.AGAP013128-PA AGAMB.AGAP013511-PB AMELL.GB40248-PA AMELL.GB40284-PA AMELL.GB40285-PA AMELL.GB40286-PA AMELL.GB40287-PA AMELL.GB40288-PA AMELL.GB43710-PA AMELL.GB43711-PA AMELL.GB43713-PA AMELL.GB43715-PA AMELL.GB43716-PA AMELL.GB43727-PA AMELL.GB43728-PA AMELL.GB45746-PA AMELL.GB45748-PA AMELL.GB46814-PA AMELL.GB46842-PA AMELL.GB47279-PA AMELL.GB48738-PA AMELL.GB48993-PA AMELL.GB49875-PA AMELL.GB49876-PA AMELL.GB49878-PA AMELL.GB49885-PA AMELL.GB49886-PA AMELL.GB49887-PA AMELL.GB49888-PA AMELL.GB49890-PA AMELL.GB49891-PA AMELL.GB49892-PA AMELL.GB49894-PA AMELL.GB51383-PA AMELL.GB52023-PA AMELL.GB55257-PA AMELL.GB55669-PA APISU.ACYPI000619-PA APISU.ACYPI000761-PA APISU.ACYPI000990-PA APISU.ACYPI002161-PA APISU.ACYPI002699-PA APISU.ACYPI002836-PA APISU.ACYPI003528-PA APISU.ACYPI003740-PA APISU.ACYPI004295-PA APISU.ACYPI004407-PA APISU.ACYPI004952-PA APISU.ACYPI005084-PA APISU.ACYPI005477-PA APISU.ACYPI006200-PA APISU.ACYPI006882-PA APISU.ACYPI007805-PA APISU.ACYPI008473-PA APISU.ACYPI008746-PA APISU.ACYPI008843-PA APISU.ACYPI009153-PA APISU.ACYPI064758-PA APISU.ACYPI067699-PA APISU.ACYPI072065-PA APISU.ACYPI073048-PA APISU.ACYPI088427-PA APISU.ACYPI088660-PA APISU.ACYPI44991-PA APISU.ACYPI47738-PA APISU.ACYPI56606-PA APISU.ACYPI56631-PA ASUUM2.GS_07692 ASUUM2.GS_13630 BMALA.Bm3105 BXYLO.BXY_0119000.1 BXYLO.BXY_0379700.1 BXYLO.BXY_1042800.1 CELEG.C36A4.1 CELEG.C36A4.2 CELEG.C36A4.3 CELEG.C36A4.6 CELEG.E03E2.1 CELEG.K06G5.2 CLECT.CLEC000236-PA CLECT.CLEC001255-PA CLECT.CLEC001256-PA CLECT.CLEC001258-PA CLECT.CLEC001259-PA CLECT.CLEC001261-PA CLECT.CLEC001299-PA CLECT.CLEC001369-PA CLECT.CLEC003005-PA CLECT.CLEC003785-PA CLECT.CLEC004237-PA CLECT.CLEC004238-PA CLECT.CLEC004239-PA CLECT.CLEC004240-PA CLECT.CLEC004241-PA CLECT.CLEC005999-PA CLECT.CLEC006648-PA CLECT.CLEC008428-PA CLECT.CLEC008429-PA CLECT.CLEC008432-PA CLECT.CLEC008434-PA CLECT.CLEC008435-PA CLECT.CLEC008436-PA CLECT.CLEC011117-PA CLECT.CLEC011253-PA CLECT.CLEC011255-PA CLECT.CLEC011256-PA CLECT.CLEC011657-PA CLECT.CLEC011659-PA CLECT.CLEC012772-PA CLECT.CLEC012773-PA CTELE.CapteP120352 CTELE.CapteP123301 CTELE.CapteP126438 CTELE.CapteP154438 CTELE.CapteP183881 CTELE.CapteP192783 CTELE.CapteP198256 CTELE.CapteP208871 CTELE.CapteP220559 CTELE.CapteP229084 CTELE.CapteP3202 DMELA.FBpp0071839 DMELA.FBpp0072228 DMELA.FBpp0073409 DMELA.FBpp0074375 DMELA.FBpp0076908 DMELA.FBpp0076968 DMELA.FBpp0077428 DMELA.FBpp0078697 DMELA.FBpp0078698 DMELA.FBpp0080164 DMELA.FBpp0080627 DMELA.FBpp0082070 DMELA.FBpp0082086 DMELA.FBpp0083697 DMELA.FBpp0084553 DMELA.FBpp0085332 DMELA.FBpp0085466 DMELA.FBpp0085516 DMELA.FBpp0086536 DMELA.FBpp0086580 DMELA.FBpp0086581 DMELA.FBpp0086582 DMELA.FBpp0086583 DMELA.FBpp0086585 DMELA.FBpp0086586 DMELA.FBpp0086933 DMELA.FBpp0087100 DMELA.FBpp0087101 DMELA.FBpp0087117 DMELA.FBpp0087770 DMELA.FBpp0088126 DMELA.FBpp0088127 DMELA.FBpp0088707 DMELA.FBpp0289404 DMELA.FBpp0289405 DMELA.FBpp0307160 DMELA.FBpp0309923 DMELA.FBpp0311645 DPOND.ENN70423 DPOND.ENN70473 DPOND.ENN70769 DPOND.ENN71478 DPOND.ENN72450 DPOND.ENN74071 DPOND.ENN74073 DPOND.ENN76112 DPOND.ENN76573 DPOND.ENN76663 DPOND.ENN77453 DPOND.ENN78727 DPOND.ENN78728 DPOND.ENN79797 DPOND.ENN80013 DPOND.ENN80375 DPOND.ENN80592 DPOND.ENN80699 DPOND.ENN80701 DPOND.ENN80923 DPOND.ENN81699 DPOND.ENN81741 DPOND.ENN81780 DPOND.ENN81781 DPOND.ENN81883 DPOND.ENN82183 DPOND.ENN82295 DPOND.ENN82550 DPOND.ENN82844 DPOND.ENN83017 DPOND.ENN83434 DPULE.EFX69625 DPULE.EFX77992 DPULE.EFX87230 DPULE.EFX87231 DPULE.EFX87565 DPULE.EFX88283 DPULE.EFX88285 DPULE.EFX88286 DPULE.EFX88287 DPULE.EFX88288 DPULE.EFX88289 DPULE.EFX88290 HDUJA.bHd11649.1 HDUJA.bHd11650.1 HDUJA.bHd13503.1 HDUJA.bHd14121.1 HDUJA.bHd05628.1 HDUJA.bHd05629.1 HDUJA.bHd05630.1 HDUJA.bHd05631.1 HDUJA.bHd07890.1 ISCAP.ISCW001241-PA ISCAP.ISCW004132-PA ISCAP.ISCW006560-PA ISCAP.ISCW007953-PA ISCAP.ISCW007954-PA ISCAP.ISCW008554-PA ISCAP.ISCW011997-PA ISCAP.ISCW012810-PA ISCAP.ISCW014319-PA ISCAP.ISCW016385-PA ISCAP.ISCW016393-PA ISCAP.ISCW018383-PA ISCAP.ISCW019198-PA ISCAP.ISCW020282-PA ISCAP.ISCW022672-PA ISCAP.ISCW022987-PA MHAPL.MhA1_Contig1505.frz3.fgene2 MHAPL.MhA1_Contig1702.frz3.gene4 MHAPL.MhA1_Contig185.frz3.fgene2 NVITR.NV10613-PA NVITR.NV10614-PA NVITR.NV10995-PA NVITR.NV10996-PA NVITR.NV10997-PA NVITR.NV12045-PA NVITR.NV12197-PA NVITR.NV12335-PA NVITR.NV12368-PA NVITR.NV12382-PA NVITR.NV12675-PA NVITR.NV12969-PA NVITR.NV13020-PA NVITR.NV13021-PA NVITR.NV13219-PA NVITR.NV13220-PA NVITR.NV13776-PA NVITR.NV13927-PA NVITR.NV14481-PA NVITR.NV14482-PA NVITR.NV15253-PA NVITR.NV15331-PA NVITR.NV15332-PA NVITR.NV15333-PA NVITR.NV15951-PA NVITR.NV16009-PA NVITR.NV16224-PA NVITR.NV16240-PA NVITR.NV16750-PA NVITR.NV17139-PA NVITR.NV17183-PA NVITR.NV17463-PA NVITR.NV17483-PA NVITR.NV17504-PA NVITR.NV17576-PA NVITR.NV17577-PA NVITR.NV17758-PA NVITR.NV18050-PA NVITR.NV18211-PA NVITR.NV18285-PA NVITR.NV18292-PA NVITR.NV18295-PA NVITR.NV18706-PA NVITR.NV18707-PA NVITR.NV21331-PA NVITR.NV30071-PA OBIMA.Ocbimv22006179m.p OBIMA.Ocbimv22007054m.p OBIMA.Ocbimv22015024m.p OBIMA.Ocbimv22021534m.p OBIMA.Ocbimv22029392m.p OBIMA.Ocbimv22036569m.p PCAUD.XP_014666274.1 PCAUD.XP_014675698.1 PHUMA.PHUM098900-PA PHUMA.PHUM098910-PA PHUMA.PHUM299810-PA PHUMA.PHUM397050-PA PHUMA.PHUM417180-PA PHUMA.PHUM417190-PA PHUMA.PHUM459170-PA PHUMA.PHUM459190-PA PHUMA.PHUM567450-PA PHUMA.PHUM602250-PA PMURR.g10760.t1 PMURR.g10984.t1 PMURR.g12522.t1 PMURR.g13133.t1 PMURR.g16546.t1 PMURR.g4393.t1 PMURR.g4615.t1 PMURR.g5102.t1 PMURR.g5671.t1 PMURR.g8346.t1 PMURR.g9676.t1 PPACI.PPA01131 PPACI.PPA03734 PPACI.PPA06250 PPACI.PPA12224 PPACI.PPA15202 PPACI.PPA16867 PPACI.PPA25835 PPACI.PPA27018 PPACI.PPA29416 PPACI.PPA29423 PXYLO.XP_011548335.1 PXYLO.XP_011548435.1 PXYLO.XP_011549309.1 PXYLO.XP_011549341.1 PXYLO.XP_011550247.1 PXYLO.XP_011550325.1 PXYLO.XP_011550954.1 PXYLO.XP_011551074.1 PXYLO.XP_011551756.1 PXYLO.XP_011551983.1 PXYLO.XP_011551984.1 PXYLO.XP_011551986.1 PXYLO.XP_011552015.1 PXYLO.XP_011555331.1 PXYLO.XP_011555342.1 PXYLO.XP_011555354.1 PXYLO.XP_011555364.1 PXYLO.XP_011555538.1 PXYLO.XP_011555971.1 PXYLO.XP_011557867.1 PXYLO.XP_011561796.1 PXYLO.XP_011561833.1 PXYLO.XP_011562068.1 PXYLO.XP_011562079.1 PXYLO.XP_011562256.1 PXYLO.XP_011564909.1 PXYLO.XP_011565458.1 PXYLO.XP_011565578.1 PXYLO.XP_011565581.1 PXYLO.XP_011565980.1 PXYLO.XP_011566809.1 PXYLO.XP_011567639.1 PXYLO.XP_011568670.1 PXYLO.XP_011569123.1 RVARI.g3940.t1 RVARI.g3941.t1 RVARI.g3948.t1 RVARI.g3955.t1 RVARI.g5231.t1 RVARI.g6608.t1 RVARI.g6671.t1 SINVI.XP_011155385.1 SINVI.XP_011155386.1 SINVI.XP_011157165.1 SINVI.XP_011157473.1 SINVI.XP_011158271.1 SINVI.XP_011158952.1 SINVI.XP_011159457.1 SINVI.XP_011159731.1 SINVI.XP_011160035.1 SINVI.XP_011160738.1 SINVI.XP_011162030.1 SINVI.XP_011162032.1 SINVI.XP_011162035.1 SINVI.XP_011162036.1 SINVI.XP_011162261.1 SINVI.XP_011163044.1 SINVI.XP_011164151.1 SINVI.XP_011164185.1 SINVI.XP_011164432.1 SINVI.XP_011164433.1 SINVI.XP_011164532.1 SINVI.XP_011164533.1 SINVI.XP_011164534.1 SINVI.XP_011165642.1 SINVI.XP_011166535.1 SINVI.XP_011167888.1 SINVI.XP_011168514.1 SINVI.XP_011170311.1 SINVI.XP_011170312.1 SINVI.XP_011170313.1 SINVI.XP_011170338.1 SINVI.XP_011170340.1 SINVI.XP_011170341.1 SINVI.XP_011170343.1 SINVI.XP_011171696.1 SINVI.XP_011172254.1 SINVI.XP_011172780.1 SINVI.XP_011172781.1 SINVI.XP_011172782.1 SINVI.XP_011172783.1 SINVI.XP_011172811.1 SINVI.XP_011172812.1 SINVI.XP_011172813.1 SINVI.XP_011172814.1 SINVI.XP_011172819.1 SINVI.XP_011172920.1 SINVI.XP_011172921.1 SINVI.XP_011173262.1 SINVI.XP_011173390.1 SINVI.XP_011173391.1 SINVI.XP_011173392.1 SINVI.XP_011173681.1 SINVI.XP_011174120.1 SINVI.XP_011174125.1 SINVI.XP_011174641.1 SINVI.XP_011174661.1 SINVI.XP_011175440.1 SINVI.XP_011175441.1 SINVI.XP_011175442.1 SINVI.XP_011175444.1 SINVI.XP_011175446.1 SINVI.XP_011175447.1 SINVI.XP_011175737.1 SINVI.XP_011175846.1 SMARI.SMAR000135-PA SMARI.SMAR002727-PA SMARI.SMAR008001-PA SMARI.SMAR010453-PA SMARI.SMAR010456-PA SMARI.SMAR010457-PA SMARI.SMAR010459-PA SMARI.SMAR010460-PA SMARI.SMAR014988-PA SMARI.SMAR015584-PA TCAST.TC000148-PA TCAST.TC000151-PA TCAST.TC000152-PA TCAST.TC000153-PA TCAST.TC000282-PA TCAST.TC000856-PA TCAST.TC001546-PA TCAST.TC003741-PA TCAST.TC003745-PA TCAST.TC004818-PA TCAST.TC005351-PA TCAST.TC005352-PA TCAST.TC005353-PA TCAST.TC005354-PA TCAST.TC005365-PA TCAST.TC005384-PA TCAST.TC005385-PA TCAST.TC005386-PA TCAST.TC005387-PA TCAST.TC006441-PA TCAST.TC006442-PA TCAST.TC006443-PA TCAST.TC006444-PA TCAST.TC006445-PA TCAST.TC006763-PA TCAST.TC006764-PA TCAST.TC007310-PA TCAST.TC007311-PA TCAST.TC007313-PA TCAST.TC007314-PA TCAST.TC007315-PA TCAST.TC007316-PA TCAST.TC007317-PA TCAST.TC007320-PA TCAST.TC007321-PA TCAST.TC007322-PA TCAST.TC010236-PA TCAST.TC010237-PA TCAST.TC010238-PA TCAST.TC010239-PA TCAST.TC010243-PA TCAST.TC010244-PA TCAST.TC010245-PA TCAST.TC010251-PA TCAST.TC010253-PA TCAST.TC010254-PA TCAST.TC010255-PA TCAST.TC010256-PA TCAST.TC010955-PA TCAST.TC013433-PA TCAST.TC014346-PA TCAST.TC014359-PA TCAST.TC014360-PA TCAST.TC014361-PA TCAST.TC015102-PA TCAST.TC015103-PA TCAST.TC015160-PA TCAST.TC015218-PA TCAST.TC015219-PA TCAST.TC015320-PA TCAST.TC015487-PA TCAST.TC015546-PA TCAST.TC015551-PA TCAST.TC015553-PA TMURI.TMUE_s0016008100 TMURI.TMUE_s0050005400 TSPIR.EFV60187 TURTI.tetur03g01560.1 TURTI.tetur05g04000.1 TURTI.tetur06g02420.1 TURTI.tetur07g05500.1 TURTI.tetur11g05000.1 TURTI.tetur11g05520.1 TURTI.tetur11g05540.1 TURTI.tetur11g06070.1 TURTI.tetur14g01340.1 TURTI.tetur26g01470.1 TURTI.tetur38g00650.1 TURTI.tetur46g00150.1 TURTI.tetur46g00170.1
OG0000009: APISU.ACYPI002531-PA APISU.ACYPI008090-PA APISU.ACYPI060132-PA APISU.ACYPI060146-PA APISU.ACYPI060329-PA APISU.ACYPI060336-PA APISU.ACYPI060379-PA APISU.ACYPI060424-PA APISU.ACYPI060471-PA APISU.ACYPI060521-PA APISU.ACYPI060673-PA APISU.ACYPI060865-PA APISU.ACYPI060869-PA APISU.ACYPI060870-PA APISU.ACYPI060900-PA APISU.ACYPI060903-PA APISU.ACYPI061020-PA APISU.ACYPI061047-PA APISU.ACYPI061164-PA APISU.ACYPI061179-PA APISU.ACYPI061222-PA APISU.ACYPI061226-PA APISU.ACYPI061358-PA APISU.ACYPI061391-PA APISU.ACYPI061596-PA APISU.ACYPI061616-PA APISU.ACYPI061837-PA APISU.ACYPI061879-PA APISU.ACYPI061990-PA APISU.ACYPI062017-PA APISU.ACYPI062136-PA APISU.ACYPI062193-PA APISU.ACYPI062235-PA APISU.ACYPI062272-PA APISU.ACYPI062619-PA APISU.ACYPI062646-PA APISU.ACYPI062826-PA APISU.ACYPI062844-PA APISU.ACYPI063000-PA APISU.ACYPI063181-PA APISU.ACYPI063362-PA APISU.ACYPI063545-PA APISU.ACYPI063652-PA APISU.ACYPI063673-PA APISU.ACYPI063702-PA APISU.ACYPI063823-PA APISU.ACYPI063862-PA APISU.ACYPI063885-PA APISU.ACYPI064238-PA APISU.ACYPI064243-PA APISU.ACYPI064348-PA APISU.ACYPI064356-PA APISU.ACYPI064404-PA APISU.ACYPI064599-PA APISU.ACYPI064715-PA APISU.ACYPI064720-PA APISU.ACYPI064723-PA APISU.ACYPI064775-PA APISU.ACYPI064821-PA APISU.ACYPI065139-PA APISU.ACYPI065232-PA APISU.ACYPI065259-PA APISU.ACYPI065288-PA APISU.ACYPI065433-PA APISU.ACYPI065458-PA APISU.ACYPI065463-PA APISU.ACYPI065591-PA APISU.ACYPI065634-PA APISU.ACYPI065669-PA APISU.ACYPI065682-PA APISU.ACYPI065822-PA APISU.ACYPI065899-PA APISU.ACYPI065925-PA APISU.ACYPI066130-PA APISU.ACYPI066143-PA APISU.ACYPI066195-PA APISU.ACYPI066240-PA APISU.ACYPI066277-PA APISU.ACYPI066292-PA APISU.ACYPI066347-PA APISU.ACYPI066350-PA APISU.ACYPI066397-PA APISU.ACYPI066648-PA APISU.ACYPI066656-PA APISU.ACYPI066858-PA APISU.ACYPI066879-PA APISU.ACYPI067071-PA APISU.ACYPI067168-PA APISU.ACYPI067229-PA APISU.ACYPI067256-PA APISU.ACYPI067314-PA APISU.ACYPI067381-PA APISU.ACYPI067406-PA APISU.ACYPI067476-PA APISU.ACYPI067948-PA APISU.ACYPI067998-PA APISU.ACYPI068104-PA APISU.ACYPI068185-PA APISU.ACYPI068233-PA APISU.ACYPI068247-PA APISU.ACYPI068293-PA APISU.ACYPI068308-PA APISU.ACYPI068310-PA APISU.ACYPI068392-PA APISU.ACYPI068394-PA APISU.ACYPI068547-PA APISU.ACYPI068651-PA APISU.ACYPI069135-PA APISU.ACYPI069139-PA APISU.ACYPI069303-PA APISU.ACYPI069481-PA APISU.ACYPI069686-PA APISU.ACYPI069777-PA APISU.ACYPI069787-PA APISU.ACYPI070140-PA APISU.ACYPI070156-PA APISU.ACYPI070161-PA APISU.ACYPI070166-PA APISU.ACYPI070167-PA APISU.ACYPI070188-PA APISU.ACYPI070212-PA APISU.ACYPI070553-PA APISU.ACYPI070821-PA APISU.ACYPI070899-PA APISU.ACYPI070914-PA APISU.ACYPI070935-PA APISU.ACYPI070939-PA APISU.ACYPI070967-PA APISU.ACYPI071085-PA APISU.ACYPI071237-PA APISU.ACYPI071451-PA APISU.ACYPI071583-PA APISU.ACYPI071634-PA APISU.ACYPI071635-PA APISU.ACYPI071696-PA APISU.ACYPI071698-PA APISU.ACYPI071764-PA APISU.ACYPI071779-PA APISU.ACYPI071884-PA APISU.ACYPI072325-PA APISU.ACYPI072463-PA APISU.ACYPI072498-PA APISU.ACYPI072581-PA APISU.ACYPI072633-PA APISU.ACYPI072701-PA APISU.ACYPI073073-PA APISU.ACYPI073139-PA APISU.ACYPI073243-PA APISU.ACYPI073244-PA APISU.ACYPI073268-PA APISU.ACYPI073279-PA APISU.ACYPI073313-PA APISU.ACYPI073395-PA APISU.ACYPI073403-PA APISU.ACYPI073507-PA APISU.ACYPI073615-PA APISU.ACYPI073909-PA APISU.ACYPI080107-PA APISU.ACYPI080124-PA APISU.ACYPI080334-PA APISU.ACYPI080375-PA APISU.ACYPI080491-PA APISU.ACYPI080533-PA APISU.ACYPI080545-PA APISU.ACYPI080650-PA APISU.ACYPI080867-PA APISU.ACYPI081082-PA APISU.ACYPI081117-PA APISU.ACYPI081217-PA APISU.ACYPI081242-PA APISU.ACYPI081325-PA APISU.ACYPI081424-PA APISU.ACYPI081486-PA APISU.ACYPI081524-PA APISU.ACYPI081552-PA APISU.ACYPI081568-PA APISU.ACYPI081679-PA APISU.ACYPI081691-PA APISU.ACYPI081777-PA APISU.ACYPI081807-PA APISU.ACYPI081873-PA APISU.ACYPI081895-PA APISU.ACYPI081897-PA APISU.ACYPI081913-PA APISU.ACYPI082020-PA APISU.ACYPI082066-PA APISU.ACYPI082235-PA APISU.ACYPI082263-PA APISU.ACYPI082288-PA APISU.ACYPI082414-PA APISU.ACYPI082451-PA APISU.ACYPI082452-PA APISU.ACYPI082458-PA APISU.ACYPI082498-PA APISU.ACYPI082528-PA APISU.ACYPI082570-PA APISU.ACYPI082605-PA APISU.ACYPI082691-PA APISU.ACYPI082708-PA APISU.ACYPI082728-PA APISU.ACYPI082730-PA APISU.ACYPI082793-PA APISU.ACYPI082846-PA APISU.ACYPI082870-PA APISU.ACYPI082874-PA APISU.ACYPI083027-PA APISU.ACYPI083060-PA APISU.ACYPI083075-PA APISU.ACYPI083171-PA APISU.ACYPI083183-PA APISU.ACYPI083191-PA APISU.ACYPI083261-PA APISU.ACYPI083334-PA APISU.ACYPI083492-PA APISU.ACYPI083747-PA APISU.ACYPI083847-PA APISU.ACYPI083849-PA APISU.ACYPI084071-PA APISU.ACYPI084084-PA APISU.ACYPI084110-PA APISU.ACYPI084116-PA APISU.ACYPI084200-PA APISU.ACYPI084218-PA APISU.ACYPI084365-PA APISU.ACYPI084403-PA APISU.ACYPI084458-PA APISU.ACYPI084463-PA APISU.ACYPI084467-PA APISU.ACYPI084486-PA APISU.ACYPI084491-PA APISU.ACYPI084499-PA APISU.ACYPI084587-PA APISU.ACYPI084798-PA APISU.ACYPI084846-PA APISU.ACYPI084913-PA APISU.ACYPI084935-PA APISU.ACYPI084982-PA APISU.ACYPI084985-PA APISU.ACYPI085013-PA APISU.ACYPI085034-PA APISU.ACYPI085036-PA APISU.ACYPI085103-PA APISU.ACYPI085214-PA APISU.ACYPI085461-PA APISU.ACYPI085618-PA APISU.ACYPI085650-PA APISU.ACYPI085711-PA APISU.ACYPI085725-PA APISU.ACYPI085865-PA APISU.ACYPI085870-PA APISU.ACYPI085907-PA APISU.ACYPI085946-PA APISU.ACYPI086017-PA APISU.ACYPI086052-PA APISU.ACYPI086084-PA APISU.ACYPI086176-PA APISU.ACYPI086196-PA APISU.ACYPI086222-PA APISU.ACYPI086238-PA APISU.ACYPI086437-PA APISU.ACYPI086463-PA APISU.ACYPI086541-PA APISU.ACYPI086544-PA APISU.ACYPI086721-PA APISU.ACYPI086767-PA APISU.ACYPI086861-PA APISU.ACYPI087060-PA APISU.ACYPI087062-PA APISU.ACYPI087217-PA APISU.ACYPI087220-PA APISU.ACYPI087236-PA APISU.ACYPI087314-PA APISU.ACYPI087379-PA APISU.ACYPI087606-PA APISU.ACYPI087627-PA APISU.ACYPI087659-PA APISU.ACYPI087835-PA APISU.ACYPI088009-PA APISU.ACYPI088228-PA APISU.ACYPI088327-PA APISU.ACYPI088351-PA APISU.ACYPI088459-PA APISU.ACYPI088510-PA APISU.ACYPI088823-PA APISU.ACYPI088834-PA APISU.ACYPI088925-PA APISU.ACYPI088987-PA APISU.ACYPI089000-PA APISU.ACYPI089048-PA APISU.ACYPI089052-PA APISU.ACYPI089067-PA APISU.ACYPI089102-PA APISU.ACYPI089232-PA APISU.ACYPI089256-PA APISU.ACYPI089301-PA APISU.ACYPI089329-PA APISU.ACYPI089449-PA APISU.ACYPI089506-PA APISU.ACYPI089552-PA APISU.ACYPI20305-PA APISU.ACYPI20386-PA APISU.ACYPI20753-PA APISU.ACYPI20792-PA APISU.ACYPI20795-PA APISU.ACYPI21085-PA APISU.ACYPI21346-PA APISU.ACYPI21394-PA APISU.ACYPI21439-PA APISU.ACYPI21527-PA APISU.ACYPI21665-PA APISU.ACYPI22018-PA APISU.ACYPI22253-PA APISU.ACYPI22302-PA APISU.ACYPI22353-PA APISU.ACYPI22928-PA APISU.ACYPI23083-PA APISU.ACYPI23188-PA APISU.ACYPI23298-PA APISU.ACYPI23660-PA APISU.ACYPI23758-PA APISU.ACYPI23864-PA APISU.ACYPI23985-PA APISU.ACYPI25239-PA APISU.ACYPI25427-PA APISU.ACYPI25439-PA APISU.ACYPI25462-PA APISU.ACYPI25649-PA APISU.ACYPI25722-PA APISU.ACYPI25890-PA APISU.ACYPI26136-PA APISU.ACYPI26194-PA APISU.ACYPI26211-PA APISU.ACYPI26598-PA APISU.ACYPI26683-PA APISU.ACYPI26758-PA APISU.ACYPI26883-PA APISU.ACYPI26898-PA APISU.ACYPI26990-PA APISU.ACYPI27248-PA APISU.ACYPI27497-PA APISU.ACYPI27513-PA APISU.ACYPI27673-PA APISU.ACYPI27728-PA APISU.ACYPI27873-PA APISU.ACYPI27963-PA APISU.ACYPI28066-PA APISU.ACYPI28081-PA APISU.ACYPI28243-PA APISU.ACYPI28297-PA APISU.ACYPI28426-PA APISU.ACYPI28457-PA APISU.ACYPI28464-PA APISU.ACYPI28636-PA APISU.ACYPI28977-PA APISU.ACYPI29143-PA APISU.ACYPI29152-PA APISU.ACYPI29416-PA APISU.ACYPI29431-PA APISU.ACYPI29502-PA APISU.ACYPI29640-PA APISU.ACYPI29845-PA APISU.ACYPI30224-PA APISU.ACYPI30425-PA APISU.ACYPI31166-PA APISU.ACYPI31175-PA APISU.ACYPI31242-PA APISU.ACYPI31328-PA APISU.ACYPI31447-PA APISU.ACYPI31471-PA APISU.ACYPI31672-PA APISU.ACYPI31808-PA APISU.ACYPI31887-PA APISU.ACYPI32142-PA APISU.ACYPI32347-PA APISU.ACYPI32456-PA APISU.ACYPI32587-PA APISU.ACYPI32608-PA APISU.ACYPI32827-PA APISU.ACYPI32953-PA APISU.ACYPI32955-PA APISU.ACYPI33039-PA APISU.ACYPI33110-PA APISU.ACYPI33126-PA APISU.ACYPI33252-PA APISU.ACYPI33515-PA APISU.ACYPI33519-PA APISU.ACYPI33542-PA APISU.ACYPI33690-PA APISU.ACYPI33788-PA APISU.ACYPI33841-PA APISU.ACYPI34133-PA APISU.ACYPI34202-PA APISU.ACYPI34255-PA APISU.ACYPI34715-PA APISU.ACYPI35021-PA APISU.ACYPI35104-PA APISU.ACYPI35309-PA APISU.ACYPI35712-PA APISU.ACYPI35810-PA APISU.ACYPI36676-PA APISU.ACYPI36761-PA APISU.ACYPI36815-PA APISU.ACYPI37051-PA APISU.ACYPI37258-PA APISU.ACYPI37307-PA APISU.ACYPI37541-PA APISU.ACYPI37573-PA APISU.ACYPI37666-PA APISU.ACYPI38312-PA APISU.ACYPI38361-PA APISU.ACYPI38610-PA APISU.ACYPI39142-PA APISU.ACYPI39153-PA APISU.ACYPI39882-PA APISU.ACYPI40050-PA APISU.ACYPI40096-PA APISU.ACYPI40124-PA APISU.ACYPI40980-PA APISU.ACYPI41062-PA APISU.ACYPI41403-PA APISU.ACYPI41410-PA APISU.ACYPI41723-PA APISU.ACYPI41759-PA APISU.ACYPI41883-PA APISU.ACYPI42032-PA APISU.ACYPI42292-PA APISU.ACYPI42372-PA APISU.ACYPI42400-PA APISU.ACYPI42510-PA APISU.ACYPI42688-PA APISU.ACYPI42825-PA APISU.ACYPI43183-PA APISU.ACYPI43262-PA APISU.ACYPI43476-PA APISU.ACYPI43647-PA APISU.ACYPI44438-PA APISU.ACYPI44835-PA APISU.ACYPI44866-PA APISU.ACYPI44872-PA APISU.ACYPI44989-PA APISU.ACYPI45136-PA APISU.ACYPI45192-PA APISU.ACYPI45441-PA APISU.ACYPI45559-PA APISU.ACYPI45826-PA APISU.ACYPI46061-PA APISU.ACYPI46064-PA APISU.ACYPI46072-PA APISU.ACYPI46624-PA APISU.ACYPI46687-PA APISU.ACYPI47138-PA APISU.ACYPI47165-PA APISU.ACYPI47285-PA APISU.ACYPI47353-PA APISU.ACYPI47735-PA APISU.ACYPI47954-PA APISU.ACYPI48056-PA APISU.ACYPI48077-PA APISU.ACYPI48275-PA APISU.ACYPI48570-PA APISU.ACYPI48635-PA APISU.ACYPI48643-PA APISU.ACYPI48645-PA APISU.ACYPI48717-PA APISU.ACYPI48876-PA APISU.ACYPI49043-PA APISU.ACYPI49080-PA APISU.ACYPI50355-PA APISU.ACYPI50383-PA APISU.ACYPI50596-PA APISU.ACYPI50930-PA APISU.ACYPI51114-PA APISU.ACYPI51484-PA APISU.ACYPI51541-PA APISU.ACYPI51649-PA APISU.ACYPI51721-PA APISU.ACYPI51804-PA APISU.ACYPI52069-PA APISU.ACYPI52564-PA APISU.ACYPI52835-PA APISU.ACYPI53725-PA APISU.ACYPI54026-PA APISU.ACYPI54166-PA APISU.ACYPI54288-PA APISU.ACYPI54587-PA APISU.ACYPI54984-PA APISU.ACYPI54990-PA APISU.ACYPI55456-PA APISU.ACYPI55653-PA APISU.ACYPI55765-PA APISU.ACYPI55903-PA APISU.ACYPI56159-PA APISU.ACYPI56409-PA APISU.ACYPI56577-PA CLECT.CLEC007623-PA CLECT.CLEC008742-PA CTELE.CapteP102355 CTELE.CapteP107961 CTELE.CapteP112284 CTELE.CapteP113640 CTELE.CapteP116307 CTELE.CapteP118897 CTELE.CapteP133408 CTELE.CapteP143632 CTELE.CapteP144365 CTELE.CapteP145680 CTELE.CapteP59353 CTELE.CapteP59354 CTELE.CapteP59358 CTELE.CapteP59360 CTELE.CapteP59361 CTELE.CapteP92122 CTELE.CapteP94557 DPOND.ENN80215 DPULE.EFX69952 ISCAP.ISCW010035-PA ISCAP.ISCW013799-PA NVITR.NV18952-PA OBIMA.Ocbimv22014088m.p OBIMA.Ocbimv22015172m.p OBIMA.Ocbimv22017649m.p OBIMA.Ocbimv22017811m.p OBIMA.Ocbimv22031642m.p OBIMA.Ocbimv22034610m.p OBIMA.Ocbimv22036085m.p OBIMA.Ocbimv22037994m.p PCAUD.XP_014681935.1 PMURR.g11080.t1 RVARI.g11549.t1 RVARI.g12575.t1 RVARI.g1356.t1 SINVI.XP_011157641.1 SINVI.XP_011165286.1 SINVI.XP_011174695.1 SINVI.XP_011174923.1 SINVI.XP_011175616.1 SINVI.XP_011175781.1 SMARI.SMAR001610-PA SMARI.SMAR015466-PA TCAST.TC001848-PA TCAST.TC005126-PA TSPIR.EFV46418 TSPIR.EFV48377 TSPIR.EFV48979 TSPIR.EFV51707 TSPIR.EFV52096 TSPIR.EFV54256 TSPIR.EFV54282 TSPIR.EFV57955
OG0000010: AGAMB.AGAP000105-PA AGAMB.AGAP000408-PA AGAMB.AGAP002950-PA AGAMB.AGAP003624-PA AGAMB.AGAP007639-PA AGAMB.AGAP012782-PA AMELL.GB54876-PA APISU.ACYPI000117-PA APISU.ACYPI000234-PA APISU.ACYPI000301-PA APISU.ACYPI000314-PA APISU.ACYPI000352-PA APISU.ACYPI000456-PA APISU.ACYPI000525-PA APISU.ACYPI000577-PA APISU.ACYPI000781-PA APISU.ACYPI000945-PA APISU.ACYPI001141-PA APISU.ACYPI001284-PA APISU.ACYPI002034-PA APISU.ACYPI002055-PA APISU.ACYPI002319-PA APISU.ACYPI002635-PA APISU.ACYPI002844-PA APISU.ACYPI002887-PA APISU.ACYPI003100-PA APISU.ACYPI003243-PA APISU.ACYPI003361-PA APISU.ACYPI003399-PA APISU.ACYPI003511-PA APISU.ACYPI003540-PA APISU.ACYPI003930-PA APISU.ACYPI004064-PA APISU.ACYPI004317-PA APISU.ACYPI004347-PA APISU.ACYPI005169-PA APISU.ACYPI005361-PA APISU.ACYPI005410-PA APISU.ACYPI005430-PA APISU.ACYPI005653-PA APISU.ACYPI005754-PA APISU.ACYPI005963-PA APISU.ACYPI006001-PA APISU.ACYPI006054-PA APISU.ACYPI006074-PA APISU.ACYPI006191-PA APISU.ACYPI006215-PA APISU.ACYPI006325-PA APISU.ACYPI006461-PA APISU.ACYPI007218-PA APISU.ACYPI008150-PA APISU.ACYPI008690-PA APISU.ACYPI009094-PA APISU.ACYPI009561-PA APISU.ACYPI009631-PA APISU.ACYPI010213-PA APISU.ACYPI060460-PA APISU.ACYPI060529-PA APISU.ACYPI060779-PA APISU.ACYPI061163-PA APISU.ACYPI061292-PA APISU.ACYPI061764-PA APISU.ACYPI062120-PA APISU.ACYPI062708-PA APISU.ACYPI062739-PA APISU.ACYPI062806-PA APISU.ACYPI062961-PA APISU.ACYPI063076-PA APISU.ACYPI063273-PA APISU.ACYPI063556-PA APISU.ACYPI063646-PA APISU.ACYPI064359-PA APISU.ACYPI064622-PA APISU.ACYPI064881-PA APISU.ACYPI065247-PA APISU.ACYPI065391-PA APISU.ACYPI065466-PA APISU.ACYPI065510-PA APISU.ACYPI065572-PA APISU.ACYPI065583-PA APISU.ACYPI065705-PA APISU.ACYPI065748-PA APISU.ACYPI066270-PA APISU.ACYPI066360-PA APISU.ACYPI066522-PA APISU.ACYPI066596-PA APISU.ACYPI067118-PA APISU.ACYPI067195-PA APISU.ACYPI067216-PA APISU.ACYPI067373-PA APISU.ACYPI067922-PA APISU.ACYPI067949-PA APISU.ACYPI067952-PA APISU.ACYPI068019-PA APISU.ACYPI068089-PA APISU.ACYPI068374-PA APISU.ACYPI068375-PA APISU.ACYPI068572-PA APISU.ACYPI068641-PA APISU.ACYPI068664-PA APISU.ACYPI068759-PA APISU.ACYPI068907-PA APISU.ACYPI068960-PA APISU.ACYPI069087-PA APISU.ACYPI069185-PA APISU.ACYPI069607-PA APISU.ACYPI069749-PA APISU.ACYPI069788-PA APISU.ACYPI069809-PA APISU.ACYPI069917-PA APISU.ACYPI069927-PA APISU.ACYPI070545-PA APISU.ACYPI070546-PA APISU.ACYPI070673-PA APISU.ACYPI070793-PA APISU.ACYPI070919-PA APISU.ACYPI071550-PA APISU.ACYPI071593-PA APISU.ACYPI071966-PA APISU.ACYPI072448-PA APISU.ACYPI072671-PA APISU.ACYPI072935-PA APISU.ACYPI073275-PA APISU.ACYPI073330-PA APISU.ACYPI073359-PA APISU.ACYPI073372-PA APISU.ACYPI073388-PA APISU.ACYPI073468-PA APISU.ACYPI073561-PA APISU.ACYPI080111-PA APISU.ACYPI080243-PA APISU.ACYPI081136-PA APISU.ACYPI081706-PA APISU.ACYPI082133-PA APISU.ACYPI082206-PA APISU.ACYPI082471-PA APISU.ACYPI082697-PA APISU.ACYPI082731-PA APISU.ACYPI082941-PA APISU.ACYPI083076-PA APISU.ACYPI083082-PA APISU.ACYPI083583-PA APISU.ACYPI083648-PA APISU.ACYPI083656-PA APISU.ACYPI083868-PA APISU.ACYPI083874-PA APISU.ACYPI084565-PA APISU.ACYPI084607-PA APISU.ACYPI084756-PA APISU.ACYPI084813-PA APISU.ACYPI084956-PA APISU.ACYPI084979-PA APISU.ACYPI085721-PA APISU.ACYPI085963-PA APISU.ACYPI086059-PA APISU.ACYPI086167-PA APISU.ACYPI086407-PA APISU.ACYPI086510-PA APISU.ACYPI086621-PA APISU.ACYPI086786-PA APISU.ACYPI087355-PA APISU.ACYPI087517-PA APISU.ACYPI087716-PA APISU.ACYPI088267-PA APISU.ACYPI088294-PA APISU.ACYPI088513-PA APISU.ACYPI089446-PA APISU.ACYPI20512-PA APISU.ACYPI20544-PA APISU.ACYPI21041-PA APISU.ACYPI21126-PA APISU.ACYPI21194-PA APISU.ACYPI21751-PA APISU.ACYPI21868-PA APISU.ACYPI22053-PA APISU.ACYPI22827-PA APISU.ACYPI22953-PA APISU.ACYPI23306-PA APISU.ACYPI24050-PA APISU.ACYPI24116-PA APISU.ACYPI25369-PA APISU.ACYPI25442-PA APISU.ACYPI26375-PA APISU.ACYPI26420-PA APISU.ACYPI26676-PA APISU.ACYPI26921-PA APISU.ACYPI27632-PA APISU.ACYPI27640-PA APISU.ACYPI27654-PA APISU.ACYPI27655-PA APISU.ACYPI27872-PA APISU.ACYPI27880-PA APISU.ACYPI28171-PA APISU.ACYPI28291-PA APISU.ACYPI28303-PA APISU.ACYPI28858-PA APISU.ACYPI28897-PA APISU.ACYPI29030-PA APISU.ACYPI29085-PA APISU.ACYPI29087-PA APISU.ACYPI29432-PA APISU.ACYPI29492-PA APISU.ACYPI29618-PA APISU.ACYPI30347-PA APISU.ACYPI30489-PA APISU.ACYPI30497-PA APISU.ACYPI30994-PA APISU.ACYPI30997-PA APISU.ACYPI31422-PA APISU.ACYPI31585-PA APISU.ACYPI31852-PA APISU.ACYPI31875-PA APISU.ACYPI31903-PA APISU.ACYPI31929-PA APISU.ACYPI31979-PA APISU.ACYPI32052-PA APISU.ACYPI32643-PA APISU.ACYPI32910-PA APISU.ACYPI32911-PA APISU.ACYPI33662-PA APISU.ACYPI34093-PA APISU.ACYPI34094-PA APISU.ACYPI34293-PA APISU.ACYPI34294-PA APISU.ACYPI34389-PA APISU.ACYPI34555-PA APISU.ACYPI34823-PA APISU.ACYPI34845-PA APISU.ACYPI35310-PA APISU.ACYPI35671-PA APISU.ACYPI36595-PA APISU.ACYPI36654-PA APISU.ACYPI36715-PA APISU.ACYPI36831-PA APISU.ACYPI36868-PA APISU.ACYPI37079-PA APISU.ACYPI37348-PA APISU.ACYPI37433-PA APISU.ACYPI37578-PA APISU.ACYPI37594-PA APISU.ACYPI38142-PA APISU.ACYPI38165-PA APISU.ACYPI38720-PA APISU.ACYPI38777-PA APISU.ACYPI38856-PA APISU.ACYPI38939-PA APISU.ACYPI39263-PA APISU.ACYPI39589-PA APISU.ACYPI39729-PA APISU.ACYPI39812-PA APISU.ACYPI39813-PA APISU.ACYPI39849-PA APISU.ACYPI39850-PA APISU.ACYPI40439-PA APISU.ACYPI40516-PA APISU.ACYPI40533-PA APISU.ACYPI40626-PA APISU.ACYPI40655-PA APISU.ACYPI40884-PA APISU.ACYPI40920-PA APISU.ACYPI41030-PA APISU.ACYPI41038-PA APISU.ACYPI41157-PA APISU.ACYPI41269-PA APISU.ACYPI41503-PA APISU.ACYPI42097-PA APISU.ACYPI42477-PA APISU.ACYPI42500-PA APISU.ACYPI42862-PA APISU.ACYPI43032-PA APISU.ACYPI43337-PA APISU.ACYPI43342-PA APISU.ACYPI43411-PA APISU.ACYPI43634-PA APISU.ACYPI43995-PA APISU.ACYPI44462-PA APISU.ACYPI44781-PA APISU.ACYPI44903-PA APISU.ACYPI44943-PA APISU.ACYPI45372-PA APISU.ACYPI45454-PA APISU.ACYPI45470-PA APISU.ACYPI45590-PA APISU.ACYPI45726-PA APISU.ACYPI46098-PA APISU.ACYPI46420-PA APISU.ACYPI46474-PA APISU.ACYPI46868-PA APISU.ACYPI46960-PA APISU.ACYPI47265-PA APISU.ACYPI47506-PA APISU.ACYPI47599-PA APISU.ACYPI48238-PA APISU.ACYPI48382-PA APISU.ACYPI48884-PA APISU.ACYPI49381-PA APISU.ACYPI49561-PA APISU.ACYPI49613-PA APISU.ACYPI50139-PA APISU.ACYPI50197-PA APISU.ACYPI50892-PA APISU.ACYPI50978-PA APISU.ACYPI51221-PA APISU.ACYPI51305-PA APISU.ACYPI51762-PA APISU.ACYPI51816-PA APISU.ACYPI52012-PA APISU.ACYPI52798-PA APISU.ACYPI53501-PA APISU.ACYPI53778-PA APISU.ACYPI53940-PA APISU.ACYPI54363-PA APISU.ACYPI55243-PA APISU.ACYPI56091-PA APISU.ACYPI56372-PA CTELE.CapteP107367 CTELE.CapteP107368 CTELE.CapteP109188 CTELE.CapteP110454 CTELE.CapteP130059 CTELE.CapteP132376 CTELE.CapteP134421 CTELE.CapteP136857 CTELE.CapteP188192 CTELE.CapteP194984 CTELE.CapteP201960 CTELE.CapteP216210 CTELE.CapteP217656 CTELE.CapteP23500 CTELE.CapteP26208 CTELE.CapteP26496 CTELE.CapteP28295 CTELE.CapteP28603 CTELE.CapteP30221 CTELE.CapteP30266 CTELE.CapteP30894 CTELE.CapteP31444 CTELE.CapteP31657 DPULE.EFX60801 DPULE.EFX60835 DPULE.EFX60990 DPULE.EFX61182 DPULE.EFX62371 DPULE.EFX62372 DPULE.EFX62643 DPULE.EFX63441 DPULE.EFX63442 DPULE.EFX63524 DPULE.EFX63525 DPULE.EFX63753 DPULE.EFX64191 DPULE.EFX64803 DPULE.EFX65074 DPULE.EFX65075 DPULE.EFX65156 DPULE.EFX65992 DPULE.EFX66177 DPULE.EFX66496 DPULE.EFX66935 DPULE.EFX67037 DPULE.EFX67076 DPULE.EFX67300 DPULE.EFX67377 DPULE.EFX67673 DPULE.EFX68270 DPULE.EFX68825 DPULE.EFX69190 DPULE.EFX69226 DPULE.EFX70980 DPULE.EFX71964 DPULE.EFX71984 DPULE.EFX71985 DPULE.EFX72012 DPULE.EFX72050 DPULE.EFX72067 DPULE.EFX72347 DPULE.EFX73969 DPULE.EFX73970 DPULE.EFX74070 DPULE.EFX74071 DPULE.EFX74904 DPULE.EFX74920 DPULE.EFX75174 DPULE.EFX76636 DPULE.EFX76676 DPULE.EFX76765 DPULE.EFX76892 DPULE.EFX77830 DPULE.EFX77903 DPULE.EFX79861 DPULE.EFX80276 DPULE.EFX80277 DPULE.EFX80298 DPULE.EFX81459 DPULE.EFX83039 DPULE.EFX84652 DPULE.EFX85023 DPULE.EFX88597 HDUJA.bHd12218.1 HDUJA.bHd12699.1 HDUJA.bHd13770.1 HDUJA.bHd16490.1 HDUJA.bHd16965.1 HDUJA.bHd02818.1 HDUJA.bHd05931.1 ISCAP.ISCW000248-PA ISCAP.ISCW002993-PA ISCAP.ISCW003373-PA ISCAP.ISCW003448-PA ISCAP.ISCW006810-PA ISCAP.ISCW008030-PA ISCAP.ISCW008838-PA ISCAP.ISCW009185-PA ISCAP.ISCW009445-PA ISCAP.ISCW010174-PA ISCAP.ISCW012795-PA ISCAP.ISCW013031-PA ISCAP.ISCW014076-PA ISCAP.ISCW014178-PA ISCAP.ISCW014421-PA ISCAP.ISCW015692-PA ISCAP.ISCW016127-PA ISCAP.ISCW023563-PA ISCAP.ISCW023564-PA ISCAP.ISCW023691-PA ISCAP.ISCW024031-PA ISCAP.ISCW024101-PA ISCAP.ISCW024146-PA ISCAP.ISCW024152-PA ISCAP.ISCW024172-PA ISCAP.ISCW024173-PA ISCAP.ISCW024181-PA ISCAP.ISCW024281-PA ISCAP.ISCW024327-PA ISCAP.ISCW024337-PA ISCAP.ISCW024358-PA ISCAP.ISCW024362-PA ISCAP.ISCW024437-PA ISCAP.ISCW024523-PA ISCAP.ISCW024649-PA ISCAP.ISCW024666-PA ISCAP.ISCW024764-PA ISCAP.ISCW024823-PA ISCAP.ISCW024887-PA ISCAP.ISCW024921-PA ISCAP.ISCW024927-PA NVITR.NV15434-PA NVITR.NV16271-PA NVITR.NV17028-PA NVITR.NV17513-PA NVITR.NV18063-PA NVITR.NV18205-PA NVITR.NV18215-PA NVITR.NV18313-PA NVITR.NV18400-PA NVITR.NV18426-PA NVITR.NV18485-PA NVITR.NV18504-PA NVITR.NV18850-PA NVITR.NV18890-PA NVITR.NV18915-PA NVITR.NV19065-PA NVITR.NV19269-PA NVITR.NV20047-PA NVITR.NV20365-PA NVITR.NV20524-PA NVITR.NV20578-PA NVITR.NV20714-PA NVITR.NV20820-PA NVITR.NV21014-PA NVITR.NV21313-PA NVITR.NV21727-PA NVITR.NV21792-PA NVITR.NV22102-PA NVITR.NV22449-PA NVITR.NV22586-PA NVITR.NV22610-PA NVITR.NV22919-PA NVITR.NV23164-PA NVITR.NV23332-PA NVITR.NV23492-PA NVITR.NV23500-PA NVITR.NV23524-PA NVITR.NV23878-PA NVITR.NV23895-PA NVITR.NV24308-PA NVITR.NV24378-PA NVITR.NV24778-PA NVITR.NV24847-PA NVITR.NV24851-PA NVITR.NV25057-PA NVITR.NV25067-PA NVITR.NV25077-PA NVITR.NV25533-PA NVITR.NV25762-PA NVITR.NV25825-PA NVITR.NV25829-PA NVITR.NV25862-PA NVITR.NV25935-PA NVITR.NV30081-PA NVITR.NV30141-PA NVITR.NV30148-PA NVITR.NV30190-PA NVITR.NV30403-PA NVITR.NV30616-PA NVITR.NV30659-PA NVITR.NV30741-PA NVITR.NV30799-PA NVITR.NV31156-PA NVITR.NV31296-PA NVITR.NV31366-PA NVITR.NV31388-PA NVITR.NV31546-PA NVITR.NV31619-PA NVITR.NV31780-PA NVITR.NV31816-PA OBIMA.Ocbimv22016905m.p OBIMA.Ocbimv22025718m.p PCAUD.XP_014664102.1 PCAUD.XP_014668256.1 PCAUD.XP_014674048.1 PHUMA.PHUM503140-PA SINVI.XP_011155518.1 SINVI.XP_011161976.1 SINVI.XP_011166318.1 SINVI.XP_011168901.1 SINVI.XP_011169007.1 SINVI.XP_011169907.1 SINVI.XP_011169938.1 SINVI.XP_011170196.1 SINVI.XP_011170347.1 SINVI.XP_011170674.1 SINVI.XP_011170740.1 SINVI.XP_011170903.1 SINVI.XP_011172224.1 SINVI.XP_011172536.1 SINVI.XP_011172673.1 SINVI.XP_011173093.1 SINVI.XP_011173113.1 SINVI.XP_011174954.1 SINVI.XP_011174987.1 SINVI.XP_011175081.1 SMARI.SMAR000374-PA SMARI.SMAR000684-PA SMARI.SMAR001491-PA SMARI.SMAR005352-PA TCAST.TC002379-PA TCAST.TC004174-PA
OG0000011: AGAMB.AGAP004665-PA AGAMB.AGAP005656-PA AGAMB.AGAP005657-PA AGAMB.AGAP005658-PA AGAMB.AGAP005660-PA AGAMB.AGAP010077-PA AGAMB.AGAP012667-PA AGAMB.AGAP012937-PA AMELL.GB43693-PA AMELL.GB47752-PA AMELL.GB48175-PA AMELL.GB54743-PA AMELL.GB54765-PA APISU.ACYPI001701-PA APISU.ACYPI003371-PA APISU.ACYPI003882-PA APISU.ACYPI004722-PA APISU.ACYPI006623-PA APISU.ACYPI009602-PA APISU.ACYPI009807-PA ASUUM2.GS_06412 ASUUM2.GS_15481 ASUUM2.GS_19129 ASUUM2.GS_22886 BMALA.Bm1751 BMALA.Bm2557 BXYLO.BXY_0073400.1 BXYLO.BXY_0074600.1 BXYLO.BXY_0076500.1 BXYLO.BXY_0076600.1 BXYLO.BXY_0081200.1 BXYLO.BXY_0081400.1 BXYLO.BXY_0110800.1 BXYLO.BXY_0110900.1 BXYLO.BXY_0111600.1 BXYLO.BXY_0111700.1 BXYLO.BXY_0111800.1 BXYLO.BXY_0129300.1 BXYLO.BXY_0170000.1 BXYLO.BXY_0170100.1 BXYLO.BXY_0170300.1 BXYLO.BXY_0170400.1 BXYLO.BXY_0170500.1 BXYLO.BXY_0170600.1 BXYLO.BXY_0495900.1 BXYLO.BXY_0537000.1 BXYLO.BXY_0625200.1 BXYLO.BXY_0651500.1 BXYLO.BXY_0799800.1 BXYLO.BXY_0799900.1 BXYLO.BXY_0800000.1 BXYLO.BXY_0800100.1 BXYLO.BXY_0800200.1 BXYLO.BXY_0816800.1 BXYLO.BXY_0817700.1 BXYLO.BXY_0817800.1 BXYLO.BXY_1008500.1 BXYLO.BXY_1188700.1 BXYLO.BXY_1237400.1 BXYLO.BXY_1268700.1 BXYLO.BXY_1269200.1 BXYLO.BXY_1510200.1 BXYLO.BXY_1577300.1 CELEG.B0213.11a CELEG.B0213.14 CELEG.B0213.16 CELEG.B0304.3 CELEG.C03G6.15 CELEG.C06B3.3 CELEG.C12D5.7 CELEG.C25E10.2 CELEG.C34B7.3 CELEG.C45H4.17a CELEG.C45H4.2 CELEG.C49C8.4 CELEG.C49G7.8 CELEG.C50H11.15 CELEG.F08F3.7 CELEG.F41B5.2 CELEG.F41B5.3a CELEG.F41B5.4 CELEG.F41B5.7a CELEG.F42A9.5 CELEG.F44C8.1 CELEG.K05D4.4 CELEG.K07C6.2 CELEG.K07C6.3 CELEG.K07C6.5 CELEG.K09A11.2 CELEG.K09A11.3 CELEG.K09A11.4 CELEG.K09D9.2 CELEG.R04D3.1 CELEG.R08F11.3 CELEG.T09H2.1 CELEG.T13C5.1a CELEG.Y17D7A.4 CELEG.Y49C4A.9 CELEG.Y5H2B.6 CLECT.CLEC000109-PA CLECT.CLEC000110-PA CLECT.CLEC000346-PA CLECT.CLEC001752-PA CLECT.CLEC001753-PA CTELE.CapteP114925 CTELE.CapteP117083 CTELE.CapteP120179 CTELE.CapteP121606 CTELE.CapteP122144 CTELE.CapteP127844 CTELE.CapteP129227 CTELE.CapteP130539 CTELE.CapteP133846 CTELE.CapteP135570 CTELE.CapteP136624 CTELE.CapteP142591 CTELE.CapteP142746 CTELE.CapteP147788 CTELE.CapteP151692 CTELE.CapteP152410 CTELE.CapteP153347 CTELE.CapteP164179 CTELE.CapteP171252 CTELE.CapteP184189 CTELE.CapteP192293 CTELE.CapteP219062 CTELE.CapteP221064 CTELE.CapteP227378 CTELE.CapteP34811 CTELE.CapteP53271 CTELE.CapteP6202 CTELE.CapteP63406 CTELE.CapteP73429 CTELE.CapteP95379 DMELA.FBpp0074374 DMELA.FBpp0074380 DMELA.FBpp0074694 DMELA.FBpp0080386 DPOND.ENN72442 DPOND.ENN72443 DPOND.ENN72534 DPOND.ENN76740 DPULE.EFX62802 DPULE.EFX83696 DPULE.EFX83753 DPULE.EFX83937 DPULE.EFX83940 DPULE.EFX83941 DPULE.EFX83960 DPULE.EFX83962 DPULE.EFX84030 DPULE.EFX84168 DPULE.EFX85356 DPULE.EFX85499 DPULE.EFX86553 DPULE.EFX86565 DPULE.EFX87667 DPULE.EFX89680 DPULE.EFX89972 HDUJA.bHd10243.2 HDUJA.bHd10924.1 HDUJA.bHd11422.1 HDUJA.bHd11505.1 HDUJA.bHd11628.1 HDUJA.bHd11822.1 HDUJA.bHd12751.1 HDUJA.bHd13610.1 HDUJA.bHd13722.1 HDUJA.bHd16115.1 HDUJA.bHd16123.1 HDUJA.bHd16125.1 HDUJA.bHd16174.1 HDUJA.bHd16378.1 HDUJA.bHd16445.1 HDUJA.bHd01687.1 HDUJA.bHd17090.1 HDUJA.bHd17091.1 HDUJA.bHd17092.1 HDUJA.bHd17098.1 HDUJA.bHd17241.1 HDUJA.bHd19024.1 HDUJA.bHd00211.1 HDUJA.bHd02428.1 HDUJA.bHd02429.1 HDUJA.bHd02431.1 HDUJA.bHd02492.1 HDUJA.bHd02494.1 HDUJA.bHd02566.1 HDUJA.bHd02902.1 HDUJA.bHd03112.1 HDUJA.bHd03184.1 HDUJA.bHd03246.1 HDUJA.bHd03594.1 HDUJA.bHd03595.1 HDUJA.bHd03596.1 HDUJA.bHd03597.1 HDUJA.bHd03599.1 HDUJA.bHd03600.1 HDUJA.bHd03826.1 HDUJA.bHd03827.1 HDUJA.bHd03828.1 HDUJA.bHd03829.1 HDUJA.bHd03830.1 HDUJA.bHd03832.1 HDUJA.bHd03835.1 HDUJA.bHd03986.1 HDUJA.bHd04422.1 HDUJA.bHd04474.1 HDUJA.bHd04809.1 HDUJA.bHd05051.1 HDUJA.bHd05179.1 HDUJA.bHd05180.1 HDUJA.bHd00570.1 HDUJA.bHd00574.1 HDUJA.bHd06306.1 HDUJA.bHd06706.1 HDUJA.bHd06707.1 HDUJA.bHd06708.1 HDUJA.bHd06969.1 HDUJA.bHd00727.1 HDUJA.bHd08206.1 HDUJA.bHd08207.1 HDUJA.bHd08208.1 HDUJA.bHd08683.1 ISCAP.ISCW001075-PA ISCAP.ISCW002182-PA ISCAP.ISCW002226-PA ISCAP.ISCW002317-PA ISCAP.ISCW003266-PA ISCAP.ISCW003457-PA ISCAP.ISCW004521-PA ISCAP.ISCW004522-PA ISCAP.ISCW005196-PA ISCAP.ISCW005591-PA ISCAP.ISCW006203-PA ISCAP.ISCW006204-PA ISCAP.ISCW006219-PA ISCAP.ISCW006380-PA ISCAP.ISCW006936-PA ISCAP.ISCW007349-PA ISCAP.ISCW008112-PA ISCAP.ISCW009779-PA ISCAP.ISCW009830-PA ISCAP.ISCW012594-PA ISCAP.ISCW013045-PA ISCAP.ISCW014295-PA ISCAP.ISCW015054-PA ISCAP.ISCW015950-PA ISCAP.ISCW016133-PA ISCAP.ISCW016424-PA ISCAP.ISCW016425-PA ISCAP.ISCW017305-PA ISCAP.ISCW017306-PA ISCAP.ISCW017964-PA ISCAP.ISCW018982-PA ISCAP.ISCW022449-PA ISCAP.ISCW024917-PA MHAPL.MhA1_Contig1078.frz3.gene16 MHAPL.MhA1_Contig1759.frz3.fgene2 MHAPL.MhA1_Contig1774.frz3.fgene1 MHAPL.MhA1_Contig2726.frz3.gene3 MHAPL.MhA1_Contig727.frz3.gene3 NVITR.NV16246-PA NVITR.NV16441-PA NVITR.NV16882-PA NVITR.NV16883-PA NVITR.NV19009-PA OBIMA.Ocbimv22001497m.p OBIMA.Ocbimv22012970m.p OBIMA.Ocbimv22012975m.p OBIMA.Ocbimv22012978m.p OBIMA.Ocbimv22014119m.p OBIMA.Ocbimv22014121m.p OBIMA.Ocbimv22015081m.p OBIMA.Ocbimv22015288m.p OBIMA.Ocbimv22032487m.p OBIMA.Ocbimv22032488m.p OBIMA.Ocbimv22034549m.p PCAUD.XP_014664608.1 PCAUD.XP_014664619.1 PCAUD.XP_014664685.1 PCAUD.XP_014664715.1 PCAUD.XP_014665418.1 PCAUD.XP_014665425.1 PCAUD.XP_014665615.1 PCAUD.XP_014666149.1 PCAUD.XP_014667028.1 PCAUD.XP_014667220.1 PCAUD.XP_014667390.1 PCAUD.XP_014669707.1 PCAUD.XP_014670236.1 PCAUD.XP_014670262.1 PCAUD.XP_014671845.1 PCAUD.XP_014672802.1 PCAUD.XP_014672808.1 PCAUD.XP_014672812.1 PCAUD.XP_014673139.1 PCAUD.XP_014673492.1 PCAUD.XP_014674000.1 PCAUD.XP_014674010.1 PCAUD.XP_014674274.1 PCAUD.XP_014674388.1 PCAUD.XP_014674453.1 PCAUD.XP_014674505.1 PCAUD.XP_014674506.1 PCAUD.XP_014674645.1 PCAUD.XP_014674914.1 PCAUD.XP_014674931.1 PCAUD.XP_014675038.1 PCAUD.XP_014675477.1 PCAUD.XP_014676033.1 PCAUD.XP_014676694.1 PCAUD.XP_014676763.1 PCAUD.XP_014676764.1 PCAUD.XP_014676765.1 PCAUD.XP_014676830.1 PCAUD.XP_014677470.1 PCAUD.XP_014677731.1 PCAUD.XP_014677732.1 PCAUD.XP_014677733.1 PCAUD.XP_014680009.1 PCAUD.XP_014680374.1 PCAUD.XP_014681201.1 PCAUD.XP_014681865.1 PHUMA.PHUM035220-PA PHUMA.PHUM084900-PA PHUMA.PHUM130920-PA PHUMA.PHUM319530-PA PHUMA.PHUM319540-PA PHUMA.PHUM539320-PA PMURR.g10043.t1 PMURR.g10079.t1 PMURR.g10354.t1 PMURR.g10805.t1 PMURR.g11233.t1 PMURR.g11685.t1 PMURR.g12639.t1 PMURR.g12758.t1 PMURR.g12882.t1 PMURR.g13166.t1 PMURR.g13664.t1 PMURR.g14140.t1 PMURR.g14254.t1 PMURR.g16746.t1 PMURR.g16876.t1 PMURR.g17509.t1 PMURR.g17955.t1 PMURR.g19063.t1 PMURR.g2713.t1 PMURR.g3971.t1 PMURR.g4098.t1 PMURR.g4319.t1 PMURR.g4576.t1 PMURR.g4722.t1 PMURR.g5058.t1 PMURR.g5976.t1 PMURR.g5977.t1 PMURR.g6119.t1 PMURR.g8725.t1 PMURR.g9083.t1 PMURR.g9465.t1 PMURR.g9658.t1 PMURR.g9659.t1 PMURR.g9701.t1 PPACI.PPA01059 PPACI.PPA02115 PPACI.PPA02222 PPACI.PPA02337 PPACI.PPA03671 PPACI.PPA03795 PPACI.PPA04218 PPACI.PPA04840 PPACI.PPA04945 PPACI.PPA05010 PPACI.PPA05572 PPACI.PPA05779 PPACI.PPA05862 PPACI.PPA05899 PPACI.PPA05935 PPACI.PPA06012 PPACI.PPA06639 PPACI.PPA08570 PPACI.PPA08571 PPACI.PPA10026 PPACI.PPA10814 PPACI.PPA11120 PPACI.PPA11124 PPACI.PPA11385 PPACI.PPA11389 PPACI.PPA11510 PPACI.PPA11638 PPACI.PPA12479 PPACI.PPA12512 PPACI.PPA13767 PPACI.PPA13886 PPACI.PPA15273 PPACI.PPA15470 PPACI.PPA15471 PPACI.PPA16081 PPACI.PPA16916 PPACI.PPA17485 PPACI.PPA17486 PPACI.PPA20028 PPACI.PPA20728 PPACI.PPA20869 PPACI.PPA21433 PPACI.PPA21501 PPACI.PPA21580 PPACI.PPA22177 PPACI.PPA22196 PPACI.PPA22197 PPACI.PPA22200 PPACI.PPA24284 PPACI.PPA25225 PPACI.PPA25583 PPACI.PPA25753 PPACI.PPA25754 PPACI.PPA25766 PPACI.PPA27010 PPACI.PPA27408 PPACI.PPA29536 PPACI.PPA29543 PPACI.PPA29546 PXYLO.XP_011549003.1 PXYLO.XP_011550600.1 PXYLO.XP_011550601.1 PXYLO.XP_011550602.1 PXYLO.XP_011553134.1 PXYLO.XP_011554300.1 PXYLO.XP_011563554.1 PXYLO.XP_011566964.1 PXYLO.XP_011567665.1 RVARI.g11623.t1 RVARI.g11645.t1 RVARI.g12353.t1 RVARI.g12888.t1 RVARI.g13327.t1 RVARI.g13472.t1 RVARI.g13718.t1 RVARI.g3474.t1 RVARI.g3475.t1 RVARI.g3565.t1 RVARI.g4380.t1 RVARI.g6024.t1 RVARI.g6092.t1 RVARI.g6166.t1 RVARI.g6167.t1 RVARI.g7652.t1 RVARI.g7718.t1 RVARI.g7873.t1 RVARI.g8124.t1 RVARI.g8203.t1 RVARI.g8219.t1 RVARI.g8470.t1 RVARI.g861.t1 RVARI.g8631.t1 RVARI.g8888.t1 RVARI.g9047.t1 RVARI.g9715.t1 SINVI.XP_011156577.1 SINVI.XP_011161459.1 SINVI.XP_011161460.1 SINVI.XP_011166579.1 SINVI.XP_011167802.1 SINVI.XP_011169921.1 SINVI.XP_011170221.1 SMARI.SMAR001250-PA SMARI.SMAR003120-PA SMARI.SMAR004341-PA SMARI.SMAR006520-PA SMARI.SMAR009496-PA SMARI.SMAR011026-PA SMARI.SMAR011198-PA SMARI.SMAR011199-PA SMARI.SMAR011491-PA SMARI.SMAR014368-PA SMARI.SMAR015220-PA SMARI.SMAR015775-PA TCAST.TC001916-PA TCAST.TC001947-PA TCAST.TC002542-PA TCAST.TC002551-PA TCAST.TC002552-PA TMURI.TMUE_s0025002900 TURTI.tetur02g06640.1 TURTI.tetur02g06650.1 TURTI.tetur02g14020.1 TURTI.tetur02g14330.1 TURTI.tetur02g14400.1 TURTI.tetur03g00010.1 TURTI.tetur03g00020.1 TURTI.tetur03g00800.1 TURTI.tetur03g00810.1 TURTI.tetur03g00830.1 TURTI.tetur03g00970.1 TURTI.tetur03g03950.1 TURTI.tetur03g04990.1 TURTI.tetur03g05000.1 TURTI.tetur03g05010.1 TURTI.tetur03g05020.1 TURTI.tetur03g05030.1 TURTI.tetur03g05040.1 TURTI.tetur03g05070.1 TURTI.tetur03g05100.1 TURTI.tetur03g05110.1 TURTI.tetur03g05540.1 TURTI.tetur03g09941.1 TURTI.tetur03g09961.1 TURTI.tetur06g02400.1 TURTI.tetur06g02820.1 TURTI.tetur06g04520.1 TURTI.tetur07g06410.1 TURTI.tetur07g06440.1 TURTI.tetur07g06460.1 TURTI.tetur07g06480.1 TURTI.tetur07g08209.1 TURTI.tetur08g07930.1 TURTI.tetur08g07950.1 TURTI.tetur08g08050.1 TURTI.tetur11g00530.1 TURTI.tetur11g04390.1 TURTI.tetur16g03500.1 TURTI.tetur16g03790.1 TURTI.tetur20g00290.1 TURTI.tetur20g03200.1 TURTI.tetur23g00260.1 TURTI.tetur27g00220.1 TURTI.tetur27g00230.1 TURTI.tetur27g00240.1 TURTI.tetur27g00280.1 TURTI.tetur27g00330.1 TURTI.tetur27g00340.1 TURTI.tetur27g00350.1 TURTI.tetur27g01020.1 TURTI.tetur27g01030.1 TURTI.tetur27g02598.1 TURTI.tetur437g00020.1 TURTI.tetur47g00090.1
OG0000012: AGAMB.AGAP001664-PA AGAMB.AGAP001665-PA AGAMB.AGAP001666-PA AGAMB.AGAP001667-PA AGAMB.AGAP001668-PA AGAMB.AGAP001669-PA AGAMB.AGAP002994-PA AGAMB.AGAP003375-PA AGAMB.AGAP003377-PA AGAMB.AGAP003378-PA AGAMB.AGAP003379-PA AGAMB.AGAP003380-PA AGAMB.AGAP003381-PA AGAMB.AGAP003382-PA AGAMB.AGAP003383-PA AGAMB.AGAP003384-PA AGAMB.AGAP003385-PA AGAMB.AGAP003390-PA AGAMB.AGAP005966-PA AGAMB.AGAP005967-PA AGAMB.AGAP005968-PA AGAMB.AGAP005969-PA AGAMB.AGAP006283-PB AGAMB.AGAP006321-PA AGAMB.AGAP006597-PA AGAMB.AGAP006828-PA AGAMB.AGAP006829-PA AGAMB.AGAP006830-PA AGAMB.AGAP006831-PA AGAMB.AGAP006833-PA AGAMB.AGAP006834-PA AGAMB.AGAP006836-PA AGAMB.AGAP006837-PA AGAMB.AGAP006838-PA AGAMB.AGAP006839-PA AGAMB.AGAP006840-PA AGAMB.AGAP006841-PA AGAMB.AGAP006842-PA AGAMB.AGAP006843-PA AGAMB.AGAP006844-PA AGAMB.AGAP006845-PA AGAMB.AGAP006846-PA AGAMB.AGAP006847-PA AGAMB.AGAP006848-PA AGAMB.AGAP006849-PA AGAMB.AGAP006850-PA AGAMB.AGAP006851-PA AGAMB.AGAP006852-PA AGAMB.AGAP006853-PA AGAMB.AGAP006854-PA AGAMB.AGAP006855-PA AGAMB.AGAP006856-PA AGAMB.AGAP006857-PA AGAMB.AGAP006858-PA AGAMB.AGAP006859-PA AGAMB.AGAP006860-PA AGAMB.AGAP006861-PA AGAMB.AGAP006862-PA AGAMB.AGAP006863-PA AGAMB.AGAP006864-PA AGAMB.AGAP006865-PA AGAMB.AGAP006866-PA AGAMB.AGAP006868-PA AGAMB.AGAP008960-PA AGAMB.AGAP010095-PA AGAMB.AGAP010097-PA AGAMB.AGAP010098-PA AGAMB.AGAP010099-PA AGAMB.AGAP010100-PA AGAMB.AGAP010101-PA AGAMB.AGAP010102-PA AGAMB.AGAP010103-PA AGAMB.AGAP010104-PA AGAMB.AGAP010105-PA AGAMB.AGAP010106-PA AGAMB.AGAP010107-PA AGAMB.AGAP010108-PA AGAMB.AGAP010109-PA AGAMB.AGAP010112-PA AGAMB.AGAP010113-PA AGAMB.AGAP010114-PA AGAMB.AGAP010116-PA AGAMB.AGAP010117-PA AGAMB.AGAP010119-PB AGAMB.AGAP010120-PA AGAMB.AGAP010121-PA AGAMB.AGAP010122-PA AGAMB.AGAP010123-PA AGAMB.AGAP010124-PA AGAMB.AGAP010126-PA AGAMB.AGAP010127-PA AGAMB.AGAP010128-PA AGAMB.AGAP012750-PA AGAMB.AGAP012795-PA AGAMB.AGAP012866-PA AGAMB.AGAP012875-PA AGAMB.AGAP013367-PA AGAMB.AGAP013749-PA AMELL.GB40299-PA AMELL.GB40566-PA AMELL.GB42581-PA AMELL.GB42582-PA AMELL.GB42585-PA AMELL.GB48065-PA AMELL.GB48823-PA AMELL.GB48831-PA AMELL.GB48832-PA AMELL.GB48833-PA APISU.ACYPI000291-PA APISU.ACYPI000300-PA APISU.ACYPI000372-PA APISU.ACYPI000670-PA APISU.ACYPI000889-PA APISU.ACYPI000961-PA APISU.ACYPI000983-PA APISU.ACYPI001084-PA APISU.ACYPI001095-PA APISU.ACYPI001599-PA APISU.ACYPI001644-PA APISU.ACYPI001908-PA APISU.ACYPI002243-PA APISU.ACYPI002889-PA APISU.ACYPI002964-PA APISU.ACYPI003003-PA APISU.ACYPI003073-PA APISU.ACYPI003229-PA APISU.ACYPI003453-PA APISU.ACYPI003527-PA APISU.ACYPI003698-PA APISU.ACYPI004074-PA APISU.ACYPI004113-PA APISU.ACYPI004114-PA APISU.ACYPI004810-PA APISU.ACYPI004893-PA APISU.ACYPI004943-PA APISU.ACYPI005387-PA APISU.ACYPI006015-PA APISU.ACYPI006046-PA APISU.ACYPI006099-PA APISU.ACYPI006670-PA APISU.ACYPI006712-PA APISU.ACYPI007329-PA APISU.ACYPI007888-PA APISU.ACYPI007927-PA APISU.ACYPI008156-PA APISU.ACYPI008524-PA APISU.ACYPI008534-PA APISU.ACYPI008570-PA APISU.ACYPI009152-PA APISU.ACYPI009803-PA APISU.ACYPI010234-PA APISU.ACYPI062520-PA APISU.ACYPI064288-PA APISU.ACYPI071344-PA APISU.ACYPI072943-PA APISU.ACYPI073896-PA APISU.ACYPI080929-PA APISU.ACYPI080968-PA APISU.ACYPI081274-PA APISU.ACYPI081329-PA APISU.ACYPI082492-PA APISU.ACYPI083726-PA APISU.ACYPI084042-PA APISU.ACYPI085987-PA APISU.ACYPI086044-PA APISU.ACYPI086655-PA APISU.ACYPI087743-PA APISU.ACYPI088796-PA APISU.ACYPI089140-PA APISU.ACYPI089336-PA APISU.ACYPI23843-PA APISU.ACYPI26371-PA APISU.ACYPI29043-PA APISU.ACYPI32811-PA APISU.ACYPI32812-PA APISU.ACYPI35873-PA APISU.ACYPI35881-PA APISU.ACYPI38155-PA APISU.ACYPI42531-PA APISU.ACYPI52218-PA APISU.ACYPI54769-PA APISU.ACYPI56307-PA APISU.ACYPI56614-PA APISU.ACYPI56617-PA APISU.ACYPI56619-PA APISU.ACYPI56620-PA APISU.ACYPI56622-PA CLECT.CLEC000118-PA CLECT.CLEC000303-PA CLECT.CLEC000304-PA CLECT.CLEC000800-PA CLECT.CLEC000802-PA CLECT.CLEC000803-PA CLECT.CLEC003199-PA CLECT.CLEC003304-PA CLECT.CLEC003341-PA CLECT.CLEC004091-PA CLECT.CLEC004093-PA CLECT.CLEC004095-PA CLECT.CLEC004096-PA CLECT.CLEC004735-PA CLECT.CLEC004736-PA CLECT.CLEC004737-PA CLECT.CLEC004738-PA CLECT.CLEC004739-PA CLECT.CLEC004740-PA CLECT.CLEC004741-PA CLECT.CLEC004742-PA CLECT.CLEC004743-PA CLECT.CLEC004744-PA CLECT.CLEC004745-PA CLECT.CLEC004746-PA CLECT.CLEC005315-PA CLECT.CLEC005785-PA CLECT.CLEC005786-PA CLECT.CLEC005788-PA CLECT.CLEC005789-PA CLECT.CLEC005790-PA CLECT.CLEC006828-PA CLECT.CLEC006869-PA CLECT.CLEC008279-PA CLECT.CLEC008280-PA CLECT.CLEC008665-PA CLECT.CLEC008666-PA CLECT.CLEC009166-PA CLECT.CLEC009541-PA CLECT.CLEC011396-PA CLECT.CLEC011397-PA CLECT.CLEC011399-PA CLECT.CLEC011409-PA CLECT.CLEC011415-PA CLECT.CLEC011465-PA CLECT.CLEC011855-PA CLECT.CLEC011856-PA CLECT.CLEC011857-PA CLECT.CLEC012184-PA CLECT.CLEC012186-PA CLECT.CLEC012187-PA CLECT.CLEC012734-PA DMELA.FBpp0070781 DMELA.FBpp0072669 DMELA.FBpp0072748 DMELA.FBpp0073079 DMELA.FBpp0073108 DMELA.FBpp0073109 DMELA.FBpp0073110 DMELA.FBpp0074702 DMELA.FBpp0074745 DMELA.FBpp0076328 DMELA.FBpp0076431 DMELA.FBpp0077304 DMELA.FBpp0079429 DMELA.FBpp0079492 DMELA.FBpp0079526 DMELA.FBpp0079865 DMELA.FBpp0080206 DMELA.FBpp0081186 DMELA.FBpp0081187 DMELA.FBpp0081188 DMELA.FBpp0081189 DMELA.FBpp0081190 DMELA.FBpp0081191 DMELA.FBpp0081192 DMELA.FBpp0081193 DMELA.FBpp0083221 DMELA.FBpp0111679 DMELA.FBpp0111680 DMELA.FBpp0288835 DMELA.FBpp0304024 DMELA.FBpp0304994 DPOND.ENN70648 DPOND.ENN71793 DPOND.ENN75192 DPOND.ENN75698 DPOND.ENN75699 DPOND.ENN75700 DPOND.ENN75701 DPOND.ENN75702 DPOND.ENN75703 DPOND.ENN76094 DPOND.ENN76095 DPOND.ENN76096 DPOND.ENN76219 DPOND.ENN76220 DPOND.ENN76221 DPOND.ENN76222 DPOND.ENN76223 DPOND.ENN76224 DPOND.ENN76587 DPOND.ENN78071 DPOND.ENN78861 DPOND.ENN78862 DPOND.ENN79055 DPOND.ENN79386 DPOND.ENN79387 DPOND.ENN79806 DPOND.ENN80082 DPOND.ENN80920 DPOND.ENN81497 DPOND.ENN81498 DPOND.ENN81502 DPOND.ENN81503 DPOND.ENN81504 DPOND.ENN81506 DPOND.ENN81507 DPOND.ENN81508 DPOND.ENN81509 DPOND.ENN82109 DPOND.ENN82148 DPOND.ENN82513 DPOND.ENN82585 DPOND.ENN82623 DPOND.ENN82624 DPOND.ENN82829 DPOND.ENN82835 DPOND.ENN82964 DPOND.ENN82965 DPOND.ENN83001 DPOND.ENN83236 DPOND.ENN83363 DPOND.ENN83558 DPULE.EFX64370 DPULE.EFX70919 DPULE.EFX81032 DPULE.EFX86083 DPULE.EFX86466 DPULE.EFX86478 ISCAP.ISCW007500-PA NVITR.NV13137-PA NVITR.NV13620-PA NVITR.NV13621-PA NVITR.NV13622-PA NVITR.NV13623-PA NVITR.NV13624-PA NVITR.NV13625-PA NVITR.NV13626-PA NVITR.NV13627-PA NVITR.NV13628-PA NVITR.NV13629-PA NVITR.NV13630-PA NVITR.NV13631-PA NVITR.NV13633-PA NVITR.NV13634-PA NVITR.NV15284-PA NVITR.NV15974-PA NVITR.NV15976-PA NVITR.NV15977-PA NVITR.NV17361-PA NVITR.NV18941-PA NVITR.NV19175-PA NVITR.NV20080-PA NVITR.NV20082-PA NVITR.NV21084-PA PHUMA.PHUM058460-PA PHUMA.PHUM058480-PA PHUMA.PHUM058890-PA PHUMA.PHUM058910-PA PHUMA.PHUM058920-PA PHUMA.PHUM150040-PA PHUMA.PHUM492230-PA PHUMA.PHUM492240-PA PHUMA.PHUM492260-PA PHUMA.PHUM605200-PA PHUMA.PHUM605270-PA PXYLO.XP_011550962.1 PXYLO.XP_011551699.1 PXYLO.XP_011552916.1 PXYLO.XP_011555149.1 PXYLO.XP_011557622.1 PXYLO.XP_011557623.1 PXYLO.XP_011557625.1 PXYLO.XP_011557626.1 PXYLO.XP_011557627.1 PXYLO.XP_011557628.1 PXYLO.XP_011557638.1 PXYLO.XP_011557639.1 PXYLO.XP_011557641.1 PXYLO.XP_011557642.1 PXYLO.XP_011557644.1 PXYLO.XP_011557645.1 PXYLO.XP_011557646.1 PXYLO.XP_011558775.1 PXYLO.XP_011558776.1 PXYLO.XP_011558777.1 PXYLO.XP_011558778.1 PXYLO.XP_011558779.1 PXYLO.XP_011558780.1 PXYLO.XP_011558802.1 PXYLO.XP_011558803.1 PXYLO.XP_011558805.1 PXYLO.XP_011559499.1 PXYLO.XP_011560188.1 PXYLO.XP_011560214.1 PXYLO.XP_011560215.1 PXYLO.XP_011561311.1 PXYLO.XP_011561874.1 PXYLO.XP_011561887.1 PXYLO.XP_011561888.1 PXYLO.XP_011561968.1 PXYLO.XP_011562450.1 PXYLO.XP_011562844.1 PXYLO.XP_011563219.1 PXYLO.XP_011563688.1 PXYLO.XP_011563689.1 PXYLO.XP_011563702.1 PXYLO.XP_011564156.1 PXYLO.XP_011564157.1 PXYLO.XP_011564600.1 PXYLO.XP_011565664.1 PXYLO.XP_011567102.1 PXYLO.XP_011567468.1 PXYLO.XP_011567536.1 PXYLO.XP_011567678.1 PXYLO.XP_011567679.1 PXYLO.XP_011567681.1 PXYLO.XP_011568060.1 PXYLO.XP_011568234.1 PXYLO.XP_011568352.1 PXYLO.XP_011568451.1 SINVI.XP_011158373.1 SINVI.XP_011158374.1 SINVI.XP_011158375.1 SINVI.XP_011161018.1 SINVI.XP_011161783.1 SINVI.XP_011173826.1 SINVI.XP_011175215.1 SINVI.XP_011175276.1 SINVI.XP_011175277.1 SMARI.SMAR001809-PA SMARI.SMAR003455-PA SMARI.SMAR003644-PA SMARI.SMAR004782-PA SMARI.SMAR004793-PA SMARI.SMAR004794-PA SMARI.SMAR004819-PA SMARI.SMAR004820-PA SMARI.SMAR004821-PA SMARI.SMAR004822-PA SMARI.SMAR004823-PA SMARI.SMAR006263-PA SMARI.SMAR006266-PA SMARI.SMAR010210-PA SMARI.SMAR014131-PA SMARI.SMAR015014-PA SMARI.SMAR015782-PA TCAST.TC000719-PA TCAST.TC000720-PA TCAST.TC000721-PA TCAST.TC000722-PA TCAST.TC000723-PA TCAST.TC000724-PA TCAST.TC000725-PA TCAST.TC000851-PA TCAST.TC000853-PA TCAST.TC002434-PA TCAST.TC003109-PA TCAST.TC003507-PA TCAST.TC003509-PA TCAST.TC007724-PA TCAST.TC008295-PA TCAST.TC008767-PA TCAST.TC008768-PA TCAST.TC008769-PA TCAST.TC008770-PA TCAST.TC010054-PA TCAST.TC010056-PA TCAST.TC010057-PA TCAST.TC011148-PA TCAST.TC011149-PA TCAST.TC011337-PA TCAST.TC011338-PA TCAST.TC013808-PA TCAST.TC013809-PA TCAST.TC013811-PA TCAST.TC013812-PA TCAST.TC013814-PA TCAST.TC013815-PA TCAST.TC013816-PA TCAST.TC013817-PA TCAST.TC013818-PA TCAST.TC013819-PA TCAST.TC013820-PA TCAST.TC013821-PA TCAST.TC013822-PA TCAST.TC013823-PA TCAST.TC013824-PA TCAST.TC013825-PA TCAST.TC013826-PA TCAST.TC013827-PA TCAST.TC013828-PA TCAST.TC013987-PA TCAST.TC013988-PA TCAST.TC013990-PA TCAST.TC013992-PA TCAST.TC015901-PA TCAST.TC015908-PA TCAST.TC016307-PA
OG0000013: APISU.ACYPI000440-PA APISU.ACYPI004375-PA APISU.ACYPI060573-PA APISU.ACYPI060847-PA APISU.ACYPI061645-PA APISU.ACYPI061833-PA APISU.ACYPI062018-PA APISU.ACYPI062251-PA APISU.ACYPI065616-PA APISU.ACYPI065658-PA APISU.ACYPI065747-PA APISU.ACYPI066288-PA APISU.ACYPI066306-PA APISU.ACYPI067418-PA APISU.ACYPI068165-PA APISU.ACYPI068727-PA APISU.ACYPI068896-PA APISU.ACYPI071438-PA APISU.ACYPI071706-PA APISU.ACYPI072247-PA APISU.ACYPI073444-PA APISU.ACYPI073551-PA APISU.ACYPI080021-PA APISU.ACYPI080398-PA APISU.ACYPI080648-PA APISU.ACYPI080831-PA APISU.ACYPI081634-PA APISU.ACYPI081827-PA APISU.ACYPI082272-PA APISU.ACYPI082301-PA APISU.ACYPI082710-PA APISU.ACYPI082752-PA APISU.ACYPI082926-PA APISU.ACYPI083040-PA APISU.ACYPI083249-PA APISU.ACYPI083307-PA APISU.ACYPI083609-PA APISU.ACYPI083783-PA APISU.ACYPI084059-PA APISU.ACYPI084164-PA APISU.ACYPI084192-PA APISU.ACYPI084274-PA APISU.ACYPI084414-PA APISU.ACYPI085251-PA APISU.ACYPI085733-PA APISU.ACYPI085934-PA APISU.ACYPI086458-PA APISU.ACYPI086698-PA APISU.ACYPI087033-PA APISU.ACYPI087050-PA APISU.ACYPI087293-PA APISU.ACYPI087449-PA APISU.ACYPI087643-PA APISU.ACYPI087963-PA APISU.ACYPI087966-PA APISU.ACYPI088120-PA APISU.ACYPI088204-PA APISU.ACYPI088893-PA APISU.ACYPI20156-PA APISU.ACYPI21235-PA APISU.ACYPI24172-PA APISU.ACYPI24467-PA APISU.ACYPI25278-PA APISU.ACYPI25686-PA APISU.ACYPI25880-PA APISU.ACYPI26765-PA APISU.ACYPI27649-PA APISU.ACYPI28381-PA APISU.ACYPI28741-PA APISU.ACYPI28865-PA APISU.ACYPI29490-PA APISU.ACYPI29549-PA APISU.ACYPI30279-PA APISU.ACYPI30361-PA APISU.ACYPI30800-PA APISU.ACYPI31273-PA APISU.ACYPI31544-PA APISU.ACYPI33224-PA APISU.ACYPI34298-PA APISU.ACYPI35040-PA APISU.ACYPI37150-PA APISU.ACYPI37331-PA APISU.ACYPI37333-PA APISU.ACYPI38375-PA APISU.ACYPI38736-PA APISU.ACYPI39145-PA APISU.ACYPI40480-PA APISU.ACYPI40591-PA APISU.ACYPI40766-PA APISU.ACYPI40803-PA APISU.ACYPI42492-PA APISU.ACYPI43442-PA APISU.ACYPI43474-PA APISU.ACYPI44183-PA APISU.ACYPI44191-PA APISU.ACYPI44214-PA APISU.ACYPI44468-PA APISU.ACYPI45977-PA APISU.ACYPI46750-PA APISU.ACYPI47392-PA APISU.ACYPI47478-PA APISU.ACYPI47787-PA APISU.ACYPI49259-PA APISU.ACYPI49382-PA APISU.ACYPI49707-PA APISU.ACYPI49879-PA APISU.ACYPI50192-PA APISU.ACYPI51412-PA APISU.ACYPI51597-PA APISU.ACYPI51756-PA APISU.ACYPI52546-PA APISU.ACYPI52730-PA APISU.ACYPI52861-PA APISU.ACYPI52880-PA APISU.ACYPI53136-PA APISU.ACYPI53779-PA APISU.ACYPI55045-PA APISU.ACYPI56755-PA APISU.ACYPI56784-PA BXYLO.BXY_0928400.1 CELEG.Y20F4.8 CLECT.CLEC001037-PA CLECT.CLEC001044-PA CLECT.CLEC001589-PA CLECT.CLEC001608-PA CLECT.CLEC001667-PA CLECT.CLEC001714-PA CLECT.CLEC001920-PA CLECT.CLEC002291-PA CLECT.CLEC002480-PA CLECT.CLEC002835-PA CLECT.CLEC003157-PA CLECT.CLEC003321-PA CLECT.CLEC004579-PA CLECT.CLEC004682-PA CLECT.CLEC004878-PA CLECT.CLEC005088-PA CLECT.CLEC005291-PA CLECT.CLEC006159-PA CLECT.CLEC006461-PA CLECT.CLEC006560-PA CLECT.CLEC006762-PA CLECT.CLEC006857-PA CLECT.CLEC007202-PA CLECT.CLEC007958-PA CLECT.CLEC008246-PA CLECT.CLEC008258-PA CLECT.CLEC008777-PA CLECT.CLEC008784-PA CLECT.CLEC008791-PA CLECT.CLEC008833-PA CLECT.CLEC008843-PA CLECT.CLEC009093-PA CLECT.CLEC009150-PA CLECT.CLEC009153-PA CLECT.CLEC009277-PA CLECT.CLEC009302-PA CLECT.CLEC009913-PA CLECT.CLEC010056-PA CLECT.CLEC010729-PA CLECT.CLEC011070-PA CLECT.CLEC012074-PA CLECT.CLEC012522-PA CLECT.CLEC013101-PA CTELE.CapteP143021 CTELE.CapteP143088 CTELE.CapteP197720 CTELE.CapteP201173 CTELE.CapteP204419 CTELE.CapteP204432 CTELE.CapteP211741 CTELE.CapteP30783 CTELE.CapteP30795 CTELE.CapteP31328 CTELE.CapteP31378 CTELE.CapteP31531 CTELE.CapteP31549 CTELE.CapteP89874 CTELE.CapteP97468 DPOND.ENN73780 DPOND.ENN74468 DPOND.ENN76805 DPOND.ENN77044 DPOND.ENN77139 DPOND.ENN78854 DPOND.ENN79411 DPOND.ENN79412 DPOND.ENN79418 DPOND.ENN79671 DPOND.ENN79945 DPOND.ENN82288 DPOND.ENN82800 DPOND.ENN83002 DPOND.ENN83267 DPOND.ENN83400 DPULE.EFX60033 DPULE.EFX63919 DPULE.EFX65018 DPULE.EFX65138 DPULE.EFX72197 DPULE.EFX73868 DPULE.EFX74705 DPULE.EFX77233 DPULE.EFX80207 DPULE.EFX81090 ISCAP.ISCW007930-PA ISCAP.ISCW015153-PA ISCAP.ISCW016139-PA MHAPL.MhA1_Contig1679.frz3.gene16 NVITR.NV20495-PA NVITR.NV21118-PA NVITR.NV22131-PA NVITR.NV22510-PA NVITR.NV22901-PA NVITR.NV23754-PA NVITR.NV23927-PA NVITR.NV23960-PA NVITR.NV24182-PA NVITR.NV25586-PA NVITR.NV25950-PA NVITR.NV26093-PA NVITR.NV30163-PA NVITR.NV30192-PA NVITR.NV30214-PA NVITR.NV30310-PA NVITR.NV30553-PA NVITR.NV30677-PA NVITR.NV30703-PA NVITR.NV31001-PA NVITR.NV31002-PA NVITR.NV31129-PA NVITR.NV31269-PA NVITR.NV31272-PA NVITR.NV31687-PA OBIMA.Ocbimv22012797m.p PCAUD.XP_014667005.1 PCAUD.XP_014670197.1 PCAUD.XP_014673996.1 PCAUD.XP_014674678.1 PCAUD.XP_014675861.1 PCAUD.XP_014675952.1 PCAUD.XP_014677289.1 PCAUD.XP_014677582.1 PCAUD.XP_014679586.1 PCAUD.XP_014679818.1 PCAUD.XP_014680512.1 PCAUD.XP_014680516.1 PCAUD.XP_014681609.1 PXYLO.XP_011547943.1 PXYLO.XP_011549432.1 PXYLO.XP_011550622.1 PXYLO.XP_011551353.1 PXYLO.XP_011551384.1 PXYLO.XP_011551400.1 PXYLO.XP_011551603.1 PXYLO.XP_011552215.1 PXYLO.XP_011552526.1 PXYLO.XP_011552933.1 PXYLO.XP_011553000.1 PXYLO.XP_011553760.1 PXYLO.XP_011554072.1 PXYLO.XP_011555557.1 PXYLO.XP_011556049.1 PXYLO.XP_011556872.1 PXYLO.XP_011556910.1 PXYLO.XP_011556918.1 PXYLO.XP_011557024.1 PXYLO.XP_011557050.1 PXYLO.XP_011558070.1 PXYLO.XP_011558455.1 PXYLO.XP_011558908.1 PXYLO.XP_011559079.1 PXYLO.XP_011559290.1 PXYLO.XP_011559436.1 PXYLO.XP_011559437.1 PXYLO.XP_011559513.1 PXYLO.XP_011559977.1 PXYLO.XP_011560080.1 PXYLO.XP_011560189.1 PXYLO.XP_011560231.1 PXYLO.XP_011560235.1 PXYLO.XP_011560312.1 PXYLO.XP_011560369.1 PXYLO.XP_011560788.1 PXYLO.XP_011562091.1 PXYLO.XP_011562137.1 PXYLO.XP_011563406.1 PXYLO.XP_011563795.1 PXYLO.XP_011563882.1 PXYLO.XP_011563904.1 PXYLO.XP_011564049.1 PXYLO.XP_011564312.1 PXYLO.XP_011564484.1 PXYLO.XP_011564734.1 PXYLO.XP_011565334.1 PXYLO.XP_011566275.1 PXYLO.XP_011566893.1 PXYLO.XP_011567518.1 PXYLO.XP_011568536.1 PXYLO.XP_011568574.1 PXYLO.XP_011568672.1 PXYLO.XP_011568734.1 PXYLO.XP_011568964.1 PXYLO.XP_011569045.1 PXYLO.XP_011569106.1 SINVI.XP_011155514.1 SINVI.XP_011156457.1 SINVI.XP_011156660.1 SINVI.XP_011156698.1 SINVI.XP_011157446.1 SINVI.XP_011157569.1 SINVI.XP_011160336.1 SINVI.XP_011160395.1 SINVI.XP_011160743.1 SINVI.XP_011161102.1 SINVI.XP_011161658.1 SINVI.XP_011161661.1 SINVI.XP_011162211.1 SINVI.XP_011163032.1 SINVI.XP_011163257.1 SINVI.XP_011163359.1 SINVI.XP_011163880.1 SINVI.XP_011164121.1 SINVI.XP_011164167.1 SINVI.XP_011164918.1 SINVI.XP_011164922.1 SINVI.XP_011164929.1 SINVI.XP_011165288.1 SINVI.XP_011165768.1 SINVI.XP_011166332.1 SINVI.XP_011166516.1 SINVI.XP_011166558.1 SINVI.XP_011166581.1 SINVI.XP_011167077.1 SINVI.XP_011167082.1 SINVI.XP_011167100.1 SINVI.XP_011167572.1 SINVI.XP_011167574.1 SINVI.XP_011167678.1 SINVI.XP_011167680.1 SINVI.XP_011167685.1 SINVI.XP_011167806.1 SINVI.XP_011168295.1 SINVI.XP_011168837.1 SINVI.XP_011168883.1 SINVI.XP_011169488.1 SINVI.XP_011169525.1 SINVI.XP_011169721.1 SINVI.XP_011169927.1 SINVI.XP_011169949.1 SINVI.XP_011169979.1 SINVI.XP_011169987.1 SINVI.XP_011170246.1 SINVI.XP_011170267.1 SINVI.XP_011170365.1 SINVI.XP_011170391.1 SINVI.XP_011170449.1 SINVI.XP_011170471.1 SINVI.XP_011170487.1 SINVI.XP_011170608.1 SINVI.XP_011170651.1 SINVI.XP_011170667.1 SINVI.XP_011170888.1 SINVI.XP_011171119.1 SINVI.XP_011171241.1 SINVI.XP_011171251.1 SINVI.XP_011171507.1 SINVI.XP_011171632.1 SINVI.XP_011171690.1 SINVI.XP_011171716.1 SINVI.XP_011171765.1 SINVI.XP_011171790.1 SINVI.XP_011171870.1 SINVI.XP_011171896.1 SINVI.XP_011172558.1 SINVI.XP_011172589.1 SINVI.XP_011172691.1 SINVI.XP_011172702.1 SINVI.XP_011172712.1 SINVI.XP_011172716.1 SINVI.XP_011172995.1 SINVI.XP_011173002.1 SINVI.XP_011173132.1 SINVI.XP_011173136.1 SINVI.XP_011173429.1 SINVI.XP_011174117.1 SINVI.XP_011174210.1 SINVI.XP_011174215.1 SINVI.XP_011174322.1 SINVI.XP_011174323.1 SINVI.XP_011174337.1 SINVI.XP_011174338.1 SINVI.XP_011174367.1 SINVI.XP_011174462.1 SINVI.XP_011174472.1 SINVI.XP_011174483.1 SINVI.XP_011174537.1 SINVI.XP_011174545.1 SINVI.XP_011174581.1 SINVI.XP_011174588.1 SINVI.XP_011174659.1 SINVI.XP_011174665.1 SINVI.XP_011174666.1 SINVI.XP_011174667.1 SINVI.XP_011174671.1 SINVI.XP_011174674.1 SINVI.XP_011174678.1 SINVI.XP_011174719.1 SINVI.XP_011174772.1 SINVI.XP_011174821.1 SINVI.XP_011174822.1 SINVI.XP_011174824.1 SINVI.XP_011174826.1 SINVI.XP_011174851.1 SINVI.XP_011174949.1 SINVI.XP_011175002.1 SINVI.XP_011175079.1 SINVI.XP_011175792.1 SINVI.XP_011176258.1 SMARI.SMAR000610-PA SMARI.SMAR001029-PA SMARI.SMAR001642-PA SMARI.SMAR003626-PA SMARI.SMAR003730-PA SMARI.SMAR004245-PA SMARI.SMAR004698-PA SMARI.SMAR005753-PA SMARI.SMAR006315-PA SMARI.SMAR006731-PA SMARI.SMAR009344-PA SMARI.SMAR009767-PA SMARI.SMAR010762-PA SMARI.SMAR015237-PA TCAST.TC001838-PA TCAST.TC002041-PA TCAST.TC002275-PA TCAST.TC002454-PA TCAST.TC004189-PA TCAST.TC008496-PA TCAST.TC010685-PA TCAST.TC011487-PA TCAST.TC016128-PA TMURI.TMUE_s0007010400 TMURI.TMUE_s0028002900 TMURI.TMUE_s0035007200 TMURI.TMUE_s0041007300 TMURI.TMUE_s0055003500 TMURI.TMUE_s0060004800 TMURI.TMUE_s0091003200 TMURI.TMUE_s0132000800 TMURI.TMUE_s0196000100 TMURI.TMUE_s0203000300 TMURI.TMUE_s0238000500 TMURI.TMUE_s0247000900 TMURI.TMUE_s0258000400 TMURI.TMUE_s0258001700 TMURI.TMUE_s0269000600 TMURI.TMUE_s0321000400 TMURI.TMUE_s0327000300 TMURI.TMUE_s0330000100 TMURI.TMUE_s0419000200 TMURI.TMUE_s0428000100 TMURI.TMUE_s0556000200 TMURI.TMUE_s0641000100 TMURI.TMUE_s0753000200 TMURI.TMUE_s0920000100 TMURI.TMUE_s1151000100 TSPIR.EFV46801 TSPIR.EFV47292 TSPIR.EFV47758 TSPIR.EFV48561 TSPIR.EFV49410 TSPIR.EFV49531 TSPIR.EFV49651 TSPIR.EFV50818 TSPIR.EFV50863 TSPIR.EFV50901 TSPIR.EFV50924 TSPIR.EFV51077 TSPIR.EFV51235 TSPIR.EFV51264 TSPIR.EFV51296 TSPIR.EFV51334 TSPIR.EFV56030 TSPIR.EFV56711 TSPIR.EFV57729 TSPIR.EFV61629 TSPIR.EFV62307 TSPIR.EFV62433 TSPIR.EFV62524
OG0000014: AGAMB.AGAP001546-PA AGAMB.AGAP002551-PA AGAMB.AGAP002552-PA AGAMB.AGAP002557-PA AGAMB.AGAP003750-PA AGAMB.AGAP003780-PA AGAMB.AGAP003781-PA AGAMB.AGAP003782-PA AGAMB.AGAP003783-PB AGAMB.AGAP003784-PA AGAMB.AGAP003785-PE AGAMB.AGAP003786-PA AGAMB.AGAP003787-PA AGAMB.AGAP003788-PA AGAMB.AGAP009540-PA AGAMB.AGAP009541-PA AGAMB.AGAP012112-PA AGAMB.AGAP012263-PA AGAMB.AGAP012609-PA AGAMB.AGAP012649-PA AGAMB.AGAP012882-PA AGAMB.AGAP012979-PA AGAMB.AGAP013016-PA AGAMB.AGAP013123-PA AGAMB.AGAP013492-PA AMELL.GB40842-PA AMELL.GB42460-PA AMELL.GB43005-PA AMELL.GB43006-PA AMELL.GB43007-PA AMELL.GB43008-PA AMELL.GB44548-PA AMELL.GB44549-PA AMELL.GB50023-PA AMELL.GB51211-PA AMELL.GB51446-PA AMELL.GB51812-PA AMELL.GB51813-PA AMELL.GB51814-PA AMELL.GB51815-PA AMELL.GB51816-PA AMELL.GB51817-PA AMELL.GB51818-PA AMELL.GB51819-PA AMELL.GB51820-PA AMELL.GB51821-PA AMELL.GB53768-PA APISU.ACYPI000113-PA APISU.ACYPI000159-PA APISU.ACYPI000288-PA APISU.ACYPI000437-PA APISU.ACYPI000484-PA APISU.ACYPI000669-PA APISU.ACYPI000986-PA APISU.ACYPI001336-PA APISU.ACYPI002264-PA APISU.ACYPI002396-PA APISU.ACYPI002561-PA APISU.ACYPI003222-PA APISU.ACYPI003258-PA APISU.ACYPI003320-PA APISU.ACYPI004196-PA APISU.ACYPI004299-PA APISU.ACYPI004462-PA APISU.ACYPI004712-PA APISU.ACYPI004741-PA APISU.ACYPI004882-PA APISU.ACYPI004976-PA APISU.ACYPI005141-PA APISU.ACYPI005582-PA APISU.ACYPI005785-PA APISU.ACYPI006379-PA APISU.ACYPI006872-PA APISU.ACYPI008428-PA APISU.ACYPI008680-PA APISU.ACYPI008961-PA APISU.ACYPI009386-PA APISU.ACYPI009525-PA APISU.ACYPI009567-PA APISU.ACYPI010188-PA APISU.ACYPI061128-PA APISU.ACYPI061455-PA APISU.ACYPI064024-PA APISU.ACYPI067812-PA APISU.ACYPI071487-PA APISU.ACYPI072080-PA APISU.ACYPI083110-PA APISU.ACYPI086092-PA APISU.ACYPI088398-PA APISU.ACYPI55124-PA ASUUM2.GS_00045 ASUUM2.GS_08524 ASUUM2.GS_09015 ASUUM2.GS_21565 BMALA.Bm2560 BXYLO.BXY_1187700.1 CELEG.C34C6.4 CLECT.CLEC000257-PA CLECT.CLEC001112-PA CLECT.CLEC002681-PA CLECT.CLEC002682-PA CLECT.CLEC002930-PA CLECT.CLEC002994-PA CLECT.CLEC004057-PA CLECT.CLEC004836-PA CLECT.CLEC004838-PA CLECT.CLEC005305-PA CLECT.CLEC005813-PA CLECT.CLEC005823-PA CLECT.CLEC005872-PA CLECT.CLEC005873-PA CLECT.CLEC005877-PA CLECT.CLEC006208-PA CLECT.CLEC006209-PA CLECT.CLEC006210-PA CLECT.CLEC006211-PA CLECT.CLEC006212-PA CLECT.CLEC007183-PA CLECT.CLEC008997-PA CLECT.CLEC009073-PA CLECT.CLEC010250-PA CLECT.CLEC012488-PA CLECT.CLEC012712-PA CLECT.CLEC012738-PA CLECT.CLEC012739-PA CTELE.CapteP122622 CTELE.CapteP159946 CTELE.CapteP168342 CTELE.CapteP169911 CTELE.CapteP193861 CTELE.CapteP218563 CTELE.CapteP225797 CTELE.CapteP227583 CTELE.CapteP227635 CTELE.CapteP5165 CTELE.CapteP54115 CTELE.CapteP89808 DMELA.FBpp0073791 DMELA.FBpp0073792 DMELA.FBpp0073793 DMELA.FBpp0073795 DMELA.FBpp0073796 DMELA.FBpp0073797 DMELA.FBpp0073800 DMELA.FBpp0073801 DMELA.FBpp0073802 DMELA.FBpp0073803 DMELA.FBpp0073804 DMELA.FBpp0081114 DMELA.FBpp0081880 DMELA.FBpp0084360 DMELA.FBpp0310796 DPOND.ENN71447 DPOND.ENN71448 DPOND.ENN71450 DPOND.ENN71476 DPOND.ENN72085 DPOND.ENN72208 DPOND.ENN72209 DPOND.ENN72211 DPOND.ENN72212 DPOND.ENN72370 DPOND.ENN72452 DPOND.ENN72507 DPOND.ENN72548 DPOND.ENN72828 DPOND.ENN77122 DPOND.ENN77502 DPOND.ENN77934 DPOND.ENN77935 DPOND.ENN77936 DPOND.ENN77937 DPOND.ENN77938 DPOND.ENN77939 DPOND.ENN77940 DPOND.ENN77941 DPOND.ENN77942 DPOND.ENN79197 DPOND.ENN79198 DPOND.ENN79327 DPOND.ENN80402 DPULE.EFX69856 DPULE.EFX70807 DPULE.EFX71101 DPULE.EFX76809 DPULE.EFX77682 DPULE.EFX77683 DPULE.EFX83706 DPULE.EFX83707 DPULE.EFX83708 DPULE.EFX83709 DPULE.EFX83710 DPULE.EFX83712 DPULE.EFX83961 DPULE.EFX84005 DPULE.EFX84138 DPULE.EFX84139 DPULE.EFX84142 DPULE.EFX84143 DPULE.EFX84280 HDUJA.bHd14909.1 HDUJA.bHd00225.1 ISCAP.ISCW001688-PA ISCAP.ISCW003861-PA ISCAP.ISCW005737-PA ISCAP.ISCW009995-PA ISCAP.ISCW012045-PA ISCAP.ISCW012803-PA ISCAP.ISCW012886-PA ISCAP.ISCW013726-PA ISCAP.ISCW017898-PA ISCAP.ISCW023499-PA ISCAP.ISCW024135-PA MHAPL.MhA1_Contig32.frz3.gene8 NVITR.NV10343-PA NVITR.NV10925-PA NVITR.NV10987-PA NVITR.NV12129-PA NVITR.NV12551-PA NVITR.NV12928-PA NVITR.NV13278-PA NVITR.NV13837-PA NVITR.NV14050-PA NVITR.NV14051-PA NVITR.NV14600-PA NVITR.NV14722-PA NVITR.NV14796-PA NVITR.NV14797-PA NVITR.NV14798-PA NVITR.NV14800-PA NVITR.NV14801-PA NVITR.NV14802-PA NVITR.NV14803-PA NVITR.NV14804-PA NVITR.NV14805-PA NVITR.NV14810-PA NVITR.NV15014-PA NVITR.NV15454-PA NVITR.NV15455-PA NVITR.NV15456-PA NVITR.NV15457-PA NVITR.NV15458-PA NVITR.NV15459-PA NVITR.NV15460-PA NVITR.NV15461-PA NVITR.NV15462-PA NVITR.NV15463-PA NVITR.NV17029-PA NVITR.NV17030-PA NVITR.NV17539-PA NVITR.NV17717-PA NVITR.NV17918-PA NVITR.NV18366-PA NVITR.NV30601-PA NVITR.NV30683-PA NVITR.NV31301-PA OBIMA.Ocbimv22020686m.p OBIMA.Ocbimv22037257m.p PCAUD.XP_014661818.1 PCAUD.XP_014661849.1 PCAUD.XP_014664301.1 PCAUD.XP_014670319.1 PCAUD.XP_014671604.1 PCAUD.XP_014671606.1 PCAUD.XP_014671607.1 PCAUD.XP_014671610.1 PCAUD.XP_014671612.1 PCAUD.XP_014675018.1 PCAUD.XP_014675291.1 PCAUD.XP_014676325.1 PCAUD.XP_014676329.1 PCAUD.XP_014677341.1 PCAUD.XP_014677344.1 PCAUD.XP_014678204.1 PCAUD.XP_014678208.1 PCAUD.XP_014679709.1 PCAUD.XP_014679710.1 PCAUD.XP_014679844.1 PCAUD.XP_014680142.1 PHUMA.PHUM045780-PA PHUMA.PHUM169810-PA PHUMA.PHUM172690-PA PHUMA.PHUM254550-PA PHUMA.PHUM448780-PA PHUMA.PHUM448790-PA PHUMA.PHUM448810-PA PHUMA.PHUM448820-PA PHUMA.PHUM448830-PA PHUMA.PHUM448840-PA PHUMA.PHUM448850-PA PHUMA.PHUM448860-PA PHUMA.PHUM448870-PA PHUMA.PHUM448880-PA PHUMA.PHUM500400-PA PMURR.g18404.t1 PMURR.g4054.t1 PMURR.g9971.t1 PXYLO.XP_011547852.1 PXYLO.XP_011548564.1 PXYLO.XP_011548565.1 PXYLO.XP_011549190.1 PXYLO.XP_011550127.1 PXYLO.XP_011550153.1 PXYLO.XP_011550252.1 PXYLO.XP_011551183.1 PXYLO.XP_011551476.1 PXYLO.XP_011551591.1 PXYLO.XP_011553346.1 PXYLO.XP_011553347.1 PXYLO.XP_011553455.1 PXYLO.XP_011553629.1 PXYLO.XP_011553921.1 PXYLO.XP_011556397.1 PXYLO.XP_011556989.1 PXYLO.XP_011557046.1 PXYLO.XP_011557189.1 PXYLO.XP_011557208.1 PXYLO.XP_011557238.1 PXYLO.XP_011557351.1 PXYLO.XP_011557588.1 PXYLO.XP_011557744.1 PXYLO.XP_011560365.1 PXYLO.XP_011560368.1 PXYLO.XP_011560392.1 PXYLO.XP_011562085.1 PXYLO.XP_011564908.1 PXYLO.XP_011565120.1 PXYLO.XP_011565121.1 PXYLO.XP_011565122.1 PXYLO.XP_011565129.1 PXYLO.XP_011565213.1 PXYLO.XP_011567043.1 PXYLO.XP_011567273.1 PXYLO.XP_011568039.1 PXYLO.XP_011568407.1 PXYLO.XP_011568408.1 RVARI.g6988.t1 SINVI.XP_011156832.1 SINVI.XP_011156959.1 SINVI.XP_011157509.1 SINVI.XP_011157593.1 SINVI.XP_011158382.1 SINVI.XP_011158383.1 SINVI.XP_011158384.1 SINVI.XP_011158385.1 SINVI.XP_011158386.1 SINVI.XP_011158387.1 SINVI.XP_011158388.1 SINVI.XP_011160907.1 SINVI.XP_011161144.1 SINVI.XP_011164399.1 SINVI.XP_011164993.1 SINVI.XP_011165901.1 SINVI.XP_011167023.1 SINVI.XP_011169821.1 SINVI.XP_011169822.1 SINVI.XP_011170213.1 SINVI.XP_011170570.1 SINVI.XP_011170605.1 SINVI.XP_011170632.1 SINVI.XP_011170774.1 SINVI.XP_011170785.1 SINVI.XP_011173584.1 SINVI.XP_011173814.1 SINVI.XP_011173908.1 SINVI.XP_011173924.1 SINVI.XP_011174005.1 SINVI.XP_011174114.1 SINVI.XP_011174212.1 SINVI.XP_011174422.1 SINVI.XP_011174800.1 SINVI.XP_011174818.1 SINVI.XP_011174883.1 SINVI.XP_011174963.1 SINVI.XP_011175750.1 SMARI.SMAR000061-PA SMARI.SMAR000295-PA SMARI.SMAR001917-PA SMARI.SMAR002179-PA SMARI.SMAR005053-PA SMARI.SMAR005055-PA SMARI.SMAR005056-PA SMARI.SMAR006882-PA SMARI.SMAR006884-PA SMARI.SMAR006885-PA SMARI.SMAR008860-PA SMARI.SMAR009709-PA SMARI.SMAR010269-PA SMARI.SMAR010270-PA SMARI.SMAR010330-PA TCAST.TC002612-PA TCAST.TC002613-PA TCAST.TC002614-PA TCAST.TC002615-PA TCAST.TC005874-PA TCAST.TC005875-PA TCAST.TC005906-PA TCAST.TC005907-PA TCAST.TC006533-PA TCAST.TC007608-PA TCAST.TC008253-PA TCAST.TC008254-PA TCAST.TC008348-PA TCAST.TC010931-PA TCAST.TC015371-PA TCAST.TC015700-PA TCAST.TC015712-PA TCAST.TC015713-PA TCAST.TC015714-PA TCAST.TC015715-PA TCAST.TC015717-PA TCAST.TC015718-PA TCAST.TC015719-PA TCAST.TC015721-PA TCAST.TC015722-PA TCAST.TC015723-PA TCAST.TC015724-PA TCAST.TC015725-PA TCAST.TC016355-PA TMURI.TMUE_s0134000800 TSPIR.EFV61549 TURTI.tetur01g01590.1 TURTI.tetur01g10210.1 TURTI.tetur02g03480.1 TURTI.tetur02g07130.1 TURTI.tetur02g07150.1 TURTI.tetur03g09200.1 TURTI.tetur03g09330.1 TURTI.tetur04g02900.1 TURTI.tetur06g02540.1 TURTI.tetur06g02550.1 TURTI.tetur07g01850.1 TURTI.tetur07g01860.1 TURTI.tetur07g01870.1 TURTI.tetur07g03750.1 TURTI.tetur07g08189.1 TURTI.tetur08g07330.1 TURTI.tetur11g03600.1 TURTI.tetur11g04610.1 TURTI.tetur224g00010.1 TURTI.tetur84g00010.1 TURTI.tetur84g00020.1 TURTI.tetur84g00030.1
OG0000015: APISU.ACYPI000268-PA APISU.ACYPI000400-PA APISU.ACYPI001642-PA APISU.ACYPI002257-PA APISU.ACYPI002388-PA APISU.ACYPI002992-PA APISU.ACYPI003351-PA APISU.ACYPI004306-PA APISU.ACYPI004710-PA APISU.ACYPI004728-PA APISU.ACYPI005332-PA APISU.ACYPI006894-PA APISU.ACYPI007789-PA APISU.ACYPI008461-PA APISU.ACYPI060019-PA APISU.ACYPI060143-PA APISU.ACYPI060171-PA APISU.ACYPI060215-PA APISU.ACYPI060284-PA APISU.ACYPI060391-PA APISU.ACYPI060446-PA APISU.ACYPI060997-PA APISU.ACYPI061017-PA APISU.ACYPI061243-PA APISU.ACYPI061355-PA APISU.ACYPI062622-PA APISU.ACYPI062656-PA APISU.ACYPI062674-PA APISU.ACYPI062995-PA APISU.ACYPI062999-PA APISU.ACYPI063036-PA APISU.ACYPI063503-PA APISU.ACYPI063541-PA APISU.ACYPI063555-PA APISU.ACYPI063609-PA APISU.ACYPI063746-PA APISU.ACYPI063798-PA APISU.ACYPI063908-PA APISU.ACYPI063933-PA APISU.ACYPI064422-PA APISU.ACYPI064627-PA APISU.ACYPI064845-PA APISU.ACYPI064886-PA APISU.ACYPI065353-PA APISU.ACYPI065370-PA APISU.ACYPI065486-PA APISU.ACYPI065565-PA APISU.ACYPI065650-PA APISU.ACYPI065780-PA APISU.ACYPI066150-PA APISU.ACYPI066273-PA APISU.ACYPI066324-PA APISU.ACYPI066470-PA APISU.ACYPI066496-PA APISU.ACYPI067094-PA APISU.ACYPI067210-PA APISU.ACYPI067309-PA APISU.ACYPI067343-PA APISU.ACYPI067492-PA APISU.ACYPI067498-PA APISU.ACYPI067921-PA APISU.ACYPI067996-PA APISU.ACYPI068024-PA APISU.ACYPI068137-PA APISU.ACYPI068202-PA APISU.ACYPI068208-PA APISU.ACYPI068389-PA APISU.ACYPI068917-PA APISU.ACYPI068994-PA APISU.ACYPI069137-PA APISU.ACYPI069159-PA APISU.ACYPI069244-PA APISU.ACYPI069302-PA APISU.ACYPI069305-PA APISU.ACYPI069693-PA APISU.ACYPI069761-PA APISU.ACYPI069816-PA APISU.ACYPI069823-PA APISU.ACYPI070102-PA APISU.ACYPI070123-PA APISU.ACYPI070152-PA APISU.ACYPI070190-PA APISU.ACYPI070710-PA APISU.ACYPI070713-PA APISU.ACYPI070768-PA APISU.ACYPI070816-PA APISU.ACYPI071022-PA APISU.ACYPI071087-PA APISU.ACYPI071408-PA APISU.ACYPI071513-PA APISU.ACYPI071521-PA APISU.ACYPI071784-PA APISU.ACYPI071881-PA APISU.ACYPI072256-PA APISU.ACYPI072351-PA APISU.ACYPI072511-PA APISU.ACYPI072636-PA APISU.ACYPI072751-PA APISU.ACYPI073110-PA APISU.ACYPI073247-PA APISU.ACYPI073333-PA APISU.ACYPI073334-PA APISU.ACYPI073476-PA APISU.ACYPI080386-PA APISU.ACYPI080762-PA APISU.ACYPI081817-PA APISU.ACYPI082137-PA APISU.ACYPI082432-PA APISU.ACYPI082562-PA APISU.ACYPI082609-PA APISU.ACYPI083517-PA APISU.ACYPI084177-PA APISU.ACYPI084544-PA APISU.ACYPI085075-PA APISU.ACYPI086367-PA APISU.ACYPI087059-PA APISU.ACYPI087337-PA APISU.ACYPI087513-PA APISU.ACYPI087709-PA APISU.ACYPI089040-PA APISU.ACYPI089155-PA APISU.ACYPI089575-PA APISU.ACYPI20105-PA APISU.ACYPI20332-PA APISU.ACYPI20444-PA APISU.ACYPI20947-PA APISU.ACYPI21006-PA APISU.ACYPI21256-PA APISU.ACYPI21755-PA APISU.ACYPI21821-PA APISU.ACYPI22858-PA APISU.ACYPI23001-PA APISU.ACYPI23180-PA APISU.ACYPI23453-PA APISU.ACYPI23953-PA APISU.ACYPI24410-PA APISU.ACYPI24411-PA APISU.ACYPI24649-PA APISU.ACYPI24702-PA APISU.ACYPI25237-PA APISU.ACYPI25418-PA APISU.ACYPI26135-PA APISU.ACYPI27378-PA APISU.ACYPI27423-PA APISU.ACYPI27720-PA APISU.ACYPI28059-PA APISU.ACYPI28698-PA APISU.ACYPI28703-PA APISU.ACYPI28787-PA APISU.ACYPI28894-PA APISU.ACYPI29000-PA APISU.ACYPI29235-PA APISU.ACYPI29246-PA APISU.ACYPI29271-PA APISU.ACYPI29343-PA APISU.ACYPI29869-PA APISU.ACYPI29951-PA APISU.ACYPI31343-PA APISU.ACYPI31980-PA APISU.ACYPI32216-PA APISU.ACYPI32701-PA APISU.ACYPI32930-PA APISU.ACYPI34057-PA APISU.ACYPI34567-PA APISU.ACYPI35980-PA APISU.ACYPI36073-PA APISU.ACYPI36949-PA APISU.ACYPI39160-PA APISU.ACYPI40505-PA APISU.ACYPI40664-PA APISU.ACYPI40806-PA APISU.ACYPI41429-PA APISU.ACYPI43115-PA APISU.ACYPI43121-PA APISU.ACYPI43547-PA APISU.ACYPI43749-PA APISU.ACYPI43783-PA APISU.ACYPI43967-PA APISU.ACYPI44372-PA APISU.ACYPI45917-PA APISU.ACYPI46301-PA APISU.ACYPI46330-PA APISU.ACYPI46725-PA APISU.ACYPI47906-PA APISU.ACYPI48223-PA APISU.ACYPI49263-PA APISU.ACYPI50002-PA APISU.ACYPI50124-PA APISU.ACYPI50216-PA APISU.ACYPI50219-PA APISU.ACYPI51187-PA APISU.ACYPI51377-PA APISU.ACYPI51457-PA APISU.ACYPI52244-PA APISU.ACYPI52653-PA APISU.ACYPI52751-PA APISU.ACYPI52785-PA APISU.ACYPI52857-PA APISU.ACYPI53217-PA APISU.ACYPI54123-PA APISU.ACYPI54743-PA APISU.ACYPI55476-PA APISU.ACYPI55486-PA APISU.ACYPI56570-PA CLECT.CLEC000386-PA CLECT.CLEC002268-PA CLECT.CLEC003412-PA CLECT.CLEC003434-PA CLECT.CLEC003794-PA CLECT.CLEC004104-PA CLECT.CLEC005369-PA CLECT.CLEC006268-PA CLECT.CLEC013860-PA CTELE.CapteP105044 CTELE.CapteP108955 CTELE.CapteP112995 CTELE.CapteP113272 CTELE.CapteP113807 CTELE.CapteP115224 CTELE.CapteP122685 CTELE.CapteP123827 CTELE.CapteP129236 CTELE.CapteP134057 CTELE.CapteP135353 CTELE.CapteP139171 CTELE.CapteP143637 CTELE.CapteP199026 CTELE.CapteP206880 CTELE.CapteP208341 CTELE.CapteP69268 CTELE.CapteP70838 CTELE.CapteP78332 CTELE.CapteP92284 CTELE.CapteP97229 DPOND.ENN73754 DPOND.ENN73935 DPULE.EFX67493 HDUJA.bHd10153.1 HDUJA.bHd10985.1 HDUJA.bHd13686.1 HDUJA.bHd13956.1 HDUJA.bHd18305.1 HDUJA.bHd18476.1 HDUJA.bHd04642.1 HDUJA.bHd04954.1 HDUJA.bHd08669.1 ISCAP.ISCW001737-PA ISCAP.ISCW002019-PA ISCAP.ISCW017952-PA ISCAP.ISCW018013-PA MHAPL.MhA1_Contig1016.frz3.gene6 MHAPL.MhA1_Contig1146.frz3.gene3 MHAPL.MhA1_Contig1249.frz3.gene1 MHAPL.MhA1_Contig1327.frz3.fgene1 MHAPL.MhA1_Contig1381.frz3.gene11 MHAPL.MhA1_Contig1428.frz3.gene13 MHAPL.MhA1_Contig163.frz3.gene5 MHAPL.MhA1_Contig2123.frz3.gene3 MHAPL.MhA1_Contig2142.frz3.gene1 MHAPL.MhA1_Contig2246.frz3.gene4 MHAPL.MhA1_Contig2314.frz3.gene2 MHAPL.MhA1_Contig2325.frz3.gene4 MHAPL.MhA1_Contig2559.frz3.gene1 MHAPL.MhA1_Contig2635.frz3.gene2 MHAPL.MhA1_Contig280.frz3.gene10 MHAPL.MhA1_Contig2800.frz3.gene1 MHAPL.MhA1_Contig288.frz3.fgene1 MHAPL.MhA1_Contig36.frz3.gene26 MHAPL.MhA1_Contig389.frz3.gene12 MHAPL.MhA1_Contig448.frz3.gene10 MHAPL.MhA1_Contig460.frz3.gene3 MHAPL.MhA1_Contig462.frz3.gene6 MHAPL.MhA1_Contig530.frz3.gene2 MHAPL.MhA1_Contig565.frz3.gene6 MHAPL.MhA1_Contig62.frz3.gene2 MHAPL.MhA1_Contig744.frz3.gene3 MHAPL.MhA1_Contig784.frz3.gene1 MHAPL.MhA1_Contig796.frz3.gene9 MHAPL.MhA1_Contig829.frz3.gene1 MHAPL.MhA1_Contig919.frz3.gene6 NVITR.NV10089-PA NVITR.NV18508-PA NVITR.NV18734-PA NVITR.NV18827-PA NVITR.NV19032-PA NVITR.NV20001-PA NVITR.NV20110-PA NVITR.NV20326-PA NVITR.NV20344-PA NVITR.NV20540-PA NVITR.NV20544-PA NVITR.NV21001-PA NVITR.NV21198-PA NVITR.NV21199-PA NVITR.NV21292-PA NVITR.NV21849-PA NVITR.NV21927-PA NVITR.NV22534-PA NVITR.NV22889-PA NVITR.NV23204-PA NVITR.NV23238-PA NVITR.NV23295-PA NVITR.NV23371-PA NVITR.NV23565-PA NVITR.NV23643-PA NVITR.NV23930-PA NVITR.NV24111-PA NVITR.NV24221-PA NVITR.NV24282-PA NVITR.NV24651-PA NVITR.NV24970-PA NVITR.NV25167-PA NVITR.NV25504-PA NVITR.NV25977-PA NVITR.NV30588-PA NVITR.NV30809-PA NVITR.NV30820-PA NVITR.NV31104-PA NVITR.NV31456-PA NVITR.NV31640-PA NVITR.NV31760-PA NVITR.NV31761-PA PCAUD.XP_014663381.1 PCAUD.XP_014666646.1 PCAUD.XP_014675990.1 PCAUD.XP_014677546.1 PCAUD.XP_014679397.1 PCAUD.XP_014679418.1 PPACI.PPA32233 PXYLO.XP_011548591.1 PXYLO.XP_011550139.1 PXYLO.XP_011551257.1 PXYLO.XP_011554600.1 PXYLO.XP_011555102.1 PXYLO.XP_011556051.1 PXYLO.XP_011556465.1 PXYLO.XP_011562327.1 PXYLO.XP_011567260.1 PXYLO.XP_011568959.1 RVARI.g11176.t1 RVARI.g11320.t1 RVARI.g11494.t1 RVARI.g11503.t1 RVARI.g11520.t1 RVARI.g11521.t1 RVARI.g11579.t1 RVARI.g11951.t1 RVARI.g12214.t1 RVARI.g12496.t1 RVARI.g12497.t1 RVARI.g12808.t1 RVARI.g1292.t1 RVARI.g13112.t1 RVARI.g1312.t1 RVARI.g1313.t1 RVARI.g13185.t1 RVARI.g1345.t1 RVARI.g13526.t1 RVARI.g1958.t1 RVARI.g2103.t1 RVARI.g2108.t1 RVARI.g2810.t1 RVARI.g3030.t1 RVARI.g341.t1 RVARI.g354.t1 RVARI.g4163.t1 RVARI.g4164.t1 RVARI.g4173.t1 RVARI.g4226.t1 RVARI.g45.t1 RVARI.g4545.t1 RVARI.g4546.t1 RVARI.g5208.t1 RVARI.g5386.t1 RVARI.g5790.t1 RVARI.g5829.t1 RVARI.g5830.t1 RVARI.g5845.t1 RVARI.g5846.t1 RVARI.g5911.t1 RVARI.g6180.t1 RVARI.g6329.t1 RVARI.g6330.t1 RVARI.g6361.t1 RVARI.g6579.t1 RVARI.g7212.t1 RVARI.g7894.t1 RVARI.g8151.t1 RVARI.g9648.t1 SINVI.XP_011156670.1 SINVI.XP_011161638.1 TCAST.TC001663-PA TCAST.TC001664-PA TCAST.TC001939-PA TCAST.TC002248-PA TCAST.TC002592-PA TCAST.TC004223-PA TCAST.TC005059-PA TCAST.TC005060-PA TCAST.TC005090-PA TCAST.TC005112-PA TCAST.TC005144-PA TCAST.TC005145-PA TCAST.TC005147-PA TCAST.TC006071-PA TCAST.TC006175-PA TCAST.TC008564-PA TCAST.TC011265-PA TCAST.TC011483-PA TCAST.TC012513-PA TCAST.TC014837-PA TCAST.TC016101-PA TSPIR.EFV46735 TSPIR.EFV46839 TSPIR.EFV46892 TSPIR.EFV47439
OG0000016: AGAMB.AGAP000215-PA AGAMB.AGAP001483-PA AGAMB.AGAP001495-PA AGAMB.AGAP001593-PA AGAMB.AGAP005096-PA AGAMB.AGAP005099-PA AGAMB.AGAP005311-PA AGAMB.AGAP007985-PA AGAMB.AGAP008868-PA AGAMB.AGAP009293-PA AGAMB.AGAP011143-PA AGAMB.AGAP012303-PA AGAMB.AGAP012501-PA AMELL.GB42226-PA AMELL.GB42592-PA AMELL.GB43591-PA AMELL.GB44472-PA AMELL.GB45500-PA AMELL.GB45501-PA AMELL.GB45759-PA AMELL.GB49611-PA AMELL.GB49866-PA AMELL.GB51582-PA AMELL.GB51584-PA AMELL.GB51604-PA AMELL.GB51950-PA AMELL.GB52781-PA AMELL.GB54432-PA AMELL.GB54796-PA AMELL.GB56017-PA APISU.ACYPI000498-PA APISU.ACYPI000997-PA APISU.ACYPI002093-PA APISU.ACYPI003536-PA APISU.ACYPI007256-PA APISU.ACYPI010101-PA APISU.ACYPI081976-PA APISU.ACYPI29610-PA APISU.ACYPI29702-PA APISU.ACYPI34506-PA APISU.ACYPI45604-PA APISU.ACYPI45707-PA APISU.ACYPI46242-PA APISU.ACYPI49458-PA APISU.ACYPI55111-PA ASUUM2.GS_01871 ASUUM2.GS_02157 ASUUM2.GS_02210 ASUUM2.GS_04698 ASUUM2.GS_04884 ASUUM2.GS_07355 ASUUM2.GS_11542 ASUUM2.GS_13242 ASUUM2.GS_13730 ASUUM2.GS_15338 ASUUM2.GS_15869 ASUUM2.GS_18645 ASUUM2.GS_21052 ASUUM2.GS_21898 BMALA.Bm10923 BMALA.Bm11942 BMALA.Bm2114 BMALA.Bm2996 BMALA.Bm3609 BMALA.Bm5296 BMALA.Bm6149 BMALA.Bm7298 BMALA.Bm7603 BMALA.Bm7931 BMALA.Bm9587 BXYLO.BXY_0003700.1 BXYLO.BXY_0050800.1 BXYLO.BXY_0057700.1 BXYLO.BXY_0313700.1 BXYLO.BXY_0339000.1 BXYLO.BXY_0660800.1 BXYLO.BXY_0947300.1 BXYLO.BXY_0953200.1 BXYLO.BXY_1075500.1 BXYLO.BXY_1621700.1 CELEG.B0564.10b CELEG.C18B12.3 CELEG.C37E2.4 CELEG.C37E2.5a CELEG.D1007.1 CELEG.F26C11.2 CELEG.R08B4.2 CELEG.T13C5.4 CELEG.W03A3.1 CELEG.Y113G7A.6a CELEG.ZK265.4 CELEG.ZK993.1a CLECT.CLEC000964-PA CLECT.CLEC000966-PA CLECT.CLEC001950-PA CLECT.CLEC002225-PA CLECT.CLEC002771-PA CLECT.CLEC002772-PA CLECT.CLEC004403-PA CLECT.CLEC004913-PA CLECT.CLEC005766-PA CLECT.CLEC006125-PA CLECT.CLEC006609-PA CLECT.CLEC007143-PA CLECT.CLEC008831-PA CLECT.CLEC009091-PA CLECT.CLEC009854-PA CLECT.CLEC012885-PA CLECT.CLEC012886-PA CLECT.CLEC013753-PA CTELE.CapteP113148 CTELE.CapteP117834 CTELE.CapteP129681 CTELE.CapteP135374 CTELE.CapteP147353 CTELE.CapteP158069 CTELE.CapteP165954 CTELE.CapteP169576 CTELE.CapteP171492 CTELE.CapteP174285 CTELE.CapteP181218 CTELE.CapteP225092 CTELE.CapteP226745 CTELE.CapteP227181 CTELE.CapteP228623 CTELE.CapteP29553 CTELE.CapteP29885 CTELE.CapteP29976 CTELE.CapteP30032 CTELE.CapteP70059 CTELE.CapteP70691 CTELE.CapteP70989 CTELE.CapteP76161 CTELE.CapteP80905 CTELE.CapteP81077 CTELE.CapteP99354 CTELE.CapteP99648 DMELA.FBpp0070747 DMELA.FBpp0071169 DMELA.FBpp0071485 DMELA.FBpp0071889 DMELA.FBpp0072133 DMELA.FBpp0074235 DMELA.FBpp0077713 DMELA.FBpp0077730 DMELA.FBpp0111504 DMELA.FBpp0291586 DMELA.FBpp0304126 DMELA.FBpp0309490 DMELA.FBpp0309625 DMELA.FBpp0309637 DMELA.FBpp0309767 DMELA.FBpp0309910 DPOND.ENN70530 DPOND.ENN70531 DPOND.ENN70582 DPOND.ENN70585 DPOND.ENN70719 DPOND.ENN71718 DPOND.ENN73738 DPOND.ENN74111 DPOND.ENN76101 DPOND.ENN77858 DPOND.ENN79401 DPOND.ENN80404 DPOND.ENN82364 DPOND.ENN82975 DPULE.EFX64952 DPULE.EFX64961 DPULE.EFX65178 DPULE.EFX67353 DPULE.EFX67838 DPULE.EFX69095 DPULE.EFX70672 DPULE.EFX70937 DPULE.EFX75420 DPULE.EFX81899 DPULE.EFX84785 DPULE.EFX85034 DPULE.EFX85717 DPULE.EFX86662 DPULE.EFX86663 DPULE.EFX88522 HDUJA.bHd11173.1 HDUJA.bHd01396.1 HDUJA.bHd16497.1 HDUJA.bHd16498.1 HDUJA.bHd17297.1 HDUJA.bHd18938.1 HDUJA.bHd04254.1 HDUJA.bHd00481.1 HDUJA.bHd05317.1 HDUJA.bHd06591.1 HDUJA.bHd07057.1 HDUJA.bHd07485.1 ISCAP.ISCW002341-PA ISCAP.ISCW002410-PA ISCAP.ISCW006445-PA ISCAP.ISCW009634-PA ISCAP.ISCW013772-PA ISCAP.ISCW014108-PA ISCAP.ISCW016208-PA ISCAP.ISCW016210-PA ISCAP.ISCW017713-PA ISCAP.ISCW020265-PA ISCAP.ISCW021207-PA ISCAP.ISCW021525-PA MHAPL.MhA1_Contig214.frz3.gene13 MHAPL.MhA1_Contig2347.frz3.gene1 MHAPL.MhA1_Contig2487.frz3.gene2 MHAPL.MhA1_Contig2502.frz3.gene2 MHAPL.MhA1_Contig353.frz3.gene41 MHAPL.MhA1_Contig705.frz3.gene5 MHAPL.MhA1_Contig899.frz3.gene1 NVITR.NV10422-PA NVITR.NV10883-PA NVITR.NV12179-PA NVITR.NV12465-PA NVITR.NV12766-PA NVITR.NV13402-PA NVITR.NV13653-PA NVITR.NV14564-PA NVITR.NV15715-PA NVITR.NV15971-PA NVITR.NV16195-PA NVITR.NV16624-PA NVITR.NV18060-PA NVITR.NV21238-PA OBIMA.Ocbimv22003567m.p OBIMA.Ocbimv22007835m.p OBIMA.Ocbimv22007999m.p OBIMA.Ocbimv22008407m.p OBIMA.Ocbimv22015900m.p OBIMA.Ocbimv22018651m.p OBIMA.Ocbimv22019499m.p OBIMA.Ocbimv22021713m.p OBIMA.Ocbimv22024516m.p OBIMA.Ocbimv22025800m.p OBIMA.Ocbimv22027055m.p OBIMA.Ocbimv22027060m.p OBIMA.Ocbimv22034596m.p OBIMA.Ocbimv22035611m.p OBIMA.Ocbimv22038182m.p PCAUD.XP_014662902.1 PCAUD.XP_014662904.1 PCAUD.XP_014662905.1 PCAUD.XP_014664466.1 PCAUD.XP_014671063.1 PCAUD.XP_014671981.1 PCAUD.XP_014672371.1 PCAUD.XP_014672787.1 PCAUD.XP_014674935.1 PCAUD.XP_014675255.1 PCAUD.XP_014676530.1 PCAUD.XP_014678123.1 PCAUD.XP_014679598.1 PHUMA.PHUM093490-PA PHUMA.PHUM093500-PA PHUMA.PHUM121380-PA PHUMA.PHUM121700-PA PHUMA.PHUM121920-PA PHUMA.PHUM171660-PA PHUMA.PHUM182350-PA PHUMA.PHUM189970-PA PHUMA.PHUM230130-PA PHUMA.PHUM308960-PA PHUMA.PHUM363310-PA PHUMA.PHUM363330-PA PHUMA.PHUM467610-PA PHUMA.PHUM492340-PA PHUMA.PHUM534210-PA PHUMA.PHUM584240-PA PMURR.g1079.t1 PMURR.g14282.t1 PMURR.g17050.t1 PMURR.g3231.t1 PMURR.g4782.t1 PMURR.g5299.t1 PMURR.g622.t1 PMURR.g7952.t1 PMURR.g9178.t1 PMURR.g9575.t1 PPACI.PPA00258 PPACI.PPA01003 PPACI.PPA12961 PPACI.PPA17659 PPACI.PPA18697 PPACI.PPA20299 PPACI.PPA21358 PPACI.PPA27298 PPACI.PPA27301 PPACI.PPA30640 PXYLO.XP_011549920.1 PXYLO.XP_011553726.1 PXYLO.XP_011553889.1 PXYLO.XP_011555470.1 PXYLO.XP_011556769.1 PXYLO.XP_011559403.1 PXYLO.XP_011564846.1 PXYLO.XP_011565178.1 PXYLO.XP_011566437.1 PXYLO.XP_011566918.1 PXYLO.XP_011567653.1 PXYLO.XP_011567825.1 PXYLO.XP_011568238.1 PXYLO.XP_011568272.1 PXYLO.XP_011568754.1 RVARI.g10246.t1 RVARI.g11833.t1 RVARI.g12046.t1 RVARI.g13103.t1 RVARI.g2248.t1 RVARI.g2626.t1 RVARI.g2981.t1 RVARI.g2982.t1 RVARI.g5078.t1 RVARI.g7723.t1 RVARI.g9402.t1 RVARI.g9675.t1 RVARI.g9676.t1 RVARI.g9853.t1 SINVI.XP_011157485.1 SINVI.XP_011159211.1 SINVI.XP_011159950.1 SINVI.XP_011162711.1 SINVI.XP_011163221.1 SINVI.XP_011163222.1 SINVI.XP_011164390.1 SINVI.XP_011165571.1 SINVI.XP_011165572.1 SINVI.XP_011165574.1 SINVI.XP_011166284.1 SINVI.XP_011166293.1 SINVI.XP_011168301.1 SINVI.XP_011170332.1 SINVI.XP_011172606.1 SINVI.XP_011173529.1 SINVI.XP_011173807.1 SINVI.XP_011175204.1 SMARI.SMAR003035-PA SMARI.SMAR003036-PA SMARI.SMAR003736-PA SMARI.SMAR004529-PA SMARI.SMAR004854-PA SMARI.SMAR006320-PA SMARI.SMAR006755-PA SMARI.SMAR007945-PA SMARI.SMAR008386-PA SMARI.SMAR009619-PA SMARI.SMAR009838-PA SMARI.SMAR009839-PA SMARI.SMAR010240-PA SMARI.SMAR010943-PA SMARI.SMAR011174-PA SMARI.SMAR011175-PA SMARI.SMAR013146-PA TCAST.TC000527-PA TCAST.TC001726-PA TCAST.TC003354-PA TCAST.TC003355-PA TCAST.TC005600-PA TCAST.TC005661-PA TCAST.TC006110-PA TCAST.TC007133-PA TCAST.TC007654-PA TCAST.TC008926-PA TCAST.TC011539-PA TCAST.TC012684-PA TCAST.TC013331-PA TMURI.TMUE_s0002002300 TMURI.TMUE_s0010003900 TMURI.TMUE_s0010005200 TMURI.TMUE_s0012010400 TMURI.TMUE_s0014003700 TMURI.TMUE_s0014003800 TMURI.TMUE_s0019002400 TMURI.TMUE_s0021003200 TMURI.TMUE_s0029006400 TSPIR.EFV50627 TSPIR.EFV52015 TSPIR.EFV52386 TSPIR.EFV53972 TSPIR.EFV54468 TSPIR.EFV55573 TSPIR.EFV55592 TSPIR.EFV55957 TSPIR.EFV57461 TSPIR.EFV57464 TSPIR.EFV59153 TSPIR.EFV59155 TURTI.tetur02g06020.1 TURTI.tetur04g00320.1 TURTI.tetur04g05170.1 TURTI.tetur06g01030.1 TURTI.tetur14g00760.1 TURTI.tetur18g02480.1 TURTI.tetur19g02530.1 TURTI.tetur21g02710.1 TURTI.tetur27g00570.1 TURTI.tetur27g01250.1
OG0000017: APISU.ACYPI002374-PA APISU.ACYPI002501-PA APISU.ACYPI004189-PA APISU.ACYPI007081-PA APISU.ACYPI009432-PA APISU.ACYPI061066-PA APISU.ACYPI061934-PA APISU.ACYPI062169-PA APISU.ACYPI062253-PA APISU.ACYPI062263-PA APISU.ACYPI064387-PA APISU.ACYPI064688-PA APISU.ACYPI065211-PA APISU.ACYPI065342-PA APISU.ACYPI065733-PA APISU.ACYPI066090-PA APISU.ACYPI066979-PA APISU.ACYPI066987-PA APISU.ACYPI068288-PA APISU.ACYPI069662-PA APISU.ACYPI069882-PA APISU.ACYPI070538-PA APISU.ACYPI071946-PA APISU.ACYPI072154-PA APISU.ACYPI072344-PA APISU.ACYPI073055-PA APISU.ACYPI080325-PA APISU.ACYPI080602-PA APISU.ACYPI081079-PA APISU.ACYPI081213-PA APISU.ACYPI081714-PA APISU.ACYPI082455-PA APISU.ACYPI082639-PA APISU.ACYPI082808-PA APISU.ACYPI084329-PA APISU.ACYPI084497-PA APISU.ACYPI084940-PA APISU.ACYPI085004-PA APISU.ACYPI085024-PA APISU.ACYPI085162-PA APISU.ACYPI085242-PA APISU.ACYPI085246-PA APISU.ACYPI085407-PA APISU.ACYPI085462-PA APISU.ACYPI085663-PA APISU.ACYPI086501-PA APISU.ACYPI086539-PA APISU.ACYPI086739-PA APISU.ACYPI088547-PA APISU.ACYPI088922-PA APISU.ACYPI089016-PA APISU.ACYPI089393-PA APISU.ACYPI089464-PA APISU.ACYPI20208-PA APISU.ACYPI20263-PA APISU.ACYPI20737-PA APISU.ACYPI20990-PA APISU.ACYPI21035-PA APISU.ACYPI21393-PA APISU.ACYPI22258-PA APISU.ACYPI23362-PA APISU.ACYPI27580-PA APISU.ACYPI27707-PA APISU.ACYPI28156-PA APISU.ACYPI28431-PA APISU.ACYPI30115-PA APISU.ACYPI30116-PA APISU.ACYPI30245-PA APISU.ACYPI31057-PA APISU.ACYPI31267-PA APISU.ACYPI31590-PA APISU.ACYPI32039-PA APISU.ACYPI33041-PA APISU.ACYPI33243-PA APISU.ACYPI33633-PA APISU.ACYPI33812-PA APISU.ACYPI33867-PA APISU.ACYPI35796-PA APISU.ACYPI36267-PA APISU.ACYPI37149-PA APISU.ACYPI37605-PA APISU.ACYPI38690-PA APISU.ACYPI38897-PA APISU.ACYPI39295-PA APISU.ACYPI39296-PA APISU.ACYPI39688-PA APISU.ACYPI39782-PA APISU.ACYPI39815-PA APISU.ACYPI40546-PA APISU.ACYPI41436-PA APISU.ACYPI43065-PA APISU.ACYPI43560-PA APISU.ACYPI44394-PA APISU.ACYPI45911-PA APISU.ACYPI46015-PA APISU.ACYPI46445-PA APISU.ACYPI48153-PA APISU.ACYPI49057-PA APISU.ACYPI49710-PA APISU.ACYPI50013-PA APISU.ACYPI50560-PA APISU.ACYPI50744-PA APISU.ACYPI51341-PA APISU.ACYPI52975-PA APISU.ACYPI53224-PA APISU.ACYPI56449-PA APISU.ACYPI56739-PA APISU.ACYPI56747-PA APISU.ACYPI56811-PA APISU.ACYPI56818-PA APISU.ACYPI56836-PA APISU.ACYPI56851-PA APISU.ACYPI56852-PA APISU.ACYPI56854-PA APISU.ACYPI56860-PA ASUUM2.GS_20305 BXYLO.BXY_0108800.1 BXYLO.BXY_0150600.1 BXYLO.BXY_0192000.1 BXYLO.BXY_0411100.1 BXYLO.BXY_0820800.1 BXYLO.BXY_0901200.1 BXYLO.BXY_1454200.1 BXYLO.BXY_1468100.1 CLECT.CLEC004930-PA CLECT.CLEC005612-PA CLECT.CLEC006812-PA CLECT.CLEC007459-PA CLECT.CLEC008373-PA CLECT.CLEC008819-PA CLECT.CLEC013351-PA CLECT.CLEC013461-PA CLECT.CLEC013462-PA CTELE.CapteP103895 CTELE.CapteP106546 CTELE.CapteP131316 CTELE.CapteP141783 CTELE.CapteP190067 CTELE.CapteP191379 CTELE.CapteP197947 CTELE.CapteP200729 CTELE.CapteP218132 CTELE.CapteP78038 CTELE.CapteP78279 CTELE.CapteP80474 CTELE.CapteP88286 DPULE.EFX66601 DPULE.EFX73818 HDUJA.bHd06402.1 HDUJA.bHd09170.1 HDUJA.bHd09652.1 ISCAP.ISCW001690-PA ISCAP.ISCW010774-PA ISCAP.ISCW011925-PA ISCAP.ISCW013613-PA ISCAP.ISCW013924-PA ISCAP.ISCW017991-PA MHAPL.MhA1_Contig1102.frz3.fgene1 MHAPL.MhA1_Contig1183.frz3.gene4 MHAPL.MhA1_Contig1228.frz3.gene9 MHAPL.MhA1_Contig1353.frz3.fgene1 MHAPL.MhA1_Contig1374.frz3.fgene1 MHAPL.MhA1_Contig1532.frz3.fgene1 MHAPL.MhA1_Contig1995.frz3.fgene1 MHAPL.MhA1_Contig2039.frz3.fgene1 MHAPL.MhA1_Contig2340.frz3.fgene1 MHAPL.MhA1_Contig2365.frz3.fgene1 MHAPL.MhA1_Contig2434.frz3.fgene2 MHAPL.MhA1_Contig2443.frz3.fgene1 MHAPL.MhA1_Contig2443.frz3.gene2 MHAPL.MhA1_Contig2529.frz3.fgene1 MHAPL.MhA1_Contig262.frz3.gene8 MHAPL.MhA1_Contig2853.frz3.gene3 MHAPL.MhA1_Contig2885.frz3.fgene1 MHAPL.MhA1_Contig320.frz3.fgene1 MHAPL.MhA1_Contig3260.frz3.fgene1 MHAPL.MhA1_Contig374.frz3.fgene1 MHAPL.MhA1_Contig642.frz3.gene2 MHAPL.MhA1_Contig790.frz3.fgene1 MHAPL.MhA1_Contig967.frz3.gene2 NVITR.NV18608-PA NVITR.NV18650-PA NVITR.NV18729-PA NVITR.NV18943-PA NVITR.NV18985-PA NVITR.NV19076-PA NVITR.NV19077-PA NVITR.NV21052-PA NVITR.NV21433-PA NVITR.NV24159-PA NVITR.NV24577-PA NVITR.NV24668-PA NVITR.NV25108-PA NVITR.NV30084-PA NVITR.NV30143-PA NVITR.NV30446-PA NVITR.NV31287-PA NVITR.NV31549-PA NVITR.NV31727-PA NVITR.NV31859-PA PCAUD.XP_014661486.1 PCAUD.XP_014662946.1 PCAUD.XP_014663228.1 PCAUD.XP_014663369.1 PCAUD.XP_014663412.1 PCAUD.XP_014663584.1 PCAUD.XP_014664198.1 PCAUD.XP_014665119.1 PCAUD.XP_014665126.1 PCAUD.XP_014665236.1 PCAUD.XP_014665850.1 PCAUD.XP_014665892.1 PCAUD.XP_014666499.1 PCAUD.XP_014667918.1 PCAUD.XP_014668910.1 PCAUD.XP_014668933.1 PCAUD.XP_014670345.1 PCAUD.XP_014671069.1 PCAUD.XP_014671627.1 PCAUD.XP_014672251.1 PCAUD.XP_014672358.1 PCAUD.XP_014672359.1 PCAUD.XP_014673091.1 PCAUD.XP_014673255.1 PCAUD.XP_014673257.1 PCAUD.XP_014673472.1 PCAUD.XP_014674352.1 PCAUD.XP_014675268.1 PCAUD.XP_014675469.1 PCAUD.XP_014675600.1 PCAUD.XP_014675604.1 PCAUD.XP_014676649.1 PCAUD.XP_014676701.1 PCAUD.XP_014676736.1 PCAUD.XP_014676826.1 PCAUD.XP_014677981.1 PCAUD.XP_014678510.1 PCAUD.XP_014678553.1 PCAUD.XP_014678888.1 PCAUD.XP_014678930.1 PCAUD.XP_014679393.1 PCAUD.XP_014680814.1 PCAUD.XP_014680941.1 PCAUD.XP_014681750.1 PCAUD.XP_014681787.1 PMURR.g12508.t1 PMURR.g15507.t1 PMURR.g3370.t1 PPACI.PPA00911 PPACI.PPA01318 PPACI.PPA01383 PPACI.PPA01551 PPACI.PPA01799 PPACI.PPA03190 PPACI.PPA05470 PPACI.PPA08106 PPACI.PPA08981 PPACI.PPA10538 PPACI.PPA10774 PPACI.PPA11416 PPACI.PPA11489 PPACI.PPA12868 PPACI.PPA13349 PPACI.PPA14569 PPACI.PPA21874 PPACI.PPA24367 PPACI.PPA24600 PPACI.PPA24786 PPACI.PPA25359 PPACI.PPA25455 PPACI.PPA26112 PPACI.PPA26948 PPACI.PPA30143 PPACI.PPA30280 PPACI.PPA30321 PPACI.PPA30600 PPACI.PPA30870 PPACI.PPA30899 PPACI.PPA31161 PPACI.PPA31367 PPACI.PPA31481 PPACI.PPA31538 PPACI.PPA32166 PPACI.PPA32226 PPACI.PPA32252 PPACI.PPA32665 PPACI.PPA32818 PPACI.PPA32850 PPACI.PPA32870 PPACI.PPA33318 PXYLO.XP_011549211.1 PXYLO.XP_011551181.1 PXYLO.XP_011552374.1 PXYLO.XP_011552795.1 PXYLO.XP_011553375.1 PXYLO.XP_011554189.1 PXYLO.XP_011555702.1 PXYLO.XP_011555793.1 PXYLO.XP_011556160.1 PXYLO.XP_011556902.1 PXYLO.XP_011560205.1 PXYLO.XP_011560362.1 PXYLO.XP_011560632.1 PXYLO.XP_011560642.1 PXYLO.XP_011561532.1 PXYLO.XP_011562515.1 PXYLO.XP_011563538.1 PXYLO.XP_011568277.1 SINVI.XP_011155927.1 SINVI.XP_011157120.1 SINVI.XP_011157751.1 SINVI.XP_011159078.1 SINVI.XP_011161701.1 SINVI.XP_011162357.1 SINVI.XP_011162898.1 SINVI.XP_011164024.1 SINVI.XP_011164920.1 SINVI.XP_011166517.1 SINVI.XP_011166545.1 SINVI.XP_011166664.1 SINVI.XP_011167515.1 SINVI.XP_011167522.1 SINVI.XP_011169370.1 SINVI.XP_011169371.1 SINVI.XP_011169411.1 SINVI.XP_011169531.1 SINVI.XP_011170193.1 SINVI.XP_011170263.1 SINVI.XP_011170304.1 SINVI.XP_011170406.1 SINVI.XP_011170685.1 SINVI.XP_011171732.1 SINVI.XP_011172532.1 SINVI.XP_011173456.1 SINVI.XP_011174669.1 SINVI.XP_011175106.1 SMARI.SMAR001210-PA SMARI.SMAR004126-PA SMARI.SMAR005680-PA SMARI.SMAR011857-PA TCAST.TC001426-PA TCAST.TC001807-PA TCAST.TC001808-PA TCAST.TC002321-PA TCAST.TC002657-PA TCAST.TC004090-PA TCAST.TC005031-PA TCAST.TC006968-PA TCAST.TC007548-PA TCAST.TC008582-PA TCAST.TC010707-PA TCAST.TC010720-PA TCAST.TC016130-PA TMURI.TMUE_s0006005200 TMURI.TMUE_s0017007300 TMURI.TMUE_s0023007400 TMURI.TMUE_s0027002100 TMURI.TMUE_s0033000200 TMURI.TMUE_s0034006500 TMURI.TMUE_s0036007300 TMURI.TMUE_s0040006800 TMURI.TMUE_s0041007500 TMURI.TMUE_s0043000100 TMURI.TMUE_s0065003700 TMURI.TMUE_s0114001100 TMURI.TMUE_s0142002300 TMURI.TMUE_s0159001900 TMURI.TMUE_s0192000300 TMURI.TMUE_s0303000500 TMURI.TMUE_s0393000500 TMURI.TMUE_s0404000200 TMURI.TMUE_s0536000100 TMURI.TMUE_s0576000100 TMURI.TMUE_s0604000100 TSPIR.EFV47022 TSPIR.EFV47055 TSPIR.EFV48726 TSPIR.EFV48728 TSPIR.EFV48729 TSPIR.EFV49397 TSPIR.EFV49663 TSPIR.EFV50041 TSPIR.EFV50174 TSPIR.EFV50736 TSPIR.EFV51243 TSPIR.EFV51331 TSPIR.EFV51346 TSPIR.EFV51520 TSPIR.EFV51554 TSPIR.EFV54735 TSPIR.EFV56631 TSPIR.EFV57246 TSPIR.EFV58060 TSPIR.EFV61911 TSPIR.EFV61919 TSPIR.EFV61959 TSPIR.EFV62345 TURTI.tetur102g00020.1
OG0000018: AMELL.GB44394-PA APISU.ACYPI060402-PA APISU.ACYPI060919-PA APISU.ACYPI061863-PA APISU.ACYPI062139-PA APISU.ACYPI063056-PA APISU.ACYPI064310-PA APISU.ACYPI064552-PA APISU.ACYPI064655-PA APISU.ACYPI066170-PA APISU.ACYPI066539-PA APISU.ACYPI066677-PA APISU.ACYPI067080-PA APISU.ACYPI067143-PA APISU.ACYPI068364-PA APISU.ACYPI068950-PA APISU.ACYPI069024-PA APISU.ACYPI069167-PA APISU.ACYPI070165-PA APISU.ACYPI071584-PA APISU.ACYPI071600-PA APISU.ACYPI071844-PA APISU.ACYPI072488-PA APISU.ACYPI080379-PA APISU.ACYPI080979-PA APISU.ACYPI081455-PA APISU.ACYPI081525-PA APISU.ACYPI081555-PA APISU.ACYPI083326-PA APISU.ACYPI083756-PA APISU.ACYPI084437-PA APISU.ACYPI085208-PA APISU.ACYPI085290-PA APISU.ACYPI085750-PA APISU.ACYPI086287-PA APISU.ACYPI20198-PA APISU.ACYPI20567-PA APISU.ACYPI20859-PA APISU.ACYPI20913-PA APISU.ACYPI22652-PA APISU.ACYPI23024-PA APISU.ACYPI23216-PA APISU.ACYPI23227-PA APISU.ACYPI23368-PA APISU.ACYPI24047-PA APISU.ACYPI24725-PA APISU.ACYPI24979-PA APISU.ACYPI25238-PA APISU.ACYPI25266-PA APISU.ACYPI25406-PA APISU.ACYPI25577-PA APISU.ACYPI25669-PA APISU.ACYPI27203-PA APISU.ACYPI27549-PA APISU.ACYPI27734-PA APISU.ACYPI28089-PA APISU.ACYPI28458-PA APISU.ACYPI31629-PA APISU.ACYPI31642-PA APISU.ACYPI32241-PA APISU.ACYPI32242-PA APISU.ACYPI34398-PA APISU.ACYPI34579-PA APISU.ACYPI34609-PA APISU.ACYPI34865-PA APISU.ACYPI34893-PA APISU.ACYPI35147-PA APISU.ACYPI36317-PA APISU.ACYPI37505-PA APISU.ACYPI37577-PA APISU.ACYPI38893-PA APISU.ACYPI39792-PA APISU.ACYPI40016-PA APISU.ACYPI40080-PA APISU.ACYPI40202-PA APISU.ACYPI41576-PA APISU.ACYPI43071-PA APISU.ACYPI43087-PA APISU.ACYPI43155-PA APISU.ACYPI44188-PA APISU.ACYPI44427-PA APISU.ACYPI44953-PA APISU.ACYPI45248-PA APISU.ACYPI46331-PA APISU.ACYPI46334-PA APISU.ACYPI47234-PA APISU.ACYPI47257-PA APISU.ACYPI47865-PA APISU.ACYPI48160-PA APISU.ACYPI49530-PA APISU.ACYPI50567-PA APISU.ACYPI51431-PA APISU.ACYPI51751-PA APISU.ACYPI53549-PA APISU.ACYPI53985-PA APISU.ACYPI54420-PA APISU.ACYPI54597-PA APISU.ACYPI55135-PA ASUUM2.GS_04853 BMALA.Bm9932b BXYLO.BXY_0788500.1 CELEG.Y54E10A.16 CLECT.CLEC006536-PA CLECT.CLEC009058-PA CLECT.CLEC009468-PA CTELE.CapteP111447 CTELE.CapteP131723 CTELE.CapteP186616 CTELE.CapteP203791 CTELE.CapteP31556 CTELE.CapteP31589 CTELE.CapteP70314 CTELE.CapteP77954 DPOND.ENN75964 DPULE.EFX60123 DPULE.EFX62103 DPULE.EFX65021 DPULE.EFX68062 DPULE.EFX71820 DPULE.EFX76174 ISCAP.ISCW001162-PA ISCAP.ISCW005916-PA ISCAP.ISCW009832-PA ISCAP.ISCW014961-PA ISCAP.ISCW020436-PA ISCAP.ISCW024423-PA ISCAP.ISCW024560-PA MHAPL.MhA1_Contig118.frz3.gene4 MHAPL.MhA1_Contig1523.frz3.gene7 MHAPL.MhA1_Contig1540.frz3.gene4 MHAPL.MhA1_Contig160.frz3.gene1 MHAPL.MhA1_Contig1809.frz3.gene3 MHAPL.MhA1_Contig194.frz3.gene36 MHAPL.MhA1_Contig2402.frz3.gene2 MHAPL.MhA1_Contig393.frz3.gene3 MHAPL.MhA1_Contig552.frz3.gene1 MHAPL.MhA1_Contig699.frz3.gene3 MHAPL.MhA1_Contig717.frz3.gene8 OBIMA.Ocbimv22000002m.p OBIMA.Ocbimv22000056m.p OBIMA.Ocbimv22000168m.p OBIMA.Ocbimv22000174m.p OBIMA.Ocbimv22000396m.p OBIMA.Ocbimv22000471m.p OBIMA.Ocbimv22000564m.p OBIMA.Ocbimv22000599m.p OBIMA.Ocbimv22001341m.p OBIMA.Ocbimv22001409m.p OBIMA.Ocbimv22001472m.p OBIMA.Ocbimv22001595m.p OBIMA.Ocbimv22001897m.p OBIMA.Ocbimv22002762m.p OBIMA.Ocbimv22002847m.p OBIMA.Ocbimv22002876m.p OBIMA.Ocbimv22003134m.p OBIMA.Ocbimv22003473m.p OBIMA.Ocbimv22003578m.p OBIMA.Ocbimv22003708m.p OBIMA.Ocbimv22003852m.p OBIMA.Ocbimv22003930m.p OBIMA.Ocbimv22004211m.p OBIMA.Ocbimv22004265m.p OBIMA.Ocbimv22004469m.p OBIMA.Ocbimv22004472m.p OBIMA.Ocbimv22004544m.p OBIMA.Ocbimv22004573m.p OBIMA.Ocbimv22004848m.p OBIMA.Ocbimv22004964m.p OBIMA.Ocbimv22005083m.p OBIMA.Ocbimv22005293m.p OBIMA.Ocbimv22005317m.p OBIMA.Ocbimv22005333m.p OBIMA.Ocbimv22005346m.p OBIMA.Ocbimv22005503m.p OBIMA.Ocbimv22006020m.p OBIMA.Ocbimv22006036m.p OBIMA.Ocbimv22006046m.p OBIMA.Ocbimv22007033m.p OBIMA.Ocbimv22007136m.p OBIMA.Ocbimv22007260m.p OBIMA.Ocbimv22007885m.p OBIMA.Ocbimv22008349m.p OBIMA.Ocbimv22008780m.p OBIMA.Ocbimv22008823m.p OBIMA.Ocbimv22008870m.p OBIMA.Ocbimv22009988m.p OBIMA.Ocbimv22010084m.p OBIMA.Ocbimv22010246m.p OBIMA.Ocbimv22010282m.p OBIMA.Ocbimv22010342m.p OBIMA.Ocbimv22010628m.p OBIMA.Ocbimv22010739m.p OBIMA.Ocbimv22010846m.p OBIMA.Ocbimv22011452m.p OBIMA.Ocbimv22011662m.p OBIMA.Ocbimv22011754m.p OBIMA.Ocbimv22012306m.p OBIMA.Ocbimv22012638m.p OBIMA.Ocbimv22012853m.p OBIMA.Ocbimv22012882m.p OBIMA.Ocbimv22012982m.p OBIMA.Ocbimv22012985m.p OBIMA.Ocbimv22013047m.p OBIMA.Ocbimv22013099m.p OBIMA.Ocbimv22013370m.p OBIMA.Ocbimv22014439m.p OBIMA.Ocbimv22014480m.p OBIMA.Ocbimv22014719m.p OBIMA.Ocbimv22015191m.p OBIMA.Ocbimv22015322m.p OBIMA.Ocbimv22015529m.p OBIMA.Ocbimv22015666m.p OBIMA.Ocbimv22015706m.p OBIMA.Ocbimv22015799m.p OBIMA.Ocbimv22016336m.p OBIMA.Ocbimv22016931m.p OBIMA.Ocbimv22017074m.p OBIMA.Ocbimv22017153m.p OBIMA.Ocbimv22017155m.p OBIMA.Ocbimv22017188m.p OBIMA.Ocbimv22017216m.p OBIMA.Ocbimv22017279m.p OBIMA.Ocbimv22017306m.p OBIMA.Ocbimv22017311m.p OBIMA.Ocbimv22017762m.p OBIMA.Ocbimv22018287m.p OBIMA.Ocbimv22018288m.p OBIMA.Ocbimv22018715m.p OBIMA.Ocbimv22018735m.p OBIMA.Ocbimv22018790m.p OBIMA.Ocbimv22019111m.p OBIMA.Ocbimv22019494m.p OBIMA.Ocbimv22019572m.p OBIMA.Ocbimv22019909m.p OBIMA.Ocbimv22020308m.p OBIMA.Ocbimv22020692m.p OBIMA.Ocbimv22020798m.p OBIMA.Ocbimv22021587m.p OBIMA.Ocbimv22021589m.p OBIMA.Ocbimv22022054m.p OBIMA.Ocbimv22022062m.p OBIMA.Ocbimv22022422m.p OBIMA.Ocbimv22022513m.p OBIMA.Ocbimv22022559m.p OBIMA.Ocbimv22022586m.p OBIMA.Ocbimv22022706m.p OBIMA.Ocbimv22022816m.p OBIMA.Ocbimv22022817m.p OBIMA.Ocbimv22022913m.p OBIMA.Ocbimv22022982m.p OBIMA.Ocbimv22023628m.p OBIMA.Ocbimv22023643m.p OBIMA.Ocbimv22023717m.p OBIMA.Ocbimv22023734m.p OBIMA.Ocbimv22024315m.p OBIMA.Ocbimv22024389m.p OBIMA.Ocbimv22024439m.p OBIMA.Ocbimv22024685m.p OBIMA.Ocbimv22024763m.p OBIMA.Ocbimv22024907m.p OBIMA.Ocbimv22024908m.p OBIMA.Ocbimv22025002m.p OBIMA.Ocbimv22025278m.p OBIMA.Ocbimv22025394m.p OBIMA.Ocbimv22025842m.p OBIMA.Ocbimv22026386m.p OBIMA.Ocbimv22026387m.p OBIMA.Ocbimv22026647m.p OBIMA.Ocbimv22027068m.p OBIMA.Ocbimv22027428m.p OBIMA.Ocbimv22027708m.p OBIMA.Ocbimv22027808m.p OBIMA.Ocbimv22027809m.p OBIMA.Ocbimv22028181m.p OBIMA.Ocbimv22028271m.p OBIMA.Ocbimv22028786m.p OBIMA.Ocbimv22029068m.p OBIMA.Ocbimv22029072m.p OBIMA.Ocbimv22029275m.p OBIMA.Ocbimv22029276m.p OBIMA.Ocbimv22029700m.p OBIMA.Ocbimv22029799m.p OBIMA.Ocbimv22029905m.p OBIMA.Ocbimv22029971m.p OBIMA.Ocbimv22030014m.p OBIMA.Ocbimv22030103m.p OBIMA.Ocbimv22030306m.p OBIMA.Ocbimv22030308m.p OBIMA.Ocbimv22030422m.p OBIMA.Ocbimv22030670m.p OBIMA.Ocbimv22031182m.p OBIMA.Ocbimv22031495m.p OBIMA.Ocbimv22031582m.p OBIMA.Ocbimv22031663m.p OBIMA.Ocbimv22031673m.p OBIMA.Ocbimv22031814m.p OBIMA.Ocbimv22031820m.p OBIMA.Ocbimv22031970m.p OBIMA.Ocbimv22032618m.p OBIMA.Ocbimv22032748m.p OBIMA.Ocbimv22033002m.p OBIMA.Ocbimv22033019m.p OBIMA.Ocbimv22033671m.p OBIMA.Ocbimv22033968m.p OBIMA.Ocbimv22033998m.p OBIMA.Ocbimv22033999m.p OBIMA.Ocbimv22034012m.p OBIMA.Ocbimv22034152m.p OBIMA.Ocbimv22034482m.p OBIMA.Ocbimv22034624m.p OBIMA.Ocbimv22034629m.p OBIMA.Ocbimv22034645m.p OBIMA.Ocbimv22035071m.p OBIMA.Ocbimv22035133m.p OBIMA.Ocbimv22035382m.p OBIMA.Ocbimv22035442m.p OBIMA.Ocbimv22036027m.p OBIMA.Ocbimv22036063m.p OBIMA.Ocbimv22036381m.p OBIMA.Ocbimv22036645m.p OBIMA.Ocbimv22037453m.p OBIMA.Ocbimv22037479m.p OBIMA.Ocbimv22037639m.p OBIMA.Ocbimv22037688m.p OBIMA.Ocbimv22037718m.p OBIMA.Ocbimv22038262m.p OBIMA.Ocbimv22038598m.p OBIMA.Ocbimv22039075m.p OBIMA.Ocbimv22039225m.p OBIMA.Ocbimv22039249m.p OBIMA.Ocbimv22039385m.p OBIMA.Ocbimv22039429m.p OBIMA.Ocbimv22039451m.p OBIMA.Ocbimv22039482m.p OBIMA.Ocbimv22039721m.p OBIMA.Ocbimv22039742m.p OBIMA.Ocbimv22039827m.p PCAUD.XP_014663370.1 PHUMA.PHUM454910-PA PHUMA.PHUM513150-PA PMURR.g10328.t1 PMURR.g11686.t1 PMURR.g18096.t1 PMURR.g3811.t1 PPACI.PPA00428 PPACI.PPA00465 PPACI.PPA13917 PPACI.PPA14398 PPACI.PPA17081 PPACI.PPA19348 PPACI.PPA23395 PPACI.PPA25340 PPACI.PPA25955 PPACI.PPA31677 PPACI.PPA32156 SINVI.XP_011157271.1 SINVI.XP_011162400.1 TCAST.TC002378-PA TCAST.TC003734-PA TCAST.TC010755-PA TCAST.TC015872-PA TMURI.TMUE_s0002020600 TMURI.TMUE_s0003013100 TMURI.TMUE_s0005012000 TMURI.TMUE_s0005017100 TMURI.TMUE_s0009007900 TMURI.TMUE_s0012002500 TMURI.TMUE_s0018002700 TMURI.TMUE_s0019005200 TMURI.TMUE_s0021009000 TMURI.TMUE_s0025005000 TMURI.TMUE_s0030002000 TMURI.TMUE_s0036007500 TMURI.TMUE_s0040007000 TMURI.TMUE_s0044005900 TMURI.TMUE_s0049004000 TMURI.TMUE_s0056000100 TMURI.TMUE_s0057007200 TMURI.TMUE_s0065004100 TMURI.TMUE_s0069005600 TMURI.TMUE_s0090001200 TMURI.TMUE_s0093002800 TMURI.TMUE_s0103001300 TMURI.TMUE_s0116000600 TMURI.TMUE_s0118003600 TMURI.TMUE_s0118003800 TMURI.TMUE_s0159000700 TMURI.TMUE_s0184000500 TMURI.TMUE_s0205001200 TMURI.TMUE_s0215000500 TMURI.TMUE_s0227000800 TMURI.TMUE_s0310000100 TMURI.TMUE_s0320000100 TURTI.tetur03g10337.1 TURTI.tetur07g08219.1
OG0000019: APISU.ACYPI060244-PA APISU.ACYPI060498-PA APISU.ACYPI060626-PA APISU.ACYPI060904-PA APISU.ACYPI060987-PA APISU.ACYPI062817-PA APISU.ACYPI063058-PA APISU.ACYPI063761-PA APISU.ACYPI063881-PA APISU.ACYPI064047-PA APISU.ACYPI064188-PA APISU.ACYPI064439-PA APISU.ACYPI064521-PA APISU.ACYPI065079-PA APISU.ACYPI065790-PA APISU.ACYPI066561-PA APISU.ACYPI067271-PA APISU.ACYPI067322-PA APISU.ACYPI068755-PA APISU.ACYPI069171-PA APISU.ACYPI069345-PA APISU.ACYPI070704-PA APISU.ACYPI070997-PA APISU.ACYPI071759-PA APISU.ACYPI080370-PA APISU.ACYPI081352-PA APISU.ACYPI081374-PA APISU.ACYPI081561-PA APISU.ACYPI081563-PA APISU.ACYPI081690-PA APISU.ACYPI081864-PA APISU.ACYPI082028-PA APISU.ACYPI082103-PA APISU.ACYPI082422-PA APISU.ACYPI082824-PA APISU.ACYPI082833-PA APISU.ACYPI083211-PA APISU.ACYPI083259-PA APISU.ACYPI083426-PA APISU.ACYPI083889-PA APISU.ACYPI084671-PA APISU.ACYPI085812-PA APISU.ACYPI085839-PA APISU.ACYPI086107-PA APISU.ACYPI086294-PA APISU.ACYPI086562-PA APISU.ACYPI086773-PA APISU.ACYPI087200-PA APISU.ACYPI087201-PA APISU.ACYPI087253-PA APISU.ACYPI087351-PA APISU.ACYPI087955-PA APISU.ACYPI088017-PA APISU.ACYPI088200-PA APISU.ACYPI088456-PA APISU.ACYPI088500-PA APISU.ACYPI088574-PA APISU.ACYPI089300-PA APISU.ACYPI089348-PA APISU.ACYPI20335-PA APISU.ACYPI25999-PA APISU.ACYPI27512-PA APISU.ACYPI30160-PA APISU.ACYPI31052-PA APISU.ACYPI35357-PA APISU.ACYPI37880-PA APISU.ACYPI38963-PA APISU.ACYPI42305-PA APISU.ACYPI47389-PA APISU.ACYPI49745-PA APISU.ACYPI49982-PA APISU.ACYPI50698-PA BXYLO.BXY_1282200.1 BXYLO.BXY_1333000.1 BXYLO.BXY_1489700.1 BXYLO.BXY_1501800.1 BXYLO.BXY_1506600.1 CELEG.F11C3.1 CLECT.CLEC000578-PA CLECT.CLEC004815-PA CLECT.CLEC006643-PA CTELE.CapteP121330 CTELE.CapteP136138 CTELE.CapteP143296 CTELE.CapteP145564 CTELE.CapteP146432 CTELE.CapteP71732 CTELE.CapteP81475 CTELE.CapteP90181 CTELE.CapteP90399 DPULE.EFX59902 DPULE.EFX60959 DPULE.EFX62586 DPULE.EFX62738 DPULE.EFX63223 DPULE.EFX63269 DPULE.EFX63309 DPULE.EFX63809 DPULE.EFX63810 DPULE.EFX63941 DPULE.EFX64387 DPULE.EFX64389 DPULE.EFX64445 DPULE.EFX64553 DPULE.EFX64570 DPULE.EFX64716 DPULE.EFX64927 DPULE.EFX65134 DPULE.EFX65313 DPULE.EFX65443 DPULE.EFX67519 DPULE.EFX68724 DPULE.EFX68727 DPULE.EFX69183 DPULE.EFX69496 DPULE.EFX69595 DPULE.EFX69609 DPULE.EFX70181 DPULE.EFX73400 DPULE.EFX76670 DPULE.EFX76671 DPULE.EFX79380 DPULE.EFX80029 DPULE.EFX81539 HDUJA.bHd17131.1 MHAPL.MhA1_Contig1543.frz3.gene3 OBIMA.Ocbimv22000073m.p OBIMA.Ocbimv22000074m.p OBIMA.Ocbimv22000540m.p OBIMA.Ocbimv22000653m.p OBIMA.Ocbimv22000684m.p OBIMA.Ocbimv22000837m.p OBIMA.Ocbimv22000964m.p OBIMA.Ocbimv22001097m.p OBIMA.Ocbimv22001348m.p OBIMA.Ocbimv22001756m.p OBIMA.Ocbimv22001815m.p OBIMA.Ocbimv22001936m.p OBIMA.Ocbimv22002027m.p OBIMA.Ocbimv22002054m.p OBIMA.Ocbimv22002169m.p OBIMA.Ocbimv22002278m.p OBIMA.Ocbimv22002283m.p OBIMA.Ocbimv22002790m.p OBIMA.Ocbimv22002812m.p OBIMA.Ocbimv22002824m.p OBIMA.Ocbimv22002863m.p OBIMA.Ocbimv22002903m.p OBIMA.Ocbimv22003009m.p OBIMA.Ocbimv22003066m.p OBIMA.Ocbimv22003220m.p OBIMA.Ocbimv22003249m.p OBIMA.Ocbimv22003290m.p OBIMA.Ocbimv22003320m.p OBIMA.Ocbimv22003390m.p OBIMA.Ocbimv22003443m.p OBIMA.Ocbimv22003638m.p OBIMA.Ocbimv22003677m.p OBIMA.Ocbimv22003842m.p OBIMA.Ocbimv22003980m.p OBIMA.Ocbimv22004212m.p OBIMA.Ocbimv22004520m.p OBIMA.Ocbimv22004712m.p OBIMA.Ocbimv22005196m.p OBIMA.Ocbimv22005362m.p OBIMA.Ocbimv22005438m.p OBIMA.Ocbimv22005593m.p OBIMA.Ocbimv22005654m.p OBIMA.Ocbimv22005901m.p OBIMA.Ocbimv22006033m.p OBIMA.Ocbimv22006098m.p OBIMA.Ocbimv22006566m.p OBIMA.Ocbimv22006957m.p OBIMA.Ocbimv22007254m.p OBIMA.Ocbimv22007332m.p OBIMA.Ocbimv22007437m.p OBIMA.Ocbimv22007518m.p OBIMA.Ocbimv22007584m.p OBIMA.Ocbimv22007706m.p OBIMA.Ocbimv22007730m.p OBIMA.Ocbimv22008120m.p OBIMA.Ocbimv22008306m.p OBIMA.Ocbimv22008345m.p OBIMA.Ocbimv22008495m.p OBIMA.Ocbimv22008521m.p OBIMA.Ocbimv22008647m.p OBIMA.Ocbimv22008722m.p OBIMA.Ocbimv22008962m.p OBIMA.Ocbimv22008981m.p OBIMA.Ocbimv22009224m.p OBIMA.Ocbimv22009509m.p OBIMA.Ocbimv22009735m.p OBIMA.Ocbimv22009753m.p OBIMA.Ocbimv22009792m.p OBIMA.Ocbimv22010045m.p OBIMA.Ocbimv22010109m.p OBIMA.Ocbimv22010437m.p OBIMA.Ocbimv22010763m.p OBIMA.Ocbimv22010793m.p OBIMA.Ocbimv22011180m.p OBIMA.Ocbimv22011762m.p OBIMA.Ocbimv22011970m.p OBIMA.Ocbimv22012146m.p OBIMA.Ocbimv22012183m.p OBIMA.Ocbimv22012837m.p OBIMA.Ocbimv22012997m.p OBIMA.Ocbimv22013176m.p OBIMA.Ocbimv22013369m.p OBIMA.Ocbimv22013376m.p OBIMA.Ocbimv22013721m.p OBIMA.Ocbimv22014043m.p OBIMA.Ocbimv22014060m.p OBIMA.Ocbimv22014081m.p OBIMA.Ocbimv22014511m.p OBIMA.Ocbimv22014553m.p OBIMA.Ocbimv22014623m.p OBIMA.Ocbimv22014874m.p OBIMA.Ocbimv22014891m.p OBIMA.Ocbimv22014911m.p OBIMA.Ocbimv22014953m.p OBIMA.Ocbimv22014980m.p OBIMA.Ocbimv22015128m.p OBIMA.Ocbimv22015179m.p OBIMA.Ocbimv22015373m.p OBIMA.Ocbimv22015424m.p OBIMA.Ocbimv22015493m.p OBIMA.Ocbimv22015585m.p OBIMA.Ocbimv22015652m.p OBIMA.Ocbimv22016055m.p OBIMA.Ocbimv22016177m.p OBIMA.Ocbimv22016185m.p OBIMA.Ocbimv22016187m.p OBIMA.Ocbimv22016250m.p OBIMA.Ocbimv22016263m.p OBIMA.Ocbimv22016394m.p OBIMA.Ocbimv22016527m.p OBIMA.Ocbimv22016733m.p OBIMA.Ocbimv22016915m.p OBIMA.Ocbimv22017026m.p OBIMA.Ocbimv22017028m.p OBIMA.Ocbimv22017145m.p OBIMA.Ocbimv22017265m.p OBIMA.Ocbimv22017442m.p OBIMA.Ocbimv22017606m.p OBIMA.Ocbimv22018125m.p OBIMA.Ocbimv22018230m.p OBIMA.Ocbimv22018348m.p OBIMA.Ocbimv22018464m.p OBIMA.Ocbimv22018506m.p OBIMA.Ocbimv22018698m.p OBIMA.Ocbimv22018865m.p OBIMA.Ocbimv22018966m.p OBIMA.Ocbimv22019098m.p OBIMA.Ocbimv22019254m.p OBIMA.Ocbimv22019344m.p OBIMA.Ocbimv22019347m.p OBIMA.Ocbimv22019367m.p OBIMA.Ocbimv22019393m.p OBIMA.Ocbimv22019399m.p OBIMA.Ocbimv22019738m.p OBIMA.Ocbimv22019782m.p OBIMA.Ocbimv22019803m.p OBIMA.Ocbimv22019867m.p OBIMA.Ocbimv22020065m.p OBIMA.Ocbimv22020093m.p OBIMA.Ocbimv22020097m.p OBIMA.Ocbimv22020677m.p OBIMA.Ocbimv22021044m.p OBIMA.Ocbimv22021060m.p OBIMA.Ocbimv22021112m.p OBIMA.Ocbimv22021324m.p OBIMA.Ocbimv22021644m.p OBIMA.Ocbimv22021721m.p OBIMA.Ocbimv22021722m.p OBIMA.Ocbimv22021808m.p OBIMA.Ocbimv22021814m.p OBIMA.Ocbimv22021882m.p OBIMA.Ocbimv22021896m.p OBIMA.Ocbimv22021897m.p OBIMA.Ocbimv22022331m.p OBIMA.Ocbimv22022351m.p OBIMA.Ocbimv22022619m.p OBIMA.Ocbimv22022674m.p OBIMA.Ocbimv22023089m.p OBIMA.Ocbimv22023091m.p OBIMA.Ocbimv22023151m.p OBIMA.Ocbimv22023212m.p OBIMA.Ocbimv22023481m.p OBIMA.Ocbimv22023839m.p OBIMA.Ocbimv22023843m.p OBIMA.Ocbimv22023990m.p OBIMA.Ocbimv22024125m.p OBIMA.Ocbimv22024260m.p OBIMA.Ocbimv22024566m.p OBIMA.Ocbimv22024671m.p OBIMA.Ocbimv22025148m.p OBIMA.Ocbimv22025556m.p OBIMA.Ocbimv22025795m.p OBIMA.Ocbimv22025943m.p OBIMA.Ocbimv22026317m.p OBIMA.Ocbimv22026615m.p OBIMA.Ocbimv22026985m.p OBIMA.Ocbimv22027100m.p OBIMA.Ocbimv22027207m.p OBIMA.Ocbimv22027246m.p OBIMA.Ocbimv22027269m.p OBIMA.Ocbimv22027518m.p OBIMA.Ocbimv22027730m.p OBIMA.Ocbimv22027760m.p OBIMA.Ocbimv22027829m.p OBIMA.Ocbimv22028094m.p OBIMA.Ocbimv22028236m.p OBIMA.Ocbimv22028821m.p OBIMA.Ocbimv22028840m.p OBIMA.Ocbimv22028842m.p OBIMA.Ocbimv22028980m.p OBIMA.Ocbimv22028986m.p OBIMA.Ocbimv22029112m.p OBIMA.Ocbimv22029136m.p OBIMA.Ocbimv22029213m.p OBIMA.Ocbimv22029519m.p OBIMA.Ocbimv22029616m.p OBIMA.Ocbimv22029709m.p OBIMA.Ocbimv22029740m.p OBIMA.Ocbimv22029999m.p OBIMA.Ocbimv22030136m.p OBIMA.Ocbimv22030293m.p OBIMA.Ocbimv22030330m.p OBIMA.Ocbimv22030593m.p OBIMA.Ocbimv22030611m.p OBIMA.Ocbimv22030643m.p OBIMA.Ocbimv22030723m.p OBIMA.Ocbimv22030959m.p OBIMA.Ocbimv22031049m.p OBIMA.Ocbimv22031342m.p OBIMA.Ocbimv22031429m.p OBIMA.Ocbimv22031588m.p OBIMA.Ocbimv22031783m.p OBIMA.Ocbimv22031861m.p OBIMA.Ocbimv22031964m.p OBIMA.Ocbimv22032007m.p OBIMA.Ocbimv22032222m.p OBIMA.Ocbimv22032637m.p OBIMA.Ocbimv22032713m.p OBIMA.Ocbimv22033364m.p OBIMA.Ocbimv22033509m.p OBIMA.Ocbimv22033516m.p OBIMA.Ocbimv22033715m.p OBIMA.Ocbimv22033892m.p OBIMA.Ocbimv22034081m.p OBIMA.Ocbimv22034164m.p OBIMA.Ocbimv22034165m.p OBIMA.Ocbimv22035508m.p OBIMA.Ocbimv22035932m.p OBIMA.Ocbimv22036061m.p OBIMA.Ocbimv22036151m.p OBIMA.Ocbimv22036398m.p OBIMA.Ocbimv22036639m.p OBIMA.Ocbimv22036680m.p OBIMA.Ocbimv22036928m.p OBIMA.Ocbimv22037287m.p OBIMA.Ocbimv22037510m.p OBIMA.Ocbimv22037514m.p OBIMA.Ocbimv22037615m.p OBIMA.Ocbimv22037636m.p OBIMA.Ocbimv22037749m.p OBIMA.Ocbimv22037984m.p OBIMA.Ocbimv22038462m.p OBIMA.Ocbimv22038575m.p OBIMA.Ocbimv22038579m.p OBIMA.Ocbimv22038596m.p OBIMA.Ocbimv22038645m.p OBIMA.Ocbimv22038857m.p OBIMA.Ocbimv22038985m.p OBIMA.Ocbimv22039521m.p OBIMA.Ocbimv22039600m.p OBIMA.Ocbimv22039679m.p OBIMA.Ocbimv22039774m.p OBIMA.Ocbimv22039877m.p PCAUD.XP_014679220.1 PPACI.PPA30540 SMARI.SMAR007728-PA
OG0000020: AGAMB.AGAP002612-PA AGAMB.AGAP002613-PA AGAMB.AGAP005451-PA AGAMB.AGAP005453-PA AGAMB.AGAP005454-PA AGAMB.AGAP005455-PA AGAMB.AGAP005456-PA AGAMB.AGAP005459-PA AGAMB.AGAP005996-PA AGAMB.AGAP005997-PA AGAMB.AGAP005998-PA AGAMB.AGAP005999-PA AGAMB.AGAP006000-PA AGAMB.AGAP006001-PA AGAMB.AGAP006006-PA AGAMB.AGAP006009-PA AGAMB.AGAP006011-PA AGAMB.AGAP006012-PA AGAMB.AGAP006013-PA AGAMB.AGAP006095-PA AGAMB.AGAP007040-PA AGAMB.AGAP007042-PA AGAMB.AGAP009868-PA AGAMB.AGAP009869-PA AGAMB.AGAP009870-PA AGAMB.AGAP009871-PA AGAMB.AGAP009872-PA AGAMB.AGAP009873-PA AGAMB.AGAP009875-PA AGAMB.AGAP009876-PA AGAMB.AGAP009877-PA AGAMB.AGAP009878-PA AGAMB.AGAP009879-PA AGAMB.AGAP010887-PA AGAMB.AGAP012728-PA AMELL.GB42612-PA AMELL.GB43670-PA AMELL.GB46297-PA AMELL.GB46298-PA AMELL.GB46299-PA AMELL.GB46311-PA AMELL.GB46312-PA AMELL.GB47902-PA AMELL.GB47903-PA AMELL.GB47906-PA AMELL.GB52202-PA AMELL.GB52203-PA APISU.ACYPI001610-PA APISU.ACYPI001775-PA APISU.ACYPI003649-PA APISU.ACYPI005591-PA APISU.ACYPI006967-PA APISU.ACYPI007152-PA APISU.ACYPI008113-PA APISU.ACYPI009006-PA APISU.ACYPI066082-PA APISU.ACYPI33056-PA CLECT.CLEC002703-PA CLECT.CLEC006835-PA CLECT.CLEC006892-PA CLECT.CLEC006893-PA CLECT.CLEC006894-PA CLECT.CLEC006898-PA CLECT.CLEC006900-PA CLECT.CLEC006901-PA CLECT.CLEC006902-PA CLECT.CLEC006903-PA CLECT.CLEC006904-PA CLECT.CLEC006906-PA CLECT.CLEC006907-PA CLECT.CLEC006908-PA CLECT.CLEC006909-PA CLECT.CLEC006911-PA CLECT.CLEC012792-PA CLECT.CLEC013012-PA CLECT.CLEC013102-PA CLECT.CLEC013499-PA DMELA.FBpp0072241 DMELA.FBpp0072335 DMELA.FBpp0073486 DMELA.FBpp0073615 DMELA.FBpp0075921 DMELA.FBpp0075922 DMELA.FBpp0075923 DMELA.FBpp0076618 DMELA.FBpp0076637 DMELA.FBpp0076638 DMELA.FBpp0076699 DMELA.FBpp0076700 DMELA.FBpp0076701 DMELA.FBpp0076702 DMELA.FBpp0076703 DMELA.FBpp0076704 DMELA.FBpp0076729 DMELA.FBpp0076730 DMELA.FBpp0076731 DMELA.FBpp0076732 DMELA.FBpp0076764 DMELA.FBpp0076765 DMELA.FBpp0076766 DMELA.FBpp0076767 DMELA.FBpp0076769 DMELA.FBpp0077993 DMELA.FBpp0077994 DMELA.FBpp0078062 DMELA.FBpp0078063 DMELA.FBpp0078117 DMELA.FBpp0079016 DMELA.FBpp0087027 DMELA.FBpp0087031 DMELA.FBpp0087032 DMELA.FBpp0087033 DMELA.FBpp0087035 DMELA.FBpp0087066 DMELA.FBpp0087213 DMELA.FBpp0087215 DMELA.FBpp0087279 DMELA.FBpp0087285 DMELA.FBpp0087286 DMELA.FBpp0087822 DMELA.FBpp0087823 DMELA.FBpp0087840 DMELA.FBpp0087841 DMELA.FBpp0111379 DMELA.FBpp0112271 DMELA.FBpp0291858 DPOND.ENN71960 DPOND.ENN71961 DPOND.ENN72697 DPOND.ENN72715 DPOND.ENN72716 DPOND.ENN72717 DPOND.ENN72718 DPOND.ENN72719 DPOND.ENN72720 DPOND.ENN74424 DPOND.ENN74808 DPOND.ENN74809 DPOND.ENN76004 DPOND.ENN76005 DPOND.ENN76007 DPOND.ENN76008 DPOND.ENN76010 DPOND.ENN76241 DPOND.ENN78644 DPOND.ENN78645 DPOND.ENN78646 DPOND.ENN78647 DPOND.ENN78661 DPOND.ENN79571 DPOND.ENN83264 DPOND.ENN83404 DPULE.EFX60937 DPULE.EFX60938 DPULE.EFX61113 DPULE.EFX61770 DPULE.EFX62269 DPULE.EFX62703 DPULE.EFX62885 DPULE.EFX62886 DPULE.EFX63219 DPULE.EFX63264 DPULE.EFX63473 DPULE.EFX63477 DPULE.EFX66169 DPULE.EFX66277 DPULE.EFX66278 DPULE.EFX66279 DPULE.EFX66280 DPULE.EFX66281 DPULE.EFX66282 DPULE.EFX66283 DPULE.EFX66284 DPULE.EFX66285 DPULE.EFX66286 DPULE.EFX66314 DPULE.EFX66315 DPULE.EFX66316 DPULE.EFX66317 DPULE.EFX66318 DPULE.EFX66319 DPULE.EFX66320 DPULE.EFX66321 DPULE.EFX66322 DPULE.EFX66323 DPULE.EFX66324 DPULE.EFX66325 DPULE.EFX66327 DPULE.EFX66328 DPULE.EFX66329 DPULE.EFX66330 DPULE.EFX66331 DPULE.EFX66333 DPULE.EFX67174 DPULE.EFX68942 DPULE.EFX68944 DPULE.EFX68947 DPULE.EFX70745 DPULE.EFX71089 DPULE.EFX71157 DPULE.EFX71631 DPULE.EFX71635 DPULE.EFX71683 DPULE.EFX71685 DPULE.EFX71689 DPULE.EFX73175 DPULE.EFX73176 DPULE.EFX73179 DPULE.EFX73181 DPULE.EFX73197 DPULE.EFX73203 DPULE.EFX73205 DPULE.EFX73218 DPULE.EFX73231 DPULE.EFX73241 DPULE.EFX73246 DPULE.EFX73247 DPULE.EFX73258 DPULE.EFX73267 DPULE.EFX73274 DPULE.EFX73298 DPULE.EFX73301 DPULE.EFX73321 DPULE.EFX73322 DPULE.EFX73324 DPULE.EFX74521 DPULE.EFX76102 DPULE.EFX76912 DPULE.EFX77516 DPULE.EFX77517 DPULE.EFX77518 DPULE.EFX77547 DPULE.EFX77550 DPULE.EFX77552 DPULE.EFX77553 DPULE.EFX77554 DPULE.EFX79299 DPULE.EFX80858 DPULE.EFX80860 DPULE.EFX80861 DPULE.EFX80862 DPULE.EFX80863 DPULE.EFX80864 DPULE.EFX80865 DPULE.EFX80866 DPULE.EFX80867 DPULE.EFX80869 DPULE.EFX80870 DPULE.EFX80874 DPULE.EFX80892 DPULE.EFX81025 DPULE.EFX81026 DPULE.EFX81031 DPULE.EFX81033 DPULE.EFX81034 DPULE.EFX82187 DPULE.EFX82858 DPULE.EFX86912 DPULE.EFX87393 DPULE.EFX87394 DPULE.EFX88152 DPULE.EFX88153 DPULE.EFX88261 DPULE.EFX88262 DPULE.EFX88264 DPULE.EFX88266 DPULE.EFX88267 ISCAP.ISCW011228-PA NVITR.NV12989-PA NVITR.NV13159-PA NVITR.NV13161-PA NVITR.NV13162-PA NVITR.NV13163-PA NVITR.NV13462-PA NVITR.NV14649-PA NVITR.NV14650-PA NVITR.NV14825-PA NVITR.NV16248-PA NVITR.NV16249-PA NVITR.NV16250-PA NVITR.NV16252-PA NVITR.NV16253-PA NVITR.NV17628-PA NVITR.NV20074-PA PHUMA.PHUM147510-PA PHUMA.PHUM392730-PA PHUMA.PHUM392750-PA PHUMA.PHUM392760-PA PHUMA.PHUM392770-PA PHUMA.PHUM601840-PA PHUMA.PHUM605650-PA PHUMA.PHUM605860-PA PHUMA.PHUM605980-PA PHUMA.PHUM606390-PA PXYLO.XP_011547999.1 PXYLO.XP_011548000.1 PXYLO.XP_011548001.1 PXYLO.XP_011548082.1 PXYLO.XP_011548786.1 PXYLO.XP_011549298.1 PXYLO.XP_011549375.1 PXYLO.XP_011549386.1 PXYLO.XP_011549410.1 PXYLO.XP_011549419.1 PXYLO.XP_011549423.1 PXYLO.XP_011549436.1 PXYLO.XP_011549446.1 PXYLO.XP_011549458.1 PXYLO.XP_011549471.1 PXYLO.XP_011549482.1 PXYLO.XP_011549491.1 PXYLO.XP_011549500.1 PXYLO.XP_011549511.1 PXYLO.XP_011551690.1 PXYLO.XP_011551691.1 PXYLO.XP_011551692.1 PXYLO.XP_011551693.1 PXYLO.XP_011551706.1 PXYLO.XP_011561735.1 PXYLO.XP_011561736.1 PXYLO.XP_011563318.1 PXYLO.XP_011563319.1 PXYLO.XP_011563320.1 PXYLO.XP_011563321.1 PXYLO.XP_011563889.1 PXYLO.XP_011565051.1 PXYLO.XP_011565052.1 PXYLO.XP_011566155.1 PXYLO.XP_011567667.1 SINVI.XP_011155335.1 SINVI.XP_011155336.1 SINVI.XP_011155337.1 SINVI.XP_011155349.1 SINVI.XP_011155838.1 SINVI.XP_011155839.1 SINVI.XP_011155840.1 SINVI.XP_011155841.1 SINVI.XP_011155844.1 SINVI.XP_011164214.1 SINVI.XP_011164215.1 SINVI.XP_011166344.1 SMARI.SMAR003936-PA SMARI.SMAR006640-PA SMARI.SMAR013602-PA TCAST.TC002595-PA TCAST.TC003830-PA TCAST.TC003831-PA TCAST.TC003832-PA TCAST.TC003834-PA TCAST.TC003835-PA TCAST.TC004546-PA TCAST.TC004547-PA TCAST.TC004548-PA TCAST.TC013126-PA TCAST.TC013127-PA TCAST.TC013128-PA TCAST.TC013129-PA TCAST.TC013130-PA TCAST.TC013131-PA TCAST.TC013132-PA TCAST.TC013133-PA TCAST.TC013134-PA TCAST.TC013135-PA TCAST.TC013136-PA TCAST.TC013137-PA TCAST.TC013138-PA TCAST.TC013139-PA TCAST.TC013306-PA TCAST.TC013307-PA TCAST.TC014497-PA TCAST.TC014498-PA TCAST.TC014499-PA TCAST.TC014500-PA TCAST.TC014685-PA TCAST.TC014686-PA TCAST.TC014720-PA TCAST.TC014770-PA TCAST.TC014771-PA
OG0000021: APISU.ACYPI000125-PA APISU.ACYPI000179-PA APISU.ACYPI000661-PA APISU.ACYPI000738-PA APISU.ACYPI001432-PA APISU.ACYPI001556-PA APISU.ACYPI002415-PA APISU.ACYPI003004-PA APISU.ACYPI003342-PA APISU.ACYPI005752-PA APISU.ACYPI005780-PA APISU.ACYPI006492-PA APISU.ACYPI007959-PA APISU.ACYPI008714-PA APISU.ACYPI009114-PA APISU.ACYPI009393-PA APISU.ACYPI009425-PA APISU.ACYPI060175-PA APISU.ACYPI060230-PA APISU.ACYPI060269-PA APISU.ACYPI061010-PA APISU.ACYPI061723-PA APISU.ACYPI061805-PA APISU.ACYPI062075-PA APISU.ACYPI062104-PA APISU.ACYPI062975-PA APISU.ACYPI063163-PA APISU.ACYPI063488-PA APISU.ACYPI063649-PA APISU.ACYPI063650-PA APISU.ACYPI063684-PA APISU.ACYPI064579-PA APISU.ACYPI064618-PA APISU.ACYPI064678-PA APISU.ACYPI064692-PA APISU.ACYPI065372-PA APISU.ACYPI066244-PA APISU.ACYPI066431-PA APISU.ACYPI066560-PA APISU.ACYPI067466-PA APISU.ACYPI067960-PA APISU.ACYPI068320-PA APISU.ACYPI068708-PA APISU.ACYPI068902-PA APISU.ACYPI068959-PA APISU.ACYPI069007-PA APISU.ACYPI069057-PA APISU.ACYPI069407-PA APISU.ACYPI069698-PA APISU.ACYPI070779-PA APISU.ACYPI071291-PA APISU.ACYPI071401-PA APISU.ACYPI071859-PA APISU.ACYPI072383-PA APISU.ACYPI073032-PA APISU.ACYPI073533-PA APISU.ACYPI080015-PA APISU.ACYPI081144-PA APISU.ACYPI082463-PA APISU.ACYPI083056-PA APISU.ACYPI083141-PA APISU.ACYPI083703-PA APISU.ACYPI086139-PA APISU.ACYPI086201-PA APISU.ACYPI086444-PA APISU.ACYPI086506-PA APISU.ACYPI087119-PA APISU.ACYPI087548-PA APISU.ACYPI088171-PA APISU.ACYPI088363-PA APISU.ACYPI088784-PA APISU.ACYPI088841-PA APISU.ACYPI088931-PA APISU.ACYPI089099-PA APISU.ACYPI20154-PA APISU.ACYPI21422-PA APISU.ACYPI22631-PA APISU.ACYPI24820-PA APISU.ACYPI25518-PA APISU.ACYPI25712-PA APISU.ACYPI25751-PA APISU.ACYPI25846-PA APISU.ACYPI27176-PA APISU.ACYPI27245-PA APISU.ACYPI27408-PA APISU.ACYPI28619-PA APISU.ACYPI28945-PA APISU.ACYPI29234-PA APISU.ACYPI30917-PA APISU.ACYPI31780-PA APISU.ACYPI31845-PA APISU.ACYPI32549-PA APISU.ACYPI32964-PA APISU.ACYPI33947-PA APISU.ACYPI35584-PA APISU.ACYPI36181-PA APISU.ACYPI36876-PA APISU.ACYPI37124-PA APISU.ACYPI37303-PA APISU.ACYPI38786-PA APISU.ACYPI39168-PA APISU.ACYPI40003-PA APISU.ACYPI41260-PA APISU.ACYPI42932-PA APISU.ACYPI43064-PA APISU.ACYPI45818-PA APISU.ACYPI46193-PA APISU.ACYPI46274-PA APISU.ACYPI46752-PA APISU.ACYPI46812-PA APISU.ACYPI46926-PA APISU.ACYPI46930-PA APISU.ACYPI47587-PA APISU.ACYPI47674-PA APISU.ACYPI48451-PA APISU.ACYPI48553-PA APISU.ACYPI48974-PA APISU.ACYPI49238-PA APISU.ACYPI49619-PA APISU.ACYPI49928-PA APISU.ACYPI50007-PA APISU.ACYPI50455-PA APISU.ACYPI51293-PA APISU.ACYPI52153-PA APISU.ACYPI52509-PA APISU.ACYPI53900-PA APISU.ACYPI54620-PA APISU.ACYPI56572-PA APISU.ACYPI56759-PA APISU.ACYPI56762-PA APISU.ACYPI56786-PA APISU.ACYPI56825-PA APISU.ACYPI56833-PA APISU.ACYPI56834-PA APISU.ACYPI56840-PA APISU.ACYPI56861-PA APISU.ACYPI56862-PA APISU.ACYPI56864-PA APISU.ACYPI56872-PA APISU.ACYPI56877-PA APISU.ACYPI56893-PA BXYLO.BXY_0313400.1 BXYLO.BXY_0424200.1 BXYLO.BXY_0797400.1 BXYLO.BXY_1353100.1 CLECT.CLEC002034-PA CLECT.CLEC003978-PA CLECT.CLEC008380-PA CLECT.CLEC010850-PA CLECT.CLEC011626-PA CLECT.CLEC012974-PA CLECT.CLEC013919-PA CLECT.CLEC013920-PA CLECT.CLEC013934-PA CLECT.CLEC013953-PA DPOND.ENN74453 HDUJA.bHd10846.1 HDUJA.bHd13508.1 HDUJA.bHd13565.1 HDUJA.bHd14474.1 HDUJA.bHd15114.1 HDUJA.bHd03460.1 HDUJA.bHd03793.1 HDUJA.bHd03797.1 HDUJA.bHd08658.1 HDUJA.bHd09510.1 ISCAP.ISCW007443-PA ISCAP.ISCW017394-PA ISCAP.ISCW023748-PA MHAPL.MhA1_Contig1121.frz3.fgene1 MHAPL.MhA1_Contig1294.frz3.gene5 MHAPL.MhA1_Contig2069.frz3.gene3 MHAPL.MhA1_Contig2419.frz3.fgene1 MHAPL.MhA1_Contig574.frz3.fgene1 MHAPL.MhA1_Contig597.frz3.gene1 MHAPL.MhA1_Contig838.frz3.gene2 MHAPL.MhA1_Contig93.frz3.gene4 NVITR.NV11265-PA NVITR.NV12855-PA NVITR.NV16785-PA NVITR.NV16949-PA NVITR.NV17333-PA NVITR.NV17357-PA NVITR.NV17423-PA NVITR.NV17450-PA NVITR.NV17476-PA NVITR.NV17639-PA NVITR.NV17812-PA NVITR.NV17880-PA NVITR.NV17899-PA NVITR.NV17923-PA NVITR.NV18082-PA NVITR.NV18214-PA NVITR.NV18335-PA NVITR.NV18377-PA NVITR.NV18389-PA NVITR.NV18422-PA NVITR.NV18440-PA NVITR.NV18450-PA NVITR.NV18451-PA NVITR.NV18454-PA NVITR.NV18455-PA NVITR.NV18458-PA NVITR.NV18487-PA NVITR.NV18512-PA NVITR.NV18545-PA NVITR.NV18577-PA NVITR.NV18581-PA NVITR.NV18635-PA NVITR.NV18643-PA NVITR.NV18679-PA NVITR.NV18688-PA NVITR.NV18695-PA NVITR.NV18696-PA NVITR.NV18720-PA NVITR.NV18739-PA NVITR.NV18740-PA NVITR.NV18768-PA NVITR.NV18821-PA NVITR.NV18823-PA NVITR.NV18848-PA NVITR.NV18871-PA NVITR.NV18917-PA NVITR.NV18958-PA NVITR.NV18960-PA NVITR.NV18973-PA NVITR.NV18988-PA NVITR.NV19066-PA NVITR.NV19067-PA NVITR.NV19068-PA NVITR.NV19072-PA NVITR.NV19098-PA NVITR.NV19165-PA NVITR.NV19229-PA NVITR.NV19273-PA NVITR.NV19280-PA NVITR.NV20103-PA NVITR.NV20115-PA NVITR.NV20350-PA NVITR.NV20368-PA NVITR.NV20582-PA NVITR.NV20702-PA NVITR.NV20914-PA NVITR.NV21519-PA NVITR.NV21897-PA NVITR.NV22121-PA NVITR.NV22122-PA NVITR.NV22618-PA NVITR.NV23450-PA NVITR.NV23577-PA NVITR.NV24171-PA NVITR.NV24213-PA NVITR.NV24529-PA NVITR.NV24732-PA NVITR.NV24786-PA NVITR.NV24857-PA NVITR.NV24914-PA NVITR.NV25037-PA NVITR.NV25279-PA NVITR.NV25546-PA NVITR.NV25547-PA NVITR.NV25580-PA NVITR.NV30035-PA NVITR.NV30614-PA NVITR.NV30992-PA NVITR.NV31066-PA NVITR.NV31385-PA NVITR.NV31421-PA NVITR.NV31445-PA NVITR.NV31677-PA NVITR.NV31812-PA PCAUD.XP_014667852.1 PCAUD.XP_014673402.1 PCAUD.XP_014673541.1 PCAUD.XP_014674249.1 PCAUD.XP_014677616.1 PHUMA.PHUM531970-PA PHUMA.PHUM531990-PA PMURR.g5227.t1 PPACI.PPA02947 PPACI.PPA23072 PPACI.PPA25540 PPACI.PPA26111 PPACI.PPA32057 PPACI.PPA32413 PXYLO.XP_011553042.1 RVARI.g11497.t1 RVARI.g11498.t1 RVARI.g2112.t1 SINVI.XP_011170451.1 SINVI.XP_011170640.1 SINVI.XP_011173003.1 SINVI.XP_011174704.1 SINVI.XP_011174726.1 SMARI.SMAR000743-PA SMARI.SMAR001489-PA SMARI.SMAR002033-PA SMARI.SMAR002343-PA SMARI.SMAR002436-PA SMARI.SMAR004263-PA SMARI.SMAR007223-PA TCAST.TC001405-PA TCAST.TC001491-PA TCAST.TC001648-PA TCAST.TC001735-PA TCAST.TC001832-PA TCAST.TC001846-PA TCAST.TC002008-PA TCAST.TC002212-PA TCAST.TC002266-PA TCAST.TC002641-PA TCAST.TC002946-PA TCAST.TC003738-PA TCAST.TC004048-PA TCAST.TC004049-PA TCAST.TC004268-PA TCAST.TC004276-PA TCAST.TC005270-PA TCAST.TC005301-PA TCAST.TC006868-PA TCAST.TC006870-PA TCAST.TC006889-PA TCAST.TC006946-PA TCAST.TC009400-PA TCAST.TC010216-PA TCAST.TC010553-PA TCAST.TC010736-PA TCAST.TC010738-PA TCAST.TC011271-PA TCAST.TC011272-PA TCAST.TC012952-PA TCAST.TC015149-PA TCAST.TC016129-PA TMURI.TMUE_s0008004500 TMURI.TMUE_s0026000800 TMURI.TMUE_s0029003000 TMURI.TMUE_s0036007000 TMURI.TMUE_s0039003100 TMURI.TMUE_s0049000300 TMURI.TMUE_s0057009200 TMURI.TMUE_s0107000800 TMURI.TMUE_s0120003200 TMURI.TMUE_s0122001000 TMURI.TMUE_s0128001700 TMURI.TMUE_s0175001600 TMURI.TMUE_s0303000800 TMURI.TMUE_s0339000200 TMURI.TMUE_s0361000100 TMURI.TMUE_s0403000100 TSPIR.EFV50381 TSPIR.EFV50613 TSPIR.EFV51087 TSPIR.EFV51185 TSPIR.EFV51291 TSPIR.EFV62382 TURTI.tetur01g17054.1 TURTI.tetur02g15465.1 TURTI.tetur03g10367.1 TURTI.tetur04g09679.1 TURTI.tetur05g09555.1 TURTI.tetur06g06833.1 TURTI.tetur06g06933.1 TURTI.tetur06g06973.1 TURTI.tetur08g08472.1 TURTI.tetur09g07570.1 TURTI.tetur112g00020.1 TURTI.tetur12g05026.1 TURTI.tetur13g04926.1 TURTI.tetur23g00660.1 TURTI.tetur33g01731.1 TURTI.tetur40g00412.1 TURTI.tetur48g00140.1 TURTI.tetur61g00050.1
OG0000022: AMELL.GB41573-PA AMELL.GB41577-PA AMELL.GB41578-PA AMELL.GB41749-PA AMELL.GB42950-PA AMELL.GB43342-PA AMELL.GB44317-PA AMELL.GB44324-PA AMELL.GB44565-PA AMELL.GB45482-PA AMELL.GB45590-PA AMELL.GB45607-PA AMELL.GB45782-PA AMELL.GB45789-PA AMELL.GB46239-PA AMELL.GB46293-PA AMELL.GB46350-PA AMELL.GB46823-PA AMELL.GB46833-PA AMELL.GB46989-PA AMELL.GB47000-PA AMELL.GB47525-PA AMELL.GB47533-PA AMELL.GB47895-PA AMELL.GB48921-PA AMELL.GB49674-PA AMELL.GB49880-PA AMELL.GB50263-PA AMELL.GB50544-PA AMELL.GB51229-PA AMELL.GB51837-PA AMELL.GB51880-PA AMELL.GB52041-PA AMELL.GB52051-PA AMELL.GB52230-PA AMELL.GB52272-PA AMELL.GB52879-PA AMELL.GB53275-PA AMELL.GB53293-PA AMELL.GB53507-PA AMELL.GB53814-PA AMELL.GB54694-PA AMELL.GB55636-PA AMELL.GB55637-PA AMELL.GB56020-PA AMELL.GB56022-PA APISU.ACYPI060216-PA APISU.ACYPI063722-PA APISU.ACYPI065331-PA APISU.ACYPI067088-PA APISU.ACYPI071495-PA APISU.ACYPI087793-PA APISU.ACYPI087807-PA APISU.ACYPI22519-PA APISU.ACYPI25494-PA APISU.ACYPI34351-PA APISU.ACYPI43251-PA APISU.ACYPI44937-PA ASUUM2.GS_01017 ASUUM2.GS_06571 ASUUM2.GS_13594 BXYLO.BXY_0003500.1 BXYLO.BXY_0017700.1 BXYLO.BXY_0055100.1 BXYLO.BXY_0093000.1 BXYLO.BXY_0113300.1 BXYLO.BXY_0229600.1 BXYLO.BXY_0240600.1 BXYLO.BXY_0597600.1 BXYLO.BXY_0673100.1 BXYLO.BXY_0714200.1 BXYLO.BXY_0776200.1 BXYLO.BXY_0819500.1 BXYLO.BXY_0899700.1 BXYLO.BXY_1089500.1 BXYLO.BXY_1149300.1 BXYLO.BXY_1254300.1 BXYLO.BXY_1257600.1 BXYLO.BXY_1310500.1 BXYLO.BXY_1494600.1 BXYLO.BXY_1702200.1 BXYLO.BXY_1766500.1 CELEG.T14C1.3 CLECT.CLEC001079-PA CLECT.CLEC002311-PA CLECT.CLEC003852-PA CLECT.CLEC005523-PA CLECT.CLEC006189-PA CLECT.CLEC008626-PA CLECT.CLEC008893-PA CLECT.CLEC009719-PA CLECT.CLEC010107-PA CLECT.CLEC010838-PA CLECT.CLEC011018-PA CLECT.CLEC011057-PA CLECT.CLEC011165-PA CLECT.CLEC011189-PA CLECT.CLEC011190-PA CLECT.CLEC011224-PA CLECT.CLEC011877-PA CLECT.CLEC012233-PA CTELE.CapteP132648 CTELE.CapteP199971 CTELE.CapteP64571 DPOND.ENN72875 DPOND.ENN74791 DPULE.EFX82756 HDUJA.bHd11026.1 HDUJA.bHd11123.1 HDUJA.bHd13986.1 HDUJA.bHd14066.1 HDUJA.bHd15667.1 HDUJA.bHd18099.1 HDUJA.bHd18270.1 HDUJA.bHd19015.1 HDUJA.bHd19175.1 HDUJA.bHd02583.1 HDUJA.bHd03145.1 HDUJA.bHd04920.1 HDUJA.bHd05744.1 HDUJA.bHd06646.1 HDUJA.bHd07017.1 HDUJA.bHd09848.1 ISCAP.ISCW013530-PA MHAPL.MhA1_Contig1572.frz3.gene5 MHAPL.MhA1_Contig1572.frz3.gene8 MHAPL.MhA1_Contig1645.frz3.gene4 MHAPL.MhA1_Contig1662.frz3.gene1 NVITR.NV31128-PA OBIMA.Ocbimv22004701m.p OBIMA.Ocbimv22006224m.p OBIMA.Ocbimv22010145m.p OBIMA.Ocbimv22011446m.p OBIMA.Ocbimv22013134m.p OBIMA.Ocbimv22016121m.p OBIMA.Ocbimv22021681m.p OBIMA.Ocbimv22022755m.p OBIMA.Ocbimv22025201m.p OBIMA.Ocbimv22027906m.p OBIMA.Ocbimv22028460m.p OBIMA.Ocbimv22029286m.p OBIMA.Ocbimv22031989m.p OBIMA.Ocbimv22032208m.p OBIMA.Ocbimv22039580m.p PHUMA.PHUM017920-PA PHUMA.PHUM024060-PA PHUMA.PHUM486770-PA PHUMA.PHUM558850-PA PHUMA.PHUM616200-PA PPACI.PPA01634 PPACI.PPA02773 PPACI.PPA03903 PPACI.PPA04256 PPACI.PPA05407 PPACI.PPA05436 PPACI.PPA05460 PPACI.PPA08391 PPACI.PPA09501 PPACI.PPA12411 PPACI.PPA13796 PPACI.PPA18256 PPACI.PPA18904 PPACI.PPA19342 PPACI.PPA19421 PPACI.PPA20065 PPACI.PPA20463 PPACI.PPA21893 PPACI.PPA22568 PPACI.PPA24648 PPACI.PPA25472 PPACI.PPA25514 PPACI.PPA27549 PPACI.PPA28533 PPACI.PPA29677 PPACI.PPA29713 PPACI.PPA29717 PPACI.PPA29754 PPACI.PPA29784 PPACI.PPA29791 PPACI.PPA29833 PPACI.PPA29870 PPACI.PPA29929 PPACI.PPA29937 PPACI.PPA29953 PPACI.PPA29966 PPACI.PPA29972 PPACI.PPA29975 PPACI.PPA30003 PPACI.PPA30061 PPACI.PPA30079 PPACI.PPA30092 PPACI.PPA30115 PPACI.PPA30134 PPACI.PPA30157 PPACI.PPA30176 PPACI.PPA30235 PPACI.PPA30258 PPACI.PPA30266 PPACI.PPA30287 PPACI.PPA30295 PPACI.PPA30305 PPACI.PPA30354 PPACI.PPA30385 PPACI.PPA30399 PPACI.PPA30417 PPACI.PPA30488 PPACI.PPA30490 PPACI.PPA30537 PPACI.PPA30552 PPACI.PPA30571 PPACI.PPA30574 PPACI.PPA30595 PPACI.PPA30644 PPACI.PPA30656 PPACI.PPA30660 PPACI.PPA30664 PPACI.PPA30690 PPACI.PPA30709 PPACI.PPA30724 PPACI.PPA30734 PPACI.PPA30786 PPACI.PPA30829 PPACI.PPA30952 PPACI.PPA30969 PPACI.PPA30980 PPACI.PPA30983 PPACI.PPA31006 PPACI.PPA31031 PPACI.PPA31057 PPACI.PPA31058 PPACI.PPA31080 PPACI.PPA31106 PPACI.PPA31143 PPACI.PPA31191 PPACI.PPA31211 PPACI.PPA31274 PPACI.PPA31334 PPACI.PPA31350 PPACI.PPA31366 PPACI.PPA31401 PPACI.PPA31403 PPACI.PPA31417 PPACI.PPA31427 PPACI.PPA31475 PPACI.PPA31496 PPACI.PPA31510 PPACI.PPA31514 PPACI.PPA31646 PPACI.PPA31662 PPACI.PPA31672 PPACI.PPA31743 PPACI.PPA31759 PPACI.PPA31837 PPACI.PPA31842 PPACI.PPA31845 PPACI.PPA31861 PPACI.PPA31882 PPACI.PPA31924 PPACI.PPA31925 PPACI.PPA31981 PPACI.PPA31990 PPACI.PPA32011 PPACI.PPA32015 PPACI.PPA32032 PPACI.PPA32035 PPACI.PPA32036 PPACI.PPA32050 PPACI.PPA32064 PPACI.PPA32069 PPACI.PPA32077 PPACI.PPA32170 PPACI.PPA32173 PPACI.PPA32200 PPACI.PPA32225 PPACI.PPA32268 PPACI.PPA32292 PPACI.PPA32302 PPACI.PPA32308 PPACI.PPA32322 PPACI.PPA32324 PPACI.PPA32359 PPACI.PPA32375 PPACI.PPA32399 PPACI.PPA32438 PPACI.PPA32478 PPACI.PPA32528 PPACI.PPA32553 PPACI.PPA32599 PPACI.PPA32627 PPACI.PPA32654 PPACI.PPA32666 PPACI.PPA32681 PPACI.PPA32683 PPACI.PPA32705 PPACI.PPA32735 PPACI.PPA32748 PPACI.PPA32783 PPACI.PPA32791 PPACI.PPA32799 PPACI.PPA32806 PPACI.PPA32826 PPACI.PPA32858 PPACI.PPA32874 PPACI.PPA32897 PPACI.PPA32924 PPACI.PPA32977 PPACI.PPA33035 PPACI.PPA33108 PPACI.PPA33190 PPACI.PPA33243 PPACI.PPA33256 PPACI.PPA33265 PPACI.PPA33285 PPACI.PPA33294 PPACI.PPA33307 PPACI.PPA33326 PPACI.PPA33459 RVARI.g13334.t1 RVARI.g13703.t1 RVARI.g13704.t1 RVARI.g13810.t1 RVARI.g1539.t1 RVARI.g1611.t1 RVARI.g2340.t1 RVARI.g3660.t1 RVARI.g3661.t1 RVARI.g3898.t1 RVARI.g5715.t1 RVARI.g6345.t1 RVARI.g7598.t1 RVARI.g7772.t1 RVARI.g8102.t1 RVARI.g8296.t1 RVARI.g9788.t1 SINVI.XP_011157013.1 SINVI.XP_011157168.1 SINVI.XP_011160076.1 SINVI.XP_011160749.1 SINVI.XP_011161909.1 SINVI.XP_011163062.1 SINVI.XP_011163821.1 SINVI.XP_011165249.1 SINVI.XP_011166492.1 SINVI.XP_011167684.1 SINVI.XP_011168492.1 SINVI.XP_011171673.1 SINVI.XP_011173125.1 SINVI.XP_011173402.1 SINVI.XP_011174087.1 TCAST.TC008503-PA TCAST.TC010283-PA TCAST.TC010979-PA TCAST.TC014529-PA TMURI.TMUE_s0008001300 TMURI.TMUE_s0014000900 TMURI.TMUE_s0024007000 TMURI.TMUE_s0034007700 TMURI.TMUE_s0037002000 TMURI.TMUE_s0049005900 TMURI.TMUE_s0077004000 TMURI.TMUE_s0096000200 TMURI.TMUE_s0099000300 TMURI.TMUE_s0124000400 TMURI.TMUE_s0159000900 TMURI.TMUE_s0273000100 TMURI.TMUE_s0325000300 TURTI.tetur143g00030.1 TURTI.tetur31g02032.1 TURTI.tetur31g02052.1
OG0000023: AGAMB.AGAP010404-PA AMELL.GB48904-PA AMELL.GB48905-PA AMELL.GB49545-PA APISU.ACYPI000794-PA APISU.ACYPI002127-PA APISU.ACYPI002679-PA APISU.ACYPI009326-PA APISU.ACYPI009519-PA APISU.ACYPI083282-PA APISU.ACYPI087371-PA ASUUM2.GS_02004 ASUUM2.GS_04554 ASUUM2.GS_08838 ASUUM2.GS_11308 ASUUM2.GS_12061 ASUUM2.GS_14642 ASUUM2.GS_15430 ASUUM2.GS_16802 ASUUM2.GS_16855 ASUUM2.GS_17825 ASUUM2.GS_20767 ASUUM2.GS_22251 ASUUM2.L3E_00912 BMALA.Bm5414 BMALA.Bm9963 BXYLO.BXY_0064500.1 BXYLO.BXY_0175000.1 BXYLO.BXY_0183000.1 BXYLO.BXY_0189300.1 BXYLO.BXY_0276400.1 BXYLO.BXY_0298200.1 BXYLO.BXY_0298300.1 BXYLO.BXY_0298400.1 BXYLO.BXY_0298600.1 BXYLO.BXY_0298700.1 BXYLO.BXY_0298800.1 BXYLO.BXY_0298900.1 BXYLO.BXY_0299000.1 BXYLO.BXY_0299100.1 BXYLO.BXY_0299200.1 BXYLO.BXY_0299400.1 BXYLO.BXY_0299600.1 BXYLO.BXY_0299700.1 BXYLO.BXY_0299800.1 BXYLO.BXY_0299900.1 BXYLO.BXY_0300000.1 BXYLO.BXY_0453700.1 BXYLO.BXY_0545400.1 BXYLO.BXY_0545500.1 BXYLO.BXY_0594100.1 BXYLO.BXY_0594200.1 BXYLO.BXY_0628600.1 BXYLO.BXY_0628700.1 BXYLO.BXY_0628800.1 BXYLO.BXY_0628900.1 BXYLO.BXY_0629000.1 BXYLO.BXY_0629100.1 BXYLO.BXY_0629200.1 BXYLO.BXY_0726900.1 BXYLO.BXY_0777800.1 BXYLO.BXY_1005500.1 BXYLO.BXY_1025700.1 BXYLO.BXY_1067500.1 BXYLO.BXY_1248300.1 BXYLO.BXY_1248400.1 BXYLO.BXY_1297200.1 BXYLO.BXY_1477400.1 BXYLO.BXY_1562600.1 BXYLO.BXY_1562700.1 BXYLO.BXY_1706100.1 BXYLO.BXY_1706200.1 CELEG.C02A12.1 CELEG.F11G11.1 CELEG.F11G11.2 CELEG.F11G11.3 CELEG.F21H7.1 CELEG.F35E8.8 CELEG.F37B1.1 CELEG.F37B1.2 CELEG.F37B1.3 CELEG.F37B1.4 CELEG.F37B1.5 CELEG.F37B1.6 CELEG.F37B1.7 CELEG.F37B1.8 CELEG.F55A11.6c CELEG.F56A4.3 CELEG.F56A4.4 CELEG.F56B3.10 CELEG.K08F4.11 CELEG.K08F4.6 CELEG.K08F4.7 CELEG.R03D7.6a CELEG.R05F9.5 CELEG.R07B1.4 CELEG.R11G1.3 CELEG.R13D7.7 CELEG.T26C5.1 CELEG.Y1H11.1 CELEG.Y1H11.2 CELEG.Y32G9A.1 CELEG.Y45G12C.2a CELEG.Y45G12C.3 CELEG.Y48E1B.10 CELEG.Y53F4B.29 CELEG.Y53F4B.30 CELEG.Y53F4B.31 CELEG.Y53F4B.32 CELEG.Y53F4B.33 CELEG.Y53F4B.35 CELEG.Y53F4B.37 CELEG.ZK546.11 CELEG.ZK697.6b CLECT.CLEC001487-PA CLECT.CLEC001540-PA CLECT.CLEC003973-PA CLECT.CLEC006631-PA CLECT.CLEC006632-PA CLECT.CLEC011462-PA CTELE.CapteP113596 CTELE.CapteP117366 CTELE.CapteP123538 CTELE.CapteP123552 CTELE.CapteP152305 CTELE.CapteP152307 CTELE.CapteP165166 CTELE.CapteP165896 CTELE.CapteP169384 CTELE.CapteP169414 CTELE.CapteP177140 CTELE.CapteP177145 CTELE.CapteP177148 CTELE.CapteP193166 CTELE.CapteP21967 CTELE.CapteP221061 CTELE.CapteP221395 CTELE.CapteP86198 CTELE.CapteP88442 DMELA.FBpp0305731 DPOND.ENN72265 DPOND.ENN75711 DPOND.ENN76690 DPOND.ENN80459 DPOND.ENN80460 DPULE.EFX60430 DPULE.EFX63772 DPULE.EFX82670 DPULE.EFX82671 DPULE.EFX82672 DPULE.EFX82673 DPULE.EFX82687 DPULE.EFX82688 DPULE.EFX82739 DPULE.EFX82912 DPULE.EFX86589 HDUJA.bHd10152.1 HDUJA.bHd10246.1 HDUJA.bHd10291.2 HDUJA.bHd10932.1 HDUJA.bHd10933.1 HDUJA.bHd11220.1 HDUJA.bHd13545.1 HDUJA.bHd13547.1 HDUJA.bHd14021.1 HDUJA.bHd16584.1 HDUJA.bHd16585.1 HDUJA.bHd16586.1 HDUJA.bHd16587.1 HDUJA.bHd16589.1 HDUJA.bHd16590.1 HDUJA.bHd17462.1 HDUJA.bHd17502.1 HDUJA.bHd00181.1 HDUJA.bHd18299.3 HDUJA.bHd02815.1 HDUJA.bHd04119.1 HDUJA.bHd04177.1 HDUJA.bHd06034.1 HDUJA.bHd06035.1 HDUJA.bHd06036.1 HDUJA.bHd06037.1 HDUJA.bHd06038.1 HDUJA.bHd06420.1 HDUJA.bHd06421.1 HDUJA.bHd07044.1 HDUJA.bHd07045.1 HDUJA.bHd07353.1 HDUJA.bHd07493.1 HDUJA.bHd07651.1 HDUJA.bHd08135.1 HDUJA.bHd09153.1 HDUJA.bHd09500.1 ISCAP.ISCW020332-PA MHAPL.MhA1_Contig1288.frz3.gene14 MHAPL.MhA1_Contig1372.frz3.fgene1 MHAPL.MhA1_Contig1774.frz3.gene1 MHAPL.MhA1_Contig1882.frz3.gene1 MHAPL.MhA1_Contig1882.frz3.gene2 NVITR.NV14185-PA NVITR.NV14196-PA NVITR.NV14977-PA NVITR.NV15072-PA NVITR.NV15611-PA NVITR.NV15612-PB NVITR.NV15797-PA NVITR.NV15805-PA OBIMA.Ocbimv22011307m.p OBIMA.Ocbimv22011308m.p OBIMA.Ocbimv22011309m.p OBIMA.Ocbimv22011310m.p OBIMA.Ocbimv22011311m.p OBIMA.Ocbimv22011312m.p OBIMA.Ocbimv22011314m.p OBIMA.Ocbimv22011315m.p OBIMA.Ocbimv22011316m.p OBIMA.Ocbimv22011320m.p OBIMA.Ocbimv22011321m.p OBIMA.Ocbimv22011322m.p OBIMA.Ocbimv22011325m.p OBIMA.Ocbimv22011326m.p OBIMA.Ocbimv22015691m.p OBIMA.Ocbimv22015693m.p OBIMA.Ocbimv22019876m.p OBIMA.Ocbimv22034530m.p OBIMA.Ocbimv22034531m.p OBIMA.Ocbimv22035207m.p OBIMA.Ocbimv22038798m.p OBIMA.Ocbimv22038800m.p OBIMA.Ocbimv22038802m.p PCAUD.XP_014669592.1 PCAUD.XP_014673069.1 PCAUD.XP_014673081.1 PCAUD.XP_014677586.1 PHUMA.PHUM009630-PA PHUMA.PHUM284550-PA PHUMA.PHUM284560-PA PHUMA.PHUM284770-PA PMURR.g1017.t1 PMURR.g10909.t1 PMURR.g12361.t1 PMURR.g12476.t1 PMURR.g13575.t1 PMURR.g13858.t1 PMURR.g14613.t1 PMURR.g14761.t1 PMURR.g14833.t1 PMURR.g14988.t1 PMURR.g15651.t1 PMURR.g16102.t1 PMURR.g17478.t1 PMURR.g17611.t1 PMURR.g17759.t1 PMURR.g18177.t1 PMURR.g19731.t1 PMURR.g2611.t1 PMURR.g3759.t1 PMURR.g4563.t1 PMURR.g4710.t1 PMURR.g4996.t1 PMURR.g5829.t1 PMURR.g5994.t1 PMURR.g6767.t1 PMURR.g6768.t1 PMURR.g7340.t1 PMURR.g7384.t1 PMURR.g7385.t1 PMURR.g7875.t1 PMURR.g8030.t1 PMURR.g8684.t1 PPACI.PPA01134 PPACI.PPA01142 PPACI.PPA01150 PPACI.PPA01683 PPACI.PPA02288 PPACI.PPA03588 PPACI.PPA04701 PPACI.PPA05672 PPACI.PPA05992 PPACI.PPA06040 PPACI.PPA06127 PPACI.PPA06334 PPACI.PPA09811 PPACI.PPA09815 PPACI.PPA09816 PPACI.PPA09817 PPACI.PPA09818 PPACI.PPA09821 PPACI.PPA14727 PPACI.PPA14741 PPACI.PPA14742 PPACI.PPA14743 PPACI.PPA14744 PPACI.PPA14746 PPACI.PPA14747 PPACI.PPA15503 PPACI.PPA16724 PPACI.PPA16725 PPACI.PPA17600 PPACI.PPA17601 PPACI.PPA20866 PPACI.PPA20867 PPACI.PPA21415 PPACI.PPA21416 PPACI.PPA21419 PPACI.PPA21519 PPACI.PPA23213 PPACI.PPA24215 PPACI.PPA25804 PPACI.PPA26083 PPACI.PPA27201 PPACI.PPA28279 PPACI.PPA29453 PPACI.PPA30653 PPACI.PPA30711 PPACI.PPA32500 PXYLO.XP_011561336.1 PXYLO.XP_011561466.1 RVARI.g10962.t1 RVARI.g10963.t1 RVARI.g10976.t1 RVARI.g10977.t1 RVARI.g11191.t1 RVARI.g11192.t1 RVARI.g13787.t1 RVARI.g1463.t1 RVARI.g2973.t1 RVARI.g365.t1 RVARI.g4662.t1 RVARI.g4663.t1 RVARI.g6233.t1 RVARI.g662.t1 RVARI.g663.t1 RVARI.g664.t1 RVARI.g9608.t1 RVARI.g9609.t1 RVARI.g9686.t2 RVARI.g9901.t1 SINVI.XP_011162289.1 SINVI.XP_011165643.1 SINVI.XP_011165644.1 SINVI.XP_011165645.1 SINVI.XP_011165649.1 SINVI.XP_011165650.1 SINVI.XP_011169081.1 SMARI.SMAR012457-PA TCAST.TC000067-PA TCAST.TC002878-PA TCAST.TC003231-PA TCAST.TC003232-PA TCAST.TC003233-PA TCAST.TC003496-PA TCAST.TC013948-PA TMURI.TMUE_s0003005100 TMURI.TMUE_s0103000900 TMURI.TMUE_s0266000400 TSPIR.EFV52300
OG0000024: AGAMB.AGAP000806-PA AGAMB.AGAP001554-PA AGAMB.AGAP002005-PA AGAMB.AGAP004916-PA AGAMB.AGAP004917-PA AGAMB.AGAP004918-PA AGAMB.AGAP004996-PA AGAMB.AGAP004997-PA AGAMB.AGAP004998-PA AGAMB.AGAP004999-PA AGAMB.AGAP005848-PA AGAMB.AGAP006743-PA AGAMB.AGAP006790-PA AGAMB.AGAP006914-PA AGAMB.AGAP007031-PA AGAMB.AGAP007041-PA AGAMB.AGAP009042-PA AGAMB.AGAP009184-PA AGAMB.AGAP009556-PA AGAMB.AGAP009728-PA AGAMB.AGAP010531-PA AGAMB.AGAP010759-PA AGAMB.AGAP010760-PA AGAMB.AGAP010761-PA AGAMB.AGAP010762-PA AGAMB.AGAP010763-PA AGAMB.AGAP010772-PA AGAMB.AGAP010773-PA AGAMB.AGAP010774-PA AGAMB.AGAP010775-PA AGAMB.AGAP010811-PA AGAMB.AGAP010869-PA AGAMB.AGAP011197-PA AGAMB.AGAP011223-PA AGAMB.AGAP011224-PA AGAMB.AGAP011225-PA AGAMB.AGAP011226-PA AGAMB.AGAP011228-PA AGAMB.AGAP011230-PA AGAMB.AGAP011231-PA AGAMB.AGAP011239-PA AGAMB.AGAP011276-PA AGAMB.AGAP011277-PA AGAMB.AGAP011307-PA AGAMB.AGAP012000-PA AGAMB.AGAP012446-PA AGAMB.AGAP012539-PA AGAMB.AGAP012650-PA AGAMB.AGAP012651-PA AGAMB.AGAP012916-PA AGAMB.AGAP028439-PA AMELL.GB42358-PA AMELL.GB45882-PA APISU.ACYPI000844-PA APISU.ACYPI006436-PA ASUUM2.GS_03472 ASUUM2.GS_10414 ASUUM2.GS_18500 BMALA.Bm1787 BMALA.Bm7835 BXYLO.BXY_0105200.1 BXYLO.BXY_0318700.1 BXYLO.BXY_0684600.1 BXYLO.BXY_0849100.1 BXYLO.BXY_1594300.1 BXYLO.BXY_1620600.1 CELEG.D1009.3a CELEG.T15B7.1 CLECT.CLEC000262-PA CLECT.CLEC000554-PA CTELE.CapteP100010 CTELE.CapteP101530 CTELE.CapteP104220 CTELE.CapteP105212 CTELE.CapteP105214 CTELE.CapteP105530 CTELE.CapteP107167 CTELE.CapteP109512 CTELE.CapteP109649 CTELE.CapteP111274 CTELE.CapteP112123 CTELE.CapteP112440 CTELE.CapteP114000 CTELE.CapteP115962 CTELE.CapteP116217 CTELE.CapteP116246 CTELE.CapteP116495 CTELE.CapteP117273 CTELE.CapteP117311 CTELE.CapteP117481 CTELE.CapteP120977 CTELE.CapteP122688 CTELE.CapteP126294 CTELE.CapteP126777 CTELE.CapteP126807 CTELE.CapteP127524 CTELE.CapteP129193 CTELE.CapteP130385 CTELE.CapteP131141 CTELE.CapteP132603 CTELE.CapteP133049 CTELE.CapteP133069 CTELE.CapteP133301 CTELE.CapteP134428 CTELE.CapteP134707 CTELE.CapteP135023 CTELE.CapteP135204 CTELE.CapteP137188 CTELE.CapteP142228 CTELE.CapteP142918 CTELE.CapteP143148 CTELE.CapteP143243 CTELE.CapteP143841 CTELE.CapteP145018 CTELE.CapteP146055 CTELE.CapteP146164 CTELE.CapteP146873 CTELE.CapteP149244 CTELE.CapteP150062 CTELE.CapteP153615 CTELE.CapteP154722 CTELE.CapteP158334 CTELE.CapteP159256 CTELE.CapteP163443 CTELE.CapteP166059 CTELE.CapteP171101 CTELE.CapteP171102 CTELE.CapteP174629 CTELE.CapteP188250 CTELE.CapteP188573 CTELE.CapteP188670 CTELE.CapteP188816 CTELE.CapteP189144 CTELE.CapteP191980 CTELE.CapteP1931 CTELE.CapteP193222 CTELE.CapteP193954 CTELE.CapteP194199 CTELE.CapteP194514 CTELE.CapteP19536 CTELE.CapteP196548 CTELE.CapteP196598 CTELE.CapteP197507 CTELE.CapteP198283 CTELE.CapteP198861 CTELE.CapteP201789 CTELE.CapteP202341 CTELE.CapteP202906 CTELE.CapteP204556 CTELE.CapteP205656 CTELE.CapteP205710 CTELE.CapteP206713 CTELE.CapteP207493 CTELE.CapteP207568 CTELE.CapteP208028 CTELE.CapteP21010 CTELE.CapteP210871 CTELE.CapteP211325 CTELE.CapteP211553 CTELE.CapteP211554 CTELE.CapteP213036 CTELE.CapteP216140 CTELE.CapteP216531 CTELE.CapteP217921 CTELE.CapteP219236 CTELE.CapteP220763 CTELE.CapteP224105 CTELE.CapteP27725 CTELE.CapteP27765 CTELE.CapteP28648 CTELE.CapteP3786 CTELE.CapteP37893 CTELE.CapteP41318 CTELE.CapteP46530 CTELE.CapteP46935 CTELE.CapteP49616 CTELE.CapteP50731 CTELE.CapteP56561 CTELE.CapteP57063 CTELE.CapteP57286 CTELE.CapteP58414 CTELE.CapteP6284 CTELE.CapteP68472 CTELE.CapteP69158 CTELE.CapteP69492 CTELE.CapteP76041 CTELE.CapteP79173 CTELE.CapteP79829 CTELE.CapteP85370 CTELE.CapteP91049 CTELE.CapteP93093 CTELE.CapteP93260 CTELE.CapteP93993 CTELE.CapteP94727 CTELE.CapteP95494 CTELE.CapteP96005 CTELE.CapteP97255 CTELE.CapteP97482 CTELE.CapteP98725 CTELE.CapteP98948 DMELA.FBpp0071364 DMELA.FBpp0071674 DMELA.FBpp0074269 DMELA.FBpp0074673 DMELA.FBpp0078910 DMELA.FBpp0086968 DMELA.FBpp0112834 DMELA.FBpp0271712 DMELA.FBpp0290150 DMELA.FBpp0298032 DMELA.FBpp0300934 DMELA.FBpp0302640 DMELA.FBpp0307845 DMELA.FBpp0310276 DPOND.ENN73590 DPOND.ENN79852 DPULE.EFX68003 DPULE.EFX80514 DPULE.EFX80515 DPULE.EFX81635 DPULE.EFX87918 DPULE.EFX89042 HDUJA.bHd00151.1 ISCAP.ISCW001478-PA ISCAP.ISCW002664-PA ISCAP.ISCW003711-PA ISCAP.ISCW004981-PA ISCAP.ISCW008812-PA ISCAP.ISCW009412-PA ISCAP.ISCW010128-PA ISCAP.ISCW012248-PA ISCAP.ISCW013746-PA ISCAP.ISCW013797-PA ISCAP.ISCW018435-PA ISCAP.ISCW022063-PA ISCAP.ISCW024125-PA ISCAP.ISCW024182-PA ISCAP.ISCW024256-PA ISCAP.ISCW024309-PA ISCAP.ISCW024400-PA ISCAP.ISCW024445-PA ISCAP.ISCW024486-PA ISCAP.ISCW024504-PA ISCAP.ISCW024548-PA ISCAP.ISCW024554-PA ISCAP.ISCW024644-PA ISCAP.ISCW024686-PA ISCAP.ISCW024801-PA ISCAP.ISCW024814-PA ISCAP.ISCW024835-PA MHAPL.MhA1_Contig1440.frz3.gene13 NVITR.NV13318-PA OBIMA.Ocbimv22000814m.p OBIMA.Ocbimv22002135m.p OBIMA.Ocbimv22003430m.p OBIMA.Ocbimv22003433m.p OBIMA.Ocbimv22011264m.p OBIMA.Ocbimv22012128m.p OBIMA.Ocbimv22017225m.p OBIMA.Ocbimv22017228m.p OBIMA.Ocbimv22019099m.p OBIMA.Ocbimv22024607m.p OBIMA.Ocbimv22034246m.p OBIMA.Ocbimv22038407m.p PCAUD.XP_014663577.1 PCAUD.XP_014668468.1 PCAUD.XP_014669352.1 PCAUD.XP_014669627.1 PCAUD.XP_014672504.1 PCAUD.XP_014675892.1 PCAUD.XP_014677383.1 PCAUD.XP_014677549.1 PCAUD.XP_014679607.1 PCAUD.XP_014680023.1 PCAUD.XP_014680024.1 PCAUD.XP_014680622.1 PCAUD.XP_014681173.1 PCAUD.XP_014681318.1 PHUMA.PHUM500950-PA PHUMA.PHUM500970-PA PHUMA.PHUM562660-PA PMURR.g10346.t1 PMURR.g10541.t1 PMURR.g10547.t1 PMURR.g11331.t1 PMURR.g11751.t1 PMURR.g12415.t1 PMURR.g12565.t1 PMURR.g12609.t1 PMURR.g13184.t1 PMURR.g13857.t1 PMURR.g14170.t1 PMURR.g14314.t1 PMURR.g14664.t1 PMURR.g15124.t1 PMURR.g15990.t1 PMURR.g16916.t1 PMURR.g17064.t1 PMURR.g18104.t1 PMURR.g20375.t1 PMURR.g2390.t1 PMURR.g3830.t1 PMURR.g5418.t1 PMURR.g6447.t1 PMURR.g7526.t1 PMURR.g8345.t1 PMURR.g9870.t1 PPACI.PPA20110 PPACI.PPA33296 PXYLO.XP_011549639.1 PXYLO.XP_011552706.1 PXYLO.XP_011554835.1 RVARI.g6239.t1 SINVI.XP_011166909.1 SINVI.XP_011169432.1 SMARI.SMAR000567-PA SMARI.SMAR001380-PA SMARI.SMAR003523-PA SMARI.SMAR003660-PA SMARI.SMAR006481-PA SMARI.SMAR007089-PA SMARI.SMAR009371-PA SMARI.SMAR009547-PA SMARI.SMAR010882-PA SMARI.SMAR012847-PA SMARI.SMAR012852-PA SMARI.SMAR012853-PA SMARI.SMAR012855-PA SMARI.SMAR013431-PA SMARI.SMAR015487-PA SMARI.SMAR015779-PA TCAST.TC003194-PA TCAST.TC003276-PA TCAST.TC003277-PA TCAST.TC003278-PA TCAST.TC003294-PA TCAST.TC004004-PA TCAST.TC004864-PA TMURI.TMUE_s0030001100 TMURI.TMUE_s0041005200 TSPIR.EFV57867 TSPIR.EFV60775 TURTI.tetur16g01240.1 TURTI.tetur18g01690.1
OG0000025: AGAMB.AGAP001513-PA AGAMB.AGAP008362-PA AGAMB.AGAP009641-PA AGAMB.AGAP011142-PA AGAMB.AGAP011587-PA AMELL.GB48469-PA AMELL.GB49285-PA AMELL.GB51148-PA APISU.ACYPI000105-PA APISU.ACYPI000144-PA APISU.ACYPI000212-PA APISU.ACYPI000264-PA APISU.ACYPI000275-PA APISU.ACYPI000332-PA APISU.ACYPI000424-PA APISU.ACYPI000493-PA APISU.ACYPI000620-PA APISU.ACYPI000777-PA APISU.ACYPI000788-PA APISU.ACYPI000842-PA APISU.ACYPI000865-PA APISU.ACYPI001362-PA APISU.ACYPI001491-PA APISU.ACYPI001595-PA APISU.ACYPI001725-PA APISU.ACYPI001770-PA APISU.ACYPI002169-PA APISU.ACYPI002178-PA APISU.ACYPI002233-PA APISU.ACYPI002235-PA APISU.ACYPI002459-PA APISU.ACYPI002486-PA APISU.ACYPI002639-PA APISU.ACYPI002728-PA APISU.ACYPI002753-PA APISU.ACYPI003317-PA APISU.ACYPI003378-PA APISU.ACYPI003564-PA APISU.ACYPI003592-PA APISU.ACYPI003628-PA APISU.ACYPI003636-PA APISU.ACYPI003769-PA APISU.ACYPI003794-PA APISU.ACYPI004020-PA APISU.ACYPI004274-PA APISU.ACYPI004353-PA APISU.ACYPI004452-PA APISU.ACYPI004668-PA APISU.ACYPI004758-PA APISU.ACYPI004844-PA APISU.ACYPI004875-PA APISU.ACYPI004971-PA APISU.ACYPI005104-PA APISU.ACYPI005337-PA APISU.ACYPI005342-PA APISU.ACYPI005388-PA APISU.ACYPI005528-PA APISU.ACYPI005595-PA APISU.ACYPI005716-PA APISU.ACYPI005835-PA APISU.ACYPI005985-PA APISU.ACYPI006284-PA APISU.ACYPI006334-PA APISU.ACYPI006447-PA APISU.ACYPI006610-PA APISU.ACYPI006893-PA APISU.ACYPI006918-PA APISU.ACYPI006946-PA APISU.ACYPI006980-PA APISU.ACYPI006983-PA APISU.ACYPI007088-PA APISU.ACYPI007284-PA APISU.ACYPI007299-PA APISU.ACYPI007361-PA APISU.ACYPI007516-PA APISU.ACYPI007780-PA APISU.ACYPI007866-PA APISU.ACYPI008038-PA APISU.ACYPI008207-PA APISU.ACYPI008453-PA APISU.ACYPI008525-PA APISU.ACYPI008584-PA APISU.ACYPI008710-PA APISU.ACYPI008754-PA APISU.ACYPI008780-PA APISU.ACYPI008803-PA APISU.ACYPI008936-PA APISU.ACYPI008977-PA APISU.ACYPI009000-PA APISU.ACYPI009184-PA APISU.ACYPI009218-PA APISU.ACYPI009234-PA APISU.ACYPI009355-PA APISU.ACYPI010186-PA APISU.ACYPI010193-PA APISU.ACYPI010199-PA APISU.ACYPI010218-PA APISU.ACYPI061685-PA APISU.ACYPI061993-PA APISU.ACYPI062445-PA APISU.ACYPI062532-PA APISU.ACYPI062553-PA APISU.ACYPI063179-PA APISU.ACYPI063382-PA APISU.ACYPI063415-PA APISU.ACYPI063894-PA APISU.ACYPI064097-PA APISU.ACYPI064118-PA APISU.ACYPI065024-PA APISU.ACYPI065155-PA APISU.ACYPI065840-PA APISU.ACYPI067553-PA APISU.ACYPI068487-PA APISU.ACYPI068687-PA APISU.ACYPI069419-PA APISU.ACYPI069586-PA APISU.ACYPI070477-PA APISU.ACYPI070717-PA APISU.ACYPI071205-PA APISU.ACYPI071998-PA APISU.ACYPI072098-PA APISU.ACYPI072135-PA APISU.ACYPI072173-PA APISU.ACYPI072223-PA APISU.ACYPI072664-PA APISU.ACYPI072797-PA APISU.ACYPI080918-PA APISU.ACYPI081221-PA APISU.ACYPI081376-PA APISU.ACYPI081481-PA APISU.ACYPI081635-PA APISU.ACYPI082450-PA APISU.ACYPI083352-PA APISU.ACYPI084556-PA APISU.ACYPI084770-PA APISU.ACYPI084815-PA APISU.ACYPI084944-PA APISU.ACYPI085655-PA APISU.ACYPI086857-PA APISU.ACYPI086975-PA APISU.ACYPI087676-PA APISU.ACYPI087987-PA APISU.ACYPI088874-PA APISU.ACYPI089214-PA APISU.ACYPI20144-PA APISU.ACYPI20273-PA APISU.ACYPI20274-PA APISU.ACYPI20456-PA APISU.ACYPI21190-PA APISU.ACYPI21427-PA APISU.ACYPI22865-PA APISU.ACYPI22957-PA APISU.ACYPI24003-PA APISU.ACYPI24427-PA APISU.ACYPI26199-PA APISU.ACYPI29569-PA APISU.ACYPI30389-PA APISU.ACYPI30452-PA APISU.ACYPI30843-PA APISU.ACYPI31336-PA APISU.ACYPI31704-PA APISU.ACYPI31705-PA APISU.ACYPI33477-PA APISU.ACYPI37466-PA APISU.ACYPI38392-PA APISU.ACYPI40355-PA APISU.ACYPI40594-PA APISU.ACYPI40866-PA APISU.ACYPI41239-PA APISU.ACYPI41965-PA APISU.ACYPI42259-PA APISU.ACYPI42654-PA APISU.ACYPI44179-PA APISU.ACYPI45477-PA APISU.ACYPI45480-PA APISU.ACYPI46298-PA APISU.ACYPI47564-PA APISU.ACYPI47835-PA APISU.ACYPI48204-PA APISU.ACYPI48883-PA APISU.ACYPI48951-PA APISU.ACYPI49163-PA APISU.ACYPI50323-PA APISU.ACYPI51424-PA APISU.ACYPI51652-PA APISU.ACYPI52424-PA APISU.ACYPI56328-PA ASUUM2.GS_08092 ASUUM2.GS_09496 ASUUM2.GS_09692 ASUUM2.GS_14147 ASUUM2.GS_18704 BMALA.Bm2812 BMALA.Bm5367 BMALA.Bm6049 BMALA.Bm6145 BMALA.Bm8350 BMALA.Bm8381 BXYLO.BXY_0200300.1 BXYLO.BXY_1334600.1 BXYLO.BXY_1698000.1 CELEG.C47D12.7a CELEG.R12E2.1 CELEG.T27E9.4b CELEG.W02G9.2b CLECT.CLEC002667-PA CLECT.CLEC006423-PA CLECT.CLEC007795-PA CLECT.CLEC008021-PA CLECT.CLEC009433-PA CTELE.CapteP101775 CTELE.CapteP108783 CTELE.CapteP121014 CTELE.CapteP136979 CTELE.CapteP142715 CTELE.CapteP143807 CTELE.CapteP151000 CTELE.CapteP151321 CTELE.CapteP158890 CTELE.CapteP164103 CTELE.CapteP183893 CTELE.CapteP48502 CTELE.CapteP87934 CTELE.CapteP88338 DMELA.FBpp0071249 DMELA.FBpp0075260 DMELA.FBpp0080596 DMELA.FBpp0082029 DMELA.FBpp0303455 DPOND.ENN71844 DPOND.ENN76492 DPOND.ENN76557 DPOND.ENN77370 DPOND.ENN77649 DPOND.ENN82465 DPULE.EFX77204 DPULE.EFX82545 DPULE.EFX85876 DPULE.EFX87725 DPULE.EFX88201 DPULE.EFX90258 HDUJA.bHd17619.1 HDUJA.bHd18935.1 HDUJA.bHd03272.1 HDUJA.bHd09540.1 ISCAP.ISCW000014-PA ISCAP.ISCW007741-PA ISCAP.ISCW010493-PA ISCAP.ISCW012030-PA ISCAP.ISCW019192-PA ISCAP.ISCW023716-PA MHAPL.MhA1_Contig1228.frz3.gene5 NVITR.NV11552-PA NVITR.NV11700-PA NVITR.NV16033-PA NVITR.NV17282-PA NVITR.NV17293-PA NVITR.NV18288-PA OBIMA.Ocbimv22002000m.p OBIMA.Ocbimv22002383m.p OBIMA.Ocbimv22003171m.p OBIMA.Ocbimv22007921m.p OBIMA.Ocbimv22010047m.p OBIMA.Ocbimv22015467m.p OBIMA.Ocbimv22018647m.p OBIMA.Ocbimv22021872m.p OBIMA.Ocbimv22026220m.p OBIMA.Ocbimv22026367m.p OBIMA.Ocbimv22038518m.p PCAUD.XP_014662672.1 PCAUD.XP_014663240.1 PCAUD.XP_014663721.1 PCAUD.XP_014669553.1 PCAUD.XP_014670365.1 PCAUD.XP_014672880.1 PCAUD.XP_014673316.1 PCAUD.XP_014674018.1 PCAUD.XP_014677415.1 PHUMA.PHUM332100-PA PHUMA.PHUM390860-PA PHUMA.PHUM394520-PA PHUMA.PHUM449490-PA PHUMA.PHUM492160-PA PMURR.g11227.t1 PMURR.g1850.t1 PMURR.g408.t1 PMURR.g6555.t1 PMURR.g7478.t1 PPACI.PPA00662 PPACI.PPA00663 PPACI.PPA13609 PPACI.PPA13935 PPACI.PPA26160 PPACI.PPA26162 PPACI.PPA26846 PXYLO.XP_011548171.1 PXYLO.XP_011550053.1 PXYLO.XP_011550105.1 PXYLO.XP_011556840.1 PXYLO.XP_011560824.1 PXYLO.XP_011564501.1 PXYLO.XP_011566083.1 PXYLO.XP_011567965.1 RVARI.g10245.t1 RVARI.g13737.t1 SINVI.XP_011155521.1 SINVI.XP_011157453.1 SINVI.XP_011172826.1 SMARI.SMAR001001-PA SMARI.SMAR001194-PA SMARI.SMAR001443-PA SMARI.SMAR001579-PA SMARI.SMAR001604-PA SMARI.SMAR002156-PA SMARI.SMAR006607-PA SMARI.SMAR007487-PA SMARI.SMAR008029-PA SMARI.SMAR008914-PA SMARI.SMAR010077-PA SMARI.SMAR010571-PA SMARI.SMAR012196-PA SMARI.SMAR015319-PA TCAST.TC005972-PA TCAST.TC006676-PA TCAST.TC012314-PA TCAST.TC013883-PA TCAST.TC015037-PA TCAST.TC030733-PA TMURI.TMUE_s0028009300 TMURI.TMUE_s0060004600 TMURI.TMUE_s0101003600 TMURI.TMUE_s0151000500 TMURI.TMUE_s0277000300 TSPIR.EFV48875 TSPIR.EFV49837 TSPIR.EFV57079 TSPIR.EFV57230 TSPIR.EFV57483 TSPIR.EFV59362 TSPIR.EFV60372 TURTI.tetur09g00010.1 TURTI.tetur10g05794.1 TURTI.tetur13g00030.1 TURTI.tetur21g00490.1
OG0000026: AGAMB.AGAP006256-PA AGAMB.AGAP007909-PA AGAMB.AGAP011529-PA AMELL.GB40703-PA AMELL.GB45971-PA AMELL.GB53006-PA APISU.ACYPI008196-PA APISU.ACYPI072929-PA APISU.ACYPI081028-PA APISU.ACYPI48910-PA ASUUM2.GS_00993 ASUUM2.GS_06010 ASUUM2.GS_09656 ASUUM2.GS_15440 ASUUM2.GS_16427 ASUUM2.GS_23594 BMALA.Bm11172 BMALA.Bm12678 BMALA.Bm5238 BMALA.Bm7807 BMALA.Bm8105 BMALA.Bm8476 BXYLO.BXY_1589200.1 CELEG.C45G7.5 CELEG.F18F11.3d CELEG.R05H10.6 CLECT.CLEC006102-PA CLECT.CLEC006103-PA CLECT.CLEC006104-PA CLECT.CLEC006105-PA CLECT.CLEC006106-PA CLECT.CLEC007956-PA CLECT.CLEC008276-PA CLECT.CLEC009119-PA CTELE.CapteP100575 CTELE.CapteP129407 CTELE.CapteP135638 CTELE.CapteP144547 CTELE.CapteP144602 CTELE.CapteP156034 CTELE.CapteP176056 CTELE.CapteP178354 CTELE.CapteP182259 CTELE.CapteP187674 CTELE.CapteP195133 CTELE.CapteP201617 CTELE.CapteP217492 CTELE.CapteP218047 CTELE.CapteP218221 CTELE.CapteP218758 CTELE.CapteP218787 CTELE.CapteP218800 CTELE.CapteP219637 CTELE.CapteP222417 CTELE.CapteP222588 CTELE.CapteP224044 CTELE.CapteP225721 CTELE.CapteP225723 CTELE.CapteP226075 CTELE.CapteP227926 CTELE.CapteP228443 CTELE.CapteP228852 CTELE.CapteP228969 CTELE.CapteP32685 CTELE.CapteP33363 CTELE.CapteP36440 CTELE.CapteP41777 CTELE.CapteP45709 CTELE.CapteP62731 CTELE.CapteP72172 CTELE.CapteP78774 CTELE.CapteP79489 CTELE.CapteP82390 CTELE.CapteP83938 CTELE.CapteP86451 CTELE.CapteP89242 CTELE.CapteP92665 CTELE.CapteP96860 DMELA.FBpp0075001 DPOND.ENN79609 DPOND.ENN79610 DPOND.ENN79611 DPOND.ENN80713 DPOND.ENN80866 DPOND.ENN81980 DPOND.ENN83200 DPOND.ENN83326 DPOND.ENN83327 DPOND.ENN83510 DPULE.EFX69052 DPULE.EFX81585 HDUJA.bHd10280.1 HDUJA.bHd17756.1 HDUJA.bHd06571.1 HDUJA.bHd06572.1 HDUJA.bHd09800.1 ISCAP.ISCW000374-PA ISCAP.ISCW001272-PA ISCAP.ISCW020853-PA ISCAP.ISCW022531-PA MHAPL.MhA1_Contig3005.frz3.gene1 MHAPL.MhA1_Contig582.frz3.gene5 MHAPL.MhA1_Contig779.frz3.gene3 MHAPL.MhA1_Contig779.frz3.gene4 MHAPL.MhA1_Contig969.frz3.gene2 NVITR.NV11816-PA OBIMA.Ocbimv22000175m.p OBIMA.Ocbimv22000847m.p OBIMA.Ocbimv22000849m.p OBIMA.Ocbimv22000852m.p OBIMA.Ocbimv22000854m.p OBIMA.Ocbimv22001242m.p OBIMA.Ocbimv22002277m.p OBIMA.Ocbimv22002569m.p OBIMA.Ocbimv22002738m.p OBIMA.Ocbimv22003040m.p OBIMA.Ocbimv22003826m.p OBIMA.Ocbimv22003827m.p OBIMA.Ocbimv22003836m.p OBIMA.Ocbimv22004126m.p OBIMA.Ocbimv22004447m.p OBIMA.Ocbimv22004867m.p OBIMA.Ocbimv22007519m.p OBIMA.Ocbimv22007521m.p OBIMA.Ocbimv22008437m.p OBIMA.Ocbimv22008438m.p OBIMA.Ocbimv22008439m.p OBIMA.Ocbimv22008440m.p OBIMA.Ocbimv22008441m.p OBIMA.Ocbimv22008443m.p OBIMA.Ocbimv22008934m.p OBIMA.Ocbimv22009670m.p OBIMA.Ocbimv22009783m.p OBIMA.Ocbimv22009799m.p OBIMA.Ocbimv22009804m.p OBIMA.Ocbimv22011033m.p OBIMA.Ocbimv22012075m.p OBIMA.Ocbimv22012482m.p OBIMA.Ocbimv22012484m.p OBIMA.Ocbimv22012487m.p OBIMA.Ocbimv22013746m.p OBIMA.Ocbimv22014450m.p OBIMA.Ocbimv22014899m.p OBIMA.Ocbimv22015317m.p OBIMA.Ocbimv22015318m.p OBIMA.Ocbimv22015712m.p OBIMA.Ocbimv22015731m.p OBIMA.Ocbimv22015853m.p OBIMA.Ocbimv22015855m.p OBIMA.Ocbimv22016026m.p OBIMA.Ocbimv22016334m.p OBIMA.Ocbimv22017571m.p OBIMA.Ocbimv22017883m.p OBIMA.Ocbimv22018314m.p OBIMA.Ocbimv22018657m.p OBIMA.Ocbimv22018658m.p OBIMA.Ocbimv22018659m.p OBIMA.Ocbimv22018837m.p OBIMA.Ocbimv22019110m.p OBIMA.Ocbimv22019180m.p OBIMA.Ocbimv22019218m.p OBIMA.Ocbimv22020261m.p OBIMA.Ocbimv22020810m.p OBIMA.Ocbimv22020811m.p OBIMA.Ocbimv22020816m.p OBIMA.Ocbimv22020819m.p OBIMA.Ocbimv22020820m.p OBIMA.Ocbimv22020821m.p OBIMA.Ocbimv22020822m.p OBIMA.Ocbimv22020824m.p OBIMA.Ocbimv22020826m.p OBIMA.Ocbimv22020827m.p OBIMA.Ocbimv22020828m.p OBIMA.Ocbimv22020830m.p OBIMA.Ocbimv22020832m.p OBIMA.Ocbimv22020833m.p OBIMA.Ocbimv22020835m.p OBIMA.Ocbimv22020836m.p OBIMA.Ocbimv22020837m.p OBIMA.Ocbimv22020838m.p OBIMA.Ocbimv22020839m.p OBIMA.Ocbimv22020840m.p OBIMA.Ocbimv22020841m.p OBIMA.Ocbimv22020842m.p OBIMA.Ocbimv22020843m.p OBIMA.Ocbimv22020844m.p OBIMA.Ocbimv22020846m.p OBIMA.Ocbimv22020848m.p OBIMA.Ocbimv22020851m.p OBIMA.Ocbimv22020852m.p OBIMA.Ocbimv22020853m.p OBIMA.Ocbimv22020854m.p OBIMA.Ocbimv22020855m.p OBIMA.Ocbimv22020856m.p OBIMA.Ocbimv22020908m.p OBIMA.Ocbimv22021051m.p OBIMA.Ocbimv22021052m.p OBIMA.Ocbimv22021053m.p OBIMA.Ocbimv22021054m.p OBIMA.Ocbimv22021509m.p OBIMA.Ocbimv22021550m.p OBIMA.Ocbimv22021554m.p OBIMA.Ocbimv22021746m.p OBIMA.Ocbimv22021747m.p OBIMA.Ocbimv22021749m.p OBIMA.Ocbimv22021752m.p OBIMA.Ocbimv22022682m.p OBIMA.Ocbimv22022683m.p OBIMA.Ocbimv22022886m.p OBIMA.Ocbimv22023226m.p OBIMA.Ocbimv22023576m.p OBIMA.Ocbimv22023973m.p OBIMA.Ocbimv22023975m.p OBIMA.Ocbimv22023977m.p OBIMA.Ocbimv22023982m.p OBIMA.Ocbimv22023985m.p OBIMA.Ocbimv22025161m.p OBIMA.Ocbimv22025727m.p OBIMA.Ocbimv22025730m.p OBIMA.Ocbimv22025816m.p OBIMA.Ocbimv22025817m.p OBIMA.Ocbimv22025818m.p OBIMA.Ocbimv22025819m.p OBIMA.Ocbimv22025825m.p OBIMA.Ocbimv22025828m.p OBIMA.Ocbimv22025829m.p OBIMA.Ocbimv22025832m.p OBIMA.Ocbimv22026117m.p OBIMA.Ocbimv22026355m.p OBIMA.Ocbimv22027169m.p OBIMA.Ocbimv22027172m.p OBIMA.Ocbimv22029055m.p OBIMA.Ocbimv22029061m.p OBIMA.Ocbimv22029065m.p OBIMA.Ocbimv22029883m.p OBIMA.Ocbimv22029884m.p OBIMA.Ocbimv22029885m.p OBIMA.Ocbimv22029886m.p OBIMA.Ocbimv22030953m.p OBIMA.Ocbimv22031088m.p OBIMA.Ocbimv22031089m.p OBIMA.Ocbimv22031093m.p OBIMA.Ocbimv22031928m.p OBIMA.Ocbimv22031929m.p OBIMA.Ocbimv22033549m.p OBIMA.Ocbimv22034093m.p OBIMA.Ocbimv22034709m.p OBIMA.Ocbimv22035023m.p OBIMA.Ocbimv22035625m.p OBIMA.Ocbimv22035760m.p OBIMA.Ocbimv22035763m.p OBIMA.Ocbimv22036356m.p OBIMA.Ocbimv22037276m.p OBIMA.Ocbimv22037277m.p OBIMA.Ocbimv22037578m.p OBIMA.Ocbimv22038808m.p OBIMA.Ocbimv22038809m.p OBIMA.Ocbimv22038810m.p OBIMA.Ocbimv22038813m.p OBIMA.Ocbimv22038815m.p OBIMA.Ocbimv22039027m.p OBIMA.Ocbimv22039307m.p OBIMA.Ocbimv22039309m.p OBIMA.Ocbimv22039310m.p OBIMA.Ocbimv22039311m.p OBIMA.Ocbimv22039312m.p OBIMA.Ocbimv22039316m.p OBIMA.Ocbimv22039317m.p OBIMA.Ocbimv22039318m.p OBIMA.Ocbimv22039320m.p OBIMA.Ocbimv22039322m.p OBIMA.Ocbimv22039323m.p OBIMA.Ocbimv22039324m.p OBIMA.Ocbimv22039326m.p OBIMA.Ocbimv22039327m.p OBIMA.Ocbimv22039328m.p OBIMA.Ocbimv22039329m.p OBIMA.Ocbimv22039332m.p OBIMA.Ocbimv22039333m.p PCAUD.XP_014665412.1 PCAUD.XP_014671490.1 PCAUD.XP_014672648.1 PCAUD.XP_014673587.1 PCAUD.XP_014674949.1 PCAUD.XP_014675945.1 PCAUD.XP_014678446.1 PCAUD.XP_014678894.1 PCAUD.XP_014679222.1 PCAUD.XP_014679223.1 PCAUD.XP_014679226.1 PCAUD.XP_014679258.1 PCAUD.XP_014679629.1 PCAUD.XP_014679769.1 PCAUD.XP_014680392.1 PHUMA.PHUM203010-PA PHUMA.PHUM601710-PA PMURR.g1214.t1 PMURR.g15150.t1 PMURR.g2171.t1 PPACI.PPA00864 PPACI.PPA03278 PPACI.PPA03279 PPACI.PPA04211 PPACI.PPA16279 PPACI.PPA16281 PPACI.PPA30368 PPACI.PPA30432 PPACI.PPA31553 PPACI.PPA32097 PXYLO.XP_011550239.1 PXYLO.XP_011560396.1 PXYLO.XP_011568614.1 RVARI.g12939.t1 RVARI.g2160.t1 RVARI.g4877.t1 RVARI.g5013.t1 RVARI.g8104.t1 RVARI.g8197.t1 RVARI.g8199.t1 SINVI.XP_011171393.1 SINVI.XP_011175386.1 SMARI.SMAR002537-PA SMARI.SMAR009689-PA SMARI.SMAR013387-PA SMARI.SMAR014332-PA SMARI.SMAR014531-PA TCAST.TC007180-PA TMURI.TMUE_s0022003500 TSPIR.EFV47003 TSPIR.EFV48919 TSPIR.EFV49986 TSPIR.EFV49989 TSPIR.EFV50919 TSPIR.EFV61093 TURTI.tetur04g02450.1 TURTI.tetur24g01530.1
OG0000027: AGAMB.AGAP002795-PA AGAMB.AGAP003894-PA AMELL.GB44250-PA AMELL.GB51888-PA APISU.ACYPI000124-PA APISU.ACYPI000315-PA APISU.ACYPI001557-PA APISU.ACYPI001583-PA APISU.ACYPI002239-PA APISU.ACYPI003118-PA APISU.ACYPI003294-PA APISU.ACYPI003591-PA APISU.ACYPI004775-PA APISU.ACYPI005458-PA APISU.ACYPI007587-PA APISU.ACYPI008527-PA APISU.ACYPI008932-PA APISU.ACYPI009580-PA APISU.ACYPI060050-PA APISU.ACYPI060300-PA APISU.ACYPI060456-PA APISU.ACYPI060982-PA APISU.ACYPI061276-PA APISU.ACYPI062725-PA APISU.ACYPI062963-PA APISU.ACYPI063518-PA APISU.ACYPI063845-PA APISU.ACYPI064464-PA APISU.ACYPI065334-PA APISU.ACYPI065459-PA APISU.ACYPI066525-PA APISU.ACYPI066883-PA APISU.ACYPI067383-PA APISU.ACYPI067645-PA APISU.ACYPI067971-PA APISU.ACYPI068225-PA APISU.ACYPI069879-PA APISU.ACYPI070851-PA APISU.ACYPI071213-PA APISU.ACYPI071680-PA APISU.ACYPI071694-PA APISU.ACYPI071803-PA APISU.ACYPI072316-PA APISU.ACYPI072473-PA APISU.ACYPI072602-PA APISU.ACYPI072748-PA APISU.ACYPI072759-PA APISU.ACYPI073832-PA APISU.ACYPI080418-PA APISU.ACYPI080458-PA APISU.ACYPI080977-PA APISU.ACYPI081180-PA APISU.ACYPI081228-PA APISU.ACYPI081450-PA APISU.ACYPI082758-PA APISU.ACYPI083021-PA APISU.ACYPI083046-PA APISU.ACYPI083064-PA APISU.ACYPI083474-PA APISU.ACYPI083964-PA APISU.ACYPI084275-PA APISU.ACYPI084717-PA APISU.ACYPI085314-PA APISU.ACYPI085502-PA APISU.ACYPI085611-PA APISU.ACYPI085695-PA APISU.ACYPI086697-PA APISU.ACYPI086724-PA APISU.ACYPI086895-PA APISU.ACYPI086978-PA APISU.ACYPI087483-PA APISU.ACYPI087862-PA APISU.ACYPI088053-PA APISU.ACYPI088151-PA APISU.ACYPI088249-PA APISU.ACYPI089070-PA APISU.ACYPI089360-PA APISU.ACYPI089465-PA APISU.ACYPI20308-PA APISU.ACYPI20317-PA APISU.ACYPI21049-PA APISU.ACYPI21769-PA APISU.ACYPI21771-PA APISU.ACYPI21772-PA APISU.ACYPI22199-PA APISU.ACYPI22417-PA APISU.ACYPI23194-PA APISU.ACYPI23610-PA APISU.ACYPI26003-PA APISU.ACYPI28549-PA APISU.ACYPI29576-PA APISU.ACYPI29828-PA APISU.ACYPI30305-PA APISU.ACYPI31006-PA APISU.ACYPI31007-PA APISU.ACYPI31156-PA APISU.ACYPI31596-PA APISU.ACYPI32079-PA APISU.ACYPI33178-PA APISU.ACYPI34868-PA APISU.ACYPI34934-PA APISU.ACYPI35088-PA APISU.ACYPI35143-PA APISU.ACYPI35216-PA APISU.ACYPI35385-PA APISU.ACYPI35510-PA APISU.ACYPI35535-PA APISU.ACYPI35580-PA APISU.ACYPI36703-PA APISU.ACYPI36926-PA APISU.ACYPI37262-PA APISU.ACYPI37277-PA APISU.ACYPI37467-PA APISU.ACYPI38317-PA APISU.ACYPI38999-PA APISU.ACYPI39048-PA APISU.ACYPI39122-PA APISU.ACYPI39808-PA APISU.ACYPI39893-PA APISU.ACYPI40627-PA APISU.ACYPI40871-PA APISU.ACYPI41666-PA APISU.ACYPI41667-PA APISU.ACYPI41831-PA APISU.ACYPI42275-PA APISU.ACYPI42304-PA APISU.ACYPI42562-PA APISU.ACYPI43242-PA APISU.ACYPI45279-PA APISU.ACYPI45391-PA APISU.ACYPI46011-PA APISU.ACYPI47483-PA APISU.ACYPI47921-PA APISU.ACYPI48361-PA APISU.ACYPI48852-PA APISU.ACYPI49082-PA APISU.ACYPI50789-PA APISU.ACYPI51572-PA APISU.ACYPI52796-PA APISU.ACYPI53023-PA APISU.ACYPI54184-PA APISU.ACYPI54734-PA ASUUM2.GS_21374 BMALA.Bm6767 BXYLO.BXY_0164000.1 BXYLO.BXY_0251600.1 CELEG.Y53G8AM.8 CLECT.CLEC001567-PA CLECT.CLEC001702-PA CLECT.CLEC002522-PA CLECT.CLEC003054-PA CLECT.CLEC004817-PA CLECT.CLEC004897-PA CLECT.CLEC006764-PA CLECT.CLEC007010-PA CLECT.CLEC007201-PA CLECT.CLEC011435-PA CLECT.CLEC011949-PA CTELE.CapteP141460 CTELE.CapteP146732 CTELE.CapteP188243 CTELE.CapteP189384 CTELE.CapteP189850 CTELE.CapteP194445 CTELE.CapteP204788 CTELE.CapteP208853 CTELE.CapteP209678 CTELE.CapteP214504 CTELE.CapteP214889 CTELE.CapteP226418 CTELE.CapteP28290 CTELE.CapteP46694 CTELE.CapteP47838 CTELE.CapteP58732 CTELE.CapteP60213 CTELE.CapteP91806 DMELA.FBpp0078057 DMELA.FBpp0087334 DPULE.EFX62136 DPULE.EFX63196 DPULE.EFX66236 DPULE.EFX66237 DPULE.EFX66982 DPULE.EFX67751 DPULE.EFX67752 DPULE.EFX68856 DPULE.EFX68993 DPULE.EFX76077 DPULE.EFX76078 DPULE.EFX80110 DPULE.EFX80188 DPULE.EFX88313 DPULE.EFX90269 DPULE.EFX90270 HDUJA.bHd01172.1 HDUJA.bHd13116.1 HDUJA.bHd15908.1 HDUJA.bHd00572.1 HDUJA.bHd05729.1 ISCAP.ISCW000571-PA ISCAP.ISCW001571-PA ISCAP.ISCW003253-PA ISCAP.ISCW003902-PA ISCAP.ISCW004690-PA ISCAP.ISCW004917-PA ISCAP.ISCW005026-PA ISCAP.ISCW005545-PA ISCAP.ISCW006110-PA ISCAP.ISCW007649-PA ISCAP.ISCW008258-PA ISCAP.ISCW008297-PA ISCAP.ISCW009362-PA ISCAP.ISCW009605-PA ISCAP.ISCW011730-PA ISCAP.ISCW017954-PA ISCAP.ISCW020441-PA ISCAP.ISCW020526-PA ISCAP.ISCW021206-PA ISCAP.ISCW021491-PA ISCAP.ISCW023449-PA ISCAP.ISCW024117-PA MHAPL.MhA1_Contig116.frz3.gene28 MHAPL.MhA1_Contig2350.frz3.gene3 MHAPL.MhA1_Contig2350.frz3.gene5 MHAPL.MhA1_Contig775.frz3.gene2 MHAPL.MhA1_Contig827.frz3.gene8 MHAPL.MhA1_Contig95.frz3.gene23 NVITR.NV10808-PA NVITR.NV17718-PA NVITR.NV25332-PA NVITR.NV25333-PA OBIMA.Ocbimv22004834m.p PCAUD.XP_014661712.1 PCAUD.XP_014662536.1 PCAUD.XP_014668920.1 PCAUD.XP_014675269.1 PCAUD.XP_014679538.1 PHUMA.PHUM451900-PA PHUMA.PHUM595770-PA PMURR.g12645.t1 PMURR.g14998.t1 PMURR.g20728.t1 PPACI.PPA15224 PXYLO.XP_011549255.1 RVARI.g11381.t1 RVARI.g11889.t1 RVARI.g13408.t1 RVARI.g13657.t1 RVARI.g1493.t1 RVARI.g1532.t1 RVARI.g1573.t1 RVARI.g2040.t1 RVARI.g2124.t1 RVARI.g2706.t1 RVARI.g3407.t1 RVARI.g3726.t1 RVARI.g3833.t1 RVARI.g4333.t1 RVARI.g4589.t1 RVARI.g4619.t1 RVARI.g4725.t1 RVARI.g5736.t1 RVARI.g6047.t1 RVARI.g6298.t1 RVARI.g6635.t1 RVARI.g705.t1 RVARI.g7716.t1 RVARI.g8121.t1 RVARI.g8476.t1 RVARI.g8501.t1 RVARI.g8790.t1 RVARI.g9119.t1 RVARI.g9931.t1 SINVI.XP_011160056.1 SINVI.XP_011172258.1 SINVI.XP_011174132.1 SMARI.SMAR001076-PA SMARI.SMAR013632-PA SMARI.SMAR015179-PA TCAST.TC001653-PA TCAST.TC003750-PA TCAST.TC005011-PA TCAST.TC010291-PA TCAST.TC016411-PA TMURI.TMUE_s0018005300 TMURI.TMUE_s0022011100 TMURI.TMUE_s0023005100 TMURI.TMUE_s0025006750 TMURI.TMUE_s0037005800 TMURI.TMUE_s0039003600 TMURI.TMUE_s0040003600 TMURI.TMUE_s0066001400 TMURI.TMUE_s0110002100 TMURI.TMUE_s0120001900 TMURI.TMUE_s0152001300 TMURI.TMUE_s0163001700 TMURI.TMUE_s0218000500 TMURI.TMUE_s0243001600 TMURI.TMUE_s0264001300 TMURI.TMUE_s0280000200 TMURI.TMUE_s0295000200 TMURI.TMUE_s0310000500 TMURI.TMUE_s0312000200 TMURI.TMUE_s0324000200 TMURI.TMUE_s0339000400 TMURI.TMUE_s0365000300 TMURI.TMUE_s0371000100 TMURI.TMUE_s0385000100 TMURI.TMUE_s0475000100 TMURI.TMUE_s1375000100 TSPIR.EFV49704 TSPIR.EFV50076 TSPIR.EFV50338 TSPIR.EFV50720 TSPIR.EFV50779 TSPIR.EFV50830 TSPIR.EFV50937 TSPIR.EFV51101 TSPIR.EFV53116 TSPIR.EFV55201 TSPIR.EFV56299 TSPIR.EFV57184 TSPIR.EFV57804 TSPIR.EFV57938 TSPIR.EFV58006 TSPIR.EFV58514 TSPIR.EFV58811 TSPIR.EFV61643 TSPIR.EFV61739 TURTI.tetur17g02810.1 TURTI.tetur90g00040.1
OG0000028: AGAMB.AGAP001652-PA AGAMB.AGAP002353-PA AGAMB.AGAP002872-PA AGAMB.AGAP003082-PA AGAMB.AGAP003083-PA AGAMB.AGAP003500-PA AGAMB.AGAP003501-PA AGAMB.AGAP005185-PA AGAMB.AGAP008514-PA AGAMB.AGAP011718-PA AGAMB.AGAP011992-PA AGAMB.AGAP012620-PA AGAMB.AGAP013368-PA AMELL.GB41760-PA AMELL.GB47273-PA AMELL.GB47668-PA APISU.ACYPI000713-PA APISU.ACYPI002443-PA APISU.ACYPI006280-PA APISU.ACYPI006917-PA APISU.ACYPI008718-PA APISU.ACYPI061601-PA APISU.ACYPI065942-PA APISU.ACYPI38586-PA ASUUM2.GS_02916 ASUUM2.GS_05939 ASUUM2.GS_08687 ASUUM2.GS_10181 BMALA.Bm5356 BMALA.Bm7415 BXYLO.BXY_0069800.1 BXYLO.BXY_0233700.1 BXYLO.BXY_0707300.1 BXYLO.BXY_0707400.1 BXYLO.BXY_0787200.1 BXYLO.BXY_0787300.1 BXYLO.BXY_0791300.1 BXYLO.BXY_0791400.1 BXYLO.BXY_0984300.1 BXYLO.BXY_1009100.1 BXYLO.BXY_1267100.1 BXYLO.BXY_1267200.1 BXYLO.BXY_1376000.1 BXYLO.BXY_1376100.1 BXYLO.BXY_1376300.1 BXYLO.BXY_1693200.1 CELEG.F01G10.7 CELEG.F46B6.8 CELEG.F54F3.3 CELEG.K04A8.5a CELEG.R11G11.14 CELEG.Y50E8A.7 CELEG.Y57E12B.3 CELEG.ZK6.7a CLECT.CLEC000248-PA CLECT.CLEC000249-PA CLECT.CLEC000263-PA CLECT.CLEC000918-PA CLECT.CLEC000983-PA CLECT.CLEC001056-PA CLECT.CLEC001105-PA CLECT.CLEC003516-PA CLECT.CLEC003517-PA CLECT.CLEC005368-PA CLECT.CLEC006581-PA CLECT.CLEC009703-PA CTELE.CapteP5448 DMELA.FBpp0077205 DMELA.FBpp0077854 DMELA.FBpp0079683 DMELA.FBpp0079684 DMELA.FBpp0079688 DMELA.FBpp0079693 DMELA.FBpp0079712 DMELA.FBpp0079713 DMELA.FBpp0079720 DMELA.FBpp0082113 DMELA.FBpp0082239 DMELA.FBpp0084316 DMELA.FBpp0086532 DMELA.FBpp0099523 DMELA.FBpp0110078 DMELA.FBpp0289157 DMELA.FBpp0290352 DMELA.FBpp0290373 DMELA.FBpp0292848 DMELA.FBpp0292849 DMELA.FBpp0301062 DMELA.FBpp0304062 DMELA.FBpp0308275 DPOND.ENN70836 DPOND.ENN76124 DPOND.ENN76381 DPOND.ENN77487 DPOND.ENN79084 DPOND.ENN79174 DPOND.ENN79470 DPOND.ENN80464 DPOND.ENN80623 DPOND.ENN81602 DPOND.ENN81605 DPOND.ENN82799 DPOND.ENN82831 DPULE.EFX66198 DPULE.EFX66458 DPULE.EFX66459 DPULE.EFX66474 DPULE.EFX70292 DPULE.EFX72476 DPULE.EFX72478 DPULE.EFX72481 DPULE.EFX80534 DPULE.EFX82412 DPULE.EFX82413 DPULE.EFX82521 DPULE.EFX86482 DPULE.EFX86483 DPULE.EFX86484 DPULE.EFX86485 DPULE.EFX86486 DPULE.EFX88863 HDUJA.bHd10221.1 ISCAP.ISCW000449-PA ISCAP.ISCW002089-PA ISCAP.ISCW004791-PA ISCAP.ISCW005333-PA ISCAP.ISCW007473-PA ISCAP.ISCW012188-PA ISCAP.ISCW012191-PA ISCAP.ISCW012431-PA ISCAP.ISCW020130-PA ISCAP.ISCW022588-PA ISCAP.ISCW023846-PA MHAPL.MhA1_Contig1418.frz3.gene2 MHAPL.MhA1_Contig838.frz3.gene3 NVITR.NV10312-PA NVITR.NV12073-PA NVITR.NV12505-PA NVITR.NV12506-PA NVITR.NV12507-PA NVITR.NV12508-PA NVITR.NV12509-PA NVITR.NV13363-PA NVITR.NV13364-PA NVITR.NV14246-PA NVITR.NV15009-PA NVITR.NV15010-PA NVITR.NV15708-PA NVITR.NV15709-PA NVITR.NV15710-PA NVITR.NV15837-PA NVITR.NV15838-PA NVITR.NV16926-PA NVITR.NV17766-PA NVITR.NV17767-PA NVITR.NV17794-PA NVITR.NV17988-PA NVITR.NV17989-PA NVITR.NV17990-PA NVITR.NV17991-PA NVITR.NV17992-PA NVITR.NV21220-PA OBIMA.Ocbimv22034888m.p OBIMA.Ocbimv22034889m.p PCAUD.XP_014666197.1 PHUMA.PHUM007920-PA PHUMA.PHUM007930-PA PHUMA.PHUM007940-PA PHUMA.PHUM007950-PA PMURR.g11477.t1 PMURR.g13013.t1 PMURR.g13014.t1 PMURR.g17214.t1 PMURR.g20928.t1 PMURR.g6248.t1 PMURR.g7771.t1 PPACI.PPA01348 PPACI.PPA05483 PPACI.PPA06346 PPACI.PPA06647 PPACI.PPA06648 PPACI.PPA07983 PPACI.PPA10116 PPACI.PPA13031 PPACI.PPA14232 PPACI.PPA15448 PPACI.PPA16085 PPACI.PPA16579 PPACI.PPA16683 PPACI.PPA18182 PPACI.PPA18228 PPACI.PPA26095 PPACI.PPA27034 PPACI.PPA28820 PPACI.PPA28821 PPACI.PPA28822 PPACI.PPA29511 PPACI.PPA29607 PXYLO.XP_011548140.1 PXYLO.XP_011548284.1 PXYLO.XP_011548405.1 PXYLO.XP_011548407.1 PXYLO.XP_011549411.1 PXYLO.XP_011549599.1 PXYLO.XP_011549711.1 PXYLO.XP_011549966.1 PXYLO.XP_011551974.1 PXYLO.XP_011553982.1 PXYLO.XP_011554177.1 PXYLO.XP_011555517.1 PXYLO.XP_011557735.1 PXYLO.XP_011557736.1 PXYLO.XP_011557738.1 PXYLO.XP_011558827.1 PXYLO.XP_011558828.1 PXYLO.XP_011561556.1 PXYLO.XP_011562909.1 PXYLO.XP_011563544.1 PXYLO.XP_011563546.1 PXYLO.XP_011563547.1 PXYLO.XP_011563600.1 PXYLO.XP_011564566.1 PXYLO.XP_011564570.1 PXYLO.XP_011564571.1 PXYLO.XP_011564663.1 PXYLO.XP_011564669.1 PXYLO.XP_011564670.1 PXYLO.XP_011566940.1 PXYLO.XP_011567900.1 PXYLO.XP_011568223.1 RVARI.g2997.t1 SINVI.XP_011155422.1 SINVI.XP_011155705.1 SINVI.XP_011155911.1 SINVI.XP_011155923.1 SINVI.XP_011155925.1 SINVI.XP_011155926.1 SINVI.XP_011158633.1 SINVI.XP_011158794.1 SINVI.XP_011163180.1 SINVI.XP_011163645.1 SINVI.XP_011163738.1 SINVI.XP_011163740.1 SINVI.XP_011163932.1 SINVI.XP_011163977.1 SINVI.XP_011166104.1 SINVI.XP_011167821.1 SINVI.XP_011168291.1 SINVI.XP_011169941.1 SINVI.XP_011170219.1 SINVI.XP_011171052.1 SINVI.XP_011171053.1 SINVI.XP_011171060.1 SINVI.XP_011171093.1 SINVI.XP_011171649.1 SINVI.XP_011175350.1 SINVI.XP_011176163.1 SMARI.SMAR001907-PA SMARI.SMAR003587-PA SMARI.SMAR004311-PA SMARI.SMAR004312-PA SMARI.SMAR004447-PA SMARI.SMAR006244-PA SMARI.SMAR008378-PA SMARI.SMAR008471-PA SMARI.SMAR009818-PA SMARI.SMAR009820-PA SMARI.SMAR010123-PA SMARI.SMAR010712-PA SMARI.SMAR011008-PA SMARI.SMAR011020-PA SMARI.SMAR011021-PA SMARI.SMAR012926-PA SMARI.SMAR012927-PA SMARI.SMAR014295-PA SMARI.SMAR015050-PA SMARI.SMAR015274-PA SMARI.SMAR015396-PA TCAST.TC004085-PA TCAST.TC007182-PA TCAST.TC007183-PA TCAST.TC007184-PA TCAST.TC007185-PA TCAST.TC007186-PA TCAST.TC007187-PA TCAST.TC007188-PA TCAST.TC007189-PA TCAST.TC007914-PA TCAST.TC007981-PA TCAST.TC011635-PA TCAST.TC012837-PA TCAST.TC012838-PA TCAST.TC012839-PA TCAST.TC014651-PA TCAST.TC014652-PA TCAST.TC014653-PA TMURI.TMUE_s0009014500 TMURI.TMUE_s0014007200 TMURI.TMUE_s0014007300 TSPIR.EFV58109 TSPIR.EFV59112 TSPIR.EFV60916 TURTI.tetur01g03420.1 TURTI.tetur02g13360.1 TURTI.tetur02g13570.1 TURTI.tetur03g03800.1 TURTI.tetur03g04340.1 TURTI.tetur04g04540.1 TURTI.tetur04g08870.1 TURTI.tetur05g00990.1 TURTI.tetur05g01660.1 TURTI.tetur06g05160.1 TURTI.tetur07g07570.1 TURTI.tetur09g06670.1 TURTI.tetur09g06700.1 TURTI.tetur10g00730.1 TURTI.tetur10g00740.1 TURTI.tetur10g00750.1 TURTI.tetur10g00760.1 TURTI.tetur11g01940.1 TURTI.tetur11g02000.1 TURTI.tetur17g03230.1 TURTI.tetur19g00060.1 TURTI.tetur21g01590.1 TURTI.tetur21g01600.1 TURTI.tetur23g01050.1 TURTI.tetur24g00950.1 TURTI.tetur26g00920.1 TURTI.tetur338g00010.1 TURTI.tetur53g00060.1
OG0000029: APISU.ACYPI001998-PA APISU.ACYPI002406-PA APISU.ACYPI003666-PA APISU.ACYPI004916-PA APISU.ACYPI005338-PA APISU.ACYPI007235-PA APISU.ACYPI060111-PA APISU.ACYPI060685-PA APISU.ACYPI060993-PA APISU.ACYPI061032-PA APISU.ACYPI061144-PA APISU.ACYPI061341-PA APISU.ACYPI063749-PA APISU.ACYPI064557-PA APISU.ACYPI065034-PA APISU.ACYPI065476-PA APISU.ACYPI066133-PA APISU.ACYPI067133-PA APISU.ACYPI068212-PA APISU.ACYPI069095-PA APISU.ACYPI069413-PA APISU.ACYPI069864-PA APISU.ACYPI071729-PA APISU.ACYPI071890-PA APISU.ACYPI072250-PA APISU.ACYPI072300-PA APISU.ACYPI072432-PA APISU.ACYPI072515-PA APISU.ACYPI072753-PA APISU.ACYPI080245-PA APISU.ACYPI080290-PA APISU.ACYPI080423-PA APISU.ACYPI080556-PA APISU.ACYPI080809-PA APISU.ACYPI081280-PA APISU.ACYPI081377-PA APISU.ACYPI081732-PA APISU.ACYPI082036-PA APISU.ACYPI082187-PA APISU.ACYPI082203-PA APISU.ACYPI082805-PA APISU.ACYPI083271-PA APISU.ACYPI083627-PA APISU.ACYPI084045-PA APISU.ACYPI084088-PA APISU.ACYPI084194-PA APISU.ACYPI084230-PA APISU.ACYPI084442-PA APISU.ACYPI085477-PA APISU.ACYPI085659-PA APISU.ACYPI085896-PA APISU.ACYPI086072-PA APISU.ACYPI086256-PA APISU.ACYPI086317-PA APISU.ACYPI086880-PA APISU.ACYPI086977-PA APISU.ACYPI087014-PA APISU.ACYPI087049-PA APISU.ACYPI087193-PA APISU.ACYPI087347-PA APISU.ACYPI087361-PA APISU.ACYPI087731-PA APISU.ACYPI088261-PA APISU.ACYPI088523-PA APISU.ACYPI088817-PA APISU.ACYPI089126-PA APISU.ACYPI089567-PA APISU.ACYPI20666-PA APISU.ACYPI21332-PA APISU.ACYPI21529-PA APISU.ACYPI21801-PA APISU.ACYPI22201-PA APISU.ACYPI22628-PA APISU.ACYPI23292-PA APISU.ACYPI23517-PA APISU.ACYPI23755-PA APISU.ACYPI24004-PA APISU.ACYPI24446-PA APISU.ACYPI24868-PA APISU.ACYPI25188-PA APISU.ACYPI25552-PA APISU.ACYPI26399-PA APISU.ACYPI26501-PA APISU.ACYPI27200-PA APISU.ACYPI27382-PA APISU.ACYPI27895-PA APISU.ACYPI28476-PA APISU.ACYPI28665-PA APISU.ACYPI28759-PA APISU.ACYPI29939-PA APISU.ACYPI30053-PA APISU.ACYPI30098-PA APISU.ACYPI30654-PA APISU.ACYPI31132-PA APISU.ACYPI31732-PA APISU.ACYPI32320-PA APISU.ACYPI32506-PA APISU.ACYPI33048-PA APISU.ACYPI34531-PA APISU.ACYPI35118-PA APISU.ACYPI35414-PA APISU.ACYPI35579-PA APISU.ACYPI35609-PA APISU.ACYPI36077-PA APISU.ACYPI36210-PA APISU.ACYPI36506-PA APISU.ACYPI36538-PA APISU.ACYPI36966-PA APISU.ACYPI37272-PA APISU.ACYPI37536-PA APISU.ACYPI37555-PA APISU.ACYPI38484-PA APISU.ACYPI38597-PA APISU.ACYPI39230-PA APISU.ACYPI39586-PA APISU.ACYPI39934-PA APISU.ACYPI39943-PA APISU.ACYPI40822-PA APISU.ACYPI40872-PA APISU.ACYPI41072-PA APISU.ACYPI41316-PA APISU.ACYPI41589-PA APISU.ACYPI41725-PA APISU.ACYPI41962-PA APISU.ACYPI42497-PA APISU.ACYPI43561-PA APISU.ACYPI44045-PA APISU.ACYPI44110-PA APISU.ACYPI44305-PA APISU.ACYPI44823-PA APISU.ACYPI44824-PA APISU.ACYPI44901-PA APISU.ACYPI44975-PA APISU.ACYPI45785-PA APISU.ACYPI46086-PA APISU.ACYPI46341-PA APISU.ACYPI46342-PA APISU.ACYPI46398-PA APISU.ACYPI46829-PA APISU.ACYPI46830-PA APISU.ACYPI47218-PA APISU.ACYPI47267-PA APISU.ACYPI47291-PA APISU.ACYPI47584-PA APISU.ACYPI49413-PA APISU.ACYPI49467-PA APISU.ACYPI49648-PA APISU.ACYPI49726-PA APISU.ACYPI50160-PA APISU.ACYPI50413-PA APISU.ACYPI50416-PA APISU.ACYPI50924-PA APISU.ACYPI51018-PA APISU.ACYPI51205-PA APISU.ACYPI51392-PA APISU.ACYPI52037-PA APISU.ACYPI52589-PA APISU.ACYPI52658-PA APISU.ACYPI52996-PA APISU.ACYPI53866-PA APISU.ACYPI54282-PA APISU.ACYPI55547-PA APISU.ACYPI56183-PA BXYLO.BXY_0371300.1 BXYLO.BXY_1005300.1 BXYLO.BXY_1005800.1 BXYLO.BXY_1156100.1 BXYLO.BXY_1405600.1 ISCAP.ISCW002834-PA ISCAP.ISCW011516-PA ISCAP.ISCW022066-PA MHAPL.MhA1_Contig1070.frz3.fgene1 MHAPL.MhA1_Contig12.frz3.gene1 MHAPL.MhA1_Contig12.frz3.gene3 MHAPL.MhA1_Contig1254.frz3.gene10 MHAPL.MhA1_Contig1297.frz3.gene1 MHAPL.MhA1_Contig1353.frz3.gene1 MHAPL.MhA1_Contig1570.frz3.gene2 MHAPL.MhA1_Contig1602.frz3.gene12 MHAPL.MhA1_Contig1648.frz3.gene2 MHAPL.MhA1_Contig1718.frz3.gene5 MHAPL.MhA1_Contig1718.frz3.gene6 MHAPL.MhA1_Contig1719.frz3.gene7 MHAPL.MhA1_Contig1760.frz3.gene1 MHAPL.MhA1_Contig1800.frz3.gene6 MHAPL.MhA1_Contig1827.frz3.gene9 MHAPL.MhA1_Contig1986.frz3.gene2 MHAPL.MhA1_Contig2085.frz3.gene5 MHAPL.MhA1_Contig2085.frz3.gene6 MHAPL.MhA1_Contig2086.frz3.gene7 MHAPL.MhA1_Contig2101.frz3.gene4 MHAPL.MhA1_Contig2155.frz3.gene6 MHAPL.MhA1_Contig2166.frz3.gene2 MHAPL.MhA1_Contig2175.frz3.gene2 MHAPL.MhA1_Contig2434.frz3.gene4 MHAPL.MhA1_Contig3300.frz3.gene1 MHAPL.MhA1_Contig392.frz3.gene15 MHAPL.MhA1_Contig437.frz3.gene7 MHAPL.MhA1_Contig510.frz3.gene4 MHAPL.MhA1_Contig565.frz3.gene5 MHAPL.MhA1_Contig664.frz3.fgene1 MHAPL.MhA1_Contig698.frz3.gene3 MHAPL.MhA1_Contig707.frz3.gene21 MHAPL.MhA1_Contig707.frz3.gene22 MHAPL.MhA1_Contig795.frz3.gene5 MHAPL.MhA1_Contig799.frz3.gene10 MHAPL.MhA1_Contig88.frz3.gene6 MHAPL.MhA1_Contig913.frz3.gene2 OBIMA.Ocbimv22001333m.p OBIMA.Ocbimv22001475m.p OBIMA.Ocbimv22006252m.p OBIMA.Ocbimv22013743m.p OBIMA.Ocbimv22013783m.p OBIMA.Ocbimv22019377m.p OBIMA.Ocbimv22021001m.p OBIMA.Ocbimv22022523m.p OBIMA.Ocbimv22027369m.p OBIMA.Ocbimv22028527m.p OBIMA.Ocbimv22032168m.p OBIMA.Ocbimv22034476m.p RVARI.g12191.t1 RVARI.g6374.t1 SINVI.XP_011170897.1 SMARI.SMAR002192-PA SMARI.SMAR004086-PA SMARI.SMAR005314-PA SMARI.SMAR009644-PA TMURI.TMUE_s0001003000 TMURI.TMUE_s0001007900 TMURI.TMUE_s0001011100 TMURI.TMUE_s0001011200 TMURI.TMUE_s0001012000 TMURI.TMUE_s0001012100 TMURI.TMUE_s0001024500 TMURI.TMUE_s0002001700 TMURI.TMUE_s0003013500 TMURI.TMUE_s0004005000 TMURI.TMUE_s0007009000 TMURI.TMUE_s0009002800 TMURI.TMUE_s0009006100 TMURI.TMUE_s0013004900 TMURI.TMUE_s0014004500 TMURI.TMUE_s0016004100 TMURI.TMUE_s0018011000 TMURI.TMUE_s0018011600 TMURI.TMUE_s0021008000 TMURI.TMUE_s0021009900 TMURI.TMUE_s0021010000 TMURI.TMUE_s0021010400 TMURI.TMUE_s0021010600 TMURI.TMUE_s0022000900 TMURI.TMUE_s0023007500 TMURI.TMUE_s0024002100 TMURI.TMUE_s0029005400 TMURI.TMUE_s0031003800 TMURI.TMUE_s0032004300 TMURI.TMUE_s0034000100 TMURI.TMUE_s0035004600 TMURI.TMUE_s0035004700 TMURI.TMUE_s0038005600 TMURI.TMUE_s0038005900 TMURI.TMUE_s0039007100 TMURI.TMUE_s0056004600 TMURI.TMUE_s0058002800 TMURI.TMUE_s0060000400 TMURI.TMUE_s0062000300 TMURI.TMUE_s0062000400 TMURI.TMUE_s0063002500 TMURI.TMUE_s0065003800 TMURI.TMUE_s0066004800 TMURI.TMUE_s0069007300 TMURI.TMUE_s0073001100 TMURI.TMUE_s0074000200 TMURI.TMUE_s0075001300 TMURI.TMUE_s0088001100 TMURI.TMUE_s0104004600 TMURI.TMUE_s0109000600 TMURI.TMUE_s0109002600 TMURI.TMUE_s0116005300 TMURI.TMUE_s0122000800 TMURI.TMUE_s0129002500 TMURI.TMUE_s0130002400 TMURI.TMUE_s0141000300 TMURI.TMUE_s0143000800 TMURI.TMUE_s0150001300 TMURI.TMUE_s0152001400 TMURI.TMUE_s0153001800 TMURI.TMUE_s0161000100 TMURI.TMUE_s0175001700 TMURI.TMUE_s0179000100 TMURI.TMUE_s0195000400 TMURI.TMUE_s0208000900 TMURI.TMUE_s0208001000 TMURI.TMUE_s0209000400 TMURI.TMUE_s0215000300 TMURI.TMUE_s0218000200 TMURI.TMUE_s0221001600 TMURI.TMUE_s0243000400 TMURI.TMUE_s0243000500 TMURI.TMUE_s0243000800 TMURI.TMUE_s0243000900 TMURI.TMUE_s0256000400 TMURI.TMUE_s0256000600 TMURI.TMUE_s0257000800 TMURI.TMUE_s0314000400 TMURI.TMUE_s0321000200 TMURI.TMUE_s0322000100 TMURI.TMUE_s0323000200 TMURI.TMUE_s0332000200 TMURI.TMUE_s0411000100 TMURI.TMUE_s1163000100 TMURI.TMUE_s1412000100 TSPIR.EFV58963 TURTI.tetur09g07430.1
OG0000030: APISU.ACYPI061301-PA APISU.ACYPI063583-PA APISU.ACYPI063645-PA APISU.ACYPI066337-PA APISU.ACYPI066371-PA APISU.ACYPI067277-PA APISU.ACYPI069300-PA APISU.ACYPI069664-PA APISU.ACYPI070121-PA APISU.ACYPI071831-PA APISU.ACYPI072429-PA APISU.ACYPI080719-PA APISU.ACYPI082935-PA APISU.ACYPI084733-PA APISU.ACYPI084961-PA APISU.ACYPI086394-PA APISU.ACYPI088086-PA APISU.ACYPI088096-PA APISU.ACYPI088128-PA APISU.ACYPI088250-PA APISU.ACYPI089184-PA APISU.ACYPI089571-PA APISU.ACYPI21221-PA APISU.ACYPI24678-PA APISU.ACYPI29303-PA APISU.ACYPI29353-PA APISU.ACYPI30365-PA APISU.ACYPI30418-PA APISU.ACYPI34729-PA APISU.ACYPI35139-PA APISU.ACYPI35421-PA APISU.ACYPI38986-PA APISU.ACYPI39097-PA APISU.ACYPI39388-PA APISU.ACYPI42243-PA APISU.ACYPI46115-PA APISU.ACYPI49070-PA APISU.ACYPI51231-PA APISU.ACYPI52363-PA APISU.ACYPI53252-PA APISU.ACYPI54101-PA APISU.ACYPI54453-PA APISU.ACYPI54547-PA APISU.ACYPI55350-PA BXYLO.BXY_1341900.1 CLECT.CLEC002849-PA CLECT.CLEC004808-PA CLECT.CLEC013076-PA DPOND.ENN71556 MHAPL.MhA1_Contig1588.frz3.fgene1 MHAPL.MhA1_Contig2533.frz3.gene1 MHAPL.MhA1_Contig737.frz3.fgene2 NVITR.NV20504-PA NVITR.NV21515-PA NVITR.NV25881-PA NVITR.NV30017-PA OBIMA.Ocbimv22000170m.p OBIMA.Ocbimv22000228m.p OBIMA.Ocbimv22000480m.p OBIMA.Ocbimv22000545m.p OBIMA.Ocbimv22000606m.p OBIMA.Ocbimv22000831m.p OBIMA.Ocbimv22000879m.p OBIMA.Ocbimv22000905m.p OBIMA.Ocbimv22000925m.p OBIMA.Ocbimv22001272m.p OBIMA.Ocbimv22001512m.p OBIMA.Ocbimv22001618m.p OBIMA.Ocbimv22001691m.p OBIMA.Ocbimv22001699m.p OBIMA.Ocbimv22001817m.p OBIMA.Ocbimv22002380m.p OBIMA.Ocbimv22002430m.p OBIMA.Ocbimv22002860m.p OBIMA.Ocbimv22002959m.p OBIMA.Ocbimv22002978m.p OBIMA.Ocbimv22003014m.p OBIMA.Ocbimv22003150m.p OBIMA.Ocbimv22003184m.p OBIMA.Ocbimv22003323m.p OBIMA.Ocbimv22003591m.p OBIMA.Ocbimv22003793m.p OBIMA.Ocbimv22003986m.p OBIMA.Ocbimv22004007m.p OBIMA.Ocbimv22004086m.p OBIMA.Ocbimv22004210m.p OBIMA.Ocbimv22004357m.p OBIMA.Ocbimv22004622m.p OBIMA.Ocbimv22004647m.p OBIMA.Ocbimv22004723m.p OBIMA.Ocbimv22004965m.p OBIMA.Ocbimv22005248m.p OBIMA.Ocbimv22005277m.p OBIMA.Ocbimv22005297m.p OBIMA.Ocbimv22005335m.p OBIMA.Ocbimv22005488m.p OBIMA.Ocbimv22006056m.p OBIMA.Ocbimv22006101m.p OBIMA.Ocbimv22006323m.p OBIMA.Ocbimv22006347m.p OBIMA.Ocbimv22006668m.p OBIMA.Ocbimv22006685m.p OBIMA.Ocbimv22007044m.p OBIMA.Ocbimv22007322m.p OBIMA.Ocbimv22007537m.p OBIMA.Ocbimv22007918m.p OBIMA.Ocbimv22008031m.p OBIMA.Ocbimv22008196m.p OBIMA.Ocbimv22008261m.p OBIMA.Ocbimv22008530m.p OBIMA.Ocbimv22008927m.p OBIMA.Ocbimv22009153m.p OBIMA.Ocbimv22009156m.p OBIMA.Ocbimv22009216m.p OBIMA.Ocbimv22009338m.p OBIMA.Ocbimv22009627m.p OBIMA.Ocbimv22009752m.p OBIMA.Ocbimv22009898m.p OBIMA.Ocbimv22009984m.p OBIMA.Ocbimv22010095m.p OBIMA.Ocbimv22010178m.p OBIMA.Ocbimv22010444m.p OBIMA.Ocbimv22010595m.p OBIMA.Ocbimv22010630m.p OBIMA.Ocbimv22010996m.p OBIMA.Ocbimv22011578m.p OBIMA.Ocbimv22011632m.p OBIMA.Ocbimv22011763m.p OBIMA.Ocbimv22011855m.p OBIMA.Ocbimv22012034m.p OBIMA.Ocbimv22012160m.p OBIMA.Ocbimv22013488m.p OBIMA.Ocbimv22014114m.p OBIMA.Ocbimv22014132m.p OBIMA.Ocbimv22014280m.p OBIMA.Ocbimv22014449m.p OBIMA.Ocbimv22014469m.p OBIMA.Ocbimv22014583m.p OBIMA.Ocbimv22015205m.p OBIMA.Ocbimv22015254m.p OBIMA.Ocbimv22015314m.p OBIMA.Ocbimv22015421m.p OBIMA.Ocbimv22015441m.p OBIMA.Ocbimv22015563m.p OBIMA.Ocbimv22015653m.p OBIMA.Ocbimv22015664m.p OBIMA.Ocbimv22015764m.p OBIMA.Ocbimv22015794m.p OBIMA.Ocbimv22016056m.p OBIMA.Ocbimv22016091m.p OBIMA.Ocbimv22016245m.p OBIMA.Ocbimv22016452m.p OBIMA.Ocbimv22016763m.p OBIMA.Ocbimv22017053m.p OBIMA.Ocbimv22017076m.p OBIMA.Ocbimv22017226m.p OBIMA.Ocbimv22017609m.p OBIMA.Ocbimv22017717m.p OBIMA.Ocbimv22017745m.p OBIMA.Ocbimv22018421m.p OBIMA.Ocbimv22018634m.p OBIMA.Ocbimv22018688m.p OBIMA.Ocbimv22018755m.p OBIMA.Ocbimv22018808m.p OBIMA.Ocbimv22018862m.p OBIMA.Ocbimv22019065m.p OBIMA.Ocbimv22019286m.p OBIMA.Ocbimv22019380m.p OBIMA.Ocbimv22019382m.p OBIMA.Ocbimv22019814m.p OBIMA.Ocbimv22019823m.p OBIMA.Ocbimv22019853m.p OBIMA.Ocbimv22019904m.p OBIMA.Ocbimv22020058m.p OBIMA.Ocbimv22021469m.p OBIMA.Ocbimv22021470m.p OBIMA.Ocbimv22021723m.p OBIMA.Ocbimv22021877m.p OBIMA.Ocbimv22022035m.p OBIMA.Ocbimv22022077m.p OBIMA.Ocbimv22022272m.p OBIMA.Ocbimv22022281m.p OBIMA.Ocbimv22022343m.p OBIMA.Ocbimv22022808m.p OBIMA.Ocbimv22023171m.p OBIMA.Ocbimv22023198m.p OBIMA.Ocbimv22023436m.p OBIMA.Ocbimv22023541m.p OBIMA.Ocbimv22024115m.p OBIMA.Ocbimv22024137m.p OBIMA.Ocbimv22024446m.p OBIMA.Ocbimv22024478m.p OBIMA.Ocbimv22024749m.p OBIMA.Ocbimv22024766m.p OBIMA.Ocbimv22024827m.p OBIMA.Ocbimv22024930m.p OBIMA.Ocbimv22025061m.p OBIMA.Ocbimv22025162m.p OBIMA.Ocbimv22025208m.p OBIMA.Ocbimv22025227m.p OBIMA.Ocbimv22025275m.p OBIMA.Ocbimv22025429m.p OBIMA.Ocbimv22025517m.p OBIMA.Ocbimv22025747m.p OBIMA.Ocbimv22025764m.p OBIMA.Ocbimv22026589m.p OBIMA.Ocbimv22026758m.p OBIMA.Ocbimv22026789m.p OBIMA.Ocbimv22026875m.p OBIMA.Ocbimv22026949m.p OBIMA.Ocbimv22027122m.p OBIMA.Ocbimv22027219m.p OBIMA.Ocbimv22027433m.p OBIMA.Ocbimv22027686m.p OBIMA.Ocbimv22027827m.p OBIMA.Ocbimv22027902m.p OBIMA.Ocbimv22028428m.p OBIMA.Ocbimv22028529m.p OBIMA.Ocbimv22028579m.p OBIMA.Ocbimv22028656m.p OBIMA.Ocbimv22028700m.p OBIMA.Ocbimv22028752m.p OBIMA.Ocbimv22028839m.p OBIMA.Ocbimv22028843m.p OBIMA.Ocbimv22029108m.p OBIMA.Ocbimv22029231m.p OBIMA.Ocbimv22029364m.p OBIMA.Ocbimv22029373m.p OBIMA.Ocbimv22029386m.p OBIMA.Ocbimv22029590m.p OBIMA.Ocbimv22029708m.p OBIMA.Ocbimv22029990m.p OBIMA.Ocbimv22029992m.p OBIMA.Ocbimv22030166m.p OBIMA.Ocbimv22030430m.p OBIMA.Ocbimv22030486m.p OBIMA.Ocbimv22030722m.p OBIMA.Ocbimv22030960m.p OBIMA.Ocbimv22031048m.p OBIMA.Ocbimv22031055m.p OBIMA.Ocbimv22031122m.p OBIMA.Ocbimv22031340m.p OBIMA.Ocbimv22031507m.p OBIMA.Ocbimv22031965m.p OBIMA.Ocbimv22032090m.p OBIMA.Ocbimv22032104m.p OBIMA.Ocbimv22032146m.p OBIMA.Ocbimv22032359m.p OBIMA.Ocbimv22032382m.p OBIMA.Ocbimv22032445m.p OBIMA.Ocbimv22033238m.p OBIMA.Ocbimv22033365m.p OBIMA.Ocbimv22033417m.p OBIMA.Ocbimv22033711m.p OBIMA.Ocbimv22033836m.p OBIMA.Ocbimv22033845m.p OBIMA.Ocbimv22034111m.p OBIMA.Ocbimv22034527m.p OBIMA.Ocbimv22034648m.p OBIMA.Ocbimv22034731m.p OBIMA.Ocbimv22034941m.p OBIMA.Ocbimv22034954m.p OBIMA.Ocbimv22035262m.p OBIMA.Ocbimv22035546m.p OBIMA.Ocbimv22035632m.p OBIMA.Ocbimv22035791m.p OBIMA.Ocbimv22036035m.p OBIMA.Ocbimv22036325m.p OBIMA.Ocbimv22036508m.p OBIMA.Ocbimv22036556m.p OBIMA.Ocbimv22036557m.p OBIMA.Ocbimv22036775m.p OBIMA.Ocbimv22037156m.p OBIMA.Ocbimv22037167m.p OBIMA.Ocbimv22037182m.p OBIMA.Ocbimv22037315m.p OBIMA.Ocbimv22037829m.p OBIMA.Ocbimv22038041m.p OBIMA.Ocbimv22038295m.p OBIMA.Ocbimv22038444m.p OBIMA.Ocbimv22038556m.p OBIMA.Ocbimv22038617m.p OBIMA.Ocbimv22038641m.p OBIMA.Ocbimv22038794m.p OBIMA.Ocbimv22038838m.p OBIMA.Ocbimv22038898m.p OBIMA.Ocbimv22038906m.p OBIMA.Ocbimv22039021m.p OBIMA.Ocbimv22039593m.p OBIMA.Ocbimv22039675m.p OBIMA.Ocbimv22039878m.p PCAUD.XP_014666574.1 PCAUD.XP_014668296.1 PCAUD.XP_014674745.1 PCAUD.XP_014677977.1 PCAUD.XP_014680866.1 RVARI.g2208.t1 SINVI.XP_011165200.1 SINVI.XP_011174186.1 TCAST.TC000017-PA TCAST.TC001486-PA TCAST.TC003934-PA TCAST.TC005076-PA TCAST.TC006920-PA TCAST.TC010232-PA TCAST.TC010235-PA TCAST.TC011591-PA TMURI.TMUE_s0007014700 TMURI.TMUE_s0125002800
OG0000031: AGAMB.AGAP001084-PA AGAMB.AGAP001343-PA AGAMB.AGAP002279-PA AGAMB.AGAP003606-PA AGAMB.AGAP003611-PA AGAMB.AGAP004784-PA AGAMB.AGAP004787-PA AGAMB.AGAP005515-PA AGAMB.AGAP005984-PA AGAMB.AGAP005985-PA AGAMB.AGAP005986-PA AGAMB.AGAP009690-PA AGAMB.AGAP010785-PA AGAMB.AGAP010788-PA AGAMB.AGAP010850-PA AGAMB.AGAP011736-PA AMELL.GB49323-PA AMELL.GB49326-PA AMELL.GB49327-PA AMELL.GB49328-PA AMELL.GB49380-PA AMELL.GB50627-PA AMELL.GB52087-PA AMELL.GB52308-PA AMELL.GB53516-PA AMELL.GB55263-PA APISU.ACYPI000991-PA APISU.ACYPI001144-PA APISU.ACYPI001657-PA APISU.ACYPI001695-PA APISU.ACYPI002672-PA APISU.ACYPI003321-PA APISU.ACYPI003622-PA APISU.ACYPI004092-PA APISU.ACYPI004106-PA APISU.ACYPI004140-PA APISU.ACYPI004919-PA APISU.ACYPI005217-PA APISU.ACYPI006230-PA APISU.ACYPI006650-PA APISU.ACYPI007169-PA APISU.ACYPI007711-PA APISU.ACYPI007830-PA APISU.ACYPI008061-PA APISU.ACYPI008817-PA APISU.ACYPI008823-PA APISU.ACYPI008840-PA APISU.ACYPI009391-PA APISU.ACYPI009674-PA APISU.ACYPI064184-PA APISU.ACYPI069368-PA APISU.ACYPI071112-PA APISU.ACYPI071288-PA APISU.ACYPI071378-PA APISU.ACYPI27405-PA APISU.ACYPI28767-PA APISU.ACYPI39334-PA APISU.ACYPI55830-PA ASUUM2.GS_19750 BMALA.Bm7090 BXYLO.BXY_1618300.1 CELEG.Y71H10A.2 CLECT.CLEC001287-PA CLECT.CLEC002661-PA CLECT.CLEC003009-PA CLECT.CLEC004177-PA CLECT.CLEC004788-PA CLECT.CLEC006335-PA CLECT.CLEC006575-PA CLECT.CLEC006578-PA CLECT.CLEC006582-PA CLECT.CLEC006583-PA CLECT.CLEC008174-PA CLECT.CLEC010899-PA CLECT.CLEC011843-PA CLECT.CLEC012469-PA CTELE.CapteP100698 CTELE.CapteP107772 CTELE.CapteP119999 CTELE.CapteP142905 CTELE.CapteP142920 CTELE.CapteP169343 CTELE.CapteP228509 DMELA.FBpp0070407 DMELA.FBpp0070789 DMELA.FBpp0072319 DMELA.FBpp0079296 DMELA.FBpp0082074 DMELA.FBpp0082779 DMELA.FBpp0082780 DMELA.FBpp0083231 DMELA.FBpp0083900 DMELA.FBpp0084714 DMELA.FBpp0086254 DMELA.FBpp0086266 DMELA.FBpp0087533 DMELA.FBpp0099966 DMELA.FBpp0290087 DMELA.FBpp0309070 DMELA.FBpp0311149 DPOND.ENN71849 DPOND.ENN71850 DPOND.ENN72108 DPOND.ENN72487 DPOND.ENN72515 DPOND.ENN72829 DPOND.ENN73525 DPOND.ENN74979 DPOND.ENN75017 DPOND.ENN75098 DPOND.ENN76995 DPOND.ENN77646 DPOND.ENN78884 DPOND.ENN81465 DPULE.EFX61195 DPULE.EFX61586 DPULE.EFX64858 DPULE.EFX68378 DPULE.EFX70381 DPULE.EFX72418 DPULE.EFX73129 DPULE.EFX77090 DPULE.EFX77095 DPULE.EFX77101 DPULE.EFX77189 DPULE.EFX77191 DPULE.EFX77193 DPULE.EFX77194 DPULE.EFX79373 DPULE.EFX79375 DPULE.EFX79381 DPULE.EFX79435 DPULE.EFX84335 DPULE.EFX84775 DPULE.EFX89565 HDUJA.bHd15190.1 HDUJA.bHd15191.1 HDUJA.bHd19035.1 ISCAP.ISCW003967-PA ISCAP.ISCW007424-PA ISCAP.ISCW008347-PA ISCAP.ISCW009857-PA ISCAP.ISCW017498-PA ISCAP.ISCW017626-PA ISCAP.ISCW020491-PA ISCAP.ISCW021429-PA ISCAP.ISCW021430-PA ISCAP.ISCW021433-PA MHAPL.MhA1_Contig734.frz3.gene17 NVITR.NV10293-PA NVITR.NV12239-PA NVITR.NV15225-PA NVITR.NV15226-PA NVITR.NV15227-PA NVITR.NV15228-PA NVITR.NV15229-PA NVITR.NV15377-PA NVITR.NV15378-PA NVITR.NV15379-PA NVITR.NV15380-PA NVITR.NV15381-PA NVITR.NV16433-PA NVITR.NV17032-PA NVITR.NV17034-PA NVITR.NV17035-PA NVITR.NV17036-PA NVITR.NV17037-PA NVITR.NV17340-PA NVITR.NV17341-PA NVITR.NV17342-PA NVITR.NV18598-PA OBIMA.Ocbimv22009811m.p OBIMA.Ocbimv22015422m.p PCAUD.XP_014670154.1 PCAUD.XP_014681548.1 PCAUD.XP_014681549.1 PCAUD.XP_014681550.1 PHUMA.PHUM091870-PA PHUMA.PHUM285160-PA PHUMA.PHUM288600-PA PHUMA.PHUM288610-PA PHUMA.PHUM288620-PA PHUMA.PHUM288630-PA PHUMA.PHUM288740-PA PHUMA.PHUM365940-PA PHUMA.PHUM423990-PA PHUMA.PHUM424180-PA PHUMA.PHUM536800-PA PHUMA.PHUM561380-PA PMURR.g15959.t1 PPACI.PPA00980 PPACI.PPA19652 PPACI.PPA23203 PPACI.PPA27432 PPACI.PPA27481 PPACI.PPA27920 PPACI.PPA27923 PPACI.PPA29386 PPACI.PPA30433 PPACI.PPA30929 PPACI.PPA31103 PXYLO.XP_011548220.1 PXYLO.XP_011548376.1 PXYLO.XP_011549517.1 PXYLO.XP_011549524.1 PXYLO.XP_011555204.1 PXYLO.XP_011555264.1 PXYLO.XP_011556798.1 PXYLO.XP_011556964.1 PXYLO.XP_011559824.1 PXYLO.XP_011560817.1 PXYLO.XP_011561589.1 PXYLO.XP_011561609.1 PXYLO.XP_011562403.1 PXYLO.XP_011562549.1 PXYLO.XP_011562561.1 PXYLO.XP_011562820.1 PXYLO.XP_011563307.1 PXYLO.XP_011564301.1 PXYLO.XP_011565314.1 PXYLO.XP_011565406.1 PXYLO.XP_011565408.1 PXYLO.XP_011565409.1 PXYLO.XP_011565412.1 PXYLO.XP_011565784.1 PXYLO.XP_011565785.1 PXYLO.XP_011565814.1 PXYLO.XP_011565817.1 PXYLO.XP_011565818.1 PXYLO.XP_011566840.1 PXYLO.XP_011567866.1 RVARI.g10314.t1 SINVI.XP_011158827.1 SINVI.XP_011159288.1 SINVI.XP_011160663.1 SINVI.XP_011163974.1 SINVI.XP_011164986.1 SINVI.XP_011165417.1 SINVI.XP_011165423.1 SINVI.XP_011165424.1 SINVI.XP_011165908.1 SINVI.XP_011166588.1 SINVI.XP_011166599.1 SINVI.XP_011167561.1 SINVI.XP_011167914.1 SINVI.XP_011170208.1 SINVI.XP_011170568.1 SINVI.XP_011170668.1 SINVI.XP_011170669.1 SINVI.XP_011172943.1 SINVI.XP_011174104.1 SINVI.XP_011174561.1 SINVI.XP_011174943.1 SINVI.XP_011174968.1 SINVI.XP_011175472.1 SMARI.SMAR003122-PA SMARI.SMAR004348-PA SMARI.SMAR012110-PA SMARI.SMAR014842-PA SMARI.SMAR015266-PA TCAST.TC000107-PA TCAST.TC005141-PA TCAST.TC006096-PA TCAST.TC006120-PA TCAST.TC006121-PA TCAST.TC006122-PA TCAST.TC006124-PA TCAST.TC009785-PA TCAST.TC009833-PA TCAST.TC009834-PA TCAST.TC010578-PA TCAST.TC011214-PA TCAST.TC011283-PA TCAST.TC014982-PA TCAST.TC015051-PA TCAST.TC015052-PA TCAST.TC015111-PA TCAST.TC015188-PA TCAST.TC015203-PA TCAST.TC015335-PA TCAST.TC015341-PA TCAST.TC015379-PA TCAST.TC015380-PA TCAST.TC015381-PA TCAST.TC015576-PA TCAST.TC015753-PA TCAST.TC015938-PA TURTI.tetur01g05820.1 TURTI.tetur01g08890.1 TURTI.tetur01g10530.1 TURTI.tetur04g01060.1 TURTI.tetur05g01450.1 TURTI.tetur05g01640.1 TURTI.tetur08g03120.1 TURTI.tetur18g02250.1 TURTI.tetur25g01700.1 TURTI.tetur38g00560.1 TURTI.tetur38g00570.1
OG0000032: AGAMB.AGAP001126-PA AGAMB.AGAP001201-PA AGAMB.AGAP001239-PA AGAMB.AGAP001242-PA AGAMB.AGAP002135-PA AGAMB.AGAP002494-PA AGAMB.AGAP005028-PA AGAMB.AGAP005068-PA AGAMB.AGAP005069-PA AGAMB.AGAP005794-PA AGAMB.AGAP006274-PA AGAMB.AGAP006350-PA AGAMB.AGAP007759-PA AGAMB.AGAP008734-PA AGAMB.AGAP009183-PA AGAMB.AGAP009242-PA AGAMB.AGAP009245-PA AGAMB.AGAP009247-PA AGAMB.AGAP009248-PA AGAMB.AGAP009250-PA AGAMB.AGAP009253-PA AGAMB.AGAP010542-PA AGAMB.AGAP011128-PA AGAMB.AGAP012441-PA AMELL.GB40061-PA AMELL.GB40069-PA AMELL.GB40154-PA AMELL.GB40155-PA AMELL.GB41047-PA AMELL.GB41048-PA AMELL.GB41414-PA AMELL.GB42260-PA AMELL.GB42576-PA AMELL.GB42584-PA AMELL.GB44739-PA AMELL.GB44740-PA AMELL.GB47707-PA AMELL.GB51181-PA AMELL.GB51183-PA AMELL.GB53294-PA AMELL.GB53527-PA AMELL.GB53528-PA AMELL.GB53574-PA AMELL.GB54299-PA AMELL.GB55000-PA AMELL.GB55467-PA APISU.ACYPI000101-PA APISU.ACYPI000744-PA APISU.ACYPI001500-PA APISU.ACYPI003058-PA APISU.ACYPI003514-PA APISU.ACYPI005117-PA APISU.ACYPI005884-PA APISU.ACYPI006858-PA APISU.ACYPI007143-PA APISU.ACYPI064251-PA APISU.ACYPI065105-PA APISU.ACYPI085714-PA APISU.ACYPI22754-PA APISU.ACYPI31064-PA APISU.ACYPI36894-PA APISU.ACYPI37669-PA APISU.ACYPI40510-PA APISU.ACYPI42591-PA ASUUM2.GS_08825 BMALA.Bm6481a BXYLO.BXY_0602500.1 CELEG.Y39E4B.8 CLECT.CLEC000635-PA CLECT.CLEC000637-PA CLECT.CLEC002918-PA CLECT.CLEC004244-PA CLECT.CLEC006321-PA CLECT.CLEC006322-PA CLECT.CLEC006324-PA CLECT.CLEC007277-PA CLECT.CLEC008184-PA CLECT.CLEC008185-PA CLECT.CLEC008243-PA CLECT.CLEC008244-PA CLECT.CLEC008245-PA CLECT.CLEC009508-PA CLECT.CLEC009510-PA CLECT.CLEC012654-PA CLECT.CLEC012689-PA CLECT.CLEC012744-PA CLECT.CLEC012745-PA CLECT.CLEC012784-PA CLECT.CLEC013183-PA CTELE.CapteP211986 DMELA.FBpp0071086 DMELA.FBpp0073730 DMELA.FBpp0076037 DMELA.FBpp0079594 DMELA.FBpp0081202 DMELA.FBpp0081870 DMELA.FBpp0082016 DMELA.FBpp0082022 DMELA.FBpp0088403 DMELA.FBpp0099910 DMELA.FBpp0289452 DMELA.FBpp0289718 DMELA.FBpp0289780 DMELA.FBpp0289895 DMELA.FBpp0306511 DMELA.FBpp0306958 DMELA.FBpp0308419 DMELA.FBpp0309451 DMELA.FBpp0311219 DPOND.ENN71485 DPOND.ENN71486 DPOND.ENN71487 DPOND.ENN72345 DPOND.ENN72346 DPOND.ENN74097 DPOND.ENN74119 DPOND.ENN74121 DPOND.ENN74614 DPOND.ENN74619 DPOND.ENN74620 DPOND.ENN74624 DPOND.ENN77522 DPOND.ENN77674 DPOND.ENN77675 DPOND.ENN80400 DPOND.ENN81098 DPOND.ENN81349 DPOND.ENN81351 DPOND.ENN81361 DPOND.ENN83442 DPULE.EFX61234 DPULE.EFX66030 DPULE.EFX67009 DPULE.EFX68588 DPULE.EFX72318 DPULE.EFX72322 DPULE.EFX74137 DPULE.EFX74240 DPULE.EFX74689 DPULE.EFX77203 DPULE.EFX80687 DPULE.EFX80980 DPULE.EFX82678 DPULE.EFX83526 DPULE.EFX85255 DPULE.EFX87675 DPULE.EFX87810 DPULE.EFX88569 DPULE.EFX90285 DPULE.EFX90354 DPULE.EFX90409 HDUJA.bHd05607.1 HDUJA.bHd07473.1 ISCAP.ISCW001610-PA ISCAP.ISCW001918-PA ISCAP.ISCW002013-PA ISCAP.ISCW008568-PA ISCAP.ISCW011220-PA ISCAP.ISCW012168-PA ISCAP.ISCW012169-PA ISCAP.ISCW012308-PA ISCAP.ISCW013453-PA ISCAP.ISCW013590-PA ISCAP.ISCW014701-PA ISCAP.ISCW015867-PA ISCAP.ISCW016670-PA ISCAP.ISCW016677-PA ISCAP.ISCW019909-PA ISCAP.ISCW019915-PA ISCAP.ISCW019922-PA ISCAP.ISCW019928-PA ISCAP.ISCW021112-PA ISCAP.ISCW021113-PA ISCAP.ISCW023418-PA ISCAP.ISCW023662-PA MHAPL.MhA1_Contig540.frz3.fgene2 NVITR.NV13824-PA NVITR.NV13856-PA NVITR.NV14378-PA NVITR.NV14839-PA NVITR.NV15942-PA NVITR.NV15975-PA NVITR.NV16632-PA NVITR.NV16638-PA NVITR.NV17318-PA NVITR.NV17319-PA NVITR.NV18653-PA NVITR.NV18654-PA NVITR.NV19011-PA NVITR.NV30893-PA OBIMA.Ocbimv22004512m.p OBIMA.Ocbimv22008030m.p OBIMA.Ocbimv22011790m.p OBIMA.Ocbimv22020592m.p OBIMA.Ocbimv22027742m.p OBIMA.Ocbimv22032477m.p PCAUD.XP_014665715.1 PCAUD.XP_014668930.1 PCAUD.XP_014668931.1 PCAUD.XP_014675069.1 PCAUD.XP_014676185.1 PHUMA.PHUM046150-PA PHUMA.PHUM048790-PA PHUMA.PHUM065930-PA PHUMA.PHUM065940-PA PHUMA.PHUM121250-PA PHUMA.PHUM121360-PA PHUMA.PHUM170650-PA PHUMA.PHUM307810-PA PHUMA.PHUM371250-PA PHUMA.PHUM371260-PA PHUMA.PHUM382820-PA PHUMA.PHUM383040-PA PHUMA.PHUM383760-PA PHUMA.PHUM383770-PA PHUMA.PHUM385160-PA PHUMA.PHUM413630-PA PHUMA.PHUM417160-PA PHUMA.PHUM476720-PA PHUMA.PHUM595090-PA PHUMA.PHUM595200-PA PMURR.g5245.t1 PXYLO.XP_011547982.1 PXYLO.XP_011549773.1 PXYLO.XP_011549938.1 PXYLO.XP_011551629.1 PXYLO.XP_011551630.1 PXYLO.XP_011551697.1 PXYLO.XP_011552356.1 PXYLO.XP_011552411.1 PXYLO.XP_011553379.1 PXYLO.XP_011553386.1 PXYLO.XP_011556020.1 PXYLO.XP_011556151.1 PXYLO.XP_011558301.1 PXYLO.XP_011558400.1 PXYLO.XP_011558662.1 PXYLO.XP_011558946.1 PXYLO.XP_011562347.1 PXYLO.XP_011562364.1 PXYLO.XP_011563840.1 PXYLO.XP_011565546.1 PXYLO.XP_011566833.1 RVARI.g2648.t1 RVARI.g9543.t1 SINVI.XP_011156203.1 SINVI.XP_011157418.1 SINVI.XP_011157699.1 SINVI.XP_011157869.1 SINVI.XP_011157870.1 SINVI.XP_011157957.1 SINVI.XP_011157959.1 SINVI.XP_011158331.1 SINVI.XP_011158333.1 SINVI.XP_011158356.1 SINVI.XP_011158369.1 SINVI.XP_011166823.1 SINVI.XP_011166825.1 SINVI.XP_011166870.1 SINVI.XP_011169269.1 SINVI.XP_011169270.1 SINVI.XP_011171608.1 SINVI.XP_011172060.1 SINVI.XP_011175708.1 SMARI.SMAR005541-PA SMARI.SMAR009512-PA SMARI.SMAR012075-PA SMARI.SMAR012076-PA SMARI.SMAR013494-PA SMARI.SMAR014109-PA SMARI.SMAR014426-PA TCAST.TC000562-PA TCAST.TC001007-PA TCAST.TC001012-PA TCAST.TC004621-PA TCAST.TC008933-PA TCAST.TC009101-PA TCAST.TC009303-PA TCAST.TC009304-PA TCAST.TC009806-PA TCAST.TC009807-PA TCAST.TC010127-PA TCAST.TC010130-PA TCAST.TC010603-PA TCAST.TC010844-PA TCAST.TC012784-PA TCAST.TC013655-PA TCAST.TC014172-PA TMURI.TMUE_s0017003700 TMURI.TMUE_s0017004000 TSPIR.EFV53823 TURTI.tetur01g00010.1 TURTI.tetur07g03340.1 TURTI.tetur08g01110.1 TURTI.tetur22g01460.1 TURTI.tetur22g01490.1
OG0000033: AMELL.GB50905-PA APISU.ACYPI004753-PA APISU.ACYPI060308-PA APISU.ACYPI060344-PA APISU.ACYPI060416-PA APISU.ACYPI060438-PA APISU.ACYPI060639-PA APISU.ACYPI061091-PA APISU.ACYPI061165-PA APISU.ACYPI061759-PA APISU.ACYPI061919-PA APISU.ACYPI061947-PA APISU.ACYPI062033-PA APISU.ACYPI062142-PA APISU.ACYPI062300-PA APISU.ACYPI062606-PA APISU.ACYPI062738-PA APISU.ACYPI062865-PA APISU.ACYPI063554-PA APISU.ACYPI063557-PA APISU.ACYPI063944-PA APISU.ACYPI063975-PA APISU.ACYPI063986-PA APISU.ACYPI064358-PA APISU.ACYPI064410-PA APISU.ACYPI064511-PA APISU.ACYPI064610-PA APISU.ACYPI064617-PA APISU.ACYPI064689-PA APISU.ACYPI064785-PA APISU.ACYPI064794-PA APISU.ACYPI065266-PA APISU.ACYPI065412-PA APISU.ACYPI065575-PA APISU.ACYPI065615-PA APISU.ACYPI066196-PA APISU.ACYPI066295-PA APISU.ACYPI066373-PA APISU.ACYPI066396-PA APISU.ACYPI066452-PA APISU.ACYPI066456-PA APISU.ACYPI066563-PA APISU.ACYPI066619-PA APISU.ACYPI066642-PA APISU.ACYPI066991-PA APISU.ACYPI067084-PA APISU.ACYPI067155-PA APISU.ACYPI067295-PA APISU.ACYPI067409-PA APISU.ACYPI067898-PA APISU.ACYPI067964-PA APISU.ACYPI067999-PA APISU.ACYPI068143-PA APISU.ACYPI068322-PA APISU.ACYPI068384-PA APISU.ACYPI068890-PA APISU.ACYPI068895-PA APISU.ACYPI068903-PA APISU.ACYPI068961-PA APISU.ACYPI069014-PA APISU.ACYPI069120-PA APISU.ACYPI069177-PA APISU.ACYPI069807-PA APISU.ACYPI069946-PA APISU.ACYPI070036-PA APISU.ACYPI070120-PA APISU.ACYPI070147-PA APISU.ACYPI070172-PA APISU.ACYPI070608-PA APISU.ACYPI070706-PA APISU.ACYPI070747-PA APISU.ACYPI070824-PA APISU.ACYPI070892-PA APISU.ACYPI070915-PA APISU.ACYPI071042-PA APISU.ACYPI071415-PA APISU.ACYPI071511-PA APISU.ACYPI071546-PA APISU.ACYPI071564-PA APISU.ACYPI071650-PA APISU.ACYPI071711-PA APISU.ACYPI071795-PA APISU.ACYPI072290-PA APISU.ACYPI072353-PA APISU.ACYPI072539-PA APISU.ACYPI072688-PA APISU.ACYPI072693-PA APISU.ACYPI073146-PA APISU.ACYPI073467-PA APISU.ACYPI080350-PA APISU.ACYPI080412-PA APISU.ACYPI080705-PA APISU.ACYPI081097-PA APISU.ACYPI081276-PA APISU.ACYPI081435-PA APISU.ACYPI081495-PA APISU.ACYPI081498-PA APISU.ACYPI081726-PA APISU.ACYPI081743-PA APISU.ACYPI081872-PA APISU.ACYPI081901-PA APISU.ACYPI081923-PA APISU.ACYPI082024-PA APISU.ACYPI082170-PA APISU.ACYPI082278-PA APISU.ACYPI082405-PA APISU.ACYPI082683-PA APISU.ACYPI082733-PA APISU.ACYPI082794-PA APISU.ACYPI083011-PA APISU.ACYPI083166-PA APISU.ACYPI083182-PA APISU.ACYPI083479-PA APISU.ACYPI083729-PA APISU.ACYPI083834-PA APISU.ACYPI083905-PA APISU.ACYPI084271-PA APISU.ACYPI084416-PA APISU.ACYPI084592-PA APISU.ACYPI084615-PA APISU.ACYPI084853-PA APISU.ACYPI085006-PA APISU.ACYPI085413-PA APISU.ACYPI085440-PA APISU.ACYPI085606-PA APISU.ACYPI085626-PA APISU.ACYPI085700-PA APISU.ACYPI085735-PA APISU.ACYPI085822-PA APISU.ACYPI086187-PA APISU.ACYPI086426-PA APISU.ACYPI086573-PA APISU.ACYPI086670-PA APISU.ACYPI086772-PA APISU.ACYPI086817-PA APISU.ACYPI086868-PA APISU.ACYPI086998-PA APISU.ACYPI087181-PA APISU.ACYPI087283-PA APISU.ACYPI087296-PA APISU.ACYPI087320-PA APISU.ACYPI087572-PA APISU.ACYPI087576-PA APISU.ACYPI087765-PA APISU.ACYPI088191-PA APISU.ACYPI088382-PA APISU.ACYPI088552-PA APISU.ACYPI088720-PA APISU.ACYPI088726-PA APISU.ACYPI089024-PA APISU.ACYPI089029-PA APISU.ACYPI089452-PA APISU.ACYPI20350-PA APISU.ACYPI21271-PA APISU.ACYPI22878-PA APISU.ACYPI24936-PA APISU.ACYPI26834-PA APISU.ACYPI27424-PA APISU.ACYPI28080-PA APISU.ACYPI29454-PA APISU.ACYPI30553-PA APISU.ACYPI31098-PA APISU.ACYPI32613-PA APISU.ACYPI33825-PA APISU.ACYPI35424-PA APISU.ACYPI36176-PA APISU.ACYPI36395-PA APISU.ACYPI37344-PA APISU.ACYPI37824-PA APISU.ACYPI38359-PA APISU.ACYPI39402-PA APISU.ACYPI40751-PA APISU.ACYPI41061-PA APISU.ACYPI41296-PA APISU.ACYPI42989-PA APISU.ACYPI44432-PA APISU.ACYPI44556-PA APISU.ACYPI46970-PA APISU.ACYPI50851-PA APISU.ACYPI51948-PA APISU.ACYPI52239-PA APISU.ACYPI52548-PA APISU.ACYPI52836-PA CELEG.Y40C7B.3 CTELE.CapteP203017 CTELE.CapteP64066 CTELE.CapteP76708 NVITR.NV16950-PA NVITR.NV17625-PA NVITR.NV18097-PA NVITR.NV18886-PA NVITR.NV19102-PA NVITR.NV19271-PA NVITR.NV20149-PA NVITR.NV20232-PA NVITR.NV20305-PA NVITR.NV20361-PA NVITR.NV20539-PA NVITR.NV20682-PA NVITR.NV20960-PA NVITR.NV21030-PA NVITR.NV21031-PA NVITR.NV21049-PA NVITR.NV21056-PA NVITR.NV21302-PA NVITR.NV21304-PA NVITR.NV21436-PA NVITR.NV21557-PA NVITR.NV21869-PA NVITR.NV21930-PA NVITR.NV21938-PA NVITR.NV22117-PA NVITR.NV22223-PA NVITR.NV22676-PA NVITR.NV22685-PA NVITR.NV22903-PA NVITR.NV23100-PA NVITR.NV23159-PA NVITR.NV23311-PA NVITR.NV23363-PA NVITR.NV23432-PA NVITR.NV23677-PA NVITR.NV23917-PA NVITR.NV24251-PA NVITR.NV24341-PA NVITR.NV24512-PA NVITR.NV24628-PA NVITR.NV24672-PA NVITR.NV24888-PA NVITR.NV25179-PA NVITR.NV25245-PA NVITR.NV25294-PA NVITR.NV25316-PA NVITR.NV25515-PA NVITR.NV25544-PA NVITR.NV25957-PA NVITR.NV26133-PA NVITR.NV26231-PA NVITR.NV30447-PA NVITR.NV30457-PA NVITR.NV30545-PA NVITR.NV30714-PA NVITR.NV31023-PA NVITR.NV31324-PA NVITR.NV31370-PA NVITR.NV31663-PA NVITR.NV31701-PA NVITR.NV31824-PA OBIMA.Ocbimv22006313m.p PXYLO.XP_011554603.1 SINVI.XP_011161028.1 SINVI.XP_011161916.1 SINVI.XP_011162286.1 SINVI.XP_011162411.1 SINVI.XP_011166079.1 SINVI.XP_011166552.1 SINVI.XP_011167078.1 SINVI.XP_011167840.1 SINVI.XP_011168888.1 SINVI.XP_011168889.1 SINVI.XP_011170860.1 SINVI.XP_011171549.1 SINVI.XP_011171677.1 SINVI.XP_011171872.1 SINVI.XP_011172228.1 SINVI.XP_011172509.1 SINVI.XP_011172771.1 SINVI.XP_011173815.1 SINVI.XP_011173910.1 SINVI.XP_011173996.1 SINVI.XP_011174022.1 SINVI.XP_011174182.1 SINVI.XP_011174220.1 SINVI.XP_011174517.1 SINVI.XP_011174785.1 SINVI.XP_011174811.1 SINVI.XP_011174967.1 TCAST.TC001854-PA TCAST.TC002020-PA TCAST.TC002323-PA TCAST.TC004205-PA TCAST.TC004207-PA TCAST.TC004347-PA TCAST.TC005037-PA TCAST.TC005150-PA TCAST.TC005193-PA TCAST.TC005196-PA TCAST.TC005264-PA TCAST.TC005289-PA TCAST.TC006002-PA TCAST.TC006959-PA TCAST.TC008592-PA TCAST.TC010616-PA TCAST.TC010982-PA TCAST.TC016185-PA
OG0000034: AGAMB.AGAP000080-PE AGAMB.AGAP000585-PA AGAMB.AGAP001073-PC AGAMB.AGAP001646-PA AGAMB.AGAP002165-PA AGAMB.AGAP002297-PA AGAMB.AGAP002303-PA AGAMB.AGAP003189-PA AGAMB.AGAP003286-PA AGAMB.AGAP003439-PA AGAMB.AGAP003537-PB AGAMB.AGAP003685-PA AGAMB.AGAP005244-PA AGAMB.AGAP005245-PA AGAMB.AGAP006454-PA AGAMB.AGAP006457-PA AGAMB.AGAP008506-PA AGAMB.AGAP008959-PA AGAMB.AGAP010063-PA AGAMB.AGAP011247-PA AGAMB.AGAP011902-PA AMELL.GB40128-PA AMELL.GB41167-PA AMELL.GB41626-PA AMELL.GB44016-PA AMELL.GB44343-PA AMELL.GB44768-PA AMELL.GB45508-PA AMELL.GB45709-PA AMELL.GB47057-PA AMELL.GB47659-PA AMELL.GB48271-PA AMELL.GB48690-PA AMELL.GB51195-PA AMELL.GB51518-PA AMELL.GB51667-PA AMELL.GB53295-PA AMELL.GB53296-PA AMELL.GB53441-PA APISU.ACYPI001286-PA APISU.ACYPI001667-PA APISU.ACYPI004069-PA APISU.ACYPI004381-PA APISU.ACYPI004552-PA APISU.ACYPI005952-PA APISU.ACYPI006076-PA APISU.ACYPI006424-PA APISU.ACYPI006491-PA APISU.ACYPI006740-PA APISU.ACYPI007684-PA APISU.ACYPI007840-PA APISU.ACYPI007951-PA APISU.ACYPI008576-PA APISU.ACYPI009795-PA APISU.ACYPI062784-PA APISU.ACYPI35282-PA APISU.ACYPI42413-PA APISU.ACYPI49959-PA CLECT.CLEC000821-PA CLECT.CLEC001522-PA CLECT.CLEC002669-PA CLECT.CLEC002671-PA CLECT.CLEC003831-PA CLECT.CLEC004840-PA CLECT.CLEC005504-PA CLECT.CLEC005663-PA CLECT.CLEC007046-PA CLECT.CLEC007268-PA CLECT.CLEC008517-PA CLECT.CLEC008554-PA CLECT.CLEC008555-PA CLECT.CLEC008559-PA CLECT.CLEC008560-PA CLECT.CLEC008562-PA CLECT.CLEC008576-PA CLECT.CLEC008577-PA CLECT.CLEC008607-PA CLECT.CLEC008869-PA CLECT.CLEC012059-PA CLECT.CLEC012805-PA CLECT.CLEC012907-PA CLECT.CLEC013124-PA CTELE.CapteP115500 CTELE.CapteP210851 CTELE.CapteP27529 CTELE.CapteP36674 DMELA.FBpp0070790 DMELA.FBpp0072891 DMELA.FBpp0073935 DMELA.FBpp0085955 DMELA.FBpp0111520 DMELA.FBpp0112152 DMELA.FBpp0112336 DMELA.FBpp0290499 DMELA.FBpp0292932 DMELA.FBpp0298307 DMELA.FBpp0303091 DMELA.FBpp0303264 DMELA.FBpp0303432 DMELA.FBpp0303457 DMELA.FBpp0309797 DMELA.FBpp0309831 DMELA.FBpp0311880 DPOND.ENN70332 DPOND.ENN71090 DPOND.ENN71518 DPOND.ENN72667 DPOND.ENN72957 DPOND.ENN73139 DPOND.ENN73543 DPOND.ENN73544 DPOND.ENN73600 DPOND.ENN75113 DPOND.ENN76106 DPOND.ENN76216 DPOND.ENN76355 DPOND.ENN76391 DPOND.ENN76546 DPOND.ENN77163 DPOND.ENN77260 DPOND.ENN77424 DPOND.ENN77815 DPOND.ENN78793 DPOND.ENN80433 DPOND.ENN80917 DPOND.ENN80950 DPOND.ENN81478 DPOND.ENN81533 DPOND.ENN83370 DPULE.EFX61907 DPULE.EFX68638 DPULE.EFX70411 DPULE.EFX70412 DPULE.EFX70772 DPULE.EFX70842 DPULE.EFX71514 DPULE.EFX72416 DPULE.EFX73002 DPULE.EFX73933 DPULE.EFX75063 DPULE.EFX78981 DPULE.EFX79139 DPULE.EFX79642 DPULE.EFX80958 DPULE.EFX82624 DPULE.EFX84676 DPULE.EFX85565 DPULE.EFX85609 DPULE.EFX85754 DPULE.EFX86384 DPULE.EFX86444 DPULE.EFX86954 DPULE.EFX86955 DPULE.EFX87584 DPULE.EFX87673 DPULE.EFX88245 DPULE.EFX88885 DPULE.EFX90040 ISCAP.ISCW019463-PA NVITR.NV10440-PA NVITR.NV10622-PA NVITR.NV10789-PA NVITR.NV10885-PA NVITR.NV11135-PA NVITR.NV11680-PA NVITR.NV12440-PA NVITR.NV13136-PA NVITR.NV13850-PA NVITR.NV14262-PA NVITR.NV14867-PA NVITR.NV15002-PA NVITR.NV15376-PA NVITR.NV16816-PA NVITR.NV17618-PA NVITR.NV21563-PA NVITR.NV24436-PA OBIMA.Ocbimv22034406m.p PHUMA.PHUM002640-PA PHUMA.PHUM033360-PA PHUMA.PHUM042120-PA PHUMA.PHUM053430-PA PHUMA.PHUM088430-PA PHUMA.PHUM088440-PA PHUMA.PHUM132190-PA PHUMA.PHUM151310-PA PHUMA.PHUM228760-PA PHUMA.PHUM269200-PA PHUMA.PHUM328290-PA PHUMA.PHUM366500-PA PHUMA.PHUM374410-PA PHUMA.PHUM376500-PA PHUMA.PHUM397860-PA PHUMA.PHUM413320-PA PHUMA.PHUM449150-PA PHUMA.PHUM464690-PA PHUMA.PHUM467430-PA PHUMA.PHUM537020-PA PHUMA.PHUM564480-PA PHUMA.PHUM564760-PA PHUMA.PHUM580680-PA PHUMA.PHUM584710-PA PHUMA.PHUM595780-PA PHUMA.PHUM605150-PA PPACI.PPA26695 PXYLO.XP_011548124.1 PXYLO.XP_011548575.1 PXYLO.XP_011550662.1 PXYLO.XP_011551154.1 PXYLO.XP_011552481.1 PXYLO.XP_011552645.1 PXYLO.XP_011552702.1 PXYLO.XP_011553282.1 PXYLO.XP_011553996.1 PXYLO.XP_011557892.1 PXYLO.XP_011558080.1 PXYLO.XP_011558782.1 PXYLO.XP_011558981.1 PXYLO.XP_011560470.1 PXYLO.XP_011562204.1 PXYLO.XP_011563110.1 PXYLO.XP_011564310.1 PXYLO.XP_011564539.1 PXYLO.XP_011564757.1 PXYLO.XP_011565448.1 PXYLO.XP_011566351.1 PXYLO.XP_011566425.1 PXYLO.XP_011566563.1 PXYLO.XP_011568225.1 SINVI.XP_011155855.1 SINVI.XP_011156041.1 SINVI.XP_011157181.1 SINVI.XP_011157328.1 SINVI.XP_011160122.1 SINVI.XP_011160447.1 SINVI.XP_011160452.1 SINVI.XP_011164365.1 SINVI.XP_011165719.1 SINVI.XP_011167022.1 SINVI.XP_011167430.1 SINVI.XP_011168708.1 SINVI.XP_011169618.1 SINVI.XP_011169675.1 SINVI.XP_011171095.1 SINVI.XP_011171585.1 SINVI.XP_011176361.1 SMARI.SMAR001815-PA SMARI.SMAR002615-PA SMARI.SMAR002616-PB SMARI.SMAR003270-PA SMARI.SMAR005854-PA SMARI.SMAR005855-PA SMARI.SMAR006408-PA SMARI.SMAR011947-PA SMARI.SMAR012243-PA SMARI.SMAR012247-PA SMARI.SMAR012518-PA SMARI.SMAR015210-PA SMARI.SMAR015341-PA TCAST.TC001280-PA TCAST.TC003097-PA TCAST.TC003349-PA TCAST.TC003616-PA TCAST.TC003621-PA TCAST.TC005474-PA TCAST.TC005966-PA TCAST.TC006410-PA TCAST.TC007162-PA TCAST.TC007345-PA TCAST.TC009535-PA TCAST.TC011137-PA TCAST.TC011439-PA TCAST.TC012869-PA TCAST.TC012894-PA TCAST.TC013098-PA TCAST.TC013792-PA TCAST.TC013842-PA TCAST.TC015126-PA TCAST.TC015970-PA TCAST.TC016226-PA TURTI.tetur02g14581.1 TURTI.tetur03g06270.1 TURTI.tetur07g01800.1 TURTI.tetur07g01840.1 TURTI.tetur09g02290.1 TURTI.tetur11g00680.1 TURTI.tetur11g01870.1 TURTI.tetur11g04400.1 TURTI.tetur16g01780.1 TURTI.tetur17g03260.1 TURTI.tetur22g01140.1 TURTI.tetur244g00020.1 TURTI.tetur25g00220.1 TURTI.tetur26g00100.1 TURTI.tetur84g00040.1
OG0000035: AGAMB.AGAP001097-PA AGAMB.AGAP003195-PA AGAMB.AGAP003196-PA AGAMB.AGAP003197-PA AGAMB.AGAP003600-PA AGAMB.AGAP004372-PA AGAMB.AGAP004373-PC AGAMB.AGAP005511-PA AGAMB.AGAP005512-PA AGAMB.AGAP005513-PA AGAMB.AGAP007134-PA AGAMB.AGAP007264-PA AGAMB.AGAP008780-PA AGAMB.AGAP008781-PA AGAMB.AGAP010695-PA AGAMB.AGAP011812-PA AGAMB.AGAP011848-PA AGAMB.AGAP013094-PA AGAMB.AGAP013219-PA AMELL.GB40681-PA AMELL.GB46038-PA AMELL.GB51247-PA AMELL.GB51249-PA AMELL.GB51250-PA AMELL.GB54302-PA AMELL.GB54396-PA AMELL.GB54397-PA AMELL.GB54399-PA AMELL.GB54401-PA AMELL.GB54404-PA AMELL.GB55040-PA APISU.ACYPI001792-PA APISU.ACYPI002989-PA APISU.ACYPI003344-PA APISU.ACYPI005018-PA APISU.ACYPI005277-PA APISU.ACYPI006915-PA APISU.ACYPI007931-PA APISU.ACYPI009864-PA APISU.ACYPI083009-PA APISU.ACYPI22564-PA APISU.ACYPI22565-PA APISU.ACYPI36350-PA APISU.ACYPI38520-PA APISU.ACYPI48345-PA APISU.ACYPI55275-PA CLECT.CLEC004087-PA CLECT.CLEC005954-PA CLECT.CLEC005993-PA CLECT.CLEC006019-PA CLECT.CLEC006020-PA CLECT.CLEC007975-PA CLECT.CLEC008442-PA CLECT.CLEC008444-PA CLECT.CLEC008446-PA CLECT.CLEC011675-PA CLECT.CLEC013405-PA CLECT.CLEC013425-PA CLECT.CLEC013428-PA CLECT.CLEC013604-PA CTELE.CapteP173658 CTELE.CapteP214636 CTELE.CapteP218353 CTELE.CapteP64718 DMELA.FBpp0075961 DMELA.FBpp0078575 DMELA.FBpp0081313 DMELA.FBpp0081621 DMELA.FBpp0081622 DMELA.FBpp0081630 DMELA.FBpp0081631 DMELA.FBpp0081632 DMELA.FBpp0083654 DMELA.FBpp0083657 DMELA.FBpp0083674 DMELA.FBpp0083678 DMELA.FBpp0083731 DMELA.FBpp0083878 DMELA.FBpp0085824 DMELA.FBpp0085825 DMELA.FBpp0087468 DMELA.FBpp0112074 DMELA.FBpp0307413 DPOND.ENN70418 DPOND.ENN70419 DPOND.ENN70420 DPOND.ENN70437 DPOND.ENN70440 DPOND.ENN71674 DPOND.ENN73287 DPOND.ENN80702 DPOND.ENN81906 DPOND.ENN81907 DPOND.ENN82339 DPOND.ENN82782 DPOND.ENN83426 DPULE.EFX67847 DPULE.EFX74342 DPULE.EFX74343 DPULE.EFX74344 DPULE.EFX74345 DPULE.EFX74346 DPULE.EFX74501 DPULE.EFX74502 DPULE.EFX74503 DPULE.EFX76285 DPULE.EFX76305 DPULE.EFX79377 DPULE.EFX82674 DPULE.EFX88813 DPULE.EFX88828 HDUJA.bHd19612.1 HDUJA.bHd08902.1 HDUJA.bHd08903.1 HDUJA.bHd08904.1 HDUJA.bHd00995.1 ISCAP.ISCW001194-PA ISCAP.ISCW001195-PA ISCAP.ISCW002250-PA ISCAP.ISCW002252-PA ISCAP.ISCW002253-PA ISCAP.ISCW002256-PA ISCAP.ISCW002735-PA ISCAP.ISCW002738-PA ISCAP.ISCW003062-PA ISCAP.ISCW003063-PA ISCAP.ISCW003066-PA ISCAP.ISCW003067-PA ISCAP.ISCW003068-PA ISCAP.ISCW003894-PA ISCAP.ISCW005940-PA ISCAP.ISCW006758-PA ISCAP.ISCW008976-PA ISCAP.ISCW009915-PA ISCAP.ISCW010647-PA ISCAP.ISCW010858-PA ISCAP.ISCW010886-PA ISCAP.ISCW010899-PA ISCAP.ISCW011553-PA ISCAP.ISCW012517-PA ISCAP.ISCW013892-PA ISCAP.ISCW013893-PA ISCAP.ISCW015056-PA ISCAP.ISCW015223-PA ISCAP.ISCW015224-PA ISCAP.ISCW015226-PA ISCAP.ISCW015227-PA ISCAP.ISCW015228-PA ISCAP.ISCW015230-PA ISCAP.ISCW015231-PA ISCAP.ISCW015232-PA ISCAP.ISCW015233-PA ISCAP.ISCW015235-PA ISCAP.ISCW015236-PA ISCAP.ISCW015237-PA ISCAP.ISCW015238-PA ISCAP.ISCW015239-PA ISCAP.ISCW017055-PA ISCAP.ISCW017283-PA ISCAP.ISCW019365-PA ISCAP.ISCW019366-PA ISCAP.ISCW019367-PA ISCAP.ISCW019368-PA ISCAP.ISCW019655-PA ISCAP.ISCW022846-PA ISCAP.ISCW023546-PA ISCAP.ISCW023550-PA NVITR.NV12381-PA NVITR.NV14986-PA NVITR.NV15107-PA NVITR.NV16773-PA NVITR.NV17485-PA NVITR.NV17486-PA NVITR.NV17487-PA NVITR.NV17488-PA NVITR.NV17492-PA NVITR.NV17493-PA NVITR.NV17494-PA OBIMA.Ocbimv22000431m.p OBIMA.Ocbimv22002327m.p OBIMA.Ocbimv22017343m.p OBIMA.Ocbimv22017843m.p PCAUD.XP_014670172.1 PCAUD.XP_014678856.1 PHUMA.PHUM047320-PA PHUMA.PHUM047430-PA PHUMA.PHUM336650-PA PHUMA.PHUM381320-PA PHUMA.PHUM381550-PA PHUMA.PHUM432430-PA PHUMA.PHUM443900-PA PHUMA.PHUM486750-PA PHUMA.PHUM494510-PA PHUMA.PHUM576820-PA PHUMA.PHUM576950-PA PMURR.g4206.t1 PXYLO.XP_011550251.1 PXYLO.XP_011550767.1 PXYLO.XP_011550776.1 PXYLO.XP_011550819.1 PXYLO.XP_011551070.1 PXYLO.XP_011551088.1 PXYLO.XP_011551681.1 PXYLO.XP_011551754.1 PXYLO.XP_011554270.1 PXYLO.XP_011555818.1 PXYLO.XP_011560663.1 PXYLO.XP_011562161.1 PXYLO.XP_011562306.1 PXYLO.XP_011562314.1 PXYLO.XP_011562324.1 PXYLO.XP_011562940.1 PXYLO.XP_011562992.1 PXYLO.XP_011565096.1 PXYLO.XP_011565097.1 PXYLO.XP_011565099.1 PXYLO.XP_011565101.1 PXYLO.XP_011565102.1 PXYLO.XP_011565104.1 PXYLO.XP_011565105.1 PXYLO.XP_011565106.1 PXYLO.XP_011565107.1 PXYLO.XP_011565108.1 PXYLO.XP_011568248.1 PXYLO.XP_011568576.1 PXYLO.XP_011568857.1 RVARI.g10343.t1 RVARI.g4471.t1 RVARI.g8613.t1 SINVI.XP_011155798.1 SINVI.XP_011159461.1 SINVI.XP_011161097.1 SINVI.XP_011165757.1 SINVI.XP_011172681.1 SINVI.XP_011173727.1 SINVI.XP_011173892.1 SINVI.XP_011173930.1 SINVI.XP_011173931.1 SINVI.XP_011174334.1 SINVI.XP_011174900.1 SINVI.XP_011174994.1 SINVI.XP_011175003.1 SINVI.XP_011175025.1 SINVI.XP_011175034.1 SINVI.XP_011175040.1 SMARI.SMAR001430-PA SMARI.SMAR001835-PA SMARI.SMAR002261-PA SMARI.SMAR002262-PA SMARI.SMAR002349-PA SMARI.SMAR002556-PA SMARI.SMAR002560-PA SMARI.SMAR006835-PA SMARI.SMAR013293-PA TCAST.TC002898-PA TCAST.TC002899-PA TCAST.TC008803-PA TCAST.TC010977-PA TCAST.TC010987-PA TCAST.TC010988-PA TCAST.TC011121-PA TCAST.TC011937-PA TCAST.TC011938-PA TCAST.TC015657-PA TCAST.TC015658-PA TCAST.TC016278-PA TCAST.TC016279-PA TCAST.TC016280-PA TURTI.tetur01g06470.1 TURTI.tetur02g03360.1 TURTI.tetur02g08130.1 TURTI.tetur02g08430.1 TURTI.tetur03g01950.1 TURTI.tetur03g09190.1 TURTI.tetur04g04190.1 TURTI.tetur04g04230.1 TURTI.tetur04g09500.1 TURTI.tetur05g03200.1 TURTI.tetur07g03350.1 TURTI.tetur09g00270.1 TURTI.tetur09g01270.1 TURTI.tetur11g03780.1 TURTI.tetur15g02930.1 TURTI.tetur28g00900.1 TURTI.tetur31g01320.1 TURTI.tetur34g00930.1 TURTI.tetur39g00440.1
OG0000036: APISU.ACYPI000808-PA APISU.ACYPI001399-PA APISU.ACYPI007015-PA APISU.ACYPI009348-PA APISU.ACYPI009359-PA APISU.ACYPI060004-PA APISU.ACYPI060060-PA APISU.ACYPI060520-PA APISU.ACYPI061181-PA APISU.ACYPI061628-PA APISU.ACYPI062188-PA APISU.ACYPI062233-PA APISU.ACYPI062357-PA APISU.ACYPI062663-PA APISU.ACYPI062884-PA APISU.ACYPI065608-PA APISU.ACYPI065696-PA APISU.ACYPI065704-PA APISU.ACYPI065762-PA APISU.ACYPI066121-PA APISU.ACYPI066304-PA APISU.ACYPI066529-PA APISU.ACYPI067087-PA APISU.ACYPI067251-PA APISU.ACYPI067272-PA APISU.ACYPI067500-PA APISU.ACYPI067578-PA APISU.ACYPI068751-PA APISU.ACYPI068868-PA APISU.ACYPI069170-PA APISU.ACYPI069235-PA APISU.ACYPI069377-PA APISU.ACYPI069710-PA APISU.ACYPI069763-PA APISU.ACYPI070532-PA APISU.ACYPI070683-PA APISU.ACYPI071100-PA APISU.ACYPI071281-PA APISU.ACYPI073336-PA APISU.ACYPI080148-PA APISU.ACYPI080162-PA APISU.ACYPI080421-PA APISU.ACYPI080441-PA APISU.ACYPI081367-PA APISU.ACYPI081584-PA APISU.ACYPI081613-PA APISU.ACYPI081866-PA APISU.ACYPI081888-PA APISU.ACYPI081890-PA APISU.ACYPI082254-PA APISU.ACYPI082284-PA APISU.ACYPI082763-PA APISU.ACYPI082961-PA APISU.ACYPI083287-PA APISU.ACYPI083354-PA APISU.ACYPI083637-PA APISU.ACYPI083923-PA APISU.ACYPI084258-PA APISU.ACYPI084950-PA APISU.ACYPI084999-PA APISU.ACYPI085375-PA APISU.ACYPI086173-PA APISU.ACYPI086206-PA APISU.ACYPI086784-PA APISU.ACYPI086906-PA APISU.ACYPI087136-PA APISU.ACYPI088362-PA APISU.ACYPI088934-PA APISU.ACYPI089282-PA APISU.ACYPI089351-PA APISU.ACYPI089554-PA APISU.ACYPI20255-PA APISU.ACYPI20983-PA APISU.ACYPI21309-PA APISU.ACYPI21389-PA APISU.ACYPI21710-PA APISU.ACYPI21924-PA APISU.ACYPI22351-PA APISU.ACYPI22742-PA APISU.ACYPI22831-PA APISU.ACYPI23073-PA APISU.ACYPI24214-PA APISU.ACYPI24366-PA APISU.ACYPI24448-PA APISU.ACYPI25515-PA APISU.ACYPI25519-PA APISU.ACYPI25656-PA APISU.ACYPI28034-PA APISU.ACYPI28408-PA APISU.ACYPI28532-PA APISU.ACYPI28980-PA APISU.ACYPI29550-PA APISU.ACYPI30207-PA APISU.ACYPI31030-PA APISU.ACYPI31810-PA APISU.ACYPI31813-PA APISU.ACYPI32638-PA APISU.ACYPI33783-PA APISU.ACYPI36347-PA APISU.ACYPI36601-PA APISU.ACYPI36646-PA APISU.ACYPI38076-PA APISU.ACYPI38813-PA APISU.ACYPI39743-PA APISU.ACYPI39933-PA APISU.ACYPI40560-PA APISU.ACYPI40605-PA APISU.ACYPI41559-PA APISU.ACYPI42453-PA APISU.ACYPI42455-PA APISU.ACYPI42686-PA APISU.ACYPI43290-PA APISU.ACYPI43333-PA APISU.ACYPI43552-PA APISU.ACYPI43845-PA APISU.ACYPI43893-PA APISU.ACYPI44036-PA APISU.ACYPI44368-PA APISU.ACYPI44464-PA APISU.ACYPI45930-PA APISU.ACYPI46378-PA APISU.ACYPI46475-PA APISU.ACYPI47081-PA APISU.ACYPI47837-PA APISU.ACYPI47955-PA APISU.ACYPI49183-PA APISU.ACYPI50027-PA APISU.ACYPI51229-PA APISU.ACYPI51408-PA APISU.ACYPI51972-PA APISU.ACYPI52591-PA APISU.ACYPI54162-PA APISU.ACYPI54163-PA APISU.ACYPI54224-PA APISU.ACYPI54474-PA APISU.ACYPI54930-PA APISU.ACYPI55004-PA APISU.ACYPI55284-PA APISU.ACYPI55581-PA APISU.ACYPI55849-PA ASUUM2.GS_11897 BXYLO.BXY_0867800.1 CELEG.F09E5.10 CELEG.F09E5.9 DPULE.EFX60664 DPULE.EFX60792 DPULE.EFX61735 DPULE.EFX62387 DPULE.EFX66111 DPULE.EFX67735 DPULE.EFX68448 DPULE.EFX71709 DPULE.EFX72005 DPULE.EFX72006 DPULE.EFX75322 DPULE.EFX75562 DPULE.EFX77583 DPULE.EFX78011 DPULE.EFX78055 DPULE.EFX78405 DPULE.EFX78666 DPULE.EFX78732 DPULE.EFX79946 DPULE.EFX80074 HDUJA.bHd10487.1 HDUJA.bHd13460.1 HDUJA.bHd15258.1 ISCAP.ISCW000306-PA ISCAP.ISCW001072-PA ISCAP.ISCW003892-PA ISCAP.ISCW008255-PA MHAPL.MhA1_Contig1466.frz3.gene8 MHAPL.MhA1_Contig160.frz3.gene16 MHAPL.MhA1_Contig1639.frz3.gene6 MHAPL.MhA1_Contig1746.frz3.gene8 MHAPL.MhA1_Contig177.frz3.gene11 MHAPL.MhA1_Contig2018.frz3.gene3 MHAPL.MhA1_Contig599.frz3.gene13 MHAPL.MhA1_Contig917.frz3.gene25 NVITR.NV23389-PA NVITR.NV23649-PA NVITR.NV24699-PA OBIMA.Ocbimv22000634m.p OBIMA.Ocbimv22001975m.p OBIMA.Ocbimv22002756m.p OBIMA.Ocbimv22003432m.p OBIMA.Ocbimv22004132m.p OBIMA.Ocbimv22004501m.p OBIMA.Ocbimv22006669m.p OBIMA.Ocbimv22007163m.p OBIMA.Ocbimv22008073m.p OBIMA.Ocbimv22008669m.p OBIMA.Ocbimv22010229m.p OBIMA.Ocbimv22010868m.p OBIMA.Ocbimv22012094m.p OBIMA.Ocbimv22014805m.p OBIMA.Ocbimv22016199m.p OBIMA.Ocbimv22020266m.p OBIMA.Ocbimv22020533m.p OBIMA.Ocbimv22023186m.p OBIMA.Ocbimv22028528m.p OBIMA.Ocbimv22028818m.p OBIMA.Ocbimv22031127m.p PCAUD.XP_014670119.1 PCAUD.XP_014676916.1 PMURR.g14570.t1 PMURR.g14633.t1 PMURR.g15055.t1 PMURR.g17513.t1 PMURR.g18216.t1 PMURR.g18294.t1 PMURR.g18800.t1 PMURR.g6577.t1 PMURR.g7572.t1 PXYLO.XP_011557494.1 RVARI.g12059.t1 RVARI.g12190.t1 RVARI.g13321.t1 RVARI.g1987.t1 RVARI.g3171.t1 RVARI.g5132.t1 RVARI.g6375.t1 RVARI.g7566.t1 SINVI.XP_011171881.1 SINVI.XP_011172197.1 SINVI.XP_011172945.1 SINVI.XP_011173720.1 SINVI.XP_011174178.1 SINVI.XP_011174288.1 SMARI.SMAR000030-PA SMARI.SMAR001214-PA SMARI.SMAR001415-PA SMARI.SMAR001736-PA SMARI.SMAR002330-PA SMARI.SMAR003541-PA SMARI.SMAR003878-PA SMARI.SMAR004384-PA SMARI.SMAR004577-PA SMARI.SMAR007330-PA SMARI.SMAR009645-PA SMARI.SMAR010048-PA SMARI.SMAR010454-PA SMARI.SMAR013153-PA SMARI.SMAR014018-PA SMARI.SMAR014845-PA SMARI.SMAR015148-PA TCAST.TC001422-PA TCAST.TC005116-PA TCAST.TC005547-PA TCAST.TC011266-PA TMURI.TMUE_s0131002000 TMURI.TMUE_s0145000800 TSPIR.EFV46961 TSPIR.EFV47016 TSPIR.EFV47265 TSPIR.EFV47862 TSPIR.EFV48382 TSPIR.EFV49117 TSPIR.EFV49601 TSPIR.EFV49679 TSPIR.EFV50128 TSPIR.EFV50227 TSPIR.EFV50514 TSPIR.EFV50521 TSPIR.EFV50787 TSPIR.EFV50791 TSPIR.EFV51063 TSPIR.EFV51099 TSPIR.EFV51306 TSPIR.EFV51341 TSPIR.EFV51349 TSPIR.EFV53299 TSPIR.EFV57381 TSPIR.EFV57658 TSPIR.EFV58165 TSPIR.EFV61598 TSPIR.EFV61599 TSPIR.EFV61603 TSPIR.EFV61608 TSPIR.EFV61743 TSPIR.EFV61853 TSPIR.EFV61927 TSPIR.EFV62196 TSPIR.EFV62214 TSPIR.EFV62219 TSPIR.EFV62464 TSPIR.EFV62560
OG0000037: AGAMB.AGAP000069-PA AGAMB.AGAP001671-PA AGAMB.AGAP002460-PA AGAMB.AGAP005902-PA AGAMB.AGAP005903-PA AGAMB.AGAP006786-PA AGAMB.AGAP008155-PA AGAMB.AGAP008606-PA AGAMB.AGAP009147-PA AGAMB.AGAP013297-PA AMELL.GB41986-PA AMELL.GB42758-PA AMELL.GB43876-PA AMELL.GB44229-PA AMELL.GB48098-PA AMELL.GB48100-PA AMELL.GB48110-PA AMELL.GB50277-PA AMELL.GB50374-PA AMELL.GB53404-PA APISU.ACYPI001196-PA APISU.ACYPI002885-PA APISU.ACYPI005532-PA APISU.ACYPI007895-PA APISU.ACYPI008133-PA APISU.ACYPI34905-PA APISU.ACYPI39630-PA APISU.ACYPI41428-PA APISU.ACYPI52843-PA APISU.ACYPI55143-PA APISU.ACYPI56637-PA ASUUM2.GS_02494 ASUUM2.GS_07012 ASUUM2.GS_18869 ASUUM2.GS_18916 ASUUM2.GS_20468 ASUUM2.GS_20930 ASUUM2.GS_22628 ASUUM2.GS_23093 BMALA.Bm2822a BMALA.Bm3608 BMALA.Bm3905 BMALA.Bm5802b BMALA.Bm721 BXYLO.BXY_0916300.1 BXYLO.BXY_1124000.1 BXYLO.BXY_1193200.1 BXYLO.BXY_1222100.1 BXYLO.BXY_1456400.1 BXYLO.BXY_1462300.1 BXYLO.BXY_1657800.1 BXYLO.BXY_1723300.1 BXYLO.BXY_1736100.1 CELEG.B0286.5 CELEG.C25A1.2 CELEG.C47G2.2 CELEG.F26B1.7 CELEG.F38A6.1a CELEG.K10G6.1 CELEG.T14G12.4a CELEG.T28H11.4a CLECT.CLEC000012-PA CLECT.CLEC000022-PA CLECT.CLEC000256-PA CLECT.CLEC001132-PA CLECT.CLEC001579-PA CLECT.CLEC004651-PA CLECT.CLEC005431-PA CLECT.CLEC006815-PA CLECT.CLEC008198-PA CLECT.CLEC010021-PA CTELE.CapteP111555 CTELE.CapteP115253 CTELE.CapteP126386 CTELE.CapteP131123 CTELE.CapteP137131 CTELE.CapteP139421 CTELE.CapteP148596 CTELE.CapteP154409 CTELE.CapteP169665 CTELE.CapteP175391 CTELE.CapteP182306 CTELE.CapteP199610 CTELE.CapteP207452 CTELE.CapteP222987 CTELE.CapteP224297 CTELE.CapteP225366 CTELE.CapteP40198 CTELE.CapteP49410 CTELE.CapteP50240 CTELE.CapteP50540 CTELE.CapteP59194 CTELE.CapteP79876 CTELE.CapteP82802 CTELE.CapteP88179 DMELA.FBpp0070031 DMELA.FBpp0071809 DMELA.FBpp0073048 DMELA.FBpp0076609 DMELA.FBpp0077188 DMELA.FBpp0077189 DMELA.FBpp0078049 DMELA.FBpp0084145 DMELA.FBpp0084146 DMELA.FBpp0088311 DMELA.FBpp0303365 DPOND.ENN73083 DPOND.ENN74126 DPOND.ENN74409 DPOND.ENN74760 DPOND.ENN74761 DPOND.ENN75172 DPOND.ENN75831 DPOND.ENN76615 DPOND.ENN79246 DPOND.ENN79865 DPOND.ENN80746 DPOND.ENN82272 DPULE.EFX66763 DPULE.EFX69677 DPULE.EFX71322 DPULE.EFX72776 DPULE.EFX73364 DPULE.EFX76422 DPULE.EFX81480 DPULE.EFX88524 DPULE.EFX88549 DPULE.EFX88578 DPULE.EFX89076 HDUJA.bHd16030.1 HDUJA.bHd17259.1 HDUJA.bHd17274.1 HDUJA.bHd17306.1 HDUJA.bHd19236.1 HDUJA.bHd19237.1 HDUJA.bHd19863.1 HDUJA.bHd03022.1 HDUJA.bHd04031.1 HDUJA.bHd05426.1 HDUJA.bHd05790.1 ISCAP.ISCW001161-PA ISCAP.ISCW003951-PA ISCAP.ISCW004287-PA ISCAP.ISCW006922-PA ISCAP.ISCW010527-PA ISCAP.ISCW015937-PA ISCAP.ISCW016268-PA ISCAP.ISCW017832-PA ISCAP.ISCW018243-PA ISCAP.ISCW019820-PA ISCAP.ISCW021480-PA ISCAP.ISCW024501-PA MHAPL.MhA1_Contig168.frz3.gene9 MHAPL.MhA1_Contig1988.frz3.gene1 MHAPL.MhA1_Contig83.frz3.gene6 NVITR.NV11589-PA NVITR.NV14721-PA NVITR.NV15918-PA NVITR.NV16142-PA NVITR.NV16874-PA NVITR.NV17128-PA NVITR.NV17129-PA NVITR.NV17154-PA NVITR.NV18839-PA OBIMA.Ocbimv22002220m.p OBIMA.Ocbimv22003940m.p OBIMA.Ocbimv22005161m.p OBIMA.Ocbimv22006019m.p OBIMA.Ocbimv22011663m.p OBIMA.Ocbimv22012661m.p OBIMA.Ocbimv22016417m.p OBIMA.Ocbimv22021452m.p OBIMA.Ocbimv22022358m.p OBIMA.Ocbimv22026844m.p OBIMA.Ocbimv22027168m.p OBIMA.Ocbimv22038677m.p PCAUD.XP_014663430.1 PCAUD.XP_014663436.1 PCAUD.XP_014663541.1 PCAUD.XP_014663542.1 PCAUD.XP_014667461.1 PCAUD.XP_014667886.1 PCAUD.XP_014668251.1 PCAUD.XP_014670001.1 PCAUD.XP_014670340.1 PCAUD.XP_014674743.1 PCAUD.XP_014676297.1 PCAUD.XP_014677554.1 PCAUD.XP_014678926.1 PCAUD.XP_014680181.1 PCAUD.XP_014681615.1 PHUMA.PHUM083480-PA PHUMA.PHUM202670-PA PHUMA.PHUM202880-PA PHUMA.PHUM244390-PA PHUMA.PHUM246990-PA PHUMA.PHUM473500-PA PHUMA.PHUM473810-PA PHUMA.PHUM474410-PA PHUMA.PHUM518310-PA PHUMA.PHUM532250-PA PHUMA.PHUM546090-PA PMURR.g11818.t1 PMURR.g13473.t1 PMURR.g16687.t1 PMURR.g17057.t1 PMURR.g2839.t1 PMURR.g7092.t1 PPACI.PPA03511 PPACI.PPA10081 PPACI.PPA14054 PPACI.PPA18101 PPACI.PPA26046 PXYLO.XP_011557745.1 PXYLO.XP_011558757.1 PXYLO.XP_011563576.1 PXYLO.XP_011567903.1 RVARI.g10130.t1 RVARI.g1074.t1 RVARI.g10893.t1 RVARI.g1113.t1 RVARI.g12153.t1 RVARI.g2246.t1 RVARI.g625.t1 RVARI.g7112.t1 RVARI.g9321.t1 SINVI.XP_011155479.1 SINVI.XP_011160347.1 SINVI.XP_011160880.1 SINVI.XP_011163441.1 SINVI.XP_011163824.1 SINVI.XP_011167687.1 SINVI.XP_011167712.1 SINVI.XP_011167713.1 SINVI.XP_011175482.1 SINVI.XP_011175840.1 SMARI.SMAR000486-PA SMARI.SMAR001695-PA SMARI.SMAR004878-PA SMARI.SMAR005037-PA SMARI.SMAR006586-PA SMARI.SMAR007498-PA SMARI.SMAR009566-PA SMARI.SMAR010887-PA SMARI.SMAR012068-PA SMARI.SMAR012270-PA SMARI.SMAR012448-PA SMARI.SMAR012465-PA TCAST.TC002813-PA TCAST.TC002814-PA TCAST.TC004006-PA TCAST.TC004761-PA TCAST.TC005573-PA TCAST.TC008062-PA TCAST.TC008064-PA TCAST.TC013245-PA TCAST.TC013630-PA TCAST.TC014185-PA TCAST.TC015957-PA TCAST.TC030577-PA TMURI.TMUE_s0007003000 TMURI.TMUE_s0013001900 TMURI.TMUE_s0015008700 TMURI.TMUE_s0032003300 TMURI.TMUE_s0045003300 TMURI.TMUE_s0064000400 TMURI.TMUE_s0117001600 TMURI.TMUE_s0161001400 TSPIR.EFV52873 TSPIR.EFV53694 TSPIR.EFV59131 TSPIR.EFV60502 TSPIR.EFV60845 TURTI.tetur01g09690.1 TURTI.tetur01g16310.1 TURTI.tetur05g07030.1 TURTI.tetur08g01650.1 TURTI.tetur10g02680.1 TURTI.tetur14g02480.1 TURTI.tetur19g01540.1 TURTI.tetur19g01960.1 TURTI.tetur22g00300.1 TURTI.tetur29g00680.1
OG0000038: AGAMB.AGAP000088-PA AGAMB.AGAP000192-PA AGAMB.AGAP000193-PA AGAMB.AGAP000194-PA AGAMB.AGAP001861-PA AGAMB.AGAP001864-PA AGAMB.AGAP002205-PA AGAMB.AGAP002416-PA AGAMB.AGAP002417-PA AGAMB.AGAP002418-PA AGAMB.AGAP002419-PA AGAMB.AGAP006047-PA AGAMB.AGAP006048-PA AGAMB.AGAP006049-PA AGAMB.AGAP008356-PA AGAMB.AGAP008358-PA AGAMB.AGAP008552-PA AGAMB.AGAP009240-PA AGAMB.AGAP009241-PA AGAMB.AGAP009246-PA AGAMB.AGAP010414-PA AGAMB.AGAP012957-PA AGAMB.AGAP013224-PA AGAMB.AGAP013241-PA AGAMB.AGAP013305-PA AGAMB.AGAP013490-PA AGAMB.AGAP028019-PA AMELL.GB44513-PA AMELL.GB47270-PA APISU.ACYPI001913-PA APISU.ACYPI002628-PA APISU.ACYPI003803-PA APISU.ACYPI005733-PA APISU.ACYPI007609-PA APISU.ACYPI069651-PA APISU.ACYPI44407-PA APISU.ACYPI56605-PA ASUUM2.GS_00078 ASUUM2.GS_00591 ASUUM2.GS_09759 ASUUM2.GS_11362 ASUUM2.GS_18382 BMALA.Bm2409b BMALA.Bm7159 BMALA.Bm8265 BMALA.Bm8635 BXYLO.BXY_0055800.1 BXYLO.BXY_0411400.1 BXYLO.BXY_0411500.1 BXYLO.BXY_0748800.1 BXYLO.BXY_0803400.1 BXYLO.BXY_1512800.1 BXYLO.BXY_1564900.1 BXYLO.BXY_1711400.1 CELEG.B0331.1 CELEG.C26F1.2 CELEG.F01D5.9 CELEG.F28G4.1 CELEG.H02I12.8 CELEG.T19B10.1 CELEG.Y17G9B.3 CELEG.Y38C9B.1 CELEG.Y5H2B.5 CELEG.Y62E10A.15b CELEG.Y80D3A.5 CLECT.CLEC001995-PA CLECT.CLEC004796-PA CLECT.CLEC007343-PA CLECT.CLEC011846-PA CLECT.CLEC012067-PA CLECT.CLEC013923-PA CTELE.CapteP130691 CTELE.CapteP162759 CTELE.CapteP181976 CTELE.CapteP218351 DMELA.FBpp0070371 DMELA.FBpp0070372 DMELA.FBpp0070412 DMELA.FBpp0072837 DMELA.FBpp0073473 DMELA.FBpp0073845 DMELA.FBpp0074901 DMELA.FBpp0076543 DMELA.FBpp0079095 DMELA.FBpp0079515 DMELA.FBpp0081379 DMELA.FBpp0082088 DMELA.FBpp0082136 DMELA.FBpp0085074 DMELA.FBpp0087824 DMELA.FBpp0087825 DMELA.FBpp0087839 DMELA.FBpp0301778 DPOND.ENN76673 DPOND.ENN77672 DPOND.ENN77673 DPOND.ENN78040 DPOND.ENN79365 DPOND.ENN82036 DPOND.ENN83531 DPULE.EFX61126 DPULE.EFX68624 DPULE.EFX70986 DPULE.EFX78587 DPULE.EFX81320 DPULE.EFX81321 DPULE.EFX87569 DPULE.EFX87731 DPULE.EFX87732 DPULE.EFX87733 DPULE.EFX87734 DPULE.EFX87776 DPULE.EFX87871 DPULE.EFX87943 DPULE.EFX87944 DPULE.EFX88053 DPULE.EFX88054 DPULE.EFX88055 DPULE.EFX88056 DPULE.EFX88057 DPULE.EFX88228 DPULE.EFX88234 DPULE.EFX88241 DPULE.EFX88345 DPULE.EFX88383 DPULE.EFX88386 DPULE.EFX88387 DPULE.EFX88388 DPULE.EFX88389 DPULE.EFX88390 DPULE.EFX88391 HDUJA.bHd19815.1 ISCAP.ISCW005544-PA ISCAP.ISCW007225-PA ISCAP.ISCW010787-PA ISCAP.ISCW010788-PA ISCAP.ISCW017084-PA ISCAP.ISCW022693-PA ISCAP.ISCW022703-PA ISCAP.ISCW022704-PA ISCAP.ISCW022705-PA ISCAP.ISCW022706-PA MHAPL.MhA1_Contig1189.frz3.gene10 MHAPL.MhA1_Contig2062.frz3.gene3 NVITR.NV10333-PA NVITR.NV11500-PA NVITR.NV11501-PA NVITR.NV11580-PA NVITR.NV11889-PA NVITR.NV13503-PA NVITR.NV13778-PA NVITR.NV13779-PA NVITR.NV13780-PA NVITR.NV13836-PA NVITR.NV14033-PA NVITR.NV14753-PA NVITR.NV15015-PA NVITR.NV15591-PA NVITR.NV15592-PA NVITR.NV15756-PA NVITR.NV15757-PA NVITR.NV16410-PA NVITR.NV16960-PA NVITR.NV17742-PA NVITR.NV18034-PA OBIMA.Ocbimv22010559m.p OBIMA.Ocbimv22031847m.p OBIMA.Ocbimv22031849m.p OBIMA.Ocbimv22031851m.p PCAUD.XP_014676594.1 PCAUD.XP_014679269.1 PHUMA.PHUM019500-PA PHUMA.PHUM371370-PA PHUMA.PHUM371380-PA PHUMA.PHUM371390-PA PHUMA.PHUM452970-PA PHUMA.PHUM452980-PA PHUMA.PHUM458480-PA PMURR.g10823.t1 PMURR.g11604.t1 PMURR.g18115.t1 PMURR.g463.t1 PMURR.g528.t1 PMURR.g8250.t1 PMURR.g8427.t1 PMURR.g8664.t1 PPACI.PPA01133 PPACI.PPA01911 PPACI.PPA02189 PPACI.PPA04148 PPACI.PPA04149 PPACI.PPA04150 PPACI.PPA07006 PPACI.PPA10165 PPACI.PPA11264 PPACI.PPA14079 PPACI.PPA14080 PPACI.PPA14705 PPACI.PPA15523 PPACI.PPA19712 PPACI.PPA22157 PPACI.PPA22158 PPACI.PPA22160 PPACI.PPA23125 PPACI.PPA23523 PPACI.PPA23717 PPACI.PPA25799 PPACI.PPA25928 PPACI.PPA28436 PPACI.PPA29385 PPACI.PPA29457 PPACI.PPA31930 PXYLO.XP_011548969.1 PXYLO.XP_011548974.1 PXYLO.XP_011558050.1 PXYLO.XP_011558063.1 PXYLO.XP_011558236.1 PXYLO.XP_011558677.1 PXYLO.XP_011563066.1 RVARI.g10855.t1 SINVI.XP_011156869.1 SINVI.XP_011156876.1 SINVI.XP_011156877.1 SINVI.XP_011156878.1 SINVI.XP_011156879.1 SINVI.XP_011156918.1 SINVI.XP_011157752.1 SINVI.XP_011159850.1 SINVI.XP_011163750.1 SINVI.XP_011165193.1 SINVI.XP_011165439.1 SINVI.XP_011165449.1 SINVI.XP_011169806.1 SINVI.XP_011169812.1 SINVI.XP_011170145.1 SINVI.XP_011172815.1 SMARI.SMAR005769-PA SMARI.SMAR008770-PA SMARI.SMAR008771-PA SMARI.SMAR008774-PA SMARI.SMAR008806-PA SMARI.SMAR008807-PA SMARI.SMAR012322-PA TCAST.TC002721-PA TCAST.TC003368-PA TCAST.TC003369-PA TCAST.TC009412-PA TCAST.TC010423-PA TCAST.TC012495-PA TCAST.TC012498-PA TCAST.TC012499-PA TCAST.TC012500-PA TCAST.TC012501-PA TCAST.TC012502-PA TCAST.TC012503-PA TCAST.TC012504-PA TCAST.TC012662-PA TCAST.TC013679-PA TCAST.TC013680-PA TCAST.TC013681-PA TCAST.TC013772-PA TCAST.TC013773-PA TCAST.TC014125-PA TCAST.TC014641-PA TCAST.TC015292-PA TCAST.TC015992-PA TMURI.TMUE_s0010001200 TSPIR.EFV50316 TURTI.tetur01g00650.1 TURTI.tetur01g04440.1 TURTI.tetur01g06120.1 TURTI.tetur03g05190.1 TURTI.tetur05g02950.1 TURTI.tetur05g06620.1 TURTI.tetur08g06160.1 TURTI.tetur08g06170.1 TURTI.tetur09g03800.1 TURTI.tetur20g00830.1 TURTI.tetur25g02050.1 TURTI.tetur25g02060.1 TURTI.tetur34g00510.1 TURTI.tetur36g00920.1
OG0000039: APISU.ACYPI001126-PA APISU.ACYPI003716-PA APISU.ACYPI007253-PA APISU.ACYPI060289-PA APISU.ACYPI060483-PA APISU.ACYPI060509-PA APISU.ACYPI061037-PA APISU.ACYPI061040-PA APISU.ACYPI061071-PA APISU.ACYPI061174-PA APISU.ACYPI061201-PA APISU.ACYPI061230-PA APISU.ACYPI061345-PA APISU.ACYPI061505-PA APISU.ACYPI061674-PA APISU.ACYPI061706-PA APISU.ACYPI061777-PA APISU.ACYPI062070-PA APISU.ACYPI062231-PA APISU.ACYPI062718-PA APISU.ACYPI063090-PA APISU.ACYPI063166-PA APISU.ACYPI063572-PA APISU.ACYPI063788-PA APISU.ACYPI063926-PA APISU.ACYPI064423-PA APISU.ACYPI065622-PA APISU.ACYPI065725-PA APISU.ACYPI066458-PA APISU.ACYPI066641-PA APISU.ACYPI067032-PA APISU.ACYPI067901-PA APISU.ACYPI067968-PA APISU.ACYPI068319-PA APISU.ACYPI068644-PA APISU.ACYPI069168-PA APISU.ACYPI069243-PA APISU.ACYPI069791-PA APISU.ACYPI070070-PA APISU.ACYPI071271-PA APISU.ACYPI071576-PA APISU.ACYPI071704-PA APISU.ACYPI072613-PA APISU.ACYPI072896-PA APISU.ACYPI073153-PA APISU.ACYPI073387-PA APISU.ACYPI073472-PA APISU.ACYPI073485-PA APISU.ACYPI073518-PA APISU.ACYPI073588-PA APISU.ACYPI080027-PA APISU.ACYPI080953-PA APISU.ACYPI081623-PA APISU.ACYPI081914-PA APISU.ACYPI082587-PA APISU.ACYPI082657-PA APISU.ACYPI082658-PA APISU.ACYPI082815-PA APISU.ACYPI082951-PA APISU.ACYPI084046-PA APISU.ACYPI084501-PA APISU.ACYPI084595-PA APISU.ACYPI084948-PA APISU.ACYPI085194-PA APISU.ACYPI085336-PA APISU.ACYPI086054-PA APISU.ACYPI086191-PA APISU.ACYPI086319-PA APISU.ACYPI086777-PA APISU.ACYPI086781-PA APISU.ACYPI086925-PA APISU.ACYPI086984-PA APISU.ACYPI087767-PA APISU.ACYPI087868-PA APISU.ACYPI088180-PA APISU.ACYPI088366-PA APISU.ACYPI088799-PA APISU.ACYPI088819-PA APISU.ACYPI088971-PA APISU.ACYPI089057-PA APISU.ACYPI089090-PA APISU.ACYPI089134-PA APISU.ACYPI089238-PA APISU.ACYPI089331-PA APISU.ACYPI089387-PA APISU.ACYPI24607-PA APISU.ACYPI24877-PA APISU.ACYPI25051-PA APISU.ACYPI25706-PA APISU.ACYPI28602-PA APISU.ACYPI34043-PA APISU.ACYPI35324-PA APISU.ACYPI36183-PA APISU.ACYPI37309-PA APISU.ACYPI42185-PA APISU.ACYPI51837-PA APISU.ACYPI55445-PA APISU.ACYPI56815-PA APISU.ACYPI56820-PA APISU.ACYPI56858-PA APISU.ACYPI56886-PA BMALA.Bm11692 BXYLO.BXY_0875700.1 BXYLO.BXY_1194300.1 BXYLO.BXY_1297700.1 CTELE.CapteP214210 CTELE.CapteP215988 DPOND.ENN71978 DPULE.EFX60259 DPULE.EFX62609 HDUJA.bHd12896.1 HDUJA.bHd19600.1 ISCAP.ISCW002958-PA MHAPL.MhA1_Contig1031.frz3.gene2 MHAPL.MhA1_Contig1194.frz3.gene10 MHAPL.MhA1_Contig1481.frz3.gene8 MHAPL.MhA1_Contig1575.frz3.gene15 MHAPL.MhA1_Contig1575.frz3.gene16 MHAPL.MhA1_Contig2105.frz3.gene3 MHAPL.MhA1_Contig2329.frz3.gene1 MHAPL.MhA1_Contig2373.frz3.fgene1 MHAPL.MhA1_Contig2388.frz3.gene8 MHAPL.MhA1_Contig2452.frz3.fgene1 MHAPL.MhA1_Contig2549.frz3.gene9 MHAPL.MhA1_Contig2562.frz3.fgene1 MHAPL.MhA1_Contig2667.frz3.fgene1 MHAPL.MhA1_Contig393.frz3.gene7 MHAPL.MhA1_Contig429.frz3.gene10 MHAPL.MhA1_Contig451.frz3.gene1 MHAPL.MhA1_Contig481.frz3.fgene6 MHAPL.MhA1_Contig603.frz3.fgene2 MHAPL.MhA1_Contig671.frz3.gene11 MHAPL.MhA1_Contig672.frz3.gene10 MHAPL.MhA1_Contig713.frz3.fgene1 NVITR.NV11263-PA NVITR.NV12883-PA NVITR.NV16787-PA NVITR.NV16951-PA NVITR.NV17179-PA NVITR.NV17304-PA NVITR.NV17308-PA NVITR.NV17384-PA NVITR.NV17387-PA NVITR.NV17424-PA NVITR.NV17653-PA NVITR.NV18093-PA NVITR.NV18098-PA NVITR.NV18216-PA NVITR.NV18452-PA NVITR.NV18491-PA NVITR.NV18511-PA NVITR.NV18600-PA NVITR.NV18647-PA NVITR.NV18670-PA NVITR.NV18672-PA NVITR.NV18676-PA NVITR.NV18721-PA NVITR.NV18727-PA NVITR.NV18765-PA NVITR.NV18776-PA NVITR.NV18788-PA NVITR.NV18811-PA NVITR.NV18813-PA NVITR.NV18822-PA NVITR.NV18856-PA NVITR.NV18858-PA NVITR.NV18889-PA NVITR.NV18892-PA NVITR.NV18965-PA NVITR.NV19015-PA NVITR.NV19055-PA NVITR.NV19081-PA NVITR.NV19091-PA NVITR.NV19105-PA NVITR.NV19114-PA NVITR.NV19118-PA NVITR.NV19169-PA NVITR.NV19177-PA NVITR.NV19203-PA NVITR.NV19222-PA NVITR.NV19238-PA NVITR.NV19279-PA NVITR.NV21081-PA NVITR.NV21132-PA NVITR.NV21274-PA NVITR.NV21867-PA NVITR.NV22092-PA NVITR.NV23497-PA NVITR.NV23665-PA NVITR.NV23919-PA NVITR.NV24252-PA NVITR.NV24298-PA NVITR.NV24337-PA NVITR.NV24565-PA NVITR.NV24873-PA NVITR.NV25214-PA NVITR.NV25261-PA NVITR.NV26089-PA NVITR.NV26161-PA NVITR.NV30105-PA NVITR.NV30121-PA NVITR.NV30156-PA NVITR.NV30211-PA NVITR.NV30453-PA NVITR.NV30454-PA NVITR.NV30926-PA NVITR.NV31044-PA NVITR.NV31117-PA NVITR.NV31377-PA NVITR.NV31444-PA NVITR.NV31511-PA PPACI.PPA31420 PPACI.PPA32192 PPACI.PPA32236 RVARI.g1402.t1 RVARI.g3818.t1 RVARI.g7857.t1 SINVI.XP_011157258.1 SINVI.XP_011157553.1 SINVI.XP_011163025.1 SINVI.XP_011164144.1 SINVI.XP_011165506.1 SINVI.XP_011170670.1 SINVI.XP_011171612.1 SINVI.XP_011171621.1 SINVI.XP_011171622.1 SINVI.XP_011171633.1 SINVI.XP_011171644.1 SINVI.XP_011171761.1 SINVI.XP_011172231.1 SINVI.XP_011172523.1 SINVI.XP_011172557.1 SINVI.XP_011173021.1 SINVI.XP_011173952.1 SINVI.XP_011173977.1 SINVI.XP_011174058.1 SINVI.XP_011174463.1 SINVI.XP_011174466.1 SINVI.XP_011174547.1 SINVI.XP_011174553.1 SINVI.XP_011174624.1 SINVI.XP_011174692.1 SINVI.XP_011174763.1 SINVI.XP_011174887.1 SINVI.XP_011174980.1 SINVI.XP_011175029.1 SMARI.SMAR000231-PA SMARI.SMAR003131-PA SMARI.SMAR003171-PA SMARI.SMAR007186-PA TCAST.TC001481-PA TCAST.TC001829-PA TCAST.TC001841-PA TCAST.TC001858-PA TCAST.TC001911-PA TCAST.TC002042-PA TCAST.TC002327-PA TCAST.TC004351-PA TCAST.TC005040-PA TCAST.TC005154-PA TCAST.TC005195-PA TCAST.TC005266-PA TCAST.TC008562-PA TCAST.TC010248-PA TCAST.TC010620-PA TCAST.TC010689-PA TCAST.TC010986-PA TURTI.tetur01g17004.1 TURTI.tetur01g17074.1 TURTI.tetur01g17234.1 TURTI.tetur02g15425.1 TURTI.tetur02g15565.1 TURTI.tetur05g09465.1 TURTI.tetur06g06863.1 TURTI.tetur06g06913.1 TURTI.tetur117g00050.1 TURTI.tetur11g00010.1 TURTI.tetur12g04976.1 TURTI.tetur19g03512.1 TURTI.tetur28g02721.1 TURTI.tetur60g00090.1 TURTI.tetur70g00010.1
OG0000040: AGAMB.AGAP000210-PA AGAMB.AGAP000211-PA AGAMB.AGAP000309-PA AGAMB.AGAP000687-PA AGAMB.AGAP001825-PA AGAMB.AGAP003749-PA AGAMB.AGAP004449-PA AGAMB.AGAP004794-PA AGAMB.AGAP005000-PA AGAMB.AGAP009101-PA AGAMB.AGAP011121-PA AGAMB.AGAP011681-PA AGAMB.AGAP028187-PA AGAMB.AGAP028206-PA AMELL.GB41904-PA AMELL.GB44098-PA AMELL.GB45775-PA AMELL.GB52275-PA AMELL.GB52711-PA AMELL.GB53927-PA AMELL.GB54313-PA AMELL.GB54367-PA APISU.ACYPI000178-PA APISU.ACYPI001479-PA APISU.ACYPI003940-PA APISU.ACYPI004659-PA APISU.ACYPI005887-PA APISU.ACYPI006945-PA APISU.ACYPI007756-PA APISU.ACYPI008022-PA APISU.ACYPI008696-PA APISU.ACYPI009369-PA APISU.ACYPI081816-PA APISU.ACYPI086571-PA APISU.ACYPI21663-PA APISU.ACYPI21666-PA APISU.ACYPI37969-PA APISU.ACYPI39989-PA APISU.ACYPI55697-PA ASUUM2.GS_23386 CLECT.CLEC001596-PA CLECT.CLEC003822-PA CLECT.CLEC004312-PA CLECT.CLEC004644-PA CLECT.CLEC005996-PA CLECT.CLEC005997-PA CLECT.CLEC005998-PA CLECT.CLEC006002-PA CLECT.CLEC006003-PA CLECT.CLEC006004-PA CLECT.CLEC006007-PA CLECT.CLEC006008-PA CLECT.CLEC006049-PA CLECT.CLEC008427-PA CLECT.CLEC008454-PA CLECT.CLEC012450-PA CLECT.CLEC012534-PA CTELE.CapteP107194 CTELE.CapteP187295 CTELE.CapteP195446 CTELE.CapteP216637 CTELE.CapteP222092 CTELE.CapteP222093 DMELA.FBpp0070831 DMELA.FBpp0071330 DMELA.FBpp0071354 DMELA.FBpp0071359 DMELA.FBpp0073652 DMELA.FBpp0074166 DMELA.FBpp0074279 DMELA.FBpp0075566 DMELA.FBpp0076717 DMELA.FBpp0077431 DMELA.FBpp0080483 DMELA.FBpp0082679 DMELA.FBpp0084270 DMELA.FBpp0111664 DMELA.FBpp0289183 DMELA.FBpp0289339 DMELA.FBpp0290351 DMELA.FBpp0300878 DMELA.FBpp0303630 DMELA.FBpp0309076 DPOND.ENN71207 DPOND.ENN71351 DPOND.ENN73098 DPOND.ENN73326 DPOND.ENN73430 DPOND.ENN73869 DPOND.ENN75673 DPOND.ENN76983 DPOND.ENN79149 DPOND.ENN79507 DPOND.ENN79508 DPOND.ENN79509 DPOND.ENN80263 DPOND.ENN80599 DPOND.ENN81624 DPOND.ENN81828 DPOND.ENN83603 DPULE.EFX79058 DPULE.EFX79066 DPULE.EFX80254 DPULE.EFX80967 DPULE.EFX88447 DPULE.EFX88555 DPULE.EFX89463 DPULE.EFX89464 DPULE.EFX89465 DPULE.EFX89466 DPULE.EFX89467 DPULE.EFX89623 DPULE.EFX89747 DPULE.EFX89748 DPULE.EFX89749 HDUJA.bHd17613.1 HDUJA.bHd00185.1 HDUJA.bHd18915.1 HDUJA.bHd19277.1 HDUJA.bHd02864.1 HDUJA.bHd02865.1 HDUJA.bHd04617.1 HDUJA.bHd04618.1 HDUJA.bHd07934.1 HDUJA.bHd08114.1 ISCAP.ISCW001282-PA ISCAP.ISCW001283-PA ISCAP.ISCW002214-PA ISCAP.ISCW004670-PA ISCAP.ISCW005910-PA ISCAP.ISCW005917-PA ISCAP.ISCW005924-PA ISCAP.ISCW005978-PA ISCAP.ISCW007757-PA ISCAP.ISCW008641-PA ISCAP.ISCW009263-PA ISCAP.ISCW010653-PA ISCAP.ISCW011596-PA ISCAP.ISCW013342-PA ISCAP.ISCW013343-PA ISCAP.ISCW022795-PA ISCAP.ISCW022796-PA NVITR.NV10423-PA NVITR.NV10424-PA NVITR.NV12134-PA NVITR.NV13413-PA NVITR.NV14555-PA NVITR.NV14660-PA NVITR.NV15266-PA NVITR.NV17121-PA NVITR.NV17819-PA NVITR.NV21083-PA NVITR.NV21689-PA NVITR.NV25442-PA NVITR.NV25444-PA NVITR.NV25631-PA OBIMA.Ocbimv22014503m.p OBIMA.Ocbimv22020879m.p OBIMA.Ocbimv22038288m.p OBIMA.Ocbimv22038289m.p PCAUD.XP_014674353.1 PCAUD.XP_014674459.1 PCAUD.XP_014674903.1 PCAUD.XP_014679539.1 PHUMA.PHUM046940-PA PHUMA.PHUM127900-PA PHUMA.PHUM193980-PA PHUMA.PHUM241340-PA PHUMA.PHUM284070-PA PHUMA.PHUM389860-PA PHUMA.PHUM450950-PA PHUMA.PHUM611530-PA PHUMA.PHUM611670-PA PMURR.g10476.t1 PXYLO.XP_011548270.1 PXYLO.XP_011549474.1 PXYLO.XP_011549544.1 PXYLO.XP_011549556.1 PXYLO.XP_011549642.1 PXYLO.XP_011550056.1 PXYLO.XP_011550994.1 PXYLO.XP_011552130.1 PXYLO.XP_011552131.1 PXYLO.XP_011552745.1 PXYLO.XP_011554296.1 PXYLO.XP_011555916.1 PXYLO.XP_011555969.1 PXYLO.XP_011556562.1 PXYLO.XP_011556563.1 PXYLO.XP_011556568.1 PXYLO.XP_011556586.1 PXYLO.XP_011558476.1 PXYLO.XP_011558477.1 PXYLO.XP_011559111.1 PXYLO.XP_011559112.1 PXYLO.XP_011559169.1 PXYLO.XP_011559227.1 PXYLO.XP_011559508.1 PXYLO.XP_011560136.1 PXYLO.XP_011560456.1 PXYLO.XP_011560909.1 PXYLO.XP_011561634.1 PXYLO.XP_011563733.1 PXYLO.XP_011563737.1 PXYLO.XP_011564205.1 PXYLO.XP_011564264.1 PXYLO.XP_011564680.1 PXYLO.XP_011564899.1 PXYLO.XP_011566357.1 PXYLO.XP_011566422.1 PXYLO.XP_011566972.1 PXYLO.XP_011568968.1 RVARI.g12683.t1 RVARI.g4271.t1 RVARI.g6316.t1 RVARI.g8835.t1 SINVI.XP_011156601.1 SINVI.XP_011157016.1 SINVI.XP_011157019.1 SINVI.XP_011157558.1 SINVI.XP_011159038.1 SINVI.XP_011159466.1 SINVI.XP_011159849.1 SINVI.XP_011161174.1 SINVI.XP_011163015.1 SINVI.XP_011163016.1 SINVI.XP_011165027.1 SINVI.XP_011165028.1 SINVI.XP_011165029.1 SINVI.XP_011165957.1 SINVI.XP_011173569.1 SINVI.XP_011173570.1 SINVI.XP_011173579.1 SINVI.XP_011173580.1 SINVI.XP_011174950.1 SINVI.XP_011175596.1 SINVI.XP_011175735.1 SMARI.SMAR002135-PA TCAST.TC000236-PA TCAST.TC003022-PA TCAST.TC004146-PA TCAST.TC004656-PA TCAST.TC004657-PA TCAST.TC005503-PA TCAST.TC009724-PA TCAST.TC009725-PA TCAST.TC010537-PA TCAST.TC010964-PA TCAST.TC011211-PA TCAST.TC011212-PA TCAST.TC011285-PA TCAST.TC011286-PA TCAST.TC011935-PA TCAST.TC012121-PA TCAST.TC012152-PA TCAST.TC012153-PA TCAST.TC012528-PA TCAST.TC012609-PA TCAST.TC016333-PA TMURI.TMUE_s0094000700 TSPIR.EFV47402 TSPIR.EFV51697 TURTI.tetur01g03640.1 TURTI.tetur01g03660.1 TURTI.tetur07g01060.1 TURTI.tetur08g00380.1 TURTI.tetur08g05850.1 TURTI.tetur11g04700.1 TURTI.tetur12g04520.1 TURTI.tetur12g04530.1 TURTI.tetur12g04580.1 TURTI.tetur18g01660.1 TURTI.tetur21g00130.1 TURTI.tetur26g00680.1 TURTI.tetur32g00270.1 TURTI.tetur35g00020.1 TURTI.tetur35g00040.1 TURTI.tetur35g00090.1 TURTI.tetur35g00120.1 TURTI.tetur64g00010.1
OG0000041: AGAMB.AGAP003912-PA AGAMB.AGAP012199-PA AGAMB.AGAP012201-PA AGAMB.AGAP012202-PA AGAMB.AGAP012555-PA AGAMB.AGAP012560-PA AGAMB.AGAP012710-PA AGAMB.AGAP012871-PA AGAMB.AGAP012894-PA AMELL.GB44339-PA AMELL.GB44765-PA AMELL.GB47408-PA AMELL.GB47485-PA AMELL.GB47505-PA APISU.ACYPI002182-PA APISU.ACYPI005082-PA APISU.ACYPI007440-PA APISU.ACYPI009700-PA APISU.ACYPI081095-PA APISU.ACYPI086010-PA APISU.ACYPI086730-PA APISU.ACYPI086830-PA APISU.ACYPI088388-PA ASUUM2.GS_05263 ASUUM2.GS_12983 ASUUM2.GS_13378 ASUUM2.GS_15533 ASUUM2.GS_18976 ASUUM2.GS_20272 BMALA.Bm2874a BMALA.Bm3206 BMALA.Bm3424 BMALA.Bm8210 BMALA.Bm8211 BMALA.Bm8601 BMALA.Bm8720 BXYLO.BXY_0839600.1 BXYLO.BXY_0841500.1 BXYLO.BXY_1388000.1 BXYLO.BXY_1608100.1 CELEG.B0035.8 CELEG.C50F4.5 CELEG.F07B7.11 CELEG.F07B7.4 CELEG.F08G2.1 CELEG.F17E9.9 CELEG.F35H10.11 CELEG.F45F2.12 CELEG.F45F2.2 CELEG.F54E12.4 CELEG.F55G1.3 CELEG.H02I12.6 CELEG.K06C4.12 CELEG.K06C4.4 CELEG.T10C6.11 CELEG.ZK131.5 CELEG.ZK131.9 CLECT.CLEC003929-PA CLECT.CLEC007862-PA CLECT.CLEC011813-PA CLECT.CLEC011881-PA CLECT.CLEC011887-PA CTELE.CapteP102646 CTELE.CapteP125294 CTELE.CapteP132737 CTELE.CapteP1352 CTELE.CapteP136319 CTELE.CapteP145077 CTELE.CapteP146027 CTELE.CapteP189538 CTELE.CapteP203038 CTELE.CapteP205983 CTELE.CapteP213180 CTELE.CapteP2179 CTELE.CapteP220395 CTELE.CapteP31452 CTELE.CapteP71535 CTELE.CapteP97622 DMELA.FBpp0085281 DMELA.FBpp0091113 DMELA.FBpp0091115 DMELA.FBpp0091117 DMELA.FBpp0091119 DMELA.FBpp0091121 DMELA.FBpp0091123 DMELA.FBpp0091125 DMELA.FBpp0091127 DMELA.FBpp0091129 DMELA.FBpp0091131 DMELA.FBpp0091133 DMELA.FBpp0091135 DMELA.FBpp0091137 DMELA.FBpp0091139 DMELA.FBpp0091141 DMELA.FBpp0091143 DMELA.FBpp0091145 DMELA.FBpp0091147 DMELA.FBpp0091149 DMELA.FBpp0091151 DMELA.FBpp0091153 DMELA.FBpp0091155 DPULE.EFX63155 DPULE.EFX69644 DPULE.EFX78425 DPULE.EFX78516 DPULE.EFX81287 DPULE.EFX86864 DPULE.EFX86889 DPULE.EFX86920 DPULE.EFX86943 DPULE.EFX86960 DPULE.EFX86976 DPULE.EFX87021 DPULE.EFX87063 DPULE.EFX87071 DPULE.EFX87269 DPULE.EFX87304 DPULE.EFX87340 DPULE.EFX87366 DPULE.EFX87397 DPULE.EFX87418 DPULE.EFX87439 DPULE.EFX89003 HDUJA.bHd11438.1 HDUJA.bHd13014.1 HDUJA.bHd14711.1 HDUJA.bHd14763.1 HDUJA.bHd14839.1 HDUJA.bHd14849.1 HDUJA.bHd18055.1 HDUJA.bHd02231.1 HDUJA.bHd03803.1 ISCAP.ISCW013046-PA ISCAP.ISCW018668-PA ISCAP.ISCW019496-PA ISCAP.ISCW021730-PA MHAPL.MhA1_Contig2966.frz3.gene1 NVITR.NV10347-PA NVITR.NV10349-PA NVITR.NV10487-PA NVITR.NV10508-PA NVITR.NV12138-PA NVITR.NV12254-PA NVITR.NV12297-PA NVITR.NV12302-PA NVITR.NV12304-PA NVITR.NV13549-PA NVITR.NV14008-PA NVITR.NV14024-PA NVITR.NV14068-PA NVITR.NV14198-PA NVITR.NV17230-PA NVITR.NV19249-PA OBIMA.Ocbimv22004225m.p OBIMA.Ocbimv22004229m.p OBIMA.Ocbimv22004234m.p OBIMA.Ocbimv22008079m.p OBIMA.Ocbimv22008457m.p OBIMA.Ocbimv22008842m.p OBIMA.Ocbimv22009478m.p OBIMA.Ocbimv22013531m.p OBIMA.Ocbimv22015988m.p OBIMA.Ocbimv22022176m.p OBIMA.Ocbimv22022177m.p OBIMA.Ocbimv22022178m.p OBIMA.Ocbimv22023447m.p OBIMA.Ocbimv22023917m.p OBIMA.Ocbimv22025997m.p OBIMA.Ocbimv22027937m.p OBIMA.Ocbimv22028278m.p OBIMA.Ocbimv22028444m.p OBIMA.Ocbimv22029075m.p OBIMA.Ocbimv22029077m.p OBIMA.Ocbimv22032928m.p OBIMA.Ocbimv22032930m.p OBIMA.Ocbimv22032931m.p OBIMA.Ocbimv22035554m.p PCAUD.XP_014662471.1 PCAUD.XP_014662864.1 PCAUD.XP_014665977.1 PCAUD.XP_014670037.1 PCAUD.XP_014677958.1 PHUMA.PHUM003530-PA PHUMA.PHUM003580-PA PHUMA.PHUM004160-PA PHUMA.PHUM503990-PA PHUMA.PHUM504020-PA PHUMA.PHUM504040-PA PMURR.g12613.t1 PMURR.g15430.t1 PMURR.g15492.t1 PMURR.g16054.t1 PMURR.g19388.t1 PMURR.g5010.t1 PMURR.g7167.t1 PMURR.g7547.t1 PMURR.g9649.t1 PPACI.PPA10858 PPACI.PPA26361 PPACI.PPA30286 PPACI.PPA31415 PPACI.PPA32126 PPACI.PPA32809 PPACI.PPA32946 PPACI.PPA33047 PXYLO.XP_011548492.1 PXYLO.XP_011557803.1 PXYLO.XP_011557805.1 PXYLO.XP_011557828.1 PXYLO.XP_011557833.1 PXYLO.XP_011557835.1 RVARI.g3277.t1 RVARI.g7434.t1 RVARI.g7501.t1 SINVI.XP_011156269.1 SINVI.XP_011163199.1 SINVI.XP_011166349.1 SMARI.SMAR000117-PA SMARI.SMAR000438-PA SMARI.SMAR000443-PA SMARI.SMAR000445-PA SMARI.SMAR002154-PA SMARI.SMAR005958-PA SMARI.SMAR008027-PA SMARI.SMAR008069-PA SMARI.SMAR008469-PA SMARI.SMAR008470-PA SMARI.SMAR009006-PA SMARI.SMAR010158-PA SMARI.SMAR012570-PA SMARI.SMAR013501-PA SMARI.SMAR015655-PA TCAST.TC000198-PA TCAST.TC005210-PA TCAST.TC006930-PA TCAST.TC006935-PA TMURI.TMUE_s0008000400 TMURI.TMUE_s0008004100 TMURI.TMUE_s0018008300 TMURI.TMUE_s0027003800 TMURI.TMUE_s0081000400 TMURI.TMUE_s0085000100 TMURI.TMUE_s0118002000 TMURI.TMUE_s0174001200 TMURI.TMUE_s0242000200 TMURI.TMUE_s0242000900 TMURI.TMUE_s0242001400 TMURI.TMUE_s0244000100 TMURI.TMUE_s0244000900 TMURI.TMUE_s1538000100 TSPIR.EFV46410 TSPIR.EFV46632 TSPIR.EFV46649 TSPIR.EFV46749 TSPIR.EFV46894 TSPIR.EFV47015 TSPIR.EFV47419 TSPIR.EFV47453 TSPIR.EFV47788 TSPIR.EFV48001 TSPIR.EFV48028 TSPIR.EFV48103 TSPIR.EFV48231 TSPIR.EFV48275 TSPIR.EFV48486 TSPIR.EFV48516 TSPIR.EFV50176 TSPIR.EFV59215 TSPIR.EFV62073 TSPIR.EFV62494 TSPIR.EFV62501 TURTI.tetur05g07220.1 TURTI.tetur05g07330.1 TURTI.tetur07g01520.1 TURTI.tetur13g00510.1 TURTI.tetur13g00550.1
OG0000042: AGAMB.AGAP000667-PA AGAMB.AGAP002519-PA AGAMB.AGAP002886-PB AGAMB.AGAP002888-PC AGAMB.AGAP004034-PA AGAMB.AGAP004222-PB AGAMB.AGAP004223-PA AGAMB.AGAP004613-PA AGAMB.AGAP007136-PA AGAMB.AGAP011481-PA AGAMB.AGAP012698-PA AGAMB.AGAP013324-PA AMELL.GB43263-PA AMELL.GB45788-PA AMELL.GB47385-PA AMELL.GB48005-PA AMELL.GB49696-PA AMELL.GB50154-PA AMELL.GB50192-PA AMELL.GB52878-PA AMELL.GB53912-PA APISU.ACYPI000618-PA APISU.ACYPI004336-PA APISU.ACYPI004658-PA APISU.ACYPI006935-PA APISU.ACYPI007379-PA APISU.ACYPI007386-PA APISU.ACYPI009241-PA APISU.ACYPI010025-PA APISU.ACYPI065816-PA APISU.ACYPI51052-PA ASUUM2.GS_00600 ASUUM2.GS_03455 ASUUM2.GS_07671 ASUUM2.GS_11632 ASUUM2.GS_12435 ASUUM2.GS_16218 ASUUM2.GS_17361 ASUUM2.GS_23813 BMALA.Bm2086 BMALA.Bm3382 BMALA.Bm5087a BXYLO.BXY_0968200.1 BXYLO.BXY_1612200.1 BXYLO.BXY_1618200.1 BXYLO.BXY_1618400.1 BXYLO.BXY_1648100.1 BXYLO.BXY_1651300.1 BXYLO.BXY_1652100.1 CELEG.C02D4.2e CELEG.C09B7.1a CELEG.C52B11.3 CELEG.F14D12.6b CELEG.F15A8.5a CELEG.M03F4.3b CELEG.Y22D7AR.13 CELEG.Y54G2A.35a CLECT.CLEC000575-PA CLECT.CLEC000624-PA CLECT.CLEC002046-PA CLECT.CLEC002049-PA CLECT.CLEC002446-PA CLECT.CLEC002966-PA CLECT.CLEC002967-PA CLECT.CLEC007613-PA CLECT.CLEC009479-PA CLECT.CLEC009481-PA CLECT.CLEC013337-PA CTELE.CapteP107629 CTELE.CapteP110759 CTELE.CapteP117576 CTELE.CapteP118246 CTELE.CapteP121888 CTELE.CapteP133870 CTELE.CapteP138860 CTELE.CapteP138863 CTELE.CapteP143285 CTELE.CapteP187238 CTELE.CapteP18906 CTELE.CapteP192109 CTELE.CapteP195094 CTELE.CapteP195655 CTELE.CapteP24291 CTELE.CapteP24565 CTELE.CapteP43688 CTELE.CapteP53950 CTELE.CapteP63714 CTELE.CapteP63740 CTELE.CapteP63914 CTELE.CapteP64084 CTELE.CapteP64215 CTELE.CapteP65280 CTELE.CapteP83790 CTELE.CapteP93140 CTELE.CapteP97513 DMELA.FBpp0078132 DMELA.FBpp0082936 DMELA.FBpp0082956 DMELA.FBpp0083653 DMELA.FBpp0085108 DMELA.FBpp0085761 DMELA.FBpp0288773 DMELA.FBpp0303089 DMELA.FBpp0303153 DMELA.FBpp0303325 DMELA.FBpp0303554 DPOND.ENN70180 DPOND.ENN70343 DPOND.ENN70399 DPOND.ENN70476 DPOND.ENN72323 DPOND.ENN72328 DPOND.ENN74962 DPOND.ENN75345 DPOND.ENN79190 DPOND.ENN79191 DPULE.EFX64650 DPULE.EFX76926 DPULE.EFX84052 DPULE.EFX85739 DPULE.EFX85744 DPULE.EFX85745 DPULE.EFX86019 DPULE.EFX86123 DPULE.EFX87613 DPULE.EFX87693 DPULE.EFX87996 DPULE.EFX88331 HDUJA.bHd16437.1 HDUJA.bHd18096.1 HDUJA.bHd18114.1 HDUJA.bHd18131.1 HDUJA.bHd02389.1 HDUJA.bHd03360.1 HDUJA.bHd05032.1 HDUJA.bHd06821.1 HDUJA.bHd06822.1 HDUJA.bHd07870.1 HDUJA.bHd08459.1 ISCAP.ISCW001496-PA ISCAP.ISCW003835-PA ISCAP.ISCW005195-PA ISCAP.ISCW008552-PA ISCAP.ISCW008775-PA ISCAP.ISCW013655-PA ISCAP.ISCW017050-PA ISCAP.ISCW019070-PA ISCAP.ISCW019072-PA ISCAP.ISCW020906-PA MHAPL.MhA1_Contig1063.frz3.gene4 MHAPL.MhA1_Contig1238.frz3.gene18 MHAPL.MhA1_Contig1299.frz3.fgene1 MHAPL.MhA1_Contig342.frz3.gene56 MHAPL.MhA1_Contig726.frz3.gene1 MHAPL.MhA1_Contig899.frz3.gene17 MHAPL.MhA1_Contig915.frz3.gene18 NVITR.NV10173-PA NVITR.NV10767-PA NVITR.NV10781-PA NVITR.NV14331-PA NVITR.NV17474-PA OBIMA.Ocbimv22001351m.p OBIMA.Ocbimv22006111m.p OBIMA.Ocbimv22009347m.p OBIMA.Ocbimv22013310m.p OBIMA.Ocbimv22015878m.p OBIMA.Ocbimv22016174m.p OBIMA.Ocbimv22019481m.p OBIMA.Ocbimv22022153m.p OBIMA.Ocbimv22023989m.p OBIMA.Ocbimv22024868m.p OBIMA.Ocbimv22028857m.p OBIMA.Ocbimv22029429m.p OBIMA.Ocbimv22036231m.p PCAUD.XP_014662729.1 PCAUD.XP_014662992.1 PCAUD.XP_014663408.1 PCAUD.XP_014663547.1 PCAUD.XP_014663606.1 PCAUD.XP_014663613.1 PCAUD.XP_014663879.1 PCAUD.XP_014663918.1 PCAUD.XP_014665972.1 PCAUD.XP_014666036.1 PCAUD.XP_014668295.1 PCAUD.XP_014671020.1 PCAUD.XP_014671143.1 PCAUD.XP_014672793.1 PCAUD.XP_014678386.1 PCAUD.XP_014678717.1 PCAUD.XP_014679417.1 PCAUD.XP_014679556.1 PCAUD.XP_014681069.1 PHUMA.PHUM027040-PA PHUMA.PHUM204430-PA PHUMA.PHUM238080-PA PHUMA.PHUM434300-PA PHUMA.PHUM434420-PA PHUMA.PHUM497230-PA PHUMA.PHUM515970-PA PHUMA.PHUM549550-PA PHUMA.PHUM559700-PA PMURR.g1554.t1 PMURR.g3126.t1 PMURR.g3128.t1 PMURR.g3385.t1 PMURR.g3802.t1 PMURR.g4346.t1 PMURR.g7974.t1 PPACI.PPA09225 PPACI.PPA20627 PPACI.PPA31598 PXYLO.XP_011555966.1 PXYLO.XP_011556023.1 PXYLO.XP_011557485.1 PXYLO.XP_011558368.1 PXYLO.XP_011560099.1 PXYLO.XP_011562493.1 PXYLO.XP_011563429.1 PXYLO.XP_011568733.1 PXYLO.XP_011568967.1 PXYLO.XP_011569148.1 RVARI.g11423.t1 RVARI.g12985.t1 RVARI.g13352.t1 RVARI.g13662.t1 RVARI.g4465.t1 RVARI.g5645.t1 RVARI.g5657.t1 RVARI.g5658.t1 RVARI.g5722.t1 RVARI.g7261.t1 SINVI.XP_011156229.1 SINVI.XP_011156273.1 SINVI.XP_011157692.1 SINVI.XP_011161886.1 SINVI.XP_011164446.1 SINVI.XP_011166273.1 SINVI.XP_011169333.1 SINVI.XP_011173009.1 SINVI.XP_011174320.1 SMARI.SMAR001034-PA SMARI.SMAR001037-PA SMARI.SMAR003308-PA SMARI.SMAR003398-PA SMARI.SMAR005363-PA SMARI.SMAR006454-PA SMARI.SMAR009979-PA SMARI.SMAR009993-PA SMARI.SMAR012831-PA SMARI.SMAR013184-PA TCAST.TC000574-PA TCAST.TC004545-PA TCAST.TC011667-PA TCAST.TC011960-PA TCAST.TC012122-PA TCAST.TC012297-PA TCAST.TC012447-PA TCAST.TC012597-PA TCAST.TC012598-PA TCAST.TC012600-PA TMURI.TMUE_s0110000200 TMURI.TMUE_s0354000200 TSPIR.EFV57813 TSPIR.EFV58312 TURTI.tetur01g10700.1 TURTI.tetur01g10720.1 TURTI.tetur02g05500.1 TURTI.tetur03g06850.1 TURTI.tetur08g04980.1 TURTI.tetur09g03080.1 TURTI.tetur14g02750.1 TURTI.tetur15g00030.1 TURTI.tetur15g02530.1 TURTI.tetur25g01530.1
OG0000043: AGAMB.AGAP001405-PA AGAMB.AGAP005980-PA AGAMB.AGAP006529-PA AGAMB.AGAP006530-PA AGAMB.AGAP007572-PA AGAMB.AGAP007662-PA AGAMB.AGAP011357-PA AGAMB.AGAP011810-PA AMELL.GB43466-PA AMELL.GB44404-PA AMELL.GB47905-PA AMELL.GB53775-PA AMELL.GB55640-PA APISU.ACYPI002667-PA APISU.ACYPI002738-PA APISU.ACYPI002894-PA APISU.ACYPI003271-PA APISU.ACYPI004818-PA APISU.ACYPI007265-PA APISU.ACYPI008019-PA APISU.ACYPI083980-PA ASUUM2.GS_00846 ASUUM2.GS_05566 ASUUM2.GS_08472 ASUUM2.GS_13670 ASUUM2.GS_13844 ASUUM2.GS_19020 ASUUM2.GS_19299 BMALA.Bm2229 BMALA.Bm2432 BMALA.Bm6941 BMALA.Bm9116 BMALA.Bm9179 BXYLO.BXY_0115700.1 BXYLO.BXY_0826600.1 BXYLO.BXY_1390600.1 BXYLO.BXY_1619800.1 CELEG.C01G8.3 CELEG.C15H11.4 CELEG.H04M03.3 CELEG.Y60A3A.10 CLECT.CLEC000719-PA CLECT.CLEC002056-PA CLECT.CLEC003150-PA CLECT.CLEC004914-PA CLECT.CLEC005463-PA CLECT.CLEC005885-PA CLECT.CLEC009019-PA CTELE.CapteP119398 CTELE.CapteP139374 CTELE.CapteP151149 CTELE.CapteP159772 CTELE.CapteP173033 CTELE.CapteP181056 CTELE.CapteP184420 CTELE.CapteP184977 CTELE.CapteP188568 CTELE.CapteP201604 CTELE.CapteP207048 CTELE.CapteP220435 CTELE.CapteP225687 CTELE.CapteP227984 CTELE.CapteP5178 CTELE.CapteP91140 DMELA.FBpp0070868 DMELA.FBpp0083003 DMELA.FBpp0085611 DMELA.FBpp0087993 DMELA.FBpp0087995 DMELA.FBpp0087996 DMELA.FBpp0087997 DMELA.FBpp0307928 DPOND.ENN70283 DPOND.ENN70284 DPOND.ENN70380 DPOND.ENN70404 DPOND.ENN71711 DPOND.ENN73512 DPOND.ENN74151 DPOND.ENN75491 DPOND.ENN78894 DPOND.ENN80030 DPOND.ENN82736 DPULE.EFX61446 DPULE.EFX62582 DPULE.EFX62646 DPULE.EFX68182 DPULE.EFX73751 DPULE.EFX76331 DPULE.EFX76332 DPULE.EFX79364 DPULE.EFX79367 DPULE.EFX80894 DPULE.EFX86945 DPULE.EFX86946 DPULE.EFX86947 DPULE.EFX87897 DPULE.EFX87975 DPULE.EFX89505 DPULE.EFX90081 HDUJA.bHd01935.1 HDUJA.bHd09573.1 ISCAP.ISCW000502-PA ISCAP.ISCW004296-PA ISCAP.ISCW005480-PA ISCAP.ISCW007540-PA ISCAP.ISCW008433-PA ISCAP.ISCW010995-PA ISCAP.ISCW011012-PA ISCAP.ISCW011468-PA ISCAP.ISCW013705-PA ISCAP.ISCW014201-PA ISCAP.ISCW014837-PA ISCAP.ISCW014854-PA ISCAP.ISCW015622-PA ISCAP.ISCW016461-PA ISCAP.ISCW016462-PA ISCAP.ISCW018859-PA ISCAP.ISCW019407-PA ISCAP.ISCW020262-PA ISCAP.ISCW020263-PA ISCAP.ISCW023957-PA ISCAP.ISCW024620-PA MHAPL.MhA1_Contig1957.frz3.gene5 MHAPL.MhA1_Contig2835.frz3.gene3 MHAPL.MhA1_Contig2852.frz3.gene1 NVITR.NV10862-PA NVITR.NV12371-PA NVITR.NV12761-PA NVITR.NV14827-PA NVITR.NV17834-PA OBIMA.Ocbimv22002811m.p OBIMA.Ocbimv22002866m.p OBIMA.Ocbimv22003660m.p OBIMA.Ocbimv22006696m.p OBIMA.Ocbimv22010806m.p OBIMA.Ocbimv22012275m.p OBIMA.Ocbimv22019530m.p OBIMA.Ocbimv22028356m.p OBIMA.Ocbimv22029008m.p OBIMA.Ocbimv22029009m.p OBIMA.Ocbimv22029782m.p OBIMA.Ocbimv22029870m.p OBIMA.Ocbimv22036904m.p OBIMA.Ocbimv22037747m.p OBIMA.Ocbimv22038063m.p OBIMA.Ocbimv22038064m.p PCAUD.XP_014661375.1 PCAUD.XP_014663913.1 PCAUD.XP_014666656.1 PCAUD.XP_014667719.1 PCAUD.XP_014668004.1 PCAUD.XP_014676069.1 PCAUD.XP_014679406.1 PHUMA.PHUM027630-PA PHUMA.PHUM112910-PA PHUMA.PHUM452480-PA PHUMA.PHUM452490-PA PHUMA.PHUM490670-PA PHUMA.PHUM544450-PA PMURR.g11613.t1 PMURR.g12479.t1 PMURR.g15206.t1 PMURR.g15217.t1 PMURR.g15569.t1 PMURR.g18496.t1 PMURR.g3360.t1 PMURR.g3361.t1 PMURR.g3505.t1 PMURR.g5221.t1 PMURR.g5823.t1 PMURR.g8451.t1 PPACI.PPA00884 PPACI.PPA02230 PPACI.PPA04482 PPACI.PPA04485 PPACI.PPA16400 PPACI.PPA17300 PPACI.PPA24254 PPACI.PPA24255 PPACI.PPA25071 PPACI.PPA25089 PPACI.PPA25092 PPACI.PPA25093 PPACI.PPA25101 PPACI.PPA26450 PPACI.PPA27654 PPACI.PPA29065 PXYLO.XP_011549933.1 PXYLO.XP_011550021.1 PXYLO.XP_011550230.1 PXYLO.XP_011550856.1 PXYLO.XP_011553325.1 PXYLO.XP_011553326.1 PXYLO.XP_011554504.1 PXYLO.XP_011555458.1 PXYLO.XP_011561498.1 PXYLO.XP_011563706.1 PXYLO.XP_011563791.1 PXYLO.XP_011564276.1 PXYLO.XP_011567595.1 PXYLO.XP_011568122.1 PXYLO.XP_011568195.1 RVARI.g11084.t1 RVARI.g13758.t1 SINVI.XP_011155341.1 SINVI.XP_011155356.1 SINVI.XP_011155357.1 SINVI.XP_011158921.1 SINVI.XP_011159400.1 SINVI.XP_011159401.1 SINVI.XP_011159724.1 SINVI.XP_011159725.1 SINVI.XP_011159726.1 SINVI.XP_011162756.1 SINVI.XP_011163475.1 SINVI.XP_011164603.1 SINVI.XP_011170697.1 SINVI.XP_011172494.1 SINVI.XP_011173885.1 SINVI.XP_011173887.1 SMARI.SMAR001389-PA SMARI.SMAR002432-PA SMARI.SMAR005783-PA SMARI.SMAR007190-PA SMARI.SMAR007817-PA SMARI.SMAR009034-PA SMARI.SMAR009047-PA SMARI.SMAR009048-PA SMARI.SMAR009050-PA SMARI.SMAR009051-PA TCAST.TC001572-PA TCAST.TC002262-PA TCAST.TC008262-PA TCAST.TC008845-PA TCAST.TC009139-PA TCAST.TC009680-PA TCAST.TC010879-PA TCAST.TC010965-PA TCAST.TC011721-PA TCAST.TC011722-PA TCAST.TC011735-PA TCAST.TC011736-PA TCAST.TC011737-PA TCAST.TC012027-PA TCAST.TC012769-PA TCAST.TC012770-PA TCAST.TC012771-PA TCAST.TC012772-PA TMURI.TMUE_s0054003900 TMURI.TMUE_s0063004000 TMURI.TMUE_s0083003800 TMURI.TMUE_s0083004000 TSPIR.EFV49423 TSPIR.EFV55103 TSPIR.EFV55127 TSPIR.EFV55616 TSPIR.EFV55618 TSPIR.EFV59704 TURTI.tetur02g03880.1 TURTI.tetur03g05320.1 TURTI.tetur07g05970.1 TURTI.tetur08g00520.1 TURTI.tetur08g00550.1 TURTI.tetur08g04130.1 TURTI.tetur13g03900.1 TURTI.tetur26g01440.1 TURTI.tetur29g00610.1
OG0000044: AGAMB.AGAP000051-PA AGAMB.AGAP003502-PA AGAMB.AGAP003714-PA AGAMB.AGAP004036-PA AGAMB.AGAP004038-PA AGAMB.AGAP008350-PA AGAMB.AGAP010734-PA AGAMB.AGAP010735-PA AGAMB.AGAP010810-PA AGAMB.AGAP010899-PA AGAMB.AGAP011216-PA AGAMB.AGAP013282-PA AGAMB.AGAP013327-PA AMELL.GB42296-PA AMELL.GB43935-PA AMELL.GB47126-PA AMELL.GB49646-PA AMELL.GB49688-PA AMELL.GB49689-PA AMELL.GB50538-PA AMELL.GB54144-PA APISU.ACYPI000312-PA APISU.ACYPI000432-PA APISU.ACYPI000817-PA APISU.ACYPI001150-PA APISU.ACYPI001251-PA APISU.ACYPI001415-PA APISU.ACYPI003131-PA APISU.ACYPI005463-PA APISU.ACYPI005652-PA APISU.ACYPI005701-PA APISU.ACYPI005760-PA APISU.ACYPI006734-PA APISU.ACYPI007389-PA APISU.ACYPI008201-PA APISU.ACYPI008292-PA APISU.ACYPI008425-PA APISU.ACYPI008594-PA APISU.ACYPI008669-PA APISU.ACYPI008985-PA APISU.ACYPI009213-PA APISU.ACYPI010010-PA APISU.ACYPI010085-PA APISU.ACYPI010166-PA APISU.ACYPI010224-PA APISU.ACYPI060793-PA APISU.ACYPI061449-PA APISU.ACYPI061575-PA APISU.ACYPI066811-PA APISU.ACYPI069385-PA APISU.ACYPI072774-PA APISU.ACYPI084678-PA APISU.ACYPI21378-PA APISU.ACYPI24517-PA APISU.ACYPI26959-PA APISU.ACYPI31589-PA APISU.ACYPI44881-PA APISU.ACYPI53847-PA ASUUM2.GS_12966 ASUUM2.GS_13349 ASUUM2.GS_21427 BMALA.Bm2787 BXYLO.BXY_0502700.1 BXYLO.BXY_1160300.1 BXYLO.BXY_1753700.1 CELEG.C46A5.4 CELEG.K10B4.1 CELEG.T06D8.10 CLECT.CLEC001985-PA CLECT.CLEC002329-PA CLECT.CLEC002415-PA CLECT.CLEC002587-PA CLECT.CLEC003898-PA CLECT.CLEC010970-PA CLECT.CLEC010985-PA CTELE.CapteP134931 CTELE.CapteP146425 CTELE.CapteP182272 CTELE.CapteP72445 DMELA.FBpp0080619 DMELA.FBpp0082883 DMELA.FBpp0082932 DMELA.FBpp0083696 DMELA.FBpp0088343 DMELA.FBpp0289120 DMELA.FBpp0293660 DPOND.ENN72650 DPOND.ENN73200 DPOND.ENN73201 DPOND.ENN74281 DPOND.ENN75712 DPOND.ENN76348 DPOND.ENN76518 DPOND.ENN80594 DPOND.ENN83190 DPULE.EFX63496 DPULE.EFX68983 DPULE.EFX71633 DPULE.EFX71670 DPULE.EFX71673 DPULE.EFX71678 DPULE.EFX71832 DPULE.EFX72482 DPULE.EFX72532 DPULE.EFX77478 DPULE.EFX77719 DPULE.EFX77941 DPULE.EFX77944 DPULE.EFX79821 DPULE.EFX80390 DPULE.EFX80428 DPULE.EFX80433 DPULE.EFX80435 DPULE.EFX80436 DPULE.EFX81525 DPULE.EFX81606 DPULE.EFX81607 DPULE.EFX81608 DPULE.EFX81795 DPULE.EFX81845 DPULE.EFX82421 DPULE.EFX83339 DPULE.EFX83452 DPULE.EFX83748 DPULE.EFX84548 DPULE.EFX86580 DPULE.EFX86582 DPULE.EFX86584 DPULE.EFX86585 DPULE.EFX86586 DPULE.EFX86717 DPULE.EFX86794 DPULE.EFX87542 DPULE.EFX87543 DPULE.EFX87544 DPULE.EFX87909 DPULE.EFX87999 DPULE.EFX88328 DPULE.EFX88723 DPULE.EFX89473 HDUJA.bHd01010.1 HDUJA.bHd12343.1 HDUJA.bHd12771.1 HDUJA.bHd16541.1 HDUJA.bHd16634.1 HDUJA.bHd18190.1 HDUJA.bHd00247.1 HDUJA.bHd00249.1 HDUJA.bHd03384.1 HDUJA.bHd00459.1 HDUJA.bHd00063.1 HDUJA.bHd07671.1 HDUJA.bHd09705.1 HDUJA.bHd09708.1 HDUJA.bHd09710.1 ISCAP.ISCW002528-PA ISCAP.ISCW002680-PA ISCAP.ISCW006862-PA ISCAP.ISCW007552-PA ISCAP.ISCW011405-PA ISCAP.ISCW012493-PA ISCAP.ISCW013159-PA ISCAP.ISCW017070-PA ISCAP.ISCW017368-PA ISCAP.ISCW018821-PA MHAPL.MhA1_Contig1763.frz3.fgene1 MHAPL.MhA1_Contig288.frz3.fgene3 MHAPL.MhA1_Contig288.frz3.fgene4 MHAPL.MhA1_Contig740.frz3.gene19 MHAPL.MhA1_Contig906.frz3.gene3 NVITR.NV11370-PA NVITR.NV12869-PA NVITR.NV14171-PA NVITR.NV14319-PA NVITR.NV14320-PA NVITR.NV14321-PA NVITR.NV17007-PA OBIMA.Ocbimv22008462m.p OBIMA.Ocbimv22011514m.p OBIMA.Ocbimv22018487m.p OBIMA.Ocbimv22033454m.p OBIMA.Ocbimv22033455m.p OBIMA.Ocbimv22034828m.p OBIMA.Ocbimv22038192m.p PCAUD.XP_014663079.1 PCAUD.XP_014665279.1 PCAUD.XP_014676574.1 PCAUD.XP_014680314.1 PHUMA.PHUM027580-PA PHUMA.PHUM037680-PA PHUMA.PHUM103110-PA PHUMA.PHUM103320-PA PHUMA.PHUM184790-PA PHUMA.PHUM209460-PA PHUMA.PHUM238450-PA PHUMA.PHUM580420-PA PMURR.g3596.t1 PMURR.g6120.t1 PPACI.PPA05926 PPACI.PPA10182 PPACI.PPA14656 PPACI.PPA26857 PPACI.PPA28156 PXYLO.XP_011550688.1 PXYLO.XP_011553108.1 PXYLO.XP_011553113.1 PXYLO.XP_011553499.1 PXYLO.XP_011554507.1 PXYLO.XP_011557712.1 PXYLO.XP_011557723.1 PXYLO.XP_011559330.1 PXYLO.XP_011560086.1 PXYLO.XP_011560166.1 PXYLO.XP_011564793.1 PXYLO.XP_011565263.1 RVARI.g1241.t1 RVARI.g2438.t1 RVARI.g5764.t1 RVARI.g5849.t1 RVARI.g6161.t1 RVARI.g6389.t1 RVARI.g6398.t1 RVARI.g6571.t1 RVARI.g7278.t1 RVARI.g8164.t1 SINVI.XP_011156220.1 SINVI.XP_011158307.1 SINVI.XP_011158534.1 SINVI.XP_011161794.1 SINVI.XP_011161797.1 SINVI.XP_011165369.1 SINVI.XP_011170942.1 SMARI.SMAR000358-PA SMARI.SMAR000937-PA SMARI.SMAR001885-PA SMARI.SMAR002278-PA SMARI.SMAR002850-PA SMARI.SMAR004737-PA SMARI.SMAR005046-PA SMARI.SMAR009016-PA SMARI.SMAR009017-PA SMARI.SMAR009018-PA SMARI.SMAR009784-PA SMARI.SMAR010075-PA SMARI.SMAR010216-PA SMARI.SMAR011719-PA SMARI.SMAR015457-PA TCAST.TC000175-PA TCAST.TC000751-PA TCAST.TC004551-PA TCAST.TC004579-PA TCAST.TC004661-PA TCAST.TC005493-PA TCAST.TC011222-PA TCAST.TC015234-PA TMURI.TMUE_s0007006100 TSPIR.EFV48264 TSPIR.EFV57637 TURTI.tetur03g03440.1 TURTI.tetur03g07740.1 TURTI.tetur07g02930.1 TURTI.tetur07g04580.1 TURTI.tetur09g04550.1 TURTI.tetur13g03760.1 TURTI.tetur19g00570.1 TURTI.tetur19g02430.1 TURTI.tetur21g00010.1 TURTI.tetur27g00970.1
OG0000045: APISU.ACYPI004604-PA APISU.ACYPI004757-PA APISU.ACYPI005404-PA APISU.ACYPI005964-PA APISU.ACYPI008451-PA APISU.ACYPI060003-PA APISU.ACYPI060184-PA APISU.ACYPI062090-PA APISU.ACYPI062111-PA APISU.ACYPI062277-PA APISU.ACYPI062733-PA APISU.ACYPI063182-PA APISU.ACYPI063577-PA APISU.ACYPI063871-PA APISU.ACYPI063988-PA APISU.ACYPI064002-PA APISU.ACYPI064519-PA APISU.ACYPI064880-PA APISU.ACYPI065809-PA APISU.ACYPI066279-PA APISU.ACYPI066323-PA APISU.ACYPI067491-PA APISU.ACYPI068381-PA APISU.ACYPI069089-PA APISU.ACYPI069181-PA APISU.ACYPI069815-PA APISU.ACYPI070107-PA APISU.ACYPI070807-PA APISU.ACYPI070864-PA APISU.ACYPI071543-PA APISU.ACYPI071693-PA APISU.ACYPI073132-PA APISU.ACYPI073310-PA APISU.ACYPI073383-PA APISU.ACYPI080088-PA APISU.ACYPI081146-PA APISU.ACYPI081395-PA APISU.ACYPI081949-PA APISU.ACYPI082128-PA APISU.ACYPI082146-PA APISU.ACYPI082245-PA APISU.ACYPI082298-PA APISU.ACYPI083070-PA APISU.ACYPI084340-PA APISU.ACYPI084344-PA APISU.ACYPI086791-PA APISU.ACYPI086810-PA APISU.ACYPI086811-PA APISU.ACYPI087582-PA APISU.ACYPI088130-PA APISU.ACYPI089234-PA APISU.ACYPI089404-PA APISU.ACYPI20427-PA APISU.ACYPI22863-PA APISU.ACYPI23181-PA APISU.ACYPI23207-PA APISU.ACYPI24265-PA APISU.ACYPI24522-PA APISU.ACYPI24949-PA APISU.ACYPI25338-PA APISU.ACYPI25544-PA APISU.ACYPI25700-PA APISU.ACYPI26382-PA APISU.ACYPI26497-PA APISU.ACYPI26567-PA APISU.ACYPI26802-PA APISU.ACYPI27005-PA APISU.ACYPI28832-PA APISU.ACYPI28842-PA APISU.ACYPI29563-PA APISU.ACYPI29770-PA APISU.ACYPI30059-PA APISU.ACYPI30530-PA APISU.ACYPI30646-PA APISU.ACYPI30829-PA APISU.ACYPI31549-PA APISU.ACYPI32240-PA APISU.ACYPI32355-PA APISU.ACYPI32736-PA APISU.ACYPI34185-PA APISU.ACYPI35762-PA APISU.ACYPI36254-PA APISU.ACYPI36641-PA APISU.ACYPI36784-PA APISU.ACYPI36812-PA APISU.ACYPI37424-PA APISU.ACYPI37887-PA APISU.ACYPI38003-PA APISU.ACYPI38386-PA APISU.ACYPI38553-PA APISU.ACYPI38559-PA APISU.ACYPI38615-PA APISU.ACYPI38890-PA APISU.ACYPI38991-PA APISU.ACYPI39409-PA APISU.ACYPI39797-PA APISU.ACYPI40308-PA APISU.ACYPI40526-PA APISU.ACYPI40564-PA APISU.ACYPI41084-PA APISU.ACYPI42569-PA APISU.ACYPI43428-PA APISU.ACYPI44044-PA APISU.ACYPI44541-PA APISU.ACYPI45424-PA APISU.ACYPI45903-PA APISU.ACYPI45971-PA APISU.ACYPI46259-PA APISU.ACYPI47816-PA APISU.ACYPI48064-PA APISU.ACYPI48700-PA APISU.ACYPI49151-PA APISU.ACYPI49317-PA APISU.ACYPI49749-PA APISU.ACYPI50204-PA APISU.ACYPI51030-PA APISU.ACYPI52921-PA APISU.ACYPI53061-PA APISU.ACYPI53616-PA APISU.ACYPI53945-PA APISU.ACYPI54261-PA APISU.ACYPI54377-PA APISU.ACYPI54732-PA APISU.ACYPI55016-PA APISU.ACYPI55253-PA APISU.ACYPI55324-PA APISU.ACYPI55761-PA DMELA.FBpp0088302 DPOND.ENN71804 DPOND.ENN73781 DPOND.ENN74967 DPOND.ENN78512 DPOND.ENN79697 DPOND.ENN80981 DPOND.ENN81190 DPOND.ENN82997 DPOND.ENN83233 ISCAP.ISCW019907-PA ISCAP.ISCW024929-PA NVITR.NV18800-PA NVITR.NV20094-PA NVITR.NV20146-PA NVITR.NV20158-PA NVITR.NV20277-PA NVITR.NV20320-PA NVITR.NV20346-PA NVITR.NV20406-PA NVITR.NV20499-PA NVITR.NV20553-PA NVITR.NV20690-PA NVITR.NV20709-PA NVITR.NV20717-PA NVITR.NV20816-PA NVITR.NV20952-PA NVITR.NV21011-PA NVITR.NV21027-PA NVITR.NV21206-PA NVITR.NV21211-PA NVITR.NV21312-PA NVITR.NV21427-PA NVITR.NV21504-PA NVITR.NV21553-PA NVITR.NV21732-PA NVITR.NV21772-PA NVITR.NV21776-PA NVITR.NV21946-PA NVITR.NV22064-PA NVITR.NV22070-PA NVITR.NV22150-PA NVITR.NV22167-PA NVITR.NV22170-PA NVITR.NV22187-PA NVITR.NV22468-PA NVITR.NV22543-PA NVITR.NV22578-PA NVITR.NV22595-PA NVITR.NV22653-PA NVITR.NV22677-PA NVITR.NV22680-PA NVITR.NV22906-PA NVITR.NV23018-PA NVITR.NV23387-PA NVITR.NV23413-PA NVITR.NV23418-PA NVITR.NV23482-PA NVITR.NV23499-PA NVITR.NV23560-PA NVITR.NV23620-PA NVITR.NV23635-PA NVITR.NV23763-PA NVITR.NV23929-PA NVITR.NV23938-PA NVITR.NV23941-PA NVITR.NV23995-PA NVITR.NV24158-PA NVITR.NV24162-PA NVITR.NV24176-PA NVITR.NV24195-PA NVITR.NV24498-PA NVITR.NV24538-PA NVITR.NV24550-PA NVITR.NV24581-PA NVITR.NV24616-PA NVITR.NV24647-PA NVITR.NV24826-PA NVITR.NV24918-PA NVITR.NV24936-PA NVITR.NV24955-PA NVITR.NV24961-PA NVITR.NV25013-PA NVITR.NV25015-PA NVITR.NV25068-PA NVITR.NV25150-PA NVITR.NV25216-PA NVITR.NV25267-PA NVITR.NV25365-PA NVITR.NV25535-PA NVITR.NV25598-PA NVITR.NV25754-PA NVITR.NV26011-PA NVITR.NV26130-PA NVITR.NV26160-PA NVITR.NV26183-PA NVITR.NV26217-PA NVITR.NV26233-PA NVITR.NV30021-PA NVITR.NV30557-PA NVITR.NV30619-PA NVITR.NV30694-PA NVITR.NV31021-PA NVITR.NV31228-PA NVITR.NV31322-PA NVITR.NV31453-PA NVITR.NV31537-PA NVITR.NV31613-PA PHUMA.PHUM163690-PA PHUMA.PHUM403740-PA SINVI.XP_011171871.1 TCAST.TC001498-PA TCAST.TC001503-PA TCAST.TC001504-PA TCAST.TC001507-PA TCAST.TC001508-PA TCAST.TC001893-PA TCAST.TC001895-PA TCAST.TC001902-PA TCAST.TC004985-PA TCAST.TC005201-PA TCAST.TC005260-PA TCAST.TC005297-PA TCAST.TC008558-PA TCAST.TC008575-PA TCAST.TC008577-PA TCAST.TC010278-PA TCAST.TC011276-PA TCAST.TC011503-PA TCAST.TC012927-PA TCAST.TC012960-PA TCAST.TC012963-PA TCAST.TC012964-PA TCAST.TC012965-PA TCAST.TC016066-PA TCAST.TC016237-PA TCAST.TC016239-PA TCAST.TC016244-PA
OG0000046: BXYLO.BXY_1108500.1 CTELE.CapteP130546 CTELE.CapteP221961 OBIMA.Ocbimv22000325m.p OBIMA.Ocbimv22000326m.p OBIMA.Ocbimv22000327m.p OBIMA.Ocbimv22000927m.p OBIMA.Ocbimv22000928m.p OBIMA.Ocbimv22000929m.p OBIMA.Ocbimv22000930m.p OBIMA.Ocbimv22000931m.p OBIMA.Ocbimv22001470m.p OBIMA.Ocbimv22003206m.p OBIMA.Ocbimv22003207m.p OBIMA.Ocbimv22003762m.p OBIMA.Ocbimv22003763m.p OBIMA.Ocbimv22004051m.p OBIMA.Ocbimv22004135m.p OBIMA.Ocbimv22004136m.p OBIMA.Ocbimv22004137m.p OBIMA.Ocbimv22004198m.p OBIMA.Ocbimv22004199m.p OBIMA.Ocbimv22004200m.p OBIMA.Ocbimv22004201m.p OBIMA.Ocbimv22004202m.p OBIMA.Ocbimv22004203m.p OBIMA.Ocbimv22004302m.p OBIMA.Ocbimv22004452m.p OBIMA.Ocbimv22004453m.p OBIMA.Ocbimv22005286m.p OBIMA.Ocbimv22005407m.p OBIMA.Ocbimv22005719m.p OBIMA.Ocbimv22005720m.p OBIMA.Ocbimv22005721m.p OBIMA.Ocbimv22005722m.p OBIMA.Ocbimv22005723m.p OBIMA.Ocbimv22005724m.p OBIMA.Ocbimv22006385m.p OBIMA.Ocbimv22006386m.p OBIMA.Ocbimv22006387m.p OBIMA.Ocbimv22006420m.p OBIMA.Ocbimv22006884m.p OBIMA.Ocbimv22006941m.p OBIMA.Ocbimv22006942m.p OBIMA.Ocbimv22006943m.p OBIMA.Ocbimv22006944m.p OBIMA.Ocbimv22006945m.p OBIMA.Ocbimv22007395m.p OBIMA.Ocbimv22007475m.p OBIMA.Ocbimv22007476m.p OBIMA.Ocbimv22007477m.p OBIMA.Ocbimv22007478m.p OBIMA.Ocbimv22008488m.p OBIMA.Ocbimv22008641m.p OBIMA.Ocbimv22009309m.p OBIMA.Ocbimv22009343m.p OBIMA.Ocbimv22009612m.p OBIMA.Ocbimv22009613m.p OBIMA.Ocbimv22009668m.p OBIMA.Ocbimv22009964m.p OBIMA.Ocbimv22009965m.p OBIMA.Ocbimv22010738m.p OBIMA.Ocbimv22010824m.p OBIMA.Ocbimv22010893m.p OBIMA.Ocbimv22010958m.p OBIMA.Ocbimv22011723m.p OBIMA.Ocbimv22012251m.p OBIMA.Ocbimv22012253m.p OBIMA.Ocbimv22012597m.p OBIMA.Ocbimv22012598m.p OBIMA.Ocbimv22012599m.p OBIMA.Ocbimv22012600m.p OBIMA.Ocbimv22012885m.p OBIMA.Ocbimv22012886m.p OBIMA.Ocbimv22012887m.p OBIMA.Ocbimv22012888m.p OBIMA.Ocbimv22013339m.p OBIMA.Ocbimv22013435m.p OBIMA.Ocbimv22013516m.p OBIMA.Ocbimv22013517m.p OBIMA.Ocbimv22013934m.p OBIMA.Ocbimv22014095m.p OBIMA.Ocbimv22014108m.p OBIMA.Ocbimv22014133m.p OBIMA.Ocbimv22014134m.p OBIMA.Ocbimv22014135m.p OBIMA.Ocbimv22014136m.p OBIMA.Ocbimv22014235m.p OBIMA.Ocbimv22014236m.p OBIMA.Ocbimv22014237m.p OBIMA.Ocbimv22014565m.p OBIMA.Ocbimv22014566m.p OBIMA.Ocbimv22014568m.p OBIMA.Ocbimv22014569m.p OBIMA.Ocbimv22014570m.p OBIMA.Ocbimv22014571m.p OBIMA.Ocbimv22014856m.p OBIMA.Ocbimv22015323m.p OBIMA.Ocbimv22015426m.p OBIMA.Ocbimv22015427m.p OBIMA.Ocbimv22015428m.p OBIMA.Ocbimv22015543m.p OBIMA.Ocbimv22015544m.p OBIMA.Ocbimv22015545m.p OBIMA.Ocbimv22017150m.p OBIMA.Ocbimv22017151m.p OBIMA.Ocbimv22017152m.p OBIMA.Ocbimv22017469m.p OBIMA.Ocbimv22017672m.p OBIMA.Ocbimv22018425m.p OBIMA.Ocbimv22018507m.p OBIMA.Ocbimv22018508m.p OBIMA.Ocbimv22018557m.p OBIMA.Ocbimv22018623m.p OBIMA.Ocbimv22018624m.p OBIMA.Ocbimv22019163m.p OBIMA.Ocbimv22019164m.p OBIMA.Ocbimv22019245m.p OBIMA.Ocbimv22019246m.p OBIMA.Ocbimv22019247m.p OBIMA.Ocbimv22020006m.p OBIMA.Ocbimv22020054m.p OBIMA.Ocbimv22020055m.p OBIMA.Ocbimv22020056m.p OBIMA.Ocbimv22020188m.p OBIMA.Ocbimv22020231m.p OBIMA.Ocbimv22020232m.p OBIMA.Ocbimv22020233m.p OBIMA.Ocbimv22020329m.p OBIMA.Ocbimv22020331m.p OBIMA.Ocbimv22020332m.p OBIMA.Ocbimv22020333m.p OBIMA.Ocbimv22021089m.p OBIMA.Ocbimv22021091m.p OBIMA.Ocbimv22021092m.p OBIMA.Ocbimv22021093m.p OBIMA.Ocbimv22021499m.p OBIMA.Ocbimv22021500m.p OBIMA.Ocbimv22022092m.p OBIMA.Ocbimv22022093m.p OBIMA.Ocbimv22022207m.p OBIMA.Ocbimv22022208m.p OBIMA.Ocbimv22022209m.p OBIMA.Ocbimv22022210m.p OBIMA.Ocbimv22022211m.p OBIMA.Ocbimv22022212m.p OBIMA.Ocbimv22022566m.p OBIMA.Ocbimv22023322m.p OBIMA.Ocbimv22023323m.p OBIMA.Ocbimv22023535m.p OBIMA.Ocbimv22023595m.p OBIMA.Ocbimv22023685m.p OBIMA.Ocbimv22023686m.p OBIMA.Ocbimv22023687m.p OBIMA.Ocbimv22023688m.p OBIMA.Ocbimv22023689m.p OBIMA.Ocbimv22024183m.p OBIMA.Ocbimv22024188m.p OBIMA.Ocbimv22024189m.p OBIMA.Ocbimv22024191m.p OBIMA.Ocbimv22024192m.p OBIMA.Ocbimv22024193m.p OBIMA.Ocbimv22024194m.p OBIMA.Ocbimv22025251m.p OBIMA.Ocbimv22025328m.p OBIMA.Ocbimv22025989m.p OBIMA.Ocbimv22025990m.p OBIMA.Ocbimv22026454m.p OBIMA.Ocbimv22027852m.p OBIMA.Ocbimv22027853m.p OBIMA.Ocbimv22027854m.p OBIMA.Ocbimv22028585m.p OBIMA.Ocbimv22028586m.p OBIMA.Ocbimv22028587m.p OBIMA.Ocbimv22028588m.p OBIMA.Ocbimv22028589m.p OBIMA.Ocbimv22028590m.p OBIMA.Ocbimv22028591m.p OBIMA.Ocbimv22028592m.p OBIMA.Ocbimv22028593m.p OBIMA.Ocbimv22029083m.p OBIMA.Ocbimv22029258m.p OBIMA.Ocbimv22029259m.p OBIMA.Ocbimv22029635m.p OBIMA.Ocbimv22029636m.p OBIMA.Ocbimv22029637m.p OBIMA.Ocbimv22029638m.p OBIMA.Ocbimv22029639m.p OBIMA.Ocbimv22029640m.p OBIMA.Ocbimv22029755m.p OBIMA.Ocbimv22029933m.p OBIMA.Ocbimv22029934m.p OBIMA.Ocbimv22030143m.p OBIMA.Ocbimv22030144m.p OBIMA.Ocbimv22030145m.p OBIMA.Ocbimv22030239m.p OBIMA.Ocbimv22030317m.p OBIMA.Ocbimv22030318m.p OBIMA.Ocbimv22030319m.p OBIMA.Ocbimv22030756m.p OBIMA.Ocbimv22030757m.p OBIMA.Ocbimv22030758m.p OBIMA.Ocbimv22030759m.p OBIMA.Ocbimv22030760m.p OBIMA.Ocbimv22030761m.p OBIMA.Ocbimv22030762m.p OBIMA.Ocbimv22030976m.p OBIMA.Ocbimv22030977m.p OBIMA.Ocbimv22030978m.p OBIMA.Ocbimv22031476m.p OBIMA.Ocbimv22031477m.p OBIMA.Ocbimv22031625m.p OBIMA.Ocbimv22031741m.p OBIMA.Ocbimv22031742m.p OBIMA.Ocbimv22031743m.p OBIMA.Ocbimv22031969m.p OBIMA.Ocbimv22032580m.p OBIMA.Ocbimv22033107m.p OBIMA.Ocbimv22033108m.p OBIMA.Ocbimv22033109m.p OBIMA.Ocbimv22033110m.p OBIMA.Ocbimv22033438m.p OBIMA.Ocbimv22034190m.p OBIMA.Ocbimv22034930m.p OBIMA.Ocbimv22036422m.p OBIMA.Ocbimv22037122m.p OBIMA.Ocbimv22037123m.p OBIMA.Ocbimv22037233m.p OBIMA.Ocbimv22037234m.p OBIMA.Ocbimv22037235m.p OBIMA.Ocbimv22037236m.p OBIMA.Ocbimv22037237m.p OBIMA.Ocbimv22037238m.p OBIMA.Ocbimv22037239m.p OBIMA.Ocbimv22037240m.p OBIMA.Ocbimv22037242m.p OBIMA.Ocbimv22037243m.p OBIMA.Ocbimv22037244m.p OBIMA.Ocbimv22037245m.p OBIMA.Ocbimv22037246m.p OBIMA.Ocbimv22037769m.p OBIMA.Ocbimv22037770m.p OBIMA.Ocbimv22037771m.p OBIMA.Ocbimv22037772m.p OBIMA.Ocbimv22037945m.p OBIMA.Ocbimv22037946m.p OBIMA.Ocbimv22037947m.p OBIMA.Ocbimv22037948m.p OBIMA.Ocbimv22037950m.p OBIMA.Ocbimv22038481m.p OBIMA.Ocbimv22038502m.p OBIMA.Ocbimv22038503m.p OBIMA.Ocbimv22038506m.p OBIMA.Ocbimv22038507m.p OBIMA.Ocbimv22038748m.p OBIMA.Ocbimv22038749m.p OBIMA.Ocbimv22038750m.p OBIMA.Ocbimv22038752m.p OBIMA.Ocbimv22038754m.p OBIMA.Ocbimv22038755m.p OBIMA.Ocbimv22038756m.p OBIMA.Ocbimv22038757m.p OBIMA.Ocbimv22038758m.p OBIMA.Ocbimv22038759m.p
OG0000047: AGAMB.AGAP001813-PB AGAMB.AGAP003910-PA AGAMB.AGAP005024-PA AGAMB.AGAP005025-PA AGAMB.AGAP012196-PA AGAMB.AGAP012197-PA AGAMB.AGAP012559-PA AGAMB.AGAP012572-PA AGAMB.AGAP012573-PA AGAMB.AGAP012709-PA AMELL.GB47380-PA AMELL.GB47486-PA AMELL.GB47504-PA AMELL.GB54084-PA AMELL.GB54085-PA APISU.ACYPI000605-PA APISU.ACYPI007671-PA APISU.ACYPI082116-PA APISU.ACYPI082725-PA APISU.ACYPI082897-PA APISU.ACYPI085787-PA APISU.ACYPI086028-PA APISU.ACYPI086109-PA APISU.ACYPI086174-PA APISU.ACYPI088071-PA ASUUM2.GS_07014 ASUUM2.GS_13024 ASUUM2.GS_13383 ASUUM2.GS_20732 BMALA.Bm3425 BMALA.Bm4100 BMALA.Bm4536 BXYLO.BXY_0150900.1 BXYLO.BXY_0554800.1 BXYLO.BXY_0839900.1 BXYLO.BXY_1327900.1 BXYLO.BXY_1387900.1 BXYLO.BXY_1608200.1 CELEG.B0035.10 CELEG.E03A3.3 CELEG.F07B7.5 CELEG.F08G2.3 CELEG.F17E9.10 CELEG.F22B3.2 CELEG.F45E1.6 CELEG.F45F2.13 CELEG.F54E12.1 CELEG.F55G1.2 CELEG.K03A1.1 CELEG.K06C4.13 CELEG.K06C4.5 CELEG.T10C6.13 CELEG.W05B10.1 CELEG.ZK131.2 CELEG.ZK131.3 CELEG.ZK131.7 CLECT.CLEC002560-PA CLECT.CLEC006298-PA CTELE.CapteP103051 CTELE.CapteP106383 CTELE.CapteP113088 CTELE.CapteP114963 CTELE.CapteP128643 CTELE.CapteP138532 CTELE.CapteP139827 CTELE.CapteP140172 CTELE.CapteP143680 CTELE.CapteP145086 CTELE.CapteP145096 CTELE.CapteP146003 CTELE.CapteP152257 CTELE.CapteP174168 CTELE.CapteP177743 CTELE.CapteP183410 CTELE.CapteP185601 CTELE.CapteP198870 CTELE.CapteP207719 CTELE.CapteP212232 CTELE.CapteP217146 CTELE.CapteP4232 CTELE.CapteP5792 CTELE.CapteP90093 CTELE.CapteP91648 CTELE.CapteP94036 CTELE.CapteP96020 CTELE.CapteP97620 CTELE.CapteP98969 DMELA.FBpp0071280 DMELA.FBpp0078649 DMELA.FBpp0085250 DMELA.FBpp0091051 DMELA.FBpp0091053 DMELA.FBpp0091056 DMELA.FBpp0091058 DMELA.FBpp0091061 DMELA.FBpp0091064 DMELA.FBpp0091067 DMELA.FBpp0091070 DMELA.FBpp0091073 DMELA.FBpp0091076 DMELA.FBpp0091079 DMELA.FBpp0091082 DMELA.FBpp0091085 DMELA.FBpp0091088 DMELA.FBpp0091091 DMELA.FBpp0091094 DMELA.FBpp0091097 DMELA.FBpp0091100 DMELA.FBpp0091103 DMELA.FBpp0091106 DMELA.FBpp0091109 DMELA.FBpp0091112 DPOND.ENN76942 DPULE.EFX62753 DPULE.EFX71392 DPULE.EFX74442 DPULE.EFX78517 DPULE.EFX86865 DPULE.EFX86883 DPULE.EFX86890 DPULE.EFX86911 DPULE.EFX86921 DPULE.EFX86944 DPULE.EFX86961 DPULE.EFX86977 DPULE.EFX87022 DPULE.EFX87061 DPULE.EFX87072 DPULE.EFX87254 DPULE.EFX87270 DPULE.EFX87305 DPULE.EFX87341 DPULE.EFX87367 DPULE.EFX87388 DPULE.EFX87398 DPULE.EFX87419 DPULE.EFX87430 DPULE.EFX87440 DPULE.EFX88870 HDUJA.bHd13018.1 HDUJA.bHd01381.1 HDUJA.bHd14710.1 HDUJA.bHd14764.1 HDUJA.bHd14838.1 HDUJA.bHd18056.1 ISCAP.ISCW002300-PA ISCAP.ISCW003178-PA MHAPL.MhA1_Contig116.frz3.gene27 MHAPL.MhA1_Contig349.frz3.gene7 MHAPL.MhA1_Contig350.frz3.gene7 NVITR.NV10502-PA NVITR.NV12136-PA NVITR.NV12246-PA NVITR.NV12251-PA NVITR.NV12256-PA NVITR.NV12299-PA NVITR.NV13548-PA NVITR.NV14026-PA NVITR.NV14153-PA NVITR.NV14154-PA NVITR.NV14200-PA NVITR.NV14202-PA NVITR.NV17231-PA NVITR.NV17234-PA NVITR.NV18816-PA NVITR.NV19123-PA NVITR.NV19246-PA OBIMA.Ocbimv22001065m.p OBIMA.Ocbimv22004224m.p OBIMA.Ocbimv22004230m.p OBIMA.Ocbimv22006196m.p OBIMA.Ocbimv22008078m.p OBIMA.Ocbimv22008839m.p OBIMA.Ocbimv22010770m.p OBIMA.Ocbimv22015953m.p OBIMA.Ocbimv22023920m.p OBIMA.Ocbimv22026031m.p OBIMA.Ocbimv22028279m.p OBIMA.Ocbimv22029079m.p OBIMA.Ocbimv22032927m.p OBIMA.Ocbimv22036525m.p OBIMA.Ocbimv22036723m.p PCAUD.XP_014662650.1 PCAUD.XP_014663187.1 PCAUD.XP_014665974.1 PCAUD.XP_014672045.1 PCAUD.XP_014677959.1 PCAUD.XP_014678482.1 PHUMA.PHUM003560-PA PHUMA.PHUM004150-PA PHUMA.PHUM004190-PA PHUMA.PHUM492720-PA PHUMA.PHUM503970-PA PHUMA.PHUM504000-PA PHUMA.PHUM504060-PA PMURR.g11265.t1 PMURR.g13914.t1 PMURR.g15029.t1 PMURR.g15301.t1 PMURR.g15494.t1 PMURR.g16526.t1 PMURR.g2305.t1 PMURR.g5528.t1 PMURR.g7113.t1 PPACI.PPA05646 PPACI.PPA07518 PPACI.PPA12490 PPACI.PPA15403 PPACI.PPA26365 PPACI.PPA29779 PPACI.PPA30053 PPACI.PPA30826 PPACI.PPA32493 PPACI.PPA33231 PXYLO.XP_011557760.1 PXYLO.XP_011557834.1 PXYLO.XP_011557839.1 PXYLO.XP_011563332.1 RVARI.g3278.t1 RVARI.g4719.t1 RVARI.g7435.t1 RVARI.g7499.t1 RVARI.g7947.t1 SINVI.XP_011158466.1 SINVI.XP_011158471.1 SINVI.XP_011165753.1 SINVI.XP_011166327.1 SMARI.SMAR000116-PA SMARI.SMAR006372-PA SMARI.SMAR006373-PA SMARI.SMAR013626-PA TCAST.TC001497-PA TCAST.TC005139-PA TCAST.TC005398-PA TCAST.TC006933-PA TCAST.TC016050-PA TMURI.TMUE_s0008000300 TMURI.TMUE_s0008000600 TMURI.TMUE_s0008014800 TMURI.TMUE_s0081000100 TMURI.TMUE_s0081000300 TMURI.TMUE_s0085004700 TMURI.TMUE_s0085004800 TMURI.TMUE_s0087004000 TMURI.TMUE_s0229000200 TSPIR.EFV46409 TSPIR.EFV46579 TSPIR.EFV46764 TSPIR.EFV46782 TSPIR.EFV46879 TSPIR.EFV47793 TSPIR.EFV48230 TSPIR.EFV48276 TSPIR.EFV50175 TSPIR.EFV56695 TSPIR.EFV61606 TSPIR.EFV61679 TSPIR.EFV62492 TSPIR.EFV62493 TURTI.tetur05g07250.1 TURTI.tetur05g07300.1 TURTI.tetur07g01530.1
[truncated: 11,476,721 more chars]
