# Supplementary material for: Comparative genomics of the tardigrades Hypsibius dujardini and Ramazzottius varieornatus
Source: PLoS Biol. 2017 Jul 27;15(7):e2002266. doi: 10.1371/journal.pbio.2002266 (PMC5531438; doi:10.1371/journal.pbio.2002266)
Supplement: S11 Data — This tarred and gzipped archive contains the input files for KinFin and the output from the<br class = "kix-line-break">analyses. The six input files include two alternative tree hypotheses, a file giving the functional<br class = "kix-line-break">annotation of the proteins, a species classification file and files giving the links between species and sequences. The output files are given for each inflation value applied in OrthoFinder, and include analyses under both hypotheses of tardigrade relationships. (GZ) [file pbio.2002266.s028.tar.gz › S11_Data/nHd.clustering.functional_annotation.txt]

#protein_id	GO	IPR	Pfam	SignalP_EUK
AGAMB.AGAP000002-PA	GO:0005515	IPR001202:2	PF00397:2	None
AGAMB.AGAP000005-PA	None	IPR009071:2	PF09011:1;PF00505:1	None
AGAMB.AGAP000007-PA	GO:0005515	IPR003961:4;IPR013098:1;IPR001304:1	PF00041:4;PF13927:3;PF07679:1;PF00059:1	SignalP-noTM:1
AGAMB.AGAP000008-PA	GO:0031072;GO:0051082	IPR002939:1;IPR001623:1;IPR001305:1	PF00684:1;PF01556:1;PF00226:1	None
AGAMB.AGAP000009-PA	GO:0016021;GO:0016192	IPR001388:1;IPR013577:1	PF00957:1;PF08366:1	None
AGAMB.AGAP000010-PA	None	None	PF01633:1	None
AGAMB.AGAP000011-PA	GO:0003824;GO:0008152	IPR001544:1	PF01063:1	None
AGAMB.AGAP000012-PA	GO:0000166;GO:0004812;GO:0005524;GO:0006418	IPR002305:1	PF00579:1	None
AGAMB.AGAP000013-PA	GO:0016020	IPR006916:1	PF04831:1	None
AGAMB.AGAP000014-PA	None	IPR025423:1	PF13664:1	SignalP-noTM:1
AGAMB.AGAP000015-PA	GO:0004672;GO:0005515;GO:0006468	IPR003961:4;IPR001245:1	PF00041:4;PF07714:1	None
AGAMB.AGAP000016-PA	GO:0016020	IPR002159:1	PF01130:1	None
AGAMB.AGAP000017-PA	GO:0005515	IPR000409:1;IPR031570:2;IPR023362:1;IPR010508:1;IPR001680:1	PF06469:1;PF00400:1;PF14844:1;PF02138:1;PF15787:2	None
AGAMB.AGAP000018-PA	GO:0016301	IPR003113:1;IPR001263:1;IPR000341:1;IPR000403:1;IPR002420:1	PF00794:1;PF02192:1;PF00613:1;PF00454:1;PF00792:1	None
AGAMB.AGAP000019-PA	GO:0005515	IPR001611:8;IPR025875:1	PF13855:7;PF00560:1;PF12799:1	None
AGAMB.AGAP000021-PA	None	None	None	SignalP-noTM:1
AGAMB.AGAP000022-PA	GO:0003824;GO:0005975	IPR031984:1;IPR006047:1	PF16028:1;PF00128:1	None
AGAMB.AGAP000023-PA	None	IPR005079:1	PF03417:1	None
AGAMB.AGAP000025-PA	GO:0008270	IPR001876:4	PF00641:4	None
AGAMB.AGAP000028-PA	GO:0004672;GO:0004683;GO:0005516;GO:0005524;GO:0006468	IPR013543:1;IPR000719:1	PF08332:1;PF00069:1	None
AGAMB.AGAP000029-PA	GO:0003712;GO:0004402;GO:0005515;GO:0005634;GO:0006355;GO:0008270;GO:0016573	IPR001487:1;IPR000197:2;IPR000433:1;IPR010303:1;IPR013178:1;IPR003101:1	PF02172:1;PF06001:1;PF00569:1;PF08214:1;PF00439:1;PF02135:2	None
AGAMB.AGAP000032-PA	None	IPR013517:2;IPR013649:1	PF01839:2;PF08441:1	None
AGAMB.AGAP000033-PA	GO:0005622;GO:0006810;GO:0046872	IPR004177:2;IPR001666:1	PF02121:1;PF02862:2	None
AGAMB.AGAP000035-PA	None	None	None	None
AGAMB.AGAP000037-PA	GO:0005509;GO:0005515	IPR001881:1;IPR000033:12;IPR002172:7	PF00057:7;PF07645:1;PF00058:12;PF14670:2	None
AGAMB.AGAP000038-PA	GO:0005230;GO:0006810;GO:0006811;GO:0016020	IPR006202:1;IPR006029:1	PF02932:1;PF02931:1	None
AGAMB.AGAP000039-PA	GO:0005230;GO:0006810;GO:0006811;GO:0016020	IPR006202:1;IPR006029:1	PF02932:1;PF02931:1	None
AGAMB.AGAP000040-PA	GO:0016021;GO:0055085	IPR011701:2	PF07690:2	None
AGAMB.AGAP000041-PA	GO:0005515	IPR001214:1	PF00856:1	None
AGAMB.AGAP000042-PA	GO:0005515	IPR001214:1	PF00856:1	None
AGAMB.AGAP000043-PA	GO:0004672;GO:0005524;GO:0006468	IPR000719:1	PF00069:1	None
AGAMB.AGAP000044-PA	GO:0045454	IPR013766:3	PF00085:3	SignalP-noTM:1
AGAMB.AGAP000045-PA	GO:0004930;GO:0007186;GO:0016021	IPR000276:1	PF00001:1	None
AGAMB.AGAP000046-PA	GO:0016021;GO:0022857;GO:0055085	IPR005828:1	PF00083:1	None
AGAMB.AGAP000047-PA	GO:0042302	IPR000618:1	PF00379:1	SignalP-noTM:1
AGAMB.AGAP000048-PA	GO:0016055	IPR009223:3	PF05923:3	None
AGAMB.AGAP000049-PA	GO:0003676;GO:0003723;GO:0008270	IPR032570:1;IPR001878:1;IPR004088:1	PF00013:1;PF00098:1;PF16275:1	None
AGAMB.AGAP000051-PA	None	IPR019791:1	PF03098:1	SignalP-noTM:1
AGAMB.AGAP000053-PA	GO:0004476;GO:0005975;GO:0008270	IPR001250:1	PF01238:1	None
AGAMB.AGAP000054-PA	GO:0005515	IPR001478:4;IPR001611:1	PF00595:4;PF13855:1	None
AGAMB.AGAP000056-PA	GO:0006355	IPR013767:1	PF14598:1;PF00989:1	None
AGAMB.AGAP000057-PA	GO:0003677;GO:0006355	IPR001523:1	PF00292:1	None
AGAMB.AGAP000058-PA	GO:0003677	IPR001356:2	PF00046:2	None
AGAMB.AGAP000061-PA	GO:0003677	IPR001356:1;IPR003350:1	PF02376:1;PF00046:1	None
AGAMB.AGAP000062-PA	GO:0046872	IPR007087:2	PF13912:1;PF00096:1;PF12874:1	None
AGAMB.AGAP000063-PA	GO:0003677;GO:0006355	IPR001356:1;IPR001523:1	PF00292:1;PF00046:1	None
AGAMB.AGAP000064-PA	GO:0005515;GO:0016020	IPR002909:3;IPR002165:3;IPR001627:1;IPR013548:1	PF01437:3;PF01833:3;PF08337:1;PF01403:1	SignalP-noTM:1
AGAMB.AGAP000065-PA	GO:0005515;GO:0035556	IPR002219:1;IPR000008:2;IPR019558:1	PF00130:1;PF00168:2;PF10540:1	None
AGAMB.AGAP000066-PA	None	IPR009071:1	PF00505:1	None
AGAMB.AGAP000067-PA	GO:0003677;GO:0006355	IPR001356:1;IPR001523:1	PF00292:1;PF00046:1	None
AGAMB.AGAP000068-PA	GO:0005622;GO:0006355	IPR003619:1;IPR019548:1	PF10524:1;PF03165:1	None
AGAMB.AGAP000069-PA	GO:0003700;GO:0006355;GO:0043565	IPR001766:1	PF00250:1	None
AGAMB.AGAP000070-PA	GO:0004672;GO:0005524;GO:0006468;GO:0035556	IPR002219:2;IPR001849:1;IPR000719:1	PF00130:2;PF00169:1;PF00069:1	None
AGAMB.AGAP000071-PA	None	IPR000949:1	PF01448:1	None
AGAMB.AGAP000072-PA	None	IPR000949:1	PF01448:1	None
AGAMB.AGAP000073-PA	GO:0016012;GO:0016021	IPR006875:1	PF04790:1	None
AGAMB.AGAP000074-PA	None	IPR004878:1	PF03189:1	None
AGAMB.AGAP000075-PA	None	IPR004878:1	PF03189:1	None
AGAMB.AGAP000076-PA	GO:0046983	IPR011598:1	PF00010:1	None
AGAMB.AGAP000078-PA	None	IPR018881:1	PF10561:1	None
AGAMB.AGAP000079-PA	None	IPR013099:2	PF07885:2	None
AGAMB.AGAP000080-PE	GO:0005515	IPR000210:1	PF00651:1	None
AGAMB.AGAP000081-PA	GO:0006024;GO:0015012;GO:0016021	IPR004263:1;IPR015338:1	PF03016:1;PF09258:1	None
AGAMB.AGAP000082-PA	GO:0005515;GO:0009058;GO:0016779	IPR005835:1;IPR003307:1;IPR001451:1	PF00483:1;PF00132:1;PF02020:1	None
AGAMB.AGAP000083-PA	GO:0051260	IPR003131:1	PF02214:1	None
AGAMB.AGAP000084-PA	None	None	None	SignalP-TM:1
AGAMB.AGAP000085-PA	GO:0042302	IPR000618:1	PF00379:1	SignalP-noTM:1
AGAMB.AGAP000088-PA	GO:0005506;GO:0016705;GO:0020037;GO:0055114	IPR001128:1	PF00067:1	SignalP-noTM:1
AGAMB.AGAP000090-PA	GO:0009190;GO:0016849;GO:0035556	IPR001054:2	PF00211:2	None
AGAMB.AGAP000091-PA	GO:0005506;GO:0006633;GO:0016491;GO:0055114	IPR006694:1	PF04116:1	None
AGAMB.AGAP000092-PA	GO:0005506;GO:0006633;GO:0016491;GO:0055114	IPR006694:1	PF04116:1	None
AGAMB.AGAP000093-PA	None	None	None	SignalP-noTM:1
AGAMB.AGAP000094-PA	None	IPR006357:1	PF13344:1;PF13242:1	None
AGAMB.AGAP000095-PA	GO:0046983	IPR007632:1;IPR032394:1	PF16178:1;PF04547:1	None
AGAMB.AGAP000097-PA	None	IPR018108:3	PF00153:3	None
AGAMB.AGAP000098-PA	GO:0004672;GO:0005524;GO:0006468	IPR007330:2;IPR000719:1	PF04212:2;PF00069:1	None
AGAMB.AGAP000099-PA	GO:0003677;GO:0006355;GO:0007165	IPR013799:1;IPR000980:1;IPR013800:1;IPR013801:1	PF01017:1;PF02865:1;PF00017:1;PF02864:1	None
AGAMB.AGAP000100-PA	GO:0005375;GO:0016021;GO:0035434	IPR007274:1	PF04145:1	None
AGAMB.AGAP000102-PA	GO:0016757	IPR005599:1	PF03901:1	None
AGAMB.AGAP000104-PA	None	IPR029162:1	PF15018:1	None
AGAMB.AGAP000106-PA	GO:0071949	IPR002938:2	PF01494:2	None
AGAMB.AGAP000107-PA	GO:0005216;GO:0006811;GO:0016020;GO:0055085	IPR005821:1;IPR020683:2	PF12796:2;PF13637:2;PF00520:1	None
AGAMB.AGAP000108-PA	None	IPR010850:1	PF07327:1	SignalP-noTM:1
AGAMB.AGAP000109-PA	None	None	None	None
AGAMB.AGAP000110-PA	None	IPR019192:1	PF09812:1	SignalP-noTM:1
AGAMB.AGAP000112-PA	GO:0006807;GO:0016810	IPR003010:1;IPR022310:1	PF00795:1;PF02540:1	None
AGAMB.AGAP000113-PA	GO:0004181;GO:0006508;GO:0008270	IPR000834:1	PF00246:1	None
AGAMB.AGAP000114-PA	None	None	None	None
AGAMB.AGAP000115-PA	GO:0004930;GO:0007186;GO:0016021	IPR000276:1	PF00001:1	None
AGAMB.AGAP000116-PA	GO:0005515	IPR000008:1;IPR019018:1	PF00168:1;PF09457:1	None
AGAMB.AGAP000117-PA	None	IPR013032:3;IPR003306:1	PF02019:1;PF12661:3	SignalP-noTM:1
AGAMB.AGAP000118-PA	GO:0006744;GO:0055114	IPR011566:1	PF03232:1	None
AGAMB.AGAP000119-PA	None	IPR007317:1	PF04190:1	None
AGAMB.AGAP000120-PA	GO:0005515	IPR000626:1;IPR000938:1	PF01302:1;PF14560:1	None
AGAMB.AGAP000121-PA	GO:0005515	IPR001478:4	PF00595:4	None
AGAMB.AGAP000123-PA	None	IPR000436:4;IPR001304:1	PF00084:4;PF00059:1	None
AGAMB.AGAP000124-PA	GO:0005515	IPR000008:1;IPR001849:1	PF00168:1;PF00169:1	None
AGAMB.AGAP000126-PA	GO:0007165	IPR000198:1	PF00620:1	None
AGAMB.AGAP000127-PA	None	None	None	None
AGAMB.AGAP000128-PA	GO:0016021;GO:0022857;GO:0055085	IPR005828:1	PF00083:1	None
AGAMB.AGAP000129-PA	GO:0008237;GO:0008270	IPR014782:1;IPR024571:1	PF01433:1;PF11838:1	None
AGAMB.AGAP000130-PA	GO:0004930;GO:0007186;GO:0016020;GO:0016021	IPR000203:1;IPR000832:1	PF01825:1;PF00002:1	None
AGAMB.AGAP000131-PA	GO:0008237;GO:0008270	IPR014782:1;IPR024571:1	PF01433:1;PF11838:1	None
AGAMB.AGAP000132-PA	None	IPR031165:1	PF14542:1	None
AGAMB.AGAP000136-PA	GO:0005515	IPR019734:1	PF13432:3;PF13174:1;PF14559:1	None
AGAMB.AGAP000137-PA	None	None	PF13347:1	None
AGAMB.AGAP000138-PA	GO:0005230;GO:0006810;GO:0006811;GO:0016020	IPR006202:1;IPR006029:1	PF02932:1;PF02931:1	SignalP-noTM:1
AGAMB.AGAP000139-PA	GO:0003677;GO:0003887;GO:0006260	IPR001098:1	PF00476:1	None
AGAMB.AGAP000140-PA	None	None	None	SignalP-noTM:1
AGAMB.AGAP000141-PA	GO:0046872	IPR007087:3	PF13912:3	None
AGAMB.AGAP000142-PA	GO:0005515	IPR001680:4	PF00400:4	None
AGAMB.AGAP000143-PA	None	None	None	SignalP-noTM:1
AGAMB.AGAP000144-PA	GO:0016021	IPR004254:1	PF03006:1	None
AGAMB.AGAP000145-PA	None	IPR000608:1	PF00179:1	None
AGAMB.AGAP000147-PA	GO:0004672;GO:0005524;GO:0006468	IPR000719:1	PF00069:1	None
AGAMB.AGAP000149-PA	GO:0007165;GO:0008270	IPR000159:1;IPR001781:1	PF00788:1;PF00412:1	None
AGAMB.AGAP000150-PA	None	None	None	SignalP-noTM:1
AGAMB.AGAP000151-PA	None	None	None	SignalP-noTM:1
AGAMB.AGAP000152-PA	None	None	None	SignalP-noTM:1
AGAMB.AGAP000153-PA	GO:0005509;GO:0007156;GO:0016020	IPR002126:1	PF00028:1	SignalP-noTM:1
AGAMB.AGAP000154-PA	GO:0003824;GO:0008152	IPR000873:1;IPR025110:1	PF13193:1;PF00501:1	None
AGAMB.AGAP000155-PA	None	IPR027450:1	PF13532:1	None
AGAMB.AGAP000156-PA	None	None	None	SignalP-noTM:1
AGAMB.AGAP000158-PA	None	IPR003347:1	PF02373:1	None
AGAMB.AGAP000159-PA	GO:0003777;GO:0005524;GO:0007018;GO:0008017	IPR001752:1	PF00225:1	None
AGAMB.AGAP000160-PA	None	IPR010562:1	PF06585:1	SignalP-noTM:1
AGAMB.AGAP000161-PA	GO:0006886;GO:0015031;GO:0016192;GO:0030117;GO:0030123	IPR002553:1;IPR010474:1	PF06375:1;PF01602:1	None
AGAMB.AGAP000162-PA	None	IPR000644:1;IPR001926:1	PF00571:1;PF00291:1	None
AGAMB.AGAP000163-PA	None	IPR001129:1	PF01124:1	None
AGAMB.AGAP000164-PA	None	None	PF13894:2	None
AGAMB.AGAP000165-PA	None	IPR001129:1	PF01124:1	None
AGAMB.AGAP000166-PA	None	IPR016090:1	PF05826:1	None
AGAMB.AGAP000167-PA	None	IPR004279:1	PF03036:1	None
AGAMB.AGAP000168-PA	GO:0005515;GO:0007166;GO:0016020	IPR020067:1;IPR000539:1	PF01534:1;PF01392:1	SignalP-noTM:1
AGAMB.AGAP000169-PA	GO:0003677;GO:0005524;GO:0016787	IPR006935:1;IPR001650:1	PF04851:1;PF00271:1	None
AGAMB.AGAP000170-PA	GO:0051536;GO:0055114	IPR006137:1	PF01058:1	None
AGAMB.AGAP000171-PA	GO:0008270;GO:0030163	IPR003126:1;IPR003769:1	PF02617:1;PF02207:1	None
AGAMB.AGAP000172-PA	None	IPR025714:1	PF13847:1	None
AGAMB.AGAP000173-PA	None	IPR018790:1	PF10184:1	None
AGAMB.AGAP000175-PA	GO:0005515	IPR032393:1;IPR001660:1	PF07647:1;PF16533:1	SignalP-noTM:1
AGAMB.AGAP000177-PA	GO:0042302	IPR000618:1	PF00379:1	SignalP-noTM:1
AGAMB.AGAP000178-PA	None	IPR015016:1	PF08920:1	None
AGAMB.AGAP000179-PA	None	None	PF13522:1	None
AGAMB.AGAP000180-PA	GO:0006189	IPR028923:1;IPR000031:1	PF00731:1;PF01259:1	None
AGAMB.AGAP000181-PA	GO:0005887;GO:0032217;GO:0032218	IPR009357:1	PF06237:1	None
AGAMB.AGAP000182-PA	GO:0004252;GO:0006508	IPR001254:1	PF00089:1	SignalP-noTM:1
AGAMB.AGAP000184-PB	GO:0004471;GO:0051287;GO:0055114	IPR012302:1;IPR012301:1	PF00390:1;PF03949:1	None
AGAMB.AGAP000185-PA	GO:0003723;GO:0004000;GO:0006396	IPR014720:2;IPR002466:1	PF02137:1;PF00035:2	None
AGAMB.AGAP000187-PA	None	None	PF05804:1	None
AGAMB.AGAP000188-PB	GO:0003824;GO:0009116	IPR000845:1	PF01048:1	None
AGAMB.AGAP000189-PA	GO:0005515	IPR019787:1;IPR006565:1	PF07524:1;PF00628:1	None
AGAMB.AGAP000190-PA	GO:0003677	IPR003654:1;IPR001356:1	PF03826:1;PF00046:1	None
AGAMB.AGAP000192-PA	GO:0005506;GO:0016705;GO:0020037;GO:0055114	IPR001128:2	PF00067:2	None
AGAMB.AGAP000193-PA	GO:0005506;GO:0016705;GO:0020037;GO:0055114	IPR001128:1	PF00067:1	None
AGAMB.AGAP000194-PA	GO:0005506;GO:0016705;GO:0020037;GO:0055114	IPR001128:1	PF00067:1	None
AGAMB.AGAP000195-PA	None	IPR008081:1;IPR009828:1	PF05994:1;PF07159:1	None
AGAMB.AGAP000196-PA	None	None	PF13894:1;PF12874:2	None
AGAMB.AGAP000198-PA	GO:0004553;GO:0005576;GO:0005975;GO:0006030;GO:0008061	IPR002557:2;IPR001223:1	PF01607:2;PF00704:1	SignalP-noTM:1
AGAMB.AGAP000199-PB	GO:0003824	IPR032803:1;IPR001736:1	PF13918:1;PF00614:1	None
AGAMB.AGAP000200-PA	GO:0005515	IPR001680:2	PF00400:2	None
AGAMB.AGAP000201-PA	GO:0005515	IPR001478:1	PF00595:1	None
AGAMB.AGAP000202-PA	GO:0003779	IPR003124:1	PF02205:1	None
AGAMB.AGAP000203-PA	None	IPR005135:1	PF03372:1	None
AGAMB.AGAP000205-PB	None	None	None	None
AGAMB.AGAP000206-PA	None	None	None	None
AGAMB.AGAP000207-PA	GO:0006355	IPR019139:1	PF09738:1	None
AGAMB.AGAP000209-PA	GO:0005515	IPR001478:4	PF00595:4	None
AGAMB.AGAP000210-PA	None	IPR013818:1	PF00151:1	None
AGAMB.AGAP000211-PA	None	IPR013818:1	PF00151:1	None
AGAMB.AGAP000213-PA	GO:0035556	IPR001496:1	PF07525:1	None
AGAMB.AGAP000214-PA	GO:0004383;GO:0006182;GO:0009190;GO:0016849;GO:0020037;GO:0035556	IPR001054:1;IPR011645:1;IPR011644:1	PF07701:1;PF07700:1;PF00211:1	None
AGAMB.AGAP000215-PA	GO:0003677	IPR001356:1	PF00046:1	None
AGAMB.AGAP000216-PA	GO:0005515	IPR001214:1;IPR002893:1	PF00856:1;PF01753:1	None
AGAMB.AGAP000217-PA	GO:0005515	IPR007110:1;IPR013098:1;IPR013162:1	PF08205:1;PF13895:1;PF13927:2;PF07679:1	None
AGAMB.AGAP000218-PA	GO:0005515	IPR007110:1;IPR013098:1;IPR013162:1	PF08205:1;PF13895:1;PF13927:2;PF07679:1	SignalP-noTM:1
AGAMB.AGAP000219-PA	None	None	PF03148:1	None
AGAMB.AGAP000220-PA	GO:0005975;GO:0016773	IPR018485:1;IPR018484:1	PF00370:1;PF02782:1	None
AGAMB.AGAP000222-PA	GO:0005515	IPR001715:1;IPR022735:1	PF00307:1;PF12130:1	None
AGAMB.AGAP000223-PA	GO:0005515	IPR001452:1;IPR018556:1	PF00018:1;PF09431:1	None
AGAMB.AGAP000225-PA	None	IPR018933:1;IPR002049:3;IPR008211:1	PF00055:1;PF00053:3;PF01759:1	SignalP-noTM:1
AGAMB.AGAP000226-PA	GO:0004984;GO:0005549;GO:0007608;GO:0016020	IPR004117:1	PF02949:1	None
AGAMB.AGAP000228-PA	None	IPR018933:1;IPR002049:3;IPR008211:1	PF00055:1;PF00053:3;PF01759:1	SignalP-noTM:1
AGAMB.AGAP000230-PA	GO:0004984;GO:0005549;GO:0007608;GO:0016020	IPR004117:1	PF02949:1	None
AGAMB.AGAP000232-PA	GO:0004871;GO:0005834;GO:0007186;GO:0035556	IPR000591:1;IPR016137:1;IPR015898:1	PF00610:1;PF00631:1;PF00615:1	None
AGAMB.AGAP000233-PA	GO:0005515	IPR000210:1	PF00651:1	None
AGAMB.AGAP000234-PA	GO:0004672;GO:0005524;GO:0006468	IPR000719:1	PF00069:1	None
AGAMB.AGAP000235-PC	GO:0003785;GO:0007015	IPR001152:3	PF01290:3	None
AGAMB.AGAP000236-PB	GO:0004114;GO:0007165	IPR002073:1	PF00233:1	None
AGAMB.AGAP000237-PA	GO:0003700;GO:0005515;GO:0006355;GO:0043565	IPR004827:1;IPR003102:1	PF02173:1;PF00170:1	None
AGAMB.AGAP000238-PA	None	IPR004133:1	PF03045:1	SignalP-noTM:1
AGAMB.AGAP000239-PA	GO:0016787	IPR006680:1	PF01979:1	None
AGAMB.AGAP000240-PA	GO:0005515	IPR001478:1	PF13180:1;PF13365:1	None
AGAMB.AGAP000241-PA	None	IPR002731:1	PF01869:1	None
AGAMB.AGAP000242-PA	None	IPR005606:1	PF03908:1	None
AGAMB.AGAP000243-PA	GO:0005515;GO:0007165	IPR001478:1;IPR011072:1;IPR004328:1	PF03097:1;PF00595:1;PF02185:1	None
AGAMB.AGAP000244-PA	None	None	None	None
AGAMB.AGAP000246-PA	None	IPR019366:1	PF10234:1	None
AGAMB.AGAP000248-PA	GO:0003824	IPR001932:2	PF00481:2	None
AGAMB.AGAP000249-PA	GO:0005737;GO:0033925	IPR005201:1	PF03644:1	None
AGAMB.AGAP000251-PA	None	IPR018307:1	PF09794:1	None
AGAMB.AGAP000252-PA	GO:0004222;GO:0006508	IPR001567:1	PF01432:1	None
AGAMB.AGAP000253-PA	None	IPR018108:3	PF00153:3	None
AGAMB.AGAP000254-PB	GO:0005216;GO:0006811;GO:0016020;GO:0051260;GO:0055085	IPR005821:1;IPR003131:1	PF00520:1;PF02214:1	None
AGAMB.AGAP000255-PE	GO:0005515	IPR001478:3;IPR008145:1;IPR011511:1;IPR015143:1	PF00625:1;PF09058:1;PF07653:1;PF00595:3	None
AGAMB.AGAP000256-PA	GO:0004970;GO:0016020	IPR001320:1	PF00060:1	SignalP-noTM:1
AGAMB.AGAP000258-PA	GO:0006486;GO:0008378;GO:0016020	IPR002659:1	PF01762:1	None
AGAMB.AGAP000260-PA	GO:0000275;GO:0015986;GO:0046933;GO:0046961	IPR006721:1	PF04627:1	None
AGAMB.AGAP000261-PA	None	IPR001623:1;IPR001005:1	PF00249:1;PF00226:1	SignalP-noTM:1
AGAMB.AGAP000262-PA	GO:0009055;GO:0015035;GO:0045454	IPR002109:1	PF00462:1	None
AGAMB.AGAP000266-PA	None	IPR004302:1	PF03067:1	SignalP-noTM:1
AGAMB.AGAP000267-PA	None	None	None	SignalP-noTM:1
AGAMB.AGAP000269-PA	GO:0016579;GO:0036459	IPR001394:1	PF00443:1	None
AGAMB.AGAP000270-PA	None	IPR011687:1	PF07767:1	None
AGAMB.AGAP000271-PA	None	None	None	None
AGAMB.AGAP000272-PA	None	None	PF13238:1	None
AGAMB.AGAP000273-PA	None	None	None	None
AGAMB.AGAP000274-PA	GO:0003796	IPR008597:1	PF05497:1	SignalP-noTM:1
AGAMB.AGAP000275-PA	None	IPR002347:1	PF00106:1	None
AGAMB.AGAP000277-PA	GO:0005509	IPR002048:1	PF13499:1	None
AGAMB.AGAP000278-PA	GO:0005549	IPR006170:1	PF01395:1	SignalP-noTM:1
AGAMB.AGAP000279-PA	GO:0005549	IPR006170:1	PF01395:1	SignalP-noTM:1
AGAMB.AGAP000280-PA	GO:0004383;GO:0006182;GO:0009190;GO:0016849;GO:0020037;GO:0035556	IPR001054:1;IPR011645:1;IPR011644:1	PF07701:1;PF07700:1;PF00211:1	None
AGAMB.AGAP000281-PA	None	IPR009071:1	PF00505:1	None
AGAMB.AGAP000284-PA	GO:0005506;GO:0016705;GO:0020037;GO:0055114	IPR001128:1	PF00067:1	None
AGAMB.AGAP000285-PA	GO:0016021	IPR012926:1	PF07851:1	None
AGAMB.AGAP000286-PA	GO:0005634;GO:0008270	IPR012934:1	PF07776:1	None
AGAMB.AGAP000287-PA	GO:0055114	IPR013149:1	PF00107:1;PF16884:1	None
AGAMB.AGAP000288-PA	GO:0055114	IPR013149:1	PF00107:1;PF16884:1	None
AGAMB.AGAP000289-PA	GO:0055114	IPR013149:1	PF00107:1;PF16884:1	None
AGAMB.AGAP000290-PA	GO:0004252;GO:0006508	IPR001254:1	PF00089:1	SignalP-noTM:1
AGAMB.AGAP000291-PA	None	IPR007379:1	PF04280:1	None
AGAMB.AGAP000292-PA	GO:0005515	IPR001478:3	PF00595:3	None
AGAMB.AGAP000293-PA	None	None	None	SignalP-noTM:1
AGAMB.AGAP000294-PA	None	IPR032064:2	PF16063:2	None
AGAMB.AGAP000295-PA	GO:0016020	IPR008253:1	PF01284:1	None
AGAMB.AGAP000297-PA	GO:0016020	IPR008253:1	PF01284:1	None
AGAMB.AGAP000298-PA	None	None	None	None
AGAMB.AGAP000300-PA	GO:0005524;GO:0006520;GO:0016597;GO:0016743;GO:0016787	IPR017926:1;IPR002474:1;IPR005479:2;IPR006131:1;IPR006132:1;IPR005480:1;IPR006680:1;IPR011607:1	PF00185:1;PF01979:1;PF02786:2;PF02787:1;PF00988:1;PF02729:1;PF00117:1;PF02142:1	None
AGAMB.AGAP000301-PA	None	IPR024810:1	PF03281:1	None
AGAMB.AGAP000303-PA	GO:0004252;GO:0005515;GO:0006508	IPR000082:1;IPR020067:1;IPR001254:2;IPR002172:1	PF00057:1;PF01392:1;PF00089:2;PF01390:1	None
AGAMB.AGAP000304-PC	None	IPR006761:1	PF04668:1	SignalP-noTM:1
AGAMB.AGAP000305-PA	GO:0005509;GO:0005578;GO:0007165	IPR019577:1	PF10591:1	None
AGAMB.AGAP000306-PA	GO:0003677	IPR032454:1;IPR007125:1	PF16211:1;PF00125:1	None
AGAMB.AGAP000307-PA	None	IPR013517:2;IPR013649:1	PF01839:2;PF08441:1	SignalP-TM:1
AGAMB.AGAP000308-PA	GO:0008537	IPR003186:1;IPR003185:1	PF02252:1;PF02251:1	None
AGAMB.AGAP000309-PA	None	IPR013818:1	PF00151:1	SignalP-noTM:1
AGAMB.AGAP000310-PA	GO:0004672;GO:0005524;GO:0006468	IPR000719:1	PF00069:1	None
AGAMB.AGAP000311-PA	None	IPR010291:1	PF05978:1	None
AGAMB.AGAP000312-PA	None	IPR018618:1	PF09783:1	None
AGAMB.AGAP000313-PA	GO:0008483;GO:0030170	IPR005814:1	PF00202:1	None
AGAMB.AGAP000314-PB	None	None	None	None
AGAMB.AGAP000315-PA	GO:0004252;GO:0006508	IPR001254:1;IPR022700:1	PF00089:1;PF12032:1	SignalP-noTM:1
AGAMB.AGAP000316-PA	None	IPR032007:1	PF16039:1	None
AGAMB.AGAP000317-PA	GO:0003713;GO:0005634	IPR003417:1	PF02312:1	None
AGAMB.AGAP000319-PA	GO:0005515	IPR028021:1;IPR001680:4	PF00400:4;PF13925:1	None
AGAMB.AGAP000320-PA	GO:0005868;GO:0007018	IPR025956:1	PF11540:1	None
AGAMB.AGAP000321-PA	None	None	None	None
AGAMB.AGAP000322-PA	GO:0006897;GO:0016020	IPR012466:1	PF07933:1	None
AGAMB.AGAP000324-PA	None	IPR016009:1	PF01746:1	None
AGAMB.AGAP000325-PB	GO:0000166;GO:0003676;GO:0004812;GO:0005524;GO:0006418	IPR004365:1;IPR004364:1	PF00152:1;PF01336:1	None
AGAMB.AGAP000326-PA	GO:0009058;GO:0016740	IPR002060:1	PF00494:1	None
AGAMB.AGAP000327-PA	GO:0009058;GO:0030170	IPR004839:1	PF00155:1	None
AGAMB.AGAP000328-PA	None	IPR002733:1	PF01871:1	None
AGAMB.AGAP000329-PA	GO:0005230;GO:0006810;GO:0006811;GO:0016020	IPR006202:1;IPR006029:2	PF02932:2;PF02931:1	SignalP-noTM:1
AGAMB.AGAP000331-PA	GO:0005509;GO:0005515	IPR001881:3;IPR000033:8;IPR032485:1;IPR002172:33;IPR026823:1	PF16472:1;PF00058:8;PF00057:33;PF12662:1;PF07645:3;PF14670:1	None
AGAMB.AGAP000332-PA	None	IPR031801:1	PF15912:1	None
AGAMB.AGAP000336-PA	GO:0003677;GO:0006352	IPR000814:2	PF00352:2	None
AGAMB.AGAP000337-PA	GO:0003723;GO:0005515	IPR003890:2;IPR007193:1	PF02854:2;PF04050:1	None
AGAMB.AGAP000338-PA	GO:0004631;GO:0005737;GO:0006695	IPR005919:1	PF04275:1	None
AGAMB.AGAP000339-PA	None	None	None	None
AGAMB.AGAP000340-PA	GO:0005515	IPR001611:1	PF13855:1	SignalP-noTM:1
AGAMB.AGAP000341-PA	GO:0030246	IPR001079:2	PF00337:2	None
AGAMB.AGAP000342-PA	GO:0008083	IPR001839:1	PF00019:1	None
AGAMB.AGAP000343-PA	None	IPR019514:1;IPR019515:1	PF10475:1;PF10474:1	None
AGAMB.AGAP000344-PA	GO:0042302	IPR000618:1	PF00379:1	SignalP-noTM:1
AGAMB.AGAP000345-PA	GO:0042302	IPR000618:1	PF00379:1	SignalP-noTM:1
AGAMB.AGAP000346-PA	None	IPR032104:1	PF16077:1	SignalP-noTM:1
AGAMB.AGAP000347-PA	None	None	None	SignalP-noTM:1
AGAMB.AGAP000348-PA	GO:0005216;GO:0006811;GO:0016020;GO:0055085	IPR005821:1;IPR013555:1;IPR020683:1	PF12796:1;PF00520:1;PF08344:1	None
AGAMB.AGAP000351-PB	GO:0004930;GO:0007186;GO:0016021	IPR000276:1	PF00001:1	None
AGAMB.AGAP000352-PA	None	IPR004145:1	PF03103:1	SignalP-noTM:1
AGAMB.AGAP000354-PB	GO:0005515;GO:0008270	IPR001841:1	PF13639:1	None
AGAMB.AGAP000355-PA	GO:0046872	IPR018957:1;IPR000571:1	PF00097:1;PF00642:1	None
AGAMB.AGAP000356-PA	None	IPR014044:1	PF00188:1	SignalP-noTM:1
AGAMB.AGAP000357-PA	None	IPR014044:1	PF00188:1	SignalP-noTM:1
AGAMB.AGAP000358-PA	None	IPR024491:1	PF10961:1	None
AGAMB.AGAP000359-PA	GO:0005576;GO:0006030;GO:0008061	IPR002557:1	PF01607:1	SignalP-noTM:1
AGAMB.AGAP000360-PA	GO:0005515	IPR001611:10	PF00560:1;PF13855:9	SignalP-noTM:1
AGAMB.AGAP000361-PA	GO:0005216;GO:0005515;GO:0006811;GO:0016020;GO:0055085	IPR002110:1;IPR005821:1;IPR020683:2	PF00023:1;PF12796:2;PF00520:1;PF13857:1	None
AGAMB.AGAP000363-PA	None	IPR028565:1	PF00928:1	None
AGAMB.AGAP000365-PA	GO:0006486;GO:0008417;GO:0016020	IPR031481:1;IPR001503:1	PF17039:1;PF00852:1	None
AGAMB.AGAP000367-PA	None	IPR004360:1	PF00903:1	None
AGAMB.AGAP000368-PA	GO:0000184;GO:0004674;GO:0005515;GO:0016301;GO:0016310	IPR003152:1;IPR000403:1;IPR031559:1	PF15785:1;PF02260:1;PF00454:1	None
AGAMB.AGAP000369-PA	GO:0004930;GO:0007186;GO:0016021	IPR000276:1	PF00001:1	None
AGAMB.AGAP000372-PA	GO:0003723;GO:0005515	IPR003652:1	PF08517:1	None
AGAMB.AGAP000375-PA	None	None	None	None
AGAMB.AGAP000376-PA	None	IPR001156:2	PF00405:2	SignalP-noTM:1
AGAMB.AGAP000377-PA	GO:0005634;GO:0006511;GO:0007275	IPR018121:1	PF03145:1	None
AGAMB.AGAP000378-PA	None	IPR003891:2	PF02847:2	None
AGAMB.AGAP000379-PA	None	IPR029526:1	PF13843:1	None
AGAMB.AGAP000380-PA	None	IPR008380:1	PF05761:1	None
AGAMB.AGAP000382-PA	None	IPR022727:1	PF11018:1	SignalP-noTM:1
AGAMB.AGAP000383-PA	GO:0004930;GO:0007186;GO:0016021	IPR000276:1	PF00001:1	None
AGAMB.AGAP000384-PA	None	None	None	None
AGAMB.AGAP000385-PB	None	IPR032062:1	PF16061:1	SignalP-noTM:1
AGAMB.AGAP000386-PA	GO:0008270	IPR003126:1	PF02207:1	None
AGAMB.AGAP000387-PA	GO:0000139;GO:0005351;GO:0008643;GO:0016021	IPR007271:1	PF04142:1	None
AGAMB.AGAP000388-PA	None	None	None	None
AGAMB.AGAP000389-PA	GO:0005515;GO:0016021	IPR032362:1;IPR000008:5;IPR012968:1;IPR012561:1	PF00168:5;PF08150:1;PF16165:1;PF08151:1	None
AGAMB.AGAP000390-PA	GO:0000166;GO:0046872	IPR032630:1;IPR032631:1;IPR008250:1	PF00702:1;PF13246:1;PF00122:1;PF16212:1;PF16209:1	None
AGAMB.AGAP000391-PA	GO:0005634;GO:0045892	IPR006942:1	PF04858:1	None
AGAMB.AGAP000392-PA	GO:0016021;GO:0016192	IPR001388:1;IPR010908:1	PF00957:1;PF13774:1	None
AGAMB.AGAP000393-PB	GO:0005261;GO:0015672;GO:0016020	IPR007866:1	PF05197:1	None
AGAMB.AGAP000394-PA	GO:0005515	IPR001012:1;IPR021569:1	PF00789:1;PF11470:1	None
AGAMB.AGAP000395-PA	GO:0005783;GO:0005788;GO:0009306	IPR011679:1;IPR012883:1	PF07912:1;PF07749:1	SignalP-noTM:1
AGAMB.AGAP000396-PA	GO:0016209;GO:0016491;GO:0051920;GO:0055114	IPR000866:1;IPR019479:1	PF00578:1;PF10417:1	None
AGAMB.AGAP000397-PA	GO:0032040	IPR007276:1	PF04147:1	None
AGAMB.AGAP000398-PA	GO:0009058;GO:0016742	IPR005793:1;IPR002376:1	PF02911:1;PF00551:1	None
AGAMB.AGAP000399-PB	GO:0003676	IPR000504:2	PF00076:2	None
AGAMB.AGAP000400-PA	GO:0003677;GO:0005634;GO:0006351	IPR017923:1	PF08711:1	None
AGAMB.AGAP000401-PA	None	IPR001148:1	PF00194:1	None
AGAMB.AGAP000402-PA	None	None	None	None
AGAMB.AGAP000403-PA	GO:0003676;GO:0005622;GO:0006810	IPR002075:1;IPR000504:1	PF00076:1;PF02136:1	None
AGAMB.AGAP000405-PA	GO:0050290	IPR024129:3	PF14724:3	None
AGAMB.AGAP000406-PA	GO:0004672;GO:0005524;GO:0006468;GO:0017048	IPR015008:1;IPR000719:1	PF08912:1;PF00069:1	None
AGAMB.AGAP000407-PA	GO:0005096;GO:0008083;GO:0046872	IPR018514:1;IPR015390:1;IPR000306:1	PF01363:1;PF03528:1;PF09311:1	None
AGAMB.AGAP000410-PA	None	IPR023801:1	PF00850:1	None
AGAMB.AGAP000411-PA	GO:0004252;GO:0006508	IPR001254:3	PF00089:3	None
AGAMB.AGAP000412-PA	None	IPR025257:2	PF13898:2	None
AGAMB.AGAP000413-PA	GO:0005216;GO:0006811;GO:0016020;GO:0055085	IPR005821:1;IPR020683:1	PF12796:1;PF00520:1	None
AGAMB.AGAP000414-PA	GO:0055114	IPR013149:1	PF00107:1;PF16884:1	None
AGAMB.AGAP000415-PA	None	IPR023416:1	PF00576:1	SignalP-noTM:1
AGAMB.AGAP000416-PB	None	IPR001279:1;IPR032282:1	PF00753:1;PF16123:1	None
AGAMB.AGAP000418-PA	GO:0004672;GO:0004674;GO:0005524;GO:0006468;GO:0035556	IPR002219:2;IPR017892:1;IPR000719:1	PF00130:2;PF00069:1;PF00433:1	None
AGAMB.AGAP000420-PA	None	None	None	None
AGAMB.AGAP000421-PA	None	None	None	None
AGAMB.AGAP000422-PA	GO:0008146	IPR000863:1	PF00685:1	None
AGAMB.AGAP000425-PA	None	IPR013865:1	PF08555:1	None
AGAMB.AGAP000426-PB	GO:0016021	IPR004307:1	PF03073:1	None
AGAMB.AGAP000427-PA	GO:0005509;GO:0005515	IPR001881:2;IPR000033:4;IPR002172:12	PF00057:12;PF07645:2;PF00058:4	None
AGAMB.AGAP000428-PA	GO:0005515	IPR003892:1	PF02845:1	None
AGAMB.AGAP000429-PA	GO:0005515	IPR000409:1;IPR001680:1	PF00400:1;PF02138:1	None
AGAMB.AGAP000430-PA	GO:0005515	IPR000008:2	PF00168:2	None
AGAMB.AGAP000431-PA	GO:0006355;GO:0043565	IPR005173:1;IPR001275:1	PF00751:1;PF03474:1	None
AGAMB.AGAP000433-PB	GO:0005525;GO:0007264	IPR001806:1	PF00071:1	None
AGAMB.AGAP000434-PA	GO:0004576;GO:0006486;GO:0016020	IPR003674:1	PF02516:1	None
AGAMB.AGAP000436-PA	GO:0004553;GO:0005975	IPR001223:1	PF00704:1	None
AGAMB.AGAP000437-PA	None	IPR004145:1	PF03103:1	SignalP-noTM:1
AGAMB.AGAP000438-PA	None	IPR009348:2	PF06218:2	None
AGAMB.AGAP000439-PA	GO:0006729;GO:0008124	IPR001533:1	PF01329:1	None
AGAMB.AGAP000440-PA	GO:0005524;GO:0006810;GO:0016021;GO:0016887;GO:0042626;GO:0055085	IPR011527:1;IPR003439:1	PF00005:1;PF06472:1	None
AGAMB.AGAP000441-PA	None	IPR003958:1	PF00808:1	None
AGAMB.AGAP000443-PA	None	IPR000859:3;IPR001304:2	PF00431:3;PF00059:2	SignalP-noTM:1
AGAMB.AGAP000444-PA	GO:0005515	IPR001680:7	PF00400:7	None
AGAMB.AGAP000445-PA	GO:0004930;GO:0007186;GO:0016021	IPR000276:1	PF00001:1	None
AGAMB.AGAP000446-PA	GO:0005515	IPR001611:2;IPR013098:1	PF07679:1;PF13855:2	SignalP-noTM:1
AGAMB.AGAP000447-PA	None	IPR013584:1	PF08373:1	None
AGAMB.AGAP000448-PA	None	IPR018108:1	PF00153:1	None
AGAMB.AGAP000449-PB	GO:0005515	IPR001478:2;IPR006020:1	PF00595:2;PF00640:1	None
AGAMB.AGAP000452-PA	GO:0005515	IPR001478:2;IPR006020:1	PF00595:2;PF00640:1	None
AGAMB.AGAP000453-PA	None	IPR018862:2	PF10477:2	None
AGAMB.AGAP000454-PA	GO:0008152;GO:0016627;GO:0050660;GO:0055114	IPR009075:1;IPR013786:1	PF02771:1;PF00441:1	None
AGAMB.AGAP000456-PA	GO:0016021	IPR004031:1	PF00822:1	None
AGAMB.AGAP000457-PB	None	None	PF01135:1	None
AGAMB.AGAP000458-PA	None	None	None	SignalP-noTM:1
AGAMB.AGAP000461-PB	None	IPR013111:1;IPR028916:1	PF07974:1;PF15636:1	None
AGAMB.AGAP000462-PA	GO:0000413;GO:0003755;GO:0006457	IPR002130:1	PF00160:1	None
AGAMB.AGAP000463-PA	None	IPR025954:1;IPR025223:1;IPR003034:1	PF14443:1;PF14444:1;PF02037:1	None
AGAMB.AGAP000466-PA	None	IPR002018:1	PF00135:1	None
AGAMB.AGAP000467-PA	GO:0006629	IPR002641:1;IPR000595:2	PF01734:1;PF00027:2	None
AGAMB.AGAP000468-PA	GO:0005576;GO:0006030;GO:0008061	IPR002557:3	PF01607:3	SignalP-noTM:1
AGAMB.AGAP000469-PA	None	IPR032350:1	PF14555:1;PF16158:1	None
AGAMB.AGAP000470-PA	None	IPR001303:1	PF00596:1	None
AGAMB.AGAP000471-PA	None	None	None	None
AGAMB.AGAP000472-PA	GO:0005515	IPR001007:2	PF00093:2	None
AGAMB.AGAP000473-PA	None	IPR013057:1	PF01490:1	None
AGAMB.AGAP000474-PA	GO:0000808;GO:0005634;GO:0006260	IPR007220:1	PF04084:1	None
AGAMB.AGAP000475-PB	GO:0005515	IPR000210:1	PF00651:1	None
AGAMB.AGAP000476-PA	GO:0016787	IPR000994:1;IPR000587:1;IPR032416:1	PF00557:1;PF16189:1;PF16188:1;PF01321:1	None
AGAMB.AGAP000477-PA	GO:0004672;GO:0005524;GO:0006468	IPR000719:1	PF00069:1	None
AGAMB.AGAP000478-PA	GO:0051260	IPR003131:1;IPR001646:2	PF00805:1;PF02214:1;PF13599:1	None
AGAMB.AGAP000479-PA	GO:0005515	IPR001680:1	PF00400:1	None
AGAMB.AGAP000480-PA	None	None	None	None
AGAMB.AGAP000481-PA	GO:0004553;GO:0005975	IPR001360:1	PF00232:1	SignalP-noTM:1
AGAMB.AGAP000482-PA	None	IPR009917:1	PF07304:1	None
AGAMB.AGAP000483-PC	GO:0042578	IPR022158:1;IPR002013:1	PF02383:1;PF12456:1	None
AGAMB.AGAP000484-PA	GO:0003677	IPR001356:1	PF00046:1	None
AGAMB.AGAP000485-PA	None	IPR014044:1	PF00188:1	SignalP-noTM:1
AGAMB.AGAP000488-PA	GO:0003677	IPR001356:1	PF00046:1	None
AGAMB.AGAP000489-PA	GO:0004672;GO:0005515;GO:0006468;GO:0048013	IPR003961:2;IPR001090:1;IPR027936:1;IPR001660:1;IPR001245:1	PF00041:2;PF14575:1;PF01404:1;PF00536:1;PF07714:1	SignalP-noTM:1
AGAMB.AGAP000491-PA	None	IPR007667:1	PF04588:1	None
AGAMB.AGAP000492-PA	GO:0006470;GO:0008138	IPR000340:1;IPR029260:1	PF00782:1;PF14671:1	None
AGAMB.AGAP000493-PA	GO:0005328;GO:0006836;GO:0016021	IPR000175:1	PF00209:1	None
AGAMB.AGAP000494-PB	GO:0005328;GO:0006836;GO:0016021	IPR000175:1	PF00209:1	SignalP-TM:1
AGAMB.AGAP000495-PA	None	IPR000608:1	PF00179:1	None
AGAMB.AGAP000496-PA	GO:0006275	IPR022786:1	PF07412:1	None
AGAMB.AGAP000497-PA	None	None	None	None
AGAMB.AGAP000498-PB	GO:0005622;GO:0006810	IPR002075:1	PF02136:1	None
AGAMB.AGAP000499-PA	GO:0005515	IPR019734:1	PF13181:1;PF14559:1	SignalP-noTM:1
AGAMB.AGAP000500-PA	GO:0010181;GO:0016491;GO:0055114	IPR003097:1;IPR008254:1;IPR001433:1	PF00175:1;PF00258:1;PF00667:1	None
AGAMB.AGAP000502-PA	GO:0005515;GO:0035556	IPR003533:1;IPR005108:1;IPR001680:2	PF00400:2;PF03451:1;PF03607:1	None
AGAMB.AGAP000504-PA	GO:0005515;GO:0007165	IPR001478:1;IPR000198:1	PF00620:1;PF00595:1	None
AGAMB.AGAP000506-PA	GO:0005524;GO:0016020;GO:0016887	IPR013525:1;IPR003439:1	PF00005:1;PF01061:1	None
AGAMB.AGAP000507-PA	None	None	None	None
AGAMB.AGAP000508-PA	GO:0003735;GO:0005840;GO:0006412	IPR001063:1	PF00237:1	None
AGAMB.AGAP000509-PA	None	IPR019402:1	PF10277:1	None
AGAMB.AGAP000512-PB	GO:0003700;GO:0006355	IPR000818:1	PF01285:1	None
AGAMB.AGAP000513-PB	GO:0006508;GO:0008236	IPR005320:1	PF03575:1	None
AGAMB.AGAP000514-PA	None	IPR006958:1;IPR029004:1	PF04874:1;PF01778:1	None
AGAMB.AGAP000515-PA	GO:0006221;GO:0007049;GO:0045747	IPR000781:1	PF01133:1	None
AGAMB.AGAP000516-PA	GO:0006221;GO:0007049;GO:0045747	IPR000781:1	PF01133:1	None
AGAMB.AGAP000519-PA	GO:0004143;GO:0007205;GO:0016301;GO:0035556	IPR002219:1;IPR000756:1;IPR001206:1;IPR020683:1	PF12796:1;PF00130:1;PF00609:1;PF00781:1	None
AGAMB.AGAP000520-PA	GO:0016747	IPR002656:1	PF01757:1	SignalP-noTM:1
AGAMB.AGAP000521-PA	GO:0016747	IPR002656:1	PF01757:1	SignalP-noTM:1
AGAMB.AGAP000522-PA	None	None	PF13927:1	None
AGAMB.AGAP000523-PA	GO:0015078;GO:0015991;GO:0033177	IPR002379:1	PF00137:1	None
AGAMB.AGAP000526-PA	GO:0003676	IPR000504:1	PF00076:1	None
AGAMB.AGAP000528-PA	GO:0003700;GO:0006355;GO:0043565	IPR004827:1	PF07716:1	None
AGAMB.AGAP000529-PA	GO:0005737;GO:0006886	IPR006926:1;IPR006925:1	PF04841:1;PF04840:1	None
AGAMB.AGAP000530-PA	GO:0003676;GO:0006139;GO:0008408	IPR002562:1	PF01612:1	None
AGAMB.AGAP000531-PA	GO:0006464	IPR004143:1	PF03099:1	None
AGAMB.AGAP000532-PA	GO:0008270	IPR023801:2;IPR001607:1	PF02148:1;PF00850:2	None
AGAMB.AGAP000533-PA	GO:0061630	IPR032043:1;IPR032049:1	PF16685:1;PF16682:1	None
AGAMB.AGAP000534-PA	GO:0004363;GO:0005524;GO:0006750	IPR004887:1;IPR005615:2	PF03917:2;PF03199:1	None
AGAMB.AGAP000535-PA	GO:0016747	IPR002656:1	PF01757:1	SignalP-noTM:1
AGAMB.AGAP000536-PA	GO:0008745;GO:0009253	IPR002502:1	PF01510:1	SignalP-noTM:1
AGAMB.AGAP000537-PA	None	IPR004145:1	PF03103:1	SignalP-noTM:1
AGAMB.AGAP000538-PA	None	IPR004145:1	PF03103:1	SignalP-noTM:1
AGAMB.AGAP000539-PA	GO:0004180;GO:0004181;GO:0006508;GO:0008270	IPR000834:1;IPR003146:1	PF02244:1;PF00246:1	SignalP-noTM:1
AGAMB.AGAP000540-PA	None	IPR013057:1	PF01490:1	None
AGAMB.AGAP000541-PA	GO:0003735;GO:0005840;GO:0006412	IPR000630:1	PF00410:1	None
AGAMB.AGAP000543-PA	None	IPR012932:1	PF07884:1	None
AGAMB.AGAP000544-PA	None	IPR004853:1	PF03151:1	SignalP-TM:1
AGAMB.AGAP000545-PA	GO:0005524;GO:0016887	IPR011704:3	PF07728:3	None
AGAMB.AGAP000546-PA	GO:0000062	IPR000582:1	PF00887:1	None
AGAMB.AGAP000547-PA	GO:0046872	IPR021565:1;IPR000306:1	PF01363:1;PF11464:1	None
AGAMB.AGAP000548-PA	None	None	None	SignalP-noTM:1
AGAMB.AGAP000549-PA	GO:0008152;GO:0016746	IPR004167:1;IPR000089:1;IPR001078:1	PF02817:1;PF00364:1;PF00198:1	None
AGAMB.AGAP000550-PA	GO:0007160	IPR003886:1;IPR005533:1;IPR001846:1;IPR000436:1	PF06119:1;PF00084:1;PF03782:1;PF00094:1	SignalP-noTM:1
AGAMB.AGAP000551-PA	GO:0008152;GO:0016624	IPR005475:1;IPR001017:1;IPR031717:1	PF00676:1;PF02779:1;PF16870:1	None
AGAMB.AGAP000552-PA	GO:0004672;GO:0005524;GO:0006468	IPR000195:1;IPR001763:1;IPR000719:1	PF00566:1;PF00581:1;PF00069:1	None
AGAMB.AGAP000553-PA	GO:0005524;GO:0016020;GO:0016887	IPR013525:1;IPR003439:1	PF00005:1;PF01061:1	None
AGAMB.AGAP000554-PA	GO:0005634;GO:0006355;GO:0008270	IPR007374:1;IPR009349:1	PF06221:1;PF04266:1	None
AGAMB.AGAP000555-PA	GO:0003824;GO:0030151;GO:0030170	IPR005302:1;IPR005303:1;IPR000192:1	PF00266:1;PF03476:1;PF03473:1	None
AGAMB.AGAP000556-PA	None	IPR011893:1	PF10262:1	None
AGAMB.AGAP000558-PB	GO:0004571;GO:0005509;GO:0016020	IPR001382:1	PF01532:1	None
AGAMB.AGAP000560-PA	GO:0004222;GO:0005524;GO:0006508;GO:0008270;GO:0016021	IPR003959:1;IPR000642:1;IPR011546:1	PF00004:1;PF01434:1;PF06480:1	None
AGAMB.AGAP000561-PA	GO:0003777;GO:0005524;GO:0007018;GO:0008017	IPR001752:1	PF00225:1	None
AGAMB.AGAP000562-PC	GO:0005737;GO:0008092;GO:0019898	IPR011259:1;IPR018979:1;IPR018980:1;IPR019748:1	PF00373:1;PF09379:1;PF00769:1;PF09380:1	None
AGAMB.AGAP000563-PA	GO:0005096	IPR001164:1;IPR001849:1	PF13637:1;PF00169:1;PF01412:1;PF16746:1	None
AGAMB.AGAP000564-PA	None	IPR002347:1	PF00106:1	None
AGAMB.AGAP000565-PA	GO:0016491;GO:0045454;GO:0055114	IPR023753:1;IPR004099:1	PF07992:1;PF02852:1	None
AGAMB.AGAP000566-PB	None	IPR006804:1	PF04714:1	None
AGAMB.AGAP000567-PB	GO:0008270	IPR001594:1	PF01529:1	None
AGAMB.AGAP000569-PA	GO:0003700;GO:0006355;GO:0043565	IPR001766:1	PF00250:1	None
AGAMB.AGAP000570-PA	None	IPR031734:1	PF15868:1	SignalP-noTM:1
AGAMB.AGAP000571-PA	GO:0004252;GO:0006508	IPR001254:1	PF00089:1	SignalP-noTM:1
AGAMB.AGAP000572-PA	GO:0004252;GO:0006508	IPR001254:1	PF00089:1	None
AGAMB.AGAP000573-PA	GO:0004252;GO:0006508	IPR001254:1	PF00089:1	None
AGAMB.AGAP000574-PA	GO:0008083;GO:0016020	IPR000072:1	PF00341:1	None
AGAMB.AGAP000575-PB	GO:0003777;GO:0005524;GO:0007018;GO:0008017	IPR001752:1	PF00225:1	None
AGAMB.AGAP000576-PA	None	None	None	None
AGAMB.AGAP000577-PA	GO:0019239	IPR001365:1	PF00962:1	None
AGAMB.AGAP000578-PA	GO:0016021	IPR012496:1	PF07810:1	None
AGAMB.AGAP000579-PA	GO:0016021	IPR003392:1;IPR000731:1;IPR032190:1	PF12349:1;PF02460:1;PF16414:1	SignalP-noTM:1
AGAMB.AGAP000580-PA	GO:0005549	IPR006170:1	PF01395:1	SignalP-noTM:1
AGAMB.AGAP000585-PA	GO:0005515	IPR000210:1	PF00651:1	None
AGAMB.AGAP000586-PA	None	IPR031984:1	PF16028:1	None
AGAMB.AGAP000587-PA	None	None	None	None
AGAMB.AGAP000589-PA	GO:0004649;GO:0005975	IPR007724:1	PF05028:1	None
AGAMB.AGAP000591-PA	GO:0008299	IPR000092:1	PF00348:1	None
AGAMB.AGAP000592-PA	None	None	None	None
AGAMB.AGAP000594-PA	None	None	None	None
AGAMB.AGAP000595-PA	GO:0008152;GO:0016746	IPR002123:1	PF01553:1	None
AGAMB.AGAP000596-PA	GO:0008152;GO:0016746	IPR002123:1	PF01553:1	None
AGAMB.AGAP000597-PA	None	IPR011084:1;IPR001279:1	PF07522:1;PF12706:1	None
AGAMB.AGAP000598-PA	GO:0005506;GO:0016226;GO:0051536	IPR001075:1;IPR014824:1	PF01106:1;PF08712:1	None
AGAMB.AGAP000599-PA	GO:0016021	IPR018629:1	PF09815:1	None
AGAMB.AGAP000601-PA	GO:0005515	IPR001611:1	PF13855:1	SignalP-noTM:1
AGAMB.AGAP000602-PA	GO:0004672;GO:0005515;GO:0005524;GO:0006468	IPR001680:2;IPR000719:1	PF00400:2;PF00069:1	None
AGAMB.AGAP000603-PA	None	None	None	SignalP-noTM:1
AGAMB.AGAP000604-PA	None	None	None	SignalP-noTM:1
AGAMB.AGAP000605-PA	None	None	None	SignalP-noTM:1
AGAMB.AGAP000606-PA	GO:0004930;GO:0007186;GO:0016021	IPR000276:1	PF00001:1	None
AGAMB.AGAP000607-PA	None	None	None	SignalP-noTM:1
AGAMB.AGAP000609-PA	None	None	None	SignalP-noTM:1
AGAMB.AGAP000610-PA	None	None	None	SignalP-noTM:1
AGAMB.AGAP000612-PA	None	None	None	SignalP-noTM:1
AGAMB.AGAP000614-PA	GO:0005085;GO:0007264	IPR001895:1	PF00617:1	None
AGAMB.AGAP000615-PA	None	IPR006597:10	PF08238:10	SignalP-noTM:1
AGAMB.AGAP000616-PA	GO:0005524	IPR003959:1	PF00004:1	None
AGAMB.AGAP000617-PA	GO:0006470;GO:0008138	IPR000340:1	PF00782:1	None
AGAMB.AGAP000618-PA	None	None	PF05328:1	None
AGAMB.AGAP000619-PA	None	IPR024610:1	PF12998:1	None
AGAMB.AGAP000621-PA	GO:0004180;GO:0004181;GO:0006508;GO:0008270	IPR000834:1;IPR003146:1	PF02244:1;PF00246:1	SignalP-noTM:1
AGAMB.AGAP000622-PB	None	IPR002698:1	PF01812:1	None
AGAMB.AGAP000623-PA	GO:0003677;GO:0003910;GO:0005524;GO:0006281;GO:0006310	IPR021536:1;IPR012310:1;IPR012308:1;IPR012309:1	PF11411:1;PF04679:1;PF01068:1;PF04675:1	None
AGAMB.AGAP000624-PA	None	IPR022788:1	PF03670:1	None
AGAMB.AGAP000625-PA	GO:0005524	IPR003959:1;IPR007330:1;IPR015415:1	PF00004:1;PF04212:1;PF09336:1	None
AGAMB.AGAP000626-PA	None	IPR000535:1	PF00635:1	None
AGAMB.AGAP000627-PA	GO:0004672;GO:0005524;GO:0006468	IPR000719:1	PF00069:1	None
AGAMB.AGAP000628-PA	None	IPR002999:1	PF00567:1	None
AGAMB.AGAP000629-PA	GO:0016747	IPR002656:1	PF01757:1	None
AGAMB.AGAP000630-PA	None	IPR005113:1;IPR001194:1	PF03456:1;PF02141:1	None
AGAMB.AGAP000631-PA	None	IPR029307:1;IPR002035:1	PF15300:1;PF13519:1	None
AGAMB.AGAP000633-PA	None	IPR008862:1	PF05794:1	None
AGAMB.AGAP000634-PA	GO:0003676;GO:0003677;GO:0004003;GO:0005524;GO:0006139;GO:0008026;GO:0016818	IPR010614:1;IPR006555:1	PF13307:1;PF06733:1	None
AGAMB.AGAP000635-PA	None	IPR032629:1;IPR015403:1	PF16213:1;PF09324:1	None
AGAMB.AGAP000637-PA	GO:0005328;GO:0006836;GO:0016021	IPR000175:1	PF00209:1	None
AGAMB.AGAP000638-PA	GO:0005549	IPR006170:2	PF01395:2	SignalP-noTM:1
AGAMB.AGAP000639-PA	GO:0008033	IPR022755:1;IPR018022:1	PF12171:1;PF01715:1	None
AGAMB.AGAP000640-PA	GO:0005549	IPR006170:2	PF01395:2	SignalP-noTM:1
AGAMB.AGAP000641-PA	GO:0005549	IPR006170:1	PF01395:1	None
AGAMB.AGAP000642-PA	GO:0005549	IPR006170:1	PF01395:1	SignalP-noTM:1
AGAMB.AGAP000643-PA	GO:0005549	IPR006170:1	PF01395:1	SignalP-noTM:1
AGAMB.AGAP000644-PA	GO:0005549	IPR006170:1	PF01395:1	None
AGAMB.AGAP000646-PA	GO:0046983	IPR011598:1	PF00010:1	None
AGAMB.AGAP000647-PA	GO:0005576;GO:0006030;GO:0008061	IPR002557:1	PF01607:1	None
AGAMB.AGAP000648-PA	None	IPR007052:1	PF04969:1	None
AGAMB.AGAP000649-PA	GO:0003824;GO:0050662	IPR001509:1;IPR013549:1	PF01370:1;PF08338:1	None
AGAMB.AGAP000650-PA	None	IPR013893:1	PF08584:1	None
AGAMB.AGAP000651-PB	None	IPR004000:1	PF00022:1	None
AGAMB.AGAP000652-PA	None	IPR008914:1	PF01161:1	None
AGAMB.AGAP000653-PA	GO:0016021	IPR004342:1;IPR004331:3	PF03124:1;PF03105:3	None
AGAMB.AGAP000654-PA	GO:0003735;GO:0005622;GO:0005840;GO:0006412	IPR006846:1	PF04758:1	None
AGAMB.AGAP000655-PA	GO:0003735;GO:0005840;GO:0006412	IPR001971:1	PF00411:1	None
AGAMB.AGAP000656-PA	None	IPR000772:1;IPR001173:1	PF00535:1;PF00652:1	None
AGAMB.AGAP000657-PA	GO:0005272;GO:0006814;GO:0016020	IPR001873:1	PF00858:1	None
AGAMB.AGAP000658-PA	GO:0004930;GO:0007186;GO:0016021	IPR000276:1	PF00001:1	None
AGAMB.AGAP000659-PA	GO:0005515	IPR003961:13;IPR013098:3	PF00041:13;PF13927:2;PF07679:3	None
AGAMB.AGAP000660-PA	None	IPR022091:1;IPR022092:1	PF12329:1;PF12325:1	None
AGAMB.AGAP000662-PC	GO:0003700;GO:0005515;GO:0006355;GO:0043565	IPR000253:1;IPR001766:1	PF00250:1;PF00498:1	None
AGAMB.AGAP000663-PB	GO:0006812;GO:0008324	IPR006667:2	PF01769:2	None
AGAMB.AGAP000666-PA	GO:0008270;GO:0016579;GO:0036459	IPR001607:1;IPR001394:1	PF02148:1;PF00443:1	None
AGAMB.AGAP000667-PA	GO:0004930;GO:0007186;GO:0016021	IPR000276:1	PF00001:1	None
AGAMB.AGAP000668-PA	GO:0005515	IPR001487:1;IPR019787:1;IPR018501:1;IPR013136:1;IPR028941:1;IPR028942:1	PF15612:1;PF15613:1;PF00628:1;PF02791:1;PF10537:1;PF00439:1	None
AGAMB.AGAP000670-PA	GO:0010038	IPR004323:1	PF03091:1	None
AGAMB.AGAP000671-PA	GO:0005525;GO:0007264	IPR001806:1	PF00071:1	None
AGAMB.AGAP000672-PB	GO:0005525	IPR006073:1;IPR013029:1	PF01926:1;PF06071:1	None
AGAMB.AGAP000673-PA	GO:0046872	IPR007087:1	PF13894:1;PF00096:1	None
AGAMB.AGAP000674-PA	None	None	None	None
AGAMB.AGAP000675-PC	None	IPR009533:1	PF06625:1	None
AGAMB.AGAP000676-PA	None	IPR019442:1	PF10350:1	None
AGAMB.AGAP000678-PA	None	None	None	None
AGAMB.AGAP000679-PA	GO:0008152;GO:0016787	IPR002933:1;IPR011650:1	PF01546:1;PF07687:1	None
AGAMB.AGAP000680-PA	None	IPR023577:1	PF01928:1	None
AGAMB.AGAP000681-PA	GO:0008033;GO:0008168	IPR021721:1;IPR007871:1;IPR022776:1	PF05253:1;PF11722:1;PF05206:1	None
AGAMB.AGAP000682-PA	GO:0046983	IPR011598:1	PF00010:1	None
AGAMB.AGAP000684-PA	GO:0046872	IPR000571:1	PF13920:1;PF00642:1	None
AGAMB.AGAP000685-PA	GO:0005515	IPR002035:1;IPR000436:8;IPR001759:1;IPR000742:3;IPR011641:1;IPR003410:2	PF02494:2;PF00092:1;PF00084:8;PF07699:1;PF00354:1;PF00008:3	SignalP-noTM:1
AGAMB.AGAP000686-PA	GO:0005515	IPR019734:1	PF13181:1	None
AGAMB.AGAP000687-PA	None	IPR013818:1	PF00151:1	None
AGAMB.AGAP000688-PA	None	IPR001148:1	PF00194:1	None
AGAMB.AGAP000690-PA	None	None	None	SignalP-noTM:1
AGAMB.AGAP000691-PA	None	None	None	SignalP-noTM:1
AGAMB.AGAP000692-PA	GO:0005576	IPR000875:1	PF00272:1	SignalP-noTM:1
AGAMB.AGAP000693-PA	GO:0005576	IPR000875:1	PF00272:1	SignalP-noTM:1
AGAMB.AGAP000694-PA	GO:0005576	IPR000875:1	PF00272:1	SignalP-noTM:1
AGAMB.AGAP000695-PA	None	None	None	SignalP-noTM:1
AGAMB.AGAP000696-PB	None	None	None	SignalP-noTM:1
AGAMB.AGAP000697-PA	None	None	None	SignalP-noTM:1
AGAMB.AGAP000698-PA	GO:0003824;GO:0030151;GO:0030170	IPR005302:1;IPR005303:1	PF03476:1;PF03473:1	None
AGAMB.AGAP000699-PA	GO:0003824;GO:0030151;GO:0030170	IPR005302:1;IPR005303:1	PF03476:1;PF03473:1	None
AGAMB.AGAP000700-PB	GO:0016021;GO:0016192	IPR001388:1;IPR010908:1	PF00957:1;PF13774:1	None
AGAMB.AGAP000702-PA	None	IPR004878:1	PF03189:1	None
AGAMB.AGAP000703-PA	None	IPR004878:1	PF03189:1	None
AGAMB.AGAP000704-PA	GO:0016020	IPR005045:1	PF03381:1	None
AGAMB.AGAP000705-PA	None	IPR002818:1	PF01965:1	None
AGAMB.AGAP000706-PA	None	IPR022776:2	PF05253:2	None
AGAMB.AGAP000707-PA	None	IPR000313:1	PF00855:1	None
AGAMB.AGAP000708-PA	None	IPR011613:1	PF00723:1	None
AGAMB.AGAP000713-PA	GO:0004672;GO:0005524;GO:0006468	IPR000719:1	PF00069:1	None
AGAMB.AGAP000714-PA	None	None	None	SignalP-noTM:1
AGAMB.AGAP000715-PA	None	IPR001148:1	PF00194:1	None
AGAMB.AGAP000717-PA	GO:0016021;GO:0055085	IPR011701:1	PF07690:1	None
AGAMB.AGAP000718-PA	GO:0016021;GO:0055085	IPR011701:1	PF07690:1	None
AGAMB.AGAP000719-PA	GO:0004013;GO:0006730	IPR015878:1;IPR000043:2	PF00670:1;PF05221:2	None
AGAMB.AGAP000720-PB	GO:0005515	IPR003961:4;IPR026966:1;IPR013098:3	PF00041:4;PF13882:1;PF13927:2;PF07679:3	None
AGAMB.AGAP000721-PA	None	IPR002843:1	PF01992:1	None
AGAMB.AGAP000723-PA	None	IPR022780:1	PF05783:1	None
AGAMB.AGAP000725-PA	GO:0006457	IPR013105:1;IPR001179:1	PF07719:1;PF00254:1	None
AGAMB.AGAP000726-PA	GO:0035556	IPR007940:1	PF05276:1	None
AGAMB.AGAP000727-PA	GO:0009190;GO:0016849;GO:0035556	IPR001054:2;IPR032628:1	PF00211:2;PF16214:1	None
AGAMB.AGAP000728-PB	GO:0005515	IPR001368:1	PF00020:1	None
AGAMB.AGAP000731-PA	GO:0008270	IPR001781:2	PF00412:2	SignalP-noTM:1
AGAMB.AGAP000732-PA	GO:0016021;GO:0022857;GO:0055085	IPR011701:1;IPR005828:1	PF07690:1;PF00083:1	None
AGAMB.AGAP000733-PA	GO:0003684;GO:0005515;GO:0006289;GO:0043161	IPR000626:1;IPR015360:1;IPR015940:2	PF09280:1;PF00627:2;PF00240:1	None
AGAMB.AGAP000734-PA	None	IPR031959:1	PF16009:1	SignalP-TM:1
AGAMB.AGAP000735-PB	None	IPR004154:1	PF13393:1;PF03129:1	None
AGAMB.AGAP000736-PA	None	None	PF13920:1	None
AGAMB.AGAP000737-PA	None	IPR013256:1	PF08243:1	None
AGAMB.AGAP000738-PA	None	IPR013907:1	PF08598:1	None
AGAMB.AGAP000739-PA	None	IPR005326:1	PF03501:1	None
AGAMB.AGAP000740-PA	None	None	None	None
AGAMB.AGAP000744-PA	None	None	None	SignalP-noTM:1
AGAMB.AGAP000745-PA	GO:0042302	IPR000618:1	PF00379:1	SignalP-noTM:1
AGAMB.AGAP000747-PB	GO:0004672;GO:0005524;GO:0006468	IPR025136:1;IPR000719:1	PF13281:1;PF00069:1	None
AGAMB.AGAP000748-PA	GO:0005515	IPR001715:1;IPR000557:1	PF00307:1;PF00402:1	None
AGAMB.AGAP000749-PA	GO:0005515	IPR001715:1;IPR000557:1	PF00307:1;PF00402:1	None
AGAMB.AGAP000750-PA	None	IPR010562:1	PF06585:1	SignalP-noTM:1
AGAMB.AGAP000751-PA	None	IPR003511:1	PF02301:1	None
AGAMB.AGAP000752-PA	GO:0000062	IPR000582:1;IPR020683:1	PF12796:1;PF00887:1	None
AGAMB.AGAP000754-PA	GO:0005515	IPR019787:2	PF00628:2;PF13832:1	None
AGAMB.AGAP000755-PA	GO:0008270	IPR001781:3	PF00412:3	None
AGAMB.AGAP000756-PA	GO:0004181;GO:0006508;GO:0008270	IPR000834:1	PF13620:1;PF00246:1	SignalP-noTM:1
AGAMB.AGAP000757-PA	None	IPR019378:1	PF10250:1	SignalP-noTM:1
AGAMB.AGAP000759-PA	None	None	None	None
AGAMB.AGAP000760-PB	None	IPR027450:1	PF13532:1	None
AGAMB.AGAP000761-PA	GO:0005515	IPR004046:1;IPR004045:1	PF00043:1;PF02798:1	None
AGAMB.AGAP000763-PA	GO:0004672;GO:0006468	IPR001245:1	PF07714:1	SignalP-noTM:1
AGAMB.AGAP000765-PA	None	None	None	None
AGAMB.AGAP000767-PA	None	IPR001199:1	PF00173:1	None
AGAMB.AGAP000768-PA	GO:0005525	IPR030379:1	PF00735:1	None
AGAMB.AGAP000769-PB	None	IPR032816:1	PF09335:1	None
AGAMB.AGAP000770-PA	None	IPR021841:1;IPR032878:1	PF12755:1;PF11916:1	None
AGAMB.AGAP000771-PA	None	IPR007286:1	PF04157:1	None
AGAMB.AGAP000773-PA	GO:0005515;GO:0006355	IPR013767:1;IPR013655:1	PF08447:1;PF00989:1	None
AGAMB.AGAP000774-PA	GO:0005086;GO:0032012	IPR000904:1	PF01369:1;PF15410:1	None
AGAMB.AGAP000776-PA	GO:0003774;GO:0005524;GO:0016459	IPR032412:1;IPR001609:1	PF16521:1;PF00063:1	None
AGAMB.AGAP000778-PA	None	None	PF06664:1	None
AGAMB.AGAP000779-PA	GO:0003677	IPR001356:1	PF13894:1;PF00046:1	None
AGAMB.AGAP000780-PA	None	IPR004910:1	PF03226:1	None
AGAMB.AGAP000781-PA	None	IPR004217:1	PF02953:1	None
AGAMB.AGAP000782-PA	None	IPR032071:1	PF16064:1	None
AGAMB.AGAP000783-PA	None	IPR022771:1	PF07814:1	None
AGAMB.AGAP000784-PA	None	IPR000073:1	PF00561:1	None
AGAMB.AGAP000785-PA	GO:0016021;GO:0055085	IPR011701:1	PF07690:1	None
AGAMB.AGAP000786-PA	None	IPR001507:1	PF00100:1	SignalP-noTM:1
AGAMB.AGAP000787-PA	GO:0004842;GO:0005515	IPR001202:3;IPR000008:1;IPR000569:1	PF00632:1;PF00168:1;PF00397:3	None
AGAMB.AGAP000788-PA	None	IPR001507:1	PF00100:1	None
AGAMB.AGAP000789-PA	None	None	None	SignalP-noTM:1
AGAMB.AGAP000790-PA	None	None	None	SignalP-noTM:1
AGAMB.AGAP000791-PA	GO:0005515	IPR011705:1;IPR000210:1	PF07707:1;PF00651:1	None
AGAMB.AGAP000792-PA	GO:0004013;GO:0006730	IPR015878:1;IPR000043:1	PF00670:1;PF05221:1	None
AGAMB.AGAP000793-PA	None	IPR029245:1	PF15031:1	None
AGAMB.AGAP000794-PA	GO:0016651;GO:0048038;GO:0051287;GO:0055114	IPR001135:1	PF00346:1	None
AGAMB.AGAP000795-PA	GO:0016021;GO:0055085	IPR011701:1	PF07690:1	None
AGAMB.AGAP000797-PB	GO:0005515	IPR001202:1	PF00397:1	None
AGAMB.AGAP000798-PA	GO:0004970;GO:0005234;GO:0016020	IPR001320:1;IPR019594:1;IPR001828:1	PF01094:1;PF10613:1;PF00060:1	SignalP-noTM:1
AGAMB.AGAP000801-PA	GO:0004970;GO:0005234;GO:0016020	IPR001320:1;IPR019594:1;IPR001828:1	PF01094:1;PF10613:1;PF00060:1	None
AGAMB.AGAP000803-PA	GO:0004970;GO:0005234;GO:0016020	IPR001320:1;IPR019594:1;IPR001828:1	PF01094:1;PF10613:1;PF00060:1	SignalP-noTM:1
AGAMB.AGAP000804-PA	GO:0004602;GO:0006979;GO:0055114	IPR000889:1	PF00255:1	None
AGAMB.AGAP000805-PA	GO:0051260	IPR003131:1	PF02214:1	None
AGAMB.AGAP000806-PA	None	IPR002181:1	PF00147:1	SignalP-noTM:1
AGAMB.AGAP000807-PA	None	IPR031867:1	PF15951:1	None
AGAMB.AGAP000808-PA	None	IPR019402:1	PF10277:1	None
AGAMB.AGAP000809-PA	None	IPR020683:1	PF12796:1;PF13857:1	None
AGAMB.AGAP000810-PA	GO:0004672;GO:0005515;GO:0005524;GO:0005525;GO:0006468;GO:0007264	IPR000719:1;IPR020683:2;IPR001611:1;IPR032171:1;IPR013684:1;IPR025875:1	PF12796:2;PF13855:1;PF00069:1;PF12799:1;PF08477:1;PF16095:1	None
AGAMB.AGAP000812-PA	None	IPR013878:1	PF08569:1	None
AGAMB.AGAP000813-PA	GO:0008199;GO:0016226	IPR002908:1	PF01491:1	None
AGAMB.AGAP000814-PA	GO:0035091	IPR001683:1;IPR004012:1	PF02759:1;PF00787:1	None
AGAMB.AGAP000815-PA	None	IPR002369:1;IPR012896:1;IPR014836:1;IPR013111:1	PF07974:1;PF00362:1;PF07965:1;PF08725:1	SignalP-noTM:1
AGAMB.AGAP000818-PA	GO:0005506;GO:0016705;GO:0020037;GO:0055114	IPR001128:1	PF00067:1	None
AGAMB.AGAP000819-PA	GO:0003700;GO:0005634;GO:0006355;GO:0008270;GO:0043401;GO:0043565	IPR001628:1;IPR000536:1	PF00104:1;PF00105:1	None
AGAMB.AGAP000820-PA	GO:0042302	IPR000618:1	PF00379:1	SignalP-noTM:1
AGAMB.AGAP000821-PA	None	None	None	SignalP-noTM:1
AGAMB.AGAP000823-PA	GO:0016021	IPR018499:1	PF00335:1	None
AGAMB.AGAP000824-PA	GO:0008083;GO:0040007	IPR001839:1;IPR001111:1	PF00688:1;PF00019:1	SignalP-noTM:1
AGAMB.AGAP000825-PA	GO:0005158	IPR002404:1	PF02174:1	None
AGAMB.AGAP000826-PA	GO:0003676;GO:0008168;GO:0032259	IPR002877:1;IPR000467:1	PF01585:1;PF01728:1	None
AGAMB.AGAP000829-PB	GO:0004198;GO:0005622;GO:0006508;GO:0008270	IPR001876:5;IPR001300:1	PF00641:5;PF00648:1	None
AGAMB.AGAP000830-PA	None	None	PF00656:1	None
AGAMB.AGAP000831-PA	None	IPR001623:1	PF00226:1	SignalP-noTM:1
AGAMB.AGAP000832-PA	None	None	PF04511:1	None
AGAMB.AGAP000833-PA	None	None	None	SignalP-noTM:1
AGAMB.AGAP000834-PA	None	IPR010291:1	PF05978:1	None
AGAMB.AGAP000835-PA	None	None	None	None
AGAMB.AGAP000840-PA	GO:0005272;GO:0006814;GO:0016020	IPR001873:1	PF00858:1	None
AGAMB.AGAP000841-PA	GO:0005525;GO:0007264;GO:0035556	IPR001496:1;IPR001806:1	PF07525:1;PF00071:1	None
AGAMB.AGAP000842-PA	None	IPR013857:1	PF08547:1	None
AGAMB.AGAP000843-PA	GO:0008654;GO:0016020;GO:0016780	IPR000462:1	PF01066:1	None
AGAMB.AGAP000844-PA	GO:0016021	IPR004254:1	PF03006:1	None
AGAMB.AGAP000847-PC	GO:0004672;GO:0005524;GO:0006468	IPR000719:1	PF00069:1	None
AGAMB.AGAP000848-PA	GO:0006508;GO:0008236	IPR002469:1;IPR001375:1	PF00930:1;PF00326:1	None
AGAMB.AGAP000849-PA	GO:0003954;GO:0005739	IPR012575:1	PF08040:1	None
AGAMB.AGAP000850-PA	GO:0005515	IPR000727:1	PF05739:1	None
AGAMB.AGAP000851-PA	GO:0004129;GO:0005743;GO:0005751	IPR001349:1	PF02046:1	None
AGAMB.AGAP000852-PA	None	IPR022617:1	PF11976:1	None
AGAMB.AGAP000853-PA	GO:0003840;GO:0006749	IPR000101:1	PF01019:1	None
AGAMB.AGAP000854-PA	None	None	None	None
AGAMB.AGAP000855-PA	None	IPR019352:1	PF10218:1	None
AGAMB.AGAP000856-PA	GO:0008033;GO:0017150;GO:0050660;GO:0055114	IPR001269:1;IPR014720:1	PF00035:1;PF01207:1	None
AGAMB.AGAP000857-PA	GO:0003735;GO:0005622;GO:0005840;GO:0006412	IPR000597:1	PF00297:1	None
AGAMB.AGAP000858-PA	GO:0003677	IPR001356:1	PF00046:1	None
AGAMB.AGAP000859-PA	None	None	None	SignalP-noTM:1
AGAMB.AGAP000860-PA	None	IPR006990:1	PF04906:1	None
AGAMB.AGAP000861-PA	GO:0016831;GO:0019752;GO:0030170	IPR002129:1	PF00282:1	None
AGAMB.AGAP000862-PA	GO:0004553;GO:0005975	IPR025887:1;IPR000322:1	PF13802:1;PF01055:1	SignalP-noTM:1
AGAMB.AGAP000863-PA	None	IPR013098:2	PF13927:1;PF07679:2	None
AGAMB.AGAP000864-PA	None	IPR001849:1	PF00169:1	None
AGAMB.AGAP000865-PA	GO:0005089;GO:0005515;GO:0007165;GO:0035023	IPR000008:1;IPR000198:1;IPR000219:1	PF00168:1;PF00621:1;PF00620:1	None
AGAMB.AGAP000868-PA	None	IPR001173:1	PF13632:1	None
AGAMB.AGAP000869-PA	GO:0005515	IPR001478:3;IPR021922:1	PF12053:1;PF00595:3	None
AGAMB.AGAP000870-PA	GO:0007165	IPR000198:1;IPR032835:1	PF00620:1;PF16512:1	None
AGAMB.AGAP000871-PA	None	IPR001304:1	PF00059:1	SignalP-noTM:1
AGAMB.AGAP000874-PA	GO:0003700;GO:0005634;GO:0006355;GO:0008270	IPR002515:3	PF01530:3	None
AGAMB.AGAP000875-PA	GO:0003700;GO:0005634;GO:0006355;GO:0008270	IPR002515:4	PF01530:4	None
AGAMB.AGAP000876-PA	GO:0046983	IPR011598:1	PF00010:1	None
AGAMB.AGAP000877-PA	GO:0005506;GO:0016705;GO:0020037;GO:0055114	IPR001128:1	PF00067:1	None
AGAMB.AGAP000878-PA	GO:0046983	IPR011598:1	PF00010:1	None
AGAMB.AGAP000879-PA	None	IPR017996:1	PF03022:1	SignalP-noTM:1
AGAMB.AGAP000880-PC	GO:0035556	IPR001496:1;IPR000980:1	PF07525:1;PF00017:1	None
AGAMB.AGAP000881-PA	GO:0008152;GO:0016491;GO:0055114	IPR015590:1	PF00171:1	None
AGAMB.AGAP000882-PA	None	IPR002347:1	PF00106:1	None
AGAMB.AGAP000883-PA	GO:0003746;GO:0005515;GO:0006414	IPR004045:1;IPR004046:1;IPR001662:1	PF00647:1;PF00043:1;PF02798:1	None
AGAMB.AGAP000884-PA	GO:0016579;GO:0036459	IPR001394:1	PF00443:1	None
AGAMB.AGAP000885-PA	GO:0008237;GO:0008270	IPR014782:1;IPR024571:1	PF01433:1;PF11838:1	SignalP-noTM:1
AGAMB.AGAP000886-PA	GO:0008270	IPR001594:1	PF01529:1	None
AGAMB.AGAP000887-PA	GO:0004177;GO:0030145	IPR000994:1;IPR007865:1	PF00557:1;PF05195:1	None
AGAMB.AGAP000888-PA	GO:0005515	IPR004046:1;IPR004045:1	PF00043:1;PF13417:1	None
AGAMB.AGAP000889-PA	GO:0003779;GO:0005622	IPR002108:1	PF00241:1	None
AGAMB.AGAP000890-PA	None	IPR019368:1	PF10236:1	None
AGAMB.AGAP000891-PA	GO:0042578	IPR002013:1	PF02383:1	None
AGAMB.AGAP000892-PA	None	None	None	SignalP-noTM:1
AGAMB.AGAP000893-PA	None	None	None	None
AGAMB.AGAP000894-PA	None	IPR018834:1;IPR019458:1;IPR002716:1	PF10373:1;PF13638:1;PF10374:1	None
AGAMB.AGAP000896-PA	None	IPR009801:1	PF07114:1	None
AGAMB.AGAP000897-PA	None	IPR010625:1	PF06747:1	None
AGAMB.AGAP000898-PA	GO:0006470;GO:0008138	IPR014876:1;IPR000340:1	PF00782:1;PF08766:1	None
AGAMB.AGAP000899-PA	None	IPR016090:1	PF05826:1	None
AGAMB.AGAP000900-PA	None	None	PF13469:1	None
AGAMB.AGAP000901-PA	GO:0009058;GO:0030170	IPR004839:1	PF00155:1	None
AGAMB.AGAP000903-PA	None	IPR004170:2	PF02825:2	None
AGAMB.AGAP000904-PA	None	IPR022189:2	PF12510:2	None
AGAMB.AGAP000906-PA	GO:0005515	IPR001715:1	PF00307:1	None
AGAMB.AGAP000907-PA	GO:0003824;GO:0008152	IPR000873:1;IPR025110:1	PF13193:1;PF00501:1	None
AGAMB.AGAP000908-PA	GO:0005869	IPR008603:2	PF05502:2	None
AGAMB.AGAP000909-PA	GO:0045454	IPR013766:1	PF00085:1;PF13848:1	SignalP-noTM:1
AGAMB.AGAP000911-PA	None	IPR019172:1	PF09777:1	SignalP-noTM:1
AGAMB.AGAP000912-PA	GO:0035091	IPR003114:1;IPR001683:1;IPR013937:1;IPR016137:1	PF02194:1;PF08628:1;PF00615:1;PF00787:1	None
AGAMB.AGAP000913-PA	GO:0016021	IPR009637:1	PF06814:1	SignalP-TM:1
AGAMB.AGAP000915-PA	None	None	None	None
AGAMB.AGAP000916-PA	GO:0003676	IPR000504:2	PF00076:2	None
AGAMB.AGAP000917-PA	None	None	None	None
AGAMB.AGAP000918-PA	GO:0003676	IPR000504:2	PF00076:2	None
AGAMB.AGAP000919-PA	GO:0003676	IPR000504:1	PF00076:1	None
AGAMB.AGAP000920-PA	GO:0003676	IPR000504:1	PF00076:1	None
AGAMB.AGAP000921-PA	GO:0003676	IPR000504:1	PF00076:1	None
AGAMB.AGAP000922-PA	None	IPR009071:1	PF00505:1	None
AGAMB.AGAP000923-PA	GO:0005515	IPR003121:1	PF02201:1	None
AGAMB.AGAP000924-PA	GO:0003676	IPR000504:1	PF00076:1	None
AGAMB.AGAP000926-PB	GO:0003993	IPR000560:1	PF00328:1	None
AGAMB.AGAP000927-PA	GO:0005509	IPR002048:1	PF13405:1	None
AGAMB.AGAP000928-PB	None	IPR006845:1	PF04757:1;PF13920:1	None
AGAMB.AGAP000929-PA	None	IPR000436:11;IPR001304:1;IPR000421:1	PF00084:11;PF00754:1;PF00059:1	None
AGAMB.AGAP000930-PA	GO:0005515	IPR015048:2;IPR001680:2	PF08953:2;PF00400:2;PF16300:2	None
AGAMB.AGAP000931-PA	None	IPR026776:1	PF14975:1	SignalP-noTM:1
AGAMB.AGAP000932-PA	GO:0005085;GO:0007264	IPR000651:1;IPR001895:1	PF00618:1;PF00617:1	None
AGAMB.AGAP000933-PB	None	IPR007135:1	PF03987:1	None
AGAMB.AGAP000934-PA	None	IPR016435:1	PF01866:1	None
AGAMB.AGAP000935-PA	None	IPR007863:1;IPR011765:1	PF00675:1;PF05193:1	None
AGAMB.AGAP000937-PA	None	IPR013162:1	PF08205:1	None
AGAMB.AGAP000938-PA	None	None	None	None
AGAMB.AGAP000939-PA	None	IPR013830:1	PF13472:1	None
AGAMB.AGAP000940-PA	None	IPR001304:1	PF00059:1	SignalP-noTM:1
AGAMB.AGAP000941-PB	None	IPR002068:1	PF00011:1	None
AGAMB.AGAP000942-PA	GO:0016787	IPR000086:1	PF00293:1	None
AGAMB.AGAP000943-PE	None	None	None	None
AGAMB.AGAP000945-PA	GO:0006629	IPR002921:1	PF01764:1	None
AGAMB.AGAP000946-PA	GO:0005506;GO:0006633;GO:0016491;GO:0055114	IPR006694:1	PF04116:1	None
AGAMB.AGAP000947-PA	GO:0005515	IPR004046:1;IPR004045:1	PF00043:1;PF13417:1	None
AGAMB.AGAP000948-PA	GO:0016020	IPR006977:1	PF04893:1	None
AGAMB.AGAP000949-PA	GO:0006810;GO:0016021	IPR009038:1	PF01105:1	SignalP-noTM:1
AGAMB.AGAP000950-PA	None	IPR020070:1	PF01281:1	None
AGAMB.AGAP000951-PB	GO:0005515	IPR024964:1;IPR006594:1	PF08513:1;PF10607:1	None
AGAMB.AGAP000952-PA	GO:0003735;GO:0005622;GO:0005840;GO:0006412	IPR001569:1	PF01907:1	None
AGAMB.AGAP000953-PA	GO:0003735;GO:0005840;GO:0006412	IPR016180:1	PF00252:1	None
AGAMB.AGAP000954-PA	GO:0000287;GO:0004749;GO:0009165	IPR029099:1;IPR005946:1	PF13793:1;PF14572:1	None
AGAMB.AGAP000955-PA	GO:0051424	IPR008435:1	PF05428:1	SignalP-noTM:1
AGAMB.AGAP000957-PA	None	IPR012464:1	PF07898:1	SignalP-noTM:1
AGAMB.AGAP000958-PA	GO:0005509	IPR018108:3;IPR002048:2	PF00153:3;PF00036:1;PF13833:1	None
AGAMB.AGAP000960-PA	GO:0005515	IPR000555:1;IPR015063:1	PF08969:1;PF01398:1	None
AGAMB.AGAP000961-PA	GO:0005515	IPR001660:2	PF00536:2	None
AGAMB.AGAP000962-PA	GO:0005230;GO:0006810;GO:0006811;GO:0016020	IPR006202:1;IPR006029:1	PF02932:1;PF02931:1	None
AGAMB.AGAP000965-PA	GO:0003676	IPR000504:3	PF00076:3	None
AGAMB.AGAP000966-PA	GO:0005230;GO:0006810;GO:0006811;GO:0016020	IPR006202:1;IPR006029:1	PF02932:1;PF02931:1	SignalP-noTM:1
AGAMB.AGAP000968-PA	None	IPR000782:4	PF02469:4	None
AGAMB.AGAP000969-PB	GO:0005523;GO:0051694	IPR004934:1	PF03250:1	None
AGAMB.AGAP000970-PA	None	IPR001623:1	PF00226:1	None
AGAMB.AGAP000971-PA	GO:0004656;GO:0005783;GO:0016491;GO:0016702;GO:0055114	IPR013547:1;IPR005123:1	PF08336:1;PF13640:1	SignalP-noTM:1
AGAMB.AGAP000973-PA	None	IPR031331:1;IPR031329:1	PF17048:1;PF04734:1	None
AGAMB.AGAP000974-PA	GO:0004222;GO:0006508;GO:0008270	IPR013111:1;IPR001762:1;IPR001590:1;IPR002870:1;IPR006586:1	PF07974:1;PF08516:1;PF01562:1;PF01421:1;PF00200:1	SignalP-noTM:1
AGAMB.AGAP000975-PA	GO:0038166	IPR009436:1	PF06396:1	None
AGAMB.AGAP000977-PA	GO:0003676	IPR000504:1	PF00076:1	None
AGAMB.AGAP000978-PA	GO:0000808;GO:0005634;GO:0006260	IPR020796:1	PF13191:1;PF14630:1	None
AGAMB.AGAP000979-PA	None	IPR004154:1	PF03129:1	None
AGAMB.AGAP000981-PA	GO:0005515	IPR001680:2	PF00400:2	None
AGAMB.AGAP000982-PA	GO:0003824	IPR002591:1	PF01663:1	SignalP-noTM:1
AGAMB.AGAP000983-PA	None	IPR007810:1	PF05131:1	None
AGAMB.AGAP000984-PA	None	None	None	None
AGAMB.AGAP000985-PA	None	IPR004000:1	PF00022:1	None
AGAMB.AGAP000986-PA	GO:0005576;GO:0006030;GO:0008061	IPR002557:3	PF01607:3	SignalP-noTM:1
AGAMB.AGAP000987-PA	GO:0005576;GO:0006030;GO:0008061	IPR002557:3	PF01607:3	SignalP-noTM:1
AGAMB.AGAP000988-PA	GO:0005576;GO:0006030;GO:0008061	IPR002557:3	PF01607:3	SignalP-noTM:1
AGAMB.AGAP000989-PA	GO:0005576;GO:0006030;GO:0008061	IPR002557:3	PF01607:3	SignalP-noTM:1
AGAMB.AGAP000990-PA	None	None	None	None
AGAMB.AGAP000991-PA	GO:0000166;GO:0004812;GO:0005524;GO:0006418	IPR002314:1	PF00587:1	None
AGAMB.AGAP000994-PA	GO:0006508;GO:0008236	IPR008758:1	PF05577:1	SignalP-noTM:1
AGAMB.AGAP000995-PA	GO:0006810;GO:0030008	IPR007233:1	PF04099:1	None
AGAMB.AGAP000996-PA	GO:0008270	IPR000433:1;IPR015153:1	PF09068:1;PF00569:1	None
AGAMB.AGAP000997-PA	GO:0032006	IPR015019:1	PF08923:1	None
AGAMB.AGAP000998-PA	GO:0005215;GO:0005737;GO:0006810;GO:0016021	IPR000479:4	PF00878:4	None
AGAMB.AGAP000999-PA	GO:0005515;GO:0007165	IPR001611:3;IPR000157:1	PF01582:1;PF13855:3	SignalP-noTM:1
AGAMB.AGAP001002-PB	GO:0005515;GO:0007165	IPR001611:3;IPR000157:1	PF01582:1;PF13855:3	SignalP-noTM:1
AGAMB.AGAP001004-PA	GO:0005515;GO:0007165	IPR001611:3;IPR000157:1	PF01582:1;PF13855:3	SignalP-noTM:1
AGAMB.AGAP001005-PA	None	None	None	SignalP-noTM:1
AGAMB.AGAP001006-PA	None	None	None	SignalP-noTM:1
AGAMB.AGAP001007-PA	None	None	None	None
AGAMB.AGAP001010-PA	GO:0008376;GO:0032580	IPR008428:1	PF05679:1	None
AGAMB.AGAP001011-PA	GO:0005216;GO:0006811;GO:0016020;GO:0055085	IPR005821:1	PF00520:1	None
AGAMB.AGAP001012-PA	GO:0004984;GO:0005549;GO:0007608;GO:0016020	IPR004117:1	PF02949:1	None
AGAMB.AGAP001015-PA	GO:0005509;GO:0005515;GO:0007219;GO:0007275;GO:0016021;GO:0030154	IPR000742:22;IPR000800:3;IPR020683:1;IPR011656:1;IPR001881:6;IPR024600:1;IPR010660:1	PF12796:1;PF00066:3;PF13857:1;PF07684:1;PF11936:1;PF07645:6;PF06816:1;PF00008:22	None
AGAMB.AGAP001019-PA	None	None	None	None
AGAMB.AGAP001021-PB	GO:0005737;GO:0016491;GO:0016627;GO:0055114	IPR005720:1;IPR023753:1;IPR028261:1	PF07992:1;PF14691:1;PF01180:1;PF14697:1	None
AGAMB.AGAP001022-PA	GO:0004930;GO:0007186;GO:0016021	IPR000276:1	PF00001:1	None
AGAMB.AGAP001023-PE	None	IPR031828:1	PF15929:1	None
AGAMB.AGAP001024-PA	GO:0005576;GO:0006030;GO:0008061	IPR002557:1	PF01607:1	SignalP-noTM:1
AGAMB.AGAP001025-PA	GO:0005515	IPR001214:1;IPR002893:1	PF00856:1;PF01753:1	None
AGAMB.AGAP001026-PB	GO:0004180;GO:0004181;GO:0006508;GO:0008270	IPR000834:1;IPR003146:1	PF02244:1;PF00246:1	None
AGAMB.AGAP001027-PA	GO:0016021;GO:0022857;GO:0055085	IPR005828:1	PF00083:1	None
AGAMB.AGAP001028-PA	None	None	None	None
AGAMB.AGAP001029-PA	None	None	None	None
AGAMB.AGAP001030-PA	GO:0016020	IPR006011:1	PF00804:1	None
AGAMB.AGAP001032-PA	None	IPR006921:1;IPR007701:1	PF04836:1;PF05004:1	None
AGAMB.AGAP001033-PA	None	IPR024810:1	PF03281:1	None
AGAMB.AGAP001034-PA	None	IPR024810:1	PF03281:1	None
AGAMB.AGAP001035-PA	None	IPR029451:1;IPR028267:1;IPR029453:1;IPR029452:1	PF14668:1;PF14663:1;PF14664:1;PF14666:1	None
AGAMB.AGAP001036-PA	GO:0005515	IPR001680:4	PF00400:4	None
AGAMB.AGAP001037-PA	GO:0016787	IPR000994:1;IPR000587:1;IPR032416:1	PF00557:1;PF16189:1;PF16188:1;PF01321:1	None
AGAMB.AGAP001038-PA	GO:0016491;GO:0051537;GO:0055114	IPR017941:1	PF00355:1	None
AGAMB.AGAP001039-PB	GO:0005506;GO:0016705;GO:0020037;GO:0055114	IPR001128:1	PF00067:1	None
AGAMB.AGAP001040-PA	None	None	PF16015:1	None
AGAMB.AGAP001041-PB	GO:0008270	IPR011016:1	PF12906:1	None
AGAMB.AGAP001042-PA	None	IPR001199:1	PF00173:1	None
AGAMB.AGAP001043-PA	GO:0005515	IPR000225:4	PF00514:4	None
AGAMB.AGAP001045-PA	GO:0003677;GO:0003899;GO:0005634;GO:0006351	IPR009668:1	PF06870:1	None
AGAMB.AGAP001046-PA	GO:0005515;GO:0005737	IPR012849:1;IPR001452:1	PF07815:1;PF14604:1	None
AGAMB.AGAP001047-PA	GO:0046854	IPR000760:1	PF00459:1	None
AGAMB.AGAP001048-PA	None	IPR013098:1	PF13927:1;PF07679:1	None
AGAMB.AGAP001050-PA	GO:0008376;GO:0032580	IPR008428:1	PF05679:1	SignalP-noTM:1
AGAMB.AGAP001051-PA	None	IPR009581:1	PF06702:1	None
AGAMB.AGAP001052-PC	GO:0016579;GO:0036459	IPR001394:1	PF00443:1	None
AGAMB.AGAP001053-PA	GO:0005861	IPR001978:1	PF00992:1	None
AGAMB.AGAP001056-PA	None	IPR000608:1	PF00179:1	None
AGAMB.AGAP001057-PA	GO:0003676;GO:0005524	IPR011545:1;IPR025313:1;IPR001650:1	PF00270:1;PF00271:1;PF13959:1	None
AGAMB.AGAP001058-PA	GO:0098599	IPR002472:1	PF02089:1	None
AGAMB.AGAP001061-PB	None	IPR020683:2	PF12796:2	None
AGAMB.AGAP001064-PA	GO:0006810;GO:0016021	IPR009038:1	PF01105:1	SignalP-noTM:1
AGAMB.AGAP001065-PG	GO:0016740	IPR001085:1	PF00464:1	None
AGAMB.AGAP001067-PA	None	IPR032071:1	PF16064:1	None
AGAMB.AGAP001068-PA	None	IPR000608:1	PF00179:1	None
AGAMB.AGAP001069-PA	GO:0016021	IPR002995:1	PF02077:1	None
AGAMB.AGAP001070-PA	GO:0045454	IPR001623:1;IPR013766:1	PF00085:1;PF00226:1	SignalP-noTM:1
AGAMB.AGAP001073-PC	GO:0005515	IPR000210:1	PF00651:1	None
AGAMB.AGAP001076-PB	GO:0005506;GO:0016705;GO:0020037;GO:0055114	IPR001128:1	PF00067:1	None
AGAMB.AGAP001078-PA	None	None	None	SignalP-noTM:1
AGAMB.AGAP001079-PA	None	None	None	SignalP-noTM:1
AGAMB.AGAP001081-PA	None	IPR000095:1;IPR000697:1	PF00786:1;PF00568:1	None
AGAMB.AGAP001082-PB	GO:0006629	IPR003119:1;IPR007856:6;IPR008138:6	PF05184:6;PF02199:1;PF03489:6	SignalP-noTM:1
AGAMB.AGAP001083-PB	None	None	None	None
AGAMB.AGAP001084-PA	None	IPR013120:1;IPR033640:1	PF07993:1;PF03015:1	None
AGAMB.AGAP001085-PA	None	IPR032071:1	PF16064:1	None
AGAMB.AGAP001090-PA	None	IPR022175:1	PF12490:1	None
AGAMB.AGAP001091-PB	None	None	None	None
AGAMB.AGAP001092-PA	None	IPR028146:1	PF12999:1	None
AGAMB.AGAP001093-PA	GO:0003700;GO:0006355;GO:0043565	IPR004827:1	PF00170:1	None
AGAMB.AGAP001094-PA	GO:0003677;GO:0003700;GO:0006355	IPR013524:1	PF00853:1	None
AGAMB.AGAP001097-PA	GO:0016021	IPR002076:1	PF01151:1	None
AGAMB.AGAP001098-PA	GO:0016491;GO:0055114	IPR006076:1	PF01266:1	None
AGAMB.AGAP001099-PA	GO:0003682;GO:0005515	IPR001025:2;IPR001487:5;IPR009071:1	PF01426:2;PF00439:5;PF00505:1	None
AGAMB.AGAP001101-PA	None	IPR002018:1	PF00135:1	None
AGAMB.AGAP001102-PA	None	IPR005113:1;IPR005112:1;IPR001194:1	PF03456:1;PF03455:1;PF02141:1	None
AGAMB.AGAP001103-PA	GO:0004672;GO:0005524;GO:0006468	IPR000719:1	PF00069:1	None
AGAMB.AGAP001104-PA	None	IPR022043:1	PF12253:1	None
AGAMB.AGAP001106-PA	None	None	None	None
AGAMB.AGAP001108-PA	None	IPR004274:1	PF03031:1	None
AGAMB.AGAP001109-PA	GO:0004725;GO:0006470	IPR001251:1;IPR000242:1	PF00650:1;PF00102:1	None
AGAMB.AGAP001110-PA	GO:0005515;GO:0007165;GO:0035091	IPR001478:1;IPR000159:1;IPR001683:1	PF00788:1;PF00787:1;PF00595:1	None
AGAMB.AGAP001111-PA	GO:0004553;GO:0005975	IPR000322:1	PF01055:1	None
AGAMB.AGAP001112-PA	None	None	PF13868:1	None
AGAMB.AGAP001113-PA	GO:0004222;GO:0006508;GO:0008270;GO:0031012	IPR010294:1;IPR001590:1;IPR002870:1;IPR000884:2	PF05986:1;PF00090:2;PF01421:1;PF01562:1	None
AGAMB.AGAP001114-PA	GO:0016021;GO:0050909	IPR013604:1	PF08395:1	None
AGAMB.AGAP001115-PA	GO:0016021;GO:0050909	IPR013604:1	PF08395:1	None
AGAMB.AGAP001116-PA	GO:0016491;GO:0055114	IPR006076:1	PF01266:1	None
AGAMB.AGAP001117-PD	GO:0016021;GO:0050909	IPR013604:2	PF08395:2	None
AGAMB.AGAP001119-PA	GO:0016021;GO:0050909	IPR013604:1	PF08395:1	None
AGAMB.AGAP001120-PA	GO:0016021;GO:0050909	IPR013604:1	PF08395:1	None
AGAMB.AGAP001121-PA	GO:0016021;GO:0050909	IPR013604:1	PF08395:1	None
AGAMB.AGAP001122-PA	GO:0016021;GO:0050909	IPR013604:1	PF08395:1	None
AGAMB.AGAP001123-PA	GO:0016021;GO:0050909	IPR013604:1	PF08395:1	None
AGAMB.AGAP001124-PA	None	IPR013977:1;IPR006222:1	PF08669:1;PF01571:1	None
AGAMB.AGAP001125-PA	GO:0016021;GO:0050909	IPR013604:1	PF08395:1	None
AGAMB.AGAP001126-PA	None	IPR013106:1	PF07686:1;PF13927:1	None
AGAMB.AGAP001127-PA	GO:0005515	IPR001611:4	PF13855:4	SignalP-noTM:1
AGAMB.AGAP001130-PA	None	IPR002058:1	PF03828:1	None
AGAMB.AGAP001132-PA	GO:0005634;GO:0008270;GO:0046872	IPR012934:1;IPR007087:2	PF07776:1;PF13912:1;PF00096:1;PF12874:3	None
AGAMB.AGAP001133-PA	GO:0000184;GO:0003677;GO:0004386;GO:0005524;GO:0005737;GO:0008270	IPR018999:1	PF13245:1;PF13086:1;PF13087:1;PF09416:1	None
AGAMB.AGAP001134-PA	GO:0003735;GO:0005739;GO:0005840;GO:0006412	IPR010793:1	PF07147:1	None
AGAMB.AGAP001135-PA	GO:0003677;GO:0005524;GO:0006260	IPR001208:1;IPR027925:1	PF00493:1;PF14551:1	None
AGAMB.AGAP001136-PA	None	IPR013105:1	PF07719:1	None
AGAMB.AGAP001137-PA	GO:0016021;GO:0050909	IPR013604:1	PF08395:1	None
AGAMB.AGAP001138-PA	GO:0015078;GO:0015986	IPR008688:1	PF05405:1	None
AGAMB.AGAP001139-PA	GO:0003735;GO:0005622;GO:0005840;GO:0006412	IPR001857:1	PF01245:1	None
AGAMB.AGAP001140-PA	None	IPR021893:1	PF12012:1	None
AGAMB.AGAP001141-PB	None	None	None	None
AGAMB.AGAP001143-PA	None	IPR023801:1	PF00850:1	None
AGAMB.AGAP001144-PA	None	IPR019396:1	PF10269:1	None
AGAMB.AGAP001145-PA	None	IPR005037:1;IPR024767:1	PF12871:1;PF03371:1	None
AGAMB.AGAP001146-PA	GO:0005515	IPR024977:1;IPR007148:1;IPR001680:4	PF00400:4;PF04003:1;PF12894:1	None
AGAMB.AGAP001148-PA	GO:0005515	IPR001452:2	PF00018:1;PF14604:1	None
AGAMB.AGAP001149-PA	GO:0005515	IPR001680:1	PF00400:1	None
AGAMB.AGAP001151-PA	None	IPR023410:1	PF00244:1	None
AGAMB.AGAP001152-PA	None	IPR004130:1	PF03029:1	None
AGAMB.AGAP001153-PA	GO:0003677	IPR007474:1;IPR011722:1	PF08755:1;PF04379:1	None
AGAMB.AGAP001154-PA	GO:0000228;GO:0006338	IPR006939:2	PF04855:2	None
AGAMB.AGAP001156-PA	None	IPR001005:1	PF00249:1;PF13921:1	None
AGAMB.AGAP001157-PA	GO:0008270	IPR025704:1;IPR003126:1	PF13764:1;PF02207:1	None
AGAMB.AGAP001158-PA	None	IPR006640:1	PF10263:1	None
AGAMB.AGAP001159-PA	GO:0005515	IPR001680:1	PF00400:1	None
AGAMB.AGAP001160-PA	GO:0016021;GO:0022857;GO:0055085	IPR005828:2	PF00083:2	None
AGAMB.AGAP001161-PA	GO:0004930;GO:0007186;GO:0016021	IPR000276:1	PF00001:1	None
AGAMB.AGAP001162-PA	GO:0004930;GO:0007186;GO:0016021	IPR000276:1	PF00001:1	None
AGAMB.AGAP001165-PA	None	IPR032714:1	PF13815:1	None
AGAMB.AGAP001166-PA	None	IPR021151:1;IPR031633:1	PF05916:1;PF16922:1	None
AGAMB.AGAP001167-PA	None	IPR019398:1	PF10273:1	None
AGAMB.AGAP001168-PA	None	None	None	None
AGAMB.AGAP001169-PB	GO:0016021;GO:0050909	IPR013604:1	PF08395:1	SignalP-TM:1
AGAMB.AGAP001170-PA	GO:0016021;GO:0050909	IPR013604:1	PF08395:1	None
AGAMB.AGAP001171-PA	GO:0016021;GO:0050909	IPR013604:1	PF08395:1	None
AGAMB.AGAP001172-PA	GO:0016021;GO:0050909	IPR013604:1	PF08395:1	None
AGAMB.AGAP001173-PA	GO:0016021;GO:0050909	IPR013604:1	PF08395:1	None
AGAMB.AGAP001174-PA	None	None	None	SignalP-noTM:1
AGAMB.AGAP001175-PA	GO:0004930;GO:0007186;GO:0016020;GO:0016021	IPR000832:2;IPR001879:1	PF02793:1;PF00002:2	None
AGAMB.AGAP001176-PA	None	IPR002919:1	PF01826:1	None
AGAMB.AGAP001177-PA	GO:0005509	IPR002048:3	PF13202:3	None
AGAMB.AGAP001179-PA	None	IPR019321:2	PF10168:2	None
AGAMB.AGAP001181-PA	None	None	None	SignalP-noTM:1
AGAMB.AGAP001182-PA	None	None	None	SignalP-noTM:1
AGAMB.AGAP001183-PA	None	IPR001910:1	PF01156:1	SignalP-noTM:1
AGAMB.AGAP001184-PA	None	IPR010512:1	PF06477:1	SignalP-noTM:1
AGAMB.AGAP001185-PA	GO:0005215;GO:0006810;GO:0016020;GO:0055085	IPR001734:1	PF00474:1	None
AGAMB.AGAP001187-PA	GO:0003677	IPR001356:1;IPR003350:3	PF02376:3;PF00046:1	None
AGAMB.AGAP001189-PA	GO:0005549	IPR006170:1	PF01395:1	SignalP-noTM:1
AGAMB.AGAP001190-PA	GO:0004252;GO:0006508	IPR001254:1	PF00089:1	None
AGAMB.AGAP001192-PA	None	None	None	SignalP-noTM:1
AGAMB.AGAP001193-PA	None	None	None	SignalP-noTM:1
AGAMB.AGAP001195-PA	GO:0003723;GO:0005515;GO:0016070	IPR003890:1;IPR015174:1;IPR015172:1	PF02854:1;PF09088:1;PF09090:1	None
AGAMB.AGAP001196-PA	None	None	None	None
AGAMB.AGAP001197-PA	GO:0030246	IPR001079:1	PF00337:1	None
AGAMB.AGAP001198-PA	GO:0004252;GO:0006508	IPR001254:1	PF00089:1	SignalP-noTM:1
AGAMB.AGAP001199-PA	GO:0004252;GO:0006508	IPR001254:1	PF00089:1	SignalP-noTM:1
AGAMB.AGAP001200-PA	None	IPR029436:1;IPR032788:1;IPR032792:1;IPR032790:1	PF14699:1;PF14702:1;PF14701:1;PF06202:1	None
AGAMB.AGAP001201-PA	None	IPR013106:1	PF07686:1;PF13927:1	None
AGAMB.AGAP001202-PA	GO:0016021;GO:0022857;GO:0055085	IPR005828:1	PF00083:1	None
AGAMB.AGAP001203-PA	GO:0005576;GO:0006030;GO:0008061	IPR002557:1	PF01607:1	SignalP-noTM:1
AGAMB.AGAP001205-PA	None	None	PF03142:1	None
AGAMB.AGAP001207-PA	None	IPR017920:1	PF07258:1	None
AGAMB.AGAP001208-PA	None	IPR028124:1	PF15477:1	None
AGAMB.AGAP001209-PA	GO:0004843;GO:0005509;GO:0016579;GO:0036459	IPR002048:2;IPR006615:1;IPR001394:1	PF13202:2;PF06337:1;PF00443:1	None
AGAMB.AGAP001211-PA	GO:0005525;GO:0007264	IPR001806:1	PF00071:1	None
AGAMB.AGAP001212-PA	GO:0008745;GO:0009253	IPR002502:1	PF01510:1	None
AGAMB.AGAP001213-PA	GO:0003779	IPR003124:1	PF02205:1	None
AGAMB.AGAP001214-PA	GO:0016020;GO:0016021	IPR000620:2	PF00892:2	None
AGAMB.AGAP001215-PB	None	IPR019412:1	PF10300:1	None
AGAMB.AGAP001217-PA	GO:0005509;GO:0016462	IPR009283:1	PF06079:1	None
AGAMB.AGAP001218-PA	GO:0003924	IPR018316:1;IPR003008:1	PF03953:1;PF00091:1	None
AGAMB.AGAP001219-PA	GO:0003924	IPR018316:1;IPR003008:1	PF03953:1;PF00091:1	None
AGAMB.AGAP001220-PA	GO:0070403	IPR003000:1	PF02146:1	None
AGAMB.AGAP001222-PA	None	IPR019410:1	PF10294:1	None
AGAMB.AGAP001223-PA	GO:0003676;GO:0005524	IPR011545:1;IPR025313:1;IPR001650:1	PF00270:1;PF00271:1;PF13959:1	None
AGAMB.AGAP001224-PA	None	IPR001279:1;IPR022712:1;IPR011108:1;IPR021718:1	PF16661:1;PF11718:1;PF10996:1;PF07521:1	None
AGAMB.AGAP001227-PA	GO:0000226;GO:0000922;GO:0005815;GO:0007020;GO:0043015	IPR007259:1	PF04130:1	None
AGAMB.AGAP001228-PA	GO:0003899;GO:0006351	IPR005574:1	PF03874:1	None
AGAMB.AGAP001229-PA	None	IPR005334:1	PF03645:1	None
AGAMB.AGAP001231-PB	None	IPR025066:1	PF13300:1	None
AGAMB.AGAP001232-PA	None	IPR001296:1;IPR028098:1	PF00534:1;PF13439:1	None
AGAMB.AGAP001234-PA	GO:0003676;GO:0005524	IPR011545:2;IPR001650:2;IPR004179:2	PF00270:2;PF00271:2;PF02889:2	None
AGAMB.AGAP001235-PB	GO:0004609;GO:0008654	IPR003817:1	PF02666:1	None
AGAMB.AGAP001236-PA	GO:0016021;GO:0022857;GO:0055085	IPR005828:1	PF00083:1	None
AGAMB.AGAP001237-PA	GO:0016592	IPR021018:1	PF11568:1	None
AGAMB.AGAP001238-PB	GO:0005085;GO:0005089;GO:0007264;GO:0035023	IPR001849:1;IPR000219:1;IPR000651:1;IPR001895:1	PF00618:1;PF00169:1;PF00621:1;PF00617:1	None
AGAMB.AGAP001239-PA	None	IPR013106:1	PF07686:1;PF13927:1	SignalP-noTM:1
AGAMB.AGAP001240-PA	GO:0006508;GO:0008236	IPR008758:1	PF05577:1	SignalP-noTM:1
AGAMB.AGAP001241-PA	GO:0004252;GO:0006508	IPR001254:1	PF00089:1	None
AGAMB.AGAP001242-PA	None	IPR013098:1	PF13927:1;PF07679:1	None
AGAMB.AGAP001243-PA	GO:0005515	IPR002110:1	PF00023:1	None
AGAMB.AGAP001244-PA	GO:0004252;GO:0006508	IPR001254:1	PF00089:1	SignalP-noTM:1
AGAMB.AGAP001245-PA	GO:0004252;GO:0006508	IPR001254:1	PF00089:1	SignalP-noTM:1
AGAMB.AGAP001246-PA	GO:0004252;GO:0006508	IPR001254:1	PF00089:1	SignalP-noTM:1
AGAMB.AGAP001247-PA	GO:0004252;GO:0006508	IPR001254:1	PF00089:1	None
AGAMB.AGAP001248-PA	GO:0004252;GO:0006508	IPR001254:1	PF00089:1	SignalP-noTM:1
AGAMB.AGAP001249-PA	GO:0004252;GO:0006508	IPR001254:1	PF00089:1	SignalP-noTM:1
AGAMB.AGAP001250-PA	GO:0004252;GO:0006508	IPR001254:1	PF00089:1	SignalP-noTM:1
AGAMB.AGAP001251-PA	GO:0004252;GO:0006508	IPR001254:1	PF00089:1	SignalP-TM:1
AGAMB.AGAP001252-PA	GO:0004252;GO:0006508	IPR001254:1	PF00089:1	SignalP-noTM:1
AGAMB.AGAP001253-PA	GO:0006629;GO:0008081	IPR030395:1	PF03009:1	None
AGAMB.AGAP001255-PA	GO:0003676;GO:0005524	IPR011545:1;IPR032284:1;IPR001650:1	PF16124:1;PF00270:1;PF00271:1	None
AGAMB.AGAP001256-PC	GO:0004781	IPR025980:1;IPR024951:1	PF01583:1;PF14306:1;PF01747:1	None
AGAMB.AGAP001257-PA	GO:0008152;GO:0070569	IPR002618:1	PF01704:1	None
AGAMB.AGAP001258-PA	None	None	PF13894:1;PF12874:1	None
AGAMB.AGAP001259-PA	None	IPR000980:1	PF00017:1	None
AGAMB.AGAP001261-PA	GO:0003676	IPR000504:1	PF00076:1	None
AGAMB.AGAP001264-PA	None	IPR007484:1;IPR003137:1	PF02225:1;PF04389:1	SignalP-noTM:1
AGAMB.AGAP001265-PA	GO:0003333;GO:0015171;GO:0016020	IPR002293:1;IPR029485:1	PF13906:1;PF13520:1	None
AGAMB.AGAP001267-PA	GO:0006886;GO:0016192;GO:0030117;GO:0030131	IPR002553:1;IPR008152:1;IPR015151:1	PF02883:1;PF09066:1;PF01602:1	None
AGAMB.AGAP001269-PB	GO:0046872	IPR007087:1	PF00096:1	None
AGAMB.AGAP001270-PA	None	IPR007529:1	PF04438:1	None
AGAMB.AGAP001271-PB	None	IPR006903:1	PF04818:1	None
AGAMB.AGAP001272-PA	None	IPR021869:1	PF11977:1	None
AGAMB.AGAP001273-PA	GO:0005515;GO:0005634;GO:0005737;GO:0006606;GO:0008565	IPR032413:1;IPR002652:1;IPR000225:7	PF01749:1;PF16186:1;PF00514:7	None
AGAMB.AGAP001274-PA	GO:0003735;GO:0005840;GO:0006412	IPR002222:1	PF00203:1	None
AGAMB.AGAP001275-PA	None	IPR029488:1	PF13879:1	None
AGAMB.AGAP001276-PA	GO:0000166;GO:0003676;GO:0004812;GO:0005524;GO:0006418	IPR004365:1;IPR004364:1	PF00152:1;PF01336:1	None
AGAMB.AGAP001277-PA	None	IPR019357:1	PF10224:1	None
AGAMB.AGAP001278-PA	None	IPR019383:1	PF10256:1	None
AGAMB.AGAP001279-PA	GO:0016787	IPR004843:1	PF00149:1	None
AGAMB.AGAP001280-PA	GO:0005242;GO:0006813;GO:0016021	IPR016449:1	PF01007:1	None
AGAMB.AGAP001281-PA	GO:0005242;GO:0006813;GO:0016021	IPR016449:1	PF01007:1	None
AGAMB.AGAP001283-PA	GO:0005242;GO:0006813;GO:0016021	IPR016449:1	PF01007:1	None
AGAMB.AGAP001284-PA	GO:0005242;GO:0006813;GO:0016021	IPR016449:1	PF01007:1	None
AGAMB.AGAP001285-PA	GO:0007034	IPR005024:1	PF03357:1	None
AGAMB.AGAP001286-PA	None	None	None	None
AGAMB.AGAP001287-PB	GO:0005089;GO:0035023	IPR000219:1;IPR019748:1;IPR014847:1;IPR018980:1;IPR018979:1;IPR001849:1	PF00169:1;PF00373:1;PF00621:1;PF09380:1;PF09379:1;PF08736:1	None
AGAMB.AGAP001290-PA	GO:0003689;GO:0005524;GO:0005663;GO:0006260	IPR003959:1;IPR001357:1;IPR013725:1	PF00004:1;PF08519:1;PF00533:1	None
AGAMB.AGAP001291-PA	None	None	None	None
AGAMB.AGAP001292-PA	GO:0046872	IPR018957:1	PF00097:1	None
AGAMB.AGAP001294-PA	None	None	PF12874:2	None
AGAMB.AGAP001296-PA	GO:0004842	IPR000569:1;IPR004170:1	PF00632:1;PF02825:1	None
AGAMB.AGAP001297-PA	None	IPR018108:3	PF00153:3	None
AGAMB.AGAP001298-PA	GO:0003676	IPR000504:1	PF00076:1	None
AGAMB.AGAP001299-PA	GO:0009058;GO:0016779	IPR005835:1;IPR001451:1	PF00483:1;PF00132:1	None
AGAMB.AGAP001300-PA	None	IPR006696:1	PF04241:1	None
AGAMB.AGAP001301-PA	GO:0034464	IPR006606:1	PF07289:1	None
AGAMB.AGAP001302-PA	GO:0006368;GO:0016570;GO:0016593	IPR007133:1	PF03985:1	None
AGAMB.AGAP001304-PA	None	IPR013106:1	PF07686:1;PF13927:2	None
AGAMB.AGAP001306-PA	GO:0005885;GO:0015629;GO:0030041;GO:0034314	IPR008384:1	PF05856:1	None
AGAMB.AGAP001307-PA	GO:0006511	IPR004854:1	PF03152:1	None
AGAMB.AGAP001310-PA	GO:0004671;GO:0006481;GO:0016021	IPR007269:1	PF04140:1	None
AGAMB.AGAP001311-PA	GO:0003735;GO:0005622;GO:0005840;GO:0006412;GO:0019843	IPR005813:1	PF00453:1	None
AGAMB.AGAP001312-PA	GO:0003824;GO:0008152;GO:0048037	IPR003781:1;IPR005811:1	PF02629:1;PF00549:1	None
AGAMB.AGAP001313-PA	GO:0005515	IPR001715:1;IPR000557:1	PF00307:1;PF00402:1	None
AGAMB.AGAP001314-PA	None	IPR024974:1	PF13019:1	None
AGAMB.AGAP001315-PE	GO:0000226;GO:0015630	IPR008604:1	PF05672:1	None
AGAMB.AGAP001318-PA	GO:0008152;GO:0016747	IPR020617:1;IPR020616:1	PF02803:1;PF00108:1	None
AGAMB.AGAP001319-PA	None	IPR008380:1	PF05761:1	None
AGAMB.AGAP001320-PA	GO:0016020	IPR001893:15	PF00839:15	SignalP-noTM:1
AGAMB.AGAP001321-PA	None	IPR016040:1	PF13460:1	None
AGAMB.AGAP001322-PA	None	None	PF08700:1	None
AGAMB.AGAP001325-PA	GO:0016491	IPR013740:1	PF08534:1	None
AGAMB.AGAP001326-PA	None	IPR003511:1	PF02301:1	None
AGAMB.AGAP001328-PA	GO:0005515;GO:0005622;GO:0008270	IPR001487:1;IPR019787:1;IPR000315:2	PF00643:2;PF00439:1;PF00628:1	None
AGAMB.AGAP001329-PA	None	None	None	SignalP-TM:1
AGAMB.AGAP001330-PC	GO:0004252;GO:0006508	IPR000209:1;IPR002884:1;IPR032815:1	PF16470:1;PF01483:1;PF00082:1	None
AGAMB.AGAP001331-PA	None	IPR028002:1	PF13873:1	None
AGAMB.AGAP001332-PA	None	IPR028002:1	PF13873:1	None
AGAMB.AGAP001333-PA	GO:0005524;GO:0016020;GO:0016887	IPR013525:1;IPR003439:1	PF00005:1;PF01061:1	None
AGAMB.AGAP001334-PA	None	IPR010487:1	PF06413:1	None
AGAMB.AGAP001335-PA	GO:0007017;GO:0030286	IPR001372:1	PF01221:1	None
AGAMB.AGAP001336-PA	GO:0016021;GO:0055085	IPR011701:1	PF07690:1	None
AGAMB.AGAP001337-PA	None	None	None	None
AGAMB.AGAP001338-PA	GO:0003676;GO:0004386;GO:0005524	IPR011545:1;IPR007502:1;IPR011709:1;IPR001650:1	PF00270:1;PF00271:1;PF04408:1;PF07717:1	None
AGAMB.AGAP001339-PA	GO:0004584;GO:0006506	IPR007315:1	PF04188:1	None
AGAMB.AGAP001340-PA	GO:0003676	IPR006612:1	PF05485:1	None
AGAMB.AGAP001341-PA	GO:0004197;GO:0006508	IPR004134:1	PF03051:1	None
AGAMB.AGAP001342-PA	None	IPR032072:1	PF16065:1	None
AGAMB.AGAP001343-PA	None	IPR013120:1;IPR033640:1	PF07993:1;PF03015:1	None
AGAMB.AGAP001344-PA	GO:0003700;GO:0005634;GO:0006355	IPR001699:1	PF00907:1	None
AGAMB.AGAP001345-PA	None	IPR005204:1;IPR005203:1;IPR000896:1	PF00372:1;PF03723:1;PF03722:1	SignalP-noTM:1
AGAMB.AGAP001346-PA	None	IPR008472:1	PF05444:1	SignalP-noTM:1
AGAMB.AGAP001347-PA	None	IPR019148:1	PF09751:1	None
AGAMB.AGAP001348-PA	GO:0003700;GO:0005634;GO:0006355;GO:0008270;GO:0043401;GO:0043565	IPR001628:1;IPR000536:1	PF00104:1;PF00105:1	None
AGAMB.AGAP001349-PA	GO:0005515	IPR003877:1	PF00622:1	None
AGAMB.AGAP001350-PA	None	IPR013098:1	PF07679:1	None
AGAMB.AGAP001351-PA	None	None	None	SignalP-noTM:1
AGAMB.AGAP001352-PA	None	IPR010562:1	PF06585:1	SignalP-noTM:1
AGAMB.AGAP001353-PA	None	IPR010562:1	PF06585:1	SignalP-noTM:1
AGAMB.AGAP001354-PA	None	IPR010562:1	PF06585:1	SignalP-noTM:1
AGAMB.AGAP001355-PA	None	IPR010562:1	PF06585:1	SignalP-noTM:1
AGAMB.AGAP001356-PA	None	IPR002018:1	PF00135:1	None
AGAMB.AGAP001357-PA	None	IPR013180:1	PF08216:1	None
AGAMB.AGAP001358-PA	GO:0005515;GO:0008270	IPR001841:1	PF13639:1	None
AGAMB.AGAP001360-PA	GO:0008270	IPR001876:2	PF00641:2	None
AGAMB.AGAP001361-PA	GO:0005515	IPR021772:1;IPR001680:5	PF00400:5;PF11816:1	None
AGAMB.AGAP001362-PA	GO:0005515	IPR001680:6	PF00400:6	None
AGAMB.AGAP001363-PA	GO:0007064	IPR019440:1	PF10345:1	None
AGAMB.AGAP001364-PA	None	IPR005375:1	PF03671:1	None
AGAMB.AGAP001365-PA	GO:0004252;GO:0006508	IPR001254:1;IPR031986:2	PF16030:2;PF00089:1	SignalP-noTM:1
AGAMB.AGAP001366-PA	GO:0004252;GO:0006508	IPR001254:1;IPR031986:1	PF16030:1;PF00089:1	None
AGAMB.AGAP001367-PA	GO:0015018;GO:0016020	IPR005027:1	PF03360:1	None
AGAMB.AGAP001368-PA	None	IPR027806:1	PF13359:1	None
AGAMB.AGAP001369-PA	GO:0005515;GO:0007009	IPR001452:1;IPR013606:1	PF00018:1;PF08397:1	None
AGAMB.AGAP001370-PA	GO:0007165	IPR000159:1	PF00788:1	None
AGAMB.AGAP001371-PA	GO:0005737;GO:0016788;GO:0019478	IPR003732:1	PF02580:1	None
AGAMB.AGAP001372-PB	None	IPR033335:2	PF17054:2	None
AGAMB.AGAP001373-PA	None	IPR024610:1	PF12998:1	None
AGAMB.AGAP001374-PA	None	None	None	SignalP-noTM:1
AGAMB.AGAP001375-PA	None	IPR023796:2	PF00079:2	SignalP-noTM:1
AGAMB.AGAP001376-PA	None	IPR023796:1	PF00079:1	None
AGAMB.AGAP001377-PA	None	IPR023796:1	PF00079:1	SignalP-noTM:1
AGAMB.AGAP001379-PA	GO:0004930;GO:0007186;GO:0016021	IPR000276:1	PF00001:1	None
AGAMB.AGAP001380-PA	GO:0042256;GO:0043022	IPR002769:1	PF01912:1	None
AGAMB.AGAP001381-PA	None	IPR002049:13;IPR008211:1	PF00055:1;PF00053:13	None
AGAMB.AGAP001384-PA	GO:0004672;GO:0005524;GO:0006468	IPR000719:1	PF00069:1	None
AGAMB.AGAP001386-PA	GO:0005515	IPR019787:1	PF00628:1	None
AGAMB.AGAP001388-PA	GO:0006355;GO:0043565	IPR005173:1;IPR001275:1	PF00751:1;PF03474:1	None
AGAMB.AGAP001389-PA	GO:0003677	IPR001356:1	PF00046:1	None
AGAMB.AGAP001390-PA	None	IPR006149:3	PF01683:3	None
AGAMB.AGAP001391-PA	GO:0016021;GO:0055085	IPR011701:1	PF07690:1	None
AGAMB.AGAP001393-PA	None	IPR013246:1	PF08209:1	None
AGAMB.AGAP001394-PA	None	IPR000928:1	PF00835:1	None
AGAMB.AGAP001395-PA	GO:0004252;GO:0006508	IPR001254:1	PF00089:1	SignalP-noTM:1
AGAMB.AGAP001396-PA	GO:0046854	IPR000760:1	PF00459:1	None
AGAMB.AGAP001397-PA	None	IPR021917:1	PF12044:1	None
AGAMB.AGAP001398-PA	GO:0005737;GO:0017089;GO:0046836;GO:0051861	IPR014830:1	PF08718:1	None
AGAMB.AGAP001399-PA	GO:0005198;GO:0006886;GO:0016192;GO:0030117;GO:0030126	IPR002553:1;IPR011710:1;IPR029446:1	PF07718:1;PF14806:1;PF01602:1	None
AGAMB.AGAP001400-PA	GO:0005634;GO:0008270	IPR012934:1	PF07776:1	None
AGAMB.AGAP001401-PA	None	IPR010754:1	PF07047:1	None
AGAMB.AGAP001402-PA	None	IPR012419:1	PF07779:1	None
AGAMB.AGAP001403-PA	GO:0016021	IPR007248:1	PF04117:1	None
AGAMB.AGAP001404-PA	GO:0003684;GO:0006281	IPR017961:1;IPR001126:1	PF11799:1;PF00817:1	None
AGAMB.AGAP001405-PA	None	IPR002347:1	PF00106:1	None
AGAMB.AGAP001406-PA	GO:0005515	IPR001680:2	PF00400:2	None
AGAMB.AGAP001407-PA	GO:0005524	IPR003959:1	PF00004:1	None
AGAMB.AGAP001408-PA	GO:0003735;GO:0005622;GO:0005840;GO:0006412	IPR001854:1	PF00831:1	None
AGAMB.AGAP001409-PA	GO:0005549	IPR006170:1	PF01395:1	SignalP-noTM:1
AGAMB.AGAP001410-PA	None	IPR013106:1;IPR013162:1	PF08205:1;PF07686:1;PF13927:2	None
AGAMB.AGAP001411-PB	GO:0005740;GO:0016021;GO:0043065	IPR010548:1	PF06553:1	None
AGAMB.AGAP001412-PA	GO:0006508;GO:0007267;GO:0008233	IPR000320:1;IPR001767:1	PF01079:1;PF01085:1	None
AGAMB.AGAP001414-PA	GO:0005515	IPR024977:1;IPR001680:3	PF00400:3;PF12894:1	None
AGAMB.AGAP001415-PA	GO:0005515	IPR000859:5;IPR002172:1	PF00057:1;PF00431:5	None
AGAMB.AGAP001416-PA	GO:0005509	IPR002048:1	PF13499:1	None
AGAMB.AGAP001417-PB	GO:0005743;GO:0006850	IPR005336:1	PF03650:1	None
AGAMB.AGAP001418-PA	None	None	None	SignalP-noTM:1
AGAMB.AGAP001419-PA	GO:0003676	IPR000504:3	PF00076:3	None
AGAMB.AGAP001420-PA	None	IPR013078:1	PF00300:1	None
AGAMB.AGAP001421-PA	GO:0003676;GO:0003677;GO:0005634;GO:0006260	IPR007199:1;IPR013955:1;IPR004365:1;IPR031657:1	PF08646:1;PF01336:1;PF16900:1;PF04057:1	None
AGAMB.AGAP001422-PA	None	None	PF14580:1	None
AGAMB.AGAP001423-PA	GO:0003937;GO:0004643;GO:0006164	IPR002695:1;IPR011607:1	PF01808:1;PF02142:1	None
AGAMB.AGAP001424-PA	GO:0005524;GO:0006457;GO:0006950;GO:0051082	IPR001404:1;IPR003594:1	PF02518:1;PF00183:1	SignalP-noTM:1
AGAMB.AGAP001425-PA	GO:0008146	IPR000863:1	PF00685:1	None
AGAMB.AGAP001426-PA	None	IPR003397:1	PF02466:1	None
AGAMB.AGAP001427-PA	GO:0005515	IPR001611:3	PF13516:3	None
AGAMB.AGAP001428-PA	None	IPR018886:1	PF10571:1	None
AGAMB.AGAP001429-PA	None	None	PF10243:1	None
AGAMB.AGAP001430-PA	None	None	None	None
AGAMB.AGAP001432-PA	GO:0003676	IPR006612:1	PF05485:1	None
AGAMB.AGAP001433-PA	GO:0004252;GO:0006508	IPR001254:1	PF00089:1	None
AGAMB.AGAP001434-PA	GO:0005230;GO:0006810;GO:0006811;GO:0016020	IPR006202:1;IPR006029:1	PF02932:1;PF02931:1	SignalP-noTM:1
AGAMB.AGAP001435-PA	GO:0003824;GO:0005509;GO:0008152	IPR002048:1;IPR000868:1	PF00857:1;PF13499:1	None
AGAMB.AGAP001438-PA	None	None	None	None
AGAMB.AGAP001439-PA	GO:0008146;GO:0016021	IPR005331:1	PF03567:1	None
AGAMB.AGAP001440-PA	GO:0005515	IPR000717:1	PF01399:1	None
AGAMB.AGAP001441-PA	GO:0008152;GO:0016746	IPR002123:1	PF01553:1	None
AGAMB.AGAP001442-PA	None	IPR007205:1;IPR007206:1	PF04063:1;PF04064:1	None
AGAMB.AGAP001443-PA	GO:0005506;GO:0016705;GO:0020037;GO:0055114	IPR001128:1	PF00067:1	None
AGAMB.AGAP001444-PA	GO:0008146;GO:0016021	IPR005331:1	PF03567:1	None
AGAMB.AGAP001445-PA	None	None	None	None
AGAMB.AGAP001446-PB	None	IPR000644:3	PF00571:3	None
AGAMB.AGAP001447-PA	GO:0055085	IPR013657:1	PF08449:1	None
AGAMB.AGAP001448-PA	GO:0046983	IPR011598:1	PF00010:1	None
AGAMB.AGAP001449-PA	GO:0008080	IPR000182:1	PF00583:1	None
AGAMB.AGAP001450-PA	None	IPR006816:1	PF04727:1	None
AGAMB.AGAP001451-PC	None	None	PF13831:1;PF13832:1	None
AGAMB.AGAP001452-PA	None	IPR000608:1	PF00179:1	None
AGAMB.AGAP001454-PA	None	IPR019322:1	PF10171:1	None
AGAMB.AGAP001455-PA	None	IPR000313:1	PF00855:1	None
AGAMB.AGAP001458-PA	GO:0070403	IPR003000:2	PF02146:2	None
AGAMB.AGAP001459-PA	GO:0003735;GO:0005840;GO:0006412	IPR001063:1	PF00237:1	None
AGAMB.AGAP001460-PA	GO:0003676	IPR000504:3	PF00076:3	None
AGAMB.AGAP001461-PA	None	IPR008485:1	PF05571:1	None
AGAMB.AGAP001462-PA	GO:0003676	IPR004875:1	PF03184:1	None
AGAMB.AGAP001463-PA	GO:0006904;GO:0016192	IPR001619:1	PF00995:1	None
AGAMB.AGAP001464-PB	GO:0003700;GO:0006355;GO:0043565	IPR004827:1	PF00170:1	None
AGAMB.AGAP001466-PA	None	None	None	None
AGAMB.AGAP001467-PA	None	None	None	None
AGAMB.AGAP001468-PA	GO:0016021	IPR003392:1	PF02460:1	None
AGAMB.AGAP001469-PA	GO:0005515	IPR001660:2	PF07647:1;PF00536:1	None
AGAMB.AGAP001470-PA	GO:0005515	IPR001611:3	PF13855:3	SignalP-noTM:1
AGAMB.AGAP001471-PA	GO:0004672;GO:0005524;GO:0006468	IPR000719:2	PF14593:1;PF00069:2	None
AGAMB.AGAP001472-PA	None	IPR004018:2;IPR003034:1	PF02037:1;PF02755:2	None
AGAMB.AGAP001473-PA	GO:0003824;GO:0008152	IPR000873:1;IPR025110:1;IPR032387:1	PF13193:1;PF00501:1;PF16177:1	None
AGAMB.AGAP001474-PA	None	None	None	SignalP-noTM:1
AGAMB.AGAP001475-PA	GO:0005515	IPR000008:1	PF00168:1	None
AGAMB.AGAP001476-PA	GO:0005921	IPR000990:1	PF00876:1	None
AGAMB.AGAP001477-PA	GO:0005921	IPR000990:1	PF00876:1	None
AGAMB.AGAP001478-PA	GO:0004970;GO:0005234;GO:0016020	IPR001320:1;IPR018882:1;IPR019594:1;IPR001828:1	PF10562:1;PF01094:1;PF10613:1;PF00060:1	SignalP-noTM:1
AGAMB.AGAP001480-PD	GO:0008270	IPR031865:1;IPR001781:1	PF00412:1;PF15949:1	None
AGAMB.AGAP001481-PA	GO:0006464	IPR003142:1;IPR004143:1	PF03099:1;PF02237:1	None
AGAMB.AGAP001482-PA	GO:0004672;GO:0006468;GO:0035556	IPR002219:1;IPR025561:1;IPR001245:1	PF00130:1;PF13543:1;PF07714:1	None
AGAMB.AGAP001483-PA	GO:0003677	IPR001356:1	PF00046:1	None
AGAMB.AGAP001484-PA	None	IPR028565:1;IPR022775:1	PF01217:1;PF00928:1	None
AGAMB.AGAP001485-PA	GO:0016747	IPR002656:1	PF01757:1	SignalP-noTM:1
AGAMB.AGAP001487-PA	GO:0005921	IPR000990:1	PF00876:1	None
AGAMB.AGAP001488-PB	GO:0005921	IPR000990:1	PF00876:1	None
AGAMB.AGAP001490-PA	GO:0043248	IPR019538:1	PF10508:1	None
AGAMB.AGAP001491-PA	GO:0005515	IPR001611:1	PF13855:1	None
AGAMB.AGAP001492-PA	GO:0016021	IPR008429:1	PF05602:1	None
AGAMB.AGAP001493-PA	GO:0003677;GO:0006355	IPR001523:1	PF00292:1	SignalP-noTM:1
AGAMB.AGAP001495-PA	GO:0003677	IPR001356:1	PF00046:1	None
AGAMB.AGAP001496-PA	None	None	None	None
AGAMB.AGAP001497-PA	GO:0005515	IPR001715:2;IPR002017:4;IPR014837:1	PF00307:2;PF08726:1;PF00435:4	None
AGAMB.AGAP001498-PA	GO:0004930;GO:0007186;GO:0016021	IPR000276:1	PF00001:1	None
AGAMB.AGAP001499-PB	GO:0004930;GO:0007186;GO:0016021	IPR000276:1	PF00001:1	None
AGAMB.AGAP001501-PA	None	IPR013658:1	PF08450:1	None
AGAMB.AGAP001502-PA	GO:0005737;GO:0006457	IPR020818:1	PF00166:1	None
AGAMB.AGAP001503-PA	GO:0005634;GO:0006508;GO:0008233	IPR005314:1	PF03568:1	None
AGAMB.AGAP001504-PA	None	None	PF13927:1	SignalP-noTM:1
AGAMB.AGAP001505-PA	GO:0006810;GO:0016021	IPR009038:1	PF01105:1	None
AGAMB.AGAP001506-PA	GO:0005515	IPR001680:6	PF00400:6	None
AGAMB.AGAP001507-PA	GO:0016491;GO:0055114	IPR005123:1	PF03171:1	SignalP-noTM:1
AGAMB.AGAP001508-PA	None	None	None	SignalP-noTM:1
AGAMB.AGAP001509-PA	None	None	None	SignalP-noTM:1
AGAMB.AGAP001510-PA	None	None	None	SignalP-noTM:1
AGAMB.AGAP001511-PA	None	None	None	SignalP-noTM:1
AGAMB.AGAP001512-PA	GO:0004357;GO:0006750	IPR004308:1	PF03074:1	None
AGAMB.AGAP001513-PA	GO:0005515	IPR006652:6;IPR011705:1;IPR000210:1	PF01344:6;PF07707:1;PF00651:1	None
AGAMB.AGAP001514-PA	None	IPR007854:1	PF05182:1	None
AGAMB.AGAP001515-PB	None	IPR027817:1	PF14705:1	None
AGAMB.AGAP001518-PA	None	None	None	None
AGAMB.AGAP001519-PA	GO:0003676;GO:0005524	IPR011545:2;IPR001650:2;IPR004179:2	PF00270:2;PF00271:2;PF02889:2	None
AGAMB.AGAP001520-PB	GO:0005515	IPR005036:1	PF03370:1	None
AGAMB.AGAP001521-PA	None	IPR032071:1	PF16064:1	None
AGAMB.AGAP001522-PA	GO:0005524	IPR003959:1	PF00004:1	None
AGAMB.AGAP001523-PA	GO:0005524;GO:0016887	IPR003439:2	PF00005:2;PF12698:1	None
AGAMB.AGAP001525-PA	None	None	None	None
AGAMB.AGAP001526-PA	GO:0004674;GO:0005524;GO:0006468	IPR015285:1	PF01163:1;PF09202:1	None
AGAMB.AGAP001527-PA	GO:0005086;GO:0032012	IPR032691:1;IPR032629:1;IPR000904:1	PF16213:1;PF01369:1;PF12783:1	None
AGAMB.AGAP001528-PA	None	IPR003746:1	PF02594:1	None
AGAMB.AGAP001529-PA	GO:0001522;GO:0042254	IPR007504:1	PF04410:1	None
AGAMB.AGAP001530-PA	GO:0005515;GO:0008270	IPR001841:1	PF13639:1	None
AGAMB.AGAP001531-PA	GO:0008272;GO:0015116;GO:0016021	IPR011547:1;IPR002645:1	PF00916:1;PF01740:1	None
AGAMB.AGAP001532-PA	GO:0004930;GO:0007186;GO:0016021	IPR000276:1	PF00001:1	None
AGAMB.AGAP001533-PA	None	IPR032839:1;IPR029257:1	PF14655:1;PF14656:1	None
AGAMB.AGAP001534-PA	GO:0004553;GO:0005975	IPR000519:1;IPR000322:1	PF01055:1;PF00088:1	None
AGAMB.AGAP001535-PA	GO:0003682;GO:0005515	IPR001214:1;IPR001487:1;IPR001025:1	PF00856:1;PF01426:1;PF00439:1	None
AGAMB.AGAP001536-PA	GO:0003700;GO:0006355;GO:0043565	IPR004827:1	PF00170:1	None
AGAMB.AGAP001537-PA	GO:0003676;GO:0003677;GO:0004003;GO:0005524;GO:0006139;GO:0008026;GO:0016818	IPR010614:1;IPR006555:1	PF13307:1;PF06733:1	None
AGAMB.AGAP001538-PA	GO:0003676	IPR000504:2	PF00076:2	None
AGAMB.AGAP001539-PA	GO:0006355;GO:0016747	IPR025995:1;IPR002717:1	PF01853:1;PF11717:1	None
AGAMB.AGAP001541-PA	GO:0005515	IPR002083:2	PF00917:2	None
AGAMB.AGAP001542-PA	GO:0005622;GO:0008270	IPR000315:1	PF00643:1	None
AGAMB.AGAP001543-PA	None	IPR004145:1	PF03103:1	SignalP-noTM:1
AGAMB.AGAP001544-PB	GO:0005515;GO:0005622;GO:0008270	IPR001841:1;IPR000315:1	PF00643:1;PF13639:1	None
AGAMB.AGAP001545-PA	None	IPR000988:1	PF01246:1	None
AGAMB.AGAP001546-PA	GO:0016614;GO:0050660;GO:0055114	IPR000172:1;IPR007867:1	PF00732:1;PF05199:1	None
AGAMB.AGAP001548-PA	GO:0005783	IPR010580:1	PF06624:1	None
AGAMB.AGAP001549-PA	GO:0003676;GO:0006139;GO:0008408	IPR002562:1	PF01612:1	None
AGAMB.AGAP001550-PA	GO:0005215;GO:0006810;GO:0016020;GO:0055085	IPR001734:1	PF00474:1	None
AGAMB.AGAP001551-PA	None	IPR026822:1	PF12656:1	None
AGAMB.AGAP001552-PA	None	IPR004119:1	PF02958:1	None
AGAMB.AGAP001553-PA	None	IPR004119:1	PF02958:1	None
AGAMB.AGAP001554-PA	None	IPR002181:1	PF00147:1	None
AGAMB.AGAP001555-PA	GO:0046872	IPR007087:1	PF00096:1	None
AGAMB.AGAP001556-PA	GO:0005549	IPR006170:1	PF01395:1	None
AGAMB.AGAP001557-PA	GO:0005215;GO:0006810;GO:0006811;GO:0016020;GO:0055085	IPR018491:1;IPR004841:1	PF00324:1;PF03522:1	None
AGAMB.AGAP001558-PA	GO:0004930;GO:0007186;GO:0016021	IPR000276:1	PF00001:1	None
AGAMB.AGAP001559-PA	GO:0005515	IPR019734:4;IPR011990:1	PF13181:3;PF13374:1;PF13174:1;PF14559:1	None
AGAMB.AGAP001560-PA	GO:0003677	IPR001356:1	PF00046:1	None
AGAMB.AGAP001561-PB	GO:0004930;GO:0007186;GO:0016021	IPR000276:1	PF00001:1	None
AGAMB.AGAP001562-PA	GO:0004930;GO:0007186;GO:0016021	IPR000832:1	PF00002:1	SignalP-noTM:1
AGAMB.AGAP001563-PA	GO:0005975;GO:0016773	IPR018485:1;IPR018484:1	PF00370:1;PF02782:1	None
AGAMB.AGAP001564-PA	GO:0016779	IPR002058:1;IPR002934:1	PF01909:1;PF03828:1	None
AGAMB.AGAP001565-PA	None	IPR013272:1	PF08265:1;PF05764:1	None
AGAMB.AGAP001566-PB	None	IPR031542:1	PF15778:1	None
AGAMB.AGAP001569-PA	None	None	None	None
AGAMB.AGAP001570-PA	GO:0015631	IPR001084:4	PF00418:4	None
AGAMB.AGAP001573-PA	GO:0005525;GO:0007264	IPR001806:1	PF00071:1	None
AGAMB.AGAP001577-PA	GO:0003700;GO:0006355;GO:0043565	IPR001766:1	PF00250:1	None
AGAMB.AGAP001582-PA	GO:0005515	IPR002110:1	PF00023:1	None
AGAMB.AGAP001584-PA	GO:0008270	IPR013085:1	PF06220:1	None
AGAMB.AGAP001585-PC	None	IPR031314:1	PF01712:1	None
AGAMB.AGAP001587-PA	GO:0015078;GO:0015991;GO:0033179	IPR002490:1	PF01496:1	None
AGAMB.AGAP001588-PA	GO:0015078;GO:0015991;GO:0033179	IPR002490:1	PF01496:1	None
AGAMB.AGAP001589-PA	GO:0044237	IPR000649:1	PF01008:1	None
AGAMB.AGAP001590-PA	None	IPR017893:1	PF14545:1	None
AGAMB.AGAP001591-PA	GO:0005509;GO:0007156;GO:0016020	IPR002126:10	PF00028:10	None
AGAMB.AGAP001592-PA	GO:0004930;GO:0007186;GO:0016021	IPR000276:1	PF00001:1	None
AGAMB.AGAP001593-PA	GO:0003677	IPR001356:1	PF00046:1	None
AGAMB.AGAP001594-PA	GO:0008080	IPR000182:1	PF00583:1	None
AGAMB.AGAP001595-PA	GO:0003735;GO:0005622;GO:0005840;GO:0006412	IPR001209:1	PF00253:1	None
AGAMB.AGAP001597-PB	GO:0005576;GO:0006030;GO:0008061	IPR002557:1	PF01607:1	None
AGAMB.AGAP001600-PA	GO:0009166;GO:0016787	IPR004843:1;IPR008334:1	PF00149:1;PF02872:1	SignalP-noTM:1
AGAMB.AGAP001601-PA	GO:0009166;GO:0016787	IPR004843:1;IPR008334:1	PF00149:1;PF02872:1	SignalP-noTM:1
AGAMB.AGAP001602-PA	GO:0005272;GO:0006814;GO:0016020	IPR001873:1	PF00858:1	None
AGAMB.AGAP001603-PA	None	IPR019560:2	PF10558:2	None
AGAMB.AGAP001604-PA	GO:0046872	IPR010569:1;IPR000306:1	PF01363:1;PF06602:1	None
AGAMB.AGAP001606-PA	GO:0003824;GO:0016787	IPR003692:1;IPR002821:1;IPR008040:1	PF01968:1;PF05378:1;PF02538:1	None
AGAMB.AGAP001609-PA	None	IPR018979:1;IPR019748:1	PF00373:1;PF09379:1;PF13920:1	None
AGAMB.AGAP001610-PA	None	None	None	SignalP-TM:1
AGAMB.AGAP001611-PA	GO:0005524	IPR006204:1	PF00288:1	None
AGAMB.AGAP001612-PA	GO:0005524	IPR003959:2	PF00004:2	None
AGAMB.AGAP001613-PA	GO:0045454	IPR013766:1	PF00085:1	SignalP-noTM:1
AGAMB.AGAP001614-PA	None	IPR029269:1	PF14952:1	None
AGAMB.AGAP001615-PA	None	None	None	None
AGAMB.AGAP001617-PB	GO:0005525;GO:0007264	IPR001806:1	PF00071:1	None
AGAMB.AGAP001618-PA	GO:0003677	IPR001356:1	PF00046:1	None
AGAMB.AGAP001619-PA	GO:0003677	IPR001356:1	PF00046:1	None
AGAMB.AGAP001620-PA	None	IPR010736:1	PF07004:1	None
AGAMB.AGAP001621-PA	None	IPR001608:1	PF01168:1	None
AGAMB.AGAP001622-PA	GO:0005509	IPR002048:1	PF13405:1	None
AGAMB.AGAP001623-PA	GO:0006801;GO:0046872;GO:0055114	IPR001424:3	PF00080:3	None
AGAMB.AGAP001624-PA	None	IPR024722:1	PF05827:1	SignalP-noTM:1
AGAMB.AGAP001625-PA	None	IPR031981:1	PF16026:1	None
AGAMB.AGAP001626-PA	None	None	None	None
AGAMB.AGAP001627-PA	GO:0003333;GO:0015171;GO:0016020	IPR002293:1	PF13520:1	None
AGAMB.AGAP001628-PA	None	IPR006603:2	PF04193:2	SignalP-noTM:1
AGAMB.AGAP001629-PA	None	IPR002876:1	PF01709:1	None
AGAMB.AGAP001630-PA	GO:0004807;GO:0008152	IPR000652:1	PF00121:1	None
AGAMB.AGAP001631-PA	GO:0005272;GO:0006814;GO:0016020	IPR001873:1	PF00858:1	None
AGAMB.AGAP001632-PA	None	IPR018979:1;IPR018980:1;IPR019748:1	PF00373:1;PF09379:1;PF09380:1	None
AGAMB.AGAP001633-PA	GO:0004672;GO:0005515;GO:0005524;GO:0006468	IPR003961:37;IPR013098:35;IPR000719:1	PF00041:37;PF07679:35;PF00069:1	None
AGAMB.AGAP001634-PA	GO:0005215;GO:0006810;GO:0016020;GO:0055085	IPR001734:1	PF00474:1	None
AGAMB.AGAP001635-PA	GO:0005215;GO:0006810;GO:0016020;GO:0055085	IPR001734:1	PF00474:1	None
AGAMB.AGAP001636-PA	GO:0004672;GO:0005524;GO:0006468	IPR000719:2	PF00069:2	None
AGAMB.AGAP001637-PA	None	None	None	SignalP-TM:1
AGAMB.AGAP001638-PA	None	IPR006149:2	PF01683:2	None
AGAMB.AGAP001639-PB	None	IPR009818:1	PF07145:1	None
AGAMB.AGAP001640-PA	GO:0003676	IPR000504:2	PF00076:2	None
AGAMB.AGAP001643-PA	GO:0003676	IPR000504:4	PF00076:4	None
AGAMB.AGAP001644-PB	None	None	PF02274:1	None
AGAMB.AGAP001645-PA	GO:0003676;GO:0008270	IPR001876:1;IPR000504:1	PF00076:1;PF00641:1	None
AGAMB.AGAP001646-PA	GO:0005515	IPR000210:1	PF00651:1;PF12874:1	None
AGAMB.AGAP001647-PA	GO:0005634;GO:0008270	IPR012934:1	PF07776:1	None
AGAMB.AGAP001648-PA	GO:0004252;GO:0006508	IPR001254:1	PF00089:1	SignalP-noTM:1
AGAMB.AGAP001649-PA	None	IPR033453:1;IPR033452:1	PF02055:1;PF17189:1	SignalP-noTM:1
AGAMB.AGAP001650-PA	None	IPR006840:1	PF04752:1	None
AGAMB.AGAP001651-PA	GO:0005515	IPR000717:1	PF01399:1	None
AGAMB.AGAP001652-PA	GO:0006629	IPR006693:1	PF04083:1	SignalP-noTM:1
AGAMB.AGAP001653-PA	GO:0016491;GO:0016651;GO:0051536;GO:0055114	IPR019574:1;IPR015405:1;IPR006656:1	PF09326:1;PF00384:1;PF13510:1;PF10588:1	None
AGAMB.AGAP001654-PA	GO:0005515	IPR025718:1;IPR025717:1	PF13867:1;PF13866:1	None
AGAMB.AGAP001655-PA	None	IPR027844:1	PF14964:1	None
AGAMB.AGAP001656-PA	None	IPR024326:1	PF12923:1	None
AGAMB.AGAP001657-PA	None	IPR005204:1;IPR005203:1;IPR000896:1	PF00372:1;PF03723:1;PF03722:1	SignalP-noTM:1
AGAMB.AGAP001658-PA	None	None	None	None
AGAMB.AGAP001659-PA	None	IPR005204:1;IPR005203:1;IPR000896:1	PF00372:1;PF03723:1;PF03722:1	SignalP-noTM:1
AGAMB.AGAP001660-PA	GO:0003777;GO:0005524;GO:0007018;GO:0016887;GO:0030286	IPR011704:1;IPR004273:1;IPR013594:1;IPR013602:1;IPR024743:1;IPR024317:1	PF08393:1;PF08385:1;PF12774:1;PF12775:1;PF12777:1;PF03028:1;PF07728:1;PF12781:1;PF12780:1	None
AGAMB.AGAP001662-PA	GO:0004222;GO:0004867;GO:0008233;GO:0031012	IPR010909:1;IPR002223:10;IPR010294:1;IPR000884:6;IPR013098:2	PF13927:1;PF07679:2;PF05986:1;PF00090:6;PF08686:1;PF00014:10	None
AGAMB.AGAP001664-PA	GO:0042302	IPR000618:1	PF00379:1	SignalP-noTM:1
AGAMB.AGAP001665-PA	GO:0042302	IPR000618:1	PF00379:1	SignalP-noTM:1
AGAMB.AGAP001666-PA	GO:0042302	IPR000618:1	PF00379:1	SignalP-noTM:1
AGAMB.AGAP001667-PA	GO:0042302	IPR000618:1	PF00379:1	SignalP-noTM:1
AGAMB.AGAP001668-PA	GO:0042302	IPR000618:1	PF00379:1	SignalP-noTM:1
AGAMB.AGAP001669-PA	GO:0042302	IPR000618:1	PF00379:1	SignalP-noTM:1
AGAMB.AGAP001670-PA	None	IPR023115:1	PF11987:1;PF00009:1	None
AGAMB.AGAP001671-PA	GO:0003700;GO:0006355;GO:0008134;GO:0019904;GO:0043565	IPR018533:1;IPR013638:1;IPR001766:1	PF00250:1;PF08430:1;PF09354:1	None
AGAMB.AGAP001672-PA	GO:0003777;GO:0005524;GO:0007018;GO:0016887;GO:0030286	IPR011704:1;IPR004273:1;IPR013594:1;IPR013602:1;IPR024743:1;IPR024317:1	PF08393:1;PF08385:1;PF12774:1;PF12775:1;PF12777:1;PF03028:1;PF07728:1;PF12781:1;PF12780:1	None
AGAMB.AGAP001673-PA	None	IPR020683:2	PF12796:2;PF13637:1	None
AGAMB.AGAP001674-PA	GO:0005515	IPR007110:1;IPR013106:1;IPR013162:2	PF08205:2;PF13895:1;PF07686:1	None
AGAMB.AGAP001676-PA	None	IPR004000:1	PF00022:1	None
AGAMB.AGAP001677-PC	GO:0005634	IPR004367:1;IPR006671:1	PF00134:1;PF02984:1	None
AGAMB.AGAP001678-PA	GO:0005515	IPR014020:1;IPR000980:1;IPR013625:1	PF08416:1;PF10409:1;PF00017:1	None
AGAMB.AGAP001679-PA	None	None	None	None
AGAMB.AGAP001680-PA	None	IPR021869:1	PF11977:1	None
AGAMB.AGAP001681-PA	GO:0000151;GO:0004842;GO:0006511;GO:0016567;GO:0034450	IPR003613:1;IPR019474:1	PF10408:1;PF04564:1	None
AGAMB.AGAP001682-PA	None	IPR019759:1	PF00717:1	None
AGAMB.AGAP001683-PA	GO:0004672;GO:0005515;GO:0005524;GO:0006468	IPR001478:1;IPR014775:1;IPR008145:1;IPR011511:1;IPR000719:1	PF00625:1;PF07653:1;PF00595:1;PF00069:1;PF02828:1	None
AGAMB.AGAP001684-PA	GO:0008152;GO:0016791	IPR001952:1	PF00245:1	SignalP-noTM:1
AGAMB.AGAP001685-PA	GO:0005643;GO:0006810	IPR007252:1	PF04121:1	None
AGAMB.AGAP001686-PA	None	IPR001163:1	PF01423:1	None
AGAMB.AGAP001687-PB	GO:0007165	IPR000198:1	PF00620:1	None
AGAMB.AGAP001688-PA	GO:0006024;GO:0015012;GO:0016021	IPR004263:1;IPR015338:1	PF03016:1;PF09258:1	None
AGAMB.AGAP001690-PB	GO:0005515	IPR000008:2;IPR011011:1	PF00168:2;PF02318:1	None
AGAMB.AGAP001694-PA	GO:0000145;GO:0006904;GO:0015031	IPR007191:1	PF04048:1	None
AGAMB.AGAP001697-PA	GO:0004298;GO:0005839;GO:0051603	IPR001353:1	PF00227:1	None
AGAMB.AGAP001698-PA	GO:0003677;GO:0005634;GO:0006351	IPR017923:1	PF08711:1	None
AGAMB.AGAP001699-PA	None	IPR023631:1	PF01425:1	None
AGAMB.AGAP001700-PA	None	None	None	None
AGAMB.AGAP001701-PA	None	IPR022617:1	PF11976:1	None
AGAMB.AGAP001703-PA	None	IPR022775:1	PF01217:1	None
AGAMB.AGAP001704-PA	GO:0016787	IPR000086:1	PF00293:1	None
AGAMB.AGAP001705-PA	None	IPR004302:1	PF03067:1	SignalP-noTM:1
AGAMB.AGAP001706-PA	GO:0005515	IPR001611:1	PF13855:1	None
AGAMB.AGAP001707-PA	GO:0004252;GO:0006508	IPR001254:1;IPR031986:1	PF16030:1;PF00089:1	SignalP-noTM:1
AGAMB.AGAP001708-PA	None	IPR031986:1	PF16030:1	SignalP-noTM:1
AGAMB.AGAP001710-PA	None	IPR001357:4	PF16770:1;PF12738:2;PF00533:1	None
AGAMB.AGAP001711-PA	None	IPR017896:1	PF12838:1	None
AGAMB.AGAP001712-PA	GO:0005856;GO:0005885;GO:0030833;GO:0034314	IPR007204:1	PF04062:1	None
AGAMB.AGAP001713-PD	GO:0006629	IPR005804:1	PF00487:1	None
AGAMB.AGAP001715-PA	GO:0003824;GO:0008152	IPR001753:1	PF00378:1	None
AGAMB.AGAP001716-PA	None	IPR000007:1	PF01167:1	None
AGAMB.AGAP001717-PA	None	None	None	SignalP-TM:1
AGAMB.AGAP001718-PA	None	IPR031993:1	PF16033:1	SignalP-noTM:1
AGAMB.AGAP001719-PA	None	IPR031993:1	PF16033:1	None
AGAMB.AGAP001720-PA	None	IPR001737:1	PF00398:1	None
AGAMB.AGAP001721-PA	GO:0005789	IPR005595:1	PF03896:1	SignalP-noTM:1
AGAMB.AGAP001722-PA	None	IPR002018:1	PF00135:1	SignalP-noTM:1
AGAMB.AGAP001723-PA	None	IPR002018:1	PF00135:1	SignalP-noTM:1
AGAMB.AGAP001724-PA	GO:0016831;GO:0019752;GO:0030170	IPR002129:1	PF00282:1	None
AGAMB.AGAP001725-PA	GO:0005634;GO:0008270	IPR012934:1	PF07776:1	None
AGAMB.AGAP001726-PA	None	None	PF13637:1	None
AGAMB.AGAP001727-PA	None	None	None	None
AGAMB.AGAP001729-PA	GO:0003824	IPR001330:5	PF00432:5	None
AGAMB.AGAP001730-PA	None	IPR006671:1	PF00134:1	None
AGAMB.AGAP001731-PA	GO:0005515;GO:0008270	IPR003126:1;IPR001810:1;IPR007742:1	PF12937:1;PF05048:1;PF13229:2;PF02207:1	None
AGAMB.AGAP001732-PA	GO:0009058;GO:0016844	IPR018119:1	PF03088:1	SignalP-noTM:1
AGAMB.AGAP001733-PA	GO:0005515	IPR002909:1	PF01833:1;PF15469:1	None
AGAMB.AGAP001734-PA	GO:0016021;GO:0016485	IPR008710:1	PF05450:1	SignalP-noTM:1
AGAMB.AGAP001735-PA	None	IPR008805:1	PF05914:1	None
AGAMB.AGAP001736-PA	None	IPR023801:1	PF00850:1	None
AGAMB.AGAP001737-PA	GO:0008641	IPR001763:1;IPR000594:1	PF00581:1;PF00899:1	None
AGAMB.AGAP001738-PA	None	IPR028364:1	PF00687:1	None
AGAMB.AGAP001740-PA	GO:0046983	IPR011598:1	PF00010:1	None
AGAMB.AGAP001741-PA	GO:0046983	IPR011598:1	PF00010:1	None
AGAMB.AGAP001743-PA	GO:0003700;GO:0005634;GO:0006355;GO:0008270;GO:0043401;GO:0043565	IPR001628:1;IPR000536:1	PF00104:1;PF00105:1	None
AGAMB.AGAP001744-PA	GO:0006784;GO:0016021;GO:0016627;GO:0055114	IPR003780:1	PF02628:1	None
AGAMB.AGAP001745-PA	None	IPR002015:2	PF01851:2;PF13646:1	None
AGAMB.AGAP001746-PA	None	IPR008518:2	PF05644:2	None
AGAMB.AGAP001747-PA	GO:0005515;GO:0043130	IPR000626:1;IPR032752:1	PF16455:1;PF00240:1	None
AGAMB.AGAP001748-PA	None	None	PF03142:1	None
AGAMB.AGAP001749-PA	GO:0016020	IPR016093:1	PF02815:1	SignalP-TM:1
AGAMB.AGAP001751-PA	None	IPR018392:1;IPR006571:1	PF07534:1;PF01476:1	None
AGAMB.AGAP001752-PA	GO:0004672;GO:0005524;GO:0006468	IPR000719:1	PF00069:1	None
AGAMB.AGAP001753-PA	None	IPR002347:1	PF00106:1	None
AGAMB.AGAP001754-PA	GO:0006606	IPR012929:1	PF07926:1	None
AGAMB.AGAP001756-PA	None	IPR007603:1	PF04515:1	None
AGAMB.AGAP001757-PA	GO:0005515;GO:0008270	IPR000626:1;IPR000058:1	PF00240:1;PF01428:1	None
AGAMB.AGAP001759-PA	GO:0006886;GO:0006888;GO:0008270;GO:0030127	IPR012990:1;IPR007123:1;IPR006896:1;IPR006895:1;IPR006900:1	PF04815:1;PF00626:1;PF08033:1;PF04810:1;PF04811:1	None
AGAMB.AGAP001760-PA	GO:0005509	IPR002048:1	PF13499:1	None
AGAMB.AGAP001761-PA	GO:0003677;GO:0016021	IPR006634:1;IPR001356:1	PF03798:1;PF00046:1	None
AGAMB.AGAP001762-PA	None	IPR007241:1	PF04109:1	None
AGAMB.AGAP001763-PA	GO:0003824;GO:0008152	IPR000873:1;IPR025110:1	PF13193:1;PF00501:1	None
AGAMB.AGAP001764-PA	None	IPR013818:1	PF00151:1	SignalP-noTM:1
AGAMB.AGAP001765-PA	GO:0000042;GO:0005515	IPR000237:1	PF01465:1	None
AGAMB.AGAP001766-PA	None	IPR013162:1	PF08205:1	None
AGAMB.AGAP001767-PA	None	IPR007863:1;IPR011765:1	PF00675:1;PF05193:1	None
AGAMB.AGAP001768-PB	None	IPR004911:1	PF03227:1	SignalP-noTM:1
AGAMB.AGAP001769-PD	None	IPR013162:1	PF08205:1	None
AGAMB.AGAP001773-PB	GO:0004930;GO:0007186;GO:0016021	IPR000276:1	PF00001:1	None
AGAMB.AGAP001774-PA	GO:0004930;GO:0007186;GO:0016021	IPR000276:1	PF00001:1	None
AGAMB.AGAP001775-PA	GO:0005524;GO:0006810;GO:0016021;GO:0016887;GO:0042626;GO:0055085	IPR011527:2;IPR003439:2	PF00005:2;PF00664:2	None
AGAMB.AGAP001777-PA	GO:0005524;GO:0006810;GO:0016021;GO:0016887;GO:0042626;GO:0055085	IPR011527:2;IPR003439:2	PF00005:2;PF00664:2	None
AGAMB.AGAP001778-PA	GO:0016021	IPR007248:1	PF04117:1	None
AGAMB.AGAP001779-PB	GO:0004862;GO:0006469	IPR004171:1	PF02827:1	None
AGAMB.AGAP001780-PA	GO:0003723;GO:0004842;GO:0043130	IPR024725:1;IPR002004:1;IPR000569:1	PF00632:1;PF11547:1;PF00658:1	None
AGAMB.AGAP001781-PA	None	None	None	None
AGAMB.AGAP001782-PA	GO:0016021;GO:0055085	IPR011701:2	PF07690:2	None
AGAMB.AGAP001783-PB	GO:0005524	IPR003959:1;IPR015415:1	PF00004:1;PF09336:1	None
AGAMB.AGAP001786-PA	GO:0003677	IPR001606:1;IPR033388:1	PF01388:1;PF12031:1	None
AGAMB.AGAP001787-PA	GO:0016491;GO:0055114	IPR003097:1;IPR001433:1	PF00175:1;PF00667:1	None
AGAMB.AGAP001789-PA	GO:0016491;GO:0055114	IPR003097:1;IPR001433:1	PF00175:1;PF00667:1	None
AGAMB.AGAP001790-PA	GO:0004672;GO:0005524;GO:0006468	IPR000095:1;IPR000719:1	PF00786:1;PF00069:1	None
AGAMB.AGAP001791-PA	GO:0004222;GO:0006508	IPR008753:1;IPR018497:1	PF05649:1;PF01431:1	None
AGAMB.AGAP001792-PA	GO:0005524	IPR003959:1;IPR021911:1	PF12037:1;PF00004:1	None
AGAMB.AGAP001793-PA	GO:0004672;GO:0005524;GO:0006468	IPR000719:1	PF00069:1	None
AGAMB.AGAP001794-PA	GO:0005515	IPR000210:1	PF00651:1	None
AGAMB.AGAP001795-PA	None	IPR025995:1;IPR026541:1	PF11717:1;PF05712:1	None
AGAMB.AGAP001796-PA	GO:0004045	IPR002833:1	PF01981:1	None
AGAMB.AGAP001797-PA	None	IPR000533:1	PF00261:1	None
AGAMB.AGAP001798-PA	GO:0004252;GO:0005515;GO:0006508	IPR001254:1;IPR002172:4	PF00057:4;PF00089:1	None
AGAMB.AGAP001799-PA	None	IPR000533:1	PF00261:1	None
AGAMB.AGAP001800-PA	GO:0005515	IPR000008:2	PF00168:2	None
AGAMB.AGAP001801-PA	None	IPR005636:1	PF03942:1	None
AGAMB.AGAP001802-PB	GO:0003924;GO:0005741;GO:0008053;GO:0016021	IPR006884:1;IPR022812:1	PF04799:1;PF00350:1	None
AGAMB.AGAP001803-PA	None	IPR009269:1	PF06047:1	None
AGAMB.AGAP001804-PA	GO:0004379	IPR022677:1;IPR022676:1	PF02799:1;PF01233:1	None
AGAMB.AGAP001805-PA	GO:0003735;GO:0005622;GO:0005840;GO:0006412	IPR001380:1	PF01294:1	None
AGAMB.AGAP001806-PA	None	IPR008166:1	PF01697:1	None
AGAMB.AGAP001807-PA	GO:0004930;GO:0005515;GO:0007186;GO:0016021	IPR001611:2;IPR000276:1;IPR002172:1	PF00057:1;PF00001:1;PF13855:2	None
AGAMB.AGAP001809-PA	None	None	PF14559:1	None
AGAMB.AGAP001810-PA	None	IPR001623:1;IPR015399:1	PF09320:1;PF00226:1	None
AGAMB.AGAP001811-PA	GO:0004970;GO:0016020	IPR001320:1	PF00060:1	None
AGAMB.AGAP001812-PA	None	None	None	SignalP-noTM:1
AGAMB.AGAP001813-PB	GO:0003677	IPR007125:1	PF00125:1	None
AGAMB.AGAP001814-PA	GO:0004181;GO:0006508;GO:0008270	IPR000834:1	PF00246:1	None
AGAMB.AGAP001815-PA	GO:0016491;GO:0055114	IPR008333:1;IPR001433:1	PF00175:1;PF00970:1	None
AGAMB.AGAP001816-PA	None	IPR019265:1	PF10036:1	None
AGAMB.AGAP001817-PA	None	IPR028036:1	PF15055:1	None
AGAMB.AGAP001818-PA	None	IPR019265:1	PF10036:1	None
AGAMB.AGAP001819-PA	None	IPR004302:1	PF03067:1	SignalP-noTM:1
AGAMB.AGAP001820-PA	GO:0005524	IPR000330:1;IPR022707:1;IPR001650:1	PF00271:1;PF12054:1;PF00176:1	None
AGAMB.AGAP001821-PA	None	IPR011022:1;IPR011021:1	PF02752:1;PF00339:1	None
AGAMB.AGAP001822-PA	None	IPR011022:1;IPR011021:1	PF02752:1;PF00339:1	None
AGAMB.AGAP001823-PA	None	None	PF03179:1	None
AGAMB.AGAP001824-PA	None	IPR013106:1;IPR013162:1	PF08205:1;PF07686:1;PF13927:3	None
AGAMB.AGAP001825-PA	None	IPR013818:1	PF00151:1	SignalP-noTM:1
AGAMB.AGAP001826-PA	GO:0005319;GO:0006869	IPR015255:1;IPR001846:1;IPR001747:1	PF01347:1;PF09172:1;PF00094:1	None
AGAMB.AGAP001827-PA	None	IPR013126:1	PF00012:1	SignalP-noTM:1
AGAMB.AGAP001828-PA	None	IPR009263:1	PF06031:1	None
AGAMB.AGAP001854-PA	GO:0003677;GO:0003684;GO:0006284;GO:0006289;GO:0008534	IPR012904:1;IPR003265:1;IPR000445:1	PF00633:1;PF00730:1;PF07934:1	None
AGAMB.AGAP001856-PA	GO:0006355	IPR022728:1;IPR013767:1	PF12114:1;PF14598:1;PF00989:1	None
AGAMB.AGAP001858-PA	GO:0005524;GO:0016020;GO:0016887	IPR013525:1;IPR003439:1	PF00005:1;PF01061:1	None
AGAMB.AGAP001859-PB	None	IPR001623:1;IPR015399:1	PF09320:1;PF00226:1	None
AGAMB.AGAP001861-PA	GO:0005506;GO:0016705;GO:0020037;GO:0055114	IPR001128:1	PF00067:1	None
AGAMB.AGAP001862-PA	GO:0004930;GO:0007186;GO:0016021	IPR000276:1	PF00001:1	None
AGAMB.AGAP001863-PB	GO:0004553;GO:0005975	IPR001223:1	PF00704:1	SignalP-TM:1
AGAMB.AGAP001864-PA	GO:0005506;GO:0016705;GO:0020037;GO:0055114	IPR001128:1	PF00067:1	None
AGAMB.AGAP001865-PA	GO:0003735;GO:0005622;GO:0005840;GO:0006412	IPR000456:1	PF01196:1	None
AGAMB.AGAP001867-PA	GO:0004672;GO:0005524;GO:0006468	IPR000719:1	PF00069:1	None
AGAMB.AGAP001870-PA	GO:0003333;GO:0015171;GO:0016020	IPR002293:1	PF13520:1	None
AGAMB.AGAP001871-PA	GO:0003723	IPR008858:1	PF05731:1	None
AGAMB.AGAP001872-PB	None	IPR005612:1	PF03914:1	None
AGAMB.AGAP001873-PA	None	None	None	SignalP-noTM:1
AGAMB.AGAP001874-PA	GO:0005525;GO:0007264	IPR001806:1	PF00071:1	None
AGAMB.AGAP001877-PA	None	None	None	None
AGAMB.AGAP001878-PA	GO:0008080	IPR000182:1	PF00583:1	None
AGAMB.AGAP001879-PA	GO:0006396	IPR003107:2	PF02184:2	None
AGAMB.AGAP001880-PA	GO:0003700;GO:0006355;GO:0043565	IPR004827:1	PF07716:1	None
AGAMB.AGAP001881-PA	GO:0008237;GO:0008270	IPR014782:1;IPR024571:1	PF01433:1;PF11838:1	SignalP-noTM:1
AGAMB.AGAP001882-PA	GO:0016567;GO:0016881;GO:0031386	IPR015036:1	PF08941:1;PF13923:1	None
AGAMB.AGAP001883-PA	GO:0003676	IPR000504:3	PF00076:3	None
AGAMB.AGAP001884-PA	GO:0006099;GO:0016829	IPR018951:1;IPR022761:1	PF00206:1;PF10415:1	None
AGAMB.AGAP001885-PA	GO:0005515	IPR001680:1	PF00400:1	None
AGAMB.AGAP001886-PA	GO:0003779	IPR003124:1	PF02205:1	None
AGAMB.AGAP001887-PA	GO:0031083	IPR009395:1	PF06320:1	None
AGAMB.AGAP001888-PA	GO:0005515	IPR001452:1	PF14604:1	None
AGAMB.AGAP001890-PA	GO:0046872	IPR000966:1	PF02067:1	None
AGAMB.AGAP001891-PA	None	IPR011022:1;IPR011021:1	PF02752:1;PF00339:1	None
AGAMB.AGAP001892-PA	None	IPR011022:1;IPR011021:1	PF02752:1;PF00339:1	None
AGAMB.AGAP001893-PA	None	IPR011022:1;IPR011021:1	PF02752:1;PF00339:1	None
AGAMB.AGAP001894-PA	None	IPR011022:1;IPR011021:1	PF02752:1;PF00339:1	None
AGAMB.AGAP001895-PA	GO:0003677;GO:0005515;GO:0008270	IPR019787:1;IPR001810:1;IPR002857:1	PF13621:1;PF12937:1;PF16866:1;PF02008:1	None
AGAMB.AGAP001897-PA	None	IPR009852:1	PF07202:1	None
AGAMB.AGAP001898-PA	None	None	None	None
AGAMB.AGAP001899-PA	GO:0009058;GO:0016788;GO:0055114	IPR014043:1;IPR001031:1;IPR009081:1;IPR014030:1;IPR020807:1;IPR013149:1;IPR014031:1;IPR013968:1;IPR032821:1	PF00698:1;PF14765:1;PF16197:1;PF00975:1;PF02801:1;PF00109:1;PF00550:1;PF00107:1;PF08659:1	None
AGAMB.AGAP001900-PA	None	IPR019138:1	PF09737:1	None
AGAMB.AGAP001901-PA	GO:0003677;GO:0005524;GO:0006260	IPR001208:1	PF00493:1	None
AGAMB.AGAP001902-PA	GO:0005525;GO:0007264	IPR001806:1	PF00071:1	None
AGAMB.AGAP001903-PA	GO:0016491;GO:0016616;GO:0055114	IPR001236:1;IPR022383:1	PF00056:1;PF02866:1	None
AGAMB.AGAP001905-PA	None	IPR006561:1	PF12874:3;PF07528:1	None
AGAMB.AGAP001907-PA	None	IPR001849:1	PF00169:1	None
AGAMB.AGAP001908-PA	GO:0008152;GO:0016746	IPR002123:1	PF01553:1	None
AGAMB.AGAP001909-PA	GO:0004672;GO:0005524;GO:0006468;GO:0035091	IPR007330:1;IPR001683:1;IPR000719:1	PF04212:1;PF00787:1;PF00069:1	None
AGAMB.AGAP001910-PA	GO:0003723	IPR004044:1	PF07650:1;PF00189:1	None
AGAMB.AGAP001911-PA	GO:0003735;GO:0005622;GO:0005840;GO:0006412	IPR000915:1	PF01159:1	None
AGAMB.AGAP001912-PA	GO:0004984;GO:0005549;GO:0007608;GO:0016020	IPR004117:1	PF02949:1	None
AGAMB.AGAP001913-PA	GO:0005230;GO:0006810;GO:0006811;GO:0016020	IPR006202:1;IPR006029:1	PF02932:1;PF02931:1	SignalP-noTM:1
AGAMB.AGAP001914-PA	GO:0019901	IPR013873:1;IPR013874:1;IPR013855:1	PF08564:1;PF08565:1;PF03234:1	None
AGAMB.AGAP001915-PA	GO:0016021;GO:0050909	IPR013604:1	PF08395:1	None
AGAMB.AGAP001916-PA	GO:0003779;GO:0016043	IPR015425:1;IPR010472:1	PF02181:1;PF06367:1	None
AGAMB.AGAP001917-PA	None	IPR025995:1;IPR026541:1	PF11717:1;PF05712:1	None
AGAMB.AGAP001918-PA	None	IPR009730:1	PF06991:1	None
AGAMB.AGAP001919-PA	GO:0045454	IPR013766:2	PF00085:2	SignalP-noTM:1
AGAMB.AGAP001923-PA	None	IPR013057:1	PF01490:1	None
AGAMB.AGAP001924-PA	GO:0004252;GO:0006508	IPR001254:1	PF00089:1	SignalP-noTM:1
AGAMB.AGAP001925-PA	None	IPR013106:1;IPR013151:1;IPR013162:1	PF08205:1;PF07686:1;PF13927:1;PF00047:1	None
AGAMB.AGAP001928-PA	GO:0005634;GO:0006334	IPR002164:1	PF00956:1	None
AGAMB.AGAP001929-PA	GO:0000166;GO:0001882;GO:0003677;GO:0003887;GO:0006260;GO:0008408	IPR006134:1;IPR015088:1;IPR024647:1;IPR006133:1	PF08996:1;PF12254:1;PF03104:1;PF00136:1	None
AGAMB.AGAP001930-PA	GO:0003676	IPR000504:2	PF00076:2	None
AGAMB.AGAP001931-PA	GO:0004222;GO:0006508	IPR001506:1	PF01400:1	None
AGAMB.AGAP001932-PA	GO:0004222;GO:0006508	IPR001506:1	PF01400:1	None
AGAMB.AGAP001933-PA	GO:0004672;GO:0005524;GO:0006468	IPR000719:1	PF00069:1	None
AGAMB.AGAP001935-PA	GO:0005856	IPR000857:2;IPR001849:2;IPR019748:1	PF00373:1;PF00169:2;PF00784:2	None
AGAMB.AGAP001936-PB	GO:0004435;GO:0005515;GO:0006629;GO:0007165;GO:0035556	IPR009535:1;IPR015359:1;IPR000008:1;IPR001711:1;IPR000909:1	PF09279:1;PF00387:1;PF00168:1;PF06631:1;PF00388:1	None
AGAMB.AGAP001937-PA	GO:0003735;GO:0005622;GO:0005840;GO:0006412	IPR001705:1	PF00471:1	None
AGAMB.AGAP001938-PA	None	IPR003347:1	PF08007:1	None
AGAMB.AGAP001939-PA	GO:0006614;GO:0008312;GO:0048500	IPR031545:1;IPR013699:1	PF17004:1;PF13428:1;PF08492:1	None
AGAMB.AGAP001941-PA	None	IPR000326:1	PF01569:1	None
AGAMB.AGAP001942-PA	GO:0003824;GO:0008152	IPR011234:1	PF01557:1	None
AGAMB.AGAP001943-PA	None	IPR002761:1;IPR006175:2	PF01902:1;PF01042:2	None
AGAMB.AGAP001944-PA	GO:0005515;GO:0046983	IPR021977:1;IPR001810:1;IPR001680:6	PF00400:6;PF12125:1;PF12937:1	None
AGAMB.AGAP001945-PA	None	IPR009686:1	PF06911:1	None
AGAMB.AGAP001947-PA	GO:0003950;GO:0005515	IPR002110:1;IPR012317:1;IPR001660:1;IPR020683:4	PF12796:4;PF00536:1;PF13857:1;PF13606:1;PF13637:2;PF00644:1	None
AGAMB.AGAP001948-PA	GO:0005515	IPR024314:1;IPR020941:1	PF05076:1;PF12470:1	None
AGAMB.AGAP001950-PA	GO:0004672;GO:0005524;GO:0006468	IPR000719:1	PF00069:1	None
AGAMB.AGAP001951-PA	GO:0003995;GO:0008152;GO:0016627;GO:0050660;GO:0055114	IPR009075:1;IPR006091:1;IPR013786:1	PF02771:1;PF00441:1;PF02770:1	None
AGAMB.AGAP001952-PA	GO:0004177;GO:0005622;GO:0006508	IPR000819:1;IPR008283:1	PF02789:1;PF00883:1	None
AGAMB.AGAP001953-PA	None	IPR000195:1	PF00566:1	None
AGAMB.AGAP001954-PA	None	IPR019183:1	PF09797:1	None
AGAMB.AGAP001955-PA	None	IPR003737:1	PF02585:1	None
AGAMB.AGAP001956-PA	None	IPR003172:1	PF02221:1	SignalP-noTM:1
AGAMB.AGAP001957-PA	GO:0005622;GO:0006810	IPR001666:1	PF02121:1	None
AGAMB.AGAP001958-PA	None	IPR005101:1;IPR006050:1	PF00875:1;PF03441:1	None
AGAMB.AGAP001959-PA	GO:0006508;GO:0016805	IPR005322:1	PF03577:1	None
AGAMB.AGAP001960-PA	GO:0006508;GO:0008234	IPR000668:1;IPR013201:1	PF00112:1;PF08246:1	SignalP-noTM:1
AGAMB.AGAP001961-PA	GO:0004930;GO:0007186;GO:0016021	IPR000276:1	PF00001:1	None
AGAMB.AGAP001962-PA	GO:0004930;GO:0007186;GO:0016021	IPR000276:1	PF00001:1	None
AGAMB.AGAP001964-PA	GO:0004252;GO:0006508	IPR001254:1	PF00089:1	SignalP-noTM:1
AGAMB.AGAP001965-PA	GO:0005215;GO:0006810;GO:0016020;GO:0055085	IPR001734:1	PF00474:1	None
AGAMB.AGAP001966-PA	GO:0005215;GO:0006810;GO:0016020;GO:0055085	IPR001734:1	PF00474:1	None
AGAMB.AGAP001967-PA	GO:0003677	IPR018328:1;IPR018326:1;IPR018327:1;IPR018325:1	PF03835:1;PF10403:1;PF10404:1;PF10405:1	None
AGAMB.AGAP001968-PB	None	IPR031595:1	PF16953:1	None
AGAMB.AGAP001969-PA	GO:0005515	IPR000626:4	PF00240:4	None
AGAMB.AGAP001970-PA	GO:0005515	IPR000626:3	PF00240:3	None
AGAMB.AGAP001971-PA	GO:0005515	IPR000626:14	PF00240:14	None
AGAMB.AGAP001972-PA	GO:0005737	IPR007320:1	PF04194:1	None
AGAMB.AGAP001973-PB	GO:0004175;GO:0004298;GO:0005839;GO:0006511;GO:0019773;GO:0051603	IPR000426:1;IPR001353:2	PF10584:1;PF00227:2	None
AGAMB.AGAP001974-PA	None	IPR005178:1	PF03619:1	None
AGAMB.AGAP001975-PA	None	IPR019185:1	PF09801:1	None
AGAMB.AGAP001976-PA	None	IPR023572:1	PF01951:1	None
AGAMB.AGAP001978-PA	GO:0003700;GO:0005667;GO:0006355	IPR003316:1;IPR032198:1	PF02319:1;PF16421:1	None
AGAMB.AGAP001979-PA	GO:0004252;GO:0005515;GO:0006508	IPR000082:1;IPR001254:1;IPR002172:3	PF00057:3;PF00089:1;PF01390:1	None
AGAMB.AGAP001980-PB	GO:0016021;GO:0055085	IPR011701:1	PF07690:1	SignalP-TM:1
AGAMB.AGAP001981-PB	None	IPR010562:1	PF06585:1	SignalP-noTM:1
AGAMB.AGAP001982-PA	None	IPR010562:1	PF06585:1	SignalP-noTM:1
AGAMB.AGAP001983-PA	None	IPR010562:1	PF06585:1	SignalP-noTM:1
AGAMB.AGAP001984-PA	None	IPR010562:1	PF06585:1	SignalP-noTM:1
AGAMB.AGAP001985-PA	GO:0004383;GO:0006182;GO:0009190;GO:0016849;GO:0020037;GO:0035556	IPR001054:1;IPR011645:1;IPR011644:1	PF07701:1;PF07700:1;PF00211:1	None
AGAMB.AGAP001986-PA	None	IPR024682:1;IPR007717:1;IPR007716:1	PF05020:1;PF05021:1;PF11543:1	None
AGAMB.AGAP001987-PA	GO:0000413;GO:0003755;GO:0006457	IPR002130:1	PF00160:1	None
AGAMB.AGAP001988-PA	None	None	None	SignalP-noTM:1
AGAMB.AGAP001989-PA	None	None	None	SignalP-noTM:1
AGAMB.AGAP001990-PA	GO:0006811;GO:0016020	IPR006029:1	PF02932:1	None
AGAMB.AGAP001993-PA	GO:0003676	IPR000504:2	PF00076:2	None
AGAMB.AGAP001994-PA	None	IPR009071:1	PF00505:1	None
AGAMB.AGAP001995-PA	GO:0004175;GO:0004298;GO:0005839;GO:0006511;GO:0019773;GO:0051603	IPR000426:1;IPR001353:1	PF10584:1;PF00227:1	None
AGAMB.AGAP001996-PA	GO:0016012;GO:0016021	IPR006875:1	PF04790:1	None
AGAMB.AGAP001997-PA	None	IPR006561:1	PF07528:1	None
AGAMB.AGAP001998-PA	None	IPR027486:1	PF00338:1	None
AGAMB.AGAP001999-PB	None	IPR006573:2	PF13920:1;PF07177:2	None
AGAMB.AGAP002000-PA	GO:0005509	IPR002048:2	PF13499:1;PF13833:1	None
AGAMB.AGAP002002-PA	None	IPR002716:1	PF13638:1	None
AGAMB.AGAP002004-PA	GO:0005634;GO:0051028	IPR005637:1	PF03943:1	None
AGAMB.AGAP002005-PA	None	IPR002181:1	PF00147:1	SignalP-noTM:1
AGAMB.AGAP002006-PA	GO:0005515	IPR001611:2	PF13855:2	SignalP-noTM:1
AGAMB.AGAP002007-PA	GO:0005515	IPR001611:2	PF13855:2	SignalP-noTM:1
AGAMB.AGAP002008-PA	None	IPR004119:1	PF02958:1	None
AGAMB.AGAP002009-PA	GO:0003777;GO:0007018;GO:0030286	IPR004273:1;IPR024743:1;IPR013602:1;IPR024317:1	PF08393:1;PF12774:1;PF12775:1;PF12777:1;PF03028:1;PF12781:1;PF12780:1	None
AGAMB.AGAP002010-PA	None	None	None	SignalP-TM:1
AGAMB.AGAP002011-PA	GO:0008519;GO:0015696;GO:0016020	IPR024041:1	PF00909:1	None
AGAMB.AGAP002013-PA	GO:0005515	IPR001611:1	PF13855:1	None
AGAMB.AGAP002014-PA	GO:0000166;GO:0004812;GO:0005524;GO:0006418	IPR015413:1;IPR013155:1;IPR002300:2	PF09334:1;PF08264:1;PF00133:2	None
AGAMB.AGAP002015-PB	GO:0003777;GO:0005524;GO:0007018;GO:0016887;GO:0030286	IPR011704:1;IPR004273:1;IPR013594:1;IPR013602:1;IPR024743:1;IPR024317:1	PF08393:1;PF08385:1;PF12774:1;PF12775:1;PF12777:1;PF03028:1;PF07728:1;PF12781:1;PF12780:1	None
AGAMB.AGAP002016-PA	GO:0003993;GO:0016787;GO:0046872	IPR004843:1;IPR015914:1;IPR025733:1	PF14008:1;PF00149:1;PF16656:1	SignalP-noTM:1
AGAMB.AGAP002017-PA	GO:0006486;GO:0008378;GO:0016020	IPR002659:1	PF01762:1	None
AGAMB.AGAP002018-PB	None	IPR015353:1	PF09273:1	None
AGAMB.AGAP002019-PA	GO:0005515	IPR001680:7	PF00400:7	None
AGAMB.AGAP002020-PA	GO:0003954;GO:0005739;GO:0008137	IPR008699:1	PF05821:1	None
AGAMB.AGAP002021-PA	GO:0008152;GO:0016746	IPR002123:1	PF01553:1	None
AGAMB.AGAP002022-PA	None	IPR024970:1;IPR009071:1	PF13017:1;PF09011:1	None
AGAMB.AGAP002023-PA	None	IPR018617:1	PF09779:1	None
AGAMB.AGAP002024-PA	None	IPR018808:1;IPR001060:1	PF10291:1;PF00611:1	None
AGAMB.AGAP002025-PA	GO:0005549	IPR006170:1	PF01395:1	SignalP-noTM:1
AGAMB.AGAP002026-PA	GO:0016765	IPR001441:1	PF01255:1	None
AGAMB.AGAP002028-PA	GO:0005515;GO:0008270	IPR001841:1;IPR003137:1	PF02225:1;PF13639:1	None
AGAMB.AGAP002030-PA	GO:0005515	IPR001487:2;IPR001680:5	PF00400:5;PF00439:2	None
AGAMB.AGAP002032-PA	GO:0005319;GO:0006869	IPR015255:1;IPR001747:1	PF01347:1;PF09172:1	SignalP-noTM:1
AGAMB.AGAP002033-PA	GO:0016301;GO:0016772	IPR022414:1;IPR022413:1	PF00217:1;PF02807:1	None
AGAMB.AGAP002035-PA	GO:0000390;GO:0003677;GO:0005634;GO:0006355;GO:0071008	IPR028211:1;IPR022783:1	PF15458:1;PF07842:1	None
AGAMB.AGAP002036-PA	GO:0046872	IPR000306:2	PF01363:2	None
AGAMB.AGAP002037-PA	GO:0005737;GO:0016627;GO:0055114	IPR005720:1	PF01180:1	None
AGAMB.AGAP002038-PA	None	IPR002885:1	PF01535:1	None
AGAMB.AGAP002040-PB	GO:0005515	IPR003961:2	PF00041:2;PF13927:2	None
AGAMB.AGAP002041-PA	GO:0046872	IPR001005:1;IPR007087:4;IPR000949:1	PF13912:3;PF00249:1;PF00096:1;PF01448:1	None
AGAMB.AGAP002043-PA	None	IPR024989:1	PF12832:1	None
AGAMB.AGAP002044-PA	GO:0004984;GO:0005549;GO:0007608;GO:0016020	IPR004117:1	PF02949:1	None
AGAMB.AGAP002045-PA	GO:0004984;GO:0005549;GO:0007608;GO:0016020	IPR004117:1	PF02949:1	None
AGAMB.AGAP002046-PA	GO:0004984;GO:0005549;GO:0007608;GO:0016020	IPR004117:1	PF02949:1	None
AGAMB.AGAP002047-PA	GO:0003924;GO:0005525	IPR015894:1	PF02263:1	None
AGAMB.AGAP002048-PB	None	IPR014840:1;IPR026947:1	PF08729:1;PF14075:1	None
AGAMB.AGAP002049-PA	None	IPR008914:1	PF01161:1	SignalP-noTM:1
AGAMB.AGAP002050-PA	GO:0005524;GO:0016020;GO:0016887	IPR013525:1;IPR003439:1	PF00005:1;PF01061:1	None
AGAMB.AGAP002051-PA	GO:0005524;GO:0016020;GO:0016887	IPR013525:1;IPR003439:1	PF00005:1;PF01061:1	None
AGAMB.AGAP002053-PA	None	None	None	SignalP-noTM:1
AGAMB.AGAP002054-PA	None	IPR001849:1;IPR019748:1	PF00373:1;PF00169:1	None
AGAMB.AGAP002055-PA	None	IPR031330:1	PF01301:1	SignalP-TM:1
AGAMB.AGAP002056-PA	None	IPR031330:1;IPR025300:1	PF01301:1;PF13364:1	SignalP-noTM:1
AGAMB.AGAP002058-PA	None	IPR031330:1;IPR025300:1	PF01301:1;PF13364:1	SignalP-noTM:1
AGAMB.AGAP002059-PA	None	None	PF05205:1	None
AGAMB.AGAP002060-PA	GO:0005524;GO:0016887	IPR003439:1	PF00005:1;PF12698:1	None
AGAMB.AGAP002061-PA	GO:0005515	IPR000717:1;IPR019585:1	PF10602:1;PF01399:1	None
AGAMB.AGAP002062-PA	GO:0005634	IPR007005:1	PF04921:1	None
AGAMB.AGAP002063-PA	None	IPR002687:1;IPR012974:1	PF01798:1;PF08156:1	None
AGAMB.AGAP002064-PA	None	None	None	None
AGAMB.AGAP002065-PA	None	IPR001251:1	PF00650:1	None
AGAMB.AGAP002066-PA	None	IPR005301:1	PF03637:1	None
AGAMB.AGAP002067-PA	GO:0004672	IPR010622:1;IPR013579:1	PF08368:1;PF06743:1	None
AGAMB.AGAP002069-PA	GO:0008299	IPR000092:1	PF00348:1	None
AGAMB.AGAP002070-PA	None	IPR031983:1	PF16027:1	SignalP-noTM:1
AGAMB.AGAP002071-PA	GO:0005524;GO:0006810;GO:0016021;GO:0016887;GO:0042626;GO:0055085	IPR011527:1;IPR003439:1	PF00005:1;PF06472:1	None
AGAMB.AGAP002072-PA	None	IPR031983:1	PF16027:1	SignalP-noTM:1
AGAMB.AGAP002073-PA	None	IPR032443:1	PF13923:1;PF16207:1	None
AGAMB.AGAP002074-PA	None	IPR006578:1	PF10545:1	None
AGAMB.AGAP002075-PA	GO:0004672;GO:0005524;GO:0006468	IPR000719:1	PF00069:1	None
AGAMB.AGAP002076-PA	None	IPR013126:1	PF00012:1	None
AGAMB.AGAP002077-PA	GO:0006396	IPR002501:1	PF01509:1	None
AGAMB.AGAP002078-PA	None	IPR007702:1	PF05005:1	None
AGAMB.AGAP002079-PA	None	IPR011022:1;IPR011021:1	PF02752:1;PF00339:1	None
AGAMB.AGAP002080-PA	None	IPR019169:1	PF09772:1	None
AGAMB.AGAP002081-PA	GO:0035091	IPR003114:1;IPR001683:1;IPR013937:1;IPR016137:1	PF02194:1;PF08628:1;PF00615:1;PF00787:1	None
AGAMB.AGAP002082-PA	GO:0046872	IPR007087:1	PF00096:1	None
AGAMB.AGAP002083-PA	GO:0046872	IPR007087:1	PF00096:1	None
AGAMB.AGAP002084-PA	GO:0008152;GO:0016746	IPR002123:1	PF01553:1	None
AGAMB.AGAP002085-PA	None	IPR029277:1	PF15430:1	SignalP-noTM:1
AGAMB.AGAP002086-PA	None	IPR003323:1	PF02338:1	None
AGAMB.AGAP002087-PA	None	IPR009653:1	PF06842:1	None
AGAMB.AGAP002088-PA	GO:0005515;GO:0005730;GO:0006364	IPR018983:1;IPR001680:3	PF00400:3;PF09384:1	None
AGAMB.AGAP002089-PA	None	IPR015649:1	PF10148:1	None
AGAMB.AGAP002090-PA	None	IPR002018:2	PF00135:2	SignalP-noTM:1
AGAMB.AGAP002091-PA	None	IPR016188:1;IPR010918:2	PF02769:2;PF00586:1;PF13507:1	None
AGAMB.AGAP002092-PA	GO:0005525;GO:0007264	IPR001806:1	PF00071:1	None
AGAMB.AGAP002093-PA	GO:0006812;GO:0015299;GO:0016021;GO:0055085	IPR006153:1	PF00999:1	None
AGAMB.AGAP002094-PA	None	IPR002550:1	PF01595:1	None
AGAMB.AGAP002095-PA	GO:0003700;GO:0005634;GO:0006355;GO:0008270;GO:0043401;GO:0043565	IPR001628:1;IPR000536:1	PF00104:1;PF00105:1	None
AGAMB.AGAP002097-PA	GO:0006486;GO:0008378;GO:0016020	IPR002659:2	PF01762:2	None
AGAMB.AGAP002098-PA	None	None	None	None
AGAMB.AGAP002099-PA	None	IPR013057:2	PF01490:2	None
AGAMB.AGAP002100-PA	None	None	None	None
AGAMB.AGAP002101-PA	GO:0000166;GO:0004812;GO:0005524;GO:0006418	IPR013155:1;IPR002300:1	PF08264:1;PF00133:1	None
AGAMB.AGAP002102-PA	GO:0003824;GO:0005975	IPR006047:1	PF00128:1	SignalP-noTM:1
AGAMB.AGAP002104-PA	None	IPR013106:1;IPR013151:2;IPR013162:1	PF08205:1;PF07686:1;PF13927:1;PF00047:2	SignalP-noTM:1
AGAMB.AGAP002105-PA	GO:0015078;GO:0015991;GO:0033177	IPR002379:1	PF00137:1	None
AGAMB.AGAP002106-PA	GO:0003677	IPR018328:1;IPR018326:1;IPR018327:1;IPR018325:1	PF03835:1;PF10403:1;PF10404:1;PF10405:1	None
AGAMB.AGAP002107-PA	None	IPR007052:1;IPR015120:1	PF09032:1;PF04969:1	None
AGAMB.AGAP002108-PB	GO:0006470;GO:0008138	IPR000340:1	PF00782:1	None
AGAMB.AGAP002109-PA	GO:0005375;GO:0016021;GO:0035434	IPR007274:1	PF04145:1	None
AGAMB.AGAP002110-PA	GO:0004672;GO:0005524;GO:0006468	IPR000719:2	PF00069:2	None
AGAMB.AGAP002111-PA	GO:0003676	IPR000467:1	PF01585:1	None
AGAMB.AGAP002113-PA	None	IPR001199:1	PF00173:1	None
AGAMB.AGAP002114-PA	GO:0005515	IPR024977:1;IPR001680:3	PF00400:3;PF12894:1	None
AGAMB.AGAP002115-PA	GO:0005096;GO:0005515;GO:0051056	IPR000331:1;IPR000210:1	PF02145:1;PF00651:1	None
AGAMB.AGAP002116-PA	GO:0008270	IPR001781:1	PF00412:1	None
AGAMB.AGAP002118-PA	None	IPR015880:1;IPR022755:1	PF12171:1;PF12756:1	None
AGAMB.AGAP002119-PB	GO:0004672;GO:0005524;GO:0006468	IPR000719:1	PF00069:1	None
AGAMB.AGAP002120-PA	GO:0005515	IPR001452:1;IPR000195:1;IPR004012:1	PF00566:1;PF00018:1;PF02759:1	None
AGAMB.AGAP002121-PA	GO:0003676;GO:0003899;GO:0006351	IPR003029:1;IPR005576:1	PF00575:1;PF03876:1	None
AGAMB.AGAP002122-PA	GO:0003735;GO:0005622;GO:0005840;GO:0006412	IPR001515:1	PF01655:1	None
AGAMB.AGAP002123-PA	None	IPR001158:1;IPR014936:1;IPR016137:1	PF08833:1;PF00615:1;PF00778:1	None
AGAMB.AGAP002124-PA	GO:0007155;GO:0016021;GO:0042246	IPR007007:3	PF04923:3	None
AGAMB.AGAP002125-PA	GO:0004984;GO:0005549;GO:0007608;GO:0016020	IPR004117:1	PF02949:1	None
AGAMB.AGAP002126-PA	GO:0004984;GO:0005549;GO:0007608;GO:0016020	IPR004117:1	PF02949:1	None
AGAMB.AGAP002127-PA	None	IPR004000:1	PF00022:1	None
AGAMB.AGAP002128-PB	GO:0005515;GO:0008270	IPR001607:1;IPR011422:1;IPR001841:1	PF07576:1;PF02148:1;PF13639:1	None
AGAMB.AGAP002129-PA	None	None	PF13646:2	None
AGAMB.AGAP002130-PA	GO:0007021;GO:0007023;GO:0048487	IPR004226:1	PF02970:1	None
AGAMB.AGAP002131-PA	None	IPR031974:1	PF16021:1	None
AGAMB.AGAP002132-PA	GO:0006355	IPR005033:1	PF03366:1	None
AGAMB.AGAP002133-PA	GO:0005525	IPR006073:1;IPR025867:1;IPR018948:1	PF10396:1;PF01926:1;PF12631:1	None
AGAMB.AGAP002134-PA	None	None	None	SignalP-noTM:1
AGAMB.AGAP002135-PA	None	IPR013106:1	PF07686:1;PF13927:1	None
AGAMB.AGAP002136-PA	None	IPR004119:1	PF02958:1	None
AGAMB.AGAP002137-PA	None	IPR004119:1	PF02958:1	None
AGAMB.AGAP002138-PA	GO:0005506;GO:0016705;GO:0020037;GO:0055114	IPR001128:1	PF00067:1	None
AGAMB.AGAP002139-PA	GO:0005515	IPR000048:1	PF00612:1	None
AGAMB.AGAP002141-PA	GO:0003824	IPR001932:1	PF07228:1	None
AGAMB.AGAP002142-PA	GO:0004672;GO:0005524;GO:0006468	IPR000719:1	PF00069:1	None
AGAMB.AGAP002143-PA	None	IPR029440:1	PF14772:1;PF14775:1	None
AGAMB.AGAP002144-PA	GO:0005515	IPR014906:1;IPR024977:1;IPR001680:4	PF00400:4;PF08799:1;PF12894:1	None
AGAMB.AGAP002145-PA	GO:0005515	IPR001478:5	PF00595:5	None
AGAMB.AGAP002147-PA	GO:0003824	IPR001932:1	PF00481:1	None
AGAMB.AGAP002150-PB	GO:0005216;GO:0006811;GO:0016020;GO:0055085	IPR005821:1;IPR013621:1;IPR000595:1	PF08412:1;PF00520:1;PF00027:1	None
AGAMB.AGAP002151-PA	None	IPR000408:5	PF00415:5	None
AGAMB.AGAP002152-PA	GO:0005230;GO:0006810;GO:0006811;GO:0016020	IPR006202:1;IPR006029:1	PF02932:1;PF02931:1	SignalP-noTM:1
AGAMB.AGAP002153-PA	None	IPR019525:1	PF10491:1	None
AGAMB.AGAP002154-PA	GO:0004672;GO:0005515;GO:0005524;GO:0006468	IPR003961:1;IPR013098:2;IPR000719:1	PF00041:1;PF07679:2;PF00069:1	None
AGAMB.AGAP002155-PB	GO:0003700;GO:0005634;GO:0006355;GO:0008270;GO:0043401;GO:0043565	IPR001628:1;IPR000536:1	PF00104:1;PF00105:1	None
AGAMB.AGAP002156-PA	GO:0004930;GO:0007186;GO:0016021	IPR000276:1	PF00001:1	None
AGAMB.AGAP002157-PA	GO:0005509;GO:0005576;GO:0007155	IPR001881:2;IPR024665:1;IPR008859:1;IPR003367:6	PF05735:1;PF07645:2;PF11598:1;PF02412:6	SignalP-noTM:1
AGAMB.AGAP002159-PA	None	IPR003409:8	PF02493:8	None
AGAMB.AGAP002161-PA	GO:0004672;GO:0004674;GO:0005524;GO:0006468	IPR017892:1;IPR001849:1;IPR000719:1	PF00169:1;PF00069:1;PF00433:1	None
AGAMB.AGAP002162-PA	GO:0005634;GO:0008270;GO:0046872	IPR012934:1;IPR007087:1	PF07776:1;PF00096:1	None
AGAMB.AGAP002163-PA	None	IPR008598:1	PF05605:1	None
AGAMB.AGAP002164-PA	None	None	PF13894:1	None
AGAMB.AGAP002165-PA	GO:0005515;GO:0046872	IPR007087:1;IPR000210:1	PF13912:1;PF00651:1	None
AGAMB.AGAP002166-PA	GO:0003723	IPR002999:1;IPR004088:1	PF00013:1;PF00567:1	None
AGAMB.AGAP002167-PA	None	IPR019181:1	PF09793:1	None
AGAMB.AGAP002168-PA	None	IPR031941:1	PF15998:1	SignalP-noTM:1
AGAMB.AGAP002169-PA	None	IPR000608:1	PF00179:1	None
AGAMB.AGAP002170-PA	None	None	PF01257:1	None
AGAMB.AGAP002171-PA	None	IPR002687:1;IPR012974:1	PF01798:1;PF08156:1	None
AGAMB.AGAP002172-PA	GO:0003677;GO:0003700;GO:0006355	IPR000327:1;IPR001356:1	PF00157:1;PF00046:1	None
AGAMB.AGAP002173-PA	GO:0005515	IPR001680:2	PF00400:2	None
AGAMB.AGAP002175-PA	None	None	PF03878:1	None
AGAMB.AGAP002176-PA	GO:0004252;GO:0006508	IPR000209:1;IPR002884:1;IPR032815:1	PF16470:1;PF01483:1;PF00082:1	None
AGAMB.AGAP002177-PA	None	IPR001247:1	PF01138:1	None
AGAMB.AGAP002178-PA	GO:0003677;GO:0006355	IPR032453:1;IPR008422:1	PF05920:1;PF16493:1	None
AGAMB.AGAP002181-PA	None	IPR004119:1	PF02958:1	None
AGAMB.AGAP002182-PA	GO:0005524;GO:0016887	IPR007209:1;IPR017896:1;IPR003439:2	PF00005:2;PF04068:1;PF00037:1	None
AGAMB.AGAP002183-PA	GO:0005047;GO:0005786;GO:0006614;GO:0008312;GO:0030942	IPR026258:1	PF16969:1	None
AGAMB.AGAP002184-PA	None	None	None	None
AGAMB.AGAP002185-PA	GO:0005525	IPR004095:1;IPR031662:1;IPR006073:1	PF02824:1;PF16897:1;PF01926:1	None
AGAMB.AGAP002186-PA	GO:0005509;GO:0005515	IPR001881:1;IPR000033:4;IPR002172:7	PF00057:7;PF07645:1;PF00058:4;PF14670:2	SignalP-noTM:1
AGAMB.AGAP002188-PA	GO:0005549	IPR006170:1	PF01395:1	SignalP-noTM:1
AGAMB.AGAP002189-PA	GO:0005549	IPR006170:1	PF01395:1	SignalP-noTM:1
AGAMB.AGAP002190-PA	GO:0005549	IPR006170:2	PF01395:2	SignalP-noTM:1
AGAMB.AGAP002191-PA	GO:0005549	IPR006170:2	PF01395:2	SignalP-noTM:1
AGAMB.AGAP002192-PB	GO:0016616;GO:0055114	IPR024084:1	PF00180:1	None
AGAMB.AGAP002193-PA	GO:0003723;GO:0005622;GO:0005634;GO:0005737;GO:0006406;GO:0006810;GO:0051028	IPR002075:1;IPR005637:1;IPR015245:1	PF09162:1;PF02136:1;PF03943:1	None
AGAMB.AGAP002194-PA	GO:0008440	IPR005522:1	PF03770:1	None
AGAMB.AGAP002195-PB	GO:0005506;GO:0016705;GO:0020037;GO:0055114	IPR001128:1	PF00067:1	SignalP-TM:1
AGAMB.AGAP002196-PA	GO:0005506;GO:0016705;GO:0020037;GO:0055114	IPR001128:1	PF00067:1	None
AGAMB.AGAP002197-PA	GO:0005506;GO:0016705;GO:0020037;GO:0055114	IPR001128:1	PF00067:1	None
AGAMB.AGAP002198-PA	None	None	PF13649:1	None
AGAMB.AGAP002199-PA	None	None	None	None
AGAMB.AGAP002200-PA	None	None	None	None
AGAMB.AGAP002202-PA	GO:0005506;GO:0016705;GO:0020037;GO:0055114	IPR001128:1	PF00067:1	None
AGAMB.AGAP002203-PA	None	None	None	SignalP-noTM:1
AGAMB.AGAP002204-PA	GO:0005506;GO:0016705;GO:0020037;GO:0055114	IPR001128:1	PF00067:1	None
AGAMB.AGAP002205-PA	GO:0005506;GO:0016705;GO:0020037;GO:0055114	IPR001128:1	PF00067:1	SignalP-TM:1
AGAMB.AGAP002206-PA	GO:0005506;GO:0016705;GO:0020037;GO:0055114	IPR001128:2	PF00067:2	None
AGAMB.AGAP002207-PA	GO:0005506;GO:0016705;GO:0020037;GO:0055114	IPR001128:1	PF00067:1	SignalP-TM:1
AGAMB.AGAP002208-PA	GO:0005506;GO:0016705;GO:0020037;GO:0055114	IPR001128:1	PF00067:1	SignalP-noTM:1
AGAMB.AGAP002209-PA	GO:0005506;GO:0016705;GO:0020037;GO:0055114	IPR001128:1	PF00067:1	SignalP-noTM:1
AGAMB.AGAP002210-PA	GO:0005506;GO:0016705;GO:0020037;GO:0055114	IPR001128:1	PF00067:1	SignalP-noTM:1
AGAMB.AGAP002211-PA	GO:0005506;GO:0016705;GO:0020037;GO:0055114	IPR001128:1	PF00067:1	SignalP-noTM:1
AGAMB.AGAP002214-PA	None	None	PF15335:1	None
AGAMB.AGAP002215-PA	None	None	None	None
AGAMB.AGAP002216-PA	None	IPR006840:1	PF04752:1	None
AGAMB.AGAP002217-PA	GO:0016491;GO:0055114	IPR013977:1;IPR032503:1;IPR006222:1;IPR006076:1	PF01266:1;PF08669:1;PF16350:1;PF01571:1	None
AGAMB.AGAP002218-PA	GO:0003735;GO:0005761;GO:0006412	IPR010729:1	PF06984:1	None
AGAMB.AGAP002219-PA	GO:0005525;GO:0007264	IPR001806:1	PF00071:1	None
AGAMB.AGAP002220-PA	GO:0004518;GO:0034477	IPR027521:1	PF09749:1	None
AGAMB.AGAP002221-PA	GO:0005515	IPR012972:1;IPR001680:7	PF00400:7;PF08154:1	None
AGAMB.AGAP002222-PA	None	None	None	None
AGAMB.AGAP002223-PA	GO:0003676;GO:0004386;GO:0005515;GO:0005524	IPR011545:1;IPR007502:1;IPR011709:1;IPR001650:1;IPR006575:1	PF05773:1;PF00270:1;PF00271:1;PF04408:1;PF07717:1	None
AGAMB.AGAP002224-PA	None	IPR013099:2	PF07885:2	None
AGAMB.AGAP002226-PA	GO:0004143;GO:0005515;GO:0007205;GO:0016301;GO:0035556	IPR002219:2;IPR000756:1;IPR001660:1;IPR001206:1	PF00130:2;PF00609:1;PF00536:1;PF00781:1	None
AGAMB.AGAP002227-PA	GO:0004733;GO:0010181;GO:0016638;GO:0055114	IPR011576:1;IPR019576:1	PF10590:1;PF01243:1	None
AGAMB.AGAP002228-PA	None	IPR011022:1;IPR011021:1	PF02752:1;PF00339:1	None
AGAMB.AGAP002229-PA	GO:0004930;GO:0007186;GO:0016021	IPR000276:1	PF00001:1	None
AGAMB.AGAP002231-PA	GO:0006355;GO:0016747	IPR002717:1	PF01853:1	None
AGAMB.AGAP002232-PA	GO:0004930;GO:0007186;GO:0016021	IPR000276:1	PF00001:1	None
AGAMB.AGAP002233-PA	GO:0004672;GO:0006468;GO:0009190;GO:0016849;GO:0035556	IPR001054:1;IPR001245:1	PF07714:1;PF00211:1	None
AGAMB.AGAP002234-PA	GO:0003700;GO:0005634;GO:0006355;GO:0008270;GO:0043401;GO:0043565	IPR001628:1;IPR000536:1	PF00104:1;PF00105:1	None
AGAMB.AGAP002235-PA	GO:0003700;GO:0006355;GO:0008270;GO:0043565	IPR000679:2	PF00320:2	None
AGAMB.AGAP002236-PA	GO:0003700;GO:0006355;GO:0008270;GO:0043565	IPR000679:2	PF00320:2	None
AGAMB.AGAP002238-PB	GO:0003700;GO:0006355;GO:0008270;GO:0043565	IPR000679:2	PF00320:2	SignalP-noTM:1
AGAMB.AGAP002239-PA	GO:0008080	IPR000182:1	PF00583:1	None
AGAMB.AGAP002240-PA	GO:0007155;GO:0016021;GO:0042246	IPR007007:1	PF04923:1	None
AGAMB.AGAP002241-PA	GO:0046872	IPR007087:1	PF13894:1;PF00096:1	None
AGAMB.AGAP002242-PA	None	IPR022233:1;IPR021773:1	PF11817:1;PF12584:1	None
AGAMB.AGAP002243-PA	GO:0005515;GO:0046872	IPR002110:1;IPR000306:1;IPR020683:6;IPR000210:1	PF00023:1;PF01363:1;PF00651:1;PF12796:6	None
AGAMB.AGAP002245-PA	None	IPR023184:1	PF02320:1	None
AGAMB.AGAP002246-PA	GO:0003676;GO:0005515	IPR001214:1;IPR024657:1;IPR000504:1	PF00856:1;PF00076:1;PF11764:1	None
AGAMB.AGAP002247-PA	None	IPR021384:1	PF11221:1	None
AGAMB.AGAP002248-PA	GO:0003777;GO:0005524;GO:0007018;GO:0008017	IPR001752:1	PF00225:1	None
AGAMB.AGAP002250-PA	GO:0004672;GO:0005524;GO:0006468	IPR000719:1	PF00069:1	None
AGAMB.AGAP002251-PA	None	IPR000608:1	PF00179:1	None
AGAMB.AGAP002252-PA	None	IPR024511:1;IPR007175:1	PF11768:1;PF04032:1	None
AGAMB.AGAP002253-PB	GO:0016788	IPR001130:1	PF01026:1	None
AGAMB.AGAP002254-PA	None	None	None	None
AGAMB.AGAP002255-PA	GO:0005634	IPR003021:1	PF02144:1	None
AGAMB.AGAP002256-PA	GO:0003676	IPR000504:1	PF00076:1	None
AGAMB.AGAP002257-PA	GO:0016021	IPR018499:1	PF00335:1	None
AGAMB.AGAP002258-PB	GO:0001104;GO:0006355;GO:0016592	IPR008831:1	PF05669:1	None
AGAMB.AGAP002259-PA	None	IPR000305:1	PF01541:1	None
AGAMB.AGAP002260-PA	None	None	None	None
AGAMB.AGAP002261-PA	GO:0005515;GO:0035556;GO:0043087	IPR001562:1;IPR000008:2;IPR001849:1;IPR001936:2	PF00168:2;PF00169:1;PF00779:1;PF00616:2	None
AGAMB.AGAP002262-PA	GO:0004016;GO:0005886;GO:0006171;GO:0009190;GO:0016849;GO:0035556	IPR009398:1;IPR001054:2;IPR032628:1	PF06327:1;PF00211:2;PF16214:1	None
AGAMB.AGAP002263-PA	GO:0003824;GO:0009058	IPR004821:1	PF01467:1	None
AGAMB.AGAP002264-PA	GO:0005634;GO:0006511;GO:0007275	IPR018121:1	PF03145:1;PF13920:1	None
AGAMB.AGAP002265-PA	GO:0003676	IPR000504:1	PF00076:1	None
AGAMB.AGAP002266-PA	GO:0003824	IPR001932:1	PF00481:1	None
AGAMB.AGAP002268-PA	GO:0005509;GO:0005515	IPR001881:2;IPR007110:2;IPR013098:4;IPR000884:4	PF13927:3;PF07679:4;PF00090:4;PF13895:2;PF07645:2;PF14670:1	SignalP-noTM:1
AGAMB.AGAP002269-PA	GO:0017134	IPR008614:1	PF05427:1	None
AGAMB.AGAP002270-PA	GO:0004252;GO:0006508	IPR001254:1;IPR022700:1	PF00089:1;PF12032:1	SignalP-noTM:1
AGAMB.AGAP002272-PB	GO:0005515;GO:0007165	IPR002110:2;IPR000906:1;IPR000488:1;IPR020683:8	PF00023:2;PF00791:1;PF00531:1;PF12796:8;PF13637:1	None
AGAMB.AGAP002275-PA	GO:0016021;GO:0050909	IPR013604:2	PF08395:2	None
AGAMB.AGAP002276-PA	None	IPR004038:1	PF01248:1	None
AGAMB.AGAP002277-PA	None	IPR004217:1	PF02953:1	None
AGAMB.AGAP002278-PA	GO:0005524;GO:0006810;GO:0016021;GO:0016887;GO:0042626;GO:0055085	IPR011527:1;IPR032410:1;IPR003439:1	PF00005:1;PF00664:1;PF16185:1	None
AGAMB.AGAP002279-PA	None	IPR013120:1;IPR033640:1	PF07993:1;PF03015:1	None
AGAMB.AGAP002280-PA	None	IPR018108:3	PF00153:3	None
AGAMB.AGAP002281-PA	None	IPR029205:1	PF15045:1	None
AGAMB.AGAP002282-PA	None	None	None	None
AGAMB.AGAP002283-PA	None	IPR013919:1	PF08610:1	None
AGAMB.AGAP002284-PA	GO:0005515	IPR019734:1;IPR021183:1	PF12569:1;PF13181:1	None
AGAMB.AGAP002285-PA	None	None	None	None
AGAMB.AGAP002286-PA	None	None	None	None
AGAMB.AGAP002287-PA	None	IPR011496:1	PF07555:1	None
AGAMB.AGAP002288-PA	GO:0004420;GO:0015936;GO:0050662;GO:0055114	IPR002202:1;IPR000731:1	PF00368:1;PF12349:1	None
AGAMB.AGAP002289-PA	None	None	None	SignalP-noTM:1
AGAMB.AGAP002291-PA	GO:0003824;GO:0008152	IPR000873:1	PF00501:1	None
AGAMB.AGAP002292-PA	GO:0005184;GO:0007218;GO:0042811	IPR008730:1	PF05874:1	SignalP-noTM:1
AGAMB.AGAP002294-PA	None	IPR004154:1	PF13393:1;PF03129:1	None
AGAMB.AGAP002295-PA	None	IPR019355:1	PF10221:1	None
AGAMB.AGAP002296-PA	GO:0003676	IPR032296:1;IPR000504:1	PF16367:1;PF16366:1	None
AGAMB.AGAP002297-PA	GO:0005515	IPR000210:1	PF00651:1	None
AGAMB.AGAP002298-PA	None	None	None	SignalP-noTM:1
AGAMB.AGAP002299-PA	GO:0016021	IPR018629:2	PF09815:2	None
AGAMB.AGAP002300-PA	GO:0000176;GO:0003676;GO:0005622;GO:0006139;GO:0006396;GO:0008408	IPR012588:1;IPR002562:1;IPR002121:1	PF00570:1;PF01612:1;PF08066:1	None
AGAMB.AGAP002301-PA	GO:0005634	IPR001748:1	PF01125:1	None
AGAMB.AGAP002302-PA	GO:0003677;GO:0004518	IPR006166:1	PF02732:1	None
AGAMB.AGAP002303-PA	GO:0005515	IPR000210:1	PF00651:1	None
AGAMB.AGAP002304-PA	None	None	None	SignalP-noTM:1
AGAMB.AGAP002305-PA	GO:0006397	IPR008409:1	PF05700:1	None
AGAMB.AGAP002306-PA	GO:0003735;GO:0005840;GO:0006412	IPR025755:1;IPR002136:1	PF00573:1;PF14374:1	None
AGAMB.AGAP002307-PA	GO:0005681;GO:0008380	IPR014906:1;IPR004098:1	PF08799:1;PF02840:1	None
AGAMB.AGAP002308-PA	None	IPR028939:1;IPR029036:1	PF14748:1;PF03807:1	None
AGAMB.AGAP002309-PA	GO:0005515	IPR001680:3	PF00400:3	None
AGAMB.AGAP002310-PA	GO:0005509;GO:0007156;GO:0016020	IPR002126:7	PF00028:7	SignalP-noTM:1
AGAMB.AGAP002312-PA	GO:0003676	IPR021859:1;IPR000467:1	PF01585:1;PF11952:1	None
AGAMB.AGAP002313-PA	GO:0003676	IPR000467:1;IPR021859:1;IPR001374:1	PF01424:1;PF01585:1;PF11952:1	None
AGAMB.AGAP002314-PA	None	None	None	None
AGAMB.AGAP002315-PC	GO:0005515	IPR013923:1;IPR001680:4	PF00400:4;PF08614:1	None
AGAMB.AGAP002316-PA	None	IPR003609:3	PF00024:3	SignalP-noTM:1
AGAMB.AGAP002317-PA	GO:0003824;GO:0005975;GO:0043169	IPR006048:1;IPR006047:1	PF02806:1;PF00128:1	SignalP-noTM:1
AGAMB.AGAP002318-PA	GO:0003824;GO:0005975;GO:0043169	IPR006048:1;IPR006047:1	PF02806:1;PF00128:1	SignalP-noTM:1
AGAMB.AGAP002320-PA	GO:0003824;GO:0008152	IPR000868:1	PF00857:1	None
AGAMB.AGAP002321-PA	None	IPR015671:1	PF15249:1	None
AGAMB.AGAP002322-PA	GO:0005515	IPR001478:1	PF00595:1	None
AGAMB.AGAP002323-PA	None	None	None	None
AGAMB.AGAP002324-PA	GO:0006812;GO:0015299;GO:0016021;GO:0055085	IPR006153:1	PF00999:1	None
AGAMB.AGAP002325-PA	None	IPR013098:1	PF13927:1;PF07679:1	None
AGAMB.AGAP002326-PA	GO:0003676	IPR000504:1	PF00076:1	None
AGAMB.AGAP002327-PA	GO:0008152;GO:0016758	IPR002213:1	PF00201:1	None
AGAMB.AGAP002329-PA	GO:0016746	IPR000542:1	PF00755:1	None
AGAMB.AGAP002330-PA	None	IPR005155:1	PF03657:1	None
AGAMB.AGAP002331-PA	GO:0008272;GO:0015116;GO:0016021	IPR011547:1;IPR002645:1	PF00916:1;PF01740:1	None
AGAMB.AGAP002332-PA	GO:0003735;GO:0005840;GO:0006412	IPR020784:1;IPR020783:1	PF03946:1;PF00298:1	None
AGAMB.AGAP002333-PA	GO:0000469	IPR009292:1	PF06102:1	None
AGAMB.AGAP002334-PA	GO:0005524	IPR003959:1;IPR015415:1	PF00004:1;PF09336:1	None
AGAMB.AGAP002335-PA	GO:0003676	IPR000504:3	PF00076:3	None
AGAMB.AGAP002336-PA	GO:0005515	IPR001611:2	PF13927:1;PF13855:2	SignalP-noTM:1
AGAMB.AGAP002337-PA	GO:0003743;GO:0005737;GO:0005852	IPR007783:1	PF05091:1	None
AGAMB.AGAP002338-PA	None	IPR024654:1	PF12850:1	None
AGAMB.AGAP002339-PA	GO:0008270	IPR000058:2;IPR003903:1	PF02809:1;PF01428:2	None
AGAMB.AGAP002340-PA	GO:0005515	IPR000717:1	PF01399:1	None
AGAMB.AGAP002341-PA	None	IPR010562:1;IPR020234:1	PF16984:1;PF06585:1	SignalP-noTM:1
AGAMB.AGAP002342-PA	GO:0005515	IPR003961:3;IPR013151:1	PF00041:3;PF00047:1	None
AGAMB.AGAP002344-PA	GO:0005515;GO:0005622;GO:0008270	IPR001258:1;IPR027370:1;IPR000315:1	PF01436:1;PF00643:1;PF13445:1	None
AGAMB.AGAP002345-PA	None	IPR024790:1;IPR024977:1	PF12894:1;PF12896:1	None
AGAMB.AGAP002346-PA	GO:0003735;GO:0005840;GO:0006412	IPR001971:1	PF00411:1	None
AGAMB.AGAP002347-PA	GO:0016787	IPR006680:1	PF01979:1	None
AGAMB.AGAP002348-PA	None	IPR001247:1;IPR015847:1	PF01138:1;PF03725:1	None
AGAMB.AGAP002349-PA	None	IPR029526:1;IPR032718:1	PF13843:1;PF13842:1	None
AGAMB.AGAP002350-PB	GO:0005861	IPR001978:1	PF00992:1	None
AGAMB.AGAP002351-PA	GO:0005643;GO:0006810	IPR007230:1;IPR021967:1	PF04096:1;PF12110:1	None
AGAMB.AGAP002352-PB	GO:0044212	IPR011615:1	PF00870:1	None
AGAMB.AGAP002353-PA	GO:0006629	IPR006693:1	PF04083:1	SignalP-noTM:1
AGAMB.AGAP002354-PA	None	IPR000195:1	PF00566:1	None
AGAMB.AGAP002355-PA	GO:0004356;GO:0006542;GO:0006807	IPR008147:1;IPR008146:1	PF03951:1;PF00120:1	None
AGAMB.AGAP002356-PA	GO:0005515	IPR001715:2	PF00307:2	None
AGAMB.AGAP002357-PA	GO:0016192	IPR007305:1	PF04178:1	None
AGAMB.AGAP002358-PA	None	IPR018108:3	PF00153:3	None
AGAMB.AGAP002359-PA	None	IPR001148:1	PF00194:1	SignalP-noTM:1
AGAMB.AGAP002360-PA	None	IPR001148:1	PF00194:1	SignalP-noTM:1
AGAMB.AGAP002361-PA	GO:0016021	IPR004031:1	PF13903:1	None
AGAMB.AGAP002362-PA	GO:0003676	IPR002775:1	PF01918:1	None
AGAMB.AGAP002363-PA	GO:0045454	IPR013766:1	PF00085:1	SignalP-noTM:1
AGAMB.AGAP002364-PB	None	IPR019133:1	PF09731:1	None
AGAMB.AGAP002365-PA	None	None	None	None
AGAMB.AGAP002366-PA	GO:0005215;GO:0006810;GO:0016020;GO:0055085	IPR001734:1	PF00474:1	None
AGAMB.AGAP002367-PA	None	IPR032059:3	PF16058:3	SignalP-noTM:1
AGAMB.AGAP002369-PA	GO:0016021;GO:0055085	IPR011701:1	PF07690:1	None
AGAMB.AGAP002370-PA	GO:0016746	IPR000542:1	PF00755:1	None
AGAMB.AGAP002371-PA	GO:0004672;GO:0005524;GO:0006468	IPR000719:1	PF00069:1	None
AGAMB.AGAP002372-PA	GO:0003677	IPR001356:1	PF00046:1	None
AGAMB.AGAP002374-PA	GO:0003676	IPR000504:2	PF00076:2	None
AGAMB.AGAP002375-PA	GO:0003676;GO:0006351;GO:0008270	IPR001222:1	PF01096:1	None
AGAMB.AGAP002376-PA	None	IPR013057:1	PF01490:1	None
AGAMB.AGAP002377-PA	None	IPR023631:1	PF01425:1	SignalP-noTM:1
AGAMB.AGAP002378-PA	None	IPR019468:1;IPR022761:1	PF00206:1;PF10397:1	None
AGAMB.AGAP002379-PA	GO:0046872	IPR004177:1	PF02862:1	None
AGAMB.AGAP002381-PA	GO:0004222;GO:0006508;GO:0008270	IPR032029:1;IPR001762:1;IPR002870:1	PF13688:1;PF01562:1;PF16698:1;PF00200:1	SignalP-noTM:1
AGAMB.AGAP002382-PA	None	None	None	SignalP-noTM:1
AGAMB.AGAP002383-PA	GO:0000166;GO:0004812;GO:0005524;GO:0006418	IPR015413:1;IPR013155:1	PF09334:1;PF08264:1	None
AGAMB.AGAP002384-PB	None	IPR000241:1	PF01170:1	None
AGAMB.AGAP002385-PA	None	IPR007194:1	PF04051:1	None
AGAMB.AGAP002386-PA	None	IPR032843:1;IPR001623:1	PF14901:1;PF00226:1	None
AGAMB.AGAP002387-PA	GO:0003993	IPR000560:1	PF00328:1	SignalP-noTM:1
AGAMB.AGAP002388-PA	GO:0003677;GO:0006284	IPR003265:1;IPR000445:1	PF00633:1;PF00730:1	None
AGAMB.AGAP002389-PA	GO:0005515	IPR000626:1	PF00240:1	None
AGAMB.AGAP002390-PA	GO:0003676	IPR000504:1	PF00076:1	None
AGAMB.AGAP002391-PA	None	IPR002018:1	PF00135:1	SignalP-noTM:1
AGAMB.AGAP002392-PA	None	IPR000195:1	PF00566:1	None
AGAMB.AGAP002393-PA	None	IPR004853:1	PF03151:1	None
AGAMB.AGAP002394-PA	GO:0003677;GO:0003899;GO:0006351	IPR008806:1;IPR013197:1	PF08221:1;PF05645:1	None
AGAMB.AGAP002395-PA	GO:0003735;GO:0005840;GO:0006412	IPR016180:1	PF00252:1	None
AGAMB.AGAP002396-PA	GO:0004576;GO:0006486;GO:0016020	IPR003674:1	PF02516:1	None
AGAMB.AGAP002397-PA	None	IPR027474:1;IPR020683:1	PF12796:1;PF00710:1;PF13857:1	None
AGAMB.AGAP002398-PA	None	IPR006631:1	PF07841:1	SignalP-noTM:1
AGAMB.AGAP002400-PA	GO:0003735;GO:0005739;GO:0005840;GO:0006412	IPR010793:1	PF07147:1	None
AGAMB.AGAP002401-PA	GO:0015991;GO:0033178;GO:0046961	IPR002842:1	PF01991:1	None
AGAMB.AGAP002402-PA	GO:0005507;GO:0055070	IPR005627:1	PF03932:1	None
AGAMB.AGAP002403-PA	GO:0016787	IPR000086:1	PF00293:1	None
AGAMB.AGAP002404-PA	GO:0006511;GO:0031625	IPR001373:1;IPR019559:1	PF00888:1;PF10557:1	None
AGAMB.AGAP002406-PA	None	IPR017920:1	PF07258:1	None
AGAMB.AGAP002407-PA	GO:0003735;GO:0005622;GO:0005840;GO:0006412	IPR001648:1	PF01084:1	None
AGAMB.AGAP002408-PA	None	IPR003226:1	PF03690:1	None
AGAMB.AGAP002409-PA	GO:0001522;GO:0003723;GO:0009451;GO:0009982	IPR020097:1	PF01416:1	None
AGAMB.AGAP002411-PB	GO:0005057;GO:0005515;GO:0007165	IPR001478:1;IPR003116:1;IPR016137:1	PF02196:1;PF00615:1;PF00595:1	None
AGAMB.AGAP002412-PA	None	IPR007379:1	PF04280:1	None
AGAMB.AGAP002413-PB	GO:0005515	IPR003307:1	PF02020:1	None
AGAMB.AGAP002414-PA	GO:0004181;GO:0006508;GO:0008270	IPR000834:2	PF13620:2;PF00246:2	SignalP-noTM:1
AGAMB.AGAP002415-PA	GO:0007165	IPR000198:1	PF00620:1	None
AGAMB.AGAP002416-PA	GO:0005506;GO:0016705;GO:0020037;GO:0055114	IPR001128:1	PF00067:1	SignalP-TM:1
AGAMB.AGAP002417-PA	GO:0005506;GO:0016705;GO:0020037;GO:0055114	IPR001128:1	PF00067:1	None
AGAMB.AGAP002418-PA	GO:0005506;GO:0016705;GO:0020037;GO:0055114	IPR001128:1	PF00067:1	None
AGAMB.AGAP002419-PA	GO:0005506;GO:0016705;GO:0020037;GO:0055114	IPR001128:1	PF00067:1	None
AGAMB.AGAP002420-PA	GO:0004583;GO:0005789;GO:0006488	IPR016900:1	PF04922:1	None
AGAMB.AGAP002421-PA	None	IPR025257:1	PF13898:1	None
AGAMB.AGAP002422-PA	GO:0004252;GO:0006508	IPR001254:1	PF00089:1	SignalP-noTM:1
AGAMB.AGAP002423-PA	None	IPR006631:2	PF07841:2	SignalP-TM:1
AGAMB.AGAP002424-PA	GO:0005515	IPR001627:1;IPR000884:5	PF00090:5;PF01403:1	None
AGAMB.AGAP002425-PA	GO:0016831;GO:0019752;GO:0030170	IPR002129:1	PF00282:1	None
AGAMB.AGAP002426-PA	None	IPR008493:1	PF05603:1	None
AGAMB.AGAP002427-PA	GO:0003777;GO:0005524;GO:0007018;GO:0008017	IPR001752:1	PF00225:1	None
AGAMB.AGAP002429-PA	GO:0005506;GO:0016705;GO:0020037;GO:0055114	IPR001128:1	PF00067:1	SignalP-noTM:1
AGAMB.AGAP002430-PA	None	None	None	SignalP-noTM:1
AGAMB.AGAP002431-PA	GO:0003677	IPR001356:1	PF00046:1	None
AGAMB.AGAP002432-PA	GO:0004252;GO:0006508	IPR001254:1	PF00089:1	SignalP-noTM:1
AGAMB.AGAP002433-PA	GO:0005634;GO:0008270	IPR012934:1	PF07776:1;PF12874:2	None
AGAMB.AGAP002434-PA	GO:0005815	IPR012943:1	PF07989:1	None
AGAMB.AGAP002435-PA	None	IPR006629:1	PF10601:1	None
AGAMB.AGAP002436-PA	None	IPR015940:1	PF00627:1	None
AGAMB.AGAP002437-PA	None	IPR022309:1	PF01201:1	None
AGAMB.AGAP002438-PA	GO:0004725;GO:0006470	IPR000980:2;IPR000242:2	PF00017:2;PF00102:2	None
AGAMB.AGAP002439-PA	None	IPR029208:1	PF14880:1	None
AGAMB.AGAP002440-PA	GO:0005525;GO:0007264	IPR001806:1	PF00071:1	None
AGAMB.AGAP002441-PA	GO:0004222;GO:0006508	IPR008753:1;IPR018497:1	PF05649:1;PF01431:1	None
AGAMB.AGAP002442-PA	None	None	None	SignalP-noTM:1
AGAMB.AGAP002443-PA	GO:0004930;GO:0007186;GO:0016021	IPR000276:1	PF00001:1	None
AGAMB.AGAP002444-PA	GO:0004930;GO:0007186;GO:0016021	IPR000276:1	PF00001:1	None
AGAMB.AGAP002445-PA	None	IPR002919:1	PF01826:1	SignalP-noTM:1
AGAMB.AGAP002446-PA	None	IPR002919:1	PF01826:1	SignalP-noTM:1
AGAMB.AGAP002447-PA	None	IPR002919:1	PF01826:1	SignalP-noTM:1
AGAMB.AGAP002448-PA	None	IPR002919:1	PF01826:1	SignalP-noTM:1
AGAMB.AGAP002449-PA	GO:0008152;GO:0016758	IPR002213:1	PF00201:1	None
AGAMB.AGAP002451-PA	GO:0016020	IPR002159:1	PF01130:1	None
[truncated: 377,761 more rows]
