# Supplementary material for: Comparative genomics of the tardigrades Hypsibius dujardini and Ramazzottius varieornatus
Source: PLoS Biol. 2017 Jul 27;15(7):e2002266. doi: 10.1371/journal.pbio.2002266 (PMC5531438; doi:10.1371/journal.pbio.2002266)
Supplement: S11 Data — This tarred and gzipped archive contains the input files for KinFin and the output from the<br class = "kix-line-break">analyses. The six input files include two alternative tree hypotheses, a file giving the functional<br class = "kix-line-break">annotation of the proteins, a species classification file and files giving the links between species and sequences. The output files are given for each inflation value applied in OrthoFinder, and include analyses under both hypotheses of tardigrade relationships. (GZ) [file pbio.2002266.s028.tar.gz › S11_Data/nHd.KinFin.hypothesis.Panarthropoda.nwk]

(OBIMA,(CTELE,(PCAUD,(((TSPIR,TMURI),(PMURR,((ASUUM2,BMALA),((PPACI,CELEG),(BXYLO,MHAPL))))),((RVARI,HDUJA),(((TURTI,ISCAP),SMARI),(DPULE,((APISU,CLECT),(PHUMA,((NVITR,(AMELL,SINVI)),((DPOND,TCAST),(PXYLO,(DMELA,AGAMB)))))))))))));
