# Supplementary material for: Comparative genomics of the tardigrades Hypsibius dujardini and Ramazzottius varieornatus
Source: PLoS Biol. 2017 Jul 27;15(7):e2002266. doi: 10.1371/journal.pbio.2002266 (PMC5531438; doi:10.1371/journal.pbio.2002266)
Supplement: S11 Data — This tarred and gzipped archive contains the input files for KinFin and the output from the<br class = "kix-line-break">analyses. The six input files include two alternative tree hypotheses, a file giving the functional<br class = "kix-line-break">annotation of the proteins, a species classification file and files giving the links between species and sequences. The output files are given for each inflation value applied in OrthoFinder, and include analyses under both hypotheses of tardigrade relationships. (GZ) [file pbio.2002266.s028.tar.gz › S11_Data/nHd.KinFin.SequenceIDs.txt]

0_0: AGAMB.AGAP004677-PB
0_1: AGAMB.AGAP004677-PA
0_2: AGAMB.AGAP004678-PA
0_3: AGAMB.AGAP004679-PB
0_4: AGAMB.AGAP004679-PA
0_5: AGAMB.AGAP004680-PA
0_6: AGAMB.AGAP004681-PA
0_7: AGAMB.AGAP004682-PA
0_8: AGAMB.AGAP004683-PA
0_9: AGAMB.AGAP004684-PA
0_10: AGAMB.AGAP004685-PA
0_11: AGAMB.AGAP004685-PB
0_12: AGAMB.AGAP004686-PA
0_13: AGAMB.AGAP004686-PB
0_14: AGAMB.AGAP004687-PA
0_15: AGAMB.AGAP004688-PA
0_16: AGAMB.AGAP004689-PA
0_17: AGAMB.AGAP004689-PB
0_18: AGAMB.AGAP004689-PC
0_19: AGAMB.AGAP004690-PA
0_20: AGAMB.AGAP004691-PA
0_21: AGAMB.AGAP004692-PA
0_22: AGAMB.AGAP004692-PB
0_23: AGAMB.AGAP004692-PC
0_24: AGAMB.AGAP004692-PD
0_25: AGAMB.AGAP004693-PA
0_26: AGAMB.AGAP004694-PA
0_27: AGAMB.AGAP004695-PA
0_28: AGAMB.AGAP004696-PA
0_29: AGAMB.AGAP004698-PA
0_30: AGAMB.AGAP004699-PA
0_31: AGAMB.AGAP004700-PA
0_32: AGAMB.AGAP004700-PB
0_33: AGAMB.AGAP004701-PA
0_34: AGAMB.AGAP004702-PA
0_35: AGAMB.AGAP004703-PA
0_36: AGAMB.AGAP004704-PA
0_37: AGAMB.AGAP004706-PA
0_38: AGAMB.AGAP004707-PA
0_39: AGAMB.AGAP004707-PB
0_40: AGAMB.AGAP004707-PC
0_41: AGAMB.AGAP004708-PA
0_42: AGAMB.AGAP004709-PA
0_43: AGAMB.AGAP004710-PA
0_44: AGAMB.AGAP004711-PA
0_45: AGAMB.AGAP004712-PA
0_46: AGAMB.AGAP004713-PA
0_47: AGAMB.AGAP004714-PA
0_48: AGAMB.AGAP004715-PA
0_49: AGAMB.AGAP004716-PA
0_50: AGAMB.AGAP004717-PB
0_51: AGAMB.AGAP004717-PC
0_52: AGAMB.AGAP004717-PA
0_53: AGAMB.AGAP004718-PA
0_54: AGAMB.AGAP004719-PA
0_55: AGAMB.AGAP028411-PA
0_56: AGAMB.AGAP028129-PA
0_57: AGAMB.AGAP004720-PA
0_58: AGAMB.AGAP004721-PA
0_59: AGAMB.AGAP004722-PA
0_60: AGAMB.AGAP028395-PA
0_61: AGAMB.AGAP004723-PA
0_62: AGAMB.AGAP004724-PA
0_63: AGAMB.AGAP004725-PA
0_64: AGAMB.AGAP028013-PA
0_65: AGAMB.AGAP004726-PA
0_66: AGAMB.AGAP004727-PA
0_67: AGAMB.AGAP028030-PA
0_68: AGAMB.AGAP004728-PA
0_69: AGAMB.AGAP004729-PA
0_70: AGAMB.AGAP004730-PA
0_71: AGAMB.AGAP004731-PA
0_72: AGAMB.AGAP004732-PA
0_73: AGAMB.AGAP004733-PA
0_74: AGAMB.AGAP004734-PA
0_75: AGAMB.AGAP004735-PA
0_76: AGAMB.AGAP004736-PA
0_77: AGAMB.AGAP004737-PA
0_78: AGAMB.AGAP004738-PA
0_79: AGAMB.AGAP004739-PA
0_80: AGAMB.AGAP028446-PA
0_81: AGAMB.AGAP004740-PA
0_82: AGAMB.AGAP028394-PA
0_83: AGAMB.AGAP004741-PA
0_84: AGAMB.AGAP004742-PA
0_85: AGAMB.AGAP004742-PB
0_86: AGAMB.AGAP004743-PA
0_87: AGAMB.AGAP004744-PA
0_88: AGAMB.AGAP004745-PA
0_89: AGAMB.AGAP004745-PB
0_90: AGAMB.AGAP004746-PA
0_91: AGAMB.AGAP004747-PA
0_92: AGAMB.AGAP004748-PA
0_93: AGAMB.AGAP004749-PA
0_94: AGAMB.AGAP004749-PB
0_95: AGAMB.AGAP004750-PA
0_96: AGAMB.AGAP004751-PA
0_97: AGAMB.AGAP004752-PA
0_98: AGAMB.AGAP028223-PA
0_99: AGAMB.AGAP004753-PA
0_100: AGAMB.AGAP004753-PB
0_101: AGAMB.AGAP004754-PA
0_102: AGAMB.AGAP028075-PA
0_103: AGAMB.AGAP004755-PA
0_104: AGAMB.AGAP028397-PA
0_105: AGAMB.AGAP004756-PA
0_106: AGAMB.AGAP028398-PA
0_107: AGAMB.AGAP004757-PA
0_108: AGAMB.AGAP004758-PA
0_109: AGAMB.AGAP004758-PB
0_110: AGAMB.AGAP004758-PC
0_111: AGAMB.AGAP004759-PA
0_112: AGAMB.AGAP004760-PA
0_113: AGAMB.AGAP004761-PA
0_114: AGAMB.AGAP004762-PA
0_115: AGAMB.AGAP004763-PA
0_116: AGAMB.AGAP004764-PA
0_117: AGAMB.AGAP004765-PA
0_118: AGAMB.AGAP004766-PF
0_119: AGAMB.AGAP004766-PA
0_120: AGAMB.AGAP004766-PD
0_121: AGAMB.AGAP004766-PB
0_122: AGAMB.AGAP004767-PA
0_123: AGAMB.AGAP004768-PB
0_124: AGAMB.AGAP004768-PA
0_125: AGAMB.AGAP004769-PA
0_126: AGAMB.AGAP004770-PA
0_127: AGAMB.AGAP004771-PA
0_128: AGAMB.AGAP004772-PA
0_129: AGAMB.AGAP004773-PA
0_130: AGAMB.AGAP004774-PA
0_131: AGAMB.AGAP004775-PA
0_132: AGAMB.AGAP004775-PB
0_133: AGAMB.AGAP004776-PA
0_134: AGAMB.AGAP004777-PA
0_135: AGAMB.AGAP004778-PA
0_136: AGAMB.AGAP004780-PA
0_137: AGAMB.AGAP004781-PA
0_138: AGAMB.AGAP004782-PA
0_139: AGAMB.AGAP004783-PA
0_140: AGAMB.AGAP004784-PA
0_141: AGAMB.AGAP004785-PA
0_142: AGAMB.AGAP004786-PA
0_143: AGAMB.AGAP004787-PA
0_144: AGAMB.AGAP004788-PA
0_145: AGAMB.AGAP004789-PA
0_146: AGAMB.AGAP004790-PA
0_147: AGAMB.AGAP004791-PA
0_148: AGAMB.AGAP004792-PA
0_149: AGAMB.AGAP004792-PB
0_150: AGAMB.AGAP004793-PA
0_151: AGAMB.AGAP004793-PB
0_152: AGAMB.AGAP004794-PA
0_153: AGAMB.AGAP004795-PA
0_154: AGAMB.AGAP004797-PA
0_155: AGAMB.AGAP004798-PA
0_156: AGAMB.AGAP004799-PA
0_157: AGAMB.AGAP004800-PA
0_158: AGAMB.AGAP004801-PA
0_159: AGAMB.AGAP004801-PC
0_160: AGAMB.AGAP004801-PB
0_161: AGAMB.AGAP004802-PA
0_162: AGAMB.AGAP004803-PA
0_163: AGAMB.AGAP004804-PA
0_164: AGAMB.AGAP004805-PA
0_165: AGAMB.AGAP004805-PB
0_166: AGAMB.AGAP004806-PA
0_167: AGAMB.AGAP004807-PA
0_168: AGAMB.AGAP004808-PA
0_169: AGAMB.AGAP004809-PA
0_170: AGAMB.AGAP004810-PA
0_171: AGAMB.AGAP004811-PA
0_172: AGAMB.AGAP004812-PA
0_173: AGAMB.AGAP004813-PA
0_174: AGAMB.AGAP004814-PA
0_175: AGAMB.AGAP004815-PA
0_176: AGAMB.AGAP004816-PA
0_177: AGAMB.AGAP004817-PA
0_178: AGAMB.AGAP004818-PA
0_179: AGAMB.AGAP004819-PC
0_180: AGAMB.AGAP004819-PA
0_181: AGAMB.AGAP004819-PB
0_182: AGAMB.AGAP004820-PA
0_183: AGAMB.AGAP004823-PA
0_184: AGAMB.AGAP004824-PA
0_185: AGAMB.AGAP004825-PA
0_186: AGAMB.AGAP004826-PA
0_187: AGAMB.AGAP004827-PA
0_188: AGAMB.AGAP004828-PA
0_189: AGAMB.AGAP004829-PA
0_190: AGAMB.AGAP004830-PA
0_191: AGAMB.AGAP004830-PB
0_192: AGAMB.AGAP004831-PA
0_193: AGAMB.AGAP004832-PA
0_194: AGAMB.AGAP004833-PA
0_195: AGAMB.AGAP004834-PA
0_196: AGAMB.AGAP004834-PB
0_197: AGAMB.AGAP004835-PA
0_198: AGAMB.AGAP004836-PA
0_199: AGAMB.AGAP004837-PA
0_200: AGAMB.AGAP004838-PA
0_201: AGAMB.AGAP004839-PA
0_202: AGAMB.AGAP004840-PA
0_203: AGAMB.AGAP004841-PA
0_204: AGAMB.AGAP004842-PA
0_205: AGAMB.AGAP004842-PB
0_206: AGAMB.AGAP004843-PA
0_207: AGAMB.AGAP004844-PA
0_208: AGAMB.AGAP004845-PA
0_209: AGAMB.AGAP004845-PB
0_210: AGAMB.AGAP004846-PA
0_211: AGAMB.AGAP004846-PB
0_212: AGAMB.AGAP004846-PC
0_213: AGAMB.AGAP004848-PA
0_214: AGAMB.AGAP004849-PA
0_215: AGAMB.AGAP004850-PA
0_216: AGAMB.AGAP004851-PA
0_217: AGAMB.AGAP004852-PA
0_218: AGAMB.AGAP004852-PB
0_219: AGAMB.AGAP004853-PA
0_220: AGAMB.AGAP004854-PA
0_221: AGAMB.AGAP004855-PA
0_222: AGAMB.AGAP004856-PA
0_223: AGAMB.AGAP004857-PA
0_224: AGAMB.AGAP004858-PA
0_225: AGAMB.AGAP004859-PA
0_226: AGAMB.AGAP004860-PA
0_227: AGAMB.AGAP004861-PA
0_228: AGAMB.AGAP004862-PA
0_229: AGAMB.AGAP004863-PA
0_230: AGAMB.AGAP004864-PA
0_231: AGAMB.AGAP004865-PA
0_232: AGAMB.AGAP004866-PA
0_233: AGAMB.AGAP004867-PA
0_234: AGAMB.AGAP004868-PA
0_235: AGAMB.AGAP004869-PA
0_236: AGAMB.AGAP004870-PA
0_237: AGAMB.AGAP004871-PA
0_238: AGAMB.AGAP004872-PA
0_239: AGAMB.AGAP004873-PA
0_240: AGAMB.AGAP004874-PA
0_241: AGAMB.AGAP004875-PA
0_242: AGAMB.AGAP004876-PA
0_243: AGAMB.AGAP004877-PA
0_244: AGAMB.AGAP004877-PB
0_245: AGAMB.AGAP004878-PA
0_246: AGAMB.AGAP004879-PA
0_247: AGAMB.AGAP004880-PB
0_248: AGAMB.AGAP004880-PC
0_249: AGAMB.AGAP004880-PA
0_250: AGAMB.AGAP004881-PA
0_251: AGAMB.AGAP004882-PA
0_252: AGAMB.AGAP004883-PA
0_253: AGAMB.AGAP004884-PA
0_254: AGAMB.AGAP004885-PA
0_255: AGAMB.AGAP004886-PA
0_256: AGAMB.AGAP004886-PB
0_257: AGAMB.AGAP004887-PA
0_258: AGAMB.AGAP004888-PA
0_259: AGAMB.AGAP004889-PA
0_260: AGAMB.AGAP004890-PA
0_261: AGAMB.AGAP004890-PB
0_262: AGAMB.AGAP004891-PA
0_263: AGAMB.AGAP004892-PA
0_264: AGAMB.AGAP004893-PA
0_265: AGAMB.AGAP004894-PA
0_266: AGAMB.AGAP004895-PA
0_267: AGAMB.AGAP004896-PA
0_268: AGAMB.AGAP004896-PB
0_269: AGAMB.AGAP004897-PA
0_270: AGAMB.AGAP004899-PA
0_271: AGAMB.AGAP004900-PA
0_272: AGAMB.AGAP004901-PA
0_273: AGAMB.AGAP004902-PA
0_274: AGAMB.AGAP004902-PB
0_275: AGAMB.AGAP004902-PC
0_276: AGAMB.AGAP004903-PA
0_277: AGAMB.AGAP004904-PA
0_278: AGAMB.AGAP007008-PA
0_279: AGAMB.AGAP004906-PA
0_280: AGAMB.AGAP004907-PA
0_281: AGAMB.AGAP004908-PA
0_282: AGAMB.AGAP004909-PA
0_283: AGAMB.AGAP004910-PA
0_284: AGAMB.AGAP004911-PA
0_285: AGAMB.AGAP004912-PA
0_286: AGAMB.AGAP004912-PB
0_287: AGAMB.AGAP004913-PA
0_288: AGAMB.AGAP004914-PA
0_289: AGAMB.AGAP004915-PA
0_290: AGAMB.AGAP004916-PA
0_291: AGAMB.AGAP004917-PA
0_292: AGAMB.AGAP004918-PA
0_293: AGAMB.AGAP004919-PA
0_294: AGAMB.AGAP013037-PA
0_295: AGAMB.AGAP007680-PA
0_296: AGAMB.AGAP013228-PA
0_297: AGAMB.AGAP004922-PA
0_298: AGAMB.AGAP004923-PA
0_299: AGAMB.AGAP004928-PA
0_300: AGAMB.AGAP004929-PA
0_301: AGAMB.AGAP004930-PA
0_302: AGAMB.AGAP004931-PA
0_303: AGAMB.AGAP004932-PA
0_304: AGAMB.AGAP004933-PA
0_305: AGAMB.AGAP007378-PA
0_306: AGAMB.AGAP004935-PA
0_307: AGAMB.AGAP004936-PA
0_308: AGAMB.AGAP004937-PA
0_309: AGAMB.AGAP004938-PA
0_310: AGAMB.AGAP004940-PA
0_311: AGAMB.AGAP004941-PA
0_312: AGAMB.AGAP004942-PA
0_313: AGAMB.AGAP004943-PA
0_314: AGAMB.AGAP004943-PB
0_315: AGAMB.AGAP004944-PA
0_316: AGAMB.AGAP004945-PA
0_317: AGAMB.AGAP004946-PA
0_318: AGAMB.AGAP004947-PA
0_319: AGAMB.AGAP004948-PA
0_320: AGAMB.AGAP004949-PA
0_321: AGAMB.AGAP004950-PA
0_322: AGAMB.AGAP004951-PA
0_323: AGAMB.AGAP004952-PA
0_324: AGAMB.AGAP004953-PA
0_325: AGAMB.AGAP004954-PA
0_326: AGAMB.AGAP004955-PA
0_327: AGAMB.AGAP004955-PB
0_328: AGAMB.AGAP004956-PA
0_329: AGAMB.AGAP004957-PA
0_330: AGAMB.AGAP004958-PA
0_331: AGAMB.AGAP004959-PA
0_332: AGAMB.AGAP004959-PB
0_333: AGAMB.AGAP004960-PA
0_334: AGAMB.AGAP004961-PA
0_335: AGAMB.AGAP004962-PA
0_336: AGAMB.AGAP004963-PA
0_337: AGAMB.AGAP004964-PA
0_338: AGAMB.AGAP004965-PB
0_339: AGAMB.AGAP004965-PA
0_340: AGAMB.AGAP004968-PA
0_341: AGAMB.AGAP004969-PA
0_342: AGAMB.AGAP004970-PA
0_343: AGAMB.AGAP004971-PA
0_344: AGAMB.AGAP004972-PA
0_345: AGAMB.AGAP004973-PA
0_346: AGAMB.AGAP004974-PA
0_347: AGAMB.AGAP004975-PA
0_348: AGAMB.AGAP013107-PA
0_349: AGAMB.AGAP013291-PA
0_350: AGAMB.AGAP004977-PA
0_351: AGAMB.AGAP004978-PA
0_352: AGAMB.AGAP004979-PA
0_353: AGAMB.AGAP013488-PA
0_354: AGAMB.AGAP004981-PA
0_355: AGAMB.AGAP004982-PA
0_356: AGAMB.AGAP004983-PA
0_357: AGAMB.AGAP004984-PA
0_358: AGAMB.AGAP004985-PA
0_359: AGAMB.AGAP004986-PA
0_360: AGAMB.AGAP004987-PA
0_361: AGAMB.AGAP004988-PA
0_362: AGAMB.AGAP004989-PA
0_363: AGAMB.AGAP004989-PB
0_364: AGAMB.AGAP004990-PA
0_365: AGAMB.AGAP004991-PA
0_366: AGAMB.AGAP004992-PA
0_367: AGAMB.AGAP004993-PA
0_368: AGAMB.AGAP004994-PA
0_369: AGAMB.AGAP004995-PA
0_370: AGAMB.AGAP004996-PA
0_371: AGAMB.AGAP004997-PA
0_372: AGAMB.AGAP004998-PA
0_373: AGAMB.AGAP004999-PA
0_374: AGAMB.AGAP005000-PA
0_375: AGAMB.AGAP005001-PA
0_376: AGAMB.AGAP005001-PB
0_377: AGAMB.AGAP005002-PA
0_378: AGAMB.AGAP005002-PB
0_379: AGAMB.AGAP005003-PA
0_380: AGAMB.AGAP005004-PA
0_381: AGAMB.AGAP005005-PA
0_382: AGAMB.AGAP005006-PA
0_383: AGAMB.AGAP005007-PA
0_384: AGAMB.AGAP005008-PA
0_385: AGAMB.AGAP005008-PB
0_386: AGAMB.AGAP005009-PA
0_387: AGAMB.AGAP005010-PA
0_388: AGAMB.AGAP005011-PA
0_389: AGAMB.AGAP005012-PA
0_390: AGAMB.AGAP005013-PA
0_391: AGAMB.AGAP005014-PA
0_392: AGAMB.AGAP005015-PA
0_393: AGAMB.AGAP005017-PA
0_394: AGAMB.AGAP005018-PA
0_395: AGAMB.AGAP005019-PA
0_396: AGAMB.AGAP005020-PA
0_397: AGAMB.AGAP005021-PA
0_398: AGAMB.AGAP005022-PA
0_399: AGAMB.AGAP005023-PA
0_400: AGAMB.AGAP005024-PA
0_401: AGAMB.AGAP005025-PA
0_402: AGAMB.AGAP005026-PA
0_403: AGAMB.AGAP005027-PA
0_404: AGAMB.AGAP005028-PA
0_405: AGAMB.AGAP005029-PA
0_406: AGAMB.AGAP005029-PB
0_407: AGAMB.AGAP005030-PA
0_408: AGAMB.AGAP005031-PA
0_409: AGAMB.AGAP005031-PB
0_410: AGAMB.AGAP005032-PA
0_411: AGAMB.AGAP005032-PB
0_412: AGAMB.AGAP005033-PA
0_413: AGAMB.AGAP005034-PA
0_414: AGAMB.AGAP005035-PA
0_415: AGAMB.AGAP005036-PA
0_416: AGAMB.AGAP005037-PA
0_417: AGAMB.AGAP005037-PB
0_418: AGAMB.AGAP005038-PA
0_419: AGAMB.AGAP005039-PA
0_420: AGAMB.AGAP005040-PA
0_421: AGAMB.AGAP005041-PA
0_422: AGAMB.AGAP005042-PA
0_423: AGAMB.AGAP005043-PA
0_424: AGAMB.AGAP005043-PB
0_425: AGAMB.AGAP005044-PA
0_426: AGAMB.AGAP005044-PB
0_427: AGAMB.AGAP005045-PA
0_428: AGAMB.AGAP005046-PB
0_429: AGAMB.AGAP005046-PA
0_430: AGAMB.AGAP005047-PA
0_431: AGAMB.AGAP005048-PA
0_432: AGAMB.AGAP005049-PA
0_433: AGAMB.AGAP005050-PA
0_434: AGAMB.AGAP005051-PA
0_435: AGAMB.AGAP005052-PA
0_436: AGAMB.AGAP005053-PA
0_437: AGAMB.AGAP005054-PB
0_438: AGAMB.AGAP005054-PA
0_439: AGAMB.AGAP005055-PA
0_440: AGAMB.AGAP005056-PA
0_441: AGAMB.AGAP005057-PA
0_442: AGAMB.AGAP005058-PA
0_443: AGAMB.AGAP005059-PA
0_444: AGAMB.AGAP005060-PA
0_445: AGAMB.AGAP005061-PB
0_446: AGAMB.AGAP005061-PA
0_447: AGAMB.AGAP005062-PA
0_448: AGAMB.AGAP005063-PA
0_449: AGAMB.AGAP005064-PB
0_450: AGAMB.AGAP005064-PA
0_451: AGAMB.AGAP005065-PA
0_452: AGAMB.AGAP005066-PA
0_453: AGAMB.AGAP005067-PA
0_454: AGAMB.AGAP005068-PA
0_455: AGAMB.AGAP005069-PA
0_456: AGAMB.AGAP005070-PA
0_457: AGAMB.AGAP005071-PA
0_458: AGAMB.AGAP005071-PB
0_459: AGAMB.AGAP005072-PA
0_460: AGAMB.AGAP005073-PA
0_461: AGAMB.AGAP005074-PA
0_462: AGAMB.AGAP005075-PB
0_463: AGAMB.AGAP005075-PA
0_464: AGAMB.AGAP005076-PA
0_465: AGAMB.AGAP005076-PB
0_466: AGAMB.AGAP005076-PC
0_467: AGAMB.AGAP005076-PD
0_468: AGAMB.AGAP005077-PA
0_469: AGAMB.AGAP005079-PI
0_470: AGAMB.AGAP005079-PJ
0_471: AGAMB.AGAP005079-PK
0_472: AGAMB.AGAP005079-PC
0_473: AGAMB.AGAP005079-PD
0_474: AGAMB.AGAP005079-PE
0_475: AGAMB.AGAP005079-PF
0_476: AGAMB.AGAP005079-PG
0_477: AGAMB.AGAP005079-PH
0_478: AGAMB.AGAP005079-PA
0_479: AGAMB.AGAP005079-PB
0_480: AGAMB.AGAP005080-PA
0_481: AGAMB.AGAP005081-PA
0_482: AGAMB.AGAP005082-PA
0_483: AGAMB.AGAP005088-PA
0_484: AGAMB.AGAP005091-PB
0_485: AGAMB.AGAP005091-PC
0_486: AGAMB.AGAP005091-PA
0_487: AGAMB.AGAP005091-PD
0_488: AGAMB.AGAP005091-PE
0_489: AGAMB.AGAP005092-PA
0_490: AGAMB.AGAP005093-PA
0_491: AGAMB.AGAP005094-PA
0_492: AGAMB.AGAP005095-PA
0_493: AGAMB.AGAP005096-PA
0_494: AGAMB.AGAP005098-PA
0_495: AGAMB.AGAP005099-PA
0_496: AGAMB.AGAP005100-PA
0_497: AGAMB.AGAP005101-PA
0_498: AGAMB.AGAP005102-PA
0_499: AGAMB.AGAP005103-PA
0_500: AGAMB.AGAP005104-PA
0_501: AGAMB.AGAP005105-PA
0_502: AGAMB.AGAP005106-PA
0_503: AGAMB.AGAP005106-PB
0_504: AGAMB.AGAP005107-PA
0_505: AGAMB.AGAP005108-PA
0_506: AGAMB.AGAP005108-PB
0_507: AGAMB.AGAP005109-PA
0_508: AGAMB.AGAP005110-PA
0_509: AGAMB.AGAP006579-PB
0_510: AGAMB.AGAP006579-PA
0_511: AGAMB.AGAP005113-PA
0_512: AGAMB.AGAP005114-PA
0_513: AGAMB.AGAP005114-PB
0_514: AGAMB.AGAP005115-PA
0_515: AGAMB.AGAP005116-PA
0_516: AGAMB.AGAP005117-PA
0_517: AGAMB.AGAP005118-PA
0_518: AGAMB.AGAP005119-PA
0_519: AGAMB.AGAP005120-PA
0_520: AGAMB.AGAP005121-PB
0_521: AGAMB.AGAP005121-PA
0_522: AGAMB.AGAP005122-PA
0_523: AGAMB.AGAP005123-PA
0_524: AGAMB.AGAP005124-PA
0_525: AGAMB.AGAP005124-PB
0_526: AGAMB.AGAP005124-PC
0_527: AGAMB.AGAP005125-PA
0_528: AGAMB.AGAP005126-PA
0_529: AGAMB.AGAP028405-PA
0_530: AGAMB.AGAP005127-PA
0_531: AGAMB.AGAP005128-PA
0_532: AGAMB.AGAP005129-PA
0_533: AGAMB.AGAP005130-PA
0_534: AGAMB.AGAP005131-PA
0_535: AGAMB.AGAP005132-PA
0_536: AGAMB.AGAP005133-PA
0_537: AGAMB.AGAP005134-PA
0_538: AGAMB.AGAP005135-PA
0_539: AGAMB.AGAP005136-PA
0_540: AGAMB.AGAP005137-PA
0_541: AGAMB.AGAP005138-PA
0_542: AGAMB.AGAP005139-PA
0_543: AGAMB.AGAP005141-PA
0_544: AGAMB.AGAP005142-PA
0_545: AGAMB.AGAP005143-PA
0_546: AGAMB.AGAP005144-PA
0_547: AGAMB.AGAP005145-PA
0_548: AGAMB.AGAP005146-PA
0_549: AGAMB.AGAP005147-PA
0_550: AGAMB.AGAP005147-PB
0_551: AGAMB.AGAP005148-PB
0_552: AGAMB.AGAP005148-PA
0_553: AGAMB.AGAP005149-PA
0_554: AGAMB.AGAP005150-PA
0_555: AGAMB.AGAP005152-PA
0_556: AGAMB.AGAP005153-PA
0_557: AGAMB.AGAP005153-PB
0_558: AGAMB.AGAP005155-PA
0_559: AGAMB.AGAP005156-PA
0_560: AGAMB.AGAP005158-PA
0_561: AGAMB.AGAP005159-PA
0_562: AGAMB.AGAP005160-PA
0_563: AGAMB.AGAP005160-PC
0_564: AGAMB.AGAP005160-PB
0_565: AGAMB.AGAP005160-PE
0_566: AGAMB.AGAP005160-PD
0_567: AGAMB.AGAP005161-PA
0_568: AGAMB.AGAP005162-PA
0_569: AGAMB.AGAP005162-PB
0_570: AGAMB.AGAP005163-PA
0_571: AGAMB.AGAP005164-PA
0_572: AGAMB.AGAP005165-PA
0_573: AGAMB.AGAP005166-PA
0_574: AGAMB.AGAP005166-PB
0_575: AGAMB.AGAP005167-PA
0_576: AGAMB.AGAP005168-PA
0_577: AGAMB.AGAP005169-PA
0_578: AGAMB.AGAP005170-PA
0_579: AGAMB.AGAP005171-PA
0_580: AGAMB.AGAP005172-PA
0_581: AGAMB.AGAP005173-PA
0_582: AGAMB.AGAP005174-PA
0_583: AGAMB.AGAP005175-PA
0_584: AGAMB.AGAP005175-PB
0_585: AGAMB.AGAP005176-PA
0_586: AGAMB.AGAP005177-PA
0_587: AGAMB.AGAP005178-PA
0_588: AGAMB.AGAP005179-PA
0_589: AGAMB.AGAP005180-PA
0_590: AGAMB.AGAP005181-PA
0_591: AGAMB.AGAP005182-PA
0_592: AGAMB.AGAP005183-PA
0_593: AGAMB.AGAP005185-PA
0_594: AGAMB.AGAP028009-PA
0_595: AGAMB.AGAP005188-PA
0_596: AGAMB.AGAP005189-PA
0_597: AGAMB.AGAP005190-PA
0_598: AGAMB.AGAP005191-PA
0_599: AGAMB.AGAP005192-PA
0_600: AGAMB.AGAP005193-PA
0_601: AGAMB.AGAP005194-PA
0_602: AGAMB.AGAP005195-PA
0_603: AGAMB.AGAP005196-PA
0_604: AGAMB.AGAP005197-PA
0_605: AGAMB.AGAP005198-PA
0_606: AGAMB.AGAP005199-PB
0_607: AGAMB.AGAP005199-PA
0_608: AGAMB.AGAP005200-PA
0_609: AGAMB.AGAP005201-PA
0_610: AGAMB.AGAP005202-PB
0_611: AGAMB.AGAP005202-PA
0_612: AGAMB.AGAP005203-PJ
0_613: AGAMB.AGAP005203-PH
0_614: AGAMB.AGAP005203-PF
0_615: AGAMB.AGAP005203-PD
0_616: AGAMB.AGAP005203-PC
0_617: AGAMB.AGAP005203-PE
0_618: AGAMB.AGAP005203-PA
0_619: AGAMB.AGAP005203-PB
0_620: AGAMB.AGAP028178-PA
0_621: AGAMB.AGAP028156-PA
0_622: AGAMB.AGAP013364-PA
0_623: AGAMB.AGAP007691-PB
0_624: AGAMB.AGAP007691-PA
0_625: AGAMB.AGAP007691-PC
0_626: AGAMB.AGAP005206-PA
0_627: AGAMB.AGAP005207-PA
0_628: AGAMB.AGAP005208-PA
0_629: AGAMB.AGAP028149-PA
0_630: AGAMB.AGAP005209-PA
0_631: AGAMB.AGAP005210-PA
0_632: AGAMB.AGAP005211-PA
0_633: AGAMB.AGAP005212-PA
0_634: AGAMB.AGAP005213-PF
0_635: AGAMB.AGAP005213-PD
0_636: AGAMB.AGAP005213-PA
0_637: AGAMB.AGAP005213-PB
0_638: AGAMB.AGAP005214-PA
0_639: AGAMB.AGAP005215-PA
0_640: AGAMB.AGAP005216-PA
0_641: AGAMB.AGAP005217-PA
0_642: AGAMB.AGAP005218-PA
0_643: AGAMB.AGAP005219-PA
0_644: AGAMB.AGAP005220-PA
0_645: AGAMB.AGAP005221-PA
0_646: AGAMB.AGAP005222-PA
0_647: AGAMB.AGAP005222-PB
0_648: AGAMB.AGAP005223-PA
0_649: AGAMB.AGAP005225-PA
0_650: AGAMB.AGAP005226-PA
0_651: AGAMB.AGAP005227-PA
0_652: AGAMB.AGAP007611-PA
0_653: AGAMB.AGAP005229-PA
0_654: AGAMB.AGAP005230-PA
0_655: AGAMB.AGAP005231-PA
0_656: AGAMB.AGAP005233-PA
0_657: AGAMB.AGAP005234-PA
0_658: AGAMB.AGAP005234-PB
0_659: AGAMB.AGAP005235-PA
0_660: AGAMB.AGAP005236-PA
0_661: AGAMB.AGAP005237-PA
0_662: AGAMB.AGAP005238-PA
0_663: AGAMB.AGAP005239-PA
0_664: AGAMB.AGAP005240-PA
0_665: AGAMB.AGAP005241-PA
0_666: AGAMB.AGAP005242-PA
0_667: AGAMB.AGAP005243-PA
0_668: AGAMB.AGAP005244-PA
0_669: AGAMB.AGAP005244-PB
0_670: AGAMB.AGAP005245-PK
0_671: AGAMB.AGAP005245-PD
0_672: AGAMB.AGAP005245-PI
0_673: AGAMB.AGAP005245-PH
0_674: AGAMB.AGAP005245-PJ
0_675: AGAMB.AGAP005245-PG
0_676: AGAMB.AGAP005245-PB
0_677: AGAMB.AGAP005245-PA
0_678: AGAMB.AGAP005245-PL
0_679: AGAMB.AGAP005245-PE
0_680: AGAMB.AGAP005245-PF
0_681: AGAMB.AGAP005245-PC
0_682: AGAMB.AGAP007237-PA
0_683: AGAMB.AGAP007237-PB
0_684: AGAMB.AGAP013248-PA
0_685: AGAMB.AGAP005247-PA
0_686: AGAMB.AGAP005248-PA
0_687: AGAMB.AGAP005249-PA
0_688: AGAMB.AGAP005250-PA
0_689: AGAMB.AGAP005251-PA
0_690: AGAMB.AGAP005252-PA
0_691: AGAMB.AGAP028193-PA
0_692: AGAMB.AGAP005253-PA
0_693: AGAMB.AGAP005253-PB
0_694: AGAMB.AGAP005254-PB
0_695: AGAMB.AGAP005254-PA
0_696: AGAMB.AGAP005255-PA
0_697: AGAMB.AGAP005256-PA
0_698: AGAMB.AGAP005257-PA
0_699: AGAMB.AGAP005258-PA
0_700: AGAMB.AGAP005259-PA
0_701: AGAMB.AGAP005260-PA
0_702: AGAMB.AGAP005261-PA
0_703: AGAMB.AGAP005262-PA
0_704: AGAMB.AGAP005263-PA
0_705: AGAMB.AGAP005264-PA
0_706: AGAMB.AGAP005265-PA
0_707: AGAMB.AGAP005266-PA
0_708: AGAMB.AGAP005267-PA
0_709: AGAMB.AGAP005268-PA
0_710: AGAMB.AGAP005269-PA
0_711: AGAMB.AGAP005270-PA
0_712: AGAMB.AGAP005271-PA
0_713: AGAMB.AGAP005272-PA
0_714: AGAMB.AGAP005273-PA
0_715: AGAMB.AGAP005275-PA
0_716: AGAMB.AGAP005111-PA
0_717: AGAMB.AGAP005111-PB
0_718: AGAMB.AGAP005277-PA
0_719: AGAMB.AGAP007596-PA
0_720: AGAMB.AGAP005280-PA
0_721: AGAMB.AGAP005281-PA
0_722: AGAMB.AGAP005282-PA
0_723: AGAMB.AGAP005283-PA
0_724: AGAMB.AGAP005288-PC
0_725: AGAMB.AGAP005288-PB
0_726: AGAMB.AGAP005288-PA
0_727: AGAMB.AGAP005287-PA
0_728: AGAMB.AGAP005466-PB
0_729: AGAMB.AGAP005466-PA
0_730: AGAMB.AGAP005289-PA
0_731: AGAMB.AGAP005290-PA
0_732: AGAMB.AGAP005291-PA
0_733: AGAMB.AGAP005291-PB
0_734: AGAMB.AGAP005292-PA
0_735: AGAMB.AGAP005293-PA
0_736: AGAMB.AGAP005293-PB
0_737: AGAMB.AGAP005294-PB
0_738: AGAMB.AGAP005294-PA
0_739: AGAMB.AGAP005295-PA
0_740: AGAMB.AGAP005296-PA
0_741: AGAMB.AGAP005297-PA
0_742: AGAMB.AGAP005298-PA
0_743: AGAMB.AGAP005299-PA
0_744: AGAMB.AGAP005300-PB
0_745: AGAMB.AGAP005300-PA
0_746: AGAMB.AGAP005300-PC
0_747: AGAMB.AGAP005301-PA
0_748: AGAMB.AGAP005302-PA
0_749: AGAMB.AGAP005303-PA
0_750: AGAMB.AGAP005304-PA
0_751: AGAMB.AGAP005305-PA
0_752: AGAMB.AGAP005306-PA
0_753: AGAMB.AGAP005307-PA
0_754: AGAMB.AGAP005308-PA
0_755: AGAMB.AGAP005309-PA
0_756: AGAMB.AGAP005310-PA
0_757: AGAMB.AGAP005311-PA
0_758: AGAMB.AGAP005312-PA
0_759: AGAMB.AGAP005313-PA
0_760: AGAMB.AGAP005314-PA
0_761: AGAMB.AGAP005315-PA
0_762: AGAMB.AGAP005316-PA
0_763: AGAMB.AGAP005317-PA
0_764: AGAMB.AGAP005318-PA
0_765: AGAMB.AGAP005319-PA
0_766: AGAMB.AGAP005320-PA
0_767: AGAMB.AGAP005321-PA
0_768: AGAMB.AGAP005322-PA
0_769: AGAMB.AGAP005322-PB
0_770: AGAMB.AGAP005323-PA
0_771: AGAMB.AGAP005323-PB
0_772: AGAMB.AGAP005324-PB
0_773: AGAMB.AGAP005324-PA
0_774: AGAMB.AGAP005325-PA
0_775: AGAMB.AGAP005326-PA
0_776: AGAMB.AGAP005327-PA
0_777: AGAMB.AGAP005328-PA
0_778: AGAMB.AGAP005329-PA
0_779: AGAMB.AGAP005330-PA
0_780: AGAMB.AGAP005331-PA
0_781: AGAMB.AGAP005332-PA
0_782: AGAMB.AGAP005332-PB
0_783: AGAMB.AGAP005332-PC
0_784: AGAMB.AGAP005333-PA
0_785: AGAMB.AGAP005334-PA
0_786: AGAMB.AGAP005335-PA
0_787: AGAMB.AGAP005336-PA
0_788: AGAMB.AGAP005337-PA
0_789: AGAMB.AGAP005338-PA
0_790: AGAMB.AGAP005339-PA
0_791: AGAMB.AGAP005340-PA
0_792: AGAMB.AGAP005341-PA
0_793: AGAMB.AGAP005341-PB
0_794: AGAMB.AGAP005342-PA
0_795: AGAMB.AGAP005343-PA
0_796: AGAMB.AGAP005344-PA
0_797: AGAMB.AGAP005345-PA
0_798: AGAMB.AGAP005346-PA
0_799: AGAMB.AGAP005347-PA
0_800: AGAMB.AGAP005348-PA
0_801: AGAMB.AGAP005349-PA
0_802: AGAMB.AGAP005350-PA
0_803: AGAMB.AGAP005351-PA
0_804: AGAMB.AGAP005352-PA
0_805: AGAMB.AGAP005352-PB
0_806: AGAMB.AGAP005353-PA
0_807: AGAMB.AGAP005354-PA
0_808: AGAMB.AGAP005355-PA
0_809: AGAMB.AGAP005356-PA
0_810: AGAMB.AGAP005359-PA
0_811: AGAMB.AGAP005360-PA
0_812: AGAMB.AGAP005360-PB
0_813: AGAMB.AGAP005361-PA
0_814: AGAMB.AGAP005362-PA
0_815: AGAMB.AGAP005363-PA
0_816: AGAMB.AGAP005364-PA
0_817: AGAMB.AGAP005365-PA
0_818: AGAMB.AGAP005366-PA
0_819: AGAMB.AGAP005368-PA
0_820: AGAMB.AGAP005369-PA
0_821: AGAMB.AGAP005369-PB
0_822: AGAMB.AGAP005370-PA
0_823: AGAMB.AGAP005371-PA
0_824: AGAMB.AGAP005372-PA
0_825: AGAMB.AGAP005373-PA
0_826: AGAMB.AGAP005374-PA
0_827: AGAMB.AGAP005375-PA
0_828: AGAMB.AGAP005376-PA
0_829: AGAMB.AGAP005377-PA
0_830: AGAMB.AGAP005378-PC
0_831: AGAMB.AGAP005378-PB
0_832: AGAMB.AGAP005378-PA
0_833: AGAMB.AGAP005379-PA
0_834: AGAMB.AGAP005380-PA
0_835: AGAMB.AGAP005381-PC
0_836: AGAMB.AGAP005381-PB
0_837: AGAMB.AGAP005381-PA
0_838: AGAMB.AGAP005382-PA
0_839: AGAMB.AGAP005383-PA
0_840: AGAMB.AGAP005384-PA
0_841: AGAMB.AGAP005385-PA
0_842: AGAMB.AGAP005386-PA
0_843: AGAMB.AGAP005387-PA
0_844: AGAMB.AGAP005388-PA
0_845: AGAMB.AGAP005389-PA
0_846: AGAMB.AGAP005390-PA
0_847: AGAMB.AGAP005390-PB
0_848: AGAMB.AGAP005391-PA
0_849: AGAMB.AGAP005392-PA
0_850: AGAMB.AGAP005393-PA
0_851: AGAMB.AGAP005394-PA
0_852: AGAMB.AGAP005396-PA
0_853: AGAMB.AGAP005397-PA
0_854: AGAMB.AGAP005398-PA
0_855: AGAMB.AGAP005399-PA
0_856: AGAMB.AGAP005400-PA
0_857: AGAMB.AGAP005400-PB
0_858: AGAMB.AGAP005401-PA
0_859: AGAMB.AGAP005402-PA
0_860: AGAMB.AGAP005404-PA
0_861: AGAMB.AGAP005405-PA
0_862: AGAMB.AGAP005406-PA
0_863: AGAMB.AGAP005407-PA
0_864: AGAMB.AGAP005408-PA
0_865: AGAMB.AGAP005409-PA
0_866: AGAMB.AGAP005410-PC
0_867: AGAMB.AGAP005410-PA
0_868: AGAMB.AGAP005410-PB
0_869: AGAMB.AGAP005412-PA
0_870: AGAMB.AGAP005413-PA
0_871: AGAMB.AGAP005413-PB
0_872: AGAMB.AGAP005414-PA
0_873: AGAMB.AGAP005415-PA
0_874: AGAMB.AGAP005416-PA
0_875: AGAMB.AGAP005417-PA
0_876: AGAMB.AGAP005418-PA
0_877: AGAMB.AGAP005419-PA
0_878: AGAMB.AGAP005420-PA
0_879: AGAMB.AGAP005421-PA
0_880: AGAMB.AGAP005422-PA
0_881: AGAMB.AGAP005423-PA
0_882: AGAMB.AGAP005424-PA
0_883: AGAMB.AGAP005425-PA
0_884: AGAMB.AGAP005427-PA
0_885: AGAMB.AGAP005428-PA
0_886: AGAMB.AGAP005429-PA
0_887: AGAMB.AGAP005430-PA
0_888: AGAMB.AGAP005431-PA
0_889: AGAMB.AGAP005432-PA
0_890: AGAMB.AGAP005433-PA
0_891: AGAMB.AGAP005434-PA
0_892: AGAMB.AGAP005435-PA
0_893: AGAMB.AGAP005437-PA
0_894: AGAMB.AGAP005438-PA
0_895: AGAMB.AGAP005440-PA
0_896: AGAMB.AGAP005444-PA
0_897: AGAMB.AGAP005445-PA
0_898: AGAMB.AGAP005446-PA
0_899: AGAMB.AGAP005447-PA
0_900: AGAMB.AGAP005448-PA
0_901: AGAMB.AGAP005449-PA
0_902: AGAMB.AGAP005449-PB
0_903: AGAMB.AGAP005450-PA
0_904: AGAMB.AGAP005451-PA
0_905: AGAMB.AGAP005453-PA
0_906: AGAMB.AGAP005454-PA
0_907: AGAMB.AGAP005455-PA
0_908: AGAMB.AGAP005456-PA
0_909: AGAMB.AGAP005457-PA
0_910: AGAMB.AGAP005458-PA
0_911: AGAMB.AGAP005459-PA
0_912: AGAMB.AGAP005460-PA
0_913: AGAMB.AGAP005461-PA
0_914: AGAMB.AGAP005462-PA
0_915: AGAMB.AGAP005463-PA
0_916: AGAMB.AGAP005464-PA
0_917: AGAMB.AGAP005465-PA
0_918: AGAMB.AGAP005878-PB
0_919: AGAMB.AGAP005878-PA
0_920: AGAMB.AGAP005467-PA
0_921: AGAMB.AGAP005467-PB
0_922: AGAMB.AGAP005468-PA
0_923: AGAMB.AGAP005468-PB
0_924: AGAMB.AGAP005469-PA
0_925: AGAMB.AGAP005470-PA
0_926: AGAMB.AGAP005471-PA
0_927: AGAMB.AGAP005472-PA
0_928: AGAMB.AGAP005473-PA
0_929: AGAMB.AGAP005474-PA
0_930: AGAMB.AGAP005475-PA
0_931: AGAMB.AGAP005476-PA
0_932: AGAMB.AGAP005477-PA
0_933: AGAMB.AGAP005478-PA
0_934: AGAMB.AGAP005479-PA
0_935: AGAMB.AGAP005480-PA
0_936: AGAMB.AGAP005481-PA
0_937: AGAMB.AGAP005482-PA
0_938: AGAMB.AGAP005483-PA
0_939: AGAMB.AGAP005484-PA
0_940: AGAMB.AGAP005485-PA
0_941: AGAMB.AGAP005486-PA
0_942: AGAMB.AGAP005487-PA
0_943: AGAMB.AGAP028712-PA
0_944: AGAMB.AGAP028711-PA
0_945: AGAMB.AGAP005490-PA
0_946: AGAMB.AGAP005491-PA
0_947: AGAMB.AGAP005492-PA
0_948: AGAMB.AGAP005493-PA
0_949: AGAMB.AGAP005494-PA
0_950: AGAMB.AGAP005495-PA
0_951: AGAMB.AGAP005496-PA
0_952: AGAMB.AGAP005497-PA
0_953: AGAMB.AGAP005499-PA
0_954: AGAMB.AGAP005500-PA
0_955: AGAMB.AGAP005501-PA
0_956: AGAMB.AGAP005502-PA
0_957: AGAMB.AGAP005503-PA
0_958: AGAMB.AGAP005504-PC
0_959: AGAMB.AGAP005504-PB
0_960: AGAMB.AGAP005504-PD
0_961: AGAMB.AGAP005504-PA
0_962: AGAMB.AGAP005505-PA
0_963: AGAMB.AGAP005506-PA
0_964: AGAMB.AGAP005507-PB
0_965: AGAMB.AGAP005507-PA
0_966: AGAMB.AGAP005507-PC
0_967: AGAMB.AGAP005508-PA
0_968: AGAMB.AGAP005508-PB
0_969: AGAMB.AGAP005508-PC
0_970: AGAMB.AGAP005509-PA
0_971: AGAMB.AGAP005510-PA
0_972: AGAMB.AGAP005511-PA
0_973: AGAMB.AGAP005512-PA
0_974: AGAMB.AGAP005513-PA
0_975: AGAMB.AGAP005514-PA
0_976: AGAMB.AGAP005515-PA
0_977: AGAMB.AGAP005516-PA
0_978: AGAMB.AGAP005518-PA
0_979: AGAMB.AGAP005519-PA
0_980: AGAMB.AGAP005520-PA
0_981: AGAMB.AGAP005521-PA
0_982: AGAMB.AGAP005522-PA
0_983: AGAMB.AGAP005523-PA
0_984: AGAMB.AGAP005524-PB
0_985: AGAMB.AGAP005524-PA
0_986: AGAMB.AGAP005525-PA
0_987: AGAMB.AGAP005526-PA
0_988: AGAMB.AGAP005527-PA
0_989: AGAMB.AGAP005528-PA
0_990: AGAMB.AGAP005528-PB
0_991: AGAMB.AGAP005529-PA
0_992: AGAMB.AGAP005529-PB
0_993: AGAMB.AGAP005529-PC
0_994: AGAMB.AGAP005530-PA
0_995: AGAMB.AGAP005531-PA
0_996: AGAMB.AGAP005532-PA
0_997: AGAMB.AGAP005533-PA
0_998: AGAMB.AGAP005534-PA
0_999: AGAMB.AGAP005535-PA
0_1000: AGAMB.AGAP005536-PA
0_1001: AGAMB.AGAP005537-PA
0_1002: AGAMB.AGAP005538-PA
0_1003: AGAMB.AGAP005539-PA
0_1004: AGAMB.AGAP005540-PA
0_1005: AGAMB.AGAP005541-PA
0_1006: AGAMB.AGAP005542-PA
0_1007: AGAMB.AGAP005543-PA
0_1008: AGAMB.AGAP005544-PA
0_1009: AGAMB.AGAP005545-PA
0_1010: AGAMB.AGAP005546-PA
0_1011: AGAMB.AGAP005547-PA
0_1012: AGAMB.AGAP005548-PA
0_1013: AGAMB.AGAP005549-PA
0_1014: AGAMB.AGAP005550-PA
0_1015: AGAMB.AGAP005551-PA
0_1016: AGAMB.AGAP005552-PA
0_1017: AGAMB.AGAP005552-PB
0_1018: AGAMB.AGAP005553-PA
0_1019: AGAMB.AGAP005555-PA
0_1020: AGAMB.AGAP005556-PA
0_1021: AGAMB.AGAP005556-PB
0_1022: AGAMB.AGAP005557-PA
0_1023: AGAMB.AGAP005558-PA
0_1024: AGAMB.AGAP005559-PA
0_1025: AGAMB.AGAP005560-PA
0_1026: AGAMB.AGAP005561-PA
0_1027: AGAMB.AGAP005562-PA
0_1028: AGAMB.AGAP005563-PA
0_1029: AGAMB.AGAP005563-PB
0_1030: AGAMB.AGAP005563-PC
0_1031: AGAMB.AGAP005807-PA
0_1032: AGAMB.AGAP005807-PC
0_1033: AGAMB.AGAP005807-PD
0_1034: AGAMB.AGAP005565-PA
0_1035: AGAMB.AGAP005566-PA
0_1036: AGAMB.AGAP005567-PA
0_1037: AGAMB.AGAP005567-PB
0_1038: AGAMB.AGAP005568-PA
0_1039: AGAMB.AGAP005569-PA
0_1040: AGAMB.AGAP005570-PA
0_1041: AGAMB.AGAP005571-PA
0_1042: AGAMB.AGAP005572-PA
0_1043: AGAMB.AGAP005573-PA
0_1044: AGAMB.AGAP005574-PA
0_1045: AGAMB.AGAP005575-PA
0_1046: AGAMB.AGAP005576-PA
0_1047: AGAMB.AGAP005577-PA
0_1048: AGAMB.AGAP005578-PA
0_1049: AGAMB.AGAP005580-PA
0_1050: AGAMB.AGAP005581-PA
0_1051: AGAMB.AGAP005582-PA
0_1052: AGAMB.AGAP005583-PA
0_1053: AGAMB.AGAP005583-PB
0_1054: AGAMB.AGAP005584-PA
0_1055: AGAMB.AGAP005585-PB
0_1056: AGAMB.AGAP005585-PA
0_1057: AGAMB.AGAP005585-PC
0_1058: AGAMB.AGAP005586-PA
0_1059: AGAMB.AGAP005587-PA
0_1060: AGAMB.AGAP005588-PA
0_1061: AGAMB.AGAP005589-PA
0_1062: AGAMB.AGAP005591-PA
0_1063: AGAMB.AGAP005592-PA
0_1064: AGAMB.AGAP005593-PA
0_1065: AGAMB.AGAP005594-PA
0_1066: AGAMB.AGAP005595-PA
0_1067: AGAMB.AGAP005596-PA
0_1068: AGAMB.AGAP005597-PA
0_1069: AGAMB.AGAP005598-PA
0_1070: AGAMB.AGAP005599-PK
0_1071: AGAMB.AGAP005599-PI
0_1072: AGAMB.AGAP005599-PG
0_1073: AGAMB.AGAP005599-PE
0_1074: AGAMB.AGAP005599-PC
0_1075: AGAMB.AGAP005599-PA
0_1076: AGAMB.AGAP005599-PB
0_1077: AGAMB.AGAP005600-PA
0_1078: AGAMB.AGAP005601-PA
0_1079: AGAMB.AGAP005602-PA
0_1080: AGAMB.AGAP005603-PA
0_1081: AGAMB.AGAP005604-PA
0_1082: AGAMB.AGAP028194-PA
0_1083: AGAMB.AGAP028174-PA
0_1084: AGAMB.AGAP005605-PA
0_1085: AGAMB.AGAP028110-PA
0_1086: AGAMB.AGAP010469-PA
0_1087: AGAMB.AGAP005608-PA
0_1088: AGAMB.AGAP005609-PC
0_1089: AGAMB.AGAP005609-PA
0_1090: AGAMB.AGAP005609-PB
0_1091: AGAMB.AGAP005610-PA
0_1092: AGAMB.AGAP005611-PA
0_1093: AGAMB.AGAP005612-PA
0_1094: AGAMB.AGAP005613-PA
0_1095: AGAMB.AGAP005613-PB
0_1096: AGAMB.AGAP005614-PA
0_1097: AGAMB.AGAP005615-PA
0_1098: AGAMB.AGAP005616-PA
0_1099: AGAMB.AGAP005617-PA
0_1100: AGAMB.AGAP005617-PB
0_1101: AGAMB.AGAP005618-PA
0_1102: AGAMB.AGAP005619-PA
0_1103: AGAMB.AGAP005620-PA
0_1104: AGAMB.AGAP028053-PA
0_1105: AGAMB.AGAP005621-PA
0_1106: AGAMB.AGAP005622-PA
0_1107: AGAMB.AGAP005623-PA
0_1108: AGAMB.AGAP005624-PA
0_1109: AGAMB.AGAP005624-PB
0_1110: AGAMB.AGAP005625-PA
0_1111: AGAMB.AGAP005625-PB
0_1112: AGAMB.AGAP028221-PA
0_1113: AGAMB.AGAP028136-PA
0_1114: AGAMB.AGAP028173-PA
0_1115: AGAMB.AGAP028003-PA
0_1116: AGAMB.AGAP005628-PA
0_1117: AGAMB.AGAP005629-PA
0_1118: AGAMB.AGAP005630-PA
0_1119: AGAMB.AGAP005631-PA
0_1120: AGAMB.AGAP005632-PA
0_1121: AGAMB.AGAP005633-PA
0_1122: AGAMB.AGAP005634-PA
0_1123: AGAMB.AGAP005635-PA
0_1124: AGAMB.AGAP005635-PB
0_1125: AGAMB.AGAP005636-PA
0_1126: AGAMB.AGAP005637-PA
0_1127: AGAMB.AGAP005638-PA
0_1128: AGAMB.AGAP005639-PA
0_1129: AGAMB.AGAP005640-PA
0_1130: AGAMB.AGAP005641-PA
0_1131: AGAMB.AGAP005642-PA
0_1132: AGAMB.AGAP005643-PA
0_1133: AGAMB.AGAP005644-PA
0_1134: AGAMB.AGAP005645-PA
0_1135: AGAMB.AGAP005646-PA
0_1136: AGAMB.AGAP005647-PA
0_1137: AGAMB.AGAP005648-PA
0_1138: AGAMB.AGAP005649-PA
0_1139: AGAMB.AGAP005650-PA
0_1140: AGAMB.AGAP005651-PA
0_1141: AGAMB.AGAP005652-PA
0_1142: AGAMB.AGAP005653-PA
0_1143: AGAMB.AGAP005654-PA
0_1144: AGAMB.AGAP005655-PA
0_1145: AGAMB.AGAP005656-PA
0_1146: AGAMB.AGAP005657-PA
0_1147: AGAMB.AGAP005658-PA
0_1148: AGAMB.AGAP005659-PA
0_1149: AGAMB.AGAP005660-PA
0_1150: AGAMB.AGAP005661-PA
0_1151: AGAMB.AGAP005661-PB
0_1152: AGAMB.AGAP005662-PA
0_1153: AGAMB.AGAP005663-PA
0_1154: AGAMB.AGAP005664-PA
0_1155: AGAMB.AGAP005665-PA
0_1156: AGAMB.AGAP005666-PA
0_1157: AGAMB.AGAP005667-PA
0_1158: AGAMB.AGAP005668-PA
0_1159: AGAMB.AGAP005669-PA
0_1160: AGAMB.AGAP005670-PA
0_1161: AGAMB.AGAP005671-PA
0_1162: AGAMB.AGAP005672-PA
0_1163: AGAMB.AGAP005672-PB
0_1164: AGAMB.AGAP005673-PA
0_1165: AGAMB.AGAP005674-PA
0_1166: AGAMB.AGAP005675-PA
0_1167: AGAMB.AGAP005677-PA
0_1168: AGAMB.AGAP005678-PA
0_1169: AGAMB.AGAP005679-PA
0_1170: AGAMB.AGAP005680-PA
0_1171: AGAMB.AGAP005681-PA
0_1172: AGAMB.AGAP005682-PA
0_1173: AGAMB.AGAP005683-PA
0_1174: AGAMB.AGAP005684-PA
0_1175: AGAMB.AGAP005685-PA
0_1176: AGAMB.AGAP005686-PA
0_1177: AGAMB.AGAP005687-PA
0_1178: AGAMB.AGAP005688-PA
0_1179: AGAMB.AGAP005689-PA
0_1180: AGAMB.AGAP005690-PA
0_1181: AGAMB.AGAP005691-PA
0_1182: AGAMB.AGAP005693-PA
0_1183: AGAMB.AGAP005695-PA
0_1184: AGAMB.AGAP005696-PA
0_1185: AGAMB.AGAP005697-PA
0_1186: AGAMB.AGAP005698-PA
0_1187: AGAMB.AGAP005699-PA
0_1188: AGAMB.AGAP005700-PA
0_1189: AGAMB.AGAP005701-PA
0_1190: AGAMB.AGAP005702-PA
0_1191: AGAMB.AGAP005703-PA
0_1192: AGAMB.AGAP005704-PA
0_1193: AGAMB.AGAP005705-PA
0_1194: AGAMB.AGAP005706-PA
0_1195: AGAMB.AGAP005707-PA
0_1196: AGAMB.AGAP005708-PA
0_1197: AGAMB.AGAP005709-PA
0_1198: AGAMB.AGAP005710-PA
0_1199: AGAMB.AGAP005711-PA
0_1200: AGAMB.AGAP005712-PB
0_1201: AGAMB.AGAP005712-PA
0_1202: AGAMB.AGAP005712-PC
0_1203: AGAMB.AGAP005713-PA
0_1204: AGAMB.AGAP005714-PA
0_1205: AGAMB.AGAP005715-PA
0_1206: AGAMB.AGAP005715-PB
0_1207: AGAMB.AGAP005716-PA
0_1208: AGAMB.AGAP005717-PA
0_1209: AGAMB.AGAP005718-PA
0_1210: AGAMB.AGAP005719-PA
0_1211: AGAMB.AGAP005720-PA
0_1212: AGAMB.AGAP005721-PA
0_1213: AGAMB.AGAP005722-PA
0_1214: AGAMB.AGAP005723-PA
0_1215: AGAMB.AGAP005724-PA
0_1216: AGAMB.AGAP007040-PA
0_1217: AGAMB.AGAP006497-PA
0_1218: AGAMB.AGAP005727-PA
0_1219: AGAMB.AGAP005728-PA
0_1220: AGAMB.AGAP005729-PA
0_1221: AGAMB.AGAP005731-PA
0_1222: AGAMB.AGAP005731-PB
0_1223: AGAMB.AGAP005732-PA
0_1224: AGAMB.AGAP005733-PA
0_1225: AGAMB.AGAP005734-PA
0_1226: AGAMB.AGAP005735-PA
0_1227: AGAMB.AGAP005736-PA
0_1228: AGAMB.AGAP005737-PA
0_1229: AGAMB.AGAP005738-PA
0_1230: AGAMB.AGAP005739-PA
0_1231: AGAMB.AGAP005740-PA
0_1232: AGAMB.AGAP005741-PA
0_1233: AGAMB.AGAP005742-PA
0_1234: AGAMB.AGAP005742-PB
0_1235: AGAMB.AGAP005743-PA
0_1236: AGAMB.AGAP005744-PA
0_1237: AGAMB.AGAP005745-PA
0_1238: AGAMB.AGAP005746-PA
0_1239: AGAMB.AGAP005747-PA
0_1240: AGAMB.AGAP005747-PB
0_1241: AGAMB.AGAP005748-PA
0_1242: AGAMB.AGAP005749-PA
0_1243: AGAMB.AGAP005750-PA
0_1244: AGAMB.AGAP005751-PA
0_1245: AGAMB.AGAP005752-PA
0_1246: AGAMB.AGAP005753-PA
0_1247: AGAMB.AGAP005754-PA
0_1248: AGAMB.AGAP005755-PA
0_1249: AGAMB.AGAP005755-PB
0_1250: AGAMB.AGAP005756-PA
0_1251: AGAMB.AGAP005757-PA
0_1252: AGAMB.AGAP005758-PA
0_1253: AGAMB.AGAP005759-PA
0_1254: AGAMB.AGAP005760-PA
0_1255: AGAMB.AGAP028406-PA
0_1256: AGAMB.AGAP005761-PA
0_1257: AGAMB.AGAP005762-PA
0_1258: AGAMB.AGAP005762-PB
0_1259: AGAMB.AGAP005763-PA
0_1260: AGAMB.AGAP005764-PA
0_1261: AGAMB.AGAP005765-PA
0_1262: AGAMB.AGAP006077-PA
0_1263: AGAMB.AGAP006077-PB
0_1264: AGAMB.AGAP005767-PA
0_1265: AGAMB.AGAP005769-PA
0_1266: AGAMB.AGAP005770-PA
0_1267: AGAMB.AGAP005771-PA
0_1268: AGAMB.AGAP005772-PA
0_1269: AGAMB.AGAP005773-PB
0_1270: AGAMB.AGAP005773-PA
0_1271: AGAMB.AGAP005774-PA
0_1272: AGAMB.AGAP005775-PA
0_1273: AGAMB.AGAP005776-PA
0_1274: AGAMB.AGAP005777-PA
0_1275: AGAMB.AGAP005777-PB
0_1276: AGAMB.AGAP005778-PA
0_1277: AGAMB.AGAP005779-PA
0_1278: AGAMB.AGAP005780-PA
0_1279: AGAMB.AGAP005781-PA
0_1280: AGAMB.AGAP005782-PA
0_1281: AGAMB.AGAP005783-PA
0_1282: AGAMB.AGAP005784-PA
0_1283: AGAMB.AGAP005785-PA
0_1284: AGAMB.AGAP005786-PA
0_1285: AGAMB.AGAP005787-PA
0_1286: AGAMB.AGAP005788-PA
0_1287: AGAMB.AGAP005789-PA
0_1288: AGAMB.AGAP005790-PA
0_1289: AGAMB.AGAP005791-PA
0_1290: AGAMB.AGAP005792-PA
0_1291: AGAMB.AGAP005793-PA
0_1292: AGAMB.AGAP005794-PA
0_1293: AGAMB.AGAP005795-PA
0_1294: AGAMB.AGAP005796-PA
0_1295: AGAMB.AGAP005797-PA
0_1296: AGAMB.AGAP005411-PA
0_1297: AGAMB.AGAP005411-PB
0_1298: AGAMB.AGAP005800-PA
0_1299: AGAMB.AGAP005801-PA
0_1300: AGAMB.AGAP005802-PA
0_1301: AGAMB.AGAP005804-PA
0_1302: AGAMB.AGAP005805-PA
0_1303: AGAMB.AGAP005808-PA
0_1304: AGAMB.AGAP004921-PA
0_1305: AGAMB.AGAP004920-PA
0_1306: AGAMB.AGAP005809-PA
0_1307: AGAMB.AGAP005810-PA
0_1308: AGAMB.AGAP005811-PA
0_1309: AGAMB.AGAP005812-PA
0_1310: AGAMB.AGAP005813-PA
0_1311: AGAMB.AGAP005814-PA
0_1312: AGAMB.AGAP005815-PA
0_1313: AGAMB.AGAP005816-PA
0_1314: AGAMB.AGAP005816-PB
0_1315: AGAMB.AGAP005817-PA
0_1316: AGAMB.AGAP005818-PA
0_1317: AGAMB.AGAP005819-PA
0_1318: AGAMB.AGAP005820-PA
0_1319: AGAMB.AGAP005822-PA
0_1320: AGAMB.AGAP005823-PA
0_1321: AGAMB.AGAP005824-PA
0_1322: AGAMB.AGAP005825-PA
0_1323: AGAMB.AGAP005826-PA
0_1324: AGAMB.AGAP005828-PA
0_1325: AGAMB.AGAP005828-PB
0_1326: AGAMB.AGAP005828-PC
0_1327: AGAMB.AGAP005829-PA
0_1328: AGAMB.AGAP005830-PA
0_1329: AGAMB.AGAP005831-PA
0_1330: AGAMB.AGAP005832-PB
0_1331: AGAMB.AGAP005832-PA
0_1332: AGAMB.AGAP005833-PA
0_1333: AGAMB.AGAP005834-PA
0_1334: AGAMB.AGAP005835-PA
0_1335: AGAMB.AGAP005836-PA
0_1336: AGAMB.AGAP005837-PA
0_1337: AGAMB.AGAP005838-PA
0_1338: AGAMB.AGAP005839-PA
0_1339: AGAMB.AGAP005840-PA
0_1340: AGAMB.AGAP005842-PA
0_1341: AGAMB.AGAP005843-PA
0_1342: AGAMB.AGAP005844-PA
0_1343: AGAMB.AGAP005845-PA
0_1344: AGAMB.AGAP005846-PA
0_1345: AGAMB.AGAP005847-PA
0_1346: AGAMB.AGAP005848-PA
0_1347: AGAMB.AGAP005849-PA
0_1348: AGAMB.AGAP005850-PA
0_1349: AGAMB.AGAP005851-PA
0_1350: AGAMB.AGAP005852-PA
0_1351: AGAMB.AGAP005853-PA
0_1352: AGAMB.AGAP005854-PA
0_1353: AGAMB.AGAP005855-PA
0_1354: AGAMB.AGAP005856-PA
0_1355: AGAMB.AGAP005857-PA
0_1356: AGAMB.AGAP005858-PA
0_1357: AGAMB.AGAP005859-PA
0_1358: AGAMB.AGAP005860-PA
0_1359: AGAMB.AGAP005861-PB
0_1360: AGAMB.AGAP005861-PA
0_1361: AGAMB.AGAP005862-PA
0_1362: AGAMB.AGAP005863-PA
0_1363: AGAMB.AGAP005864-PA
0_1364: AGAMB.AGAP005865-PA
0_1365: AGAMB.AGAP005866-PA
0_1366: AGAMB.AGAP005869-PA
0_1367: AGAMB.AGAP005870-PA
0_1368: AGAMB.AGAP005870-PB
0_1369: AGAMB.AGAP005871-PA
0_1370: AGAMB.AGAP005872-PA
0_1371: AGAMB.AGAP005873-PA
0_1372: AGAMB.AGAP005874-PA
0_1373: AGAMB.AGAP005880-PA
0_1374: AGAMB.AGAP005881-PA
0_1375: AGAMB.AGAP005882-PA
0_1376: AGAMB.AGAP005883-PA
0_1377: AGAMB.AGAP005884-PA
0_1378: AGAMB.AGAP005884-PB
0_1379: AGAMB.AGAP005885-PA
0_1380: AGAMB.AGAP005886-PA
0_1381: AGAMB.AGAP005887-PA
0_1382: AGAMB.AGAP005888-PA
0_1383: AGAMB.AGAP005889-PA
0_1384: AGAMB.AGAP005890-PB
0_1385: AGAMB.AGAP005890-PA
0_1386: AGAMB.AGAP005891-PA
0_1387: AGAMB.AGAP005891-PB
0_1388: AGAMB.AGAP005892-PA
0_1389: AGAMB.AGAP005893-PA
0_1390: AGAMB.AGAP005894-PA
0_1391: AGAMB.AGAP005895-PA
0_1392: AGAMB.AGAP005896-PA
0_1393: AGAMB.AGAP005897-PA
0_1394: AGAMB.AGAP005898-PA
0_1395: AGAMB.AGAP005899-PA
0_1396: AGAMB.AGAP005901-PA
0_1397: AGAMB.AGAP005901-PB
0_1398: AGAMB.AGAP005901-PC
0_1399: AGAMB.AGAP005902-PA
0_1400: AGAMB.AGAP005903-PA
0_1401: AGAMB.AGAP005903-PB
0_1402: AGAMB.AGAP005904-PA
0_1403: AGAMB.AGAP005905-PA
0_1404: AGAMB.AGAP005906-PA
0_1405: AGAMB.AGAP005907-PA
0_1406: AGAMB.AGAP005908-PA
0_1407: AGAMB.AGAP005909-PA
0_1408: AGAMB.AGAP005910-PA
0_1409: AGAMB.AGAP005910-PB
0_1410: AGAMB.AGAP005911-PA
0_1411: AGAMB.AGAP005912-PA
0_1412: AGAMB.AGAP005913-PA
0_1413: AGAMB.AGAP005914-PA
0_1414: AGAMB.AGAP005915-PA
0_1415: AGAMB.AGAP005916-PA
0_1416: AGAMB.AGAP005917-PA
0_1417: AGAMB.AGAP005918-PA
0_1418: AGAMB.AGAP005919-PA
0_1419: AGAMB.AGAP005920-PA
0_1420: AGAMB.AGAP005921-PA
0_1421: AGAMB.AGAP005922-PA
0_1422: AGAMB.AGAP005923-PA
0_1423: AGAMB.AGAP005924-PA
0_1424: AGAMB.AGAP005925-PA
0_1425: AGAMB.AGAP005926-PA
0_1426: AGAMB.AGAP005927-PA
0_1427: AGAMB.AGAP005928-PA
0_1428: AGAMB.AGAP005928-PB
0_1429: AGAMB.AGAP005929-PA
0_1430: AGAMB.AGAP005930-PA
0_1431: AGAMB.AGAP005931-PA
0_1432: AGAMB.AGAP005932-PA
0_1433: AGAMB.AGAP005933-PA
0_1434: AGAMB.AGAP005934-PA
0_1435: AGAMB.AGAP005935-PA
0_1436: AGAMB.AGAP005936-PA
0_1437: AGAMB.AGAP005937-PA
0_1438: AGAMB.AGAP005938-PA
0_1439: AGAMB.AGAP005939-PA
0_1440: AGAMB.AGAP005940-PA
0_1441: AGAMB.AGAP005940-PB
0_1442: AGAMB.AGAP005941-PA
0_1443: AGAMB.AGAP005942-PA
0_1444: AGAMB.AGAP005942-PB
0_1445: AGAMB.AGAP005943-PA
0_1446: AGAMB.AGAP005943-PB
0_1447: AGAMB.AGAP005944-PA
0_1448: AGAMB.AGAP005945-PB
0_1449: AGAMB.AGAP005945-PA
0_1450: AGAMB.AGAP005946-PA
0_1451: AGAMB.AGAP005947-PA
0_1452: AGAMB.AGAP005948-PA
0_1453: AGAMB.AGAP005949-PA
0_1454: AGAMB.AGAP005949-PB
0_1455: AGAMB.AGAP005951-PA
0_1456: AGAMB.AGAP005952-PA
0_1457: AGAMB.AGAP005953-PA
0_1458: AGAMB.AGAP005954-PA
0_1459: AGAMB.AGAP005955-PA
0_1460: AGAMB.AGAP005956-PA
0_1461: AGAMB.AGAP005957-PA
0_1462: AGAMB.AGAP005958-PA
0_1463: AGAMB.AGAP005959-PA
0_1464: AGAMB.AGAP005960-PA
0_1465: AGAMB.AGAP005961-PA
0_1466: AGAMB.AGAP005962-PA
0_1467: AGAMB.AGAP005963-PA
0_1468: AGAMB.AGAP005963-PB
0_1469: AGAMB.AGAP005964-PA
0_1470: AGAMB.AGAP005964-PB
0_1471: AGAMB.AGAP005965-PA
0_1472: AGAMB.AGAP005966-PA
0_1473: AGAMB.AGAP005967-PA
0_1474: AGAMB.AGAP005968-PA
0_1475: AGAMB.AGAP005969-PA
0_1476: AGAMB.AGAP005970-PA
0_1477: AGAMB.AGAP005971-PA
0_1478: AGAMB.AGAP005972-PA
0_1479: AGAMB.AGAP005972-PB
0_1480: AGAMB.AGAP005973-PA
0_1481: AGAMB.AGAP005975-PA
0_1482: AGAMB.AGAP005976-PA
0_1483: AGAMB.AGAP005977-PA
0_1484: AGAMB.AGAP005978-PA
0_1485: AGAMB.AGAP005978-PB
0_1486: AGAMB.AGAP005979-PA
0_1487: AGAMB.AGAP005980-PA
0_1488: AGAMB.AGAP005981-PA
0_1489: AGAMB.AGAP005982-PA
0_1490: AGAMB.AGAP005983-PA
0_1491: AGAMB.AGAP005984-PA
0_1492: AGAMB.AGAP005984-PB
0_1493: AGAMB.AGAP005985-PA
0_1494: AGAMB.AGAP005986-PA
0_1495: AGAMB.AGAP005987-PA
0_1496: AGAMB.AGAP005988-PA
0_1497: AGAMB.AGAP005989-PA
0_1498: AGAMB.AGAP005990-PA
0_1499: AGAMB.AGAP005991-PA
0_1500: AGAMB.AGAP005992-PA
0_1501: AGAMB.AGAP005993-PA
0_1502: AGAMB.AGAP005994-PA
0_1503: AGAMB.AGAP005995-PA
0_1504: AGAMB.AGAP005996-PA
0_1505: AGAMB.AGAP005997-PA
0_1506: AGAMB.AGAP005998-PA
0_1507: AGAMB.AGAP005999-PA
0_1508: AGAMB.AGAP006000-PA
0_1509: AGAMB.AGAP006001-PA
0_1510: AGAMB.AGAP006002-PA
0_1511: AGAMB.AGAP006003-PA
0_1512: AGAMB.AGAP006004-PA
0_1513: AGAMB.AGAP006005-PA
0_1514: AGAMB.AGAP006006-PA
0_1515: AGAMB.AGAP006007-PA
0_1516: AGAMB.AGAP006008-PA
0_1517: AGAMB.AGAP006009-PA
0_1518: AGAMB.AGAP006010-PA
0_1519: AGAMB.AGAP006011-PA
0_1520: AGAMB.AGAP006012-PA
0_1521: AGAMB.AGAP006013-PA
0_1522: AGAMB.AGAP006014-PA
0_1523: AGAMB.AGAP006015-PA
0_1524: AGAMB.AGAP006016-PA
0_1525: AGAMB.AGAP006017-PA
0_1526: AGAMB.AGAP006018-PA
0_1527: AGAMB.AGAP006018-PB
0_1528: AGAMB.AGAP006019-PA
0_1529: AGAMB.AGAP006020-PA
0_1530: AGAMB.AGAP006021-PA
0_1531: AGAMB.AGAP006022-PA
0_1532: AGAMB.AGAP006023-PB
0_1533: AGAMB.AGAP006023-PA
0_1534: AGAMB.AGAP006024-PA
0_1535: AGAMB.AGAP006025-PA
0_1536: AGAMB.AGAP006026-PA
0_1537: AGAMB.AGAP006027-PA
0_1538: AGAMB.AGAP006028-PA
0_1539: AGAMB.AGAP006028-PB
0_1540: AGAMB.AGAP006028-PC
0_1541: AGAMB.AGAP006029-PA
0_1542: AGAMB.AGAP006030-PA
0_1543: AGAMB.AGAP006031-PA
0_1544: AGAMB.AGAP006032-PA
0_1545: AGAMB.AGAP006033-PA
0_1546: AGAMB.AGAP006034-PA
0_1547: AGAMB.AGAP006035-PA
0_1548: AGAMB.AGAP006036-PA
0_1549: AGAMB.AGAP006037-PA
0_1550: AGAMB.AGAP006038-PA
0_1551: AGAMB.AGAP006039-PA
0_1552: AGAMB.AGAP006040-PA
0_1553: AGAMB.AGAP006041-PA
0_1554: AGAMB.AGAP006042-PB
0_1555: AGAMB.AGAP006042-PA
0_1556: AGAMB.AGAP006043-PA
0_1557: AGAMB.AGAP006044-PA
0_1558: AGAMB.AGAP006045-PA
0_1559: AGAMB.AGAP006046-PA
0_1560: AGAMB.AGAP006047-PA
0_1561: AGAMB.AGAP006048-PA
0_1562: AGAMB.AGAP006049-PA
0_1563: AGAMB.AGAP006050-PA
0_1564: AGAMB.AGAP006051-PA
0_1565: AGAMB.AGAP006052-PA
0_1566: AGAMB.AGAP006053-PA
0_1567: AGAMB.AGAP006054-PA
0_1568: AGAMB.AGAP006055-PA
0_1569: AGAMB.AGAP006056-PA
0_1570: AGAMB.AGAP006057-PA
0_1571: AGAMB.AGAP006058-PA
0_1572: AGAMB.AGAP006059-PA
0_1573: AGAMB.AGAP006060-PA
0_1574: AGAMB.AGAP006061-PA
0_1575: AGAMB.AGAP006062-PA
0_1576: AGAMB.AGAP006063-PA
0_1577: AGAMB.AGAP006064-PA
0_1578: AGAMB.AGAP006065-PA
0_1579: AGAMB.AGAP028710-PA
0_1580: AGAMB.AGAP028709-PA
0_1581: AGAMB.AGAP006068-PA
0_1582: AGAMB.AGAP006068-PB
0_1583: AGAMB.AGAP006068-PC
0_1584: AGAMB.AGAP006069-PA
0_1585: AGAMB.AGAP006070-PA
0_1586: AGAMB.AGAP006071-PA
0_1587: AGAMB.AGAP006072-PA
0_1588: AGAMB.AGAP006073-PA
0_1589: AGAMB.AGAP006074-PA
0_1590: AGAMB.AGAP006076-PA
0_1591: AGAMB.AGAP006075-PA
0_1592: AGAMB.AGAP006079-PB
0_1593: AGAMB.AGAP006079-PA
0_1594: AGAMB.AGAP006080-PA
0_1595: AGAMB.AGAP006081-PA
0_1596: AGAMB.AGAP006082-PA
0_1597: AGAMB.AGAP006083-PA
0_1598: AGAMB.AGAP006083-PB
0_1599: AGAMB.AGAP006084-PA
0_1600: AGAMB.AGAP006085-PA
0_1601: AGAMB.AGAP006086-PA
0_1602: AGAMB.AGAP006087-PA
0_1603: AGAMB.AGAP006088-PA
0_1604: AGAMB.AGAP006089-PA
0_1605: AGAMB.AGAP006090-PA
0_1606: AGAMB.AGAP006091-PA
0_1607: AGAMB.AGAP006092-PA
0_1608: AGAMB.AGAP006093-PA
0_1609: AGAMB.AGAP006094-PA
0_1610: AGAMB.AGAP006095-PA
0_1611: AGAMB.AGAP006096-PA
0_1612: AGAMB.AGAP006097-PA
0_1613: AGAMB.AGAP006097-PB
0_1614: AGAMB.AGAP006098-PA
0_1615: AGAMB.AGAP006099-PA
0_1616: AGAMB.AGAP006100-PA
0_1617: AGAMB.AGAP006101-PA
0_1618: AGAMB.AGAP006102-PA
0_1619: AGAMB.AGAP006103-PC
0_1620: AGAMB.AGAP006103-PB
0_1621: AGAMB.AGAP006103-PA
0_1622: AGAMB.AGAP006104-PA
0_1623: AGAMB.AGAP006105-PA
0_1624: AGAMB.AGAP006106-PA
0_1625: AGAMB.AGAP006107-PA
0_1626: AGAMB.AGAP006107-PB
0_1627: AGAMB.AGAP006107-PC
0_1628: AGAMB.AGAP006108-PA
0_1629: AGAMB.AGAP006109-PA
0_1630: AGAMB.AGAP006111-PA
0_1631: AGAMB.AGAP006112-PA
0_1632: AGAMB.AGAP006113-PA
0_1633: AGAMB.AGAP006115-PA
0_1634: AGAMB.AGAP006115-PB
0_1635: AGAMB.AGAP006116-PA
0_1636: AGAMB.AGAP006117-PA
0_1637: AGAMB.AGAP006118-PA
0_1638: AGAMB.AGAP006119-PA
0_1639: AGAMB.AGAP006120-PA
0_1640: AGAMB.AGAP006121-PA
0_1641: AGAMB.AGAP006122-PA
0_1642: AGAMB.AGAP006123-PA
0_1643: AGAMB.AGAP006124-PA
0_1644: AGAMB.AGAP028005-PA
0_1645: AGAMB.AGAP006125-PA
0_1646: AGAMB.AGAP006126-PA
0_1647: AGAMB.AGAP006126-PB
0_1648: AGAMB.AGAP006127-PA
0_1649: AGAMB.AGAP006128-PA
0_1650: AGAMB.AGAP006129-PA
0_1651: AGAMB.AGAP006130-PA
0_1652: AGAMB.AGAP028012-PA
0_1653: AGAMB.AGAP006131-PA
0_1654: AGAMB.AGAP006132-PA
0_1655: AGAMB.AGAP006133-PB
0_1656: AGAMB.AGAP006133-PA
0_1657: AGAMB.AGAP006134-PA
0_1658: AGAMB.AGAP006135-PA
0_1659: AGAMB.AGAP006136-PA
0_1660: AGAMB.AGAP006137-PA
0_1661: AGAMB.AGAP006138-PA
0_1662: AGAMB.AGAP006139-PA
0_1663: AGAMB.AGAP006139-PB
0_1664: AGAMB.AGAP006140-PA
0_1665: AGAMB.AGAP006141-PA
0_1666: AGAMB.AGAP006141-PB
0_1667: AGAMB.AGAP006142-PA
0_1668: AGAMB.AGAP006143-PF
0_1669: AGAMB.AGAP006143-PD
0_1670: AGAMB.AGAP006143-PB
0_1671: AGAMB.AGAP006143-PA
0_1672: AGAMB.AGAP006143-PC
0_1673: AGAMB.AGAP006143-PE
0_1674: AGAMB.AGAP028028-PA
0_1675: AGAMB.AGAP006144-PA
0_1676: AGAMB.AGAP006145-PA
0_1677: AGAMB.AGAP027982-PB
0_1678: AGAMB.AGAP027982-PA
0_1679: AGAMB.AGAP006146-PA
0_1680: AGAMB.AGAP006147-PA
0_1681: AGAMB.AGAP006148-PA
0_1682: AGAMB.AGAP028185-PA
0_1683: AGAMB.AGAP006149-PA
0_1684: AGAMB.AGAP006150-PA
0_1685: AGAMB.AGAP006151-PA
0_1686: AGAMB.AGAP006152-PA
0_1687: AGAMB.AGAP006153-PA
0_1688: AGAMB.AGAP006154-PA
0_1689: AGAMB.AGAP006155-PA
0_1690: AGAMB.AGAP006156-PA
0_1691: AGAMB.AGAP006157-PA
0_1692: AGAMB.AGAP006158-PA
0_1693: AGAMB.AGAP006159-PA
0_1694: AGAMB.AGAP006160-PA
0_1695: AGAMB.AGAP006161-PA
0_1696: AGAMB.AGAP006162-PA
0_1697: AGAMB.AGAP006163-PA
0_1698: AGAMB.AGAP006164-PA
0_1699: AGAMB.AGAP006165-PA
0_1700: AGAMB.AGAP006165-PB
0_1701: AGAMB.AGAP006166-PA
0_1702: AGAMB.AGAP006167-PA
0_1703: AGAMB.AGAP028409-PA
0_1704: AGAMB.AGAP006168-PA
0_1705: AGAMB.AGAP006169-PA
0_1706: AGAMB.AGAP006170-PA
0_1707: AGAMB.AGAP006171-PA
0_1708: AGAMB.AGAP006172-PA
0_1709: AGAMB.AGAP006173-PA
0_1710: AGAMB.AGAP006174-PA
0_1711: AGAMB.AGAP006175-PA
0_1712: AGAMB.AGAP006176-PA
0_1713: AGAMB.AGAP006176-PB
0_1714: AGAMB.AGAP006177-PA
0_1715: AGAMB.AGAP006178-PC
0_1716: AGAMB.AGAP006178-PB
0_1717: AGAMB.AGAP006178-PA
0_1718: AGAMB.AGAP006179-PB
0_1719: AGAMB.AGAP006179-PC
0_1720: AGAMB.AGAP006179-PA
0_1721: AGAMB.AGAP006180-PA
0_1722: AGAMB.AGAP006181-PA
0_1723: AGAMB.AGAP006182-PA
0_1724: AGAMB.AGAP006183-PA
0_1725: AGAMB.AGAP006184-PA
0_1726: AGAMB.AGAP006185-PA
0_1727: AGAMB.AGAP006186-PE
0_1728: AGAMB.AGAP006186-PC
0_1729: AGAMB.AGAP006186-PB
0_1730: AGAMB.AGAP006186-PA
0_1731: AGAMB.AGAP006186-PD
0_1732: AGAMB.AGAP006187-PA
0_1733: AGAMB.AGAP006188-PA
0_1734: AGAMB.AGAP006188-PB
0_1735: AGAMB.AGAP006190-PA
0_1736: AGAMB.AGAP006191-PA
0_1737: AGAMB.AGAP006192-PA
0_1738: AGAMB.AGAP006193-PA
0_1739: AGAMB.AGAP006194-PA
0_1740: AGAMB.AGAP006195-PA
0_1741: AGAMB.AGAP006196-PA
0_1742: AGAMB.AGAP006197-PA
0_1743: AGAMB.AGAP006198-PA
0_1744: AGAMB.AGAP006199-PA
0_1745: AGAMB.AGAP006200-PA
0_1746: AGAMB.AGAP006201-PA
0_1747: AGAMB.AGAP006202-PA
0_1748: AGAMB.AGAP006203-PA
0_1749: AGAMB.AGAP006204-PA
0_1750: AGAMB.AGAP006205-PA
0_1751: AGAMB.AGAP006206-PA
0_1752: AGAMB.AGAP006206-PB
0_1753: AGAMB.AGAP006207-PA
0_1754: AGAMB.AGAP006208-PA
0_1755: AGAMB.AGAP006209-PA
0_1756: AGAMB.AGAP006210-PA
0_1757: AGAMB.AGAP006211-PA
0_1758: AGAMB.AGAP006212-PA
0_1759: AGAMB.AGAP006213-PA
0_1760: AGAMB.AGAP006214-PA
0_1761: AGAMB.AGAP006215-PA
0_1762: AGAMB.AGAP006216-PA
0_1763: AGAMB.AGAP006216-PB
0_1764: AGAMB.AGAP006217-PA
0_1765: AGAMB.AGAP006218-PA
0_1766: AGAMB.AGAP006219-PA
0_1767: AGAMB.AGAP006220-PA
0_1768: AGAMB.AGAP006221-PA
0_1769: AGAMB.AGAP006222-PA
0_1770: AGAMB.AGAP006223-PA
0_1771: AGAMB.AGAP006224-PA
0_1772: AGAMB.AGAP006225-PA
0_1773: AGAMB.AGAP006226-PA
0_1774: AGAMB.AGAP006227-PA
0_1775: AGAMB.AGAP006228-PA
0_1776: AGAMB.AGAP006229-PA
0_1777: AGAMB.AGAP006231-PA
0_1778: AGAMB.AGAP006232-PA
0_1779: AGAMB.AGAP006233-PA
0_1780: AGAMB.AGAP006234-PA
0_1781: AGAMB.AGAP006235-PA
0_1782: AGAMB.AGAP006236-PA
0_1783: AGAMB.AGAP006237-PA
0_1784: AGAMB.AGAP006238-PA
0_1785: AGAMB.AGAP006239-PA
0_1786: AGAMB.AGAP006240-PA
0_1787: AGAMB.AGAP006241-PA
0_1788: AGAMB.AGAP006242-PA
0_1789: AGAMB.AGAP006243-PA
0_1790: AGAMB.AGAP006244-PA
0_1791: AGAMB.AGAP006245-PA
0_1792: AGAMB.AGAP006246-PA
0_1793: AGAMB.AGAP006247-PA
0_1794: AGAMB.AGAP006248-PA
0_1795: AGAMB.AGAP006249-PA
0_1796: AGAMB.AGAP006250-PA
0_1797: AGAMB.AGAP006251-PA
0_1798: AGAMB.AGAP006252-PA
0_1799: AGAMB.AGAP006253-PA
0_1800: AGAMB.AGAP006254-PA
0_1801: AGAMB.AGAP006254-PB
0_1802: AGAMB.AGAP006254-PC
0_1803: AGAMB.AGAP006255-PA
0_1804: AGAMB.AGAP006256-PA
0_1805: AGAMB.AGAP006257-PA
0_1806: AGAMB.AGAP006258-PA
0_1807: AGAMB.AGAP006259-PA
0_1808: AGAMB.AGAP006260-PA
0_1809: AGAMB.AGAP006260-PD
0_1810: AGAMB.AGAP006260-PC
0_1811: AGAMB.AGAP006260-PB
0_1812: AGAMB.AGAP006261-PA
0_1813: AGAMB.AGAP006262-PA
0_1814: AGAMB.AGAP006263-PA
0_1815: AGAMB.AGAP006264-PA
0_1816: AGAMB.AGAP006264-PB
0_1817: AGAMB.AGAP006265-PA
0_1818: AGAMB.AGAP006266-PA
0_1819: AGAMB.AGAP006267-PA
0_1820: AGAMB.AGAP006268-PA
0_1821: AGAMB.AGAP006269-PA
0_1822: AGAMB.AGAP006270-PA
0_1823: AGAMB.AGAP006271-PA
0_1824: AGAMB.AGAP006272-PA
0_1825: AGAMB.AGAP006273-PA
0_1826: AGAMB.AGAP006274-PA
0_1827: AGAMB.AGAP006275-PA
0_1828: AGAMB.AGAP006276-PA
0_1829: AGAMB.AGAP006277-PA
0_1830: AGAMB.AGAP006278-PA
0_1831: AGAMB.AGAP006279-PA
0_1832: AGAMB.AGAP006280-PA
0_1833: AGAMB.AGAP006281-PA
0_1834: AGAMB.AGAP006282-PA
0_1835: AGAMB.AGAP006283-PB
0_1836: AGAMB.AGAP006321-PA
0_1837: AGAMB.AGAP006323-PA
0_1838: AGAMB.AGAP006324-PA
0_1839: AGAMB.AGAP006325-PA
0_1840: AGAMB.AGAP006327-PA
0_1841: AGAMB.AGAP006328-PA
0_1842: AGAMB.AGAP006330-PA
0_1843: AGAMB.AGAP006339-PA
0_1844: AGAMB.AGAP006340-PA
0_1845: AGAMB.AGAP006340-PB
0_1846: AGAMB.AGAP006340-PC
0_1847: AGAMB.AGAP007033-PA
0_1848: AGAMB.AGAP007036-PA
0_1849: AGAMB.AGAP006343-PA
0_1850: AGAMB.AGAP006344-PA
0_1851: AGAMB.AGAP006345-PA
0_1852: AGAMB.AGAP006346-PA
0_1853: AGAMB.AGAP006346-PB
0_1854: AGAMB.AGAP006346-PC
0_1855: AGAMB.AGAP006347-PA
0_1856: AGAMB.AGAP006347-PB
0_1857: AGAMB.AGAP006348-PA
0_1858: AGAMB.AGAP006349-PA
0_1859: AGAMB.AGAP006350-PA
0_1860: AGAMB.AGAP006353-PA
0_1861: AGAMB.AGAP006354-PA
0_1862: AGAMB.AGAP006355-PA
0_1863: AGAMB.AGAP006356-PA
0_1864: AGAMB.AGAP006357-PA
0_1865: AGAMB.AGAP006358-PA
0_1866: AGAMB.AGAP006359-PA
0_1867: AGAMB.AGAP006360-PA
0_1868: AGAMB.AGAP006361-PA
0_1869: AGAMB.AGAP006362-PA
0_1870: AGAMB.AGAP006363-PA
0_1871: AGAMB.AGAP006364-PA
0_1872: AGAMB.AGAP006364-PB
0_1873: AGAMB.AGAP006364-PC
0_1874: AGAMB.AGAP006365-PA
0_1875: AGAMB.AGAP006366-PA
0_1876: AGAMB.AGAP006366-PE
0_1877: AGAMB.AGAP006366-PB
0_1878: AGAMB.AGAP006366-PC
0_1879: AGAMB.AGAP006366-PD
0_1880: AGAMB.AGAP006367-PA
0_1881: AGAMB.AGAP006368-PA
0_1882: AGAMB.AGAP006369-PA
0_1883: AGAMB.AGAP006370-PA
0_1884: AGAMB.AGAP006371-PA
0_1885: AGAMB.AGAP006372-PA
0_1886: AGAMB.AGAP006373-PA
0_1887: AGAMB.AGAP006374-PA
0_1888: AGAMB.AGAP006375-PA
0_1889: AGAMB.AGAP006376-PA
0_1890: AGAMB.AGAP006376-PB
0_1891: AGAMB.AGAP006377-PA
0_1892: AGAMB.AGAP006377-PB
0_1893: AGAMB.AGAP006378-PA
0_1894: AGAMB.AGAP006379-PA
0_1895: AGAMB.AGAP006380-PA
0_1896: AGAMB.AGAP006381-PA
0_1897: AGAMB.AGAP006382-PA
0_1898: AGAMB.AGAP006383-PA
0_1899: AGAMB.AGAP006384-PA
0_1900: AGAMB.AGAP006385-PA
0_1901: AGAMB.AGAP006386-PA
0_1902: AGAMB.AGAP006386-PB
0_1903: AGAMB.AGAP006387-PA
0_1904: AGAMB.AGAP006388-PA
0_1905: AGAMB.AGAP006389-PA
0_1906: AGAMB.AGAP006390-PA
0_1907: AGAMB.AGAP006391-PA
0_1908: AGAMB.AGAP006392-PA
0_1909: AGAMB.AGAP006393-PA
0_1910: AGAMB.AGAP006394-PA
0_1911: AGAMB.AGAP006395-PA
0_1912: AGAMB.AGAP006396-PA
0_1913: AGAMB.AGAP006398-PA
0_1914: AGAMB.AGAP006399-PA
0_1915: AGAMB.AGAP006400-PA
0_1916: AGAMB.AGAP006402-PA
0_1917: AGAMB.AGAP006403-PA
0_1918: AGAMB.AGAP006404-PA
0_1919: AGAMB.AGAP006448-PC
0_1920: AGAMB.AGAP006448-PD
0_1921: AGAMB.AGAP006448-PB
0_1922: AGAMB.AGAP006448-PA
0_1923: AGAMB.AGAP006406-PA
0_1924: AGAMB.AGAP006407-PA
0_1925: AGAMB.AGAP006408-PA
0_1926: AGAMB.AGAP006409-PA
0_1927: AGAMB.AGAP006410-PA
0_1928: AGAMB.AGAP006410-PB
0_1929: AGAMB.AGAP006411-PB
0_1930: AGAMB.AGAP006411-PA
0_1931: AGAMB.AGAP006412-PA
0_1932: AGAMB.AGAP006412-PB
0_1933: AGAMB.AGAP006413-PA
0_1934: AGAMB.AGAP006414-PA
0_1935: AGAMB.AGAP006415-PA
0_1936: AGAMB.AGAP006416-PA
0_1937: AGAMB.AGAP006417-PA
0_1938: AGAMB.AGAP006418-PA
0_1939: AGAMB.AGAP006419-PA
0_1940: AGAMB.AGAP006420-PA
0_1941: AGAMB.AGAP006421-PA
0_1942: AGAMB.AGAP006422-PA
0_1943: AGAMB.AGAP006423-PA
0_1944: AGAMB.AGAP006424-PA
0_1945: AGAMB.AGAP006425-PA
0_1946: AGAMB.AGAP006426-PA
0_1947: AGAMB.AGAP006427-PA
0_1948: AGAMB.AGAP006427-PB
0_1949: AGAMB.AGAP006428-PA
0_1950: AGAMB.AGAP006430-PB
0_1951: AGAMB.AGAP006431-PA
0_1952: AGAMB.AGAP006432-PA
0_1953: AGAMB.AGAP006433-PA
0_1954: AGAMB.AGAP006434-PA
0_1955: AGAMB.AGAP006435-PA
0_1956: AGAMB.AGAP006436-PA
0_1957: AGAMB.AGAP006437-PA
0_1958: AGAMB.AGAP006438-PA
0_1959: AGAMB.AGAP006439-PA
0_1960: AGAMB.AGAP006440-PA
0_1961: AGAMB.AGAP006441-PB
0_1962: AGAMB.AGAP006441-PA
0_1963: AGAMB.AGAP006442-PA
0_1964: AGAMB.AGAP006443-PA
0_1965: AGAMB.AGAP006444-PA
0_1966: AGAMB.AGAP006445-PA
0_1967: AGAMB.AGAP006446-PA
0_1968: AGAMB.AGAP006447-PA
0_1969: AGAMB.AGAP006449-PA
0_1970: AGAMB.AGAP006450-PA
0_1971: AGAMB.AGAP006451-PA
0_1972: AGAMB.AGAP006452-PA
0_1973: AGAMB.AGAP006452-PB
0_1974: AGAMB.AGAP006453-PA
0_1975: AGAMB.AGAP006454-PA
0_1976: AGAMB.AGAP006455-PA
0_1977: AGAMB.AGAP006456-PA
0_1978: AGAMB.AGAP006457-PA
0_1979: AGAMB.AGAP006458-PA
0_1980: AGAMB.AGAP006459-PA
0_1981: AGAMB.AGAP006460-PA
0_1982: AGAMB.AGAP006461-PA
0_1983: AGAMB.AGAP006462-PA
0_1984: AGAMB.AGAP006462-PB
0_1985: AGAMB.AGAP006463-PA
0_1986: AGAMB.AGAP006464-PA
0_1987: AGAMB.AGAP006465-PA
0_1988: AGAMB.AGAP006466-PA
0_1989: AGAMB.AGAP006467-PA
0_1990: AGAMB.AGAP006468-PA
0_1991: AGAMB.AGAP006469-PA
0_1992: AGAMB.AGAP006470-PA
0_1993: AGAMB.AGAP006471-PA
0_1994: AGAMB.AGAP006472-PA
0_1995: AGAMB.AGAP006473-PA
0_1996: AGAMB.AGAP006474-PA
0_1997: AGAMB.AGAP006475-PA
0_1998: AGAMB.AGAP006477-PA
0_1999: AGAMB.AGAP006478-PA
0_2000: AGAMB.AGAP006479-PA
0_2001: AGAMB.AGAP006480-PA
0_2002: AGAMB.AGAP006480-PB
0_2003: AGAMB.AGAP006481-PA
0_2004: AGAMB.AGAP006482-PA
0_2005: AGAMB.AGAP007585-PA
0_2006: AGAMB.AGAP005803-PA
0_2007: AGAMB.AGAP006485-PA
0_2008: AGAMB.AGAP006486-PA
0_2009: AGAMB.AGAP006487-PA
0_2010: AGAMB.AGAP006488-PA
0_2011: AGAMB.AGAP006489-PA
0_2012: AGAMB.AGAP006490-PA
0_2013: AGAMB.AGAP006493-PA
0_2014: AGAMB.AGAP006494-PA
0_2015: AGAMB.AGAP006495-PA
0_2016: AGAMB.AGAP006496-PA
0_2017: AGAMB.AGAP007035-PA
0_2018: AGAMB.AGAP007200-PA
0_2019: AGAMB.AGAP006498-PA
0_2020: AGAMB.AGAP006499-PA
0_2021: AGAMB.AGAP006500-PA
0_2022: AGAMB.AGAP006501-PA
0_2023: AGAMB.AGAP006502-PA
0_2024: AGAMB.AGAP006503-PA
0_2025: AGAMB.AGAP006504-PA
0_2026: AGAMB.AGAP006505-PA
0_2027: AGAMB.AGAP006506-PA
0_2028: AGAMB.AGAP006507-PA
0_2029: AGAMB.AGAP006508-PA
0_2030: AGAMB.AGAP006508-PB
0_2031: AGAMB.AGAP006509-PA
0_2032: AGAMB.AGAP006510-PA
0_2033: AGAMB.AGAP006511-PA
0_2034: AGAMB.AGAP006512-PA
0_2035: AGAMB.AGAP006513-PA
0_2036: AGAMB.AGAP006514-PA
0_2037: AGAMB.AGAP006515-PA
0_2038: AGAMB.AGAP006516-PA
0_2039: AGAMB.AGAP006517-PA
0_2040: AGAMB.AGAP006518-PA
0_2041: AGAMB.AGAP006520-PA
0_2042: AGAMB.AGAP006521-PA
0_2043: AGAMB.AGAP006522-PA
0_2044: AGAMB.AGAP006523-PA
0_2045: AGAMB.AGAP006524-PA
0_2046: AGAMB.AGAP006525-PA
0_2047: AGAMB.AGAP006526-PA
0_2048: AGAMB.AGAP006527-PA
0_2049: AGAMB.AGAP006528-PA
0_2050: AGAMB.AGAP006529-PA
0_2051: AGAMB.AGAP006530-PA
0_2052: AGAMB.AGAP006531-PA
0_2053: AGAMB.AGAP006532-PA
0_2054: AGAMB.AGAP006533-PA
0_2055: AGAMB.AGAP006534-PA
0_2056: AGAMB.AGAP006534-PB
0_2057: AGAMB.AGAP006535-PA
0_2058: AGAMB.AGAP006536-PA
0_2059: AGAMB.AGAP006537-PA
0_2060: AGAMB.AGAP006539-PA
0_2061: AGAMB.AGAP006540-PA
0_2062: AGAMB.AGAP006541-PA
0_2063: AGAMB.AGAP006541-PB
0_2064: AGAMB.AGAP006542-PA
0_2065: AGAMB.AGAP006543-PA
0_2066: AGAMB.AGAP028708-PA
0_2067: AGAMB.AGAP006546-PA
0_2068: AGAMB.AGAP006547-PA
0_2069: AGAMB.AGAP006548-PA
0_2070: AGAMB.AGAP006549-PA
0_2071: AGAMB.AGAP006550-PA
0_2072: AGAMB.AGAP006551-PA
0_2073: AGAMB.AGAP006552-PA
0_2074: AGAMB.AGAP006553-PA
0_2075: AGAMB.AGAP006554-PA
0_2076: AGAMB.AGAP006555-PA
0_2077: AGAMB.AGAP006556-PA
0_2078: AGAMB.AGAP006557-PA
0_2079: AGAMB.AGAP006558-PA
0_2080: AGAMB.AGAP006559-PA
0_2081: AGAMB.AGAP006560-PA
0_2082: AGAMB.AGAP006561-PA
0_2083: AGAMB.AGAP006562-PA
0_2084: AGAMB.AGAP006563-PA
0_2085: AGAMB.AGAP006564-PA
0_2086: AGAMB.AGAP028425-PA
0_2087: AGAMB.AGAP006566-PA
0_2088: AGAMB.AGAP006567-PA
0_2089: AGAMB.AGAP006568-PA
0_2090: AGAMB.AGAP006569-PA
0_2091: AGAMB.AGAP006570-PA
0_2092: AGAMB.AGAP006571-PA
0_2093: AGAMB.AGAP006572-PA
0_2094: AGAMB.AGAP006573-PA
0_2095: AGAMB.AGAP006574-PA
0_2096: AGAMB.AGAP006574-PB
0_2097: AGAMB.AGAP006575-PA
0_2098: AGAMB.AGAP006576-PA
0_2099: AGAMB.AGAP006576-PB
0_2100: AGAMB.AGAP006576-PC
0_2101: AGAMB.AGAP006577-PA
0_2102: AGAMB.AGAP006578-PA
0_2103: AGAMB.AGAP006580-PA
0_2104: AGAMB.AGAP006581-PA
0_2105: AGAMB.AGAP028449-PA
0_2106: AGAMB.AGAP006582-PA
0_2107: AGAMB.AGAP006582-PD
0_2108: AGAMB.AGAP006582-PB
0_2109: AGAMB.AGAP006582-PC
0_2110: AGAMB.AGAP006583-PA
0_2111: AGAMB.AGAP006584-PA
0_2112: AGAMB.AGAP005766-PA
0_2113: AGAMB.AGAP006587-PA
0_2114: AGAMB.AGAP006588-PA
0_2115: AGAMB.AGAP028621-PA
0_2116: AGAMB.AGAP006590-PD
0_2117: AGAMB.AGAP006590-PC
0_2118: AGAMB.AGAP006590-PB
0_2119: AGAMB.AGAP006590-PA
0_2120: AGAMB.AGAP006591-PA
0_2121: AGAMB.AGAP006592-PA
0_2122: AGAMB.AGAP006593-PA
0_2123: AGAMB.AGAP006594-PA
0_2124: AGAMB.AGAP006594-PB
0_2125: AGAMB.AGAP006595-PA
0_2126: AGAMB.AGAP006596-PA
0_2127: AGAMB.AGAP006597-PA
0_2128: AGAMB.AGAP006598-PA
0_2129: AGAMB.AGAP006599-PA
0_2130: AGAMB.AGAP006600-PA
0_2131: AGAMB.AGAP006601-PA
0_2132: AGAMB.AGAP006601-PB
0_2133: AGAMB.AGAP006602-PA
0_2134: AGAMB.AGAP006603-PA
0_2135: AGAMB.AGAP006604-PA
0_2136: AGAMB.AGAP006605-PA
0_2137: AGAMB.AGAP006606-PA
0_2138: AGAMB.AGAP006607-PA
0_2139: AGAMB.AGAP006607-PB
0_2140: AGAMB.AGAP006608-PA
0_2141: AGAMB.AGAP006608-PB
0_2142: AGAMB.AGAP006609-PA
0_2143: AGAMB.AGAP006610-PA
0_2144: AGAMB.AGAP006611-PA
0_2145: AGAMB.AGAP006612-PA
0_2146: AGAMB.AGAP006613-PB
0_2147: AGAMB.AGAP006613-PA
0_2148: AGAMB.AGAP006614-PA
0_2149: AGAMB.AGAP006615-PA
0_2150: AGAMB.AGAP006616-PA
0_2151: AGAMB.AGAP006617-PA
0_2152: AGAMB.AGAP006618-PA
0_2153: AGAMB.AGAP006619-PA
0_2154: AGAMB.AGAP006620-PA
0_2155: AGAMB.AGAP006621-PA
0_2156: AGAMB.AGAP006622-PA
0_2157: AGAMB.AGAP006623-PA
0_2158: AGAMB.AGAP006624-PA
0_2159: AGAMB.AGAP006625-PA
0_2160: AGAMB.AGAP006626-PA
0_2161: AGAMB.AGAP006627-PA
0_2162: AGAMB.AGAP006629-PA
0_2163: AGAMB.AGAP006630-PA
0_2164: AGAMB.AGAP006954-PA
0_2165: AGAMB.AGAP007177-PA
0_2166: AGAMB.AGAP006632-PA
0_2167: AGAMB.AGAP006633-PA
0_2168: AGAMB.AGAP006633-PB
0_2169: AGAMB.AGAP006634-PA
0_2170: AGAMB.AGAP006635-PA
0_2171: AGAMB.AGAP006636-PA
0_2172: AGAMB.AGAP006637-PB
0_2173: AGAMB.AGAP006637-PA
0_2174: AGAMB.AGAP006638-PA
0_2175: AGAMB.AGAP006641-PA
0_2176: AGAMB.AGAP006642-PA
0_2177: AGAMB.AGAP006643-PA
0_2178: AGAMB.AGAP006644-PA
0_2179: AGAMB.AGAP006645-PA
0_2180: AGAMB.AGAP006645-PB
0_2181: AGAMB.AGAP006645-PC
0_2182: AGAMB.AGAP006645-PD
0_2183: AGAMB.AGAP006646-PA
0_2184: AGAMB.AGAP006647-PA
0_2185: AGAMB.AGAP006647-PB
0_2186: AGAMB.AGAP006648-PA
0_2187: AGAMB.AGAP006649-PA
0_2188: AGAMB.AGAP006650-PA
0_2189: AGAMB.AGAP006651-PA
0_2190: AGAMB.AGAP006652-PA
0_2191: AGAMB.AGAP006653-PA
0_2192: AGAMB.AGAP006653-PB
0_2193: AGAMB.AGAP006654-PA
0_2194: AGAMB.AGAP006655-PA
0_2195: AGAMB.AGAP006656-PB
0_2196: AGAMB.AGAP006656-PA
0_2197: AGAMB.AGAP006657-PA
0_2198: AGAMB.AGAP006658-PA
0_2199: AGAMB.AGAP006659-PA
0_2200: AGAMB.AGAP006660-PA
0_2201: AGAMB.AGAP006660-PB
0_2202: AGAMB.AGAP006660-PC
0_2203: AGAMB.AGAP006661-PA
0_2204: AGAMB.AGAP006662-PA
0_2205: AGAMB.AGAP006663-PA
0_2206: AGAMB.AGAP006664-PA
0_2207: AGAMB.AGAP006665-PA
0_2208: AGAMB.AGAP006665-PB
0_2209: AGAMB.AGAP006665-PC
0_2210: AGAMB.AGAP006666-PA
0_2211: AGAMB.AGAP006667-PA
0_2212: AGAMB.AGAP006668-PA
0_2213: AGAMB.AGAP006669-PA
0_2214: AGAMB.AGAP006670-PA
0_2215: AGAMB.AGAP006671-PA
0_2216: AGAMB.AGAP006672-PA
0_2217: AGAMB.AGAP006673-PA
0_2218: AGAMB.AGAP006674-PA
0_2219: AGAMB.AGAP006675-PA
0_2220: AGAMB.AGAP006676-PA
0_2221: AGAMB.AGAP006677-PA
0_2222: AGAMB.AGAP006678-PA
0_2223: AGAMB.AGAP006680-PA
0_2224: AGAMB.AGAP006680-PB
0_2225: AGAMB.AGAP006681-PA
0_2226: AGAMB.AGAP006682-PA
0_2227: AGAMB.AGAP006683-PA
0_2228: AGAMB.AGAP006683-PB
0_2229: AGAMB.AGAP006683-PC
0_2230: AGAMB.AGAP006684-PA
0_2231: AGAMB.AGAP006685-PA
0_2232: AGAMB.AGAP006686-PA
0_2233: AGAMB.AGAP006687-PA
0_2234: AGAMB.AGAP006688-PA
0_2235: AGAMB.AGAP006689-PA
0_2236: AGAMB.AGAP006690-PA
0_2237: AGAMB.AGAP006691-PA
0_2238: AGAMB.AGAP006696-PA
0_2239: AGAMB.AGAP006697-PA
0_2240: AGAMB.AGAP006698-PA
0_2241: AGAMB.AGAP006699-PA
0_2242: AGAMB.AGAP006700-PA
0_2243: AGAMB.AGAP006701-PB
0_2244: AGAMB.AGAP006701-PA
0_2245: AGAMB.AGAP006701-PC
0_2246: AGAMB.AGAP006702-PA
0_2247: AGAMB.AGAP006702-PB
0_2248: AGAMB.AGAP006703-PA
0_2249: AGAMB.AGAP006704-PA
0_2250: AGAMB.AGAP006705-PA
0_2251: AGAMB.AGAP006706-PA
0_2252: AGAMB.AGAP006707-PA
0_2253: AGAMB.AGAP006708-PA
0_2254: AGAMB.AGAP006709-PA
0_2255: AGAMB.AGAP006710-PA
0_2256: AGAMB.AGAP006711-PA
0_2257: AGAMB.AGAP006712-PA
0_2258: AGAMB.AGAP006713-PB
0_2259: AGAMB.AGAP006713-PA
0_2260: AGAMB.AGAP006714-PA
0_2261: AGAMB.AGAP006715-PA
0_2262: AGAMB.AGAP006716-PA
0_2263: AGAMB.AGAP006717-PA
0_2264: AGAMB.AGAP006718-PA
0_2265: AGAMB.AGAP006719-PA
0_2266: AGAMB.AGAP006720-PA
0_2267: AGAMB.AGAP006721-PA
0_2268: AGAMB.AGAP006721-PB
0_2269: AGAMB.AGAP006483-PA
0_2270: AGAMB.AGAP004976-PA
0_2271: AGAMB.AGAP006723-PA
0_2272: AGAMB.AGAP006724-PA
0_2273: AGAMB.AGAP006725-PA
0_2274: AGAMB.AGAP006726-PA
0_2275: AGAMB.AGAP006727-PA
0_2276: AGAMB.AGAP006728-PA
0_2277: AGAMB.AGAP006729-PA
0_2278: AGAMB.AGAP006730-PA
0_2279: AGAMB.AGAP006731-PA
0_2280: AGAMB.AGAP006732-PA
0_2281: AGAMB.AGAP006733-PA
0_2282: AGAMB.AGAP006734-PA
0_2283: AGAMB.AGAP006735-PA
0_2284: AGAMB.AGAP006736-PA
0_2285: AGAMB.AGAP006737-PA
0_2286: AGAMB.AGAP006738-PA
0_2287: AGAMB.AGAP006739-PA
0_2288: AGAMB.AGAP006740-PA
0_2289: AGAMB.AGAP006740-PB
0_2290: AGAMB.AGAP005279-PA
0_2291: AGAMB.AGAP005279-PB
0_2292: AGAMB.AGAP006743-PA
0_2293: AGAMB.AGAP006744-PA
0_2294: AGAMB.AGAP006745-PA
0_2295: AGAMB.AGAP006745-PB
0_2296: AGAMB.AGAP006746-PA
0_2297: AGAMB.AGAP006747-PA
0_2298: AGAMB.AGAP006748-PA
0_2299: AGAMB.AGAP006749-PA
0_2300: AGAMB.AGAP006750-PA
0_2301: AGAMB.AGAP006754-PA
0_2302: AGAMB.AGAP006755-PA
0_2303: AGAMB.AGAP006756-PA
0_2304: AGAMB.AGAP006757-PA
0_2305: AGAMB.AGAP006758-PA
0_2306: AGAMB.AGAP006759-PA
0_2307: AGAMB.AGAP006760-PA
0_2308: AGAMB.AGAP006761-PA
0_2309: AGAMB.AGAP006762-PA
0_2310: AGAMB.AGAP006763-PA
0_2311: AGAMB.AGAP006764-PA
0_2312: AGAMB.AGAP006765-PA
0_2313: AGAMB.AGAP006765-PB
0_2314: AGAMB.AGAP006766-PA
0_2315: AGAMB.AGAP006767-PA
0_2316: AGAMB.AGAP006768-PA
0_2317: AGAMB.AGAP006769-PA
0_2318: AGAMB.AGAP006770-PA
0_2319: AGAMB.AGAP006771-PA
0_2320: AGAMB.AGAP006772-PA
0_2321: AGAMB.AGAP006773-PA
0_2322: AGAMB.AGAP006774-PA
0_2323: AGAMB.AGAP006775-PA
0_2324: AGAMB.AGAP006776-PA
0_2325: AGAMB.AGAP006777-PA
0_2326: AGAMB.AGAP006778-PA
0_2327: AGAMB.AGAP006779-PA
0_2328: AGAMB.AGAP006780-PA
0_2329: AGAMB.AGAP006781-PA
0_2330: AGAMB.AGAP006782-PA
0_2331: AGAMB.AGAP006783-PA
0_2332: AGAMB.AGAP006784-PA
0_2333: AGAMB.AGAP006785-PA
0_2334: AGAMB.AGAP006786-PA
0_2335: AGAMB.AGAP006788-PA
0_2336: AGAMB.AGAP006789-PB
0_2337: AGAMB.AGAP006789-PA
0_2338: AGAMB.AGAP006790-PA
0_2339: AGAMB.AGAP006791-PA
0_2340: AGAMB.AGAP006792-PA
0_2341: AGAMB.AGAP006793-PA
0_2342: AGAMB.AGAP006794-PA
0_2343: AGAMB.AGAP006794-PB
0_2344: AGAMB.AGAP006795-PA
0_2345: AGAMB.AGAP006796-PA
0_2346: AGAMB.AGAP006797-PA
0_2347: AGAMB.AGAP006798-PA
0_2348: AGAMB.AGAP006799-PA
0_2349: AGAMB.AGAP006800-PA
0_2350: AGAMB.AGAP006800-PB
0_2351: AGAMB.AGAP006802-PA
0_2352: AGAMB.AGAP006803-PA
0_2353: AGAMB.AGAP006804-PA
0_2354: AGAMB.AGAP006805-PA
0_2355: AGAMB.AGAP006806-PA
0_2356: AGAMB.AGAP006807-PA
0_2357: AGAMB.AGAP006808-PA
0_2358: AGAMB.AGAP006809-PA
0_2359: AGAMB.AGAP006810-PA
0_2360: AGAMB.AGAP006811-PA
0_2361: AGAMB.AGAP028623-PA
0_2362: AGAMB.AGAP006813-PA
0_2363: AGAMB.AGAP006814-PA
0_2364: AGAMB.AGAP006815-PA
0_2365: AGAMB.AGAP006817-PA
0_2366: AGAMB.AGAP006818-PA
0_2367: AGAMB.AGAP006819-PA
0_2368: AGAMB.AGAP006820-PA
0_2369: AGAMB.AGAP006821-PA
0_2370: AGAMB.AGAP006822-PA
0_2371: AGAMB.AGAP006823-PA
0_2372: AGAMB.AGAP006824-PA
0_2373: AGAMB.AGAP006825-PA
0_2374: AGAMB.AGAP006826-PA
0_2375: AGAMB.AGAP006827-PA
0_2376: AGAMB.AGAP006828-PA
0_2377: AGAMB.AGAP006829-PA
0_2378: AGAMB.AGAP006830-PA
0_2379: AGAMB.AGAP006831-PA
0_2380: AGAMB.AGAP006832-PA
0_2381: AGAMB.AGAP006833-PA
0_2382: AGAMB.AGAP006834-PA
0_2383: AGAMB.AGAP006835-PA
0_2384: AGAMB.AGAP006835-PB
0_2385: AGAMB.AGAP006836-PA
0_2386: AGAMB.AGAP006837-PA
0_2387: AGAMB.AGAP006838-PA
0_2388: AGAMB.AGAP006839-PA
0_2389: AGAMB.AGAP006840-PA
0_2390: AGAMB.AGAP006841-PA
0_2391: AGAMB.AGAP006842-PA
0_2392: AGAMB.AGAP006843-PA
0_2393: AGAMB.AGAP006844-PA
0_2394: AGAMB.AGAP006845-PA
0_2395: AGAMB.AGAP006846-PA
0_2396: AGAMB.AGAP006847-PA
0_2397: AGAMB.AGAP006848-PA
0_2398: AGAMB.AGAP006849-PA
0_2399: AGAMB.AGAP006850-PA
0_2400: AGAMB.AGAP006851-PA
0_2401: AGAMB.AGAP006852-PA
0_2402: AGAMB.AGAP006853-PA
0_2403: AGAMB.AGAP006854-PA
0_2404: AGAMB.AGAP006855-PA
0_2405: AGAMB.AGAP006856-PA
0_2406: AGAMB.AGAP006857-PA
0_2407: AGAMB.AGAP006858-PA
0_2408: AGAMB.AGAP006859-PA
0_2409: AGAMB.AGAP006860-PA
0_2410: AGAMB.AGAP006861-PA
0_2411: AGAMB.AGAP006862-PA
0_2412: AGAMB.AGAP006863-PA
0_2413: AGAMB.AGAP006864-PA
0_2414: AGAMB.AGAP006865-PA
0_2415: AGAMB.AGAP006866-PA
0_2416: AGAMB.AGAP006867-PA
0_2417: AGAMB.AGAP006868-PA
0_2418: AGAMB.AGAP006868-PB
0_2419: AGAMB.AGAP006869-PA
0_2420: AGAMB.AGAP006870-PA
0_2421: AGAMB.AGAP006871-PA
0_2422: AGAMB.AGAP006872-PA
0_2423: AGAMB.AGAP006873-PA
0_2424: AGAMB.AGAP006874-PA
0_2425: AGAMB.AGAP006875-PA
0_2426: AGAMB.AGAP006876-PA
0_2427: AGAMB.AGAP006877-PA
0_2428: AGAMB.AGAP006877-PB
0_2429: AGAMB.AGAP006878-PA
0_2430: AGAMB.AGAP006879-PA
0_2431: AGAMB.AGAP006880-PA
0_2432: AGAMB.AGAP006881-PA
0_2433: AGAMB.AGAP006882-PA
0_2434: AGAMB.AGAP006883-PA
0_2435: AGAMB.AGAP006884-PA
0_2436: AGAMB.AGAP006885-PA
0_2437: AGAMB.AGAP006887-PA
0_2438: AGAMB.AGAP006888-PA
0_2439: AGAMB.AGAP006889-PA
0_2440: AGAMB.AGAP006890-PB
0_2441: AGAMB.AGAP006890-PA
0_2442: AGAMB.AGAP006891-PA
0_2443: AGAMB.AGAP006892-PA
0_2444: AGAMB.AGAP006893-PA
0_2445: AGAMB.AGAP006893-PB
0_2446: AGAMB.AGAP006894-PA
0_2447: AGAMB.AGAP006895-PA
0_2448: AGAMB.AGAP006896-PA
0_2449: AGAMB.AGAP006897-PA
0_2450: AGAMB.AGAP006898-PA
0_2451: AGAMB.AGAP006899-PA
0_2452: AGAMB.AGAP006900-PA
0_2453: AGAMB.AGAP006901-PA
0_2454: AGAMB.AGAP006901-PB
0_2455: AGAMB.AGAP006901-PC
0_2456: AGAMB.AGAP006902-PB
0_2457: AGAMB.AGAP006902-PA
0_2458: AGAMB.AGAP006903-PA
0_2459: AGAMB.AGAP006904-PA
0_2460: AGAMB.AGAP006904-PB
0_2461: AGAMB.AGAP006904-PC
0_2462: AGAMB.AGAP006905-PA
0_2463: AGAMB.AGAP006906-PA
0_2464: AGAMB.AGAP006907-PA
0_2465: AGAMB.AGAP006908-PA
0_2466: AGAMB.AGAP006909-PA
0_2467: AGAMB.AGAP006910-PA
0_2468: AGAMB.AGAP006911-PA
0_2469: AGAMB.AGAP006913-PA
0_2470: AGAMB.AGAP006914-PA
0_2471: AGAMB.AGAP006915-PA
0_2472: AGAMB.AGAP006916-PA
0_2473: AGAMB.AGAP006917-PA
0_2474: AGAMB.AGAP006918-PA
0_2475: AGAMB.AGAP006920-PA
0_2476: AGAMB.AGAP006921-PA
0_2477: AGAMB.AGAP006921-PB
0_2478: AGAMB.AGAP006923-PA
0_2479: AGAMB.AGAP006924-PA
0_2480: AGAMB.AGAP006925-PA
0_2481: AGAMB.AGAP006926-PA
0_2482: AGAMB.AGAP006927-PA
0_2483: AGAMB.AGAP006928-PA
0_2484: AGAMB.AGAP006929-PA
0_2485: AGAMB.AGAP006930-PA
0_2486: AGAMB.AGAP006931-PA
0_2487: AGAMB.AGAP006932-PA
0_2488: AGAMB.AGAP006933-PA
0_2489: AGAMB.AGAP006934-PA
0_2490: AGAMB.AGAP006935-PA
0_2491: AGAMB.AGAP006935-PB
0_2492: AGAMB.AGAP006935-PC
0_2493: AGAMB.AGAP006936-PA
0_2494: AGAMB.AGAP006936-PB
0_2495: AGAMB.AGAP006937-PA
0_2496: AGAMB.AGAP006937-PB
0_2497: AGAMB.AGAP006937-PC
0_2498: AGAMB.AGAP006938-PA
0_2499: AGAMB.AGAP006939-PA
0_2500: AGAMB.AGAP006940-PA
0_2501: AGAMB.AGAP006941-PA
0_2502: AGAMB.AGAP006942-PA
0_2503: AGAMB.AGAP006943-PA
0_2504: AGAMB.AGAP006944-PA
0_2505: AGAMB.AGAP006945-PA
0_2506: AGAMB.AGAP006946-PA
0_2507: AGAMB.AGAP006947-PA
0_2508: AGAMB.AGAP006948-PA
0_2509: AGAMB.AGAP006948-PB
0_2510: AGAMB.AGAP006949-PA
0_2511: AGAMB.AGAP006950-PA
0_2512: AGAMB.AGAP006951-PA
0_2513: AGAMB.AGAP006952-PA
0_2514: AGAMB.AGAP006953-PA
0_2515: AGAMB.AGAP004980-PA
0_2516: AGAMB.AGAP006955-PA
0_2517: AGAMB.AGAP006956-PA
0_2518: AGAMB.AGAP006958-PA
0_2519: AGAMB.AGAP005768-PA
0_2520: AGAMB.AGAP006962-PA
0_2521: AGAMB.AGAP006963-PA
0_2522: AGAMB.AGAP006964-PA
0_2523: AGAMB.AGAP006965-PA
0_2524: AGAMB.AGAP006966-PA
0_2525: AGAMB.AGAP006966-PB
0_2526: AGAMB.AGAP006967-PA
0_2527: AGAMB.AGAP006968-PA
0_2528: AGAMB.AGAP006969-PA
0_2529: AGAMB.AGAP006970-PA
0_2530: AGAMB.AGAP006971-PA
0_2531: AGAMB.AGAP006972-PA
0_2532: AGAMB.AGAP006973-PA
0_2533: AGAMB.AGAP007412-PA
0_2534: AGAMB.AGAP007408-PA
0_2535: AGAMB.AGAP006975-PA
0_2536: AGAMB.AGAP006976-PA
0_2537: AGAMB.AGAP006977-PA
0_2538: AGAMB.AGAP006978-PA
0_2539: AGAMB.AGAP006979-PA
0_2540: AGAMB.AGAP006980-PA
0_2541: AGAMB.AGAP006981-PA
0_2542: AGAMB.AGAP006982-PA
0_2543: AGAMB.AGAP006983-PA
0_2544: AGAMB.AGAP006984-PA
0_2545: AGAMB.AGAP006985-PA
0_2546: AGAMB.AGAP006986-PA
0_2547: AGAMB.AGAP006987-PA
0_2548: AGAMB.AGAP006988-PA
0_2549: AGAMB.AGAP006989-PA
0_2550: AGAMB.AGAP006990-PA
0_2551: AGAMB.AGAP006990-PB
0_2552: AGAMB.AGAP006991-PA
0_2553: AGAMB.AGAP006992-PA
0_2554: AGAMB.AGAP006993-PA
0_2555: AGAMB.AGAP006994-PA
0_2556: AGAMB.AGAP006994-PB
0_2557: AGAMB.AGAP006995-PA
0_2558: AGAMB.AGAP006996-PA
0_2559: AGAMB.AGAP006997-PA
0_2560: AGAMB.AGAP006998-PA
0_2561: AGAMB.AGAP006999-PA
0_2562: AGAMB.AGAP007000-PA
0_2563: AGAMB.AGAP007001-PA
0_2564: AGAMB.AGAP007002-PA
0_2565: AGAMB.AGAP007003-PA
0_2566: AGAMB.AGAP007004-PA
0_2567: AGAMB.AGAP007005-PA
0_2568: AGAMB.AGAP007006-PA
0_2569: AGAMB.AGAP007006-PB
0_2570: AGAMB.AGAP007006-PC
0_2571: AGAMB.AGAP007007-PA
0_2572: AGAMB.AGAP007133-PA
0_2573: AGAMB.AGAP007010-PA
0_2574: AGAMB.AGAP005799-PB
0_2575: AGAMB.AGAP005799-PA
0_2576: AGAMB.AGAP007013-PA
0_2577: AGAMB.AGAP007014-PA
0_2578: AGAMB.AGAP007015-PA
0_2579: AGAMB.AGAP007016-PA
0_2580: AGAMB.AGAP007017-PA
0_2581: AGAMB.AGAP007018-PA
0_2582: AGAMB.AGAP007019-PA
0_2583: AGAMB.AGAP007020-PA
0_2584: AGAMB.AGAP007021-PA
0_2585: AGAMB.AGAP007022-PA
0_2586: AGAMB.AGAP007023-PA
0_2587: AGAMB.AGAP007024-PA
0_2588: AGAMB.AGAP007025-PA
0_2589: AGAMB.AGAP007026-PA
0_2590: AGAMB.AGAP007027-PA
0_2591: AGAMB.AGAP007028-PA
0_2592: AGAMB.AGAP007029-PA
0_2593: AGAMB.AGAP007030-PA
0_2594: AGAMB.AGAP007031-PA
0_2595: AGAMB.AGAP007032-PA
0_2596: AGAMB.AGAP007199-PA
0_2597: AGAMB.AGAP007034-PA
0_2598: AGAMB.AGAP006722-PA
0_2599: AGAMB.AGAP007037-PA
0_2600: AGAMB.AGAP007038-PA
0_2601: AGAMB.AGAP007039-PA
0_2602: AGAMB.AGAP006974-PA
0_2603: AGAMB.AGAP007041-PA
0_2604: AGAMB.AGAP007042-PA
0_2605: AGAMB.AGAP007043-PA
0_2606: AGAMB.AGAP007043-PB
0_2607: AGAMB.AGAP007044-PA
0_2608: AGAMB.AGAP007045-PA
0_2609: AGAMB.AGAP007046-PA
0_2610: AGAMB.AGAP007048-PA
0_2611: AGAMB.AGAP007049-PA
0_2612: AGAMB.AGAP007050-PA
0_2613: AGAMB.AGAP007051-PA
0_2614: AGAMB.AGAP007052-PA
0_2615: AGAMB.AGAP007053-PA
0_2616: AGAMB.AGAP007054-PA
0_2617: AGAMB.AGAP007055-PA
0_2618: AGAMB.AGAP007056-PA
0_2619: AGAMB.AGAP007057-PA
0_2620: AGAMB.AGAP007058-PA
0_2621: AGAMB.AGAP007059-PA
0_2622: AGAMB.AGAP007060-PA
0_2623: AGAMB.AGAP007061-PA
0_2624: AGAMB.AGAP007062-PA
0_2625: AGAMB.AGAP007063-PA
0_2626: AGAMB.AGAP007064-PC
0_2627: AGAMB.AGAP007064-PB
0_2628: AGAMB.AGAP007064-PA
0_2629: AGAMB.AGAP007065-PA
0_2630: AGAMB.AGAP007066-PA
0_2631: AGAMB.AGAP007068-PA
0_2632: AGAMB.AGAP007069-PA
0_2633: AGAMB.AGAP007070-PA
0_2634: AGAMB.AGAP007071-PA
0_2635: AGAMB.AGAP007072-PA
0_2636: AGAMB.AGAP007073-PA
0_2637: AGAMB.AGAP007074-PA
0_2638: AGAMB.AGAP007075-PA
0_2639: AGAMB.AGAP007076-PA
0_2640: AGAMB.AGAP007077-PA
0_2641: AGAMB.AGAP007078-PA
0_2642: AGAMB.AGAP007079-PA
0_2643: AGAMB.AGAP007080-PA
0_2644: AGAMB.AGAP007081-PA
0_2645: AGAMB.AGAP007082-PA
0_2646: AGAMB.AGAP007083-PA
0_2647: AGAMB.AGAP007084-PA
0_2648: AGAMB.AGAP007084-PB
0_2649: AGAMB.AGAP007085-PA
0_2650: AGAMB.AGAP007086-PA
0_2651: AGAMB.AGAP007087-PA
0_2652: AGAMB.AGAP007088-PA
0_2653: AGAMB.AGAP007089-PA
0_2654: AGAMB.AGAP007090-PA
0_2655: AGAMB.AGAP007091-PA
0_2656: AGAMB.AGAP007092-PA
0_2657: AGAMB.AGAP007093-PA
0_2658: AGAMB.AGAP007094-PA
0_2659: AGAMB.AGAP007095-PA
0_2660: AGAMB.AGAP007096-PA
0_2661: AGAMB.AGAP007097-PA
0_2662: AGAMB.AGAP007098-PA
0_2663: AGAMB.AGAP007099-PA
0_2664: AGAMB.AGAP007100-PA
0_2665: AGAMB.AGAP007101-PA
0_2666: AGAMB.AGAP007102-PA
0_2667: AGAMB.AGAP007103-PA
0_2668: AGAMB.AGAP007103-PD
0_2669: AGAMB.AGAP007103-PC
0_2670: AGAMB.AGAP007103-PB
0_2671: AGAMB.AGAP007104-PA
0_2672: AGAMB.AGAP007105-PA
0_2673: AGAMB.AGAP007106-PA
0_2674: AGAMB.AGAP007107-PA
0_2675: AGAMB.AGAP007108-PA
0_2676: AGAMB.AGAP007109-PA
0_2677: AGAMB.AGAP007110-PA
0_2678: AGAMB.AGAP007111-PA
0_2679: AGAMB.AGAP007112-PA
0_2680: AGAMB.AGAP007113-PA
0_2681: AGAMB.AGAP007114-PA
0_2682: AGAMB.AGAP007115-PA
0_2683: AGAMB.AGAP007116-PA
0_2684: AGAMB.AGAP007117-PA
0_2685: AGAMB.AGAP007118-PA
0_2686: AGAMB.AGAP007119-PA
0_2687: AGAMB.AGAP007120-PA
0_2688: AGAMB.AGAP007121-PA
0_2689: AGAMB.AGAP007122-PA
0_2690: AGAMB.AGAP007123-PA
0_2691: AGAMB.AGAP007124-PA
0_2692: AGAMB.AGAP007125-PA
0_2693: AGAMB.AGAP007126-PA
0_2694: AGAMB.AGAP007127-PA
0_2695: AGAMB.AGAP007128-PA
0_2696: AGAMB.AGAP007129-PA
0_2697: AGAMB.AGAP007130-PA
0_2698: AGAMB.AGAP007131-PA
0_2699: AGAMB.AGAP007640-PA
0_2700: AGAMB.AGAP007134-PA
0_2701: AGAMB.AGAP007135-PA
0_2702: AGAMB.AGAP007136-PA
0_2703: AGAMB.AGAP007137-PA
0_2704: AGAMB.AGAP007137-PB
0_2705: AGAMB.AGAP007138-PA
0_2706: AGAMB.AGAP007139-PA
0_2707: AGAMB.AGAP007140-PA
0_2708: AGAMB.AGAP007141-PA
0_2709: AGAMB.AGAP007142-PA
0_2710: AGAMB.AGAP007143-PA
0_2711: AGAMB.AGAP007144-PA
0_2712: AGAMB.AGAP007145-PA
0_2713: AGAMB.AGAP007146-PA
0_2714: AGAMB.AGAP007146-PB
0_2715: AGAMB.AGAP007147-PA
0_2716: AGAMB.AGAP007148-PA
0_2717: AGAMB.AGAP007149-PA
0_2718: AGAMB.AGAP007150-PA
0_2719: AGAMB.AGAP007151-PA
0_2720: AGAMB.AGAP007152-PA
0_2721: AGAMB.AGAP007153-PA
0_2722: AGAMB.AGAP007154-PA
0_2723: AGAMB.AGAP007155-PA
0_2724: AGAMB.AGAP007156-PA
0_2725: AGAMB.AGAP007157-PA
0_2726: AGAMB.AGAP007158-PA
0_2727: AGAMB.AGAP007159-PA
0_2728: AGAMB.AGAP007160-PA
0_2729: AGAMB.AGAP007160-PB
0_2730: AGAMB.AGAP007160-PC
0_2731: AGAMB.AGAP007160-PD
0_2732: AGAMB.AGAP007161-PA
0_2733: AGAMB.AGAP007162-PB
0_2734: AGAMB.AGAP007162-PA
0_2735: AGAMB.AGAP007163-PA
0_2736: AGAMB.AGAP007163-PB
0_2737: AGAMB.AGAP007164-PA
0_2738: AGAMB.AGAP007165-PA
0_2739: AGAMB.AGAP007166-PA
0_2740: AGAMB.AGAP007167-PA
0_2741: AGAMB.AGAP007168-PA
0_2742: AGAMB.AGAP007169-PA
0_2743: AGAMB.AGAP007169-PB
0_2744: AGAMB.AGAP007170-PA
0_2745: AGAMB.AGAP007171-PA
0_2746: AGAMB.AGAP007172-PB
0_2747: AGAMB.AGAP007172-PA
0_2748: AGAMB.AGAP007173-PA
0_2749: AGAMB.AGAP007174-PA
0_2750: AGAMB.AGAP007175-PA
0_2751: AGAMB.AGAP007176-PA
0_2752: AGAMB.AGAP007693-PA
0_2753: AGAMB.AGAP005246-PE
0_2754: AGAMB.AGAP005246-PC
0_2755: AGAMB.AGAP005246-PD
0_2756: AGAMB.AGAP005246-PA
0_2757: AGAMB.AGAP007178-PA
0_2758: AGAMB.AGAP007180-PA
0_2759: AGAMB.AGAP007181-PB
0_2760: AGAMB.AGAP007181-PA
0_2761: AGAMB.AGAP007182-PA
0_2762: AGAMB.AGAP007184-PA
0_2763: AGAMB.AGAP007185-PA
0_2764: AGAMB.AGAP007186-PA
0_2765: AGAMB.AGAP007187-PA
0_2766: AGAMB.AGAP007188-PA
0_2767: AGAMB.AGAP007189-PA
0_2768: AGAMB.AGAP007190-PA
0_2769: AGAMB.AGAP007191-PA
0_2770: AGAMB.AGAP007192-PA
0_2771: AGAMB.AGAP007193-PA
0_2772: AGAMB.AGAP007194-PA
0_2773: AGAMB.AGAP007195-PA
0_2774: AGAMB.AGAP007196-PA
0_2775: AGAMB.AGAP007197-PA
0_2776: AGAMB.AGAP007198-PB
0_2777: AGAMB.AGAP007198-PA
0_2778: AGAMB.AGAP004847-PA
0_2779: AGAMB.AGAP005725-PA
0_2780: AGAMB.AGAP007201-PA
0_2781: AGAMB.AGAP007202-PA
0_2782: AGAMB.AGAP007203-PB
0_2783: AGAMB.AGAP007203-PA
0_2784: AGAMB.AGAP007204-PA
0_2785: AGAMB.AGAP007205-PA
0_2786: AGAMB.AGAP007206-PA
0_2787: AGAMB.AGAP007207-PA
0_2788: AGAMB.AGAP007208-PA
0_2789: AGAMB.AGAP007209-PB
0_2790: AGAMB.AGAP007209-PD
0_2791: AGAMB.AGAP007209-PA
0_2792: AGAMB.AGAP007209-PC
0_2793: AGAMB.AGAP007209-PE
0_2794: AGAMB.AGAP007210-PA
0_2795: AGAMB.AGAP007211-PA
0_2796: AGAMB.AGAP007212-PA
0_2797: AGAMB.AGAP007213-PA
0_2798: AGAMB.AGAP007214-PA
0_2799: AGAMB.AGAP007215-PA
0_2800: AGAMB.AGAP007216-PA
0_2801: AGAMB.AGAP007217-PA
0_2802: AGAMB.AGAP007218-PA
0_2803: AGAMB.AGAP007219-PA
0_2804: AGAMB.AGAP007220-PA
0_2805: AGAMB.AGAP007221-PA
0_2806: AGAMB.AGAP007221-PB
0_2807: AGAMB.AGAP007223-PA
0_2808: AGAMB.AGAP007224-PA
0_2809: AGAMB.AGAP007225-PA
0_2810: AGAMB.AGAP007226-PA
0_2811: AGAMB.AGAP007227-PA
0_2812: AGAMB.AGAP007228-PA
0_2813: AGAMB.AGAP007229-PA
0_2814: AGAMB.AGAP007230-PA
0_2815: AGAMB.AGAP007231-PA
0_2816: AGAMB.AGAP007232-PA
0_2817: AGAMB.AGAP007233-PA
0_2818: AGAMB.AGAP007234-PA
0_2819: AGAMB.AGAP007235-PA
0_2820: AGAMB.AGAP007236-PA
0_2821: AGAMB.AGAP013401-PA
0_2822: AGAMB.AGAP007238-PA
0_2823: AGAMB.AGAP007239-PA
0_2824: AGAMB.AGAP007240-PA
0_2825: AGAMB.AGAP007241-PA
0_2826: AGAMB.AGAP007242-PA
0_2827: AGAMB.AGAP007242-PB
0_2828: AGAMB.AGAP007243-PA
0_2829: AGAMB.AGAP007244-PA
0_2830: AGAMB.AGAP007245-PA
0_2831: AGAMB.AGAP007246-PA
0_2832: AGAMB.AGAP007247-PC
0_2833: AGAMB.AGAP007247-PA
0_2834: AGAMB.AGAP007247-PB
0_2835: AGAMB.AGAP007248-PA
0_2836: AGAMB.AGAP007248-PB
0_2837: AGAMB.AGAP007249-PB
0_2838: AGAMB.AGAP007249-PA
0_2839: AGAMB.AGAP007250-PA
0_2840: AGAMB.AGAP007250-PB
0_2841: AGAMB.AGAP007250-PC
0_2842: AGAMB.AGAP007251-PA
0_2843: AGAMB.AGAP007252-PA
0_2844: AGAMB.AGAP007253-PA
0_2845: AGAMB.AGAP007253-PB
0_2846: AGAMB.AGAP007254-PA
0_2847: AGAMB.AGAP007255-PA
0_2848: AGAMB.AGAP007256-PA
0_2849: AGAMB.AGAP007257-PA
0_2850: AGAMB.AGAP007258-PA
0_2851: AGAMB.AGAP007259-PA
0_2852: AGAMB.AGAP007262-PA
0_2853: AGAMB.AGAP007263-PA
0_2854: AGAMB.AGAP007264-PA
0_2855: AGAMB.AGAP007265-PA
0_2856: AGAMB.AGAP007266-PA
0_2857: AGAMB.AGAP007269-PA
0_2858: AGAMB.AGAP007270-PA
0_2859: AGAMB.AGAP007271-PA
0_2860: AGAMB.AGAP007272-PA
0_2861: AGAMB.AGAP007273-PA
0_2862: AGAMB.AGAP007274-PA
0_2863: AGAMB.AGAP007275-PA
0_2864: AGAMB.AGAP007276-PA
0_2865: AGAMB.AGAP007279-PA
0_2866: AGAMB.AGAP007280-PA
0_2867: AGAMB.AGAP007281-PA
0_2868: AGAMB.AGAP007282-PA
0_2869: AGAMB.AGAP007283-PA
0_2870: AGAMB.AGAP007284-PA
0_2871: AGAMB.AGAP007285-PA
0_2872: AGAMB.AGAP007286-PA
0_2873: AGAMB.AGAP007287-PA
0_2874: AGAMB.AGAP007288-PA
0_2875: AGAMB.AGAP007289-PB
0_2876: AGAMB.AGAP007290-PA
0_2877: AGAMB.AGAP007291-PA
0_2878: AGAMB.AGAP007292-PA
0_2879: AGAMB.AGAP007293-PA
0_2880: AGAMB.AGAP006631-PA
0_2881: AGAMB.AGAP006342-PA
0_2882: AGAMB.AGAP007295-PA
0_2883: AGAMB.AGAP007296-PA
0_2884: AGAMB.AGAP007297-PA
0_2885: AGAMB.AGAP007298-PA
0_2886: AGAMB.AGAP007299-PA
0_2887: AGAMB.AGAP007300-PA
0_2888: AGAMB.AGAP007301-PA
0_2889: AGAMB.AGAP007302-PA
0_2890: AGAMB.AGAP007303-PA
0_2891: AGAMB.AGAP007304-PA
0_2892: AGAMB.AGAP007305-PA
0_2893: AGAMB.AGAP007306-PA
0_2894: AGAMB.AGAP007307-PA
0_2895: AGAMB.AGAP007308-PA
0_2896: AGAMB.AGAP007309-PA
0_2897: AGAMB.AGAP007310-PA
0_2898: AGAMB.AGAP007311-PA
0_2899: AGAMB.AGAP007312-PA
0_2900: AGAMB.AGAP007312-PB
0_2901: AGAMB.AGAP007312-PC
0_2902: AGAMB.AGAP007313-PA
0_2903: AGAMB.AGAP007314-PA
0_2904: AGAMB.AGAP007315-PA
0_2905: AGAMB.AGAP007316-PA
0_2906: AGAMB.AGAP007317-PA
0_2907: AGAMB.AGAP007318-PA
0_2908: AGAMB.AGAP007319-PA
0_2909: AGAMB.AGAP007320-PA
0_2910: AGAMB.AGAP007321-PA
0_2911: AGAMB.AGAP007322-PA
0_2912: AGAMB.AGAP007323-PA
0_2913: AGAMB.AGAP007324-PA
0_2914: AGAMB.AGAP007325-PA
0_2915: AGAMB.AGAP007325-PB
0_2916: AGAMB.AGAP007326-PA
0_2917: AGAMB.AGAP007326-PB
0_2918: AGAMB.AGAP007327-PA
0_2919: AGAMB.AGAP007327-PB
0_2920: AGAMB.AGAP007331-PA
0_2921: AGAMB.AGAP007332-PA
0_2922: AGAMB.AGAP007333-PA
0_2923: AGAMB.AGAP007334-PA
0_2924: AGAMB.AGAP007335-PA
0_2925: AGAMB.AGAP007336-PA
0_2926: AGAMB.AGAP007337-PA
0_2927: AGAMB.AGAP007338-PA
0_2928: AGAMB.AGAP007339-PA
0_2929: AGAMB.AGAP007340-PB
0_2930: AGAMB.AGAP007340-PA
0_2931: AGAMB.AGAP007341-PA
0_2932: AGAMB.AGAP007342-PA
0_2933: AGAMB.AGAP007343-PA
0_2934: AGAMB.AGAP007344-PA
0_2935: AGAMB.AGAP007345-PA
0_2936: AGAMB.AGAP007346-PA
0_2937: AGAMB.AGAP007347-PA
0_2938: AGAMB.AGAP007348-PB
0_2939: AGAMB.AGAP007348-PA
0_2940: AGAMB.AGAP007349-PA
0_2941: AGAMB.AGAP007353-PA
0_2942: AGAMB.AGAP007354-PA
0_2943: AGAMB.AGAP007355-PA
0_2944: AGAMB.AGAP007356-PA
0_2945: AGAMB.AGAP007357-PA
0_2946: AGAMB.AGAP007358-PA
0_2947: AGAMB.AGAP007358-PB
0_2948: AGAMB.AGAP007359-PA
0_2949: AGAMB.AGAP007361-PA
0_2950: AGAMB.AGAP007362-PA
0_2951: AGAMB.AGAP007362-PB
0_2952: AGAMB.AGAP007363-PA
0_2953: AGAMB.AGAP007364-PA
0_2954: AGAMB.AGAP007365-PA
0_2955: AGAMB.AGAP007366-PA
0_2956: AGAMB.AGAP007366-PB
0_2957: AGAMB.AGAP007367-PA
0_2958: AGAMB.AGAP007368-PA
0_2959: AGAMB.AGAP007369-PA
0_2960: AGAMB.AGAP007370-PA
0_2961: AGAMB.AGAP007371-PA
0_2962: AGAMB.AGAP007372-PA
0_2963: AGAMB.AGAP007373-PA
0_2964: AGAMB.AGAP007373-PB
0_2965: AGAMB.AGAP007374-PA
0_2966: AGAMB.AGAP007375-PA
0_2967: AGAMB.AGAP007376-PA
0_2968: AGAMB.AGAP007377-PA
0_2969: AGAMB.AGAP013544-PA
0_2970: AGAMB.AGAP007379-PA
0_2971: AGAMB.AGAP007380-PA
0_2972: AGAMB.AGAP007381-PA
0_2973: AGAMB.AGAP007382-PA
0_2974: AGAMB.AGAP007383-PA
0_2975: AGAMB.AGAP007384-PA
0_2976: AGAMB.AGAP007385-PA
0_2977: AGAMB.AGAP007386-PA
0_2978: AGAMB.AGAP007387-PA
0_2979: AGAMB.AGAP007388-PA
0_2980: AGAMB.AGAP007389-PA
0_2981: AGAMB.AGAP007390-PA
0_2982: AGAMB.AGAP007391-PA
0_2983: AGAMB.AGAP007392-PA
0_2984: AGAMB.AGAP007393-PA
0_2985: AGAMB.AGAP007393-PB
0_2986: AGAMB.AGAP007393-PC
0_2987: AGAMB.AGAP007394-PA
0_2988: AGAMB.AGAP007395-PA
0_2989: AGAMB.AGAP007396-PA
0_2990: AGAMB.AGAP007396-PC
0_2991: AGAMB.AGAP007396-PD
0_2992: AGAMB.AGAP007396-PB
0_2993: AGAMB.AGAP007397-PA
0_2994: AGAMB.AGAP007398-PA
0_2995: AGAMB.AGAP007399-PA
0_2996: AGAMB.AGAP007400-PA
0_2997: AGAMB.AGAP007401-PB
0_2998: AGAMB.AGAP007401-PA
0_2999: AGAMB.AGAP007402-PA
0_3000: AGAMB.AGAP007403-PA
0_3001: AGAMB.AGAP007405-PA
0_3002: AGAMB.AGAP007406-PA
0_3003: AGAMB.AGAP007407-PA
0_3004: AGAMB.AGAP007409-PA
0_3005: AGAMB.AGAP007410-PA
0_3006: AGAMB.AGAP007411-PA
0_3007: AGAMB.AGAP007294-PA
0_3008: AGAMB.AGAP028167-PA
0_3009: AGAMB.AGAP012021-PA
0_3010: AGAMB.AGAP028183-PA
0_3011: AGAMB.AGAP007413-PA
0_3012: AGAMB.AGAP007414-PA
0_3013: AGAMB.AGAP007415-PA
0_3014: AGAMB.AGAP007416-PA
0_3015: AGAMB.AGAP007417-PA
0_3016: AGAMB.AGAP007418-PA
0_3017: AGAMB.AGAP007419-PA
0_3018: AGAMB.AGAP007420-PA
0_3019: AGAMB.AGAP007421-PA
0_3020: AGAMB.AGAP007422-PA
0_3021: AGAMB.AGAP007422-PB
0_3022: AGAMB.AGAP007423-PA
0_3023: AGAMB.AGAP007439-PA
0_3024: AGAMB.AGAP007440-PA
0_3025: AGAMB.AGAP007442-PA
0_3026: AGAMB.AGAP007443-PA
0_3027: AGAMB.AGAP007445-PA
0_3028: AGAMB.AGAP007446-PA
0_3029: AGAMB.AGAP007450-PA
0_3030: AGAMB.AGAP007451-PA
0_3031: AGAMB.AGAP007452-PA
0_3032: AGAMB.AGAP007452-PB
0_3033: AGAMB.AGAP007453-PA
0_3034: AGAMB.AGAP007454-PA
0_3035: AGAMB.AGAP007455-PA
0_3036: AGAMB.AGAP007456-PA
0_3037: AGAMB.AGAP007457-PA
0_3038: AGAMB.AGAP007458-PA
0_3039: AGAMB.AGAP007459-PA
0_3040: AGAMB.AGAP007460-PB
0_3041: AGAMB.AGAP007460-PA
0_3042: AGAMB.AGAP007461-PA
0_3043: AGAMB.AGAP007462-PA
0_3044: AGAMB.AGAP007463-PA
0_3045: AGAMB.AGAP007464-PA
0_3046: AGAMB.AGAP007465-PA
0_3047: AGAMB.AGAP007466-PA
0_3048: AGAMB.AGAP007467-PA
0_3049: AGAMB.AGAP007468-PA
0_3050: AGAMB.AGAP007469-PA
0_3051: AGAMB.AGAP007470-PA
0_3052: AGAMB.AGAP007471-PA
0_3053: AGAMB.AGAP007472-PA
0_3054: AGAMB.AGAP007473-PA
0_3055: AGAMB.AGAP007474-PA
0_3056: AGAMB.AGAP007475-PA
0_3057: AGAMB.AGAP007476-PA
0_3058: AGAMB.AGAP007477-PA
0_3059: AGAMB.AGAP007478-PA
0_3060: AGAMB.AGAP007479-PA
0_3061: AGAMB.AGAP007480-PA
0_3062: AGAMB.AGAP007481-PA
0_3063: AGAMB.AGAP007482-PA
0_3064: AGAMB.AGAP007483-PA
0_3065: AGAMB.AGAP007484-PA
0_3066: AGAMB.AGAP007485-PA
0_3067: AGAMB.AGAP007486-PA
0_3068: AGAMB.AGAP007487-PA
0_3069: AGAMB.AGAP007488-PA
0_3070: AGAMB.AGAP007489-PA
0_3071: AGAMB.AGAP007489-PB
0_3072: AGAMB.AGAP007490-PA
0_3073: AGAMB.AGAP007491-PA
0_3074: AGAMB.AGAP007492-PA
0_3075: AGAMB.AGAP007493-PA
0_3076: AGAMB.AGAP007494-PA
0_3077: AGAMB.AGAP007495-PA
0_3078: AGAMB.AGAP007496-PA
0_3079: AGAMB.AGAP004934-PA
0_3080: AGAMB.AGAP007498-PA
0_3081: AGAMB.AGAP007499-PA
0_3082: AGAMB.AGAP007500-PA
0_3083: AGAMB.AGAP007501-PA
0_3084: AGAMB.AGAP007502-PA
0_3085: AGAMB.AGAP007503-PA
0_3086: AGAMB.AGAP007503-PB
0_3087: AGAMB.AGAP007504-PA
0_3088: AGAMB.AGAP007505-PA
0_3089: AGAMB.AGAP007506-PA
0_3090: AGAMB.AGAP007507-PA
0_3091: AGAMB.AGAP007508-PA
0_3092: AGAMB.AGAP007509-PA
0_3093: AGAMB.AGAP007510-PA
0_3094: AGAMB.AGAP007511-PA
0_3095: AGAMB.AGAP007512-PA
0_3096: AGAMB.AGAP007512-PB
0_3097: AGAMB.AGAP007513-PA
0_3098: AGAMB.AGAP007514-PA
0_3099: AGAMB.AGAP007515-PA
0_3100: AGAMB.AGAP007516-PA
0_3101: AGAMB.AGAP007517-PA
0_3102: AGAMB.AGAP007518-PA
0_3103: AGAMB.AGAP007519-PA
0_3104: AGAMB.AGAP007520-PA
0_3105: AGAMB.AGAP007521-PA
0_3106: AGAMB.AGAP007521-PB
0_3107: AGAMB.AGAP007522-PA
0_3108: AGAMB.AGAP007523-PA
0_3109: AGAMB.AGAP007523-PB
0_3110: AGAMB.AGAP007524-PA
0_3111: AGAMB.AGAP007525-PA
0_3112: AGAMB.AGAP007529-PA
0_3113: AGAMB.AGAP007530-PA
0_3114: AGAMB.AGAP007531-PA
0_3115: AGAMB.AGAP007532-PA
0_3116: AGAMB.AGAP007533-PA
0_3117: AGAMB.AGAP007534-PB
0_3118: AGAMB.AGAP007534-PA
0_3119: AGAMB.AGAP007534-PC
0_3120: AGAMB.AGAP007535-PA
0_3121: AGAMB.AGAP007536-PA
0_3122: AGAMB.AGAP007537-PA
0_3123: AGAMB.AGAP007537-PB
0_3124: AGAMB.AGAP007538-PA
0_3125: AGAMB.AGAP007539-PA
0_3126: AGAMB.AGAP007540-PA
0_3127: AGAMB.AGAP007541-PA
0_3128: AGAMB.AGAP007542-PA
0_3129: AGAMB.AGAP007543-PA
0_3130: AGAMB.AGAP007544-PA
0_3131: AGAMB.AGAP007545-PA
0_3132: AGAMB.AGAP007545-PB
0_3133: AGAMB.AGAP007546-PA
0_3134: AGAMB.AGAP007547-PA
0_3135: AGAMB.AGAP007548-PB
0_3136: AGAMB.AGAP007548-PA
0_3137: AGAMB.AGAP007549-PA
0_3138: AGAMB.AGAP007550-PA
0_3139: AGAMB.AGAP007550-PB
0_3140: AGAMB.AGAP007551-PA
0_3141: AGAMB.AGAP007552-PA
0_3142: AGAMB.AGAP007553-PA
0_3143: AGAMB.AGAP007556-PA
0_3144: AGAMB.AGAP007557-PA
0_3145: AGAMB.AGAP007558-PA
0_3146: AGAMB.AGAP007560-PA
0_3147: AGAMB.AGAP007562-PA
0_3148: AGAMB.AGAP007563-PA
0_3149: AGAMB.AGAP007563-PB
0_3150: AGAMB.AGAP007563-PC
0_3151: AGAMB.AGAP007564-PA
0_3152: AGAMB.AGAP007565-PA
0_3153: AGAMB.AGAP007565-PB
0_3154: AGAMB.AGAP007566-PA
0_3155: AGAMB.AGAP007567-PA
0_3156: AGAMB.AGAP007568-PA
0_3157: AGAMB.AGAP007569-PA
0_3158: AGAMB.AGAP007570-PA
0_3159: AGAMB.AGAP007571-PA
0_3160: AGAMB.AGAP007571-PB
0_3161: AGAMB.AGAP007572-PA
0_3162: AGAMB.AGAP007573-PA
0_3163: AGAMB.AGAP007574-PA
0_3164: AGAMB.AGAP007575-PA
0_3165: AGAMB.AGAP007576-PA
0_3166: AGAMB.AGAP007577-PA
0_3167: AGAMB.AGAP007578-PA
0_3168: AGAMB.AGAP007579-PA
0_3169: AGAMB.AGAP007580-PB
0_3170: AGAMB.AGAP007580-PA
0_3171: AGAMB.AGAP007581-PA
0_3172: AGAMB.AGAP007582-PA
0_3173: AGAMB.AGAP007583-PB
0_3174: AGAMB.AGAP007583-PA
0_3175: AGAMB.AGAP007584-PA
0_3176: AGAMB.AGAP007586-PA
0_3177: AGAMB.AGAP004905-PA
0_3178: AGAMB.AGAP007588-PA
0_3179: AGAMB.AGAP007589-PA
0_3180: AGAMB.AGAP007590-PA
0_3181: AGAMB.AGAP007591-PA
0_3182: AGAMB.AGAP007592-PA
0_3183: AGAMB.AGAP007593-PA
0_3184: AGAMB.AGAP007593-PB
0_3185: AGAMB.AGAP007594-PA
0_3186: AGAMB.AGAP007595-PA
0_3187: AGAMB.AGAP007597-PA
0_3188: AGAMB.AGAP007598-PA
0_3189: AGAMB.AGAP007599-PA
0_3190: AGAMB.AGAP007600-PA
0_3191: AGAMB.AGAP007601-PA
0_3192: AGAMB.AGAP007602-PA
0_3193: AGAMB.AGAP007603-PA
0_3194: AGAMB.AGAP007604-PA
0_3195: AGAMB.AGAP007605-PA
0_3196: AGAMB.AGAP007606-PA
0_3197: AGAMB.AGAP007607-PA
0_3198: AGAMB.AGAP007608-PA
0_3199: AGAMB.AGAP007609-PA
0_3200: AGAMB.AGAP007610-PA
0_3201: AGAMB.AGAP007672-PA
0_3202: AGAMB.AGAP007612-PA
0_3203: AGAMB.AGAP007613-PA
0_3204: AGAMB.AGAP007614-PA
0_3205: AGAMB.AGAP007615-PA
0_3206: AGAMB.AGAP007616-PA
0_3207: AGAMB.AGAP007617-PA
0_3208: AGAMB.AGAP007618-PA
0_3209: AGAMB.AGAP007619-PA
0_3210: AGAMB.AGAP007620-PA
0_3211: AGAMB.AGAP007621-PA
0_3212: AGAMB.AGAP007621-PC
0_3213: AGAMB.AGAP007621-PB
0_3214: AGAMB.AGAP007622-PA
0_3215: AGAMB.AGAP007623-PA
0_3216: AGAMB.AGAP007624-PA
0_3217: AGAMB.AGAP007625-PA
0_3218: AGAMB.AGAP007626-PA
0_3219: AGAMB.AGAP007627-PA
0_3220: AGAMB.AGAP007628-PA
0_3221: AGAMB.AGAP007629-PB
0_3222: AGAMB.AGAP007629-PA
0_3223: AGAMB.AGAP007630-PA
0_3224: AGAMB.AGAP007631-PA
0_3225: AGAMB.AGAP007632-PA
0_3226: AGAMB.AGAP007633-PA
0_3227: AGAMB.AGAP007633-PC
0_3228: AGAMB.AGAP007633-PB
0_3229: AGAMB.AGAP007633-PD
0_3230: AGAMB.AGAP007633-PE
0_3231: AGAMB.AGAP007634-PA
0_3232: AGAMB.AGAP007635-PA
0_3233: AGAMB.AGAP007636-PA
0_3234: AGAMB.AGAP007637-PA
0_3235: AGAMB.AGAP007638-PA
0_3236: AGAMB.AGAP007639-PA
0_3237: AGAMB.AGAP007641-PA
0_3238: AGAMB.AGAP007642-PA
0_3239: AGAMB.AGAP007643-PC
0_3240: AGAMB.AGAP007643-PD
0_3241: AGAMB.AGAP007643-PA
0_3242: AGAMB.AGAP007643-PB
0_3243: AGAMB.AGAP007644-PA
0_3244: AGAMB.AGAP007645-PA
0_3245: AGAMB.AGAP007646-PA
0_3246: AGAMB.AGAP007647-PA
0_3247: AGAMB.AGAP007648-PA
0_3248: AGAMB.AGAP007649-PA
0_3249: AGAMB.AGAP007650-PA
0_3250: AGAMB.AGAP007651-PA
0_3251: AGAMB.AGAP007652-PA
0_3252: AGAMB.AGAP007653-PA
0_3253: AGAMB.AGAP007654-PA
0_3254: AGAMB.AGAP007655-PA
0_3255: AGAMB.AGAP007656-PA
0_3256: AGAMB.AGAP007657-PA
0_3257: AGAMB.AGAP007658-PA
0_3258: AGAMB.AGAP005274-PA
0_3259: AGAMB.AGAP007660-PA
0_3260: AGAMB.AGAP007661-PA
0_3261: AGAMB.AGAP007662-PA
0_3262: AGAMB.AGAP007663-PA
0_3263: AGAMB.AGAP007664-PA
0_3264: AGAMB.AGAP007665-PA
0_3265: AGAMB.AGAP007666-PA
0_3266: AGAMB.AGAP007667-PA
0_3267: AGAMB.AGAP007668-PA
0_3268: AGAMB.AGAP007669-PA
0_3269: AGAMB.AGAP007670-PA
0_3270: AGAMB.AGAP007670-PB
0_3271: AGAMB.AGAP007671-PA
0_3272: AGAMB.AGAP007673-PA
0_3273: AGAMB.AGAP007674-PB
0_3274: AGAMB.AGAP007674-PA
0_3275: AGAMB.AGAP007675-PA
0_3276: AGAMB.AGAP007676-PA
0_3277: AGAMB.AGAP007677-PA
0_3278: AGAMB.AGAP007678-PA
0_3279: AGAMB.AGAP007679-PA
0_3280: AGAMB.AGAP007681-PA
0_3281: AGAMB.AGAP007682-PA
0_3282: AGAMB.AGAP007683-PA
0_3283: AGAMB.AGAP007684-PA
0_3284: AGAMB.AGAP007684-PB
0_3285: AGAMB.AGAP007685-PA
0_3286: AGAMB.AGAP007686-PA
0_3287: AGAMB.AGAP007687-PA
0_3288: AGAMB.AGAP007688-PA
0_3289: AGAMB.AGAP007689-PA
0_3290: AGAMB.AGAP007690-PA
0_3291: AGAMB.AGAP013546-PA
0_3292: AGAMB.AGAP013280-PA
0_3293: AGAMB.AGAP007692-PA
0_3294: AGAMB.AGAP007497-PA
0_3295: AGAMB.AGAP007696-PA
0_3296: AGAMB.AGAP013092-PA
0_3297: AGAMB.AGAP007698-PA
0_3298: AGAMB.AGAP007698-PC
0_3299: AGAMB.AGAP007698-PB
0_3300: AGAMB.AGAP007699-PC
0_3301: AGAMB.AGAP007699-PB
0_3302: AGAMB.AGAP007699-PA
0_3303: AGAMB.AGAP007700-PA
0_3304: AGAMB.AGAP007701-PA
0_3305: AGAMB.AGAP007702-PA
0_3306: AGAMB.AGAP007703-PA
0_3307: AGAMB.AGAP007704-PA
0_3308: AGAMB.AGAP007705-PA
0_3309: AGAMB.AGAP007706-PA
0_3310: AGAMB.AGAP007707-PA
0_3311: AGAMB.AGAP007708-PA
0_3312: AGAMB.AGAP007709-PA
0_3313: AGAMB.AGAP007710-PA
0_3314: AGAMB.AGAP007711-PA
0_3315: AGAMB.AGAP007712-PA
0_3316: AGAMB.AGAP007713-PD
0_3317: AGAMB.AGAP007713-PC
0_3318: AGAMB.AGAP007713-PB
0_3319: AGAMB.AGAP007713-PA
0_3320: AGAMB.AGAP007714-PA
0_3321: AGAMB.AGAP007715-PA
0_3322: AGAMB.AGAP007716-PA
0_3323: AGAMB.AGAP007717-PB
0_3324: AGAMB.AGAP007717-PC
0_3325: AGAMB.AGAP007717-PA
0_3326: AGAMB.AGAP007718-PA
0_3327: AGAMB.AGAP007719-PA
0_3328: AGAMB.AGAP007720-PA
0_3329: AGAMB.AGAP007721-PA
0_3330: AGAMB.AGAP007721-PC
0_3331: AGAMB.AGAP007721-PB
0_3332: AGAMB.AGAP007722-PA
0_3333: AGAMB.AGAP007723-PA
0_3334: AGAMB.AGAP007724-PA
0_3335: AGAMB.AGAP007724-PB
0_3336: AGAMB.AGAP007724-PC
0_3337: AGAMB.AGAP007725-PA
0_3338: AGAMB.AGAP007726-PA
0_3339: AGAMB.AGAP007726-PB
0_3340: AGAMB.AGAP007727-PA
0_3341: AGAMB.AGAP007728-PA
0_3342: AGAMB.AGAP007729-PA
0_3343: AGAMB.AGAP007730-PA
0_3344: AGAMB.AGAP006961-PA
0_3345: AGAMB.AGAP006960-PA
0_3346: AGAMB.AGAP006959-PA
0_3347: AGAMB.AGAP006585-PA
0_3348: AGAMB.AGAP006586-PA
0_3349: AGAMB.AGAP006078-PA
0_3350: AGAMB.AGAP013141-PA
0_3351: AGAMB.AGAP005806-PA
0_3352: AGAMB.AGAP007659-PA
0_3353: AGAMB.AGAP007659-PB
0_3354: AGAMB.AGAP006405-PA
0_3355: AGAMB.AGAP005285-PA
0_3356: AGAMB.AGAP007587-PA
0_3357: AGAMB.AGAP007587-PB
0_3358: AGAMB.AGAP005228-PA
0_3359: AGAMB.AGAP007012-PA
0_3360: AGAMB.AGAP007012-PB
0_3361: AGAMB.AGAP013197-PA
0_3362: AGAMB.AGAP013138-PA
0_3363: AGAMB.AGAP005564-PC
0_3364: AGAMB.AGAP005564-PD
0_3365: AGAMB.AGAP005564-PB
0_3366: AGAMB.AGAP005564-PA
0_3367: AGAMB.AGAP006741-PA
0_3368: AGAMB.AGAP005498-PC
0_3369: AGAMB.AGAP005498-PB
0_3370: AGAMB.AGAP005498-PA
0_3371: AGAMB.AGAP002474-PA
0_3372: AGAMB.AGAP002473-PA
0_3373: AGAMB.AGAP001774-PA
0_3374: AGAMB.AGAP001777-PA
0_3375: AGAMB.AGAP001780-PA
0_3376: AGAMB.AGAP001779-PB
0_3377: AGAMB.AGAP001779-PA
0_3378: AGAMB.AGAP001779-PC
0_3379: AGAMB.AGAP001778-PA
0_3380: AGAMB.AGAP001776-PA
0_3381: AGAMB.AGAP001775-PA
0_3382: AGAMB.AGAP013177-PA
0_3383: AGAMB.AGAP001187-PA
0_3384: AGAMB.AGAP001190-PA
0_3385: AGAMB.AGAP001192-PA
0_3386: AGAMB.AGAP001193-PA
0_3387: AGAMB.AGAP001194-PA
0_3388: AGAMB.AGAP013056-PA
0_3389: AGAMB.AGAP001189-PA
0_3390: AGAMB.AGAP001189-PB
0_3391: AGAMB.AGAP013458-PA
0_3392: AGAMB.AGAP013458-PB
0_3393: AGAMB.AGAP013458-PC
0_3394: AGAMB.AGAP013246-PA
0_3395: AGAMB.AGAP001781-PA
0_3396: AGAMB.AGAP001783-PA
0_3397: AGAMB.AGAP001783-PB
0_3398: AGAMB.AGAP001786-PA
0_3399: AGAMB.AGAP001787-PA
0_3400: AGAMB.AGAP001789-PA
0_3401: AGAMB.AGAP001790-PA
0_3402: AGAMB.AGAP001788-PA
0_3403: AGAMB.AGAP001782-PA
0_3404: AGAMB.AGAP013270-PA
0_3405: AGAMB.AGAP001791-PA
0_3406: AGAMB.AGAP013125-PA
0_3407: AGAMB.AGAP001795-PA
0_3408: AGAMB.AGAP001796-PA
0_3409: AGAMB.AGAP001797-PE
0_3410: AGAMB.AGAP001797-PD
0_3411: AGAMB.AGAP001797-PF
0_3412: AGAMB.AGAP001797-PC
0_3413: AGAMB.AGAP001797-PH
0_3414: AGAMB.AGAP001797-PI
0_3415: AGAMB.AGAP001797-PA
0_3416: AGAMB.AGAP001797-PB
0_3417: AGAMB.AGAP001797-PG
0_3418: AGAMB.AGAP001797-PJ
0_3419: AGAMB.AGAP001799-PB
0_3420: AGAMB.AGAP001799-PA
0_3421: AGAMB.AGAP001800-PA
0_3422: AGAMB.AGAP001800-PB
0_3423: AGAMB.AGAP001802-PB
0_3424: AGAMB.AGAP001802-PA
0_3425: AGAMB.AGAP001804-PA
0_3426: AGAMB.AGAP001805-PA
0_3427: AGAMB.AGAP001803-PA
0_3428: AGAMB.AGAP001801-PA
0_3429: AGAMB.AGAP001798-PA
0_3430: AGAMB.AGAP001794-PA
0_3431: AGAMB.AGAP001793-PA
0_3432: AGAMB.AGAP001792-PA
0_3433: AGAMB.AGAP001806-PA
0_3434: AGAMB.AGAP001809-PA
0_3435: AGAMB.AGAP001811-PA
0_3436: AGAMB.AGAP001812-PA
0_3437: AGAMB.AGAP001814-PA
0_3438: AGAMB.AGAP001817-PA
0_3439: AGAMB.AGAP001819-PA
0_3440: AGAMB.AGAP013470-PA
0_3441: AGAMB.AGAP001823-PA
0_3442: AGAMB.AGAP001822-PA
0_3443: AGAMB.AGAP001820-PA
0_3444: AGAMB.AGAP001818-PA
0_3445: AGAMB.AGAP001816-PA
0_3446: AGAMB.AGAP001815-PA
0_3447: AGAMB.AGAP001813-PB
0_3448: AGAMB.AGAP001813-PA
0_3449: AGAMB.AGAP001810-PA
0_3450: AGAMB.AGAP001807-PA
0_3451: AGAMB.AGAP001807-PB
0_3452: AGAMB.AGAP013085-PA
0_3453: AGAMB.AGAP001821-PA
0_3454: AGAMB.AGAP001825-PA
0_3455: AGAMB.AGAP001824-PA
0_3456: AGAMB.AGAP001826-PA
0_3457: AGAMB.AGAP001854-PA
0_3458: AGAMB.AGAP013198-PA
0_3459: AGAMB.AGAP001858-PA
0_3460: AGAMB.AGAP001856-PA
0_3461: AGAMB.AGAP001828-PA
0_3462: AGAMB.AGAP001827-PA
0_3463: AGAMB.AGAP001859-PB
0_3464: AGAMB.AGAP001859-PA
0_3465: AGAMB.AGAP001863-PB
0_3466: AGAMB.AGAP001863-PA
0_3467: AGAMB.AGAP001864-PA
0_3468: AGAMB.AGAP013305-PA
0_3469: AGAMB.AGAP013224-PA
0_3470: AGAMB.AGAP001866-PA
0_3471: AGAMB.AGAP001867-PA
0_3472: AGAMB.AGAP001873-PA
0_3473: AGAMB.AGAP013489-PA
0_3474: AGAMB.AGAP001872-PA
0_3475: AGAMB.AGAP001872-PB
0_3476: AGAMB.AGAP001871-PA
0_3477: AGAMB.AGAP001870-PA
0_3478: AGAMB.AGAP013371-PA
0_3479: AGAMB.AGAP001865-PA
0_3480: AGAMB.AGAP001862-PA
0_3481: AGAMB.AGAP001861-PA
0_3482: AGAMB.AGAP013033-PA
0_3483: AGAMB.AGAP001874-PA
0_3484: AGAMB.AGAP001874-PC
0_3485: AGAMB.AGAP001874-PB
0_3486: AGAMB.AGAP001878-PA
0_3487: AGAMB.AGAP012984-PA
0_3488: AGAMB.AGAP013155-PA
0_3489: AGAMB.AGAP001881-PA
0_3490: AGAMB.AGAP001883-PA
0_3491: AGAMB.AGAP001885-PA
0_3492: AGAMB.AGAP001890-PA
0_3493: AGAMB.AGAP001892-PA
0_3494: AGAMB.AGAP001893-PA
0_3495: AGAMB.AGAP001894-PA
0_3496: AGAMB.AGAP001897-PA
0_3497: AGAMB.AGAP001901-PA
0_3498: AGAMB.AGAP001903-PA
0_3499: AGAMB.AGAP001905-PA
0_3500: AGAMB.AGAP001905-PB
0_3501: AGAMB.AGAP001907-PA
0_3502: AGAMB.AGAP001902-PA
0_3503: AGAMB.AGAP001900-PA
0_3504: AGAMB.AGAP001899-PA
0_3505: AGAMB.AGAP001898-PA
0_3506: AGAMB.AGAP001896-PA
0_3507: AGAMB.AGAP001895-PA
0_3508: AGAMB.AGAP001891-PA
0_3509: AGAMB.AGAP001889-PA
0_3510: AGAMB.AGAP001888-PA
0_3511: AGAMB.AGAP001887-PA
0_3512: AGAMB.AGAP001886-PA
0_3513: AGAMB.AGAP001884-PA
0_3514: AGAMB.AGAP001882-PA
0_3515: AGAMB.AGAP013102-PA
0_3516: AGAMB.AGAP001880-PA
0_3517: AGAMB.AGAP001879-PA
0_3518: AGAMB.AGAP001877-PA
0_3519: AGAMB.AGAP001908-PA
0_3520: AGAMB.AGAP001909-PA
0_3521: AGAMB.AGAP001911-PA
0_3522: AGAMB.AGAP001913-PA
0_3523: AGAMB.AGAP001914-PA
0_3524: AGAMB.AGAP001915-PA
0_3525: AGAMB.AGAP001916-PA
0_3526: AGAMB.AGAP001917-PA
0_3527: AGAMB.AGAP001918-PA
0_3528: AGAMB.AGAP001919-PA
0_3529: AGAMB.AGAP001923-PA
0_3530: AGAMB.AGAP001912-PA
0_3531: AGAMB.AGAP001910-PA
0_3532: AGAMB.AGAP001925-PA
0_3533: AGAMB.AGAP001930-PB
0_3534: AGAMB.AGAP001930-PA
0_3535: AGAMB.AGAP001931-PA
0_3536: AGAMB.AGAP001932-PA
0_3537: AGAMB.AGAP001933-PA
0_3538: AGAMB.AGAP001929-PA
0_3539: AGAMB.AGAP001928-PA
0_3540: AGAMB.AGAP001924-PA
0_3541: AGAMB.AGAP013452-PA
0_3542: AGAMB.AGAP013523-PA
0_3543: AGAMB.AGAP001195-PA
0_3544: AGAMB.AGAP001934-PA
0_3545: AGAMB.AGAP001936-PB
0_3546: AGAMB.AGAP001936-PA
0_3547: AGAMB.AGAP001938-PA
0_3548: AGAMB.AGAP013214-PA
0_3549: AGAMB.AGAP001940-PA
0_3550: AGAMB.AGAP001941-PA
0_3551: AGAMB.AGAP001944-PA
0_3552: AGAMB.AGAP013075-PA
0_3553: AGAMB.AGAP001947-PA
0_3554: AGAMB.AGAP001945-PA
0_3555: AGAMB.AGAP001943-PA
0_3556: AGAMB.AGAP001942-PA
0_3557: AGAMB.AGAP001939-PA
0_3558: AGAMB.AGAP001937-PA
0_3559: AGAMB.AGAP001946-PA
0_3560: AGAMB.AGAP001196-PA
0_3561: AGAMB.AGAP013230-PA
0_3562: AGAMB.AGAP002491-PA
0_3563: AGAMB.AGAP001198-PA
0_3564: AGAMB.AGAP001199-PA
0_3565: AGAMB.AGAP001200-PA
0_3566: AGAMB.AGAP001200-PB
0_3567: AGAMB.AGAP001202-PA
0_3568: AGAMB.AGAP001203-PA
0_3569: AGAMB.AGAP001201-PA
0_3570: AGAMB.AGAP013386-PA
0_3571: AGAMB.AGAP001948-PA
0_3572: AGAMB.AGAP001950-PA
0_3573: AGAMB.AGAP001953-PA
0_3574: AGAMB.AGAP001955-PA
0_3575: AGAMB.AGAP001955-PB
0_3576: AGAMB.AGAP001957-PA
0_3577: AGAMB.AGAP001957-PB
0_3578: AGAMB.AGAP001959-PA
0_3579: AGAMB.AGAP001961-PA
0_3580: AGAMB.AGAP001964-PA
0_3581: AGAMB.AGAP001970-PA
0_3582: AGAMB.AGAP001971-PA
0_3583: AGAMB.AGAP001969-PA
0_3584: AGAMB.AGAP001968-PA
0_3585: AGAMB.AGAP001968-PB
0_3586: AGAMB.AGAP001967-PA
0_3587: AGAMB.AGAP013429-PA
0_3588: AGAMB.AGAP001966-PA
0_3589: AGAMB.AGAP001965-PA
0_3590: AGAMB.AGAP013403-PA
0_3591: AGAMB.AGAP001962-PA
0_3592: AGAMB.AGAP001962-PB
0_3593: AGAMB.AGAP001960-PA
0_3594: AGAMB.AGAP001958-PA
0_3595: AGAMB.AGAP013106-PA
0_3596: AGAMB.AGAP001956-PA
0_3597: AGAMB.AGAP001954-PA
0_3598: AGAMB.AGAP001952-PA
0_3599: AGAMB.AGAP001951-PA
0_3600: AGAMB.AGAP001949-PA
0_3601: AGAMB.AGAP001972-PA
0_3602: AGAMB.AGAP001973-PB
0_3603: AGAMB.AGAP001973-PA
0_3604: AGAMB.AGAP001976-PA
0_3605: AGAMB.AGAP001978-PA
0_3606: AGAMB.AGAP001984-PA
0_3607: AGAMB.AGAP001986-PA
0_3608: AGAMB.AGAP001988-PA
0_3609: AGAMB.AGAP001989-PA
0_3610: AGAMB.AGAP013039-PA
0_3611: AGAMB.AGAP013039-PB
0_3612: AGAMB.AGAP001993-PA
0_3613: AGAMB.AGAP001990-PA
0_3614: AGAMB.AGAP001987-PA
0_3615: AGAMB.AGAP001985-PA
0_3616: AGAMB.AGAP013533-PA
0_3617: AGAMB.AGAP001983-PA
0_3618: AGAMB.AGAP013061-PA
0_3619: AGAMB.AGAP001982-PA
0_3620: AGAMB.AGAP001981-PA
0_3621: AGAMB.AGAP001981-PB
0_3622: AGAMB.AGAP001981-PD
0_3623: AGAMB.AGAP001981-PC
0_3624: AGAMB.AGAP001980-PA
0_3625: AGAMB.AGAP001980-PB
0_3626: AGAMB.AGAP001979-PA
0_3627: AGAMB.AGAP001975-PA
0_3628: AGAMB.AGAP013031-PA
0_3629: AGAMB.AGAP001974-PA
0_3630: AGAMB.AGAP001991-PA
0_3631: AGAMB.AGAP001994-PA
0_3632: AGAMB.AGAP001996-PA
0_3633: AGAMB.AGAP001999-PB
0_3634: AGAMB.AGAP001999-PA
0_3635: AGAMB.AGAP002002-PA
0_3636: AGAMB.AGAP012983-PA
0_3637: AGAMB.AGAP002004-PA
0_3638: AGAMB.AGAP002003-PA
0_3639: AGAMB.AGAP002000-PA
0_3640: AGAMB.AGAP001998-PA
0_3641: AGAMB.AGAP001997-PA
0_3642: AGAMB.AGAP001995-PA
0_3643: AGAMB.AGAP013300-PA
0_3644: AGAMB.AGAP002005-PA
0_3645: AGAMB.AGAP002007-PA
0_3646: AGAMB.AGAP002006-PA
0_3647: AGAMB.AGAP002008-PA
0_3648: AGAMB.AGAP002009-PA
0_3649: AGAMB.AGAP002010-PA
0_3650: AGAMB.AGAP002010-PB
0_3651: AGAMB.AGAP002011-PA
0_3652: AGAMB.AGAP002012-PA
0_3653: AGAMB.AGAP012959-PA
0_3654: AGAMB.AGAP013169-PA
0_3655: AGAMB.AGAP002013-PA
0_3656: AGAMB.AGAP002015-PB
0_3657: AGAMB.AGAP002015-PA
0_3658: AGAMB.AGAP002016-PA
0_3659: AGAMB.AGAP002018-PB
0_3660: AGAMB.AGAP002018-PA
0_3661: AGAMB.AGAP013249-PA
0_3662: AGAMB.AGAP002017-PA
0_3663: AGAMB.AGAP002014-PA
0_3664: AGAMB.AGAP013483-PA
0_3665: AGAMB.AGAP013072-PA
0_3666: AGAMB.AGAP013438-PA
0_3667: AGAMB.AGAP013531-PA
0_3668: AGAMB.AGAP013295-PA
0_3669: AGAMB.AGAP013325-PA
0_3670: AGAMB.AGAP013098-PA
0_3671: AGAMB.AGAP002021-PA
0_3672: AGAMB.AGAP013079-PA
0_3673: AGAMB.AGAP002023-PA
0_3674: AGAMB.AGAP002025-PA
0_3675: AGAMB.AGAP002026-PB
0_3676: AGAMB.AGAP002026-PA
0_3677: AGAMB.AGAP002026-PC
0_3678: AGAMB.AGAP002030-PA
0_3679: AGAMB.AGAP002033-PA
0_3680: AGAMB.AGAP002036-PA
0_3681: AGAMB.AGAP013178-PA
0_3682: AGAMB.AGAP002039-PA
0_3683: AGAMB.AGAP002038-PA
0_3684: AGAMB.AGAP002037-PA
0_3685: AGAMB.AGAP002035-PA
0_3686: AGAMB.AGAP002032-PA
0_3687: AGAMB.AGAP002028-PA
0_3688: AGAMB.AGAP002024-PA
0_3689: AGAMB.AGAP002022-PA
0_3690: AGAMB.AGAP002020-PA
0_3691: AGAMB.AGAP002019-PA
0_3692: AGAMB.AGAP002040-PA
0_3693: AGAMB.AGAP002040-PB
0_3694: AGAMB.AGAP002043-PA
0_3695: AGAMB.AGAP002044-PA
0_3696: AGAMB.AGAP002045-PA
0_3697: AGAMB.AGAP002046-PA
0_3698: AGAMB.AGAP002041-PA
0_3699: AGAMB.AGAP002041-PB
0_3700: AGAMB.AGAP002047-PA
0_3701: AGAMB.AGAP002051-PA
0_3702: AGAMB.AGAP013384-PA
0_3703: AGAMB.AGAP002052-PA
0_3704: AGAMB.AGAP002053-PA
0_3705: AGAMB.AGAP002055-PA
0_3706: AGAMB.AGAP002056-PA
0_3707: AGAMB.AGAP002058-PA
0_3708: AGAMB.AGAP002059-PA
0_3709: AGAMB.AGAP002059-PB
0_3710: AGAMB.AGAP002061-PA
0_3711: AGAMB.AGAP002063-PA
0_3712: AGAMB.AGAP002065-PA
0_3713: AGAMB.AGAP002067-PA
0_3714: AGAMB.AGAP002069-PA
0_3715: AGAMB.AGAP002068-PB
0_3716: AGAMB.AGAP002068-PA
0_3717: AGAMB.AGAP002066-PA
0_3718: AGAMB.AGAP002064-PA
0_3719: AGAMB.AGAP002062-PA
0_3720: AGAMB.AGAP002060-PA
0_3721: AGAMB.AGAP002054-PA
0_3722: AGAMB.AGAP002050-PA
0_3723: AGAMB.AGAP002049-PA
0_3724: AGAMB.AGAP012962-PA
0_3725: AGAMB.AGAP013036-PA
0_3726: AGAMB.AGAP013427-PA
0_3727: AGAMB.AGAP002048-PB
0_3728: AGAMB.AGAP002048-PA
0_3729: AGAMB.AGAP002070-PA
0_3730: AGAMB.AGAP002071-PA
0_3731: AGAMB.AGAP013165-PA
0_3732: AGAMB.AGAP013165-PB
0_3733: AGAMB.AGAP002075-PA
0_3734: AGAMB.AGAP002076-PA
0_3735: AGAMB.AGAP002078-PA
0_3736: AGAMB.AGAP002081-PA
0_3737: AGAMB.AGAP002082-PA
0_3738: AGAMB.AGAP002080-PA
0_3739: AGAMB.AGAP002079-PA
0_3740: AGAMB.AGAP002077-PA
0_3741: AGAMB.AGAP002074-PA
0_3742: AGAMB.AGAP002073-PA
0_3743: AGAMB.AGAP002072-PA
0_3744: AGAMB.AGAP002084-PA
0_3745: AGAMB.AGAP002084-PB
0_3746: AGAMB.AGAP002085-PA
0_3747: AGAMB.AGAP002085-PC
0_3748: AGAMB.AGAP002085-PB
0_3749: AGAMB.AGAP013167-PA
0_3750: AGAMB.AGAP002088-PA
0_3751: AGAMB.AGAP002090-PA
0_3752: AGAMB.AGAP002092-PA
0_3753: AGAMB.AGAP002091-PA
0_3754: AGAMB.AGAP002089-PA
0_3755: AGAMB.AGAP002087-PA
0_3756: AGAMB.AGAP002086-PA
0_3757: AGAMB.AGAP001205-PA
0_3758: AGAMB.AGAP001207-PA
0_3759: AGAMB.AGAP001208-PC
0_3760: AGAMB.AGAP001208-PB
0_3761: AGAMB.AGAP001208-PA
0_3762: AGAMB.AGAP001211-PA
0_3763: AGAMB.AGAP001212-PB
0_3764: AGAMB.AGAP001212-PA
0_3765: AGAMB.AGAP001213-PA
0_3766: AGAMB.AGAP001214-PA
0_3767: AGAMB.AGAP013543-PA
0_3768: AGAMB.AGAP001219-PA
0_3769: AGAMB.AGAP001222-PA
0_3770: AGAMB.AGAP013048-PA
0_3771: AGAMB.AGAP001224-PA
0_3772: AGAMB.AGAP001227-PA
0_3773: AGAMB.AGAP001229-PA
0_3774: AGAMB.AGAP001232-PA
0_3775: AGAMB.AGAP013012-PA
0_3776: AGAMB.AGAP001233-PA
0_3777: AGAMB.AGAP001231-PB
0_3778: AGAMB.AGAP001231-PA
0_3779: AGAMB.AGAP001228-PB
0_3780: AGAMB.AGAP001228-PA
0_3781: AGAMB.AGAP001226-PA
0_3782: AGAMB.AGAP001225-PA
0_3783: AGAMB.AGAP001223-PA
0_3784: AGAMB.AGAP001220-PB
0_3785: AGAMB.AGAP001220-PA
0_3786: AGAMB.AGAP001220-PC
0_3787: AGAMB.AGAP001218-PA
0_3788: AGAMB.AGAP001217-PA
0_3789: AGAMB.AGAP001215-PA
0_3790: AGAMB.AGAP001215-PB
0_3791: AGAMB.AGAP013011-PA
0_3792: AGAMB.AGAP001209-PA
0_3793: AGAMB.AGAP013518-PA
0_3794: AGAMB.AGAP001206-PA
0_3795: AGAMB.AGAP002093-PA
0_3796: AGAMB.AGAP002097-PA
0_3797: AGAMB.AGAP002100-PA
0_3798: AGAMB.AGAP002101-PA
0_3799: AGAMB.AGAP002102-PA
0_3800: AGAMB.AGAP002099-PA
0_3801: AGAMB.AGAP002095-PD
0_3802: AGAMB.AGAP002095-PC
0_3803: AGAMB.AGAP002095-PA
0_3804: AGAMB.AGAP002095-PB
0_3805: AGAMB.AGAP013535-PA
0_3806: AGAMB.AGAP002094-PA
0_3807: AGAMB.AGAP002098-PA
0_3808: AGAMB.AGAP013330-PA
0_3809: AGAMB.AGAP002104-PA
0_3810: AGAMB.AGAP002108-PA
0_3811: AGAMB.AGAP002108-PB
0_3812: AGAMB.AGAP002105-PA
0_3813: AGAMB.AGAP013041-PA
0_3814: AGAMB.AGAP002110-PA
0_3815: AGAMB.AGAP002109-PA
0_3816: AGAMB.AGAP002107-PA
0_3817: AGAMB.AGAP002106-PA
0_3818: AGAMB.AGAP002111-PA
0_3819: AGAMB.AGAP002113-PB
0_3820: AGAMB.AGAP002113-PC
0_3821: AGAMB.AGAP002113-PA
0_3822: AGAMB.AGAP002117-PA
0_3823: AGAMB.AGAP002118-PA
0_3824: AGAMB.AGAP002116-PA
0_3825: AGAMB.AGAP002115-PA
0_3826: AGAMB.AGAP002114-PA
0_3827: AGAMB.AGAP002112-PA
0_3828: AGAMB.AGAP002120-PA
0_3829: AGAMB.AGAP002121-PA
0_3830: AGAMB.AGAP002124-PA
0_3831: AGAMB.AGAP002126-PA
0_3832: AGAMB.AGAP002128-PB
0_3833: AGAMB.AGAP002128-PA
0_3834: AGAMB.AGAP002130-PA
0_3835: AGAMB.AGAP002133-PA
0_3836: AGAMB.AGAP002134-PA
0_3837: AGAMB.AGAP002131-PA
0_3838: AGAMB.AGAP002132-PA
0_3839: AGAMB.AGAP002129-PA
0_3840: AGAMB.AGAP002127-PA
0_3841: AGAMB.AGAP002125-PA
0_3842: AGAMB.AGAP002123-PA
0_3843: AGAMB.AGAP002122-PA
0_3844: AGAMB.AGAP002135-PA
0_3845: AGAMB.AGAP002135-PB
0_3846: AGAMB.AGAP002136-PA
0_3847: AGAMB.AGAP002137-PA
0_3848: AGAMB.AGAP002138-PA
0_3849: AGAMB.AGAP002141-PA
0_3850: AGAMB.AGAP002144-PA
0_3851: AGAMB.AGAP002147-PA
0_3852: AGAMB.AGAP002149-PB
0_3853: AGAMB.AGAP002149-PA
0_3854: AGAMB.AGAP002150-PA
0_3855: AGAMB.AGAP002150-PB
0_3856: AGAMB.AGAP002146-PA
0_3857: AGAMB.AGAP002145-PA
0_3858: AGAMB.AGAP002143-PA
0_3859: AGAMB.AGAP002142-PA
0_3860: AGAMB.AGAP002140-PA
0_3861: AGAMB.AGAP002139-PA
0_3862: AGAMB.AGAP002151-PA
0_3863: AGAMB.AGAP002152-PA
0_3864: AGAMB.AGAP002152-PB
0_3865: AGAMB.AGAP002155-PB
0_3866: AGAMB.AGAP002155-PA
0_3867: AGAMB.AGAP002156-PA
0_3868: AGAMB.AGAP002159-PA
0_3869: AGAMB.AGAP002161-PB
0_3870: AGAMB.AGAP002161-PA
0_3871: AGAMB.AGAP013436-PA
0_3872: AGAMB.AGAP013242-PA
0_3873: AGAMB.AGAP002165-PA
0_3874: AGAMB.AGAP002164-PA
0_3875: AGAMB.AGAP002163-PA
0_3876: AGAMB.AGAP002162-PA
0_3877: AGAMB.AGAP002157-PB
0_3878: AGAMB.AGAP002157-PA
0_3879: AGAMB.AGAP002154-PB
0_3880: AGAMB.AGAP002154-PA
0_3881: AGAMB.AGAP002153-PA
0_3882: AGAMB.AGAP002167-PA
0_3883: AGAMB.AGAP002167-PB
0_3884: AGAMB.AGAP002171-PA
0_3885: AGAMB.AGAP002172-PA
0_3886: AGAMB.AGAP002173-PA
0_3887: AGAMB.AGAP002175-PA
0_3888: AGAMB.AGAP002176-PA
0_3889: AGAMB.AGAP002177-PA
0_3890: AGAMB.AGAP002174-PA
0_3891: AGAMB.AGAP002170-PA
0_3892: AGAMB.AGAP002169-PA
0_3893: AGAMB.AGAP002168-PA
0_3894: AGAMB.AGAP002166-PA
0_3895: AGAMB.AGAP002178-PA
0_3896: AGAMB.AGAP002181-PB
0_3897: AGAMB.AGAP002181-PA
0_3898: AGAMB.AGAP002181-PC
0_3899: AGAMB.AGAP002183-PA
0_3900: AGAMB.AGAP002184-PA
0_3901: AGAMB.AGAP002185-PA
0_3902: AGAMB.AGAP002182-PA
0_3903: AGAMB.AGAP002186-PB
0_3904: AGAMB.AGAP002186-PA
0_3905: AGAMB.AGAP002189-PA
0_3906: AGAMB.AGAP002190-PA
0_3907: AGAMB.AGAP002191-PA
0_3908: AGAMB.AGAP012968-PA
0_3909: AGAMB.AGAP013151-PA
0_3910: AGAMB.AGAP013203-PA
0_3911: AGAMB.AGAP002193-PA
0_3912: AGAMB.AGAP013366-PA
0_3913: AGAMB.AGAP012995-PA
0_3914: AGAMB.AGAP013463-PA
0_3915: AGAMB.AGAP012960-PA
0_3916: AGAMB.AGAP002194-PA
0_3917: AGAMB.AGAP002194-PB
0_3918: AGAMB.AGAP002196-PA
0_3919: AGAMB.AGAP002198-PA
0_3920: AGAMB.AGAP002197-PA
0_3921: AGAMB.AGAP002195-PA
0_3922: AGAMB.AGAP002195-PB
0_3923: AGAMB.AGAP002192-PB
0_3924: AGAMB.AGAP002192-PA
0_3925: AGAMB.AGAP002188-PA
0_3926: AGAMB.AGAP002199-PB
0_3927: AGAMB.AGAP002199-PA
0_3928: AGAMB.AGAP011893-PA
0_3929: AGAMB.AGAP002202-PA
0_3930: AGAMB.AGAP002203-PA
0_3931: AGAMB.AGAP013311-PB
0_3932: AGAMB.AGAP013311-PA
0_3933: AGAMB.AGAP002208-PA
0_3934: AGAMB.AGAP002209-PA
0_3935: AGAMB.AGAP002211-PA
0_3936: AGAMB.AGAP002212-PA
0_3937: AGAMB.AGAP002214-PA
0_3938: AGAMB.AGAP002216-PA
0_3939: AGAMB.AGAP002217-PA
0_3940: AGAMB.AGAP002218-PA
0_3941: AGAMB.AGAP002220-PA
0_3942: AGAMB.AGAP002222-PA
0_3943: AGAMB.AGAP002224-PA
0_3944: AGAMB.AGAP002223-PA
0_3945: AGAMB.AGAP002221-PA
0_3946: AGAMB.AGAP002219-PA
0_3947: AGAMB.AGAP002215-PA
0_3948: AGAMB.AGAP002210-PA
0_3949: AGAMB.AGAP002207-PA
0_3950: AGAMB.AGAP002206-PA
0_3951: AGAMB.AGAP002205-PA
0_3952: AGAMB.AGAP002204-PA
0_3953: AGAMB.AGAP002200-PA
0_3954: AGAMB.AGAP001234-PA
0_3955: AGAMB.AGAP001236-PA
0_3956: AGAMB.AGAP001238-PB
0_3957: AGAMB.AGAP001238-PA
0_3958: AGAMB.AGAP001240-PA
0_3959: AGAMB.AGAP001241-PA
0_3960: AGAMB.AGAP013332-PA
0_3961: AGAMB.AGAP001242-PA
0_3962: AGAMB.AGAP001582-PA
0_3963: AGAMB.AGAP001243-PA
0_3964: AGAMB.AGAP001239-PA
0_3965: AGAMB.AGAP001237-PA
0_3966: AGAMB.AGAP001235-PA
0_3967: AGAMB.AGAP001235-PB
0_3968: AGAMB.AGAP002226-PA
0_3969: AGAMB.AGAP002228-PA
0_3970: AGAMB.AGAP002229-PA
0_3971: AGAMB.AGAP002231-PA
0_3972: AGAMB.AGAP012965-PA
0_3973: AGAMB.AGAP002233-PA
0_3974: AGAMB.AGAP002234-PA
0_3975: AGAMB.AGAP002232-PA
0_3976: AGAMB.AGAP002227-PA
0_3977: AGAMB.AGAP002235-PA
0_3978: AGAMB.AGAP002239-PA
0_3979: AGAMB.AGAP002242-PA
0_3980: AGAMB.AGAP002243-PA
0_3981: AGAMB.AGAP002246-PA
0_3982: AGAMB.AGAP002248-PA
0_3983: AGAMB.AGAP002252-PA
0_3984: AGAMB.AGAP002254-PA
0_3985: AGAMB.AGAP002255-PA
0_3986: AGAMB.AGAP002256-PA
0_3987: AGAMB.AGAP002258-PB
0_3988: AGAMB.AGAP002258-PA
0_3989: AGAMB.AGAP002257-PA
0_3990: AGAMB.AGAP002253-PA
0_3991: AGAMB.AGAP002253-PB
0_3992: AGAMB.AGAP002251-PA
0_3993: AGAMB.AGAP002250-PB
0_3994: AGAMB.AGAP002250-PA
0_3995: AGAMB.AGAP002247-PA
0_3996: AGAMB.AGAP002245-PA
0_3997: AGAMB.AGAP002244-PA
0_3998: AGAMB.AGAP002241-PA
0_3999: AGAMB.AGAP002240-PA
0_4000: AGAMB.AGAP002238-PA
0_4001: AGAMB.AGAP002238-PB
0_4002: AGAMB.AGAP002236-PA
0_4003: AGAMB.AGAP002260-PA
0_4004: AGAMB.AGAP002266-PB
0_4005: AGAMB.AGAP002266-PA
0_4006: AGAMB.AGAP002269-PA
0_4007: AGAMB.AGAP002270-PA
0_4008: AGAMB.AGAP002270-PB
0_4009: AGAMB.AGAP002268-PA
0_4010: AGAMB.AGAP002265-PA
0_4011: AGAMB.AGAP002265-PB
0_4012: AGAMB.AGAP002264-PA
0_4013: AGAMB.AGAP002263-PC
0_4014: AGAMB.AGAP002263-PD
0_4015: AGAMB.AGAP002263-PA
0_4016: AGAMB.AGAP002263-PB
0_4017: AGAMB.AGAP002263-PE
0_4018: AGAMB.AGAP002262-PA
0_4019: AGAMB.AGAP002261-PA
0_4020: AGAMB.AGAP002259-PA
0_4021: AGAMB.AGAP002274-PB
0_4022: AGAMB.AGAP002274-PA
0_4023: AGAMB.AGAP002272-PA
0_4024: AGAMB.AGAP002272-PC
0_4025: AGAMB.AGAP002272-PB
0_4026: AGAMB.AGAP002273-PA
0_4027: AGAMB.AGAP002277-PA
0_4028: AGAMB.AGAP002278-PA
0_4029: AGAMB.AGAP002279-PA
0_4030: AGAMB.AGAP002281-PA
0_4031: AGAMB.AGAP002284-PA
0_4032: AGAMB.AGAP002285-PB
0_4033: AGAMB.AGAP002285-PA
0_4034: AGAMB.AGAP002287-PA
0_4035: AGAMB.AGAP002290-PA
0_4036: AGAMB.AGAP002295-PA
0_4037: AGAMB.AGAP002293-PA
0_4038: AGAMB.AGAP002297-PA
0_4039: AGAMB.AGAP002296-PA
0_4040: AGAMB.AGAP002294-PA
0_4041: AGAMB.AGAP002292-PA
0_4042: AGAMB.AGAP002291-PA
0_4043: AGAMB.AGAP002289-PA
0_4044: AGAMB.AGAP002288-PA
0_4045: AGAMB.AGAP002286-PA
0_4046: AGAMB.AGAP002283-PA
0_4047: AGAMB.AGAP002282-PA
0_4048: AGAMB.AGAP002280-PA
0_4049: AGAMB.AGAP013515-PA
0_4050: AGAMB.AGAP002276-PA
0_4051: AGAMB.AGAP028705-PA
0_4052: AGAMB.AGAP028706-PA
0_4053: AGAMB.AGAP002298-PA
0_4054: AGAMB.AGAP013171-PA
0_4055: AGAMB.AGAP002299-PA
0_4056: AGAMB.AGAP002300-PA
0_4057: AGAMB.AGAP002300-PB
0_4058: AGAMB.AGAP013395-PA
0_4059: AGAMB.AGAP002303-PA
0_4060: AGAMB.AGAP002304-PA
0_4061: AGAMB.AGAP002306-PA
0_4062: AGAMB.AGAP002307-PA
0_4063: AGAMB.AGAP002309-PA
0_4064: AGAMB.AGAP002313-PA
0_4065: AGAMB.AGAP000556-PA
0_4066: AGAMB.AGAP002314-PA
0_4067: AGAMB.AGAP002312-PA
0_4068: AGAMB.AGAP002310-PA
0_4069: AGAMB.AGAP002308-PA
0_4070: AGAMB.AGAP002305-PA
0_4071: AGAMB.AGAP002302-PA
0_4072: AGAMB.AGAP002301-PA
0_4073: AGAMB.AGAP002316-PA
0_4074: AGAMB.AGAP002317-PA
0_4075: AGAMB.AGAP002318-PA
0_4076: AGAMB.AGAP002817-PA
0_4077: AGAMB.AGAP002320-PA
0_4078: AGAMB.AGAP002321-PA
0_4079: AGAMB.AGAP002322-PA
0_4080: AGAMB.AGAP002324-PB
0_4081: AGAMB.AGAP002324-PA
0_4082: AGAMB.AGAP002326-PA
0_4083: AGAMB.AGAP002325-PA
0_4084: AGAMB.AGAP002323-PA
0_4085: AGAMB.AGAP012947-PA
0_4086: AGAMB.AGAP002328-PA
0_4087: AGAMB.AGAP013459-PA
0_4088: AGAMB.AGAP013245-PA
0_4089: AGAMB.AGAP002332-PA
0_4090: AGAMB.AGAP002334-PA
0_4091: AGAMB.AGAP002333-PA
0_4092: AGAMB.AGAP002331-PA
0_4093: AGAMB.AGAP002330-PA
0_4094: AGAMB.AGAP002329-PA
0_4095: AGAMB.AGAP013359-PA
0_4096: AGAMB.AGAP013453-PA
0_4097: AGAMB.AGAP002327-PA
0_4098: AGAMB.AGAP001096-PA
0_4099: AGAMB.AGAP013094-PA
0_4100: AGAMB.AGAP001097-PA
0_4101: AGAMB.AGAP001098-PA
0_4102: AGAMB.AGAP001102-PA
0_4103: AGAMB.AGAP001104-PA
0_4104: AGAMB.AGAP001106-PA
0_4105: AGAMB.AGAP001103-PA
0_4106: AGAMB.AGAP001101-PA
0_4107: AGAMB.AGAP001100-PA
0_4108: AGAMB.AGAP001099-PA
0_4109: AGAMB.AGAP002336-PA
0_4110: AGAMB.AGAP002335-PA
0_4111: AGAMB.AGAP001246-PA
0_4112: AGAMB.AGAP001249-PA
0_4113: AGAMB.AGAP001250-PA
0_4114: AGAMB.AGAP001255-PA
0_4115: AGAMB.AGAP001259-PA
0_4116: AGAMB.AGAP001261-PA
0_4117: AGAMB.AGAP013443-PA
0_4118: AGAMB.AGAP013078-PA
0_4119: AGAMB.AGAP001264-PA
0_4120: AGAMB.AGAP001267-PA
0_4121: AGAMB.AGAP001269-PB
0_4122: AGAMB.AGAP001269-PA
0_4123: AGAMB.AGAP001271-PA
0_4124: AGAMB.AGAP001271-PB
0_4125: AGAMB.AGAP001273-PA
0_4126: AGAMB.AGAP001274-PA
0_4127: AGAMB.AGAP001276-PA
0_4128: AGAMB.AGAP001278-PA
0_4129: AGAMB.AGAP013159-PA
0_4130: AGAMB.AGAP001279-PA
0_4131: AGAMB.AGAP001277-PA
0_4132: AGAMB.AGAP001275-PA
0_4133: AGAMB.AGAP001272-PA
0_4134: AGAMB.AGAP001272-PB
0_4135: AGAMB.AGAP001270-PA
0_4136: AGAMB.AGAP001268-PA
0_4137: AGAMB.AGAP001265-PA
0_4138: AGAMB.AGAP001258-PA
0_4139: AGAMB.AGAP013220-PA
0_4140: AGAMB.AGAP001257-PB
0_4141: AGAMB.AGAP001257-PA
0_4142: AGAMB.AGAP001256-PC
0_4143: AGAMB.AGAP001256-PA
0_4144: AGAMB.AGAP001256-PB
0_4145: AGAMB.AGAP001253-PA
0_4146: AGAMB.AGAP001252-PA
0_4147: AGAMB.AGAP001251-PA
0_4148: AGAMB.AGAP001248-PA
0_4149: AGAMB.AGAP001247-PA
0_4150: AGAMB.AGAP001245-PA
0_4151: AGAMB.AGAP001244-PA
0_4152: AGAMB.AGAP002338-PA
0_4153: AGAMB.AGAP002340-PA
0_4154: AGAMB.AGAP002344-PA
0_4155: AGAMB.AGAP002342-PA
0_4156: AGAMB.AGAP002341-PA
0_4157: AGAMB.AGAP002339-PA
0_4158: AGAMB.AGAP002337-PA
0_4159: AGAMB.AGAP002345-PA
0_4160: AGAMB.AGAP002349-PA
0_4161: AGAMB.AGAP002350-PB
0_4162: AGAMB.AGAP002350-PA
0_4163: AGAMB.AGAP002350-PE
0_4164: AGAMB.AGAP002350-PC
0_4165: AGAMB.AGAP002350-PD
0_4166: AGAMB.AGAP002352-PB
0_4167: AGAMB.AGAP002352-PA
0_4168: AGAMB.AGAP002353-PA
0_4169: AGAMB.AGAP002354-PB
0_4170: AGAMB.AGAP002354-PA
0_4171: AGAMB.AGAP002355-PB
0_4172: AGAMB.AGAP002355-PA
0_4173: AGAMB.AGAP002357-PA
0_4174: AGAMB.AGAP002359-PA
0_4175: AGAMB.AGAP013402-PA
0_4176: AGAMB.AGAP002360-PA
0_4177: AGAMB.AGAP002366-PA
0_4178: AGAMB.AGAP002369-PA
0_4179: AGAMB.AGAP002367-PA
0_4180: AGAMB.AGAP013375-PA
0_4181: AGAMB.AGAP002365-PA
0_4182: AGAMB.AGAP002364-PB
0_4183: AGAMB.AGAP002364-PA
0_4184: AGAMB.AGAP002363-PA
0_4185: AGAMB.AGAP002362-PA
0_4186: AGAMB.AGAP013174-PA
0_4187: AGAMB.AGAP002361-PA
0_4188: AGAMB.AGAP002358-PA
0_4189: AGAMB.AGAP002358-PB
0_4190: AGAMB.AGAP002358-PC
0_4191: AGAMB.AGAP002356-PA
0_4192: AGAMB.AGAP002351-PA
0_4193: AGAMB.AGAP002348-PA
0_4194: AGAMB.AGAP002347-PA
0_4195: AGAMB.AGAP002346-PA
0_4196: AGAMB.AGAP002370-PA
0_4197: AGAMB.AGAP002378-PA
0_4198: AGAMB.AGAP002382-PA
0_4199: AGAMB.AGAP002381-PA
0_4200: AGAMB.AGAP002387-PA
0_4201: AGAMB.AGAP002389-PA
0_4202: AGAMB.AGAP002390-PA
0_4203: AGAMB.AGAP002391-PA
0_4204: AGAMB.AGAP002392-PA
0_4205: AGAMB.AGAP002394-PA
0_4206: AGAMB.AGAP002396-PA
0_4207: AGAMB.AGAP002397-PA
0_4208: AGAMB.AGAP013414-PA
0_4209: AGAMB.AGAP002398-PA
0_4210: AGAMB.AGAP013481-PC
0_4211: AGAMB.AGAP013481-PB
0_4212: AGAMB.AGAP013481-PF
0_4213: AGAMB.AGAP013481-PD
0_4214: AGAMB.AGAP013481-PG
0_4215: AGAMB.AGAP013481-PA
0_4216: AGAMB.AGAP013481-PE
0_4217: AGAMB.AGAP002399-PA
0_4218: AGAMB.AGAP013137-PA
0_4219: AGAMB.AGAP002401-PA
0_4220: AGAMB.AGAP002403-PA
0_4221: AGAMB.AGAP002404-PA
0_4222: AGAMB.AGAP002406-PA
0_4223: AGAMB.AGAP002408-PA
0_4224: AGAMB.AGAP002372-PA
0_4225: AGAMB.AGAP002386-PA
0_4226: AGAMB.AGAP002385-PA
0_4227: AGAMB.AGAP002384-PA
0_4228: AGAMB.AGAP002384-PB
0_4229: AGAMB.AGAP002383-PA
0_4230: AGAMB.AGAP002379-PA
0_4231: AGAMB.AGAP002377-PA
0_4232: AGAMB.AGAP013161-PA
0_4233: AGAMB.AGAP002376-PA
0_4234: AGAMB.AGAP002375-PA
0_4235: AGAMB.AGAP002374-PA
0_4236: AGAMB.AGAP002371-PA
0_4237: AGAMB.AGAP002388-PA
0_4238: AGAMB.AGAP002393-PA
0_4239: AGAMB.AGAP002395-PA
0_4240: AGAMB.AGAP013405-PA
0_4241: AGAMB.AGAP002400-PA
0_4242: AGAMB.AGAP002402-PA
0_4243: AGAMB.AGAP002405-PA
0_4244: AGAMB.AGAP002407-PA
0_4245: AGAMB.AGAP002409-PA
0_4246: AGAMB.AGAP002411-PC
0_4247: AGAMB.AGAP002411-PA
0_4248: AGAMB.AGAP002411-PB
0_4249: AGAMB.AGAP002413-PB
0_4250: AGAMB.AGAP002413-PD
0_4251: AGAMB.AGAP002413-PC
0_4252: AGAMB.AGAP002413-PA
0_4253: AGAMB.AGAP002415-PA
0_4254: AGAMB.AGAP002416-PA
0_4255: AGAMB.AGAP002418-PA
0_4256: AGAMB.AGAP012957-PA
0_4257: AGAMB.AGAP013241-PA
0_4258: AGAMB.AGAP002419-PA
0_4259: AGAMB.AGAP002420-PA
0_4260: AGAMB.AGAP002423-PA
0_4261: AGAMB.AGAP002424-PA
0_4262: AGAMB.AGAP002425-PA
0_4263: AGAMB.AGAP002427-PA
0_4264: AGAMB.AGAP002429-PA
0_4265: AGAMB.AGAP002428-PA
0_4266: AGAMB.AGAP002428-PB
0_4267: AGAMB.AGAP002426-PA
0_4268: AGAMB.AGAP002422-PA
0_4269: AGAMB.AGAP002421-PA
0_4270: AGAMB.AGAP002417-PA
0_4271: AGAMB.AGAP002414-PA
0_4272: AGAMB.AGAP002412-PA
0_4273: AGAMB.AGAP002430-PA
0_4274: AGAMB.AGAP002434-PA
0_4275: AGAMB.AGAP002444-PA
0_4276: AGAMB.AGAP002439-PB
0_4277: AGAMB.AGAP002439-PA
0_4278: AGAMB.AGAP002431-PA
0_4279: AGAMB.AGAP002432-PA
0_4280: AGAMB.AGAP013182-PA
0_4281: AGAMB.AGAP002433-PA
0_4282: AGAMB.AGAP002435-PA
0_4283: AGAMB.AGAP002436-PA
0_4284: AGAMB.AGAP002437-PA
0_4285: AGAMB.AGAP002438-PA
0_4286: AGAMB.AGAP002438-PB
0_4287: AGAMB.AGAP002440-PA
0_4288: AGAMB.AGAP002440-PC
0_4289: AGAMB.AGAP002440-PB
0_4290: AGAMB.AGAP002441-PA
0_4291: AGAMB.AGAP002442-PA
0_4292: AGAMB.AGAP002443-PA
0_4293: AGAMB.AGAP002449-PA
0_4294: AGAMB.AGAP013339-PA
0_4295: AGAMB.AGAP002453-PA
0_4296: AGAMB.AGAP002455-PA
0_4297: AGAMB.AGAP002460-PA
0_4298: AGAMB.AGAP002461-PA
0_4299: AGAMB.AGAP013297-PA
0_4300: AGAMB.AGAP002459-PA
0_4301: AGAMB.AGAP013018-PA
0_4302: AGAMB.AGAP002458-PA
0_4303: AGAMB.AGAP002457-PA
0_4304: AGAMB.AGAP013166-PA
0_4305: AGAMB.AGAP013120-PA
0_4306: AGAMB.AGAP013496-PA
0_4307: AGAMB.AGAP013260-PA
0_4308: AGAMB.AGAP002456-PB
0_4309: AGAMB.AGAP002456-PA
0_4310: AGAMB.AGAP002454-PA
0_4311: AGAMB.AGAP028707-PA
0_4312: AGAMB.AGAP002448-PA
0_4313: AGAMB.AGAP002447-PA
0_4314: AGAMB.AGAP012970-PA
0_4315: AGAMB.AGAP002445-PA
0_4316: AGAMB.AGAP002446-PA
0_4317: AGAMB.AGAP002462-PA
0_4318: AGAMB.AGAP002463-PB
0_4319: AGAMB.AGAP002463-PA
0_4320: AGAMB.AGAP002465-PA
0_4321: AGAMB.AGAP002466-PA
0_4322: AGAMB.AGAP002467-PA
0_4323: AGAMB.AGAP013273-PA
0_4324: AGAMB.AGAP002468-PA
0_4325: AGAMB.AGAP002469-PA
0_4326: AGAMB.AGAP002471-PA
0_4327: AGAMB.AGAP002472-PA
0_4328: AGAMB.AGAP002464-PA
0_4329: AGAMB.AGAP013320-PA
0_4330: AGAMB.AGAP002470-PA
0_4331: AGAMB.AGAP002495-PA
0_4332: AGAMB.AGAP002496-PA
0_4333: AGAMB.AGAP002501-PA
0_4334: AGAMB.AGAP002506-PA
0_4335: AGAMB.AGAP002507-PA
0_4336: AGAMB.AGAP002509-PA
0_4337: AGAMB.AGAP002512-PA
0_4338: AGAMB.AGAP002514-PA
0_4339: AGAMB.AGAP002515-PA
0_4340: AGAMB.AGAP002517-PA
0_4341: AGAMB.AGAP002505-PA
0_4342: AGAMB.AGAP002504-PA
0_4343: AGAMB.AGAP002503-PA
0_4344: AGAMB.AGAP002502-PA
0_4345: AGAMB.AGAP002500-PA
0_4346: AGAMB.AGAP002499-PA
0_4347: AGAMB.AGAP002498-PA
0_4348: AGAMB.AGAP002497-PA
0_4349: AGAMB.AGAP002494-PA
0_4350: AGAMB.AGAP002508-PA
0_4351: AGAMB.AGAP002511-PA
0_4352: AGAMB.AGAP002510-PA
0_4353: AGAMB.AGAP002513-PB
0_4354: AGAMB.AGAP002513-PA
0_4355: AGAMB.AGAP002516-PA
0_4356: AGAMB.AGAP002518-PA
0_4357: AGAMB.AGAP002519-PA
0_4358: AGAMB.AGAP002520-PA
0_4359: AGAMB.AGAP002522-PA
0_4360: AGAMB.AGAP002525-PA
0_4361: AGAMB.AGAP002527-PA
0_4362: AGAMB.AGAP002528-PA
0_4363: AGAMB.AGAP002529-PA
0_4364: AGAMB.AGAP002531-PA
0_4365: AGAMB.AGAP002533-PA
0_4366: AGAMB.AGAP002535-PA
0_4367: AGAMB.AGAP002539-PA
0_4368: AGAMB.AGAP002539-PB
0_4369: AGAMB.AGAP002541-PA
0_4370: AGAMB.AGAP002541-PC
0_4371: AGAMB.AGAP002541-PB
0_4372: AGAMB.AGAP002540-PA
0_4373: AGAMB.AGAP002538-PA
0_4374: AGAMB.AGAP002536-PA
0_4375: AGAMB.AGAP002537-PA
0_4376: AGAMB.AGAP002534-PB
0_4377: AGAMB.AGAP002534-PA
0_4378: AGAMB.AGAP002532-PA
0_4379: AGAMB.AGAP002530-PA
0_4380: AGAMB.AGAP002526-PA
0_4381: AGAMB.AGAP002524-PA
0_4382: AGAMB.AGAP002523-PA
0_4383: AGAMB.AGAP013013-PA
0_4384: AGAMB.AGAP013234-PA
0_4385: AGAMB.AGAP002521-PB
0_4386: AGAMB.AGAP002521-PA
0_4387: AGAMB.AGAP002542-PA
0_4388: AGAMB.AGAP002543-PA
0_4389: AGAMB.AGAP002544-PA
0_4390: AGAMB.AGAP002544-PB
0_4391: AGAMB.AGAP002546-PA
0_4392: AGAMB.AGAP002549-PA
0_4393: AGAMB.AGAP002550-PA
0_4394: AGAMB.AGAP002552-PA
0_4395: AGAMB.AGAP002551-PA
0_4396: AGAMB.AGAP002548-PA
0_4397: AGAMB.AGAP002547-PA
0_4398: AGAMB.AGAP001280-PA
0_4399: AGAMB.AGAP001281-PA
0_4400: AGAMB.AGAP001281-PB
0_4401: AGAMB.AGAP001283-PB
0_4402: AGAMB.AGAP001283-PA
0_4403: AGAMB.AGAP001284-PA
0_4404: AGAMB.AGAP012950-PA
0_4405: AGAMB.AGAP001286-PA
0_4406: AGAMB.AGAP001287-PA
0_4407: AGAMB.AGAP001287-PC
0_4408: AGAMB.AGAP001287-PB
0_4409: AGAMB.AGAP001285-PA
0_4410: AGAMB.AGAP002553-PA
0_4411: AGAMB.AGAP002555-PA
0_4412: AGAMB.AGAP013111-PA
0_4413: AGAMB.AGAP002563-PA
0_4414: AGAMB.AGAP002564-PB
0_4415: AGAMB.AGAP002564-PE
0_4416: AGAMB.AGAP002564-PA
0_4417: AGAMB.AGAP002564-PC
0_4418: AGAMB.AGAP002564-PD
0_4419: AGAMB.AGAP002566-PB
0_4420: AGAMB.AGAP002566-PA
0_4421: AGAMB.AGAP002567-PA
0_4422: AGAMB.AGAP002560-PA
0_4423: AGAMB.AGAP002559-PB
0_4424: AGAMB.AGAP002559-PA
0_4425: AGAMB.AGAP002558-PA
0_4426: AGAMB.AGAP002557-PA
0_4427: AGAMB.AGAP013222-PA
0_4428: AGAMB.AGAP002556-PA
0_4429: AGAMB.AGAP002554-PA
0_4430: AGAMB.AGAP002568-PA
0_4431: AGAMB.AGAP002569-PA
0_4432: AGAMB.AGAP002571-PA
0_4433: AGAMB.AGAP002573-PA
0_4434: AGAMB.AGAP002578-PA
0_4435: AGAMB.AGAP002578-PC
0_4436: AGAMB.AGAP002578-PB
0_4437: AGAMB.AGAP002578-PD
0_4438: AGAMB.AGAP002577-PA
0_4439: AGAMB.AGAP002576-PA
0_4440: AGAMB.AGAP002576-PB
0_4441: AGAMB.AGAP002575-PB
0_4442: AGAMB.AGAP002575-PA
0_4443: AGAMB.AGAP002572-PA
0_4444: AGAMB.AGAP002570-PA
0_4445: AGAMB.AGAP013206-PA
0_4446: AGAMB.AGAP002579-PA
0_4447: AGAMB.AGAP002582-PA
0_4448: AGAMB.AGAP002585-PA
0_4449: AGAMB.AGAP002583-PA
0_4450: AGAMB.AGAP002589-PA
0_4451: AGAMB.AGAP002580-PA
0_4452: AGAMB.AGAP002581-PA
0_4453: AGAMB.AGAP002586-PA
0_4454: AGAMB.AGAP002587-PA
0_4455: AGAMB.AGAP002588-PA
0_4456: AGAMB.AGAP002591-PA
0_4457: AGAMB.AGAP002592-PA
0_4458: AGAMB.AGAP013318-PA
0_4459: AGAMB.AGAP013229-PA
0_4460: AGAMB.AGAP002593-PA
0_4461: AGAMB.AGAP002594-PA
0_4462: AGAMB.AGAP002596-PA
0_4463: AGAMB.AGAP013451-PA
0_4464: AGAMB.AGAP002595-PA
0_4465: AGAMB.AGAP013190-PA
0_4466: AGAMB.AGAP002598-PA
0_4467: AGAMB.AGAP002600-PA
0_4468: AGAMB.AGAP002601-PB
0_4469: AGAMB.AGAP002601-PA
0_4470: AGAMB.AGAP002602-PA
0_4471: AGAMB.AGAP002603-PA
0_4472: AGAMB.AGAP012994-PA
0_4473: AGAMB.AGAP002605-PA
0_4474: AGAMB.AGAP002607-PA
0_4475: AGAMB.AGAP013336-PA
0_4476: AGAMB.AGAP002609-PB
0_4477: AGAMB.AGAP002609-PA
0_4478: AGAMB.AGAP002608-PA
0_4479: AGAMB.AGAP002606-PA
0_4480: AGAMB.AGAP013156-PA
0_4481: AGAMB.AGAP002604-PA
0_4482: AGAMB.AGAP013296-PA
0_4483: AGAMB.AGAP002599-PA
0_4484: AGAMB.AGAP002597-PA
0_4485: AGAMB.AGAP002488-PA
0_4486: AGAMB.AGAP002610-PA
0_4487: AGAMB.AGAP002616-PA
0_4488: AGAMB.AGAP002617-PA
0_4489: AGAMB.AGAP002613-PA
0_4490: AGAMB.AGAP002614-PA
0_4491: AGAMB.AGAP013074-PA
0_4492: AGAMB.AGAP012958-PB
0_4493: AGAMB.AGAP012958-PA
0_4494: AGAMB.AGAP002615-PA
0_4495: AGAMB.AGAP002618-PA
0_4496: AGAMB.AGAP002619-PA
0_4497: AGAMB.AGAP002620-PA
0_4498: AGAMB.AGAP002621-PA
0_4499: AGAMB.AGAP002622-PA
0_4500: AGAMB.AGAP013538-PB
0_4501: AGAMB.AGAP013538-PA
0_4502: AGAMB.AGAP002624-PB
0_4503: AGAMB.AGAP002624-PA
0_4504: AGAMB.AGAP002625-PB
0_4505: AGAMB.AGAP002625-PA
0_4506: AGAMB.AGAP002626-PA
0_4507: AGAMB.AGAP002623-PA
0_4508: AGAMB.AGAP013226-PA
0_4509: AGAMB.AGAP002627-PA
0_4510: AGAMB.AGAP002628-PA
0_4511: AGAMB.AGAP002629-PA
0_4512: AGAMB.AGAP002631-PA
0_4513: AGAMB.AGAP002633-PA
0_4514: AGAMB.AGAP002632-PA
0_4515: AGAMB.AGAP002630-PA
0_4516: AGAMB.AGAP002634-PA
0_4517: AGAMB.AGAP002635-PB
0_4518: AGAMB.AGAP002635-PA
0_4519: AGAMB.AGAP002636-PA
0_4520: AGAMB.AGAP002637-PA
0_4521: AGAMB.AGAP002638-PA
0_4522: AGAMB.AGAP002639-PA
0_4523: AGAMB.AGAP002640-PA
0_4524: AGAMB.AGAP002642-PA
0_4525: AGAMB.AGAP002644-PA
0_4526: AGAMB.AGAP013264-PA
0_4527: AGAMB.AGAP013050-PA
0_4528: AGAMB.AGAP013113-PA
0_4529: AGAMB.AGAP013369-PA
0_4530: AGAMB.AGAP013448-PA
0_4531: AGAMB.AGAP002646-PA
0_4532: AGAMB.AGAP002647-PA
0_4533: AGAMB.AGAP002645-PA
0_4534: AGAMB.AGAP002641-PA
0_4535: AGAMB.AGAP013316-PA
0_4536: AGAMB.AGAP013247-PA
0_4537: AGAMB.AGAP013484-PA
0_4538: AGAMB.AGAP013110-PA
0_4539: AGAMB.AGAP013353-PA
0_4540: AGAMB.AGAP013322-PA
0_4541: AGAMB.AGAP013225-PA
0_4542: AGAMB.AGAP013456-PA
0_4543: AGAMB.AGAP013086-PA
0_4544: AGAMB.AGAP013517-PA
0_4545: AGAMB.AGAP013045-PA
0_4546: AGAMB.AGAP002643-PA
0_4547: AGAMB.AGAP002648-PA
0_4548: AGAMB.AGAP002650-PA
0_4549: AGAMB.AGAP002652-PB
0_4550: AGAMB.AGAP002652-PA
0_4551: AGAMB.AGAP002655-PA
0_4552: AGAMB.AGAP002656-PA
0_4553: AGAMB.AGAP002658-PA
0_4554: AGAMB.AGAP002661-PA
0_4555: AGAMB.AGAP002662-PA
0_4556: AGAMB.AGAP002659-PA
0_4557: AGAMB.AGAP002657-PA
0_4558: AGAMB.AGAP002654-PA
0_4559: AGAMB.AGAP002654-PB
0_4560: AGAMB.AGAP002653-PA
0_4561: AGAMB.AGAP002651-PA
0_4562: AGAMB.AGAP013321-PA
0_4563: AGAMB.AGAP002649-PA
0_4564: AGAMB.AGAP013344-PA
0_4565: AGAMB.AGAP001292-PA
0_4566: AGAMB.AGAP001294-PA
0_4567: AGAMB.AGAP001296-PA
0_4568: AGAMB.AGAP001298-PA
0_4569: AGAMB.AGAP013277-PA
0_4570: AGAMB.AGAP001303-PA
0_4571: AGAMB.AGAP001303-PB
0_4572: AGAMB.AGAP001304-PA
0_4573: AGAMB.AGAP001302-PA
0_4574: AGAMB.AGAP001301-PA
0_4575: AGAMB.AGAP001300-PA
0_4576: AGAMB.AGAP001299-PA
0_4577: AGAMB.AGAP001297-PA
0_4578: AGAMB.AGAP001293-PA
0_4579: AGAMB.AGAP001291-PA
0_4580: AGAMB.AGAP001290-PA
0_4581: AGAMB.AGAP013208-PA
0_4582: AGAMB.AGAP001107-PB
0_4583: AGAMB.AGAP001107-PA
0_4584: AGAMB.AGAP001109-PA
0_4585: AGAMB.AGAP001110-PA
0_4586: AGAMB.AGAP001110-PB
0_4587: AGAMB.AGAP001111-PA
0_4588: AGAMB.AGAP001111-PB
0_4589: AGAMB.AGAP001111-PC
0_4590: AGAMB.AGAP001114-PA
0_4591: AGAMB.AGAP001117-PE
0_4592: AGAMB.AGAP001117-PA
0_4593: AGAMB.AGAP001117-PF
0_4594: AGAMB.AGAP001117-PH
0_4595: AGAMB.AGAP001117-PC
0_4596: AGAMB.AGAP001117-PD
0_4597: AGAMB.AGAP001117-PB
0_4598: AGAMB.AGAP001117-PG
0_4599: AGAMB.AGAP001118-PA
0_4600: AGAMB.AGAP001119-PA
0_4601: AGAMB.AGAP001122-PA
0_4602: AGAMB.AGAP001124-PA
0_4603: AGAMB.AGAP001123-PA
0_4604: AGAMB.AGAP001121-PA
0_4605: AGAMB.AGAP001120-PA
0_4606: AGAMB.AGAP001116-PA
0_4607: AGAMB.AGAP001115-PA
0_4608: AGAMB.AGAP001113-PA
0_4609: AGAMB.AGAP001112-PA
0_4610: AGAMB.AGAP001108-PA
0_4611: AGAMB.AGAP001125-PA
0_4612: AGAMB.AGAP002663-PA
0_4613: AGAMB.AGAP002665-PA
0_4614: AGAMB.AGAP002667-PA
0_4615: AGAMB.AGAP002668-PA
0_4616: AGAMB.AGAP013131-PA
0_4617: AGAMB.AGAP002670-PB
0_4618: AGAMB.AGAP002670-PA
0_4619: AGAMB.AGAP002671-PA
0_4620: AGAMB.AGAP013200-PA
0_4621: AGAMB.AGAP002674-PA
0_4622: AGAMB.AGAP002672-PA
0_4623: AGAMB.AGAP002669-PA
0_4624: AGAMB.AGAP002666-PA
0_4625: AGAMB.AGAP002664-PA
0_4626: AGAMB.AGAP002677-PA
0_4627: AGAMB.AGAP002679-PA
0_4628: AGAMB.AGAP002681-PA
0_4629: AGAMB.AGAP002682-PA
0_4630: AGAMB.AGAP002682-PB
0_4631: AGAMB.AGAP002684-PA
0_4632: AGAMB.AGAP002684-PB
0_4633: AGAMB.AGAP002686-PA
0_4634: AGAMB.AGAP002690-PB
0_4635: AGAMB.AGAP002690-PA
0_4636: AGAMB.AGAP002692-PA
0_4637: AGAMB.AGAP002695-PA
0_4638: AGAMB.AGAP013116-PA
0_4639: AGAMB.AGAP002693-PA
0_4640: AGAMB.AGAP002691-PA
0_4641: AGAMB.AGAP002688-PB
0_4642: AGAMB.AGAP002688-PA
0_4643: AGAMB.AGAP002689-PA
0_4644: AGAMB.AGAP013006-PA
0_4645: AGAMB.AGAP002687-PA
0_4646: AGAMB.AGAP002685-PA
0_4647: AGAMB.AGAP002683-PA
0_4648: AGAMB.AGAP002680-PA
0_4649: AGAMB.AGAP002678-PA
0_4650: AGAMB.AGAP013087-PA
0_4651: AGAMB.AGAP002702-PA
0_4652: AGAMB.AGAP002703-PA
0_4653: AGAMB.AGAP002704-PA
0_4654: AGAMB.AGAP002705-PA
0_4655: AGAMB.AGAP002708-PB
0_4656: AGAMB.AGAP002708-PA
0_4657: AGAMB.AGAP002707-PA
0_4658: AGAMB.AGAP002706-PA
0_4659: AGAMB.AGAP013309-PA
0_4660: AGAMB.AGAP013355-PA
0_4661: AGAMB.AGAP002711-PB
0_4662: AGAMB.AGAP002711-PE
0_4663: AGAMB.AGAP002711-PF
0_4664: AGAMB.AGAP002711-PC
0_4665: AGAMB.AGAP002711-PD
0_4666: AGAMB.AGAP002711-PA
0_4667: AGAMB.AGAP002712-PA
0_4668: AGAMB.AGAP002715-PA
0_4669: AGAMB.AGAP002717-PA
0_4670: AGAMB.AGAP002719-PA
0_4671: AGAMB.AGAP002722-PA
0_4672: AGAMB.AGAP028412-PA
0_4673: AGAMB.AGAP002723-PA
0_4674: AGAMB.AGAP002724-PA
0_4675: AGAMB.AGAP002721-PA
0_4676: AGAMB.AGAP002720-PA
0_4677: AGAMB.AGAP002718-PA
0_4678: AGAMB.AGAP002718-PB
0_4679: AGAMB.AGAP002713-PA
0_4680: AGAMB.AGAP002710-PA
0_4681: AGAMB.AGAP002709-PA
0_4682: AGAMB.AGAP002725-PA
0_4683: AGAMB.AGAP002726-PB
0_4684: AGAMB.AGAP002726-PA
0_4685: AGAMB.AGAP013513-PA
0_4686: AGAMB.AGAP002727-PA
0_4687: AGAMB.AGAP002728-PB
0_4688: AGAMB.AGAP002728-PA
0_4689: AGAMB.AGAP002731-PA
0_4690: AGAMB.AGAP002732-PA
0_4691: AGAMB.AGAP002733-PA
0_4692: AGAMB.AGAP002734-PA
0_4693: AGAMB.AGAP002736-PA
0_4694: AGAMB.AGAP002736-PB
0_4695: AGAMB.AGAP002737-PA
0_4696: AGAMB.AGAP002737-PB
0_4697: AGAMB.AGAP002739-PA
0_4698: AGAMB.AGAP013044-PA
0_4699: AGAMB.AGAP002740-PB
0_4700: AGAMB.AGAP002740-PA
0_4701: AGAMB.AGAP002487-PA
0_4702: AGAMB.AGAP002735-PA
0_4703: AGAMB.AGAP002730-PA
0_4704: AGAMB.AGAP002729-PA
0_4705: AGAMB.AGAP002741-PA
0_4706: AGAMB.AGAP002742-PA
0_4707: AGAMB.AGAP002748-PA
0_4708: AGAMB.AGAP002751-PA
0_4709: AGAMB.AGAP002752-PA
0_4710: AGAMB.AGAP002754-PA
0_4711: AGAMB.AGAP002757-PA
0_4712: AGAMB.AGAP002756-PA
0_4713: AGAMB.AGAP002755-PA
0_4714: AGAMB.AGAP002753-PA
0_4715: AGAMB.AGAP002747-PA
0_4716: AGAMB.AGAP013160-PA
0_4717: AGAMB.AGAP002744-PA
0_4718: AGAMB.AGAP013298-PA
0_4719: AGAMB.AGAP002743-PA
0_4720: AGAMB.AGAP028704-PA
0_4721: AGAMB.AGAP002758-PA
0_4722: AGAMB.AGAP002760-PA
0_4723: AGAMB.AGAP002762-PA
0_4724: AGAMB.AGAP013363-PA
0_4725: AGAMB.AGAP013285-PA
0_4726: AGAMB.AGAP002763-PA
0_4727: AGAMB.AGAP013416-PA
0_4728: AGAMB.AGAP002764-PA
0_4729: AGAMB.AGAP002770-PA
0_4730: AGAMB.AGAP002771-PA
0_4731: AGAMB.AGAP002769-PB
0_4732: AGAMB.AGAP002769-PA
0_4733: AGAMB.AGAP002767-PA
0_4734: AGAMB.AGAP002767-PB
0_4735: AGAMB.AGAP002766-PA
0_4736: AGAMB.AGAP002765-PA
0_4737: AGAMB.AGAP013026-PA
0_4738: AGAMB.AGAP002761-PA
0_4739: AGAMB.AGAP002759-PA
0_4740: AGAMB.AGAP002773-PA
0_4741: AGAMB.AGAP002773-PB
0_4742: AGAMB.AGAP013370-PA
0_4743: AGAMB.AGAP002777-PA
0_4744: AGAMB.AGAP002778-PA
0_4745: AGAMB.AGAP002779-PA
0_4746: AGAMB.AGAP002781-PA
0_4747: AGAMB.AGAP002782-PA
0_4748: AGAMB.AGAP002784-PA
0_4749: AGAMB.AGAP013426-PA
0_4750: AGAMB.AGAP002787-PA
0_4751: AGAMB.AGAP013266-PA
0_4752: AGAMB.AGAP002775-PA
0_4753: AGAMB.AGAP002776-PA
0_4754: AGAMB.AGAP002780-PA
0_4755: AGAMB.AGAP013378-PA
0_4756: AGAMB.AGAP013010-PA
0_4757: AGAMB.AGAP002783-PA
0_4758: AGAMB.AGAP013343-PA
0_4759: AGAMB.AGAP002788-PA
0_4760: AGAMB.AGAP002790-PA
0_4761: AGAMB.AGAP013237-PA
0_4762: AGAMB.AGAP002791-PC
0_4763: AGAMB.AGAP002791-PB
0_4764: AGAMB.AGAP002791-PA
0_4765: AGAMB.AGAP002792-PA
0_4766: AGAMB.AGAP002793-PA
0_4767: AGAMB.AGAP028439-PA
0_4768: AGAMB.AGAP002795-PA
0_4769: AGAMB.AGAP002800-PA
0_4770: AGAMB.AGAP002801-PA
0_4771: AGAMB.AGAP002799-PA
0_4772: AGAMB.AGAP002798-PA
0_4773: AGAMB.AGAP002797-PA
0_4774: AGAMB.AGAP002797-PB
0_4775: AGAMB.AGAP002796-PA
0_4776: AGAMB.AGAP001306-PA
0_4777: AGAMB.AGAP001309-PA
0_4778: AGAMB.AGAP001311-PA
0_4779: AGAMB.AGAP001312-PB
0_4780: AGAMB.AGAP001312-PA
0_4781: AGAMB.AGAP001313-PA
0_4782: AGAMB.AGAP001318-PA
0_4783: AGAMB.AGAP001320-PA
0_4784: AGAMB.AGAP001321-PA
0_4785: AGAMB.AGAP001322-PA
0_4786: AGAMB.AGAP001322-PB
0_4787: AGAMB.AGAP001323-PA
0_4788: AGAMB.AGAP001319-PA
0_4789: AGAMB.AGAP001315-PB
0_4790: AGAMB.AGAP001315-PE
0_4791: AGAMB.AGAP001315-PD
0_4792: AGAMB.AGAP001315-PC
0_4793: AGAMB.AGAP001315-PA
0_4794: AGAMB.AGAP001314-PA
0_4795: AGAMB.AGAP001310-PA
0_4796: AGAMB.AGAP001308-PA
0_4797: AGAMB.AGAP001307-PA
0_4798: AGAMB.AGAP001316-PA
0_4799: AGAMB.AGAP013389-PA
0_4800: AGAMB.AGAP002802-PA
0_4801: AGAMB.AGAP002803-PA
0_4802: AGAMB.AGAP002809-PA
0_4803: AGAMB.AGAP002475-PA
0_4804: AGAMB.AGAP013089-PA
0_4805: AGAMB.AGAP002813-PA
0_4806: AGAMB.AGAP002816-PA
0_4807: AGAMB.AGAP002820-PA
0_4808: AGAMB.AGAP002821-PA
0_4809: AGAMB.AGAP002823-PA
0_4810: AGAMB.AGAP002822-PA
0_4811: AGAMB.AGAP002819-PA
0_4812: AGAMB.AGAP002818-PA
0_4813: AGAMB.AGAP002484-PA
0_4814: AGAMB.AGAP002814-PA
0_4815: AGAMB.AGAP002814-PB
0_4816: AGAMB.AGAP002812-PA
0_4817: AGAMB.AGAP002810-PA
0_4818: AGAMB.AGAP002808-PA
0_4819: AGAMB.AGAP002807-PB
0_4820: AGAMB.AGAP002807-PA
0_4821: AGAMB.AGAP002805-PA
0_4822: AGAMB.AGAP002804-PA
0_4823: AGAMB.AGAP002824-PA
0_4824: AGAMB.AGAP002826-PA
0_4825: AGAMB.AGAP002828-PA
0_4826: AGAMB.AGAP002829-PA
0_4827: AGAMB.AGAP002831-PA
0_4828: AGAMB.AGAP002831-PB
0_4829: AGAMB.AGAP013130-PA
0_4830: AGAMB.AGAP002835-PA
0_4831: AGAMB.AGAP002836-PA
0_4832: AGAMB.AGAP002836-PB
0_4833: AGAMB.AGAP002837-PA
0_4834: AGAMB.AGAP013054-PA
0_4835: AGAMB.AGAP002838-PA
0_4836: AGAMB.AGAP013404-PB
0_4837: AGAMB.AGAP013404-PA
0_4838: AGAMB.AGAP002839-PA
0_4839: AGAMB.AGAP002839-PB
0_4840: AGAMB.AGAP002840-PA
0_4841: AGAMB.AGAP002842-PA
0_4842: AGAMB.AGAP002841-PB
0_4843: AGAMB.AGAP002841-PA
0_4844: AGAMB.AGAP013351-PA
0_4845: AGAMB.AGAP002832-PB
0_4846: AGAMB.AGAP002832-PA
0_4847: AGAMB.AGAP002830-PA
0_4848: AGAMB.AGAP002825-PA
0_4849: AGAMB.AGAP002846-PA
0_4850: AGAMB.AGAP013388-PA
0_4851: AGAMB.AGAP002847-PA
0_4852: AGAMB.AGAP002848-PA
0_4853: AGAMB.AGAP002849-PA
0_4854: AGAMB.AGAP002853-PA
0_4855: AGAMB.AGAP002858-PB
0_4856: AGAMB.AGAP002858-PC
0_4857: AGAMB.AGAP002858-PA
0_4858: AGAMB.AGAP002858-PD
0_4859: AGAMB.AGAP002858-PE
0_4860: AGAMB.AGAP002850-PA
0_4861: AGAMB.AGAP002867-PA
0_4862: AGAMB.AGAP002866-PA
0_4863: AGAMB.AGAP002865-PA
0_4864: AGAMB.AGAP002864-PA
0_4865: AGAMB.AGAP002863-PA
0_4866: AGAMB.AGAP013128-PA
0_4867: AGAMB.AGAP002862-PA
0_4868: AGAMB.AGAP002857-PB
0_4869: AGAMB.AGAP002857-PA
0_4870: AGAMB.AGAP013314-PA
0_4871: AGAMB.AGAP013529-PA
0_4872: AGAMB.AGAP002856-PA
0_4873: AGAMB.AGAP002855-PA
0_4874: AGAMB.AGAP002854-PA
0_4875: AGAMB.AGAP002852-PA
0_4876: AGAMB.AGAP002851-PA
0_4877: AGAMB.AGAP002845-PA
0_4878: AGAMB.AGAP002859-PA
0_4879: AGAMB.AGAP002868-PA
0_4880: AGAMB.AGAP000586-PA
0_4881: AGAMB.AGAP002875-PA
0_4882: AGAMB.AGAP002877-PA
0_4883: AGAMB.AGAP002881-PA
0_4884: AGAMB.AGAP002881-PB
0_4885: AGAMB.AGAP013115-PA
0_4886: AGAMB.AGAP002884-PA
0_4887: AGAMB.AGAP002885-PA
0_4888: AGAMB.AGAP002883-PA
0_4889: AGAMB.AGAP002880-PA
0_4890: AGAMB.AGAP002879-PC
0_4891: AGAMB.AGAP002879-PB
0_4892: AGAMB.AGAP002879-PA
0_4893: AGAMB.AGAP002878-PA
0_4894: AGAMB.AGAP002876-PA
0_4895: AGAMB.AGAP013244-PA
0_4896: AGAMB.AGAP002874-PA
0_4897: AGAMB.AGAP013069-PA
0_4898: AGAMB.AGAP002873-PA
0_4899: AGAMB.AGAP002872-PA
0_4900: AGAMB.AGAP013202-PA
0_4901: AGAMB.AGAP002870-PA
0_4902: AGAMB.AGAP002869-PA
0_4903: AGAMB.AGAP002886-PA
0_4904: AGAMB.AGAP002886-PB
0_4905: AGAMB.AGAP002890-PA
0_4906: AGAMB.AGAP002890-PB
0_4907: AGAMB.AGAP002894-PA
0_4908: AGAMB.AGAP002895-PA
0_4909: AGAMB.AGAP013540-PA
0_4910: AGAMB.AGAP002893-PA
0_4911: AGAMB.AGAP002892-PA
0_4912: AGAMB.AGAP002891-PA
0_4913: AGAMB.AGAP002891-PE
0_4914: AGAMB.AGAP002891-PC
0_4915: AGAMB.AGAP002891-PD
0_4916: AGAMB.AGAP002891-PB
0_4917: AGAMB.AGAP002889-PA
0_4918: AGAMB.AGAP002896-PA
0_4919: AGAMB.AGAP013090-PA
0_4920: AGAMB.AGAP013313-PA
0_4921: AGAMB.AGAP013083-PA
0_4922: AGAMB.AGAP013471-PA
0_4923: AGAMB.AGAP012948-PA
0_4924: AGAMB.AGAP013261-PA
0_4925: AGAMB.AGAP013347-PA
0_4926: AGAMB.AGAP013114-PA
0_4927: AGAMB.AGAP013212-PA
0_4928: AGAMB.AGAP002899-PA
0_4929: AGAMB.AGAP002901-PA
0_4930: AGAMB.AGAP002902-PA
0_4931: AGAMB.AGAP002905-PA
0_4932: AGAMB.AGAP002907-PA
0_4933: AGAMB.AGAP013354-PA
0_4934: AGAMB.AGAP002908-PA
0_4935: AGAMB.AGAP002908-PB
0_4936: AGAMB.AGAP002908-PC
0_4937: AGAMB.AGAP002909-PA
0_4938: AGAMB.AGAP002909-PB
0_4939: AGAMB.AGAP002910-PA
0_4940: AGAMB.AGAP002911-PA
0_4941: AGAMB.AGAP002912-PA
0_4942: AGAMB.AGAP002913-PA
0_4943: AGAMB.AGAP002906-PA
0_4944: AGAMB.AGAP002904-PA
0_4945: AGAMB.AGAP002903-PA
0_4946: AGAMB.AGAP002900-PA
0_4947: AGAMB.AGAP013394-PA
0_4948: AGAMB.AGAP002898-PC
0_4949: AGAMB.AGAP002898-PA
0_4950: AGAMB.AGAP002898-PB
0_4951: AGAMB.AGAP002898-PD
0_4952: AGAMB.AGAP013272-PA
0_4953: AGAMB.AGAP002914-PC
0_4954: AGAMB.AGAP002914-PA
0_4955: AGAMB.AGAP002914-PB
0_4956: AGAMB.AGAP002915-PA
0_4957: AGAMB.AGAP002916-PA
0_4958: AGAMB.AGAP002917-PA
0_4959: AGAMB.AGAP002918-PA
0_4960: AGAMB.AGAP002921-PA
0_4961: AGAMB.AGAP002921-PB
0_4962: AGAMB.AGAP002926-PA
0_4963: AGAMB.AGAP002928-PA
0_4964: AGAMB.AGAP002925-PB
0_4965: AGAMB.AGAP002925-PC
0_4966: AGAMB.AGAP002925-PA
0_4967: AGAMB.AGAP002924-PA
0_4968: AGAMB.AGAP002924-PB
0_4969: AGAMB.AGAP002923-PA
0_4970: AGAMB.AGAP002922-PA
0_4971: AGAMB.AGAP002920-PA
0_4972: AGAMB.AGAP002919-PA
0_4973: AGAMB.AGAP002931-PB
0_4974: AGAMB.AGAP002931-PA
0_4975: AGAMB.AGAP013008-PA
0_4976: AGAMB.AGAP002935-PA
0_4977: AGAMB.AGAP002936-PA
0_4978: AGAMB.AGAP002938-PA
0_4979: AGAMB.AGAP002940-PA
0_4980: AGAMB.AGAP013417-PA
0_4981: AGAMB.AGAP002942-PA
0_4982: AGAMB.AGAP002943-PA
0_4983: AGAMB.AGAP013412-PA
0_4984: AGAMB.AGAP002939-PB
0_4985: AGAMB.AGAP002939-PA
0_4986: AGAMB.AGAP002937-PA
0_4987: AGAMB.AGAP002933-PA
0_4988: AGAMB.AGAP002933-PB
0_4989: AGAMB.AGAP002932-PA
0_4990: AGAMB.AGAP002929-PA
0_4991: AGAMB.AGAP013383-PA
0_4992: AGAMB.AGAP001324-PA
0_4993: AGAMB.AGAP013516-PA
0_4994: AGAMB.AGAP013516-PB
0_4995: AGAMB.AGAP002948-PA
0_4996: AGAMB.AGAP002950-PA
0_4997: AGAMB.AGAP002956-PA
0_4998: AGAMB.AGAP002959-PA
0_4999: AGAMB.AGAP002961-PA
0_5000: AGAMB.AGAP013267-PA
0_5001: AGAMB.AGAP013301-PA
0_5002: AGAMB.AGAP002962-PA
0_5003: AGAMB.AGAP002960-PA
0_5004: AGAMB.AGAP002958-PA
0_5005: AGAMB.AGAP002958-PB
0_5006: AGAMB.AGAP002957-PA
0_5007: AGAMB.AGAP002955-PA
0_5008: AGAMB.AGAP002954-PA
0_5009: AGAMB.AGAP002953-PA
0_5010: AGAMB.AGAP002951-PA
0_5011: AGAMB.AGAP002952-PB
0_5012: AGAMB.AGAP002952-PC
0_5013: AGAMB.AGAP002952-PA
0_5014: AGAMB.AGAP002949-PA
0_5015: AGAMB.AGAP002947-PA
0_5016: AGAMB.AGAP002945-PA
0_5017: AGAMB.AGAP001325-PA
0_5018: AGAMB.AGAP001326-PA
0_5019: AGAMB.AGAP001328-PA
0_5020: AGAMB.AGAP001329-PA
0_5021: AGAMB.AGAP001330-PC
0_5022: AGAMB.AGAP001330-PB
0_5023: AGAMB.AGAP001330-PA
0_5024: AGAMB.AGAP001331-PA
0_5025: AGAMB.AGAP002966-PA
0_5026: AGAMB.AGAP002967-PA
0_5027: AGAMB.AGAP002970-PA
0_5028: AGAMB.AGAP002970-PB
0_5029: AGAMB.AGAP002971-PB
0_5030: AGAMB.AGAP002971-PA
0_5031: AGAMB.AGAP013509-PA
0_5032: AGAMB.AGAP002974-PA
0_5033: AGAMB.AGAP002975-PA
0_5034: AGAMB.AGAP002976-PA
0_5035: AGAMB.AGAP013216-PA
0_5036: AGAMB.AGAP002973-PA
0_5037: AGAMB.AGAP002972-PA
0_5038: AGAMB.AGAP002969-PA
0_5039: AGAMB.AGAP002968-PA
0_5040: AGAMB.AGAP002977-PA
0_5041: AGAMB.AGAP002981-PA
0_5042: AGAMB.AGAP002982-PA
0_5043: AGAMB.AGAP002983-PA
0_5044: AGAMB.AGAP013286-PB
0_5045: AGAMB.AGAP013286-PC
0_5046: AGAMB.AGAP013286-PD
0_5047: AGAMB.AGAP013286-PA
0_5048: AGAMB.AGAP002985-PA
0_5049: AGAMB.AGAP002988-PA
0_5050: AGAMB.AGAP002991-PA
0_5051: AGAMB.AGAP002992-PA
0_5052: AGAMB.AGAP002992-PC
0_5053: AGAMB.AGAP002992-PB
0_5054: AGAMB.AGAP002995-PA
0_5055: AGAMB.AGAP002994-PA
0_5056: AGAMB.AGAP002993-PA
0_5057: AGAMB.AGAP002990-PA
0_5058: AGAMB.AGAP002989-PA
0_5059: AGAMB.AGAP002986-PB
0_5060: AGAMB.AGAP002986-PA
0_5061: AGAMB.AGAP002984-PA
0_5062: AGAMB.AGAP012955-PA
0_5063: AGAMB.AGAP013499-PA
0_5064: AGAMB.AGAP002980-PA
0_5065: AGAMB.AGAP002979-PA
0_5066: AGAMB.AGAP002978-PA
0_5067: AGAMB.AGAP002996-PD
0_5068: AGAMB.AGAP002996-PA
0_5069: AGAMB.AGAP002996-PB
0_5070: AGAMB.AGAP002996-PC
0_5071: AGAMB.AGAP013119-PA
0_5072: AGAMB.AGAP013498-PA
0_5073: AGAMB.AGAP002998-PA
0_5074: AGAMB.AGAP002999-PA
0_5075: AGAMB.AGAP012949-PA
0_5076: AGAMB.AGAP003004-PA
0_5077: AGAMB.AGAP013545-PA
0_5078: AGAMB.AGAP003003-PA
0_5079: AGAMB.AGAP003001-PA
0_5080: AGAMB.AGAP003002-PA
0_5081: AGAMB.AGAP013105-PA
0_5082: AGAMB.AGAP003000-PA
0_5083: AGAMB.AGAP002997-PB
0_5084: AGAMB.AGAP002997-PA
0_5085: AGAMB.AGAP002997-PC
0_5086: AGAMB.AGAP003005-PA
0_5087: AGAMB.AGAP003005-PB
0_5088: AGAMB.AGAP003005-PC
0_5089: AGAMB.AGAP013439-PA
0_5090: AGAMB.AGAP003008-PA
0_5091: AGAMB.AGAP003008-PB
0_5092: AGAMB.AGAP003012-PA
0_5093: AGAMB.AGAP003014-PA
0_5094: AGAMB.AGAP003015-PA
0_5095: AGAMB.AGAP003016-PA
0_5096: AGAMB.AGAP003017-PA
0_5097: AGAMB.AGAP003020-PA
0_5098: AGAMB.AGAP003021-PB
0_5099: AGAMB.AGAP003021-PA
0_5100: AGAMB.AGAP003024-PB
0_5101: AGAMB.AGAP003024-PA
0_5102: AGAMB.AGAP003024-PC
0_5103: AGAMB.AGAP003024-PD
0_5104: AGAMB.AGAP003026-PA
0_5105: AGAMB.AGAP003027-PA
0_5106: AGAMB.AGAP003006-PA
0_5107: AGAMB.AGAP003007-PA
0_5108: AGAMB.AGAP003009-PA
0_5109: AGAMB.AGAP003010-PA
0_5110: AGAMB.AGAP003013-PA
0_5111: AGAMB.AGAP003018-PA
0_5112: AGAMB.AGAP003018-PB
0_5113: AGAMB.AGAP003019-PA
0_5114: AGAMB.AGAP003022-PA
0_5115: AGAMB.AGAP003023-PA
0_5116: AGAMB.AGAP003025-PB
0_5117: AGAMB.AGAP003025-PC
0_5118: AGAMB.AGAP003025-PA
0_5119: AGAMB.AGAP003028-PA
0_5120: AGAMB.AGAP003029-PA
0_5121: AGAMB.AGAP028703-PA
0_5122: AGAMB.AGAP028702-PA
0_5123: AGAMB.AGAP003032-PA
0_5124: AGAMB.AGAP003033-PA
0_5125: AGAMB.AGAP003035-PA
0_5126: AGAMB.AGAP003036-PA
0_5127: AGAMB.AGAP003041-PA
0_5128: AGAMB.AGAP003043-PB
0_5129: AGAMB.AGAP003043-PA
0_5130: AGAMB.AGAP003048-PA
0_5131: AGAMB.AGAP013062-PA
0_5132: AGAMB.AGAP013473-PA
0_5133: AGAMB.AGAP013232-PA
0_5134: AGAMB.AGAP003052-PA
0_5135: AGAMB.AGAP003051-PB
0_5136: AGAMB.AGAP003051-PA
0_5137: AGAMB.AGAP003050-PA
0_5138: AGAMB.AGAP003049-PC
0_5139: AGAMB.AGAP003049-PB
0_5140: AGAMB.AGAP003049-PA
0_5141: AGAMB.AGAP013071-PA
0_5142: AGAMB.AGAP003047-PA
0_5143: AGAMB.AGAP003047-PC
0_5144: AGAMB.AGAP003047-PD
0_5145: AGAMB.AGAP003047-PB
0_5146: AGAMB.AGAP003042-PB
0_5147: AGAMB.AGAP003042-PA
0_5148: AGAMB.AGAP003040-PA
0_5149: AGAMB.AGAP003039-PA
0_5150: AGAMB.AGAP013029-PA
0_5151: AGAMB.AGAP003038-PA
0_5152: AGAMB.AGAP003037-PA
0_5153: AGAMB.AGAP003034-PA
0_5154: AGAMB.AGAP013505-PA
0_5155: AGAMB.AGAP003030-PA
0_5156: AGAMB.AGAP003053-PA
0_5157: AGAMB.AGAP013396-PA
0_5158: AGAMB.AGAP003054-PA
0_5159: AGAMB.AGAP003055-PA
0_5160: AGAMB.AGAP003056-PA
0_5161: AGAMB.AGAP003057-PA
0_5162: AGAMB.AGAP002483-PA
0_5163: AGAMB.AGAP003059-PD
0_5164: AGAMB.AGAP003059-PB
0_5165: AGAMB.AGAP003059-PC
0_5166: AGAMB.AGAP003059-PA
0_5167: AGAMB.AGAP013227-PA
0_5168: AGAMB.AGAP003063-PA
0_5169: AGAMB.AGAP003068-PA
0_5170: AGAMB.AGAP003069-PA
0_5171: AGAMB.AGAP003067-PA
0_5172: AGAMB.AGAP003066-PA
0_5173: AGAMB.AGAP003065-PA
0_5174: AGAMB.AGAP003064-PA
0_5175: AGAMB.AGAP002482-PA
0_5176: AGAMB.AGAP003061-PA
0_5177: AGAMB.AGAP003060-PA
0_5178: AGAMB.AGAP003060-PB
0_5179: AGAMB.AGAP003070-PA
0_5180: AGAMB.AGAP003071-PA
0_5181: AGAMB.AGAP003075-PB
0_5182: AGAMB.AGAP003075-PA
0_5183: AGAMB.AGAP003076-PA
0_5184: AGAMB.AGAP003076-PB
0_5185: AGAMB.AGAP003077-PB
0_5186: AGAMB.AGAP003077-PA
0_5187: AGAMB.AGAP003074-PB
0_5188: AGAMB.AGAP003074-PA
0_5189: AGAMB.AGAP003073-PB
0_5190: AGAMB.AGAP003073-PA
0_5191: AGAMB.AGAP003078-PB
0_5192: AGAMB.AGAP003078-PA
0_5193: AGAMB.AGAP003080-PA
0_5194: AGAMB.AGAP003080-PB
0_5195: AGAMB.AGAP003085-PA
0_5196: AGAMB.AGAP013263-PA
0_5197: AGAMB.AGAP003087-PA
0_5198: AGAMB.AGAP003089-PA
0_5199: AGAMB.AGAP003090-PA
0_5200: AGAMB.AGAP003090-PB
0_5201: AGAMB.AGAP003092-PE
0_5202: AGAMB.AGAP003092-PA
0_5203: AGAMB.AGAP003092-PB
0_5204: AGAMB.AGAP003092-PD
0_5205: AGAMB.AGAP003092-PC
0_5206: AGAMB.AGAP003093-PA
0_5207: AGAMB.AGAP003095-PA
0_5208: AGAMB.AGAP003096-PA
0_5209: AGAMB.AGAP003097-PA
0_5210: AGAMB.AGAP003106-PA
0_5211: AGAMB.AGAP003099-PA
0_5212: AGAMB.AGAP003098-PA
0_5213: AGAMB.AGAP003094-PA
0_5214: AGAMB.AGAP003091-PA
0_5215: AGAMB.AGAP003088-PA
0_5216: AGAMB.AGAP003086-PA
0_5217: AGAMB.AGAP003084-PA
0_5218: AGAMB.AGAP013368-PA
0_5219: AGAMB.AGAP003083-PA
0_5220: AGAMB.AGAP003082-PA
0_5221: AGAMB.AGAP003082-PB
0_5222: AGAMB.AGAP003081-PA
0_5223: AGAMB.AGAP003108-PB
0_5224: AGAMB.AGAP003108-PA
0_5225: AGAMB.AGAP003109-PA
0_5226: AGAMB.AGAP003109-PB
0_5227: AGAMB.AGAP003111-PA
0_5228: AGAMB.AGAP003114-PA
0_5229: AGAMB.AGAP003114-PB
0_5230: AGAMB.AGAP003115-PA
0_5231: AGAMB.AGAP003112-PA
0_5232: AGAMB.AGAP001335-PA
0_5233: AGAMB.AGAP001337-PA
0_5234: AGAMB.AGAP001340-PA
0_5235: AGAMB.AGAP001341-PA
0_5236: AGAMB.AGAP001345-PA
0_5237: AGAMB.AGAP001346-PA
0_5238: AGAMB.AGAP001347-PA
0_5239: AGAMB.AGAP001356-PA
0_5240: AGAMB.AGAP001355-PA
0_5241: AGAMB.AGAP001354-PA
0_5242: AGAMB.AGAP001353-PA
0_5243: AGAMB.AGAP001352-PA
0_5244: AGAMB.AGAP001350-PA
0_5245: AGAMB.AGAP001349-PA
0_5246: AGAMB.AGAP001348-PA
0_5247: AGAMB.AGAP001344-PA
0_5248: AGAMB.AGAP001343-PA
0_5249: AGAMB.AGAP001342-PA
0_5250: AGAMB.AGAP001339-PA
0_5251: AGAMB.AGAP001338-PA
0_5252: AGAMB.AGAP001336-PA
0_5253: AGAMB.AGAP001334-PA
0_5254: AGAMB.AGAP001333-PA
0_5255: AGAMB.AGAP001332-PA
0_5256: AGAMB.AGAP001351-PA
0_5257: AGAMB.AGAP003116-PA
0_5258: AGAMB.AGAP003117-PA
0_5259: AGAMB.AGAP013411-PA
0_5260: AGAMB.AGAP003118-PA
0_5261: AGAMB.AGAP003119-PA
0_5262: AGAMB.AGAP003123-PA
0_5263: AGAMB.AGAP003126-PA
0_5264: AGAMB.AGAP003121-PA
0_5265: AGAMB.AGAP003120-PA
0_5266: AGAMB.AGAP013357-PA
0_5267: AGAMB.AGAP003124-PA
0_5268: AGAMB.AGAP003124-PB
0_5269: AGAMB.AGAP003125-PA
0_5270: AGAMB.AGAP003128-PA
0_5271: AGAMB.AGAP003130-PA
0_5272: AGAMB.AGAP003131-PA
0_5273: AGAMB.AGAP003133-PB
0_5274: AGAMB.AGAP003133-PA
0_5275: AGAMB.AGAP003134-PA
0_5276: AGAMB.AGAP003136-PA
0_5277: AGAMB.AGAP003137-PB
0_5278: AGAMB.AGAP003137-PA
0_5279: AGAMB.AGAP003138-PA
0_5280: AGAMB.AGAP013465-PA
0_5281: AGAMB.AGAP003140-PA
0_5282: AGAMB.AGAP003140-PB
0_5283: AGAMB.AGAP003142-PA
0_5284: AGAMB.AGAP003143-PA
0_5285: AGAMB.AGAP003143-PB
0_5286: AGAMB.AGAP003141-PB
0_5287: AGAMB.AGAP003141-PA
0_5288: AGAMB.AGAP003139-PA
0_5289: AGAMB.AGAP003135-PA
0_5290: AGAMB.AGAP003132-PA
0_5291: AGAMB.AGAP003129-PA
0_5292: AGAMB.AGAP003148-PA
0_5293: AGAMB.AGAP003149-PA
0_5294: AGAMB.AGAP003150-PA
0_5295: AGAMB.AGAP013060-PA
0_5296: AGAMB.AGAP013365-PA
0_5297: AGAMB.AGAP003151-PA
0_5298: AGAMB.AGAP003154-PB
0_5299: AGAMB.AGAP003154-PA
0_5300: AGAMB.AGAP003156-PA
0_5301: AGAMB.AGAP003158-PA
0_5302: AGAMB.AGAP003160-PA
0_5303: AGAMB.AGAP003161-PA
0_5304: AGAMB.AGAP003166-PA
0_5305: AGAMB.AGAP003164-PB
0_5306: AGAMB.AGAP003164-PA
0_5307: AGAMB.AGAP003165-PA
0_5308: AGAMB.AGAP003162-PA
0_5309: AGAMB.AGAP003159-PA
0_5310: AGAMB.AGAP003157-PA
0_5311: AGAMB.AGAP003155-PA
0_5312: AGAMB.AGAP003153-PA
0_5313: AGAMB.AGAP003153-PB
0_5314: AGAMB.AGAP003153-PD
0_5315: AGAMB.AGAP003153-PC
0_5316: AGAMB.AGAP003147-PA
0_5317: AGAMB.AGAP003146-PA
0_5318: AGAMB.AGAP003145-PA
0_5319: AGAMB.AGAP003167-PA
0_5320: AGAMB.AGAP003179-PA
0_5321: AGAMB.AGAP003181-PA
0_5322: AGAMB.AGAP003182-PA
0_5323: AGAMB.AGAP003185-PA
0_5324: AGAMB.AGAP003186-PA
0_5325: AGAMB.AGAP003187-PA
0_5326: AGAMB.AGAP003189-PA
0_5327: AGAMB.AGAP003190-PA
0_5328: AGAMB.AGAP003193-PA
0_5329: AGAMB.AGAP003168-PA
0_5330: AGAMB.AGAP003171-PA
0_5331: AGAMB.AGAP003173-PA
0_5332: AGAMB.AGAP003174-PA
0_5333: AGAMB.AGAP003175-PA
0_5334: AGAMB.AGAP013292-PA
0_5335: AGAMB.AGAP003192-PA
0_5336: AGAMB.AGAP003191-PA
0_5337: AGAMB.AGAP003184-PA
0_5338: AGAMB.AGAP003183-PA
0_5339: AGAMB.AGAP003180-PA
0_5340: AGAMB.AGAP003178-PA
0_5341: AGAMB.AGAP003170-PA
0_5342: AGAMB.AGAP003172-PA
0_5343: AGAMB.AGAP003176-PA
0_5344: AGAMB.AGAP003177-PA
0_5345: AGAMB.AGAP003195-PA
0_5346: AGAMB.AGAP003196-PA
0_5347: AGAMB.AGAP003197-PA
0_5348: AGAMB.AGAP013219-PA
0_5349: AGAMB.AGAP003194-PA
0_5350: AGAMB.AGAP003194-PB
0_5351: AGAMB.AGAP012981-PA
0_5352: AGAMB.AGAP003200-PA
0_5353: AGAMB.AGAP003208-PA
0_5354: AGAMB.AGAP003209-PA
0_5355: AGAMB.AGAP003213-PA
0_5356: AGAMB.AGAP003215-PA
0_5357: AGAMB.AGAP003216-PA
0_5358: AGAMB.AGAP003214-PA
0_5359: AGAMB.AGAP003212-PA
0_5360: AGAMB.AGAP003211-PA
0_5361: AGAMB.AGAP003207-PA
0_5362: AGAMB.AGAP003206-PA
0_5363: AGAMB.AGAP003206-PB
0_5364: AGAMB.AGAP003205-PA
0_5365: AGAMB.AGAP003204-PA
0_5366: AGAMB.AGAP003203-PA
0_5367: AGAMB.AGAP003202-PA
0_5368: AGAMB.AGAP013035-PA
0_5369: AGAMB.AGAP003201-PA
0_5370: AGAMB.AGAP003199-PA
0_5371: AGAMB.AGAP003198-PA
0_5372: AGAMB.AGAP003217-PA
0_5373: AGAMB.AGAP003219-PA
0_5374: AGAMB.AGAP003219-PB
0_5375: AGAMB.AGAP003221-PA
0_5376: AGAMB.AGAP003222-PA
0_5377: AGAMB.AGAP003225-PA
0_5378: AGAMB.AGAP003228-PA
0_5379: AGAMB.AGAP003230-PA
0_5380: AGAMB.AGAP003232-PA
0_5381: AGAMB.AGAP013304-PA
0_5382: AGAMB.AGAP003233-PA
0_5383: AGAMB.AGAP003231-PA
0_5384: AGAMB.AGAP003229-PA
0_5385: AGAMB.AGAP003227-PA
0_5386: AGAMB.AGAP003226-PA
0_5387: AGAMB.AGAP003224-PA
0_5388: AGAMB.AGAP003220-PA
0_5389: AGAMB.AGAP003220-PB
0_5390: AGAMB.AGAP003218-PA
0_5391: AGAMB.AGAP003235-PA
0_5392: AGAMB.AGAP003236-PA
0_5393: AGAMB.AGAP003237-PA
0_5394: AGAMB.AGAP003239-PA
0_5395: AGAMB.AGAP003240-PA
0_5396: AGAMB.AGAP003243-PA
0_5397: AGAMB.AGAP003251-PA
0_5398: AGAMB.AGAP003252-PA
0_5399: AGAMB.AGAP003257-PA
0_5400: AGAMB.AGAP003256-PA
0_5401: AGAMB.AGAP003255-PA
0_5402: AGAMB.AGAP003254-PA
0_5403: AGAMB.AGAP003253-PA
0_5404: AGAMB.AGAP013184-PA
0_5405: AGAMB.AGAP003250-PA
0_5406: AGAMB.AGAP003249-PA
0_5407: AGAMB.AGAP013487-PA
0_5408: AGAMB.AGAP003248-PA
0_5409: AGAMB.AGAP003247-PA
0_5410: AGAMB.AGAP003246-PA
0_5411: AGAMB.AGAP003245-PA
0_5412: AGAMB.AGAP003244-PA
0_5413: AGAMB.AGAP003244-PB
0_5414: AGAMB.AGAP003242-PA
0_5415: AGAMB.AGAP003241-PA
0_5416: AGAMB.AGAP003238-PB
0_5417: AGAMB.AGAP003238-PA
0_5418: AGAMB.AGAP003238-PC
0_5419: AGAMB.AGAP003238-PD
0_5420: AGAMB.AGAP003258-PA
0_5421: AGAMB.AGAP003261-PA
0_5422: AGAMB.AGAP003263-PA
0_5423: AGAMB.AGAP003264-PA
0_5424: AGAMB.AGAP003266-PA
0_5425: AGAMB.AGAP013058-PA
0_5426: AGAMB.AGAP003269-PA
0_5427: AGAMB.AGAP003268-PA
0_5428: AGAMB.AGAP003267-PA
0_5429: AGAMB.AGAP003265-PA
0_5430: AGAMB.AGAP003262-PA
0_5431: AGAMB.AGAP003260-PA
0_5432: AGAMB.AGAP003259-PB
0_5433: AGAMB.AGAP003259-PA
0_5434: AGAMB.AGAP003271-PA
0_5435: AGAMB.AGAP003272-PA
0_5436: AGAMB.AGAP003273-PA
0_5437: AGAMB.AGAP003274-PA
0_5438: AGAMB.AGAP003275-PA
0_5439: AGAMB.AGAP003277-PC
0_5440: AGAMB.AGAP003277-PA
0_5441: AGAMB.AGAP003277-PB
0_5442: AGAMB.AGAP003277-PD
0_5443: AGAMB.AGAP003278-PA
0_5444: AGAMB.AGAP003280-PA
0_5445: AGAMB.AGAP003281-PA
0_5446: AGAMB.AGAP013539-PA
0_5447: AGAMB.AGAP003282-PA
0_5448: AGAMB.AGAP003282-PB
0_5449: AGAMB.AGAP003284-PA
0_5450: AGAMB.AGAP003283-PA
0_5451: AGAMB.AGAP003279-PA
0_5452: AGAMB.AGAP003276-PA
0_5453: AGAMB.AGAP003285-PA
0_5454: AGAMB.AGAP003288-PA
0_5455: AGAMB.AGAP003289-PA
0_5456: AGAMB.AGAP003290-PA
0_5457: AGAMB.AGAP003292-PA
0_5458: AGAMB.AGAP003294-PA
0_5459: AGAMB.AGAP013135-PA
0_5460: AGAMB.AGAP003286-PA
0_5461: AGAMB.AGAP003300-PA
0_5462: AGAMB.AGAP003297-PA
0_5463: AGAMB.AGAP003296-PB
0_5464: AGAMB.AGAP003296-PA
0_5465: AGAMB.AGAP003295-PA
0_5466: AGAMB.AGAP003293-PA
0_5467: AGAMB.AGAP003287-PA
0_5468: AGAMB.AGAP001357-PA
0_5469: AGAMB.AGAP001360-PA
0_5470: AGAMB.AGAP001361-PA
0_5471: AGAMB.AGAP001362-PA
0_5472: AGAMB.AGAP001363-PA
0_5473: AGAMB.AGAP001364-PA
0_5474: AGAMB.AGAP001367-PA
0_5475: AGAMB.AGAP001368-PB
0_5476: AGAMB.AGAP001368-PA
0_5477: AGAMB.AGAP001369-PA
0_5478: AGAMB.AGAP001366-PA
0_5479: AGAMB.AGAP001365-PA
0_5480: AGAMB.AGAP001358-PA
0_5481: AGAMB.AGAP003301-PA
0_5482: AGAMB.AGAP003302-PA
0_5483: AGAMB.AGAP003306-PA
0_5484: AGAMB.AGAP003305-PA
0_5485: AGAMB.AGAP003307-PB
0_5486: AGAMB.AGAP003307-PA
0_5487: AGAMB.AGAP003304-PA
0_5488: AGAMB.AGAP003304-PB
0_5489: AGAMB.AGAP003303-PA
0_5490: AGAMB.AGAP003308-PA
0_5491: AGAMB.AGAP003308-PB
0_5492: AGAMB.AGAP003309-PA
0_5493: AGAMB.AGAP003310-PA
0_5494: AGAMB.AGAP003311-PA
0_5495: AGAMB.AGAP003313-PA
0_5496: AGAMB.AGAP003314-PA
0_5497: AGAMB.AGAP003316-PA
0_5498: AGAMB.AGAP003318-PA
0_5499: AGAMB.AGAP003318-PB
0_5500: AGAMB.AGAP003320-PA
0_5501: AGAMB.AGAP003321-PA
0_5502: AGAMB.AGAP003323-PA
0_5503: AGAMB.AGAP003325-PA
0_5504: AGAMB.AGAP003324-PA
0_5505: AGAMB.AGAP003322-PA
0_5506: AGAMB.AGAP003319-PA
0_5507: AGAMB.AGAP003317-PA
0_5508: AGAMB.AGAP003315-PA
0_5509: AGAMB.AGAP013335-PA
0_5510: AGAMB.AGAP012961-PA
0_5511: AGAMB.AGAP003312-PB
0_5512: AGAMB.AGAP003312-PA
0_5513: AGAMB.AGAP013430-PA
0_5514: AGAMB.AGAP003327-PA
0_5515: AGAMB.AGAP003328-PA
0_5516: AGAMB.AGAP003332-PA
0_5517: AGAMB.AGAP013189-PA
0_5518: AGAMB.AGAP013400-PA
0_5519: AGAMB.AGAP003331-PB
0_5520: AGAMB.AGAP003331-PA
0_5521: AGAMB.AGAP003329-PA
0_5522: AGAMB.AGAP003335-PA
0_5523: AGAMB.AGAP003334-PA
0_5524: AGAMB.AGAP003336-PA
0_5525: AGAMB.AGAP003338-PA
0_5526: AGAMB.AGAP003339-PA
0_5527: AGAMB.AGAP003342-PA
0_5528: AGAMB.AGAP003343-PA
0_5529: AGAMB.AGAP013511-PB
0_5530: AGAMB.AGAP013511-PA
0_5531: AGAMB.AGAP013511-PC
0_5532: AGAMB.AGAP003346-PA
0_5533: AGAMB.AGAP003350-PB
0_5534: AGAMB.AGAP003350-PA
0_5535: AGAMB.AGAP003351-PA
0_5536: AGAMB.AGAP003337-PA
0_5537: AGAMB.AGAP003340-PA
0_5538: AGAMB.AGAP003341-PA
0_5539: AGAMB.AGAP003341-PB
0_5540: AGAMB.AGAP003345-PA
0_5541: AGAMB.AGAP003349-PB
0_5542: AGAMB.AGAP003349-PA
0_5543: AGAMB.AGAP013532-PA
0_5544: AGAMB.AGAP003344-PA
0_5545: AGAMB.AGAP003352-PC
0_5546: AGAMB.AGAP003352-PA
0_5547: AGAMB.AGAP003352-PB
0_5548: AGAMB.AGAP003354-PA
0_5549: AGAMB.AGAP013192-PA
0_5550: AGAMB.AGAP003356-PA
0_5551: AGAMB.AGAP003359-PA
0_5552: AGAMB.AGAP003361-PA
0_5553: AGAMB.AGAP013030-PA
0_5554: AGAMB.AGAP003360-PA
0_5555: AGAMB.AGAP003358-PA
0_5556: AGAMB.AGAP003357-PA
0_5557: AGAMB.AGAP003355-PA
0_5558: AGAMB.AGAP003353-PA
0_5559: AGAMB.AGAP013170-PA
0_5560: AGAMB.AGAP003363-PA
0_5561: AGAMB.AGAP003365-PA
0_5562: AGAMB.AGAP012963-PA
0_5563: AGAMB.AGAP003367-PA
0_5564: AGAMB.AGAP003369-PB
0_5565: AGAMB.AGAP003369-PA
0_5566: AGAMB.AGAP013207-PA
0_5567: AGAMB.AGAP003371-PA
0_5568: AGAMB.AGAP003372-PA
0_5569: AGAMB.AGAP003372-PB
0_5570: AGAMB.AGAP013095-PA
0_5571: AGAMB.AGAP012987-PA
0_5572: AGAMB.AGAP003368-PA
0_5573: AGAMB.AGAP003366-PA
0_5574: AGAMB.AGAP003364-PA
0_5575: AGAMB.AGAP013204-PB
0_5576: AGAMB.AGAP013204-PA
0_5577: AGAMB.AGAP003377-PA
0_5578: AGAMB.AGAP003379-PA
0_5579: AGAMB.AGAP003380-PA
0_5580: AGAMB.AGAP003381-PA
0_5581: AGAMB.AGAP003382-PA
0_5582: AGAMB.AGAP003384-PA
0_5583: AGAMB.AGAP003385-PA
0_5584: AGAMB.AGAP003383-PA
0_5585: AGAMB.AGAP003390-PA
0_5586: AGAMB.AGAP003389-PA
0_5587: AGAMB.AGAP003388-PA
0_5588: AGAMB.AGAP003387-PA
0_5589: AGAMB.AGAP003386-PA
0_5590: AGAMB.AGAP003378-PA
0_5591: AGAMB.AGAP003378-PB
0_5592: AGAMB.AGAP003375-PA
0_5593: AGAMB.AGAP003374-PA
0_5594: AGAMB.AGAP003373-PA
0_5595: AGAMB.AGAP003394-PA
0_5596: AGAMB.AGAP003397-PA
0_5597: AGAMB.AGAP003398-PB
0_5598: AGAMB.AGAP003398-PC
0_5599: AGAMB.AGAP003398-PD
0_5600: AGAMB.AGAP003398-PE
0_5601: AGAMB.AGAP003398-PF
0_5602: AGAMB.AGAP003398-PA
0_5603: AGAMB.AGAP003400-PA
0_5604: AGAMB.AGAP003404-PA
0_5605: AGAMB.AGAP003405-PA
0_5606: AGAMB.AGAP003408-PA
0_5607: AGAMB.AGAP003410-PA
0_5608: AGAMB.AGAP003413-PA
0_5609: AGAMB.AGAP003415-PA
0_5610: AGAMB.AGAP013215-PA
0_5611: AGAMB.AGAP003418-PA
0_5612: AGAMB.AGAP013445-PA
0_5613: AGAMB.AGAP003417-PB
0_5614: AGAMB.AGAP003417-PA
0_5615: AGAMB.AGAP003416-PA
0_5616: AGAMB.AGAP003414-PA
0_5617: AGAMB.AGAP003414-PB
0_5618: AGAMB.AGAP003412-PA
0_5619: AGAMB.AGAP003411-PA
0_5620: AGAMB.AGAP003409-PA
0_5621: AGAMB.AGAP003406-PA
0_5622: AGAMB.AGAP003402-PA
0_5623: AGAMB.AGAP003401-PA
0_5624: AGAMB.AGAP003399-PA
0_5625: AGAMB.AGAP003396-PA
0_5626: AGAMB.AGAP003395-PA
0_5627: AGAMB.AGAP013345-PA
0_5628: AGAMB.AGAP003419-PA
0_5629: AGAMB.AGAP003420-PA
0_5630: AGAMB.AGAP003421-PA
0_5631: AGAMB.AGAP003422-PA
0_5632: AGAMB.AGAP003423-PA
0_5633: AGAMB.AGAP003425-PA
0_5634: AGAMB.AGAP003428-PB
0_5635: AGAMB.AGAP003428-PA
0_5636: AGAMB.AGAP003432-PA
0_5637: AGAMB.AGAP003433-PA
0_5638: AGAMB.AGAP003434-PA
0_5639: AGAMB.AGAP003437-PA
0_5640: AGAMB.AGAP003431-PB
0_5641: AGAMB.AGAP003431-PC
0_5642: AGAMB.AGAP003431-PA
0_5643: AGAMB.AGAP003430-PA
0_5644: AGAMB.AGAP003429-PC
0_5645: AGAMB.AGAP003429-PA
0_5646: AGAMB.AGAP003429-PB
0_5647: AGAMB.AGAP003424-PA
0_5648: AGAMB.AGAP001370-PA
0_5649: AGAMB.AGAP001370-PB
0_5650: AGAMB.AGAP001373-PA
0_5651: AGAMB.AGAP001372-PA
0_5652: AGAMB.AGAP001372-PB
0_5653: AGAMB.AGAP001372-PC
0_5654: AGAMB.AGAP001371-PA
0_5655: AGAMB.AGAP003440-PA
0_5656: AGAMB.AGAP003453-PA
0_5657: AGAMB.AGAP003454-PA
0_5658: AGAMB.AGAP013485-PA
0_5659: AGAMB.AGAP012967-PA
0_5660: AGAMB.AGAP003460-PA
0_5661: AGAMB.AGAP013299-PA
0_5662: AGAMB.AGAP003462-PA
0_5663: AGAMB.AGAP003464-PA
0_5664: AGAMB.AGAP013494-PA
0_5665: AGAMB.AGAP003463-PA
0_5666: AGAMB.AGAP003461-PA
0_5667: AGAMB.AGAP003459-PA
0_5668: AGAMB.AGAP003457-PA
0_5669: AGAMB.AGAP013293-PA
0_5670: AGAMB.AGAP003449-PA
0_5671: AGAMB.AGAP003447-PA
0_5672: AGAMB.AGAP003446-PA
0_5673: AGAMB.AGAP003445-PA
0_5674: AGAMB.AGAP003444-PA
0_5675: AGAMB.AGAP003442-PA
0_5676: AGAMB.AGAP003441-PA
0_5677: AGAMB.AGAP003465-PA
0_5678: AGAMB.AGAP003466-PA
0_5679: AGAMB.AGAP003467-PA
0_5680: AGAMB.AGAP003468-PA
0_5681: AGAMB.AGAP003470-PA
0_5682: AGAMB.AGAP003471-PA
0_5683: AGAMB.AGAP003472-PA
0_5684: AGAMB.AGAP003473-PA
0_5685: AGAMB.AGAP003474-PA
0_5686: AGAMB.AGAP003477-PA
0_5687: AGAMB.AGAP003469-PA
0_5688: AGAMB.AGAP003475-PA
0_5689: AGAMB.AGAP003475-PB
0_5690: AGAMB.AGAP003476-PA
0_5691: AGAMB.AGAP003478-PA
0_5692: AGAMB.AGAP013065-PA
0_5693: AGAMB.AGAP013144-PA
0_5694: AGAMB.AGAP003479-PA
0_5695: AGAMB.AGAP003481-PA
0_5696: AGAMB.AGAP013466-PA
0_5697: AGAMB.AGAP003482-PA
0_5698: AGAMB.AGAP003483-PA
0_5699: AGAMB.AGAP003486-PA
0_5700: AGAMB.AGAP013419-PA
0_5701: AGAMB.AGAP003487-PA
0_5702: AGAMB.AGAP003490-PA
0_5703: AGAMB.AGAP003492-PA
0_5704: AGAMB.AGAP003492-PC
0_5705: AGAMB.AGAP003492-PD
0_5706: AGAMB.AGAP003492-PB
0_5707: AGAMB.AGAP003493-PC
0_5708: AGAMB.AGAP003493-PD
0_5709: AGAMB.AGAP003493-PB
0_5710: AGAMB.AGAP003493-PA
0_5711: AGAMB.AGAP003494-PA
0_5712: AGAMB.AGAP003495-PA
0_5713: AGAMB.AGAP013468-PA
0_5714: AGAMB.AGAP003497-PA
0_5715: AGAMB.AGAP003496-PA
0_5716: AGAMB.AGAP003498-PA
0_5717: AGAMB.AGAP003500-PA
0_5718: AGAMB.AGAP003501-PA
0_5719: AGAMB.AGAP003502-PA
0_5720: AGAMB.AGAP003499-PA
0_5721: AGAMB.AGAP003489-PA
0_5722: AGAMB.AGAP003488-PA
0_5723: AGAMB.AGAP003485-PA
0_5724: AGAMB.AGAP003484-PB
0_5725: AGAMB.AGAP003484-PA
0_5726: AGAMB.AGAP003503-PA
0_5727: AGAMB.AGAP003506-PA
0_5728: AGAMB.AGAP003508-PA
0_5729: AGAMB.AGAP003510-PB
0_5730: AGAMB.AGAP003510-PA
0_5731: AGAMB.AGAP003509-PA
0_5732: AGAMB.AGAP003509-PD
0_5733: AGAMB.AGAP003509-PE
0_5734: AGAMB.AGAP003509-PF
0_5735: AGAMB.AGAP003509-PB
0_5736: AGAMB.AGAP003509-PG
0_5737: AGAMB.AGAP003509-PC
0_5738: AGAMB.AGAP003507-PA
0_5739: AGAMB.AGAP003504-PA
0_5740: AGAMB.AGAP003512-PA
0_5741: AGAMB.AGAP003514-PA
0_5742: AGAMB.AGAP013231-PA
0_5743: AGAMB.AGAP003516-PA
0_5744: AGAMB.AGAP003519-PA
0_5745: AGAMB.AGAP012974-PA
0_5746: AGAMB.AGAP003522-PA
0_5747: AGAMB.AGAP003525-PA
0_5748: AGAMB.AGAP003525-PB
0_5749: AGAMB.AGAP003527-PA
0_5750: AGAMB.AGAP003533-PA
0_5751: AGAMB.AGAP003534-PA
0_5752: AGAMB.AGAP003535-PA
0_5753: AGAMB.AGAP013352-PA
0_5754: AGAMB.AGAP003537-PA
0_5755: AGAMB.AGAP003537-PB
0_5756: AGAMB.AGAP003536-PA
0_5757: AGAMB.AGAP003532-PA
0_5758: AGAMB.AGAP003531-PA
0_5759: AGAMB.AGAP012951-PA
0_5760: AGAMB.AGAP003530-PA
0_5761: AGAMB.AGAP003526-PA
0_5762: AGAMB.AGAP003524-PA
0_5763: AGAMB.AGAP003523-PA
0_5764: AGAMB.AGAP003521-PA
0_5765: AGAMB.AGAP003517-PA
0_5766: AGAMB.AGAP003517-PB
0_5767: AGAMB.AGAP003515-PA
0_5768: AGAMB.AGAP003513-PB
0_5769: AGAMB.AGAP003513-PA
0_5770: AGAMB.AGAP003538-PA
0_5771: AGAMB.AGAP003540-PA
0_5772: AGAMB.AGAP003541-PC
0_5773: AGAMB.AGAP003541-PB
0_5774: AGAMB.AGAP003541-PA
0_5775: AGAMB.AGAP003542-PA
0_5776: AGAMB.AGAP003543-PA
0_5777: AGAMB.AGAP013362-PA
0_5778: AGAMB.AGAP012993-PA
0_5779: AGAMB.AGAP013361-PA
0_5780: AGAMB.AGAP003539-PA
0_5781: AGAMB.AGAP003539-PB
0_5782: AGAMB.AGAP003544-PA
0_5783: AGAMB.AGAP003545-PA
0_5784: AGAMB.AGAP003545-PB
0_5785: AGAMB.AGAP003546-PA
0_5786: AGAMB.AGAP003546-PB
0_5787: AGAMB.AGAP003546-PC
0_5788: AGAMB.AGAP013240-PA
0_5789: AGAMB.AGAP003547-PA
0_5790: AGAMB.AGAP003547-PB
0_5791: AGAMB.AGAP003551-PA
0_5792: AGAMB.AGAP003552-PA
0_5793: AGAMB.AGAP003553-PA
0_5794: AGAMB.AGAP003548-PA
0_5795: AGAMB.AGAP003549-PA
0_5796: AGAMB.AGAP003550-PA
0_5797: AGAMB.AGAP013398-PA
0_5798: AGAMB.AGAP003555-PA
0_5799: AGAMB.AGAP003556-PB
0_5800: AGAMB.AGAP003556-PA
0_5801: AGAMB.AGAP003557-PA
0_5802: AGAMB.AGAP003558-PA
0_5803: AGAMB.AGAP003559-PA
0_5804: AGAMB.AGAP003560-PA
0_5805: AGAMB.AGAP003570-PA
0_5806: AGAMB.AGAP003568-PA
0_5807: AGAMB.AGAP003567-PA
0_5808: AGAMB.AGAP003566-PA
0_5809: AGAMB.AGAP003565-PA
0_5810: AGAMB.AGAP003562-PA
0_5811: AGAMB.AGAP003561-PB
0_5812: AGAMB.AGAP003561-PA
0_5813: AGAMB.AGAP003571-PC
0_5814: AGAMB.AGAP003571-PA
0_5815: AGAMB.AGAP003571-PB
0_5816: AGAMB.AGAP003572-PA
0_5817: AGAMB.AGAP003573-PB
0_5818: AGAMB.AGAP003573-PA
0_5819: AGAMB.AGAP003574-PA
0_5820: AGAMB.AGAP013217-PA
0_5821: AGAMB.AGAP003575-PA
0_5822: AGAMB.AGAP003576-PA
0_5823: AGAMB.AGAP003577-PA
0_5824: AGAMB.AGAP003578-PA
0_5825: AGAMB.AGAP003579-PA
0_5826: AGAMB.AGAP001374-PA
0_5827: AGAMB.AGAP001375-PA
0_5828: AGAMB.AGAP002481-PA
0_5829: AGAMB.AGAP001377-PA
0_5830: AGAMB.AGAP001379-PA
0_5831: AGAMB.AGAP001389-PA
0_5832: AGAMB.AGAP001390-PA
0_5833: AGAMB.AGAP001394-PA
0_5834: AGAMB.AGAP001394-PB
0_5835: AGAMB.AGAP001395-PA
0_5836: AGAMB.AGAP028451-PA
0_5837: AGAMB.AGAP001397-PA
0_5838: AGAMB.AGAP001398-PA
0_5839: AGAMB.AGAP001400-PA
0_5840: AGAMB.AGAP001402-PA
0_5841: AGAMB.AGAP001404-PA
0_5842: AGAMB.AGAP001406-PA
0_5843: AGAMB.AGAP001408-PA
0_5844: AGAMB.AGAP001409-PA
0_5845: AGAMB.AGAP001409-PB
0_5846: AGAMB.AGAP001407-PA
0_5847: AGAMB.AGAP001405-PA
0_5848: AGAMB.AGAP013257-PA
0_5849: AGAMB.AGAP001403-PA
0_5850: AGAMB.AGAP001401-PA
0_5851: AGAMB.AGAP001399-PA
0_5852: AGAMB.AGAP001396-PA
0_5853: AGAMB.AGAP001393-PA
0_5854: AGAMB.AGAP001392-PA
0_5855: AGAMB.AGAP001391-PA
0_5856: AGAMB.AGAP001388-PA
0_5857: AGAMB.AGAP001387-PA
0_5858: AGAMB.AGAP001386-PA
0_5859: AGAMB.AGAP001384-PA
0_5860: AGAMB.AGAP013014-PA
0_5861: AGAMB.AGAP001382-PA
0_5862: AGAMB.AGAP001382-PB
0_5863: AGAMB.AGAP013112-PA
0_5864: AGAMB.AGAP001381-PA
0_5865: AGAMB.AGAP001380-PA
0_5866: AGAMB.AGAP003584-PA
0_5867: AGAMB.AGAP003585-PA
0_5868: AGAMB.AGAP003588-PA
0_5869: AGAMB.AGAP003589-PA
0_5870: AGAMB.AGAP003591-PA
0_5871: AGAMB.AGAP003594-PA
0_5872: AGAMB.AGAP003595-PA
0_5873: AGAMB.AGAP003596-PA
0_5874: AGAMB.AGAP003598-PA
0_5875: AGAMB.AGAP003601-PA
0_5876: AGAMB.AGAP003602-PA
0_5877: AGAMB.AGAP003602-PB
0_5878: AGAMB.AGAP003605-PA
0_5879: AGAMB.AGAP003607-PA
0_5880: AGAMB.AGAP003610-PA
0_5881: AGAMB.AGAP003608-PA
0_5882: AGAMB.AGAP003606-PA
0_5883: AGAMB.AGAP003604-PA
0_5884: AGAMB.AGAP003603-PA
0_5885: AGAMB.AGAP003600-PA
0_5886: AGAMB.AGAP003599-PA
0_5887: AGAMB.AGAP003597-PA
0_5888: AGAMB.AGAP003597-PB
0_5889: AGAMB.AGAP003593-PA
0_5890: AGAMB.AGAP003592-PA
0_5891: AGAMB.AGAP003592-PB
0_5892: AGAMB.AGAP003590-PA
0_5893: AGAMB.AGAP003587-PA
0_5894: AGAMB.AGAP003587-PB
0_5895: AGAMB.AGAP013333-PA
0_5896: AGAMB.AGAP003586-PA
0_5897: AGAMB.AGAP003583-PA
0_5898: AGAMB.AGAP003582-PA
0_5899: AGAMB.AGAP003581-PA
0_5900: AGAMB.AGAP003580-PA
0_5901: AGAMB.AGAP003611-PA
0_5902: AGAMB.AGAP003613-PA
0_5903: AGAMB.AGAP013432-PA
0_5904: AGAMB.AGAP003615-PA
0_5905: AGAMB.AGAP003616-PA
0_5906: AGAMB.AGAP003619-PA
0_5907: AGAMB.AGAP003620-PA
0_5908: AGAMB.AGAP003621-PA
0_5909: AGAMB.AGAP003623-PA
0_5910: AGAMB.AGAP003623-PB
0_5911: AGAMB.AGAP003623-PC
0_5912: AGAMB.AGAP003624-PA
0_5913: AGAMB.AGAP003625-PA
0_5914: AGAMB.AGAP013153-PA
0_5915: AGAMB.AGAP013221-PA
0_5916: AGAMB.AGAP012946-PA
0_5917: AGAMB.AGAP003627-PA
0_5918: AGAMB.AGAP003630-PA
0_5919: AGAMB.AGAP003631-PA
0_5920: AGAMB.AGAP003629-PA
0_5921: AGAMB.AGAP003626-PA
0_5922: AGAMB.AGAP003622-PA
0_5923: AGAMB.AGAP003618-PA
0_5924: AGAMB.AGAP003618-PB
0_5925: AGAMB.AGAP003614-PB
0_5926: AGAMB.AGAP003614-PA
0_5927: AGAMB.AGAP003612-PA
0_5928: AGAMB.AGAP013196-PA
0_5929: AGAMB.AGAP003635-PA
0_5930: AGAMB.AGAP003636-PA
0_5931: AGAMB.AGAP003638-PA
0_5932: AGAMB.AGAP003639-PA
0_5933: AGAMB.AGAP003640-PA
0_5934: AGAMB.AGAP003641-PA
0_5935: AGAMB.AGAP003642-PA
0_5936: AGAMB.AGAP003643-PA
0_5937: AGAMB.AGAP003644-PA
0_5938: AGAMB.AGAP003646-PA
0_5939: AGAMB.AGAP013307-PA
0_5940: AGAMB.AGAP003632-PA
0_5941: AGAMB.AGAP003633-PA
0_5942: AGAMB.AGAP003645-PA
0_5943: AGAMB.AGAP003647-PA
0_5944: AGAMB.AGAP003648-PA
0_5945: AGAMB.AGAP003649-PA
0_5946: AGAMB.AGAP003649-PB
0_5947: AGAMB.AGAP003649-PC
0_5948: AGAMB.AGAP003650-PA
0_5949: AGAMB.AGAP012992-PA
0_5950: AGAMB.AGAP003652-PA
0_5951: AGAMB.AGAP003652-PB
0_5952: AGAMB.AGAP003655-PA
0_5953: AGAMB.AGAP013179-PA
0_5954: AGAMB.AGAP003656-PB
0_5955: AGAMB.AGAP003656-PC
0_5956: AGAMB.AGAP003656-PA
0_5957: AGAMB.AGAP003657-PA
0_5958: AGAMB.AGAP003654-PA
0_5959: AGAMB.AGAP013502-PA
0_5960: AGAMB.AGAP003651-PA
0_5961: AGAMB.AGAP003651-PB
0_5962: AGAMB.AGAP003658-PA
0_5963: AGAMB.AGAP003661-PB
0_5964: AGAMB.AGAP003661-PA
0_5965: AGAMB.AGAP003663-PB
0_5966: AGAMB.AGAP003663-PA
0_5967: AGAMB.AGAP013457-PA
0_5968: AGAMB.AGAP013358-PA
0_5969: AGAMB.AGAP003667-PA
0_5970: AGAMB.AGAP003669-PA
0_5971: AGAMB.AGAP003666-PA
0_5972: AGAMB.AGAP003664-PA
0_5973: AGAMB.AGAP003662-PB
0_5974: AGAMB.AGAP003662-PA
0_5975: AGAMB.AGAP013323-PA
0_5976: AGAMB.AGAP003660-PA
0_5977: AGAMB.AGAP003660-PB
0_5978: AGAMB.AGAP003665-PA
0_5979: AGAMB.AGAP003670-PA
0_5980: AGAMB.AGAP003671-PA
0_5981: AGAMB.AGAP003672-PA
0_5982: AGAMB.AGAP003674-PA
0_5983: AGAMB.AGAP003677-PA
0_5984: AGAMB.AGAP003678-PA
0_5985: AGAMB.AGAP003679-PA
0_5986: AGAMB.AGAP003680-PA
0_5987: AGAMB.AGAP003681-PA
0_5988: AGAMB.AGAP013100-PA
0_5989: AGAMB.AGAP013477-PA
0_5990: AGAMB.AGAP003685-PA
0_5991: AGAMB.AGAP003684-PA
0_5992: AGAMB.AGAP003676-PA
0_5993: AGAMB.AGAP003675-PA
0_5994: AGAMB.AGAP003675-PB
0_5995: AGAMB.AGAP013425-PA
0_5996: AGAMB.AGAP003689-PA
0_5997: AGAMB.AGAP003691-PA
0_5998: AGAMB.AGAP013146-PC
0_5999: AGAMB.AGAP013146-PA
0_6000: AGAMB.AGAP013146-PB
0_6001: AGAMB.AGAP013393-PA
0_6002: AGAMB.AGAP013255-PA
0_6003: AGAMB.AGAP013188-PA
0_6004: AGAMB.AGAP003697-PA
0_6005: AGAMB.AGAP003699-PA
0_6006: AGAMB.AGAP003700-PA
0_6007: AGAMB.AGAP003702-PA
0_6008: AGAMB.AGAP003703-PA
0_6009: AGAMB.AGAP003705-PB
0_6010: AGAMB.AGAP003705-PA
0_6011: AGAMB.AGAP003707-PA
0_6012: AGAMB.AGAP003706-PA
0_6013: AGAMB.AGAP003704-PA
0_6014: AGAMB.AGAP013281-PA
0_6015: AGAMB.AGAP003701-PA
0_6016: AGAMB.AGAP003698-PA
0_6017: AGAMB.AGAP013001-PA
0_6018: AGAMB.AGAP003695-PA
0_6019: AGAMB.AGAP003692-PA
0_6020: AGAMB.AGAP003688-PA
0_6021: AGAMB.AGAP013274-PA
0_6022: AGAMB.AGAP003687-PA
0_6023: AGAMB.AGAP003686-PA
0_6024: AGAMB.AGAP003709-PB
0_6025: AGAMB.AGAP003709-PE
0_6026: AGAMB.AGAP003709-PD
0_6027: AGAMB.AGAP003709-PF
0_6028: AGAMB.AGAP003709-PA
0_6029: AGAMB.AGAP003709-PC
0_6030: AGAMB.AGAP003710-PA
0_6031: AGAMB.AGAP003711-PC
0_6032: AGAMB.AGAP003711-PA
0_6033: AGAMB.AGAP003711-PB
0_6034: AGAMB.AGAP003711-PD
0_6035: AGAMB.AGAP003716-PA
0_6036: AGAMB.AGAP003717-PA
0_6037: AGAMB.AGAP013180-PA
0_6038: AGAMB.AGAP003722-PA
0_6039: AGAMB.AGAP003725-PB
0_6040: AGAMB.AGAP003725-PA
0_6041: AGAMB.AGAP003726-PA
0_6042: AGAMB.AGAP003723-PA
0_6043: AGAMB.AGAP003721-PA
0_6044: AGAMB.AGAP003720-PA
0_6045: AGAMB.AGAP003719-PA
0_6046: AGAMB.AGAP003718-PA
0_6047: AGAMB.AGAP003715-PA
0_6048: AGAMB.AGAP003712-PA
0_6049: AGAMB.AGAP003713-PA
0_6050: AGAMB.AGAP003728-PA
0_6051: AGAMB.AGAP003730-PA
0_6052: AGAMB.AGAP003731-PA
0_6053: AGAMB.AGAP003732-PA
0_6054: AGAMB.AGAP003734-PA
0_6055: AGAMB.AGAP013187-PA
0_6056: AGAMB.AGAP003727-PA
0_6057: AGAMB.AGAP003729-PA
0_6058: AGAMB.AGAP003733-PA
0_6059: AGAMB.AGAP003733-PB
0_6060: AGAMB.AGAP001411-PB
0_6061: AGAMB.AGAP001411-PA
0_6062: AGAMB.AGAP001410-PA
0_6063: AGAMB.AGAP003735-PA
0_6064: AGAMB.AGAP013455-PA
0_6065: AGAMB.AGAP003739-PB
0_6066: AGAMB.AGAP003739-PA
0_6067: AGAMB.AGAP003742-PA
0_6068: AGAMB.AGAP003742-PB
0_6069: AGAMB.AGAP003744-PA
0_6070: AGAMB.AGAP003746-PA
0_6071: AGAMB.AGAP003749-PA
0_6072: AGAMB.AGAP003750-PA
0_6073: AGAMB.AGAP003751-PA
0_6074: AGAMB.AGAP003753-PA
0_6075: AGAMB.AGAP003753-PB
0_6076: AGAMB.AGAP003748-PA
0_6077: AGAMB.AGAP003747-PA
0_6078: AGAMB.AGAP003745-PA
0_6079: AGAMB.AGAP003743-PA
0_6080: AGAMB.AGAP003741-PA
0_6081: AGAMB.AGAP003740-PA
0_6082: AGAMB.AGAP003738-PA
0_6083: AGAMB.AGAP003737-PA
0_6084: AGAMB.AGAP003736-PA
0_6085: AGAMB.AGAP003755-PA
0_6086: AGAMB.AGAP003756-PA
0_6087: AGAMB.AGAP013467-PA
0_6088: AGAMB.AGAP012971-PA
0_6089: AGAMB.AGAP013201-PA
0_6090: AGAMB.AGAP003757-PA
0_6091: AGAMB.AGAP003765-PA
0_6092: AGAMB.AGAP003767-PA
0_6093: AGAMB.AGAP003770-PA
0_6094: AGAMB.AGAP003772-PA
0_6095: AGAMB.AGAP003773-PA
0_6096: AGAMB.AGAP003773-PB
0_6097: AGAMB.AGAP003775-PA
0_6098: AGAMB.AGAP003776-PA
0_6099: AGAMB.AGAP003777-PB
0_6100: AGAMB.AGAP003777-PA
0_6101: AGAMB.AGAP013256-PA
0_6102: AGAMB.AGAP003778-PA
0_6103: AGAMB.AGAP013148-PA
0_6104: AGAMB.AGAP003781-PA
0_6105: AGAMB.AGAP003783-PA
0_6106: AGAMB.AGAP003783-PB
0_6107: AGAMB.AGAP003782-PA
0_6108: AGAMB.AGAP003782-PB
0_6109: AGAMB.AGAP013016-PA
0_6110: AGAMB.AGAP012979-PA
0_6111: AGAMB.AGAP013492-PA
0_6112: AGAMB.AGAP013123-PA
0_6113: AGAMB.AGAP003780-PA
0_6114: AGAMB.AGAP003779-PA
0_6115: AGAMB.AGAP003774-PA
0_6116: AGAMB.AGAP013038-PA
0_6117: AGAMB.AGAP003771-PA
0_6118: AGAMB.AGAP003769-PA
0_6119: AGAMB.AGAP003768-PB
0_6120: AGAMB.AGAP003768-PA
0_6121: AGAMB.AGAP003766-PA
0_6122: AGAMB.AGAP003764-PA
0_6123: AGAMB.AGAP003763-PA
0_6124: AGAMB.AGAP013346-PA
0_6125: AGAMB.AGAP003762-PA
0_6126: AGAMB.AGAP003760-PA
0_6127: AGAMB.AGAP003759-PA
0_6128: AGAMB.AGAP003758-PA
0_6129: AGAMB.AGAP013194-PA
0_6130: AGAMB.AGAP013142-PA
0_6131: AGAMB.AGAP013051-PA
0_6132: AGAMB.AGAP003754-PA
0_6133: AGAMB.AGAP003787-PA
0_6134: AGAMB.AGAP003789-PA
0_6135: AGAMB.AGAP003789-PC
0_6136: AGAMB.AGAP003789-PB
0_6137: AGAMB.AGAP003790-PC
0_6138: AGAMB.AGAP003790-PD
0_6139: AGAMB.AGAP003790-PA
0_6140: AGAMB.AGAP003790-PB
0_6141: AGAMB.AGAP003793-PA
0_6142: AGAMB.AGAP003795-PA
0_6143: AGAMB.AGAP003797-PA
0_6144: AGAMB.AGAP003800-PA
0_6145: AGAMB.AGAP003802-PA
0_6146: AGAMB.AGAP003803-PA
0_6147: AGAMB.AGAP003806-PA
0_6148: AGAMB.AGAP003805-PB
0_6149: AGAMB.AGAP003805-PA
0_6150: AGAMB.AGAP003804-PA
0_6151: AGAMB.AGAP003801-PA
0_6152: AGAMB.AGAP003798-PA
0_6153: AGAMB.AGAP003796-PA
0_6154: AGAMB.AGAP003794-PA
0_6155: AGAMB.AGAP003794-PB
0_6156: AGAMB.AGAP003792-PA
0_6157: AGAMB.AGAP003791-PA
0_6158: AGAMB.AGAP003788-PA
0_6159: AGAMB.AGAP003786-PA
0_6160: AGAMB.AGAP003785-PA
0_6161: AGAMB.AGAP003785-PE
0_6162: AGAMB.AGAP003785-PD
0_6163: AGAMB.AGAP003785-PC
0_6164: AGAMB.AGAP003785-PB
0_6165: AGAMB.AGAP003784-PA
0_6166: AGAMB.AGAP013391-PA
0_6167: AGAMB.AGAP013133-PA
0_6168: AGAMB.AGAP003811-PA
0_6169: AGAMB.AGAP003813-PA
0_6170: AGAMB.AGAP003814-PA
0_6171: AGAMB.AGAP003817-PA
0_6172: AGAMB.AGAP013183-PA
0_6173: AGAMB.AGAP003816-PA
0_6174: AGAMB.AGAP003815-PA
0_6175: AGAMB.AGAP003812-PA
0_6176: AGAMB.AGAP003810-PA
0_6177: AGAMB.AGAP003809-PB
0_6178: AGAMB.AGAP003809-PC
0_6179: AGAMB.AGAP003809-PA
0_6180: AGAMB.AGAP003808-PA
0_6181: AGAMB.AGAP003807-PA
0_6182: AGAMB.AGAP003818-PB
0_6183: AGAMB.AGAP003818-PA
0_6184: AGAMB.AGAP003819-PA
0_6185: AGAMB.AGAP003821-PA
0_6186: AGAMB.AGAP003823-PB
0_6187: AGAMB.AGAP003823-PA
0_6188: AGAMB.AGAP003824-PA
0_6189: AGAMB.AGAP003826-PA
0_6190: AGAMB.AGAP003827-PA
0_6191: AGAMB.AGAP003827-PB
0_6192: AGAMB.AGAP003825-PA
0_6193: AGAMB.AGAP003820-PA
0_6194: AGAMB.AGAP003833-PA
0_6195: AGAMB.AGAP003832-PA
0_6196: AGAMB.AGAP003831-PA
0_6197: AGAMB.AGAP003834-PA
0_6198: AGAMB.AGAP003836-PA
0_6199: AGAMB.AGAP003837-PA
0_6200: AGAMB.AGAP003838-PA
0_6201: AGAMB.AGAP003839-PA
0_6202: AGAMB.AGAP003841-PA
0_6203: AGAMB.AGAP003844-PA
0_6204: AGAMB.AGAP003845-PA
0_6205: AGAMB.AGAP003846-PA
0_6206: AGAMB.AGAP003848-PA
0_6207: AGAMB.AGAP003849-PB
0_6208: AGAMB.AGAP003849-PA
0_6209: AGAMB.AGAP003849-PC
0_6210: AGAMB.AGAP013408-PA
0_6211: AGAMB.AGAP013342-PA
0_6212: AGAMB.AGAP003847-PA
0_6213: AGAMB.AGAP003843-PA
0_6214: AGAMB.AGAP003842-PA
0_6215: AGAMB.AGAP013134-PA
0_6216: AGAMB.AGAP003851-PA
0_6217: AGAMB.AGAP003853-PA
0_6218: AGAMB.AGAP003855-PA
0_6219: AGAMB.AGAP003856-PA
0_6220: AGAMB.AGAP003857-PA
0_6221: AGAMB.AGAP003858-PA
0_6222: AGAMB.AGAP003860-PA
0_6223: AGAMB.AGAP003860-PB
0_6224: AGAMB.AGAP003860-PC
0_6225: AGAMB.AGAP003861-PA
0_6226: AGAMB.AGAP003866-PA
0_6227: AGAMB.AGAP003867-PA
0_6228: AGAMB.AGAP003870-PA
0_6229: AGAMB.AGAP003852-PA
0_6230: AGAMB.AGAP003854-PA
0_6231: AGAMB.AGAP013193-PA
0_6232: AGAMB.AGAP003863-PA
0_6233: AGAMB.AGAP003864-PA
0_6234: AGAMB.AGAP003865-PA
0_6235: AGAMB.AGAP003868-PA
0_6236: AGAMB.AGAP003869-PA
0_6237: AGAMB.AGAP013233-PA
0_6238: AGAMB.AGAP003871-PB
0_6239: AGAMB.AGAP003871-PA
0_6240: AGAMB.AGAP003871-PC
0_6241: AGAMB.AGAP003872-PA
0_6242: AGAMB.AGAP003873-PA
0_6243: AGAMB.AGAP003874-PA
0_6244: AGAMB.AGAP003874-PB
0_6245: AGAMB.AGAP003874-PC
0_6246: AGAMB.AGAP003875-PA
0_6247: AGAMB.AGAP003876-PA
0_6248: AGAMB.AGAP013059-PA
0_6249: AGAMB.AGAP003878-PA
0_6250: AGAMB.AGAP003880-PA
0_6251: AGAMB.AGAP003877-PA
0_6252: AGAMB.AGAP003879-PA
0_6253: AGAMB.AGAP001412-PA
0_6254: AGAMB.AGAP001419-PC
0_6255: AGAMB.AGAP001419-PB
0_6256: AGAMB.AGAP001419-PA
0_6257: AGAMB.AGAP001419-PD
0_6258: AGAMB.AGAP001421-PA
0_6259: AGAMB.AGAP001413-PA
0_6260: AGAMB.AGAP013176-PA
0_6261: AGAMB.AGAP001423-PA
0_6262: AGAMB.AGAP001422-PA
0_6263: AGAMB.AGAP001420-PA
0_6264: AGAMB.AGAP001418-PA
0_6265: AGAMB.AGAP001417-PA
0_6266: AGAMB.AGAP001417-PB
0_6267: AGAMB.AGAP001416-PA
0_6268: AGAMB.AGAP001415-PA
0_6269: AGAMB.AGAP001414-PA
0_6270: AGAMB.AGAP013454-PA
0_6271: AGAMB.AGAP003882-PA
0_6272: AGAMB.AGAP003882-PB
0_6273: AGAMB.AGAP003883-PA
0_6274: AGAMB.AGAP003881-PA
0_6275: AGAMB.AGAP003884-PB
0_6276: AGAMB.AGAP003884-PA
0_6277: AGAMB.AGAP003887-PA
0_6278: AGAMB.AGAP003887-PB
0_6279: AGAMB.AGAP003889-PB
0_6280: AGAMB.AGAP003889-PA
0_6281: AGAMB.AGAP003892-PA
0_6282: AGAMB.AGAP003894-PA
0_6283: AGAMB.AGAP003898-PA
0_6284: AGAMB.AGAP003900-PA
0_6285: AGAMB.AGAP003899-PA
0_6286: AGAMB.AGAP003899-PB
0_6287: AGAMB.AGAP003897-PA
0_6288: AGAMB.AGAP003896-PA
0_6289: AGAMB.AGAP003895-PA
0_6290: AGAMB.AGAP003893-PB
0_6291: AGAMB.AGAP003893-PE
0_6292: AGAMB.AGAP003893-PA
0_6293: AGAMB.AGAP003893-PD
0_6294: AGAMB.AGAP003893-PC
0_6295: AGAMB.AGAP003891-PA
0_6296: AGAMB.AGAP003890-PA
0_6297: AGAMB.AGAP003886-PB
0_6298: AGAMB.AGAP003886-PA
0_6299: AGAMB.AGAP003885-PA
0_6300: AGAMB.AGAP003901-PA
0_6301: AGAMB.AGAP003903-PA
0_6302: AGAMB.AGAP003904-PA
0_6303: AGAMB.AGAP003904-PB
0_6304: AGAMB.AGAP003906-PA
0_6305: AGAMB.AGAP013070-PA
0_6306: AGAMB.AGAP003902-PA
0_6307: AGAMB.AGAP003905-PA
0_6308: AGAMB.AGAP003907-PA
0_6309: AGAMB.AGAP003910-PA
0_6310: AGAMB.AGAP003911-PA
0_6311: AGAMB.AGAP003913-PA
0_6312: AGAMB.AGAP003909-PA
0_6313: AGAMB.AGAP003912-PA
0_6314: AGAMB.AGAP003914-PA
0_6315: AGAMB.AGAP003914-PB
0_6316: AGAMB.AGAP003914-PC
0_6317: AGAMB.AGAP003917-PA
0_6318: AGAMB.AGAP003920-PA
0_6319: AGAMB.AGAP003923-PA
0_6320: AGAMB.AGAP003925-PA
0_6321: AGAMB.AGAP013418-PA
0_6322: AGAMB.AGAP003926-PA
0_6323: AGAMB.AGAP003927-PA
0_6324: AGAMB.AGAP003930-PA
0_6325: AGAMB.AGAP003931-PA
0_6326: AGAMB.AGAP003929-PA
0_6327: AGAMB.AGAP003928-PA
0_6328: AGAMB.AGAP013479-PA
0_6329: AGAMB.AGAP003924-PA
0_6330: AGAMB.AGAP003922-PA
0_6331: AGAMB.AGAP003921-PA
0_6332: AGAMB.AGAP003919-PA
0_6333: AGAMB.AGAP003918-PA
0_6334: AGAMB.AGAP003933-PA
0_6335: AGAMB.AGAP003935-PA
0_6336: AGAMB.AGAP003940-PA
0_6337: AGAMB.AGAP013032-PA
0_6338: AGAMB.AGAP003942-PA
0_6339: AGAMB.AGAP003944-PA
0_6340: AGAMB.AGAP003945-PA
0_6341: AGAMB.AGAP003943-PA
0_6342: AGAMB.AGAP003941-PA
0_6343: AGAMB.AGAP003939-PB
0_6344: AGAMB.AGAP003939-PD
0_6345: AGAMB.AGAP003939-PA
0_6346: AGAMB.AGAP003939-PC
0_6347: AGAMB.AGAP003938-PA
0_6348: AGAMB.AGAP003938-PB
0_6349: AGAMB.AGAP003936-PA
0_6350: AGAMB.AGAP003934-PA
0_6351: AGAMB.AGAP003960-PA
0_6352: AGAMB.AGAP013252-PA
0_6353: AGAMB.AGAP003965-PA
0_6354: AGAMB.AGAP003966-PA
0_6355: AGAMB.AGAP003966-PB
0_6356: AGAMB.AGAP003968-PA
0_6357: AGAMB.AGAP003970-PA
0_6358: AGAMB.AGAP013271-PA
0_6359: AGAMB.AGAP003969-PA
0_6360: AGAMB.AGAP003967-PA
0_6361: AGAMB.AGAP003963-PA
0_6362: AGAMB.AGAP003962-PC
0_6363: AGAMB.AGAP003962-PA
0_6364: AGAMB.AGAP003962-PB
0_6365: AGAMB.AGAP003961-PA
0_6366: AGAMB.AGAP003972-PA
0_6367: AGAMB.AGAP003975-PA
0_6368: AGAMB.AGAP003977-PA
0_6369: AGAMB.AGAP003980-PA
0_6370: AGAMB.AGAP003982-PA
0_6371: AGAMB.AGAP003982-PB
0_6372: AGAMB.AGAP003983-PA
0_6373: AGAMB.AGAP003984-PA
0_6374: AGAMB.AGAP003981-PA
0_6375: AGAMB.AGAP003979-PA
0_6376: AGAMB.AGAP003976-PA
0_6377: AGAMB.AGAP003974-PA
0_6378: AGAMB.AGAP003971-PA
0_6379: AGAMB.AGAP003987-PA
0_6380: AGAMB.AGAP003992-PA
0_6381: AGAMB.AGAP003994-PA
0_6382: AGAMB.AGAP003997-PD
0_6383: AGAMB.AGAP003997-PB
0_6384: AGAMB.AGAP003997-PA
0_6385: AGAMB.AGAP003997-PC
0_6386: AGAMB.AGAP003999-PA
0_6387: AGAMB.AGAP013423-PA
0_6388: AGAMB.AGAP013118-PA
0_6389: AGAMB.AGAP003995-PA
0_6390: AGAMB.AGAP013004-PA
0_6391: AGAMB.AGAP003993-PA
0_6392: AGAMB.AGAP013536-PA
0_6393: AGAMB.AGAP013163-PA
0_6394: AGAMB.AGAP003991-PA
0_6395: AGAMB.AGAP013303-PA
0_6396: AGAMB.AGAP003990-PA
0_6397: AGAMB.AGAP003989-PA
0_6398: AGAMB.AGAP003988-PA
0_6399: AGAMB.AGAP001426-PA
0_6400: AGAMB.AGAP001428-PA
0_6401: AGAMB.AGAP001429-PB
0_6402: AGAMB.AGAP001429-PA
0_6403: AGAMB.AGAP001432-PA
0_6404: AGAMB.AGAP013434-PA
0_6405: AGAMB.AGAP002480-PA
0_6406: AGAMB.AGAP001435-PA
0_6407: AGAMB.AGAP001434-PB
0_6408: AGAMB.AGAP001434-PA
0_6409: AGAMB.AGAP001434-PC
0_6410: AGAMB.AGAP001430-PA
0_6411: AGAMB.AGAP013122-PA
0_6412: AGAMB.AGAP001427-PA
0_6413: AGAMB.AGAP001425-PA
0_6414: AGAMB.AGAP001424-PA
0_6415: AGAMB.AGAP004000-PA
0_6416: AGAMB.AGAP004003-PA
0_6417: AGAMB.AGAP004004-PA
0_6418: AGAMB.AGAP004005-PA
0_6419: AGAMB.AGAP013019-PA
0_6420: AGAMB.AGAP004011-PA
0_6421: AGAMB.AGAP004013-PA
0_6422: AGAMB.AGAP004015-PA
0_6423: AGAMB.AGAP013186-PA
0_6424: AGAMB.AGAP004016-PA
0_6425: AGAMB.AGAP004020-PA
0_6426: AGAMB.AGAP004021-PA
0_6427: AGAMB.AGAP004022-PA
0_6428: AGAMB.AGAP004023-PA
0_6429: AGAMB.AGAP004028-PB
0_6430: AGAMB.AGAP004028-PA
0_6431: AGAMB.AGAP004030-PA
0_6432: AGAMB.AGAP004031-PA
0_6433: AGAMB.AGAP004029-PA
0_6434: AGAMB.AGAP004026-PA
0_6435: AGAMB.AGAP004026-PB
0_6436: AGAMB.AGAP004025-PA
0_6437: AGAMB.AGAP004018-PA
0_6438: AGAMB.AGAP004018-PB
0_6439: AGAMB.AGAP004017-PA
0_6440: AGAMB.AGAP004014-PA
0_6441: AGAMB.AGAP004012-PA
0_6442: AGAMB.AGAP004008-PA
0_6443: AGAMB.AGAP004007-PA
0_6444: AGAMB.AGAP004006-PA
0_6445: AGAMB.AGAP004002-PA
0_6446: AGAMB.AGAP013015-PA
0_6447: AGAMB.AGAP004033-PA
0_6448: AGAMB.AGAP004034-PA
0_6449: AGAMB.AGAP013324-PA
0_6450: AGAMB.AGAP004035-PA
0_6451: AGAMB.AGAP004032-PA
0_6452: AGAMB.AGAP004038-PA
0_6453: AGAMB.AGAP013096-PA
0_6454: AGAMB.AGAP004036-PA
0_6455: AGAMB.AGAP004046-PB
0_6456: AGAMB.AGAP004046-PA
0_6457: AGAMB.AGAP004046-PC
0_6458: AGAMB.AGAP004048-PA
0_6459: AGAMB.AGAP004049-PA
0_6460: AGAMB.AGAP013150-PA
0_6461: AGAMB.AGAP004050-PA
0_6462: AGAMB.AGAP004050-PB
0_6463: AGAMB.AGAP028445-PA
0_6464: AGAMB.AGAP004052-PA
0_6465: AGAMB.AGAP004056-PA
0_6466: AGAMB.AGAP004054-PA
0_6467: AGAMB.AGAP004055-PB
0_6468: AGAMB.AGAP004055-PA
0_6469: AGAMB.AGAP004057-PA
0_6470: AGAMB.AGAP004059-PA
0_6471: AGAMB.AGAP004061-PA
0_6472: AGAMB.AGAP004064-PA
0_6473: AGAMB.AGAP004064-PB
0_6474: AGAMB.AGAP004065-PA
0_6475: AGAMB.AGAP013420-PA
0_6476: AGAMB.AGAP013121-PB
0_6477: AGAMB.AGAP013121-PA
0_6478: AGAMB.AGAP004067-PA
0_6479: AGAMB.AGAP004068-PA
0_6480: AGAMB.AGAP004071-PB
0_6481: AGAMB.AGAP004071-PC
0_6482: AGAMB.AGAP004071-PA
0_6483: AGAMB.AGAP004077-PA
0_6484: AGAMB.AGAP004076-PA
0_6485: AGAMB.AGAP004070-PA
0_6486: AGAMB.AGAP004069-PA
0_6487: AGAMB.AGAP004066-PA
0_6488: AGAMB.AGAP004063-PA
0_6489: AGAMB.AGAP004062-PA
0_6490: AGAMB.AGAP004060-PA
0_6491: AGAMB.AGAP004082-PA
0_6492: AGAMB.AGAP004084-PA
0_6493: AGAMB.AGAP004087-PA
0_6494: AGAMB.AGAP004090-PA
0_6495: AGAMB.AGAP004091-PA
0_6496: AGAMB.AGAP004092-PA
0_6497: AGAMB.AGAP004094-PA
0_6498: AGAMB.AGAP004095-PA
0_6499: AGAMB.AGAP004078-PA
0_6500: AGAMB.AGAP004078-PB
0_6501: AGAMB.AGAP004079-PA
0_6502: AGAMB.AGAP004080-PA
0_6503: AGAMB.AGAP004083-PA
0_6504: AGAMB.AGAP004081-PA
0_6505: AGAMB.AGAP004085-PA
0_6506: AGAMB.AGAP004086-PA
0_6507: AGAMB.AGAP004088-PA
0_6508: AGAMB.AGAP004089-PA
0_6509: AGAMB.AGAP004089-PB
0_6510: AGAMB.AGAP013315-PB
0_6511: AGAMB.AGAP013315-PA
0_6512: AGAMB.AGAP004093-PA
0_6513: AGAMB.AGAP013472-PA
0_6514: AGAMB.AGAP004096-PB
0_6515: AGAMB.AGAP004096-PA
0_6516: AGAMB.AGAP004098-PA
0_6517: AGAMB.AGAP004098-PB
0_6518: AGAMB.AGAP004101-PA
0_6519: AGAMB.AGAP004103-PA
0_6520: AGAMB.AGAP004106-PA
0_6521: AGAMB.AGAP013211-PA
0_6522: AGAMB.AGAP004107-PB
0_6523: AGAMB.AGAP004107-PA
0_6524: AGAMB.AGAP004107-PD
0_6525: AGAMB.AGAP004107-PC
0_6526: AGAMB.AGAP004104-PA
0_6527: AGAMB.AGAP004104-PB
0_6528: AGAMB.AGAP004102-PA
0_6529: AGAMB.AGAP004100-PA
0_6530: AGAMB.AGAP004099-PA
0_6531: AGAMB.AGAP004097-PA
0_6532: AGAMB.AGAP004109-PA
0_6533: AGAMB.AGAP004110-PA
0_6534: AGAMB.AGAP004114-PA
0_6535: AGAMB.AGAP004116-PA
0_6536: AGAMB.AGAP004115-PA
0_6537: AGAMB.AGAP004117-PA
0_6538: AGAMB.AGAP002476-PA
0_6539: AGAMB.AGAP013446-PA
0_6540: AGAMB.AGAP004108-PB
0_6541: AGAMB.AGAP004108-PA
0_6542: AGAMB.AGAP013081-PA
0_6543: AGAMB.AGAP004112-PA
0_6544: AGAMB.AGAP004113-PA
0_6545: AGAMB.AGAP001440-PB
0_6546: AGAMB.AGAP001440-PA
0_6547: AGAMB.AGAP001441-PA
0_6548: AGAMB.AGAP013284-PB
0_6549: AGAMB.AGAP013284-PA
0_6550: AGAMB.AGAP001442-PA
0_6551: AGAMB.AGAP001444-PA
0_6552: AGAMB.AGAP001445-PA
0_6553: AGAMB.AGAP001448-PA
0_6554: AGAMB.AGAP001449-PA
0_6555: AGAMB.AGAP013329-PA
0_6556: AGAMB.AGAP001450-PA
0_6557: AGAMB.AGAP001447-PA
0_6558: AGAMB.AGAP001446-PC
0_6559: AGAMB.AGAP001446-PE
0_6560: AGAMB.AGAP001446-PA
0_6561: AGAMB.AGAP001446-PD
0_6562: AGAMB.AGAP001446-PB
0_6563: AGAMB.AGAP001443-PA
0_6564: AGAMB.AGAP001438-PA
0_6565: AGAMB.AGAP001438-PB
0_6566: AGAMB.AGAP013537-PA
0_6567: AGAMB.AGAP001126-PA
0_6568: AGAMB.AGAP001127-PA
0_6569: AGAMB.AGAP001132-PA
0_6570: AGAMB.AGAP001134-PA
0_6571: AGAMB.AGAP001136-PA
0_6572: AGAMB.AGAP001139-PA
0_6573: AGAMB.AGAP001141-PA
0_6574: AGAMB.AGAP001141-PB
0_6575: AGAMB.AGAP001145-PA
0_6576: AGAMB.AGAP001149-PA
0_6577: AGAMB.AGAP001150-PA
0_6578: AGAMB.AGAP001152-PA
0_6579: AGAMB.AGAP001154-PA
0_6580: AGAMB.AGAP013527-PA
0_6581: AGAMB.AGAP001159-PA
0_6582: AGAMB.AGAP012982-PA
0_6583: AGAMB.AGAP001167-PA
0_6584: AGAMB.AGAP001168-PB
0_6585: AGAMB.AGAP001168-PA
0_6586: AGAMB.AGAP001171-PA
0_6587: AGAMB.AGAP001172-PA
0_6588: AGAMB.AGAP001173-PA
0_6589: AGAMB.AGAP001175-PA
0_6590: AGAMB.AGAP013379-PA
0_6591: AGAMB.AGAP013149-PA
0_6592: AGAMB.AGAP001177-PA
0_6593: AGAMB.AGAP001176-PA
0_6594: AGAMB.AGAP013066-PA
0_6595: AGAMB.AGAP001174-PA
0_6596: AGAMB.AGAP001170-PA
0_6597: AGAMB.AGAP001169-PB
0_6598: AGAMB.AGAP001169-PA
0_6599: AGAMB.AGAP001166-PA
0_6600: AGAMB.AGAP001165-PA
0_6601: AGAMB.AGAP012985-PA
0_6602: AGAMB.AGAP001162-PA
0_6603: AGAMB.AGAP001161-PA
0_6604: AGAMB.AGAP001160-PA
0_6605: AGAMB.AGAP001158-PA
0_6606: AGAMB.AGAP001157-PA
0_6607: AGAMB.AGAP028404-PA
0_6608: AGAMB.AGAP001156-PA
0_6609: AGAMB.AGAP001153-PA
0_6610: AGAMB.AGAP001151-PA
0_6611: AGAMB.AGAP001148-PA
0_6612: AGAMB.AGAP001148-PB
0_6613: AGAMB.AGAP001147-PA
0_6614: AGAMB.AGAP001146-PA
0_6615: AGAMB.AGAP001144-PA
0_6616: AGAMB.AGAP001143-PA
0_6617: AGAMB.AGAP013376-PA
0_6618: AGAMB.AGAP001140-PA
0_6619: AGAMB.AGAP001138-PA
0_6620: AGAMB.AGAP001135-PA
0_6621: AGAMB.AGAP001133-PA
0_6622: AGAMB.AGAP001130-PA
0_6623: AGAMB.AGAP001137-PA
0_6624: AGAMB.AGAP004119-PA
0_6625: AGAMB.AGAP004121-PA
0_6626: AGAMB.AGAP004122-PA
0_6627: AGAMB.AGAP004123-PA
0_6628: AGAMB.AGAP004124-PA
0_6629: AGAMB.AGAP004125-PA
0_6630: AGAMB.AGAP004126-PA
0_6631: AGAMB.AGAP004128-PA
0_6632: AGAMB.AGAP004129-PA
0_6633: AGAMB.AGAP004127-PA
0_6634: AGAMB.AGAP004120-PA
0_6635: AGAMB.AGAP004130-PA
0_6636: AGAMB.AGAP004131-PA
0_6637: AGAMB.AGAP004132-PA
0_6638: AGAMB.AGAP004134-PA
0_6639: AGAMB.AGAP013195-PA
0_6640: AGAMB.AGAP012972-PA
0_6641: AGAMB.AGAP013023-PA
0_6642: AGAMB.AGAP013023-PB
0_6643: AGAMB.AGAP004140-PA
0_6644: AGAMB.AGAP004142-PA
0_6645: AGAMB.AGAP013209-PA
0_6646: AGAMB.AGAP012989-PA
0_6647: AGAMB.AGAP004147-PA
0_6648: AGAMB.AGAP004149-PA
0_6649: AGAMB.AGAP004148-PA
0_6650: AGAMB.AGAP004146-PA
0_6651: AGAMB.AGAP004145-PA
0_6652: AGAMB.AGAP004144-PA
0_6653: AGAMB.AGAP004143-PA
0_6654: AGAMB.AGAP004141-PA
0_6655: AGAMB.AGAP013524-PA
0_6656: AGAMB.AGAP004139-PA
0_6657: AGAMB.AGAP004138-PA
0_6658: AGAMB.AGAP004137-PA
0_6659: AGAMB.AGAP004136-PA
0_6660: AGAMB.AGAP004135-PA
0_6661: AGAMB.AGAP004133-PA
0_6662: AGAMB.AGAP012977-PA
0_6663: AGAMB.AGAP004156-PA
0_6664: AGAMB.AGAP004156-PB
0_6665: AGAMB.AGAP004157-PA
0_6666: AGAMB.AGAP004158-PA
0_6667: AGAMB.AGAP004161-PA
0_6668: AGAMB.AGAP004163-PB
0_6669: AGAMB.AGAP004160-PA
0_6670: AGAMB.AGAP004159-PA
0_6671: AGAMB.AGAP004159-PB
0_6672: AGAMB.AGAP004154-PA
0_6673: AGAMB.AGAP004153-PA
0_6674: AGAMB.AGAP004152-PA
0_6675: AGAMB.AGAP004151-PA
0_6676: AGAMB.AGAP004150-PA
0_6677: AGAMB.AGAP004162-PA
0_6678: AGAMB.AGAP004164-PD
0_6679: AGAMB.AGAP004164-PC
0_6680: AGAMB.AGAP004164-PA
0_6681: AGAMB.AGAP004164-PB
0_6682: AGAMB.AGAP004165-PA
0_6683: AGAMB.AGAP004167-PA
0_6684: AGAMB.AGAP004169-PA
0_6685: AGAMB.AGAP004169-PB
0_6686: AGAMB.AGAP004170-PA
0_6687: AGAMB.AGAP004173-PA
0_6688: AGAMB.AGAP004174-PA
0_6689: AGAMB.AGAP013223-PA
0_6690: AGAMB.AGAP004177-PA
0_6691: AGAMB.AGAP004178-PA
0_6692: AGAMB.AGAP004166-PA
0_6693: AGAMB.AGAP004171-PA
0_6694: AGAMB.AGAP004172-PA
0_6695: AGAMB.AGAP004175-PA
0_6696: AGAMB.AGAP004176-PA
0_6697: AGAMB.AGAP004182-PA
0_6698: AGAMB.AGAP004179-PC
0_6699: AGAMB.AGAP004179-PA
0_6700: AGAMB.AGAP004179-PB
0_6701: AGAMB.AGAP004181-PA
0_6702: AGAMB.AGAP004181-PB
0_6703: AGAMB.AGAP004183-PA
0_6704: AGAMB.AGAP004186-PA
0_6705: AGAMB.AGAP004184-PA
0_6706: AGAMB.AGAP004189-PA
0_6707: AGAMB.AGAP004190-PA
0_6708: AGAMB.AGAP004192-PA
0_6709: AGAMB.AGAP004195-PA
0_6710: AGAMB.AGAP004198-PA
0_6711: AGAMB.AGAP004200-PA
0_6712: AGAMB.AGAP004199-PA
0_6713: AGAMB.AGAP013350-PA
0_6714: AGAMB.AGAP004197-PA
0_6715: AGAMB.AGAP004196-PA
0_6716: AGAMB.AGAP004194-PA
0_6717: AGAMB.AGAP004194-PB
0_6718: AGAMB.AGAP004191-PA
0_6719: AGAMB.AGAP013462-PA
0_6720: AGAMB.AGAP004188-PA
0_6721: AGAMB.AGAP004201-PA
0_6722: AGAMB.AGAP013503-PA
0_6723: AGAMB.AGAP013109-PA
0_6724: AGAMB.AGAP004203-PA
0_6725: AGAMB.AGAP004205-PA
0_6726: AGAMB.AGAP004206-PA
0_6727: AGAMB.AGAP004209-PA
0_6728: AGAMB.AGAP004210-PA
0_6729: AGAMB.AGAP004211-PA
0_6730: AGAMB.AGAP004215-PA
0_6731: AGAMB.AGAP004202-PA
0_6732: AGAMB.AGAP004204-PA
0_6733: AGAMB.AGAP004207-PA
0_6734: AGAMB.AGAP004208-PA
0_6735: AGAMB.AGAP004212-PA
0_6736: AGAMB.AGAP004213-PA
0_6737: AGAMB.AGAP004214-PA
0_6738: AGAMB.AGAP004217-PA
0_6739: AGAMB.AGAP004218-PA
0_6740: AGAMB.AGAP004216-PA
0_6741: AGAMB.AGAP013482-PA
0_6742: AGAMB.AGAP004221-PA
0_6743: AGAMB.AGAP004222-PB
0_6744: AGAMB.AGAP004222-PA
0_6745: AGAMB.AGAP004223-PA
0_6746: AGAMB.AGAP004225-PA
0_6747: AGAMB.AGAP004225-PB
0_6748: AGAMB.AGAP004227-PA
0_6749: AGAMB.AGAP004226-PB
0_6750: AGAMB.AGAP004226-PA
0_6751: AGAMB.AGAP004224-PA
0_6752: AGAMB.AGAP004220-PA
0_6753: AGAMB.AGAP004219-PA
0_6754: AGAMB.AGAP004228-PA
0_6755: AGAMB.AGAP004229-PA
0_6756: AGAMB.AGAP001451-PB
0_6757: AGAMB.AGAP001451-PA
0_6758: AGAMB.AGAP001451-PC
0_6759: AGAMB.AGAP004230-PA
0_6760: AGAMB.AGAP001452-PA
0_6761: AGAMB.AGAP001454-PA
0_6762: AGAMB.AGAP001458-PA
0_6763: AGAMB.AGAP001459-PC
0_6764: AGAMB.AGAP001459-PB
0_6765: AGAMB.AGAP001459-PA
0_6766: AGAMB.AGAP001460-PA
0_6767: AGAMB.AGAP001463-PA
0_6768: AGAMB.AGAP001469-PA
0_6769: AGAMB.AGAP001472-PA
0_6770: AGAMB.AGAP001474-PA
0_6771: AGAMB.AGAP001475-PA
0_6772: AGAMB.AGAP001478-PA
0_6773: AGAMB.AGAP001480-PC
0_6774: AGAMB.AGAP001480-PA
0_6775: AGAMB.AGAP001480-PB
0_6776: AGAMB.AGAP001480-PD
0_6777: AGAMB.AGAP001481-PA
0_6778: AGAMB.AGAP001483-PA
0_6779: AGAMB.AGAP001485-PA
0_6780: AGAMB.AGAP001486-PA
0_6781: AGAMB.AGAP001487-PA
0_6782: AGAMB.AGAP001487-PB
0_6783: AGAMB.AGAP001484-PA
0_6784: AGAMB.AGAP001482-PA
0_6785: AGAMB.AGAP001477-PA
0_6786: AGAMB.AGAP001476-PA
0_6787: AGAMB.AGAP001473-PA
0_6788: AGAMB.AGAP001471-PA
0_6789: AGAMB.AGAP001470-PA
0_6790: AGAMB.AGAP001468-PA
0_6791: AGAMB.AGAP001467-PA
0_6792: AGAMB.AGAP001466-PA
0_6793: AGAMB.AGAP001464-PA
0_6794: AGAMB.AGAP001464-PB
0_6795: AGAMB.AGAP001462-PA
0_6796: AGAMB.AGAP001461-PA
0_6797: AGAMB.AGAP001455-PA
0_6798: AGAMB.AGAP001455-PB
0_6799: AGAMB.AGAP001455-PC
0_6800: AGAMB.AGAP001453-PA
0_6801: AGAMB.AGAP013431-PA
0_6802: AGAMB.AGAP004234-PA
0_6803: AGAMB.AGAP013213-PA
0_6804: AGAMB.AGAP004236-PA
0_6805: AGAMB.AGAP004239-PA
0_6806: AGAMB.AGAP004243-PA
0_6807: AGAMB.AGAP012952-PA
0_6808: AGAMB.AGAP004232-PA
0_6809: AGAMB.AGAP004232-PB
0_6810: AGAMB.AGAP004233-PA
0_6811: AGAMB.AGAP004235-PC
0_6812: AGAMB.AGAP004235-PA
0_6813: AGAMB.AGAP004235-PB
0_6814: AGAMB.AGAP004237-PA
0_6815: AGAMB.AGAP004238-PA
0_6816: AGAMB.AGAP004240-PA
0_6817: AGAMB.AGAP004241-PA
0_6818: AGAMB.AGAP004242-PA
0_6819: AGAMB.AGAP013349-PA
0_6820: AGAMB.AGAP004244-PA
0_6821: AGAMB.AGAP004245-PA
0_6822: AGAMB.AGAP013480-PA
0_6823: AGAMB.AGAP004247-PB
0_6824: AGAMB.AGAP004247-PC
0_6825: AGAMB.AGAP004247-PA
0_6826: AGAMB.AGAP004248-PA
0_6827: AGAMB.AGAP013374-PA
0_6828: AGAMB.AGAP012988-PA
0_6829: AGAMB.AGAP004246-PA
0_6830: AGAMB.AGAP004246-PB
0_6831: AGAMB.AGAP004254-PA
0_6832: AGAMB.AGAP004256-PA
0_6833: AGAMB.AGAP004256-PB
0_6834: AGAMB.AGAP004261-PA
0_6835: AGAMB.AGAP004261-PB
0_6836: AGAMB.AGAP004261-PC
0_6837: AGAMB.AGAP004262-PA
0_6838: AGAMB.AGAP004263-PA
0_6839: AGAMB.AGAP004264-PA
0_6840: AGAMB.AGAP012999-PA
0_6841: AGAMB.AGAP013139-PA
0_6842: AGAMB.AGAP004265-PA
0_6843: AGAMB.AGAP004267-PA
0_6844: AGAMB.AGAP013528-PA
0_6845: AGAMB.AGAP004266-PA
0_6846: AGAMB.AGAP013387-PA
0_6847: AGAMB.AGAP004259-PA
0_6848: AGAMB.AGAP004258-PB
0_6849: AGAMB.AGAP004258-PA
0_6850: AGAMB.AGAP004255-PA
0_6851: AGAMB.AGAP004251-PA
0_6852: AGAMB.AGAP004251-PB
0_6853: AGAMB.AGAP004268-PA
0_6854: AGAMB.AGAP004269-PA
0_6855: AGAMB.AGAP004274-PA
0_6856: AGAMB.AGAP004278-PA
0_6857: AGAMB.AGAP004270-PA
0_6858: AGAMB.AGAP004271-PA
0_6859: AGAMB.AGAP004272-PA
0_6860: AGAMB.AGAP004273-PD
0_6861: AGAMB.AGAP004273-PB
0_6862: AGAMB.AGAP004273-PC
0_6863: AGAMB.AGAP004273-PA
0_6864: AGAMB.AGAP004275-PA
0_6865: AGAMB.AGAP004280-PA
0_6866: AGAMB.AGAP004282-PA
0_6867: AGAMB.AGAP013162-PA
0_6868: AGAMB.AGAP004285-PA
0_6869: AGAMB.AGAP004284-PA
0_6870: AGAMB.AGAP004286-PA
0_6871: AGAMB.AGAP013057-PA
0_6872: AGAMB.AGAP004283-PB
0_6873: AGAMB.AGAP004283-PA
0_6874: AGAMB.AGAP004281-PA
0_6875: AGAMB.AGAP004289-PA
0_6876: AGAMB.AGAP004290-PA
0_6877: AGAMB.AGAP013168-PA
0_6878: AGAMB.AGAP004291-PA
0_6879: AGAMB.AGAP004293-PA
0_6880: AGAMB.AGAP004294-PA
0_6881: AGAMB.AGAP004295-PA
0_6882: AGAMB.AGAP004297-PB
0_6883: AGAMB.AGAP004297-PA
0_6884: AGAMB.AGAP004300-PA
0_6885: AGAMB.AGAP004302-PA
0_6886: AGAMB.AGAP004301-PA
0_6887: AGAMB.AGAP004299-PA
0_6888: AGAMB.AGAP004298-PC
0_6889: AGAMB.AGAP004298-PB
0_6890: AGAMB.AGAP004298-PA
0_6891: AGAMB.AGAP004296-PA
0_6892: AGAMB.AGAP004292-PA
0_6893: AGAMB.AGAP004288-PA
0_6894: AGAMB.AGAP004288-PB
0_6895: AGAMB.AGAP013415-PA
0_6896: AGAMB.AGAP004287-PA
0_6897: AGAMB.AGAP012980-PA
0_6898: AGAMB.AGAP004310-PA
0_6899: AGAMB.AGAP004309-PA
0_6900: AGAMB.AGAP004311-PA
0_6901: AGAMB.AGAP004312-PC
0_6902: AGAMB.AGAP004312-PB
0_6903: AGAMB.AGAP004312-PA
0_6904: AGAMB.AGAP004315-PA
0_6905: AGAMB.AGAP004316-PA
0_6906: AGAMB.AGAP012966-PA
0_6907: AGAMB.AGAP004319-PA
0_6908: AGAMB.AGAP013475-PA
0_6909: AGAMB.AGAP004321-PA
0_6910: AGAMB.AGAP004323-PA
0_6911: AGAMB.AGAP013088-PA
0_6912: AGAMB.AGAP004324-PA
0_6913: AGAMB.AGAP004322-PA
0_6914: AGAMB.AGAP004320-PA
0_6915: AGAMB.AGAP004318-PA
0_6916: AGAMB.AGAP002477-PA
0_6917: AGAMB.AGAP004314-PA
0_6918: AGAMB.AGAP004313-PA
0_6919: AGAMB.AGAP004308-PA
0_6920: AGAMB.AGAP004307-PB
0_6921: AGAMB.AGAP004307-PA
0_6922: AGAMB.AGAP013294-PA
0_6923: AGAMB.AGAP004306-PA
0_6924: AGAMB.AGAP004303-PA
0_6925: AGAMB.AGAP004329-PA
0_6926: AGAMB.AGAP004330-PA
0_6927: AGAMB.AGAP004331-PA
0_6928: AGAMB.AGAP004334-PA
0_6929: AGAMB.AGAP004333-PA
0_6930: AGAMB.AGAP004333-PB
0_6931: AGAMB.AGAP004332-PA
0_6932: AGAMB.AGAP004327-PA
0_6933: AGAMB.AGAP004335-PC
0_6934: AGAMB.AGAP004335-PB
0_6935: AGAMB.AGAP004335-PA
0_6936: AGAMB.AGAP004336-PA
0_6937: AGAMB.AGAP004338-PA
0_6938: AGAMB.AGAP013385-PA
0_6939: AGAMB.AGAP004348-PA
0_6940: AGAMB.AGAP004350-PA
0_6941: AGAMB.AGAP004351-PA
0_6942: AGAMB.AGAP004352-PB
0_6943: AGAMB.AGAP004352-PA
0_6944: AGAMB.AGAP004349-PA
0_6945: AGAMB.AGAP004345-PA
0_6946: AGAMB.AGAP004344-PA
0_6947: AGAMB.AGAP004341-PA
0_6948: AGAMB.AGAP004340-PA
0_6949: AGAMB.AGAP004339-PA
0_6950: AGAMB.AGAP004337-PA
0_6951: AGAMB.AGAP004354-PA
0_6952: AGAMB.AGAP004355-PA
0_6953: AGAMB.AGAP004356-PA
0_6954: AGAMB.AGAP004357-PA
0_6955: AGAMB.AGAP004361-PA
0_6956: AGAMB.AGAP004363-PA
0_6957: AGAMB.AGAP004358-PA
0_6958: AGAMB.AGAP004359-PA
0_6959: AGAMB.AGAP004362-PC
0_6960: AGAMB.AGAP004362-PB
0_6961: AGAMB.AGAP004362-PF
0_6962: AGAMB.AGAP004362-PD
0_6963: AGAMB.AGAP004362-PA
0_6964: AGAMB.AGAP004362-PE
0_6965: AGAMB.AGAP004366-PA
0_6966: AGAMB.AGAP004367-PA
0_6967: AGAMB.AGAP001490-PA
0_6968: AGAMB.AGAP001492-PA
0_6969: AGAMB.AGAP001495-PA
0_6970: AGAMB.AGAP001496-PA
0_6971: AGAMB.AGAP001499-PA
0_6972: AGAMB.AGAP001499-PB
0_6973: AGAMB.AGAP001501-PA
0_6974: AGAMB.AGAP001501-PC
0_6975: AGAMB.AGAP001501-PB
0_6976: AGAMB.AGAP001503-PA
0_6977: AGAMB.AGAP001505-PA
0_6978: AGAMB.AGAP001505-PB
0_6979: AGAMB.AGAP001504-PA
0_6980: AGAMB.AGAP001512-PA
0_6981: AGAMB.AGAP001514-PA
0_6982: AGAMB.AGAP001513-PA
0_6983: AGAMB.AGAP013005-PA
0_6984: AGAMB.AGAP013185-PA
0_6985: AGAMB.AGAP001511-PA
0_6986: AGAMB.AGAP001510-PA
0_6987: AGAMB.AGAP001509-PA
0_6988: AGAMB.AGAP001508-PA
0_6989: AGAMB.AGAP001507-PA
0_6990: AGAMB.AGAP001506-PA
0_6991: AGAMB.AGAP001502-PA
0_6992: AGAMB.AGAP001500-PA
0_6993: AGAMB.AGAP001498-PA
0_6994: AGAMB.AGAP001497-PC
0_6995: AGAMB.AGAP001497-PB
0_6996: AGAMB.AGAP001497-PA
0_6997: AGAMB.AGAP001491-PA
0_6998: AGAMB.AGAP001488-PA
0_6999: AGAMB.AGAP001488-PB
0_7000: AGAMB.AGAP004369-PA
0_7001: AGAMB.AGAP004370-PA
0_7002: AGAMB.AGAP004371-PA
0_7003: AGAMB.AGAP004372-PA
0_7004: AGAMB.AGAP004373-PC
0_7005: AGAMB.AGAP004373-PB
0_7006: AGAMB.AGAP004373-PA
0_7007: AGAMB.AGAP004374-PA
0_7008: AGAMB.AGAP004376-PA
0_7009: AGAMB.AGAP004375-PA
0_7010: AGAMB.AGAP004375-PB
0_7011: AGAMB.AGAP004377-PA
0_7012: AGAMB.AGAP004378-PA
0_7013: AGAMB.AGAP004379-PA
0_7014: AGAMB.AGAP004386-PA
0_7015: AGAMB.AGAP004391-PA
0_7016: AGAMB.AGAP013338-PA
0_7017: AGAMB.AGAP004394-PA
0_7018: AGAMB.AGAP004395-PA
0_7019: AGAMB.AGAP004402-PA
0_7020: AGAMB.AGAP004404-PA
0_7021: AGAMB.AGAP004404-PB
0_7022: AGAMB.AGAP004403-PA
0_7023: AGAMB.AGAP004401-PA
0_7024: AGAMB.AGAP004400-PB
0_7025: AGAMB.AGAP004400-PA
0_7026: AGAMB.AGAP004399-PB
0_7027: AGAMB.AGAP004399-PA
0_7028: AGAMB.AGAP004397-PB
0_7029: AGAMB.AGAP004397-PA
0_7030: AGAMB.AGAP004396-PA
0_7031: AGAMB.AGAP004392-PB
0_7032: AGAMB.AGAP004392-PA
0_7033: AGAMB.AGAP004384-PA
0_7034: AGAMB.AGAP004383-PA
0_7035: AGAMB.AGAP004382-PA
0_7036: AGAMB.AGAP004381-PA
0_7037: AGAMB.AGAP004380-PA
0_7038: AGAMB.AGAP004405-PA
0_7039: AGAMB.AGAP013017-PA
0_7040: AGAMB.AGAP004407-PA
0_7041: AGAMB.AGAP004409-PA
0_7042: AGAMB.AGAP004413-PA
0_7043: AGAMB.AGAP004414-PA
0_7044: AGAMB.AGAP004416-PA
0_7045: AGAMB.AGAP004419-PA
0_7046: AGAMB.AGAP004423-PA
0_7047: AGAMB.AGAP004425-PA
0_7048: AGAMB.AGAP004426-PB
0_7049: AGAMB.AGAP004426-PA
0_7050: AGAMB.AGAP004427-PA
0_7051: AGAMB.AGAP004428-PA
0_7052: AGAMB.AGAP004430-PA
0_7053: AGAMB.AGAP004431-PA
0_7054: AGAMB.AGAP004432-PA
0_7055: AGAMB.AGAP012969-PA
0_7056: AGAMB.AGAP004435-PA
0_7057: AGAMB.AGAP004434-PA
0_7058: AGAMB.AGAP004433-PA
0_7059: AGAMB.AGAP004429-PA
0_7060: AGAMB.AGAP004424-PA
0_7061: AGAMB.AGAP004422-PA
0_7062: AGAMB.AGAP004420-PA
0_7063: AGAMB.AGAP004418-PA
0_7064: AGAMB.AGAP004417-PA
0_7065: AGAMB.AGAP004412-PA
0_7066: AGAMB.AGAP004411-PA
0_7067: AGAMB.AGAP004410-PA
0_7068: AGAMB.AGAP004408-PA
0_7069: AGAMB.AGAP004437-PB
0_7070: AGAMB.AGAP004437-PD
0_7071: AGAMB.AGAP004437-PC
0_7072: AGAMB.AGAP004437-PA
0_7073: AGAMB.AGAP004438-PA
0_7074: AGAMB.AGAP004440-PA
0_7075: AGAMB.AGAP004440-PC
0_7076: AGAMB.AGAP004440-PB
0_7077: AGAMB.AGAP004446-PA
0_7078: AGAMB.AGAP004443-PB
0_7079: AGAMB.AGAP004443-PA
0_7080: AGAMB.AGAP004444-PA
0_7081: AGAMB.AGAP004442-PA
0_7082: AGAMB.AGAP004441-PA
0_7083: AGAMB.AGAP013507-PA
0_7084: AGAMB.AGAP004439-PA
0_7085: AGAMB.AGAP004450-PB
0_7086: AGAMB.AGAP004450-PA
0_7087: AGAMB.AGAP004451-PA
0_7088: AGAMB.AGAP013238-PA
0_7089: AGAMB.AGAP004452-PA
0_7090: AGAMB.AGAP013508-PA
0_7091: AGAMB.AGAP013542-PA
0_7092: AGAMB.AGAP004449-PA
0_7093: AGAMB.AGAP004448-PB
0_7094: AGAMB.AGAP004448-PA
0_7095: AGAMB.AGAP004447-PA
0_7096: AGAMB.AGAP004453-PB
0_7097: AGAMB.AGAP004453-PC
0_7098: AGAMB.AGAP004453-PA
0_7099: AGAMB.AGAP004454-PA
0_7100: AGAMB.AGAP004459-PB
0_7101: AGAMB.AGAP004459-PA
0_7102: AGAMB.AGAP004462-PA
0_7103: AGAMB.AGAP004464-PA
0_7104: AGAMB.AGAP004467-PA
0_7105: AGAMB.AGAP004470-PA
0_7106: AGAMB.AGAP004472-PA
0_7107: AGAMB.AGAP004473-PA
0_7108: AGAMB.AGAP004474-PA
0_7109: AGAMB.AGAP013052-PA
0_7110: AGAMB.AGAP004471-PA
0_7111: AGAMB.AGAP004469-PA
0_7112: AGAMB.AGAP004469-PB
0_7113: AGAMB.AGAP004468-PA
0_7114: AGAMB.AGAP004466-PA
0_7115: AGAMB.AGAP004465-PA
0_7116: AGAMB.AGAP004463-PA
0_7117: AGAMB.AGAP004461-PB
0_7118: AGAMB.AGAP004461-PA
0_7119: AGAMB.AGAP004460-PA
0_7120: AGAMB.AGAP004458-PB
0_7121: AGAMB.AGAP004458-PA
0_7122: AGAMB.AGAP004458-PC
0_7123: AGAMB.AGAP004457-PA
0_7124: AGAMB.AGAP002478-PA
0_7125: AGAMB.AGAP004455-PA
0_7126: AGAMB.AGAP004475-PA
0_7127: AGAMB.AGAP004476-PA
0_7128: AGAMB.AGAP004480-PA
0_7129: AGAMB.AGAP004483-PA
0_7130: AGAMB.AGAP004484-PA
0_7131: AGAMB.AGAP004486-PA
0_7132: AGAMB.AGAP004488-PA
0_7133: AGAMB.AGAP004489-PA
0_7134: AGAMB.AGAP004490-PA
0_7135: AGAMB.AGAP004491-PA
0_7136: AGAMB.AGAP004492-PA
0_7137: AGAMB.AGAP004487-PA
0_7138: AGAMB.AGAP004485-PA
0_7139: AGAMB.AGAP004481-PA
0_7140: AGAMB.AGAP004479-PA
0_7141: AGAMB.AGAP004478-PA
0_7142: AGAMB.AGAP004477-PA
0_7143: AGAMB.AGAP004494-PA
0_7144: AGAMB.AGAP004496-PA
0_7145: AGAMB.AGAP004498-PA
0_7146: AGAMB.AGAP004499-PB
0_7147: AGAMB.AGAP004499-PA
0_7148: AGAMB.AGAP004500-PA
0_7149: AGAMB.AGAP004503-PA
0_7150: AGAMB.AGAP004508-PA
0_7151: AGAMB.AGAP004509-PA
0_7152: AGAMB.AGAP004509-PB
0_7153: AGAMB.AGAP004510-PA
0_7154: AGAMB.AGAP004513-PA
0_7155: AGAMB.AGAP004513-PB
0_7156: AGAMB.AGAP004507-PA
0_7157: AGAMB.AGAP004507-PB
0_7158: AGAMB.AGAP004506-PA
0_7159: AGAMB.AGAP004502-PA
0_7160: AGAMB.AGAP004501-PA
0_7161: AGAMB.AGAP004497-PA
0_7162: AGAMB.AGAP004495-PA
0_7163: AGAMB.AGAP004514-PA
0_7164: AGAMB.AGAP004516-PB
0_7165: AGAMB.AGAP004516-PA
0_7166: AGAMB.AGAP004518-PA
0_7167: AGAMB.AGAP004519-PB
0_7168: AGAMB.AGAP004519-PA
0_7169: AGAMB.AGAP004521-PA
0_7170: AGAMB.AGAP004522-PA
0_7171: AGAMB.AGAP004524-PA
0_7172: AGAMB.AGAP004527-PA
0_7173: AGAMB.AGAP004529-PA
0_7174: AGAMB.AGAP004530-PA
0_7175: AGAMB.AGAP004532-PB
0_7176: AGAMB.AGAP004532-PA
0_7177: AGAMB.AGAP004533-PA
0_7178: AGAMB.AGAP004535-PA
0_7179: AGAMB.AGAP004543-PA
0_7180: AGAMB.AGAP004537-PA
0_7181: AGAMB.AGAP004534-PA
0_7182: AGAMB.AGAP004531-PA
0_7183: AGAMB.AGAP004528-PA
0_7184: AGAMB.AGAP004523-PA
0_7185: AGAMB.AGAP004520-PA
0_7186: AGAMB.AGAP004517-PA
0_7187: AGAMB.AGAP004515-PA
0_7188: AGAMB.AGAP004546-PA
0_7189: AGAMB.AGAP004549-PA
0_7190: AGAMB.AGAP004549-PB
0_7191: AGAMB.AGAP004549-PC
0_7192: AGAMB.AGAP004550-PA
0_7193: AGAMB.AGAP004551-PA
0_7194: AGAMB.AGAP004553-PA
0_7195: AGAMB.AGAP004553-PB
0_7196: AGAMB.AGAP004554-PA
0_7197: AGAMB.AGAP004555-PA
0_7198: AGAMB.AGAP004556-PA
0_7199: AGAMB.AGAP004558-PA
0_7200: AGAMB.AGAP004559-PH
0_7201: AGAMB.AGAP004559-PD
0_7202: AGAMB.AGAP004559-PB
0_7203: AGAMB.AGAP004559-PI
0_7204: AGAMB.AGAP004559-PJ
0_7205: AGAMB.AGAP004559-PE
0_7206: AGAMB.AGAP004559-PC
0_7207: AGAMB.AGAP004559-PK
0_7208: AGAMB.AGAP004559-PG
0_7209: AGAMB.AGAP004559-PA
0_7210: AGAMB.AGAP004559-PF
0_7211: AGAMB.AGAP004560-PA
0_7212: AGAMB.AGAP004562-PA
0_7213: AGAMB.AGAP004563-PA
0_7214: AGAMB.AGAP004564-PA
0_7215: AGAMB.AGAP004567-PA
0_7216: AGAMB.AGAP004568-PA
0_7217: AGAMB.AGAP004569-PA
0_7218: AGAMB.AGAP004570-PA
0_7219: AGAMB.AGAP004571-PA
0_7220: AGAMB.AGAP013278-PA
0_7221: AGAMB.AGAP004572-PB
0_7222: AGAMB.AGAP004572-PA
0_7223: AGAMB.AGAP013053-PA
0_7224: AGAMB.AGAP004574-PA
0_7225: AGAMB.AGAP004573-PA
0_7226: AGAMB.AGAP004566-PA
0_7227: AGAMB.AGAP013254-PA
0_7228: AGAMB.AGAP013164-PA
0_7229: AGAMB.AGAP004557-PA
0_7230: AGAMB.AGAP004552-PA
0_7231: AGAMB.AGAP004548-PA
0_7232: AGAMB.AGAP004545-PA
0_7233: AGAMB.AGAP001518-PA
0_7234: AGAMB.AGAP001519-PA
0_7235: AGAMB.AGAP001520-PB
0_7236: AGAMB.AGAP001520-PA
0_7237: AGAMB.AGAP001521-PA
0_7238: AGAMB.AGAP001524-PA
0_7239: AGAMB.AGAP001527-PA
0_7240: AGAMB.AGAP013478-PA
0_7241: AGAMB.AGAP013478-PB
0_7242: AGAMB.AGAP001529-PA
0_7243: AGAMB.AGAP001531-PA
0_7244: AGAMB.AGAP001533-PA
0_7245: AGAMB.AGAP001535-PA
0_7246: AGAMB.AGAP001534-PA
0_7247: AGAMB.AGAP001532-PA
0_7248: AGAMB.AGAP001530-PA
0_7249: AGAMB.AGAP013519-PA
0_7250: AGAMB.AGAP001528-PA
0_7251: AGAMB.AGAP001526-PA
0_7252: AGAMB.AGAP001525-PA
0_7253: AGAMB.AGAP001523-PA
0_7254: AGAMB.AGAP001522-PA
0_7255: AGAMB.AGAP013108-PA
0_7256: AGAMB.AGAP004575-PA
0_7257: AGAMB.AGAP013253-PA
0_7258: AGAMB.AGAP004576-PA
0_7259: AGAMB.AGAP013461-PA
0_7260: AGAMB.AGAP004578-PA
0_7261: AGAMB.AGAP004580-PA
0_7262: AGAMB.AGAP004585-PA
0_7263: AGAMB.AGAP013199-PA
0_7264: AGAMB.AGAP013469-PA
0_7265: AGAMB.AGAP004577-PA
0_7266: AGAMB.AGAP004579-PA
0_7267: AGAMB.AGAP004584-PA
0_7268: AGAMB.AGAP004581-PA
0_7269: AGAMB.AGAP004582-PA
0_7270: AGAMB.AGAP004583-PA
0_7271: AGAMB.AGAP004588-PA
0_7272: AGAMB.AGAP004589-PA
0_7273: AGAMB.AGAP004589-PB
0_7274: AGAMB.AGAP004589-PC
0_7275: AGAMB.AGAP004590-PA
0_7276: AGAMB.AGAP013326-PA
0_7277: AGAMB.AGAP004591-PA
0_7278: AGAMB.AGAP004593-PA
0_7279: AGAMB.AGAP004595-PA
0_7280: AGAMB.AGAP004586-PB
0_7281: AGAMB.AGAP004586-PA
0_7282: AGAMB.AGAP004587-PA
0_7283: AGAMB.AGAP004592-PG
0_7284: AGAMB.AGAP004592-PI
0_7285: AGAMB.AGAP004592-PB
0_7286: AGAMB.AGAP004592-PH
0_7287: AGAMB.AGAP004592-PA
0_7288: AGAMB.AGAP004592-PE
0_7289: AGAMB.AGAP004592-PF
0_7290: AGAMB.AGAP004592-PC
0_7291: AGAMB.AGAP004592-PD
0_7292: AGAMB.AGAP004594-PA
0_7293: AGAMB.AGAP004594-PB
0_7294: AGAMB.AGAP004596-PA
0_7295: AGAMB.AGAP004597-PA
0_7296: AGAMB.AGAP004599-PA
0_7297: AGAMB.AGAP004604-PA
0_7298: AGAMB.AGAP004606-PA
0_7299: AGAMB.AGAP004608-PA
0_7300: AGAMB.AGAP004611-PA
0_7301: AGAMB.AGAP013331-PA
0_7302: AGAMB.AGAP004612-PA
0_7303: AGAMB.AGAP004613-PA
0_7304: AGAMB.AGAP013073-PA
0_7305: AGAMB.AGAP013073-PB
0_7306: AGAMB.AGAP004610-PA
0_7307: AGAMB.AGAP004609-PA
0_7308: AGAMB.AGAP004607-PA
0_7309: AGAMB.AGAP004607-PB
0_7310: AGAMB.AGAP004605-PA
0_7311: AGAMB.AGAP004603-PA
0_7312: AGAMB.AGAP004602-PA
0_7313: AGAMB.AGAP004600-PA
0_7314: AGAMB.AGAP004598-PA
0_7315: AGAMB.AGAP004615-PA
0_7316: AGAMB.AGAP004619-PA
0_7317: AGAMB.AGAP028408-PA
0_7318: AGAMB.AGAP013140-PA
0_7319: AGAMB.AGAP004620-PA
0_7320: AGAMB.AGAP004620-PB
0_7321: AGAMB.AGAP004620-PC
0_7322: AGAMB.AGAP004622-PA
0_7323: AGAMB.AGAP004624-PA
0_7324: AGAMB.AGAP004625-PA
0_7325: AGAMB.AGAP004625-PB
0_7326: AGAMB.AGAP004627-PA
0_7327: AGAMB.AGAP004629-PA
0_7328: AGAMB.AGAP004633-PA
0_7329: AGAMB.AGAP004632-PA
0_7330: AGAMB.AGAP013218-PA
0_7331: AGAMB.AGAP004636-PA
0_7332: AGAMB.AGAP004614-PA
0_7333: AGAMB.AGAP004616-PA
0_7334: AGAMB.AGAP004618-PA
0_7335: AGAMB.AGAP004621-PA
0_7336: AGAMB.AGAP004623-PA
0_7337: AGAMB.AGAP004626-PA
0_7338: AGAMB.AGAP004628-PA
0_7339: AGAMB.AGAP004630-PA
0_7340: AGAMB.AGAP004630-PB
0_7341: AGAMB.AGAP004631-PA
0_7342: AGAMB.AGAP004634-PA
0_7343: AGAMB.AGAP004635-PA
0_7344: AGAMB.AGAP004637-PA
0_7345: AGAMB.AGAP013117-PA
0_7346: AGAMB.AGAP004639-PA
0_7347: AGAMB.AGAP004640-PA
0_7348: AGAMB.AGAP004640-PB
0_7349: AGAMB.AGAP013302-PA
0_7350: AGAMB.AGAP013063-PA
0_7351: AGAMB.AGAP002485-PA
0_7352: AGAMB.AGAP004638-PA
0_7353: AGAMB.AGAP004641-PA
0_7354: AGAMB.AGAP004642-PA
0_7355: AGAMB.AGAP004644-PA
0_7356: AGAMB.AGAP004646-PA
0_7357: AGAMB.AGAP004645-PA
0_7358: AGAMB.AGAP004647-PA
0_7359: AGAMB.AGAP004648-PA
0_7360: AGAMB.AGAP004649-PA
0_7361: AGAMB.AGAP004651-PA
0_7362: AGAMB.AGAP004654-PA
0_7363: AGAMB.AGAP004657-PA
0_7364: AGAMB.AGAP004657-PB
0_7365: AGAMB.AGAP004656-PA
0_7366: AGAMB.AGAP004655-PA
0_7367: AGAMB.AGAP004653-PA
0_7368: AGAMB.AGAP004659-PA
0_7369: AGAMB.AGAP013157-PA
0_7370: AGAMB.AGAP004660-PB
0_7371: AGAMB.AGAP004660-PA
0_7372: AGAMB.AGAP004661-PA
0_7373: AGAMB.AGAP004661-PB
0_7374: AGAMB.AGAP001536-PA
0_7375: AGAMB.AGAP001538-PA
0_7376: AGAMB.AGAP013269-PA
0_7377: AGAMB.AGAP001545-PA
0_7378: AGAMB.AGAP001546-PA
0_7379: AGAMB.AGAP001549-PA
0_7380: AGAMB.AGAP001550-PA
0_7381: AGAMB.AGAP012996-PA
0_7382: AGAMB.AGAP013239-PA
0_7383: AGAMB.AGAP013450-PA
0_7384: AGAMB.AGAP001553-PA
0_7385: AGAMB.AGAP013250-PA
0_7386: AGAMB.AGAP013250-PB
0_7387: AGAMB.AGAP013236-PA
0_7388: AGAMB.AGAP013091-PA
0_7389: AGAMB.AGAP013288-PA
0_7390: AGAMB.AGAP001557-PA
0_7391: AGAMB.AGAP001558-PA
0_7392: AGAMB.AGAP001559-PA
0_7393: AGAMB.AGAP001556-PA
0_7394: AGAMB.AGAP001555-PA
0_7395: AGAMB.AGAP001554-PA
0_7396: AGAMB.AGAP001551-PA
0_7397: AGAMB.AGAP001552-PA
0_7398: AGAMB.AGAP013124-PA
0_7399: AGAMB.AGAP013243-PA
0_7400: AGAMB.AGAP012990-PA
0_7401: AGAMB.AGAP001548-PB
0_7402: AGAMB.AGAP001548-PA
0_7403: AGAMB.AGAP001548-PC
0_7404: AGAMB.AGAP001544-PA
0_7405: AGAMB.AGAP001544-PB
0_7406: AGAMB.AGAP001543-PA
0_7407: AGAMB.AGAP001542-PA
0_7408: AGAMB.AGAP001541-PA
0_7409: AGAMB.AGAP001539-PA
0_7410: AGAMB.AGAP001537-PA
0_7411: AGAMB.AGAP004664-PA
0_7412: AGAMB.AGAP004665-PA
0_7413: AGAMB.AGAP013334-PA
0_7414: AGAMB.AGAP004670-PA
0_7415: AGAMB.AGAP004668-PA
0_7416: AGAMB.AGAP004667-PA
0_7417: AGAMB.AGAP004666-PA
0_7418: AGAMB.AGAP004671-PA
0_7419: AGAMB.AGAP013143-PA
0_7420: AGAMB.AGAP004672-PA
0_7421: AGAMB.AGAP004675-PA
0_7422: AGAMB.AGAP004675-PB
0_7423: AGAMB.AGAP004676-PA
0_7424: AGAMB.AGAP001560-PA
0_7425: AGAMB.AGAP001561-PB
0_7426: AGAMB.AGAP001565-PA
0_7427: AGAMB.AGAP001569-PA
0_7428: AGAMB.AGAP001569-PB
0_7429: AGAMB.AGAP001570-PA
0_7430: AGAMB.AGAP001572-PA
0_7431: AGAMB.AGAP001577-PA
0_7432: AGAMB.AGAP001580-PA
0_7433: AGAMB.AGAP001581-PB
0_7434: AGAMB.AGAP001581-PA
0_7435: AGAMB.AGAP001583-PA
0_7436: AGAMB.AGAP001585-PB
0_7437: AGAMB.AGAP001585-PD
0_7438: AGAMB.AGAP001585-PA
0_7439: AGAMB.AGAP001585-PC
0_7440: AGAMB.AGAP001586-PA
0_7441: AGAMB.AGAP001589-PA
0_7442: AGAMB.AGAP001588-PA
0_7443: AGAMB.AGAP001587-PA
0_7444: AGAMB.AGAP001584-PA
0_7445: AGAMB.AGAP001579-PA
0_7446: AGAMB.AGAP001578-PA
0_7447: AGAMB.AGAP001576-PA
0_7448: AGAMB.AGAP001573-PA
0_7449: AGAMB.AGAP001568-PA
0_7450: AGAMB.AGAP001566-PA
0_7451: AGAMB.AGAP001566-PB
0_7452: AGAMB.AGAP001564-PA
0_7453: AGAMB.AGAP001563-PA
0_7454: AGAMB.AGAP001562-PA
0_7455: AGAMB.AGAP001590-PB
0_7456: AGAMB.AGAP001590-PA
0_7457: AGAMB.AGAP001591-PA
0_7458: AGAMB.AGAP001599-PA
0_7459: AGAMB.AGAP001601-PA
0_7460: AGAMB.AGAP001602-PA
0_7461: AGAMB.AGAP001604-PA
0_7462: AGAMB.AGAP001606-PA
0_7463: AGAMB.AGAP001603-PA
0_7464: AGAMB.AGAP001600-PA
0_7465: AGAMB.AGAP001598-PA
0_7466: AGAMB.AGAP001597-PA
0_7467: AGAMB.AGAP001597-PB
0_7468: AGAMB.AGAP001596-PA
0_7469: AGAMB.AGAP001595-PA
0_7470: AGAMB.AGAP001594-PA
0_7471: AGAMB.AGAP001593-PA
0_7472: AGAMB.AGAP001592-PA
0_7473: AGAMB.AGAP001592-PB
0_7474: AGAMB.AGAP001608-PA
0_7475: AGAMB.AGAP001610-PA
0_7476: AGAMB.AGAP001611-PA
0_7477: AGAMB.AGAP001612-PA
0_7478: AGAMB.AGAP001614-PA
0_7479: AGAMB.AGAP001619-PA
0_7480: AGAMB.AGAP001621-PB
0_7481: AGAMB.AGAP001621-PA
0_7482: AGAMB.AGAP001622-PA
0_7483: AGAMB.AGAP001624-PA
0_7484: AGAMB.AGAP001623-PA
0_7485: AGAMB.AGAP001620-PA
0_7486: AGAMB.AGAP001618-PA
0_7487: AGAMB.AGAP001617-PA
0_7488: AGAMB.AGAP001617-PB
0_7489: AGAMB.AGAP001616-PA
0_7490: AGAMB.AGAP001615-PA
0_7491: AGAMB.AGAP001613-PA
0_7492: AGAMB.AGAP001609-PA
0_7493: AGAMB.AGAP001625-PA
0_7494: AGAMB.AGAP001627-PA
0_7495: AGAMB.AGAP001629-PA
0_7496: AGAMB.AGAP013377-PA
0_7497: AGAMB.AGAP001638-PB
0_7498: AGAMB.AGAP001638-PA
0_7499: AGAMB.AGAP001637-PA
0_7500: AGAMB.AGAP001636-PA
0_7501: AGAMB.AGAP001635-PA
0_7502: AGAMB.AGAP001634-PA
0_7503: AGAMB.AGAP001633-PA
0_7504: AGAMB.AGAP001632-PA
0_7505: AGAMB.AGAP001631-PA
0_7506: AGAMB.AGAP001630-PA
0_7507: AGAMB.AGAP013268-PA
0_7508: AGAMB.AGAP001628-PA
0_7509: AGAMB.AGAP001626-PA
0_7510: AGAMB.AGAP001639-PA
0_7511: AGAMB.AGAP001639-PB
0_7512: AGAMB.AGAP001643-PA
0_7513: AGAMB.AGAP001645-PA
0_7514: AGAMB.AGAP001647-PA
0_7515: AGAMB.AGAP001648-PA
0_7516: AGAMB.AGAP001649-PA
0_7517: AGAMB.AGAP001650-PA
0_7518: AGAMB.AGAP001653-PA
0_7519: AGAMB.AGAP001653-PB
0_7520: AGAMB.AGAP001655-PA
0_7521: AGAMB.AGAP001656-PA
0_7522: AGAMB.AGAP001654-PA
0_7523: AGAMB.AGAP001652-PA
0_7524: AGAMB.AGAP001651-PA
0_7525: AGAMB.AGAP001646-PA
0_7526: AGAMB.AGAP001644-PB
0_7527: AGAMB.AGAP001644-PA
0_7528: AGAMB.AGAP001640-PA
0_7529: AGAMB.AGAP001179-PA
0_7530: AGAMB.AGAP001658-PA
0_7531: AGAMB.AGAP001659-PA
0_7532: AGAMB.AGAP001660-PA
0_7533: AGAMB.AGAP001661-PA
0_7534: AGAMB.AGAP001669-PA
0_7535: AGAMB.AGAP001671-PA
0_7536: AGAMB.AGAP001670-PA
0_7537: AGAMB.AGAP001668-PA
0_7538: AGAMB.AGAP001667-PA
0_7539: AGAMB.AGAP001666-PA
0_7540: AGAMB.AGAP001665-PA
0_7541: AGAMB.AGAP001664-PA
0_7542: AGAMB.AGAP001662-PA
0_7543: AGAMB.AGAP001657-PA
0_7544: AGAMB.AGAP001181-PA
0_7545: AGAMB.AGAP001183-PA
0_7546: AGAMB.AGAP001184-PA
0_7547: AGAMB.AGAP013501-PA
0_7548: AGAMB.AGAP001185-PA
0_7549: AGAMB.AGAP001182-PA
0_7550: AGAMB.AGAP001673-PA
0_7551: AGAMB.AGAP013191-PA
0_7552: AGAMB.AGAP001675-PA
0_7553: AGAMB.AGAP013068-PA
0_7554: AGAMB.AGAP001674-PA
0_7555: AGAMB.AGAP001672-PA
0_7556: AGAMB.AGAP001677-PB
0_7557: AGAMB.AGAP001677-PA
0_7558: AGAMB.AGAP001677-PC
0_7559: AGAMB.AGAP001680-PA
0_7560: AGAMB.AGAP001681-PA
0_7561: AGAMB.AGAP001682-PA
0_7562: AGAMB.AGAP001679-PB
0_7563: AGAMB.AGAP001679-PA
0_7564: AGAMB.AGAP001678-PA
0_7565: AGAMB.AGAP001678-PB
0_7566: AGAMB.AGAP001676-PA
0_7567: AGAMB.AGAP013310-PA
0_7568: AGAMB.AGAP001684-PA
0_7569: AGAMB.AGAP001683-PB
0_7570: AGAMB.AGAP001683-PA
0_7571: AGAMB.AGAP001686-PA
0_7572: AGAMB.AGAP001688-PA
0_7573: AGAMB.AGAP001687-PA
0_7574: AGAMB.AGAP001687-PB
0_7575: AGAMB.AGAP001685-PA
0_7576: AGAMB.AGAP001690-PB
0_7577: AGAMB.AGAP001690-PA
0_7578: AGAMB.AGAP013145-PA
0_7579: AGAMB.AGAP013145-PB
0_7580: AGAMB.AGAP013145-PC
0_7581: AGAMB.AGAP001694-PA
0_7582: AGAMB.AGAP001695-PA
0_7583: AGAMB.AGAP001696-PA
0_7584: AGAMB.AGAP001698-PA
0_7585: AGAMB.AGAP001699-PA
0_7586: AGAMB.AGAP001699-PB
0_7587: AGAMB.AGAP001702-PA
0_7588: AGAMB.AGAP001704-PA
0_7589: AGAMB.AGAP001705-PA
0_7590: AGAMB.AGAP001706-PA
0_7591: AGAMB.AGAP013020-PA
0_7592: AGAMB.AGAP001707-PA
0_7593: AGAMB.AGAP001711-PA
0_7594: AGAMB.AGAP001713-PD
0_7595: AGAMB.AGAP001713-PA
0_7596: AGAMB.AGAP001713-PB
0_7597: AGAMB.AGAP001713-PC
0_7598: AGAMB.AGAP001719-PA
0_7599: AGAMB.AGAP001721-PA
0_7600: AGAMB.AGAP001722-PA
0_7601: AGAMB.AGAP001723-PA
0_7602: AGAMB.AGAP001725-PA
0_7603: AGAMB.AGAP001727-PA
0_7604: AGAMB.AGAP013340-PA
0_7605: AGAMB.AGAP001726-PA
0_7606: AGAMB.AGAP001724-PA
0_7607: AGAMB.AGAP001720-PA
0_7608: AGAMB.AGAP001718-PA
0_7609: AGAMB.AGAP001717-PA
0_7610: AGAMB.AGAP013493-PA
0_7611: AGAMB.AGAP001716-PA
0_7612: AGAMB.AGAP001715-PA
0_7613: AGAMB.AGAP001712-PA
0_7614: AGAMB.AGAP001710-PA
0_7615: AGAMB.AGAP001708-PA
0_7616: AGAMB.AGAP001703-PA
0_7617: AGAMB.AGAP001701-PA
0_7618: AGAMB.AGAP001700-PA
0_7619: AGAMB.AGAP001697-PA
0_7620: AGAMB.AGAP001697-PB
0_7621: AGAMB.AGAP001728-PA
0_7622: AGAMB.AGAP001729-PA
0_7623: AGAMB.AGAP001731-PA
0_7624: AGAMB.AGAP001733-PA
0_7625: AGAMB.AGAP001734-PA
0_7626: AGAMB.AGAP001738-PA
0_7627: AGAMB.AGAP013082-PA
0_7628: AGAMB.AGAP001739-PA
0_7629: AGAMB.AGAP001740-PA
0_7630: AGAMB.AGAP001742-PA
0_7631: AGAMB.AGAP001744-PA
0_7632: AGAMB.AGAP013510-PA
0_7633: AGAMB.AGAP001746-PA
0_7634: AGAMB.AGAP001745-PA
0_7635: AGAMB.AGAP001743-PA
0_7636: AGAMB.AGAP001741-PA
0_7637: AGAMB.AGAP001737-PA
0_7638: AGAMB.AGAP001736-PA
0_7639: AGAMB.AGAP001735-PA
0_7640: AGAMB.AGAP001732-PA
0_7641: AGAMB.AGAP001730-PA
0_7642: AGAMB.AGAP001747-PA
0_7643: AGAMB.AGAP001749-PA
0_7644: AGAMB.AGAP001751-PC
0_7645: AGAMB.AGAP001751-PB
0_7646: AGAMB.AGAP001751-PD
0_7647: AGAMB.AGAP001751-PA
0_7648: AGAMB.AGAP001751-PE
0_7649: AGAMB.AGAP001753-PA
0_7650: AGAMB.AGAP001754-PA
0_7651: AGAMB.AGAP001759-PA
0_7652: AGAMB.AGAP001762-PA
0_7653: AGAMB.AGAP001750-PA
0_7654: AGAMB.AGAP001760-PA
0_7655: AGAMB.AGAP001757-PA
0_7656: AGAMB.AGAP001756-PA
0_7657: AGAMB.AGAP001752-PA
0_7658: AGAMB.AGAP001752-PB
0_7659: AGAMB.AGAP001748-PA
0_7660: AGAMB.AGAP001761-PA
0_7661: AGAMB.AGAP001763-PA
0_7662: AGAMB.AGAP001764-PA
0_7663: AGAMB.AGAP001767-PA
0_7664: AGAMB.AGAP001769-PD
0_7665: AGAMB.AGAP001769-PA
0_7666: AGAMB.AGAP001769-PC
0_7667: AGAMB.AGAP001769-PB
0_7668: AGAMB.AGAP013328-PA
0_7669: AGAMB.AGAP001768-PA
0_7670: AGAMB.AGAP001768-PB
0_7671: AGAMB.AGAP001766-PA
0_7672: AGAMB.AGAP001765-PA
0_7673: AGAMB.AGAP001773-PA
0_7674: AGAMB.AGAP001773-PB
0_7675: AGAMB.AGAP001773-PC
0_7676: AGAMB.AGAP003714-PA
0_7677: AGAMB.AGAP004544-PB
0_7678: AGAMB.AGAP004544-PA
0_7679: AGAMB.AGAP003937-PB
0_7680: AGAMB.AGAP003937-PC
0_7681: AGAMB.AGAP003937-PD
0_7682: AGAMB.AGAP003937-PA
0_7683: AGAMB.AGAP002927-PB
0_7684: AGAMB.AGAP002927-PA
0_7685: AGAMB.AGAP004249-PA
0_7686: AGAMB.AGAP002888-PC
0_7687: AGAMB.AGAP002888-PB
0_7688: AGAMB.AGAP002888-PA
0_7689: AGAMB.AGAP004039-PA
0_7690: AGAMB.AGAP004039-PB
0_7691: AGAMB.AGAP001935-PB
0_7692: AGAMB.AGAP001935-PA
0_7693: AGAMB.AGAP003986-PA
0_7694: AGAMB.AGAP003986-PB
0_7695: AGAMB.AGAP004662-PC
0_7696: AGAMB.AGAP004662-PA
0_7697: AGAMB.AGAP004662-PB
0_7698: AGAMB.AGAP004504-PB
0_7699: AGAMB.AGAP004504-PA
0_7700: AGAMB.AGAP001515-PB
0_7701: AGAMB.AGAP001515-PA
0_7702: AGAMB.AGAP002119-PB
0_7703: AGAMB.AGAP002119-PD
0_7704: AGAMB.AGAP002119-PA
0_7705: AGAMB.AGAP002119-PC
0_7706: AGAMB.AGAP002083-PA
0_7707: AGAMB.AGAP002083-PC
0_7708: AGAMB.AGAP002083-PB
0_7709: AGAMB.AGAP004541-PA
0_7710: AGAMB.AGAP001197-PA
0_7711: AGAMB.AGAP004317-PA
0_7712: AGAMB.AGAP001376-PA
0_7713: AGAMB.AGAP002275-PA
0_7714: AGAMB.AGAP002451-PA
0_7715: AGAMB.AGAP002612-PA
0_7716: AGAMB.AGAP002738-PA
0_7717: AGAMB.AGAP002811-PA
0_7718: AGAMB.AGAP002815-PA
0_7719: AGAMB.AGAP003062-PA
0_7720: AGAMB.AGAP004118-PA
0_7721: AGAMB.AGAP000940-PA
0_7722: AGAMB.AGAP004456-PA
0_7723: AGAMB.AGAP004643-PA
0_7724: AGAMB.AGAP002492-PA
0_7725: AGAMB.AGAP002493-PA
0_7726: AGAMB.AGAP003438-PA
0_7727: AGAMB.AGAP003439-PH
0_7728: AGAMB.AGAP003439-PF
0_7729: AGAMB.AGAP003439-PQ
0_7730: AGAMB.AGAP003439-PI
0_7731: AGAMB.AGAP003439-PG
0_7732: AGAMB.AGAP003439-PJ
0_7733: AGAMB.AGAP003439-PT
0_7734: AGAMB.AGAP003439-PS
0_7735: AGAMB.AGAP003439-PL
0_7736: AGAMB.AGAP003439-PO
0_7737: AGAMB.AGAP003439-PR
0_7738: AGAMB.AGAP003439-PM
0_7739: AGAMB.AGAP003439-PE
0_7740: AGAMB.AGAP003439-PK
0_7741: AGAMB.AGAP003439-PC
0_7742: AGAMB.AGAP003439-PP
0_7743: AGAMB.AGAP003439-PN
0_7744: AGAMB.AGAP003439-PA
0_7745: AGAMB.AGAP003439-PB
0_7746: AGAMB.AGAP003439-PD
0_7747: AGAMB.AGAP004353-PA
0_7748: AGAMB.AGAP004674-PA
0_7749: AGAMB.AGAP001230-PA
0_7750: AGAMB.AGAP001439-PA
0_7751: AGAMB.AGAP000565-PB
0_7752: AGAMB.AGAP000565-PC
0_7753: AGAMB.AGAP000565-PA
0_7754: AGAMB.AGAP000567-PA
0_7755: AGAMB.AGAP000567-PB
0_7756: AGAMB.AGAP000569-PB
0_7757: AGAMB.AGAP000569-PA
0_7758: AGAMB.AGAP000570-PA
0_7759: AGAMB.AGAP013413-PA
0_7760: AGAMB.AGAP000315-PA
0_7761: AGAMB.AGAP000573-PA
0_7762: AGAMB.AGAP000573-PB
0_7763: AGAMB.AGAP000576-PA
0_7764: AGAMB.AGAP000579-PA
0_7765: AGAMB.AGAP000580-PA
0_7766: AGAMB.AGAP000581-PA
0_7767: AGAMB.AGAP000578-PA
0_7768: AGAMB.AGAP000577-PD
0_7769: AGAMB.AGAP000577-PA
0_7770: AGAMB.AGAP000577-PB
0_7771: AGAMB.AGAP000577-PC
0_7772: AGAMB.AGAP000575-PB
0_7773: AGAMB.AGAP000575-PA
0_7774: AGAMB.AGAP000574-PA
0_7775: AGAMB.AGAP000566-PA
0_7776: AGAMB.AGAP000566-PB
0_7777: AGAMB.AGAP000564-PA
0_7778: AGAMB.AGAP000563-PA
0_7779: AGAMB.AGAP013381-PA
0_7780: AGAMB.AGAP000065-PA
0_7781: AGAMB.AGAP000067-PA
0_7782: AGAMB.AGAP000068-PA
0_7783: AGAMB.AGAP007278-PA
0_7784: AGAMB.AGAP000072-PA
0_7785: AGAMB.AGAP013127-PA
0_7786: AGAMB.AGAP013356-PA
0_7787: AGAMB.AGAP000066-PA
0_7788: AGAMB.AGAP000069-PA
0_7789: AGAMB.AGAP000070-PA
0_7790: AGAMB.AGAP000071-PA
0_7791: AGAMB.AGAP000073-PA
0_7792: AGAMB.AGAP000074-PA
0_7793: AGAMB.AGAP000585-PA
0_7794: AGAMB.AGAP000587-PA
0_7795: AGAMB.AGAP000588-PA
0_7796: AGAMB.AGAP000591-PA
0_7797: AGAMB.AGAP000592-PA
0_7798: AGAMB.AGAP013410-PA
0_7799: AGAMB.AGAP000594-PA
0_7800: AGAMB.AGAP000597-PA
0_7801: AGAMB.AGAP000601-PA
0_7802: AGAMB.AGAP000601-PB
0_7803: AGAMB.AGAP000604-PA
0_7804: AGAMB.AGAP000603-PA
0_7805: AGAMB.AGAP000602-PA
0_7806: AGAMB.AGAP013348-PA
0_7807: AGAMB.AGAP000599-PA
0_7808: AGAMB.AGAP000598-PA
0_7809: AGAMB.AGAP000596-PC
0_7810: AGAMB.AGAP000596-PB
0_7811: AGAMB.AGAP000596-PA
0_7812: AGAMB.AGAP000595-PA
0_7813: AGAMB.AGAP000589-PA
0_7814: AGAMB.AGAP000605-PA
0_7815: AGAMB.AGAP000606-PA
0_7816: AGAMB.AGAP000609-PA
0_7817: AGAMB.AGAP000610-PA
0_7818: AGAMB.AGAP000611-PA
0_7819: AGAMB.AGAP000612-PA
0_7820: AGAMB.AGAP000615-PA
0_7821: AGAMB.AGAP000617-PB
0_7822: AGAMB.AGAP000617-PA
0_7823: AGAMB.AGAP000619-PA
0_7824: AGAMB.AGAP000621-PA
0_7825: AGAMB.AGAP000620-PA
0_7826: AGAMB.AGAP000618-PA
0_7827: AGAMB.AGAP000616-PA
0_7828: AGAMB.AGAP000614-PA
0_7829: AGAMB.AGAP000607-PA
0_7830: AGAMB.AGAP000622-PA
0_7831: AGAMB.AGAP000622-PB
0_7832: AGAMB.AGAP000624-PA
0_7833: AGAMB.AGAP000625-PA
0_7834: AGAMB.AGAP000627-PB
0_7835: AGAMB.AGAP000627-PA
0_7836: AGAMB.AGAP000627-PC
0_7837: AGAMB.AGAP000628-PA
0_7838: AGAMB.AGAP013360-PA
0_7839: AGAMB.AGAP000633-PA
0_7840: AGAMB.AGAP000635-PA
0_7841: AGAMB.AGAP000636-PA
0_7842: AGAMB.AGAP000637-PA
0_7843: AGAMB.AGAP000638-PA
0_7844: AGAMB.AGAP000640-PA
0_7845: AGAMB.AGAP000639-PA
0_7846: AGAMB.AGAP000644-PA
0_7847: AGAMB.AGAP000643-PA
0_7848: AGAMB.AGAP000642-PA
0_7849: AGAMB.AGAP000641-PA
0_7850: AGAMB.AGAP000634-PA
0_7851: AGAMB.AGAP000631-PA
0_7852: AGAMB.AGAP000630-PA
0_7853: AGAMB.AGAP000629-PA
0_7854: AGAMB.AGAP013491-PA
0_7855: AGAMB.AGAP000626-PA
0_7856: AGAMB.AGAP000623-PA
0_7857: AGAMB.AGAP000075-PA
0_7858: AGAMB.AGAP000647-PA
0_7859: AGAMB.AGAP000648-PA
0_7860: AGAMB.AGAP000654-PA
0_7861: AGAMB.AGAP000656-PA
0_7862: AGAMB.AGAP000657-PA
0_7863: AGAMB.AGAP000659-PA
0_7864: AGAMB.AGAP000658-PA
0_7865: AGAMB.AGAP000655-PA
0_7866: AGAMB.AGAP000653-PA
0_7867: AGAMB.AGAP000652-PA
0_7868: AGAMB.AGAP000651-PA
0_7869: AGAMB.AGAP000651-PC
0_7870: AGAMB.AGAP000651-PB
0_7871: AGAMB.AGAP000650-PA
0_7872: AGAMB.AGAP000649-PA
0_7873: AGAMB.AGAP000646-PA
0_7874: AGAMB.AGAP000660-PA
0_7875: AGAMB.AGAP000662-PC
0_7876: AGAMB.AGAP000662-PB
0_7877: AGAMB.AGAP000662-PA
0_7878: AGAMB.AGAP000666-PA
0_7879: AGAMB.AGAP000667-PA
0_7880: AGAMB.AGAP000668-PA
0_7881: AGAMB.AGAP000670-PA
0_7882: AGAMB.AGAP000673-PA
0_7883: AGAMB.AGAP000672-PA
0_7884: AGAMB.AGAP000672-PB
0_7885: AGAMB.AGAP000671-PA
0_7886: AGAMB.AGAP000669-PA
0_7887: AGAMB.AGAP000663-PB
0_7888: AGAMB.AGAP000663-PA
0_7889: AGAMB.AGAP000676-PA
0_7890: AGAMB.AGAP000678-PA
0_7891: AGAMB.AGAP000678-PB
0_7892: AGAMB.AGAP000679-PA
0_7893: AGAMB.AGAP000681-PA
0_7894: AGAMB.AGAP000684-PA
0_7895: AGAMB.AGAP000686-PA
0_7896: AGAMB.AGAP000685-PA
0_7897: AGAMB.AGAP000682-PA
0_7898: AGAMB.AGAP000680-PA
0_7899: AGAMB.AGAP012986-PA
0_7900: AGAMB.AGAP012986-PB
0_7901: AGAMB.AGAP000675-PB
0_7902: AGAMB.AGAP000675-PA
0_7903: AGAMB.AGAP000675-PC
0_7904: AGAMB.AGAP000674-PA
0_7905: AGAMB.AGAP000687-PA
0_7906: AGAMB.AGAP000688-PA
0_7907: AGAMB.AGAP000694-PA
0_7908: AGAMB.AGAP013464-PA
0_7909: AGAMB.AGAP013084-PA
0_7910: AGAMB.AGAP000696-PC
0_7911: AGAMB.AGAP000696-PA
0_7912: AGAMB.AGAP000696-PB
0_7913: AGAMB.AGAP013437-PA
0_7914: AGAMB.AGAP000695-PA
0_7915: AGAMB.AGAP000693-PA
0_7916: AGAMB.AGAP000692-PA
0_7917: AGAMB.AGAP000691-PA
0_7918: AGAMB.AGAP013028-PA
0_7919: AGAMB.AGAP000690-PA
0_7920: AGAMB.AGAP000689-PA
0_7921: AGAMB.AGAP000697-PB
0_7922: AGAMB.AGAP000697-PA
0_7923: AGAMB.AGAP000698-PA
0_7924: AGAMB.AGAP000700-PC
0_7925: AGAMB.AGAP000700-PB
0_7926: AGAMB.AGAP000700-PA
0_7927: AGAMB.AGAP000702-PA
0_7928: AGAMB.AGAP000703-PA
0_7929: AGAMB.AGAP013152-PA
0_7930: AGAMB.AGAP000706-PA
0_7931: AGAMB.AGAP000707-PA
0_7932: AGAMB.AGAP000708-PA
0_7933: AGAMB.AGAP000708-PB
0_7934: AGAMB.AGAP000713-PA
0_7935: AGAMB.AGAP000711-PA
0_7936: AGAMB.AGAP013372-PA
0_7937: AGAMB.AGAP000705-PA
0_7938: AGAMB.AGAP013449-PA
0_7939: AGAMB.AGAP000704-PA
0_7940: AGAMB.AGAP000699-PA
0_7941: AGAMB.AGAP000699-PB
0_7942: AGAMB.AGAP013406-PA
0_7943: AGAMB.AGAP000079-PA
0_7944: AGAMB.AGAP000081-PA
0_7945: AGAMB.AGAP000083-PA
0_7946: AGAMB.AGAP000084-PA
0_7947: AGAMB.AGAP000088-PA
0_7948: AGAMB.AGAP013490-PA
0_7949: AGAMB.AGAP013099-PA
0_7950: AGAMB.AGAP000086-PC
0_7951: AGAMB.AGAP000086-PA
0_7952: AGAMB.AGAP000086-PD
0_7953: AGAMB.AGAP000086-PB
0_7954: AGAMB.AGAP000085-PA
0_7955: AGAMB.AGAP000082-PA
0_7956: AGAMB.AGAP000080-PE
0_7957: AGAMB.AGAP000080-PC
0_7958: AGAMB.AGAP000080-PD
0_7959: AGAMB.AGAP000080-PB
0_7960: AGAMB.AGAP000080-PA
0_7961: AGAMB.AGAP000078-PA
0_7962: AGAMB.AGAP000076-PA
0_7963: AGAMB.AGAP000018-PA
0_7964: AGAMB.AGAP013520-PA
0_7965: AGAMB.AGAP013172-PA
0_7966: AGAMB.AGAP000715-PA
0_7967: AGAMB.AGAP013040-PA
0_7968: AGAMB.AGAP013409-PA
0_7969: AGAMB.AGAP000714-PA
0_7970: AGAMB.AGAP013154-PA
0_7971: AGAMB.AGAP000718-PA
0_7972: AGAMB.AGAP000720-PB
0_7973: AGAMB.AGAP000720-PA
0_7974: AGAMB.AGAP000721-PA
0_7975: AGAMB.AGAP000723-PA
0_7976: AGAMB.AGAP000727-PA
0_7977: AGAMB.AGAP000728-PB
0_7978: AGAMB.AGAP000726-PA
0_7979: AGAMB.AGAP000725-PA
0_7980: AGAMB.AGAP000724-PA
0_7981: AGAMB.AGAP000719-PA
0_7982: AGAMB.AGAP000717-PA
0_7983: AGAMB.AGAP000733-PA
0_7984: AGAMB.AGAP000734-PA
0_7985: AGAMB.AGAP000736-PA
0_7986: AGAMB.AGAP013422-PA
0_7987: AGAMB.AGAP013205-PA
0_7988: AGAMB.AGAP000739-PA
0_7989: AGAMB.AGAP000738-PA
0_7990: AGAMB.AGAP013306-PA
0_7991: AGAMB.AGAP000737-PA
0_7992: AGAMB.AGAP000735-PB
0_7993: AGAMB.AGAP000735-PA
0_7994: AGAMB.AGAP000732-PA
0_7995: AGAMB.AGAP000731-PA
0_7996: AGAMB.AGAP000740-PA
0_7997: AGAMB.AGAP000741-PA
0_7998: AGAMB.AGAP013043-PA
0_7999: AGAMB.AGAP000743-PB
0_8000: AGAMB.AGAP000747-PC
0_8001: AGAMB.AGAP000747-PA
0_8002: AGAMB.AGAP000747-PB
0_8003: AGAMB.AGAP000749-PA
0_8004: AGAMB.AGAP000750-PA
0_8005: AGAMB.AGAP000751-PA
0_8006: AGAMB.AGAP000754-PA
0_8007: AGAMB.AGAP000752-PA
0_8008: AGAMB.AGAP000748-PA
0_8009: AGAMB.AGAP000748-PB
0_8010: AGAMB.AGAP000745-PA
0_8011: AGAMB.AGAP000744-PA
0_8012: AGAMB.AGAP013042-PA
0_8013: AGAMB.AGAP013276-PA
0_8014: AGAMB.AGAP013076-PA
0_8015: AGAMB.AGAP013440-PA
0_8016: AGAMB.AGAP000755-PA
0_8017: AGAMB.AGAP000757-PA
0_8018: AGAMB.AGAP000759-PA
0_8019: AGAMB.AGAP000760-PB
0_8020: AGAMB.AGAP000760-PC
0_8021: AGAMB.AGAP000760-PA
0_8022: AGAMB.AGAP000763-PA
0_8023: AGAMB.AGAP000768-PA
0_8024: AGAMB.AGAP000772-PA
0_8025: AGAMB.AGAP000773-PA
0_8026: AGAMB.AGAP000777-PA
0_8027: AGAMB.AGAP000779-PA
0_8028: AGAMB.AGAP000779-PB
0_8029: AGAMB.AGAP000778-PA
0_8030: AGAMB.AGAP000776-PA
0_8031: AGAMB.AGAP000774-PA
0_8032: AGAMB.AGAP000774-PB
0_8033: AGAMB.AGAP000771-PA
0_8034: AGAMB.AGAP000770-PA
0_8035: AGAMB.AGAP000769-PB
0_8036: AGAMB.AGAP000769-PA
0_8037: AGAMB.AGAP000767-PA
0_8038: AGAMB.AGAP000765-PA
0_8039: AGAMB.AGAP000762-PA
0_8040: AGAMB.AGAP000761-PA
0_8041: AGAMB.AGAP000758-PA
0_8042: AGAMB.AGAP000756-PA
0_8043: AGAMB.AGAP000756-PB
0_8044: AGAMB.AGAP000780-PA
0_8045: AGAMB.AGAP000782-PA
0_8046: AGAMB.AGAP000781-PA
0_8047: AGAMB.AGAP000783-PA
0_8048: AGAMB.AGAP000784-PA
0_8049: AGAMB.AGAP000786-PA
0_8050: AGAMB.AGAP000787-PA
0_8051: AGAMB.AGAP013147-PA
0_8052: AGAMB.AGAP000789-PA
0_8053: AGAMB.AGAP000792-PA
0_8054: AGAMB.AGAP013289-PA
0_8055: AGAMB.AGAP000794-PA
0_8056: AGAMB.AGAP000794-PB
0_8057: AGAMB.AGAP000794-PC
0_8058: AGAMB.AGAP000793-PA
0_8059: AGAMB.AGAP000791-PA
0_8060: AGAMB.AGAP000790-PA
0_8061: AGAMB.AGAP000788-PA
0_8062: AGAMB.AGAP000785-PA
0_8063: AGAMB.AGAP000795-PA
0_8064: AGAMB.AGAP000795-PB
0_8065: AGAMB.AGAP000795-PC
0_8066: AGAMB.AGAP000797-PA
0_8067: AGAMB.AGAP000797-PB
0_8068: AGAMB.AGAP028433-PA
0_8069: AGAMB.AGAP000803-PA
0_8070: AGAMB.AGAP000801-PA
0_8071: AGAMB.AGAP000801-PB
0_8072: AGAMB.AGAP000798-PA
0_8073: AGAMB.AGAP028437-PA
0_8074: AGAMB.AGAP000805-PA
0_8075: AGAMB.AGAP000806-PA
0_8076: AGAMB.AGAP000809-PA
0_8077: AGAMB.AGAP000812-PA
0_8078: AGAMB.AGAP000814-PA
0_8079: AGAMB.AGAP000815-PA
0_8080: AGAMB.AGAP000813-PA
0_8081: AGAMB.AGAP000810-PA
0_8082: AGAMB.AGAP013022-PA
0_8083: AGAMB.AGAP000808-PA
0_8084: AGAMB.AGAP000807-PA
0_8085: AGAMB.AGAP000817-PA
0_8086: AGAMB.AGAP000817-PB
0_8087: AGAMB.AGAP000816-PA
0_8088: AGAMB.AGAP013474-PA
0_8089: AGAMB.AGAP013173-PA
0_8090: AGAMB.AGAP013424-PA
0_8091: AGAMB.AGAP000818-PA
0_8092: AGAMB.AGAP012997-PA
0_8093: AGAMB.AGAP000090-PA
0_8094: AGAMB.AGAP000092-PA
0_8095: AGAMB.AGAP000096-PA
0_8096: AGAMB.AGAP000097-PA
0_8097: AGAMB.AGAP000098-PA
0_8098: AGAMB.AGAP000100-PA
0_8099: AGAMB.AGAP000102-PA
0_8100: AGAMB.AGAP000091-PA
0_8101: AGAMB.AGAP000093-PA
0_8102: AGAMB.AGAP000094-PA
0_8103: AGAMB.AGAP000095-PB
0_8104: AGAMB.AGAP000095-PA
0_8105: AGAMB.AGAP001493-PA
0_8106: AGAMB.AGAP000104-PA
0_8107: AGAMB.AGAP000819-PA
0_8108: AGAMB.AGAP000821-PA
0_8109: AGAMB.AGAP000822-PA
0_8110: AGAMB.AGAP000823-PA
0_8111: AGAMB.AGAP000826-PA
0_8112: AGAMB.AGAP000829-PB
0_8113: AGAMB.AGAP000829-PA
0_8114: AGAMB.AGAP000831-PA
0_8115: AGAMB.AGAP000832-PA
0_8116: AGAMB.AGAP000834-PB
0_8117: AGAMB.AGAP000834-PA
0_8118: AGAMB.AGAP000835-PA
0_8119: AGAMB.AGAP013506-PA
0_8120: AGAMB.AGAP028624-PA
0_8121: AGAMB.AGAP028625-PA
0_8122: AGAMB.AGAP000833-PA
0_8123: AGAMB.AGAP000833-PB
0_8124: AGAMB.AGAP000830-PA
0_8125: AGAMB.AGAP000825-PA
0_8126: AGAMB.AGAP000824-PB
0_8127: AGAMB.AGAP000824-PA
0_8128: AGAMB.AGAP000820-PA
0_8129: AGAMB.AGAP000840-PA
0_8130: AGAMB.AGAP013101-PA
0_8131: AGAMB.AGAP000842-PA
0_8132: AGAMB.AGAP000847-PA
0_8133: AGAMB.AGAP000847-PB
0_8134: AGAMB.AGAP000847-PC
0_8135: AGAMB.AGAP000850-PA
0_8136: AGAMB.AGAP000853-PA
0_8137: AGAMB.AGAP000852-PA
0_8138: AGAMB.AGAP000851-PA
0_8139: AGAMB.AGAP000849-PA
0_8140: AGAMB.AGAP000848-PA
0_8141: AGAMB.AGAP000844-PA
0_8142: AGAMB.AGAP000843-PA
0_8143: AGAMB.AGAP000841-PA
0_8144: AGAMB.AGAP000856-PA
0_8145: AGAMB.AGAP012991-PA
0_8146: AGAMB.AGAP000859-PA
0_8147: AGAMB.AGAP000860-PA
0_8148: AGAMB.AGAP000862-PA
0_8149: AGAMB.AGAP000861-PA
0_8150: AGAMB.AGAP013522-PA
0_8151: AGAMB.AGAP000858-PA
0_8152: AGAMB.AGAP013097-PA
0_8153: AGAMB.AGAP000857-PA
0_8154: AGAMB.AGAP000855-PA
0_8155: AGAMB.AGAP000854-PA
0_8156: AGAMB.AGAP000863-PA
0_8157: AGAMB.AGAP000864-PA
0_8158: AGAMB.AGAP000864-PB
0_8159: AGAMB.AGAP000868-PA
0_8160: AGAMB.AGAP000869-PA
0_8161: AGAMB.AGAP000867-PA
0_8162: AGAMB.AGAP000865-PA
0_8163: AGAMB.AGAP000866-PA
0_8164: AGAMB.AGAP000870-PA
0_8165: AGAMB.AGAP000874-PA
0_8166: AGAMB.AGAP000871-PA
0_8167: AGAMB.AGAP000105-PA
0_8168: AGAMB.AGAP000875-PA
0_8169: AGAMB.AGAP000876-PA
0_8170: AGAMB.AGAP000878-PA
0_8171: AGAMB.AGAP000884-PA
0_8172: AGAMB.AGAP000884-PB
0_8173: AGAMB.AGAP000887-PA
0_8174: AGAMB.AGAP000888-PA
0_8175: AGAMB.AGAP000888-PB
0_8176: AGAMB.AGAP000886-PA
0_8177: AGAMB.AGAP000885-PA
0_8178: AGAMB.AGAP000883-PA
0_8179: AGAMB.AGAP000882-PA
0_8180: AGAMB.AGAP000881-PA
0_8181: AGAMB.AGAP000880-PA
0_8182: AGAMB.AGAP000880-PB
0_8183: AGAMB.AGAP000880-PC
0_8184: AGAMB.AGAP000879-PA
0_8185: AGAMB.AGAP000877-PA
0_8186: AGAMB.AGAP000889-PA
0_8187: AGAMB.AGAP000891-PA
0_8188: AGAMB.AGAP000892-PA
0_8189: AGAMB.AGAP000897-PA
0_8190: AGAMB.AGAP000898-PA
0_8191: AGAMB.AGAP000896-PA
0_8192: AGAMB.AGAP000894-PA
0_8193: AGAMB.AGAP000893-PA
0_8194: AGAMB.AGAP000890-PA
0_8195: AGAMB.AGAP000899-PA
0_8196: AGAMB.AGAP000900-PA
0_8197: AGAMB.AGAP000903-PA
0_8198: AGAMB.AGAP000904-PA
0_8199: AGAMB.AGAP000906-PA
0_8200: AGAMB.AGAP000907-PA
0_8201: AGAMB.AGAP000909-PA
0_8202: AGAMB.AGAP000911-PA
0_8203: AGAMB.AGAP000912-PA
0_8204: AGAMB.AGAP000913-PA
0_8205: AGAMB.AGAP000908-PA
0_8206: AGAMB.AGAP000901-PA
0_8207: AGAMB.AGAP000915-PA
0_8208: AGAMB.AGAP000917-PA
0_8209: AGAMB.AGAP013104-PA
0_8210: AGAMB.AGAP000920-PA
0_8211: AGAMB.AGAP013428-PA
0_8212: AGAMB.AGAP013514-PA
0_8213: AGAMB.AGAP000922-PA
0_8214: AGAMB.AGAP000924-PA
0_8215: AGAMB.AGAP000927-PB
0_8216: AGAMB.AGAP000927-PA
0_8217: AGAMB.AGAP000926-PA
0_8218: AGAMB.AGAP000926-PB
0_8219: AGAMB.AGAP013534-PA
0_8220: AGAMB.AGAP000923-PA
0_8221: AGAMB.AGAP000921-PA
0_8222: AGAMB.AGAP013444-PA
0_8223: AGAMB.AGAP000919-PA
0_8224: AGAMB.AGAP013235-PA
0_8225: AGAMB.AGAP012998-PA
0_8226: AGAMB.AGAP000918-PA
0_8227: AGAMB.AGAP000916-PA
0_8228: AGAMB.AGAP000928-PA
0_8229: AGAMB.AGAP000928-PB
0_8230: AGAMB.AGAP000933-PA
0_8231: AGAMB.AGAP000933-PB
0_8232: AGAMB.AGAP013317-PA
0_8233: AGAMB.AGAP000934-PA
0_8234: AGAMB.AGAP000935-PA
0_8235: AGAMB.AGAP000932-PA
0_8236: AGAMB.AGAP000931-PA
0_8237: AGAMB.AGAP000930-PA
0_8238: AGAMB.AGAP013495-PA
0_8239: AGAMB.AGAP012964-PA
0_8240: AGAMB.AGAP000106-PA
0_8241: AGAMB.AGAP000110-PA
0_8242: AGAMB.AGAP000112-PA
0_8243: AGAMB.AGAP000115-PA
0_8244: AGAMB.AGAP000117-PA
0_8245: AGAMB.AGAP013279-PA
0_8246: AGAMB.AGAP012956-PA
0_8247: AGAMB.AGAP012956-PB
0_8248: AGAMB.AGAP000121-PA
0_8249: AGAMB.AGAP000120-PA
0_8250: AGAMB.AGAP000119-PA
0_8251: AGAMB.AGAP000118-PA
0_8252: AGAMB.AGAP000116-PA
0_8253: AGAMB.AGAP000114-PA
0_8254: AGAMB.AGAP000113-PB
0_8255: AGAMB.AGAP000113-PA
0_8256: AGAMB.AGAP013390-PA
0_8257: AGAMB.AGAP000111-PA
0_8258: AGAMB.AGAP000109-PA
0_8259: AGAMB.AGAP000108-PA
0_8260: AGAMB.AGAP000107-PA
0_8261: AGAMB.AGAP013433-PA
0_8262: AGAMB.AGAP000937-PA
0_8263: AGAMB.AGAP000938-PA
0_8264: AGAMB.AGAP000939-PA
0_8265: AGAMB.AGAP000941-PA
0_8266: AGAMB.AGAP000941-PB
0_8267: AGAMB.AGAP000942-PB
0_8268: AGAMB.AGAP000942-PA
0_8269: AGAMB.AGAP000944-PA
0_8270: AGAMB.AGAP013136-PA
0_8271: AGAMB.AGAP000948-PA
0_8272: AGAMB.AGAP000951-PA
0_8273: AGAMB.AGAP000951-PC
0_8274: AGAMB.AGAP000951-PB
0_8275: AGAMB.AGAP013002-PA
0_8276: AGAMB.AGAP000953-PA
0_8277: AGAMB.AGAP000953-PB
0_8278: AGAMB.AGAP000954-PD
0_8279: AGAMB.AGAP000954-PB
0_8280: AGAMB.AGAP000954-PA
0_8281: AGAMB.AGAP000954-PC
0_8282: AGAMB.AGAP000961-PA
0_8283: AGAMB.AGAP000962-PA
0_8284: AGAMB.AGAP000958-PA
0_8285: AGAMB.AGAP000957-PA
0_8286: AGAMB.AGAP000955-PA
0_8287: AGAMB.AGAP000952-PA
0_8288: AGAMB.AGAP000950-PA
0_8289: AGAMB.AGAP000949-PA
0_8290: AGAMB.AGAP000947-PA
0_8291: AGAMB.AGAP000946-PA
0_8292: AGAMB.AGAP000945-PA
0_8293: AGAMB.AGAP000943-PD
0_8294: AGAMB.AGAP000943-PE
0_8295: AGAMB.AGAP000943-PF
0_8296: AGAMB.AGAP000943-PG
0_8297: AGAMB.AGAP000943-PB
0_8298: AGAMB.AGAP000943-PA
0_8299: AGAMB.AGAP000943-PC
0_8300: AGAMB.AGAP000960-PA
0_8301: AGAMB.AGAP000964-PA
0_8302: AGAMB.AGAP000965-PA
0_8303: AGAMB.AGAP000966-PA
0_8304: AGAMB.AGAP000970-PA
0_8305: AGAMB.AGAP000973-PA
0_8306: AGAMB.AGAP000971-PA
0_8307: AGAMB.AGAP000969-PE
0_8308: AGAMB.AGAP000969-PD
0_8309: AGAMB.AGAP000969-PA
0_8310: AGAMB.AGAP000969-PC
0_8311: AGAMB.AGAP000969-PB
0_8312: AGAMB.AGAP000968-PA
0_8313: AGAMB.AGAP000967-PA
0_8314: AGAMB.AGAP000963-PA
0_8315: AGAMB.AGAP000974-PA
0_8316: AGAMB.AGAP000977-PA
0_8317: AGAMB.AGAP000978-PA
0_8318: AGAMB.AGAP000981-PA
0_8319: AGAMB.AGAP000982-PA
0_8320: AGAMB.AGAP000983-PA
0_8321: AGAMB.AGAP000984-PA
0_8322: AGAMB.AGAP000985-PA
0_8323: AGAMB.AGAP000991-PA
0_8324: AGAMB.AGAP000992-PA
0_8325: AGAMB.AGAP000992-PB
0_8326: AGAMB.AGAP000994-PA
0_8327: AGAMB.AGAP000996-PA
0_8328: AGAMB.AGAP000997-PA
0_8329: AGAMB.AGAP000995-PA
0_8330: AGAMB.AGAP000990-PA
0_8331: AGAMB.AGAP000989-PA
0_8332: AGAMB.AGAP000988-PA
0_8333: AGAMB.AGAP000987-PA
0_8334: AGAMB.AGAP000986-PA
0_8335: AGAMB.AGAP013093-PA
0_8336: AGAMB.AGAP000979-PA
0_8337: AGAMB.AGAP000976-PA
0_8338: AGAMB.AGAP000975-PA
0_8339: AGAMB.AGAP000998-PA
0_8340: AGAMB.AGAP013460-PA
0_8341: AGAMB.AGAP001005-PA
0_8342: AGAMB.AGAP013024-PA
0_8343: AGAMB.AGAP013251-PA
0_8344: AGAMB.AGAP013027-PA
0_8345: AGAMB.AGAP001002-PA
0_8346: AGAMB.AGAP001002-PB
0_8347: AGAMB.AGAP000999-PA
0_8348: AGAMB.AGAP001006-PA
0_8349: AGAMB.AGAP001007-PA
0_8350: AGAMB.AGAP001008-PA
0_8351: AGAMB.AGAP001009-PA
0_8352: AGAMB.AGAP013526-PA
0_8353: AGAMB.AGAP001014-PA
0_8354: AGAMB.AGAP001010-PA
0_8355: AGAMB.AGAP001011-PA
0_8356: AGAMB.AGAP001012-PA
0_8357: AGAMB.AGAP001013-PA
0_8358: AGAMB.AGAP001015-PA
0_8359: AGAMB.AGAP001018-PA
0_8360: AGAMB.AGAP001022-PB
0_8361: AGAMB.AGAP001022-PA
0_8362: AGAMB.AGAP001019-PA
0_8363: AGAMB.AGAP001021-PB
0_8364: AGAMB.AGAP001021-PA
0_8365: AGAMB.AGAP001023-PE
0_8366: AGAMB.AGAP001023-PF
0_8367: AGAMB.AGAP001023-PB
0_8368: AGAMB.AGAP001023-PD
0_8369: AGAMB.AGAP001023-PA
0_8370: AGAMB.AGAP001023-PC
0_8371: AGAMB.AGAP001024-PA
0_8372: AGAMB.AGAP001025-PA
0_8373: AGAMB.AGAP013181-PA
0_8374: AGAMB.AGAP001026-PA
0_8375: AGAMB.AGAP001026-PB
0_8376: AGAMB.AGAP001027-PC
0_8377: AGAMB.AGAP001027-PB
0_8378: AGAMB.AGAP001027-PA
0_8379: AGAMB.AGAP001028-PA
0_8380: AGAMB.AGAP001029-PA
0_8381: AGAMB.AGAP001030-PA
0_8382: AGAMB.AGAP001032-PB
0_8383: AGAMB.AGAP001032-PA
0_8384: AGAMB.AGAP001033-PA
0_8385: AGAMB.AGAP001036-PA
0_8386: AGAMB.AGAP001036-PB
0_8387: AGAMB.AGAP001031-PA
0_8388: AGAMB.AGAP001034-PA
0_8389: AGAMB.AGAP001035-PA
0_8390: AGAMB.AGAP001037-PA
0_8391: AGAMB.AGAP001038-PA
0_8392: AGAMB.AGAP000008-PA
0_8393: AGAMB.AGAP000012-PA
0_8394: AGAMB.AGAP000013-PA
0_8395: AGAMB.AGAP000015-PA
0_8396: AGAMB.AGAP000016-PA
0_8397: AGAMB.AGAP000017-PA
0_8398: AGAMB.AGAP000002-PA
0_8399: AGAMB.AGAP000005-PA
0_8400: AGAMB.AGAP000007-PA
0_8401: AGAMB.AGAP000009-PC
0_8402: AGAMB.AGAP000009-PB
0_8403: AGAMB.AGAP000009-PA
0_8404: AGAMB.AGAP000010-PA
0_8405: AGAMB.AGAP000011-PA
0_8406: AGAMB.AGAP000014-PA
0_8407: AGAMB.AGAP001039-PA
0_8408: AGAMB.AGAP001039-PB
0_8409: AGAMB.AGAP001041-PB
0_8410: AGAMB.AGAP001041-PA
0_8411: AGAMB.AGAP001043-PA
0_8412: AGAMB.AGAP001044-PA
0_8413: AGAMB.AGAP001045-PA
0_8414: AGAMB.AGAP001042-PA
0_8415: AGAMB.AGAP001040-PA
0_8416: AGAMB.AGAP013541-PA
0_8417: AGAMB.AGAP000123-PA
0_8418: AGAMB.AGAP000126-PA
0_8419: AGAMB.AGAP000127-PA
0_8420: AGAMB.AGAP013435-PA
0_8421: AGAMB.AGAP013373-PA
0_8422: AGAMB.AGAP012973-PA
0_8423: AGAMB.AGAP000130-PA
0_8424: AGAMB.AGAP000131-PA
0_8425: AGAMB.AGAP028629-PA
0_8426: AGAMB.AGAP000136-PA
0_8427: AGAMB.AGAP000138-PA
0_8428: AGAMB.AGAP000138-PB
0_8429: AGAMB.AGAP000139-PA
0_8430: AGAMB.AGAP000140-PA
0_8431: AGAMB.AGAP000142-PA
0_8432: AGAMB.AGAP000145-PA
0_8433: AGAMB.AGAP000144-PA
0_8434: AGAMB.AGAP028435-PA
0_8435: AGAMB.AGAP000143-PA
0_8436: AGAMB.AGAP000141-PA
0_8437: AGAMB.AGAP000137-PA
0_8438: AGAMB.AGAP000133-PA
0_8439: AGAMB.AGAP000132-PA
0_8440: AGAMB.AGAP000129-PA
0_8441: AGAMB.AGAP000128-PA
0_8442: AGAMB.AGAP000124-PA
0_8443: AGAMB.AGAP013126-PA
0_8444: AGAMB.AGAP001047-PA
0_8445: AGAMB.AGAP001047-PB
0_8446: AGAMB.AGAP013064-PA
0_8447: AGAMB.AGAP001046-PA
0_8448: AGAMB.AGAP001048-PA
0_8449: AGAMB.AGAP001051-PA
0_8450: AGAMB.AGAP001050-PA
0_8451: AGAMB.AGAP001052-PB
0_8452: AGAMB.AGAP001052-PC
0_8453: AGAMB.AGAP001052-PA
0_8454: AGAMB.AGAP001053-PA
0_8455: AGAMB.AGAP001053-PC
0_8456: AGAMB.AGAP001053-PB
0_8457: AGAMB.AGAP001053-PH
0_8458: AGAMB.AGAP001053-PD
0_8459: AGAMB.AGAP001053-PG
0_8460: AGAMB.AGAP001053-PE
0_8461: AGAMB.AGAP001053-PF
0_8462: AGAMB.AGAP013021-PA
0_8463: AGAMB.AGAP001057-PA
0_8464: AGAMB.AGAP001058-PA
0_8465: AGAMB.AGAP001056-PA
0_8466: AGAMB.AGAP001061-PB
0_8467: AGAMB.AGAP001061-PA
0_8468: AGAMB.AGAP001065-PG
0_8469: AGAMB.AGAP001065-PC
0_8470: AGAMB.AGAP001065-PF
0_8471: AGAMB.AGAP001065-PE
0_8472: AGAMB.AGAP001065-PB
0_8473: AGAMB.AGAP001065-PD
0_8474: AGAMB.AGAP001065-PH
0_8475: AGAMB.AGAP001065-PA
0_8476: AGAMB.AGAP001069-PA
0_8477: AGAMB.AGAP001068-PA
0_8478: AGAMB.AGAP001064-PA
0_8479: AGAMB.AGAP001070-PA
0_8480: AGAMB.AGAP001072-PA
0_8481: AGAMB.AGAP000146-PA
0_8482: AGAMB.AGAP000149-PA
0_8483: AGAMB.AGAP000153-PA
0_8484: AGAMB.AGAP013500-PA
0_8485: AGAMB.AGAP000154-PA
0_8486: AGAMB.AGAP000155-PA
0_8487: AGAMB.AGAP000152-PA
0_8488: AGAMB.AGAP000151-PA
0_8489: AGAMB.AGAP000150-PA
0_8490: AGAMB.AGAP000147-PA
0_8491: AGAMB.AGAP001073-PA
0_8492: AGAMB.AGAP001073-PB
0_8493: AGAMB.AGAP001073-PC
0_8494: AGAMB.AGAP001076-PB
0_8495: AGAMB.AGAP001076-PC
0_8496: AGAMB.AGAP001076-PA
0_8497: AGAMB.AGAP001076-PD
0_8498: AGAMB.AGAP001078-PA
0_8499: AGAMB.AGAP001079-PA
0_8500: AGAMB.AGAP001082-PB
0_8501: AGAMB.AGAP001082-PA
0_8502: AGAMB.AGAP001081-PA
0_8503: AGAMB.AGAP001083-PA
0_8504: AGAMB.AGAP001083-PD
0_8505: AGAMB.AGAP001083-PB
0_8506: AGAMB.AGAP001083-PC
0_8507: AGAMB.AGAP001084-PA
0_8508: AGAMB.AGAP013547-PA
0_8509: AGAMB.AGAP001087-PA
0_8510: AGAMB.AGAP001088-PA
0_8511: AGAMB.AGAP001089-PA
0_8512: AGAMB.AGAP001091-PB
0_8513: AGAMB.AGAP001091-PA
0_8514: AGAMB.AGAP013312-PA
0_8515: AGAMB.AGAP001090-PA
0_8516: AGAMB.AGAP013341-PA
0_8517: AGAMB.AGAP001092-PA
0_8518: AGAMB.AGAP001093-PA
0_8519: AGAMB.AGAP001094-PA
0_8520: AGAMB.AGAP013158-PA
0_8521: AGAMB.AGAP000156-PA
0_8522: AGAMB.AGAP000019-PA
0_8523: AGAMB.AGAP028452-PA
0_8524: AGAMB.AGAP000020-PA
0_8525: AGAMB.AGAP013504-PA
0_8526: AGAMB.AGAP000021-PA
0_8527: AGAMB.AGAP000028-PA
0_8528: AGAMB.AGAP000032-PA
0_8529: AGAMB.AGAP000033-PA
0_8530: AGAMB.AGAP000037-PA
0_8531: AGAMB.AGAP000039-PA
0_8532: AGAMB.AGAP000038-PA
0_8533: AGAMB.AGAP000035-PA
0_8534: AGAMB.AGAP000025-PA
0_8535: AGAMB.AGAP000023-PA
0_8536: AGAMB.AGAP000022-PA
0_8537: AGAMB.AGAP000029-PA
0_8538: AGAMB.AGAP000158-PA
0_8539: AGAMB.AGAP000159-PA
0_8540: AGAMB.AGAP000164-PA
0_8541: AGAMB.AGAP000167-PA
0_8542: AGAMB.AGAP000168-PA
0_8543: AGAMB.AGAP000171-PA
0_8544: AGAMB.AGAP000173-PA
0_8545: AGAMB.AGAP000175-PA
0_8546: AGAMB.AGAP012978-PA
0_8547: AGAMB.AGAP000177-PA
0_8548: AGAMB.AGAP000178-PA
0_8549: AGAMB.AGAP000179-PC
0_8550: AGAMB.AGAP000179-PA
0_8551: AGAMB.AGAP000179-PB
0_8552: AGAMB.AGAP028627-PA
0_8553: AGAMB.AGAP028628-PA
0_8554: AGAMB.AGAP013407-PA
0_8555: AGAMB.AGAP000172-PA
0_8556: AGAMB.AGAP000170-PA
0_8557: AGAMB.AGAP000169-PA
0_8558: AGAMB.AGAP000166-PA
0_8559: AGAMB.AGAP000165-PA
0_8560: AGAMB.AGAP000163-PA
0_8561: AGAMB.AGAP000162-PA
0_8562: AGAMB.AGAP000161-PA
0_8563: AGAMB.AGAP000160-PA
0_8564: AGAMB.AGAP000180-PA
0_8565: AGAMB.AGAP000181-PA
0_8566: AGAMB.AGAP000183-PA
0_8567: AGAMB.AGAP000184-PA
0_8568: AGAMB.AGAP000184-PB
0_8569: AGAMB.AGAP000187-PA
0_8570: AGAMB.AGAP000188-PB
0_8571: AGAMB.AGAP000188-PA
0_8572: AGAMB.AGAP000189-PA
0_8573: AGAMB.AGAP000190-PA
0_8574: AGAMB.AGAP000192-PA
0_8575: AGAMB.AGAP000193-PA
0_8576: AGAMB.AGAP000194-PA
0_8577: AGAMB.AGAP000196-PA
0_8578: AGAMB.AGAP000182-PA
0_8579: AGAMB.AGAP000185-PA
0_8580: AGAMB.AGAP000186-PA
0_8581: AGAMB.AGAP013399-PA
0_8582: AGAMB.AGAP000191-PA
0_8583: AGAMB.AGAP000195-PA
0_8584: AGAMB.AGAP000198-PA
0_8585: AGAMB.AGAP000202-PA
0_8586: AGAMB.AGAP000204-PA
0_8587: AGAMB.AGAP000205-PA
0_8588: AGAMB.AGAP000205-PB
0_8589: AGAMB.AGAP000206-PA
0_8590: AGAMB.AGAP000209-PA
0_8591: AGAMB.AGAP000210-PA
0_8592: AGAMB.AGAP000211-PA
0_8593: AGAMB.AGAP000213-PA
0_8594: AGAMB.AGAP000214-PA
0_8595: AGAMB.AGAP000208-PA
0_8596: AGAMB.AGAP000208-PB
0_8597: AGAMB.AGAP000207-PA
0_8598: AGAMB.AGAP000207-PB
0_8599: AGAMB.AGAP000203-PA
0_8600: AGAMB.AGAP028440-PA
0_8601: AGAMB.AGAP000201-PA
0_8602: AGAMB.AGAP000200-PA
0_8603: AGAMB.AGAP000199-PB
0_8604: AGAMB.AGAP000199-PA
0_8605: AGAMB.AGAP000215-PA
0_8606: AGAMB.AGAP028448-PA
0_8607: AGAMB.AGAP000216-PA
0_8608: AGAMB.AGAP000217-PA
0_8609: AGAMB.AGAP000218-PA
0_8610: AGAMB.AGAP000219-PA
0_8611: AGAMB.AGAP000222-PB
0_8612: AGAMB.AGAP000222-PA
0_8613: AGAMB.AGAP000220-PA
0_8614: AGAMB.AGAP000223-PA
0_8615: AGAMB.AGAP000225-PA
0_8616: AGAMB.AGAP000230-PA
0_8617: AGAMB.AGAP012975-PA
0_8618: AGAMB.AGAP000228-PA
0_8619: AGAMB.AGAP000226-PA
0_8620: AGAMB.AGAP013512-PA
0_8621: AGAMB.AGAP013530-PA
0_8622: AGAMB.AGAP000235-PC
0_8623: AGAMB.AGAP000235-PB
0_8624: AGAMB.AGAP000235-PA
0_8625: AGAMB.AGAP000236-PC
0_8626: AGAMB.AGAP000236-PA
0_8627: AGAMB.AGAP000236-PB
0_8628: AGAMB.AGAP000238-PA
0_8629: AGAMB.AGAP000237-PA
0_8630: AGAMB.AGAP000234-PA
0_8631: AGAMB.AGAP000233-PA
0_8632: AGAMB.AGAP000240-PA
0_8633: AGAMB.AGAP000242-PA
0_8634: AGAMB.AGAP000244-PA
0_8635: AGAMB.AGAP000246-PA
0_8636: AGAMB.AGAP000248-PA
0_8637: AGAMB.AGAP000250-PA
0_8638: AGAMB.AGAP000252-PA
0_8639: AGAMB.AGAP013046-PA
0_8640: AGAMB.AGAP000253-PA
0_8641: AGAMB.AGAP000251-PA
0_8642: AGAMB.AGAP000249-PA
0_8643: AGAMB.AGAP000247-PA
0_8644: AGAMB.AGAP000247-PB
0_8645: AGAMB.AGAP000245-PA
0_8646: AGAMB.AGAP000243-PA
0_8647: AGAMB.AGAP000241-PA
0_8648: AGAMB.AGAP000239-PA
0_8649: AGAMB.AGAP000254-PB
0_8650: AGAMB.AGAP000254-PA
0_8651: AGAMB.AGAP013258-PA
0_8652: AGAMB.AGAP000260-PC
0_8653: AGAMB.AGAP000260-PA
0_8654: AGAMB.AGAP000260-PB
0_8655: AGAMB.AGAP000260-PD
0_8656: AGAMB.AGAP000261-PA
0_8657: AGAMB.AGAP000262-PA
0_8658: AGAMB.AGAP000264-PA
0_8659: AGAMB.AGAP000264-PB
0_8660: AGAMB.AGAP000267-PA
0_8661: AGAMB.AGAP000270-PA
0_8662: AGAMB.AGAP000271-PA
0_8663: AGAMB.AGAP000272-PA
0_8664: AGAMB.AGAP000269-PA
0_8665: AGAMB.AGAP000268-PA
0_8666: AGAMB.AGAP000266-PA
0_8667: AGAMB.AGAP000258-PA
0_8668: AGAMB.AGAP000256-PA
0_8669: AGAMB.AGAP000255-PA
0_8670: AGAMB.AGAP000255-PD
0_8671: AGAMB.AGAP000255-PB
0_8672: AGAMB.AGAP000255-PE
0_8673: AGAMB.AGAP000255-PC
0_8674: AGAMB.AGAP000273-PA
0_8675: AGAMB.AGAP000274-PA
0_8676: AGAMB.AGAP000283-PA
0_8677: AGAMB.AGAP000286-PA
0_8678: AGAMB.AGAP000291-PA
0_8679: AGAMB.AGAP000293-PA
0_8680: AGAMB.AGAP012953-PA
0_8681: AGAMB.AGAP000275-PA
0_8682: AGAMB.AGAP000277-PA
0_8683: AGAMB.AGAP000278-PA
0_8684: AGAMB.AGAP000279-PA
0_8685: AGAMB.AGAP000280-PA
0_8686: AGAMB.AGAP000280-PB
0_8687: AGAMB.AGAP000281-PA
0_8688: AGAMB.AGAP000284-PA
0_8689: AGAMB.AGAP000285-PA
0_8690: AGAMB.AGAP000287-PA
0_8691: AGAMB.AGAP000288-PA
0_8692: AGAMB.AGAP000289-PA
0_8693: AGAMB.AGAP000290-PA
0_8694: AGAMB.AGAP000292-PA
0_8695: AGAMB.AGAP000040-PA
0_8696: AGAMB.AGAP000043-PA
0_8697: AGAMB.AGAP000044-PA
0_8698: AGAMB.AGAP000045-PB
0_8699: AGAMB.AGAP000045-PA
0_8700: AGAMB.AGAP000046-PA
0_8701: AGAMB.AGAP000042-PA
0_8702: AGAMB.AGAP000041-PA
0_8703: AGAMB.AGAP000295-PA
0_8704: AGAMB.AGAP000296-PA
0_8705: AGAMB.AGAP000297-PA
0_8706: AGAMB.AGAP000298-PA
0_8707: AGAMB.AGAP000299-PA
0_8708: AGAMB.AGAP000301-PA
0_8709: AGAMB.AGAP000304-PB
0_8710: AGAMB.AGAP000304-PA
0_8711: AGAMB.AGAP000304-PC
0_8712: AGAMB.AGAP000305-PA
0_8713: AGAMB.AGAP000306-PA
0_8714: AGAMB.AGAP000308-PA
0_8715: AGAMB.AGAP000310-PA
0_8716: AGAMB.AGAP000311-PA
0_8717: AGAMB.AGAP000312-PA
0_8718: AGAMB.AGAP013049-PA
0_8719: AGAMB.AGAP000303-PA
0_8720: AGAMB.AGAP000300-PA
0_8721: AGAMB.AGAP000294-PA
0_8722: AGAMB.AGAP000307-PA
0_8723: AGAMB.AGAP000309-PA
0_8724: AGAMB.AGAP013392-PA
0_8725: AGAMB.AGAP000313-PA
0_8726: AGAMB.AGAP000321-PB
0_8727: AGAMB.AGAP000321-PA
0_8728: AGAMB.AGAP000322-PA
0_8729: AGAMB.AGAP000324-PA
0_8730: AGAMB.AGAP000325-PB
0_8731: AGAMB.AGAP000325-PA
0_8732: AGAMB.AGAP000326-PA
0_8733: AGAMB.AGAP013047-PA
0_8734: AGAMB.AGAP000323-PA
0_8735: AGAMB.AGAP013441-PA
0_8736: AGAMB.AGAP000316-PA
0_8737: AGAMB.AGAP000320-PB
0_8738: AGAMB.AGAP000320-PC
0_8739: AGAMB.AGAP000320-PA
0_8740: AGAMB.AGAP000319-PA
0_8741: AGAMB.AGAP000317-PA
0_8742: AGAMB.AGAP000314-PB
0_8743: AGAMB.AGAP000314-PA
0_8744: AGAMB.AGAP000329-PA
0_8745: AGAMB.AGAP000337-PA
0_8746: AGAMB.AGAP000338-PA
0_8747: AGAMB.AGAP000342-PA
0_8748: AGAMB.AGAP000343-PA
0_8749: AGAMB.AGAP013476-PA
0_8750: AGAMB.AGAP000344-PA
0_8751: AGAMB.AGAP000344-PB
0_8752: AGAMB.AGAP000345-PA
0_8753: AGAMB.AGAP000345-PB
0_8754: AGAMB.AGAP000331-PA
0_8755: AGAMB.AGAP000330-PA
0_8756: AGAMB.AGAP000328-PA
0_8757: AGAMB.AGAP000327-PA
0_8758: AGAMB.AGAP000332-PA
0_8759: AGAMB.AGAP000334-PA
0_8760: AGAMB.AGAP000334-PB
0_8761: AGAMB.AGAP000336-PA
0_8762: AGAMB.AGAP000339-PA
0_8763: AGAMB.AGAP000340-PA
0_8764: AGAMB.AGAP000341-PA
0_8765: AGAMB.AGAP000346-PA
0_8766: AGAMB.AGAP000349-PA
0_8767: AGAMB.AGAP013397-PA
0_8768: AGAMB.AGAP000347-PA
0_8769: AGAMB.AGAP000348-PA
0_8770: AGAMB.AGAP000352-PA
0_8771: AGAMB.AGAP000351-PB
0_8772: AGAMB.AGAP000354-PB
0_8773: AGAMB.AGAP000354-PA
0_8774: AGAMB.AGAP000356-PA
0_8775: AGAMB.AGAP000358-PA
0_8776: AGAMB.AGAP000355-PA
0_8777: AGAMB.AGAP028410-PA
0_8778: AGAMB.AGAP000357-PA
0_8779: AGAMB.AGAP000359-PA
0_8780: AGAMB.AGAP000360-PA
0_8781: AGAMB.AGAP000361-PA
0_8782: AGAMB.AGAP000368-PA
0_8783: AGAMB.AGAP000375-PA
0_8784: AGAMB.AGAP000376-PA
0_8785: AGAMB.AGAP000378-PA
0_8786: AGAMB.AGAP000379-PA
0_8787: AGAMB.AGAP000382-PA
0_8788: AGAMB.AGAP013067-PA
0_8789: AGAMB.AGAP000380-PB
0_8790: AGAMB.AGAP000380-PA
0_8791: AGAMB.AGAP000377-PA
0_8792: AGAMB.AGAP000374-PA
0_8793: AGAMB.AGAP000372-PA
0_8794: AGAMB.AGAP000369-PA
0_8795: AGAMB.AGAP000367-PA
0_8796: AGAMB.AGAP000366-PA
0_8797: AGAMB.AGAP000365-PA
0_8798: AGAMB.AGAP000364-PA
0_8799: AGAMB.AGAP000363-PA
0_8800: AGAMB.AGAP000383-PA
0_8801: AGAMB.AGAP000385-PB
0_8802: AGAMB.AGAP000385-PA
0_8803: AGAMB.AGAP000385-PC
0_8804: AGAMB.AGAP000385-PD
0_8805: AGAMB.AGAP001067-PA
0_8806: AGAMB.AGAP000392-PA
0_8807: AGAMB.AGAP000393-PB
0_8808: AGAMB.AGAP000393-PA
0_8809: AGAMB.AGAP000394-PA
0_8810: AGAMB.AGAP000396-PA
0_8811: AGAMB.AGAP000398-PA
0_8812: AGAMB.AGAP000384-PA
0_8813: AGAMB.AGAP000386-PA
0_8814: AGAMB.AGAP000387-PA
0_8815: AGAMB.AGAP000389-PA
0_8816: AGAMB.AGAP000390-PA
0_8817: AGAMB.AGAP000391-PA
0_8818: AGAMB.AGAP013009-PA
0_8819: AGAMB.AGAP000395-PA
0_8820: AGAMB.AGAP000397-PA
0_8821: AGAMB.AGAP000400-PA
0_8822: AGAMB.AGAP000406-PA
0_8823: AGAMB.AGAP000408-PA
0_8824: AGAMB.AGAP000410-PA
0_8825: AGAMB.AGAP000412-PA
0_8826: AGAMB.AGAP000414-PA
0_8827: AGAMB.AGAP000418-PA
0_8828: AGAMB.AGAP000419-PA
0_8829: AGAMB.AGAP000417-PA
0_8830: AGAMB.AGAP000416-PB
0_8831: AGAMB.AGAP000416-PA
0_8832: AGAMB.AGAP000416-PC
0_8833: AGAMB.AGAP000415-PA
0_8834: AGAMB.AGAP000413-PA
0_8835: AGAMB.AGAP000411-PA
0_8836: AGAMB.AGAP000407-PA
0_8837: AGAMB.AGAP000405-PA
0_8838: AGAMB.AGAP000403-PA
0_8839: AGAMB.AGAP000402-PA
0_8840: AGAMB.AGAP000401-PA
0_8841: AGAMB.AGAP000399-PB
0_8842: AGAMB.AGAP000399-PA
0_8843: AGAMB.AGAP000429-PA
0_8844: AGAMB.AGAP000431-PA
0_8845: AGAMB.AGAP000432-PA
0_8846: AGAMB.AGAP000436-PA
0_8847: AGAMB.AGAP013308-PA
0_8848: AGAMB.AGAP013080-PA
0_8849: AGAMB.AGAP013175-PA
0_8850: AGAMB.AGAP013421-PA
0_8851: AGAMB.AGAP000437-PA
0_8852: AGAMB.AGAP000434-PA
0_8853: AGAMB.AGAP000433-PB
0_8854: AGAMB.AGAP000433-PA
0_8855: AGAMB.AGAP000430-PA
0_8856: AGAMB.AGAP000428-PA
0_8857: AGAMB.AGAP000427-PA
0_8858: AGAMB.AGAP000426-PA
0_8859: AGAMB.AGAP000426-PB
0_8860: AGAMB.AGAP000426-PC
0_8861: AGAMB.AGAP000420-PA
0_8862: AGAMB.AGAP000422-PA
0_8863: AGAMB.AGAP000425-PA
0_8864: AGAMB.AGAP000423-PA
0_8865: AGAMB.AGAP013129-PA
0_8866: AGAMB.AGAP000424-PA
0_8867: AGAMB.AGAP013000-PA
0_8868: AGAMB.AGAP000421-PA
0_8869: AGAMB.AGAP000049-PA
0_8870: AGAMB.AGAP000051-PA
0_8871: AGAMB.AGAP000054-PA
0_8872: AGAMB.AGAP013447-PA
0_8873: AGAMB.AGAP000055-PA
0_8874: AGAMB.AGAP013380-PA
0_8875: AGAMB.AGAP000061-PA
0_8876: AGAMB.AGAP000061-PB
0_8877: AGAMB.AGAP000062-PA
0_8878: AGAMB.AGAP000063-PA
0_8879: AGAMB.AGAP000058-PA
0_8880: AGAMB.AGAP000057-PA
0_8881: AGAMB.AGAP000056-PA
0_8882: AGAMB.AGAP000053-PA
0_8883: AGAMB.AGAP012954-PA
0_8884: AGAMB.AGAP000048-PA
0_8885: AGAMB.AGAP000047-PA
0_8886: AGAMB.AGAP000438-PA
0_8887: AGAMB.AGAP000439-PA
0_8888: AGAMB.AGAP000440-PA
0_8889: AGAMB.AGAP000446-PA
0_8890: AGAMB.AGAP000447-PA
0_8891: AGAMB.AGAP000452-PA
0_8892: AGAMB.AGAP000456-PA
0_8893: AGAMB.AGAP000454-PA
0_8894: AGAMB.AGAP000458-PA
0_8895: AGAMB.AGAP000460-PA
0_8896: AGAMB.AGAP000457-PB
0_8897: AGAMB.AGAP000457-PA
0_8898: AGAMB.AGAP000453-PA
0_8899: AGAMB.AGAP000449-PB
0_8900: AGAMB.AGAP000449-PA
0_8901: AGAMB.AGAP013275-PA
0_8902: AGAMB.AGAP000448-PA
0_8903: AGAMB.AGAP000445-PA
0_8904: AGAMB.AGAP000444-PA
0_8905: AGAMB.AGAP000443-PA
0_8906: AGAMB.AGAP000442-PA
0_8907: AGAMB.AGAP000441-PA
0_8908: AGAMB.AGAP013319-PA
0_8909: AGAMB.AGAP000463-PA
0_8910: AGAMB.AGAP000466-PA
0_8911: AGAMB.AGAP000467-PA
0_8912: AGAMB.AGAP000468-PA
0_8913: AGAMB.AGAP000470-PA
0_8914: AGAMB.AGAP000471-PA
0_8915: AGAMB.AGAP000471-PB
0_8916: AGAMB.AGAP000469-PB
0_8917: AGAMB.AGAP000469-PA
0_8918: AGAMB.AGAP000462-PA
0_8919: AGAMB.AGAP000462-PB
0_8920: AGAMB.AGAP000461-PB
0_8921: AGAMB.AGAP000461-PA
0_8922: AGAMB.AGAP000474-PA
0_8923: AGAMB.AGAP000473-PA
0_8924: AGAMB.AGAP000472-PA
0_8925: AGAMB.AGAP013210-PA
0_8926: AGAMB.AGAP000475-PB
0_8927: AGAMB.AGAP000475-PA
0_8928: AGAMB.AGAP000477-PA
0_8929: AGAMB.AGAP000479-PA
0_8930: AGAMB.AGAP000481-PA
0_8931: AGAMB.AGAP000483-PC
0_8932: AGAMB.AGAP000483-PA
0_8933: AGAMB.AGAP000483-PB
0_8934: AGAMB.AGAP000482-PA
0_8935: AGAMB.AGAP000480-PA
0_8936: AGAMB.AGAP000478-PA
0_8937: AGAMB.AGAP000476-PA
0_8938: AGAMB.AGAP000484-PA
0_8939: AGAMB.AGAP000485-PA
0_8940: AGAMB.AGAP000492-PA
0_8941: AGAMB.AGAP000494-PA
0_8942: AGAMB.AGAP000494-PB
0_8943: AGAMB.AGAP013265-PA
0_8944: AGAMB.AGAP000493-PA
0_8945: AGAMB.AGAP000491-PA
0_8946: AGAMB.AGAP000489-PA
0_8947: AGAMB.AGAP000488-PA
0_8948: AGAMB.AGAP013262-PA
0_8949: AGAMB.AGAP000496-PA
0_8950: AGAMB.AGAP000498-PA
0_8951: AGAMB.AGAP000498-PB
0_8952: AGAMB.AGAP000500-PC
0_8953: AGAMB.AGAP000500-PB
0_8954: AGAMB.AGAP000500-PA
0_8955: AGAMB.AGAP000500-PD
0_8956: AGAMB.AGAP028626-PA
0_8957: AGAMB.AGAP013382-PA
0_8958: AGAMB.AGAP000502-PA
0_8959: AGAMB.AGAP000506-PA
0_8960: AGAMB.AGAP000507-PA
0_8961: AGAMB.AGAP000509-PA
0_8962: AGAMB.AGAP000508-PA
0_8963: AGAMB.AGAP000499-PA
0_8964: AGAMB.AGAP000497-PA
0_8965: AGAMB.AGAP000495-PA
0_8966: AGAMB.AGAP000504-PA
0_8967: AGAMB.AGAP000064-PA
0_8968: AGAMB.AGAP000512-PA
0_8969: AGAMB.AGAP000512-PB
0_8970: AGAMB.AGAP028436-PA
0_8971: AGAMB.AGAP000513-PB
0_8972: AGAMB.AGAP000513-PA
0_8973: AGAMB.AGAP000514-PA
0_8974: AGAMB.AGAP000516-PA
0_8975: AGAMB.AGAP000515-PA
0_8976: AGAMB.AGAP000519-PA
0_8977: AGAMB.AGAP000520-PA
0_8978: AGAMB.AGAP000523-PA
0_8979: AGAMB.AGAP000526-PA
0_8980: AGAMB.AGAP000528-PA
0_8981: AGAMB.AGAP000530-PB
0_8982: AGAMB.AGAP000530-PA
0_8983: AGAMB.AGAP000531-PA
0_8984: AGAMB.AGAP000529-PA
0_8985: AGAMB.AGAP000522-PA
0_8986: AGAMB.AGAP000521-PA
0_8987: AGAMB.AGAP000532-PA
0_8988: AGAMB.AGAP000532-PB
0_8989: AGAMB.AGAP013259-PA
0_8990: AGAMB.AGAP000534-PB
0_8991: AGAMB.AGAP000534-PA
0_8992: AGAMB.AGAP013287-PA
0_8993: AGAMB.AGAP000537-PA
0_8994: AGAMB.AGAP028091-PA
0_8995: AGAMB.AGAP000540-PA
0_8996: AGAMB.AGAP000541-PA
0_8997: AGAMB.AGAP000541-PB
0_8998: AGAMB.AGAP000539-PA
0_8999: AGAMB.AGAP000538-PA
0_9000: AGAMB.AGAP000536-PA
0_9001: AGAMB.AGAP013521-PA
0_9002: AGAMB.AGAP012976-PA
0_9003: AGAMB.AGAP000535-PA
0_9004: AGAMB.AGAP000533-PA
0_9005: AGAMB.AGAP013283-PA
0_9006: AGAMB.AGAP013055-PA
0_9007: AGAMB.AGAP000543-PA
0_9008: AGAMB.AGAP000544-PA
0_9009: AGAMB.AGAP000546-PA
0_9010: AGAMB.AGAP000548-PA
0_9011: AGAMB.AGAP000550-PA
0_9012: AGAMB.AGAP000551-PA
0_9013: AGAMB.AGAP000553-PA
0_9014: AGAMB.AGAP000555-PA
0_9015: AGAMB.AGAP000558-PA
0_9016: AGAMB.AGAP000558-PB
0_9017: AGAMB.AGAP000560-PA
0_9018: AGAMB.AGAP000561-PA
0_9019: AGAMB.AGAP000559-PA
0_9020: AGAMB.AGAP000554-PA
0_9021: AGAMB.AGAP000552-PA
0_9022: AGAMB.AGAP000549-PA
0_9023: AGAMB.AGAP000547-PA
0_9024: AGAMB.AGAP000545-PA
0_9025: AGAMB.AGAP000562-PA
0_9026: AGAMB.AGAP000562-PC
0_9027: AGAMB.AGAP000562-PB
0_9028: AGAMB.AGAP000232-PA
0_9029: AGAMB.AGAP000804-PA
0_9030: AGAMB.AGAP013034-PA
0_9031: AGAMB.AGAP000099-PA
0_9032: AGAMB.AGAP028454-PA
0_9033: AGAMB.AGAP000388-PA
0_9034: AGAMB.AGAP000571-PA
0_9035: AGAMB.AGAP000572-PA
0_9036: AGAMB.AGAP000929-PA
0_9037: AGAMB.AGAP001433-PA
0_9038: AGAMB.AGAP001004-PA
0_9039: AGAMB.AGAP001085-PA
0_9040: AGAMB.AGAP010310-PA
0_9041: AGAMB.AGAP010311-PA
0_9042: AGAMB.AGAP010312-PD
0_9043: AGAMB.AGAP010312-PB
0_9044: AGAMB.AGAP010312-PA
0_9045: AGAMB.AGAP010313-PA
0_9046: AGAMB.AGAP010314-PA
0_9047: AGAMB.AGAP010315-PA
0_9048: AGAMB.AGAP010316-PA
0_9049: AGAMB.AGAP010317-PA
0_9050: AGAMB.AGAP010318-PA
0_9051: AGAMB.AGAP010319-PA
0_9052: AGAMB.AGAP010320-PA
0_9053: AGAMB.AGAP010321-PA
0_9054: AGAMB.AGAP010322-PA
0_9055: AGAMB.AGAP010323-PA
0_9056: AGAMB.AGAP010324-PA
0_9057: AGAMB.AGAP010326-PA
0_9058: AGAMB.AGAP010327-PA
0_9059: AGAMB.AGAP010328-PA
0_9060: AGAMB.AGAP010329-PA
0_9061: AGAMB.AGAP010330-PA
0_9062: AGAMB.AGAP010331-PA
0_9063: AGAMB.AGAP010332-PA
0_9064: AGAMB.AGAP011605-PA
0_9065: AGAMB.AGAP010334-PA
0_9066: AGAMB.AGAP010335-PA
0_9067: AGAMB.AGAP010336-PA
0_9068: AGAMB.AGAP010337-PA
0_9069: AGAMB.AGAP010337-PB
0_9070: AGAMB.AGAP010337-PD
0_9071: AGAMB.AGAP010338-PA
0_9072: AGAMB.AGAP028211-PA
0_9073: AGAMB.AGAP010339-PA
0_9074: AGAMB.AGAP010340-PA
0_9075: AGAMB.AGAP010341-PA
0_9076: AGAMB.AGAP010342-PA
0_9077: AGAMB.AGAP010343-PB
0_9078: AGAMB.AGAP010343-PA
0_9079: AGAMB.AGAP010344-PA
0_9080: AGAMB.AGAP010345-PA
0_9081: AGAMB.AGAP010346-PA
0_9082: AGAMB.AGAP010347-PB
0_9083: AGAMB.AGAP010347-PA
0_9084: AGAMB.AGAP028083-PA
0_9085: AGAMB.AGAP010348-PA
0_9086: AGAMB.AGAP010349-PA
0_9087: AGAMB.AGAP010350-PA
0_9088: AGAMB.AGAP010351-PA
0_9089: AGAMB.AGAP010352-PA
0_9090: AGAMB.AGAP010353-PA
0_9091: AGAMB.AGAP010354-PA
0_9092: AGAMB.AGAP010355-PA
0_9093: AGAMB.AGAP010356-PA
0_9094: AGAMB.AGAP010357-PA
0_9095: AGAMB.AGAP010358-PA
0_9096: AGAMB.AGAP010359-PA
0_9097: AGAMB.AGAP010361-PA
0_9098: AGAMB.AGAP010362-PA
0_9099: AGAMB.AGAP010363-PA
0_9100: AGAMB.AGAP010364-PA
0_9101: AGAMB.AGAP010365-PB
0_9102: AGAMB.AGAP010365-PA
0_9103: AGAMB.AGAP010366-PA
0_9104: AGAMB.AGAP010367-PA
0_9105: AGAMB.AGAP010368-PA
0_9106: AGAMB.AGAP010369-PA
0_9107: AGAMB.AGAP028130-PA
0_9108: AGAMB.AGAP010370-PA
0_9109: AGAMB.AGAP010371-PA
0_9110: AGAMB.AGAP010372-PA
0_9111: AGAMB.AGAP010373-PB
0_9112: AGAMB.AGAP010373-PA
0_9113: AGAMB.AGAP028219-PA
0_9114: AGAMB.AGAP012027-PA
0_9115: AGAMB.AGAP010376-PD
0_9116: AGAMB.AGAP010376-PB
0_9117: AGAMB.AGAP010376-PA
0_9118: AGAMB.AGAP010542-PA
0_9119: AGAMB.AGAP010378-PA
0_9120: AGAMB.AGAP010379-PA
0_9121: AGAMB.AGAP010380-PA
0_9122: AGAMB.AGAP010381-PA
0_9123: AGAMB.AGAP010382-PA
0_9124: AGAMB.AGAP028166-PA
0_9125: AGAMB.AGAP010383-PA
0_9126: AGAMB.AGAP010384-PA
0_9127: AGAMB.AGAP010385-PA
0_9128: AGAMB.AGAP010386-PA
0_9129: AGAMB.AGAP010387-PB
0_9130: AGAMB.AGAP010387-PA
0_9131: AGAMB.AGAP010388-PA
0_9132: AGAMB.AGAP010389-PA
0_9133: AGAMB.AGAP010390-PA
0_9134: AGAMB.AGAP010391-PA
0_9135: AGAMB.AGAP010392-PA
0_9136: AGAMB.AGAP010393-PA
0_9137: AGAMB.AGAP010394-PA
0_9138: AGAMB.AGAP010395-PA
0_9139: AGAMB.AGAP010396-PA
0_9140: AGAMB.AGAP010397-PA
0_9141: AGAMB.AGAP010398-PA
0_9142: AGAMB.AGAP010399-PA
0_9143: AGAMB.AGAP010400-PA
0_9144: AGAMB.AGAP010401-PA
0_9145: AGAMB.AGAP010402-PA
0_9146: AGAMB.AGAP010403-PA
0_9147: AGAMB.AGAP010404-PB
0_9148: AGAMB.AGAP010404-PA
0_9149: AGAMB.AGAP028108-PA
0_9150: AGAMB.AGAP010405-PB
0_9151: AGAMB.AGAP010405-PA
0_9152: AGAMB.AGAP010406-PA
0_9153: AGAMB.AGAP010407-PA
0_9154: AGAMB.AGAP010408-PA
0_9155: AGAMB.AGAP010409-PA
0_9156: AGAMB.AGAP010410-PA
0_9157: AGAMB.AGAP010411-PA
0_9158: AGAMB.AGAP010412-PA
0_9159: AGAMB.AGAP010413-PA
0_9160: AGAMB.AGAP010414-PA
0_9161: AGAMB.AGAP010415-PA
0_9162: AGAMB.AGAP010416-PA
0_9163: AGAMB.AGAP010417-PA
0_9164: AGAMB.AGAP010418-PA
0_9165: AGAMB.AGAP010419-PA
0_9166: AGAMB.AGAP010420-PA
0_9167: AGAMB.AGAP010421-PA
0_9168: AGAMB.AGAP010422-PA
0_9169: AGAMB.AGAP010424-PA
0_9170: AGAMB.AGAP010425-PA
0_9171: AGAMB.AGAP010426-PA
0_9172: AGAMB.AGAP010427-PA
0_9173: AGAMB.AGAP010428-PA
0_9174: AGAMB.AGAP010429-PA
0_9175: AGAMB.AGAP010430-PA
0_9176: AGAMB.AGAP010431-PA
0_9177: AGAMB.AGAP010432-PA
0_9178: AGAMB.AGAP010433-PA
0_9179: AGAMB.AGAP011870-PA
0_9180: AGAMB.AGAP010435-PA
0_9181: AGAMB.AGAP010436-PA
0_9182: AGAMB.AGAP010437-PA
0_9183: AGAMB.AGAP028099-PA
0_9184: AGAMB.AGAP010438-PA
0_9185: AGAMB.AGAP010439-PA
0_9186: AGAMB.AGAP010440-PA
0_9187: AGAMB.AGAP010441-PA
0_9188: AGAMB.AGAP010442-PA
0_9189: AGAMB.AGAP028094-PA
0_9190: AGAMB.AGAP010443-PA
0_9191: AGAMB.AGAP010444-PA
0_9192: AGAMB.AGAP010445-PH
0_9193: AGAMB.AGAP010445-PF
0_9194: AGAMB.AGAP010445-PD
0_9195: AGAMB.AGAP010445-PA
0_9196: AGAMB.AGAP010445-PB
0_9197: AGAMB.AGAP010446-PA
0_9198: AGAMB.AGAP010447-PA
0_9199: AGAMB.AGAP010449-PA
0_9200: AGAMB.AGAP010450-PA
0_9201: AGAMB.AGAP010451-PA
0_9202: AGAMB.AGAP027995-PA
0_9203: AGAMB.AGAP010453-PA
0_9204: AGAMB.AGAP010454-PA
0_9205: AGAMB.AGAP010455-PA
0_9206: AGAMB.AGAP010456-PA
0_9207: AGAMB.AGAP010457-PA
0_9208: AGAMB.AGAP010458-PA
0_9209: AGAMB.AGAP010459-PA
0_9210: AGAMB.AGAP010460-PA
0_9211: AGAMB.AGAP028034-PA
0_9212: AGAMB.AGAP010462-PA
0_9213: AGAMB.AGAP010463-PA
0_9214: AGAMB.AGAP010464-PB
0_9215: AGAMB.AGAP010464-PA
0_9216: AGAMB.AGAP010465-PA
0_9217: AGAMB.AGAP011303-PA
0_9218: AGAMB.AGAP005205-PF
0_9219: AGAMB.AGAP005205-PD
0_9220: AGAMB.AGAP005205-PC
0_9221: AGAMB.AGAP005205-PA
0_9222: AGAMB.AGAP010468-PA
0_9223: AGAMB.AGAP010473-PF
0_9224: AGAMB.AGAP010473-PA
0_9225: AGAMB.AGAP010473-PD
0_9226: AGAMB.AGAP010473-PB
0_9227: AGAMB.AGAP010496-PB
0_9228: AGAMB.AGAP010496-PA
0_9229: AGAMB.AGAP010471-PA
0_9230: AGAMB.AGAP010471-PB
0_9231: AGAMB.AGAP027985-PA
0_9232: AGAMB.AGAP028107-PA
0_9233: AGAMB.AGAP010474-PA
0_9234: AGAMB.AGAP010475-PA
0_9235: AGAMB.AGAP010476-PB
0_9236: AGAMB.AGAP010476-PA
0_9237: AGAMB.AGAP010477-PB
0_9238: AGAMB.AGAP010477-PA
0_9239: AGAMB.AGAP010478-PA
0_9240: AGAMB.AGAP027992-PA
0_9241: AGAMB.AGAP010479-PA
0_9242: AGAMB.AGAP010480-PA
0_9243: AGAMB.AGAP010481-PA
0_9244: AGAMB.AGAP010482-PA
0_9245: AGAMB.AGAP010483-PA
0_9246: AGAMB.AGAP010484-PA
0_9247: AGAMB.AGAP010485-PA
0_9248: AGAMB.AGAP010486-PA
0_9249: AGAMB.AGAP028182-PA
0_9250: AGAMB.AGAP010487-PA
0_9251: AGAMB.AGAP010488-PA
0_9252: AGAMB.AGAP010489-PA
0_9253: AGAMB.AGAP010490-PB
0_9254: AGAMB.AGAP010490-PA
0_9255: AGAMB.AGAP010491-PA
0_9256: AGAMB.AGAP010492-PA
0_9257: AGAMB.AGAP010493-PA
0_9258: AGAMB.AGAP010494-PA
0_9259: AGAMB.AGAP028040-PA
0_9260: AGAMB.AGAP028159-PA
0_9261: AGAMB.AGAP010497-PA
0_9262: AGAMB.AGAP010498-PA
0_9263: AGAMB.AGAP010499-PA
0_9264: AGAMB.AGAP010500-PA
0_9265: AGAMB.AGAP010501-PA
0_9266: AGAMB.AGAP010502-PA
0_9267: AGAMB.AGAP010502-PB
0_9268: AGAMB.AGAP010503-PA
0_9269: AGAMB.AGAP010504-PA
0_9270: AGAMB.AGAP010505-PA
0_9271: AGAMB.AGAP010506-PA
0_9272: AGAMB.AGAP010507-PA
0_9273: AGAMB.AGAP028072-PA
0_9274: AGAMB.AGAP010508-PA
0_9275: AGAMB.AGAP010509-PA
0_9276: AGAMB.AGAP010510-PA
0_9277: AGAMB.AGAP010511-PA
0_9278: AGAMB.AGAP010512-PA
0_9279: AGAMB.AGAP010513-PA
0_9280: AGAMB.AGAP028064-PA
0_9281: AGAMB.AGAP010514-PA
0_9282: AGAMB.AGAP010515-PA
0_9283: AGAMB.AGAP010516-PA
0_9284: AGAMB.AGAP010518-PA
0_9285: AGAMB.AGAP010519-PD
0_9286: AGAMB.AGAP010519-PB
0_9287: AGAMB.AGAP010519-PA
0_9288: AGAMB.AGAP028157-PA
0_9289: AGAMB.AGAP010520-PA
0_9290: AGAMB.AGAP028148-PA
0_9291: AGAMB.AGAP012022-PA
0_9292: AGAMB.AGAP028146-PC
0_9293: AGAMB.AGAP028146-PB
0_9294: AGAMB.AGAP028146-PA
0_9295: AGAMB.AGAP028146-PD
0_9296: AGAMB.AGAP027981-PA
0_9297: AGAMB.AGAP010531-PA
0_9298: AGAMB.AGAP010534-PA
0_9299: AGAMB.AGAP010535-PA
0_9300: AGAMB.AGAP010536-PA
0_9301: AGAMB.AGAP010537-PA
0_9302: AGAMB.AGAP010538-PA
0_9303: AGAMB.AGAP010539-PA
0_9304: AGAMB.AGAP010540-PA
0_9305: AGAMB.AGAP010377-PA
0_9306: AGAMB.AGAP028198-PA
0_9307: AGAMB.AGAP010543-PA
0_9308: AGAMB.AGAP010544-PA
0_9309: AGAMB.AGAP010545-PA
0_9310: AGAMB.AGAP010546-PA
0_9311: AGAMB.AGAP010547-PA
0_9312: AGAMB.AGAP010548-PA
0_9313: AGAMB.AGAP010549-PA
0_9314: AGAMB.AGAP010550-PA
0_9315: AGAMB.AGAP010551-PA
0_9316: AGAMB.AGAP010552-PA
0_9317: AGAMB.AGAP010553-PA
0_9318: AGAMB.AGAP010554-PA
0_9319: AGAMB.AGAP010555-PA
0_9320: AGAMB.AGAP010556-PA
0_9321: AGAMB.AGAP010557-PA
0_9322: AGAMB.AGAP010558-PA
0_9323: AGAMB.AGAP010559-PA
0_9324: AGAMB.AGAP028699-PA
0_9325: AGAMB.AGAP028699-PB
0_9326: AGAMB.AGAP028700-PA
0_9327: AGAMB.AGAP010562-PA
0_9328: AGAMB.AGAP010563-PA
0_9329: AGAMB.AGAP010564-PA
0_9330: AGAMB.AGAP010565-PB
0_9331: AGAMB.AGAP010565-PC
0_9332: AGAMB.AGAP010565-PA
0_9333: AGAMB.AGAP010566-PA
0_9334: AGAMB.AGAP010567-PA
0_9335: AGAMB.AGAP010568-PA
0_9336: AGAMB.AGAP010571-PA
0_9337: AGAMB.AGAP010572-PA
0_9338: AGAMB.AGAP028443-PA
0_9339: AGAMB.AGAP010573-PA
0_9340: AGAMB.AGAP010574-PA
0_9341: AGAMB.AGAP010575-PA
0_9342: AGAMB.AGAP010576-PA
0_9343: AGAMB.AGAP010577-PA
0_9344: AGAMB.AGAP028697-PA
0_9345: AGAMB.AGAP010580-PA
0_9346: AGAMB.AGAP010581-PA
0_9347: AGAMB.AGAP010582-PA
0_9348: AGAMB.AGAP010583-PA
0_9349: AGAMB.AGAP010585-PA
0_9350: AGAMB.AGAP010586-PA
0_9351: AGAMB.AGAP010587-PA
0_9352: AGAMB.AGAP010588-PA
0_9353: AGAMB.AGAP010589-PA
0_9354: AGAMB.AGAP010590-PA
0_9355: AGAMB.AGAP010591-PA
0_9356: AGAMB.AGAP010592-PA
0_9357: AGAMB.AGAP010593-PA
0_9358: AGAMB.AGAP010594-PA
0_9359: AGAMB.AGAP010595-PA
0_9360: AGAMB.AGAP010596-PA
0_9361: AGAMB.AGAP010597-PA
0_9362: AGAMB.AGAP010598-PA
0_9363: AGAMB.AGAP010599-PA
0_9364: AGAMB.AGAP010600-PA
0_9365: AGAMB.AGAP010601-PA
0_9366: AGAMB.AGAP010602-PA
0_9367: AGAMB.AGAP010603-PA
0_9368: AGAMB.AGAP010604-PA
0_9369: AGAMB.AGAP010605-PA
0_9370: AGAMB.AGAP010606-PA
0_9371: AGAMB.AGAP010607-PA
0_9372: AGAMB.AGAP010608-PA
0_9373: AGAMB.AGAP010609-PA
0_9374: AGAMB.AGAP010610-PA
0_9375: AGAMB.AGAP010611-PA
0_9376: AGAMB.AGAP010612-PA
0_9377: AGAMB.AGAP010613-PA
0_9378: AGAMB.AGAP010614-PA
0_9379: AGAMB.AGAP010615-PA
0_9380: AGAMB.AGAP010616-PA
0_9381: AGAMB.AGAP010617-PA
0_9382: AGAMB.AGAP010618-PA
0_9383: AGAMB.AGAP010619-PA
0_9384: AGAMB.AGAP010620-PA
0_9385: AGAMB.AGAP010621-PA
0_9386: AGAMB.AGAP010622-PA
0_9387: AGAMB.AGAP010623-PA
0_9388: AGAMB.AGAP028432-PA
0_9389: AGAMB.AGAP010624-PA
0_9390: AGAMB.AGAP010625-PA
0_9391: AGAMB.AGAP010626-PA
0_9392: AGAMB.AGAP010627-PA
0_9393: AGAMB.AGAP010628-PA
0_9394: AGAMB.AGAP010628-PB
0_9395: AGAMB.AGAP010629-PA
0_9396: AGAMB.AGAP010630-PA
0_9397: AGAMB.AGAP010631-PA
0_9398: AGAMB.AGAP010632-PA
0_9399: AGAMB.AGAP010633-PA
0_9400: AGAMB.AGAP010634-PA
0_9401: AGAMB.AGAP010635-PA
0_9402: AGAMB.AGAP010637-PA
0_9403: AGAMB.AGAP010638-PA
0_9404: AGAMB.AGAP010639-PA
0_9405: AGAMB.AGAP010640-PA
0_9406: AGAMB.AGAP010641-PA
0_9407: AGAMB.AGAP010642-PA
0_9408: AGAMB.AGAP010643-PA
0_9409: AGAMB.AGAP010644-PA
0_9410: AGAMB.AGAP010645-PA
0_9411: AGAMB.AGAP010646-PA
0_9412: AGAMB.AGAP010647-PA
0_9413: AGAMB.AGAP028413-PA
0_9414: AGAMB.AGAP010648-PA
0_9415: AGAMB.AGAP010649-PA
0_9416: AGAMB.AGAP010650-PA
0_9417: AGAMB.AGAP010653-PA
0_9418: AGAMB.AGAP010654-PA
0_9419: AGAMB.AGAP010655-PA
0_9420: AGAMB.AGAP010656-PA
0_9421: AGAMB.AGAP010657-PA
0_9422: AGAMB.AGAP010658-PA
0_9423: AGAMB.AGAP010659-PA
0_9424: AGAMB.AGAP010661-PA
0_9425: AGAMB.AGAP010662-PA
0_9426: AGAMB.AGAP010663-PA
0_9427: AGAMB.AGAP010670-PA
0_9428: AGAMB.AGAP010671-PA
0_9429: AGAMB.AGAP010672-PA
0_9430: AGAMB.AGAP010673-PA
0_9431: AGAMB.AGAP010675-PA
0_9432: AGAMB.AGAP010676-PA
0_9433: AGAMB.AGAP010677-PA
0_9434: AGAMB.AGAP010678-PA
0_9435: AGAMB.AGAP010679-PA
0_9436: AGAMB.AGAP010680-PA
0_9437: AGAMB.AGAP010681-PA
0_9438: AGAMB.AGAP010682-PA
0_9439: AGAMB.AGAP010683-PA
0_9440: AGAMB.AGAP010684-PA
0_9441: AGAMB.AGAP010685-PA
0_9442: AGAMB.AGAP010686-PA
0_9443: AGAMB.AGAP010687-PA
0_9444: AGAMB.AGAP010688-PA
0_9445: AGAMB.AGAP010689-PA
0_9446: AGAMB.AGAP010690-PA
0_9447: AGAMB.AGAP010691-PA
0_9448: AGAMB.AGAP028154-PA
0_9449: AGAMB.AGAP010693-PA
0_9450: AGAMB.AGAP010694-PA
0_9451: AGAMB.AGAP010695-PA
0_9452: AGAMB.AGAP010696-PA
0_9453: AGAMB.AGAP010697-PA
0_9454: AGAMB.AGAP010698-PA
0_9455: AGAMB.AGAP010699-PA
0_9456: AGAMB.AGAP010700-PA
0_9457: AGAMB.AGAP010701-PA
0_9458: AGAMB.AGAP010701-PB
0_9459: AGAMB.AGAP028441-PA
0_9460: AGAMB.AGAP010702-PA
0_9461: AGAMB.AGAP010703-PA
0_9462: AGAMB.AGAP010704-PA
0_9463: AGAMB.AGAP010705-PA
0_9464: AGAMB.AGAP010706-PA
0_9465: AGAMB.AGAP010707-PA
0_9466: AGAMB.AGAP010710-PA
0_9467: AGAMB.AGAP010711-PA
0_9468: AGAMB.AGAP010712-PA
0_9469: AGAMB.AGAP010713-PA
0_9470: AGAMB.AGAP010714-PA
0_9471: AGAMB.AGAP010715-PA
0_9472: AGAMB.AGAP010716-PA
0_9473: AGAMB.AGAP010718-PA
0_9474: AGAMB.AGAP010719-PA
0_9475: AGAMB.AGAP010720-PA
0_9476: AGAMB.AGAP010721-PA
0_9477: AGAMB.AGAP010722-PA
0_9478: AGAMB.AGAP010723-PA
0_9479: AGAMB.AGAP010724-PA
0_9480: AGAMB.AGAP010725-PA
0_9481: AGAMB.AGAP010726-PA
0_9482: AGAMB.AGAP010727-PA
0_9483: AGAMB.AGAP010727-PB
0_9484: AGAMB.AGAP010728-PA
0_9485: AGAMB.AGAP010729-PA
0_9486: AGAMB.AGAP010730-PA
0_9487: AGAMB.AGAP010731-PA
0_9488: AGAMB.AGAP010732-PA
0_9489: AGAMB.AGAP010733-PA
0_9490: AGAMB.AGAP010734-PA
0_9491: AGAMB.AGAP010735-PA
0_9492: AGAMB.AGAP028407-PA
0_9493: AGAMB.AGAP010736-PA
0_9494: AGAMB.AGAP010737-PA
0_9495: AGAMB.AGAP010738-PA
0_9496: AGAMB.AGAP010739-PA
0_9497: AGAMB.AGAP010740-PA
0_9498: AGAMB.AGAP010741-PA
0_9499: AGAMB.AGAP010742-PA
0_9500: AGAMB.AGAP010743-PA
0_9501: AGAMB.AGAP010744-PA
0_9502: AGAMB.AGAP010745-PA
0_9503: AGAMB.AGAP010746-PA
0_9504: AGAMB.AGAP010748-PA
0_9505: AGAMB.AGAP010750-PA
0_9506: AGAMB.AGAP010751-PA
0_9507: AGAMB.AGAP010752-PA
0_9508: AGAMB.AGAP010753-PA
0_9509: AGAMB.AGAP010754-PA
0_9510: AGAMB.AGAP010755-PA
0_9511: AGAMB.AGAP010756-PA
0_9512: AGAMB.AGAP010757-PA
0_9513: AGAMB.AGAP010758-PA
0_9514: AGAMB.AGAP010759-PA
0_9515: AGAMB.AGAP010760-PA
0_9516: AGAMB.AGAP010761-PA
0_9517: AGAMB.AGAP010762-PA
0_9518: AGAMB.AGAP010763-PA
0_9519: AGAMB.AGAP010764-PA
0_9520: AGAMB.AGAP010765-PA
0_9521: AGAMB.AGAP010766-PA
0_9522: AGAMB.AGAP010767-PA
0_9523: AGAMB.AGAP010768-PA
0_9524: AGAMB.AGAP010769-PA
0_9525: AGAMB.AGAP010770-PA
0_9526: AGAMB.AGAP010771-PA
0_9527: AGAMB.AGAP010772-PA
0_9528: AGAMB.AGAP010773-PA
0_9529: AGAMB.AGAP010774-PA
0_9530: AGAMB.AGAP010775-PA
0_9531: AGAMB.AGAP010776-PA
0_9532: AGAMB.AGAP010777-PA
0_9533: AGAMB.AGAP010778-PA
0_9534: AGAMB.AGAP010779-PA
0_9535: AGAMB.AGAP010780-PA
0_9536: AGAMB.AGAP010781-PA
0_9537: AGAMB.AGAP010782-PA
0_9538: AGAMB.AGAP010783-PA
0_9539: AGAMB.AGAP010784-PA
0_9540: AGAMB.AGAP010785-PA
0_9541: AGAMB.AGAP010786-PA
0_9542: AGAMB.AGAP010787-PA
0_9543: AGAMB.AGAP010788-PA
0_9544: AGAMB.AGAP010789-PA
0_9545: AGAMB.AGAP010790-PA
0_9546: AGAMB.AGAP010791-PA
0_9547: AGAMB.AGAP010792-PA
0_9548: AGAMB.AGAP010793-PA
0_9549: AGAMB.AGAP010794-PA
0_9550: AGAMB.AGAP010795-PA
0_9551: AGAMB.AGAP010796-PA
0_9552: AGAMB.AGAP010797-PA
0_9553: AGAMB.AGAP010798-PA
0_9554: AGAMB.AGAP010799-PA
0_9555: AGAMB.AGAP010800-PA
0_9556: AGAMB.AGAP010801-PA
0_9557: AGAMB.AGAP010802-PA
0_9558: AGAMB.AGAP010803-PA
0_9559: AGAMB.AGAP010804-PA
0_9560: AGAMB.AGAP010805-PA
0_9561: AGAMB.AGAP010806-PA
0_9562: AGAMB.AGAP010807-PA
0_9563: AGAMB.AGAP010808-PA
0_9564: AGAMB.AGAP010809-PA
0_9565: AGAMB.AGAP010811-PA
0_9566: AGAMB.AGAP010813-PA
0_9567: AGAMB.AGAP010817-PA
0_9568: AGAMB.AGAP010818-PA
0_9569: AGAMB.AGAP010820-PA
0_9570: AGAMB.AGAP010821-PA
0_9571: AGAMB.AGAP010822-PA
0_9572: AGAMB.AGAP010823-PA
0_9573: AGAMB.AGAP010824-PA
0_9574: AGAMB.AGAP010825-PA
0_9575: AGAMB.AGAP010827-PA
0_9576: AGAMB.AGAP010831-PA
0_9577: AGAMB.AGAP010832-PA
0_9578: AGAMB.AGAP010834-PA
0_9579: AGAMB.AGAP010835-PA
0_9580: AGAMB.AGAP010836-PA
0_9581: AGAMB.AGAP010837-PA
0_9582: AGAMB.AGAP010838-PA
0_9583: AGAMB.AGAP010839-PA
0_9584: AGAMB.AGAP010840-PA
0_9585: AGAMB.AGAP010841-PA
0_9586: AGAMB.AGAP010842-PA
0_9587: AGAMB.AGAP010843-PA
0_9588: AGAMB.AGAP010844-PA
0_9589: AGAMB.AGAP010845-PA
0_9590: AGAMB.AGAP010846-PA
0_9591: AGAMB.AGAP010847-PA
0_9592: AGAMB.AGAP010848-PA
0_9593: AGAMB.AGAP010849-PA
0_9594: AGAMB.AGAP010850-PA
0_9595: AGAMB.AGAP010851-PA
0_9596: AGAMB.AGAP010852-PA
0_9597: AGAMB.AGAP010853-PA
0_9598: AGAMB.AGAP010854-PA
0_9599: AGAMB.AGAP010855-PA
0_9600: AGAMB.AGAP010856-PA
0_9601: AGAMB.AGAP010857-PA
0_9602: AGAMB.AGAP028696-PA
0_9603: AGAMB.AGAP028695-PA
0_9604: AGAMB.AGAP010860-PA
0_9605: AGAMB.AGAP010861-PA
0_9606: AGAMB.AGAP010862-PA
0_9607: AGAMB.AGAP010863-PA
0_9608: AGAMB.AGAP010864-PA
0_9609: AGAMB.AGAP010865-PA
0_9610: AGAMB.AGAP010866-PA
0_9611: AGAMB.AGAP010867-PA
0_9612: AGAMB.AGAP010869-PA
0_9613: AGAMB.AGAP010870-PA
0_9614: AGAMB.AGAP028447-PA
0_9615: AGAMB.AGAP010871-PA
0_9616: AGAMB.AGAP010872-PA
0_9617: AGAMB.AGAP010873-PA
0_9618: AGAMB.AGAP010874-PA
0_9619: AGAMB.AGAP010875-PA
0_9620: AGAMB.AGAP010876-PA
0_9621: AGAMB.AGAP010877-PA
0_9622: AGAMB.AGAP010878-PA
0_9623: AGAMB.AGAP010879-PA
0_9624: AGAMB.AGAP028402-PA
0_9625: AGAMB.AGAP010880-PA
0_9626: AGAMB.AGAP010880-PB
0_9627: AGAMB.AGAP010881-PA
0_9628: AGAMB.AGAP010882-PA
0_9629: AGAMB.AGAP010883-PA
0_9630: AGAMB.AGAP010884-PA
0_9631: AGAMB.AGAP010885-PA
0_9632: AGAMB.AGAP010886-PA
0_9633: AGAMB.AGAP010887-PA
0_9634: AGAMB.AGAP028694-PA
0_9635: AGAMB.AGAP010891-PA
0_9636: AGAMB.AGAP010892-PA
0_9637: AGAMB.AGAP010893-PA
0_9638: AGAMB.AGAP010894-PA
0_9639: AGAMB.AGAP010895-PA
0_9640: AGAMB.AGAP028692-PA
0_9641: AGAMB.AGAP028693-PA
0_9642: AGAMB.AGAP028691-PA
0_9643: AGAMB.AGAP010898-PA
0_9644: AGAMB.AGAP010900-PA
0_9645: AGAMB.AGAP010901-PA
0_9646: AGAMB.AGAP010902-PA
0_9647: AGAMB.AGAP010903-PA
0_9648: AGAMB.AGAP010904-PA
0_9649: AGAMB.AGAP010905-PA
0_9650: AGAMB.AGAP010906-PA
0_9651: AGAMB.AGAP010907-PA
0_9652: AGAMB.AGAP010908-PA
0_9653: AGAMB.AGAP010909-PA
0_9654: AGAMB.AGAP010910-PA
0_9655: AGAMB.AGAP028613-PA
0_9656: AGAMB.AGAP028614-PA
0_9657: AGAMB.AGAP028615-PA
0_9658: AGAMB.AGAP010914-PA
0_9659: AGAMB.AGAP028429-PA
0_9660: AGAMB.AGAP010917-PA
0_9661: AGAMB.AGAP010918-PA
0_9662: AGAMB.AGAP010919-PA
0_9663: AGAMB.AGAP010920-PA
0_9664: AGAMB.AGAP010922-PA
0_9665: AGAMB.AGAP010923-PA
0_9666: AGAMB.AGAP010924-PA
0_9667: AGAMB.AGAP010925-PA
0_9668: AGAMB.AGAP010926-PA
0_9669: AGAMB.AGAP010928-PA
0_9670: AGAMB.AGAP010929-PA
0_9671: AGAMB.AGAP010930-PA
0_9672: AGAMB.AGAP010931-PA
0_9673: AGAMB.AGAP010932-PA
0_9674: AGAMB.AGAP010933-PA
0_9675: AGAMB.AGAP010934-PA
0_9676: AGAMB.AGAP010935-PA
0_9677: AGAMB.AGAP010936-PA
0_9678: AGAMB.AGAP010937-PA
0_9679: AGAMB.AGAP010938-PA
0_9680: AGAMB.AGAP010939-PA
0_9681: AGAMB.AGAP010940-PA
0_9682: AGAMB.AGAP010941-PA
0_9683: AGAMB.AGAP010943-PA
0_9684: AGAMB.AGAP010954-PA
0_9685: AGAMB.AGAP010955-PA
0_9686: AGAMB.AGAP010956-PA
0_9687: AGAMB.AGAP010957-PA
0_9688: AGAMB.AGAP010958-PA
0_9689: AGAMB.AGAP010959-PA
0_9690: AGAMB.AGAP010960-PA
0_9691: AGAMB.AGAP010961-PA
0_9692: AGAMB.AGAP010962-PA
0_9693: AGAMB.AGAP010963-PA
0_9694: AGAMB.AGAP010964-PA
0_9695: AGAMB.AGAP010965-PA
0_9696: AGAMB.AGAP010966-PA
0_9697: AGAMB.AGAP028611-PA
0_9698: AGAMB.AGAP028612-PA
0_9699: AGAMB.AGAP010969-PA
0_9700: AGAMB.AGAP010970-PA
0_9701: AGAMB.AGAP010971-PA
0_9702: AGAMB.AGAP010972-PA
0_9703: AGAMB.AGAP010973-PA
0_9704: AGAMB.AGAP010974-PA
0_9705: AGAMB.AGAP010975-PA
0_9706: AGAMB.AGAP010976-PA
0_9707: AGAMB.AGAP010977-PA
0_9708: AGAMB.AGAP010978-PA
0_9709: AGAMB.AGAP010979-PA
0_9710: AGAMB.AGAP010980-PA
0_9711: AGAMB.AGAP010981-PA
0_9712: AGAMB.AGAP010982-PA
0_9713: AGAMB.AGAP010983-PA
0_9714: AGAMB.AGAP010984-PA
0_9715: AGAMB.AGAP010985-PA
0_9716: AGAMB.AGAP010986-PA
0_9717: AGAMB.AGAP010987-PA
0_9718: AGAMB.AGAP010988-PA
0_9719: AGAMB.AGAP010989-PA
0_9720: AGAMB.AGAP010990-PA
0_9721: AGAMB.AGAP010991-PA
0_9722: AGAMB.AGAP010992-PA
0_9723: AGAMB.AGAP010993-PA
0_9724: AGAMB.AGAP010994-PA
0_9725: AGAMB.AGAP010995-PA
0_9726: AGAMB.AGAP010996-PA
0_9727: AGAMB.AGAP010997-PA
0_9728: AGAMB.AGAP010998-PA
0_9729: AGAMB.AGAP010999-PA
0_9730: AGAMB.AGAP011000-PA
0_9731: AGAMB.AGAP011001-PA
0_9732: AGAMB.AGAP011002-PA
0_9733: AGAMB.AGAP011003-PA
0_9734: AGAMB.AGAP011004-PA
0_9735: AGAMB.AGAP011005-PA
0_9736: AGAMB.AGAP011006-PA
0_9737: AGAMB.AGAP011007-PA
0_9738: AGAMB.AGAP011008-PA
0_9739: AGAMB.AGAP011009-PA
0_9740: AGAMB.AGAP011010-PA
0_9741: AGAMB.AGAP011011-PA
0_9742: AGAMB.AGAP011012-PA
0_9743: AGAMB.AGAP011013-PA
0_9744: AGAMB.AGAP011014-PA
0_9745: AGAMB.AGAP011015-PA
0_9746: AGAMB.AGAP011016-PA
0_9747: AGAMB.AGAP011017-PA
0_9748: AGAMB.AGAP011018-PA
0_9749: AGAMB.AGAP011019-PA
0_9750: AGAMB.AGAP011020-PA
0_9751: AGAMB.AGAP011021-PA
0_9752: AGAMB.AGAP011022-PA
0_9753: AGAMB.AGAP011023-PA
0_9754: AGAMB.AGAP011024-PA
0_9755: AGAMB.AGAP011025-PA
0_9756: AGAMB.AGAP011026-PA
0_9757: AGAMB.AGAP011027-PA
0_9758: AGAMB.AGAP011028-PA
0_9759: AGAMB.AGAP011029-PA
0_9760: AGAMB.AGAP011030-PA
0_9761: AGAMB.AGAP011031-PA
0_9762: AGAMB.AGAP011032-PA
0_9763: AGAMB.AGAP011033-PA
0_9764: AGAMB.AGAP011034-PA
0_9765: AGAMB.AGAP011035-PA
0_9766: AGAMB.AGAP011036-PA
0_9767: AGAMB.AGAP011037-PA
0_9768: AGAMB.AGAP011038-PA
0_9769: AGAMB.AGAP011039-PA
0_9770: AGAMB.AGAP011040-PA
0_9771: AGAMB.AGAP011041-PA
0_9772: AGAMB.AGAP011042-PA
0_9773: AGAMB.AGAP011043-PA
0_9774: AGAMB.AGAP011044-PA
0_9775: AGAMB.AGAP011045-PA
0_9776: AGAMB.AGAP011046-PA
0_9777: AGAMB.AGAP011047-PA
0_9778: AGAMB.AGAP011048-PA
0_9779: AGAMB.AGAP011049-PA
0_9780: AGAMB.AGAP011050-PA
0_9781: AGAMB.AGAP011051-PA
0_9782: AGAMB.AGAP011052-PA
0_9783: AGAMB.AGAP011053-PA
0_9784: AGAMB.AGAP011054-PA
0_9785: AGAMB.AGAP011055-PA
0_9786: AGAMB.AGAP011056-PA
0_9787: AGAMB.AGAP011057-PA
0_9788: AGAMB.AGAP011058-PA
0_9789: AGAMB.AGAP011059-PA
0_9790: AGAMB.AGAP011060-PA
0_9791: AGAMB.AGAP011061-PA
0_9792: AGAMB.AGAP011062-PA
0_9793: AGAMB.AGAP011063-PA
0_9794: AGAMB.AGAP011064-PA
0_9795: AGAMB.AGAP011065-PA
0_9796: AGAMB.AGAP011066-PA
0_9797: AGAMB.AGAP011067-PA
0_9798: AGAMB.AGAP011068-PA
0_9799: AGAMB.AGAP011069-PA
0_9800: AGAMB.AGAP011070-PA
0_9801: AGAMB.AGAP011071-PA
0_9802: AGAMB.AGAP011072-PA
0_9803: AGAMB.AGAP011073-PA
0_9804: AGAMB.AGAP011074-PA
0_9805: AGAMB.AGAP028618-PA
0_9806: AGAMB.AGAP011076-PA
0_9807: AGAMB.AGAP011077-PA
0_9808: AGAMB.AGAP011078-PA
0_9809: AGAMB.AGAP011079-PA
0_9810: AGAMB.AGAP011080-PA
0_9811: AGAMB.AGAP028431-PA
0_9812: AGAMB.AGAP011081-PA
0_9813: AGAMB.AGAP011082-PA
0_9814: AGAMB.AGAP011083-PA
0_9815: AGAMB.AGAP011084-PA
0_9816: AGAMB.AGAP011085-PA
0_9817: AGAMB.AGAP011086-PA
0_9818: AGAMB.AGAP011087-PA
0_9819: AGAMB.AGAP011088-PA
0_9820: AGAMB.AGAP011089-PA
0_9821: AGAMB.AGAP011090-PA
0_9822: AGAMB.AGAP011091-PA
0_9823: AGAMB.AGAP011092-PA
0_9824: AGAMB.AGAP011093-PA
0_9825: AGAMB.AGAP011094-PA
0_9826: AGAMB.AGAP011095-PA
0_9827: AGAMB.AGAP011096-PA
0_9828: AGAMB.AGAP011097-PA
0_9829: AGAMB.AGAP011098-PA
0_9830: AGAMB.AGAP028396-PA
0_9831: AGAMB.AGAP011099-PA
0_9832: AGAMB.AGAP011100-PA
0_9833: AGAMB.AGAP011101-PA
0_9834: AGAMB.AGAP011102-PA
0_9835: AGAMB.AGAP011103-PA
0_9836: AGAMB.AGAP011104-PA
0_9837: AGAMB.AGAP011105-PA
0_9838: AGAMB.AGAP011106-PA
0_9839: AGAMB.AGAP011107-PA
0_9840: AGAMB.AGAP011108-PA
0_9841: AGAMB.AGAP011109-PA
0_9842: AGAMB.AGAP011110-PA
0_9843: AGAMB.AGAP011111-PA
0_9844: AGAMB.AGAP011112-PA
0_9845: AGAMB.AGAP011113-PA
0_9846: AGAMB.AGAP011114-PA
0_9847: AGAMB.AGAP011115-PA
0_9848: AGAMB.AGAP011116-PA
0_9849: AGAMB.AGAP011117-PA
0_9850: AGAMB.AGAP011118-PA
0_9851: AGAMB.AGAP011119-PA
0_9852: AGAMB.AGAP011120-PA
0_9853: AGAMB.AGAP011121-PA
0_9854: AGAMB.AGAP011122-PA
0_9855: AGAMB.AGAP011123-PA
0_9856: AGAMB.AGAP011124-PA
0_9857: AGAMB.AGAP011125-PA
0_9858: AGAMB.AGAP011126-PA
0_9859: AGAMB.AGAP011127-PA
0_9860: AGAMB.AGAP011128-PA
0_9861: AGAMB.AGAP011129-PA
0_9862: AGAMB.AGAP011130-PA
0_9863: AGAMB.AGAP011131-PA
0_9864: AGAMB.AGAP011132-PA
0_9865: AGAMB.AGAP011133-PA
0_9866: AGAMB.AGAP011134-PA
0_9867: AGAMB.AGAP011135-PA
0_9868: AGAMB.AGAP011136-PA
0_9869: AGAMB.AGAP011137-PA
0_9870: AGAMB.AGAP011138-PA
0_9871: AGAMB.AGAP011139-PA
0_9872: AGAMB.AGAP011140-PA
0_9873: AGAMB.AGAP011141-PA
0_9874: AGAMB.AGAP011142-PA
0_9875: AGAMB.AGAP011143-PA
0_9876: AGAMB.AGAP011144-PA
0_9877: AGAMB.AGAP011145-PA
0_9878: AGAMB.AGAP011146-PA
0_9879: AGAMB.AGAP011147-PA
0_9880: AGAMB.AGAP011148-PA
0_9881: AGAMB.AGAP011149-PA
0_9882: AGAMB.AGAP011150-PA
0_9883: AGAMB.AGAP011151-PA
0_9884: AGAMB.AGAP011152-PA
0_9885: AGAMB.AGAP011153-PA
0_9886: AGAMB.AGAP011155-PA
0_9887: AGAMB.AGAP011156-PA
0_9888: AGAMB.AGAP011157-PA
0_9889: AGAMB.AGAP011158-PA
0_9890: AGAMB.AGAP011159-PA
0_9891: AGAMB.AGAP011160-PA
0_9892: AGAMB.AGAP011161-PA
0_9893: AGAMB.AGAP011162-PA
0_9894: AGAMB.AGAP011163-PA
0_9895: AGAMB.AGAP011164-PA
0_9896: AGAMB.AGAP011165-PA
0_9897: AGAMB.AGAP011166-PA
0_9898: AGAMB.AGAP011167-PA
0_9899: AGAMB.AGAP011168-PA
0_9900: AGAMB.AGAP011169-PA
0_9901: AGAMB.AGAP011170-PA
0_9902: AGAMB.AGAP011171-PA
0_9903: AGAMB.AGAP011172-PA
0_9904: AGAMB.AGAP011173-PA
0_9905: AGAMB.AGAP011174-PA
0_9906: AGAMB.AGAP028690-PA
0_9907: AGAMB.AGAP011177-PA
0_9908: AGAMB.AGAP011178-PA
0_9909: AGAMB.AGAP011179-PA
0_9910: AGAMB.AGAP011180-PA
0_9911: AGAMB.AGAP011181-PA
0_9912: AGAMB.AGAP011182-PA
0_9913: AGAMB.AGAP011183-PA
0_9914: AGAMB.AGAP011184-PA
0_9915: AGAMB.AGAP011185-PA
0_9916: AGAMB.AGAP011188-PA
0_9917: AGAMB.AGAP011189-PA
0_9918: AGAMB.AGAP011190-PA
0_9919: AGAMB.AGAP011191-PA
0_9920: AGAMB.AGAP011192-PA
0_9921: AGAMB.AGAP011193-PA
0_9922: AGAMB.AGAP011194-PA
0_9923: AGAMB.AGAP011195-PA
0_9924: AGAMB.AGAP011196-PA
0_9925: AGAMB.AGAP011197-PA
0_9926: AGAMB.AGAP011198-PA
0_9927: AGAMB.AGAP011199-PA
0_9928: AGAMB.AGAP028689-PA
0_9929: AGAMB.AGAP028688-PA
0_9930: AGAMB.AGAP011202-PA
0_9931: AGAMB.AGAP011203-PA
0_9932: AGAMB.AGAP011204-PA
0_9933: AGAMB.AGAP011205-PA
0_9934: AGAMB.AGAP011206-PA
0_9935: AGAMB.AGAP011207-PA
0_9936: AGAMB.AGAP011208-PA
0_9937: AGAMB.AGAP011209-PA
0_9938: AGAMB.AGAP011210-PA
0_9939: AGAMB.AGAP011211-PA
0_9940: AGAMB.AGAP011212-PA
0_9941: AGAMB.AGAP011213-PA
0_9942: AGAMB.AGAP011214-PA
0_9943: AGAMB.AGAP011215-PA
0_9944: AGAMB.AGAP011217-PA
0_9945: AGAMB.AGAP011218-PA
0_9946: AGAMB.AGAP011219-PA
0_9947: AGAMB.AGAP011220-PA
0_9948: AGAMB.AGAP011222-PA
0_9949: AGAMB.AGAP011223-PA
0_9950: AGAMB.AGAP011224-PA
0_9951: AGAMB.AGAP011226-PA
0_9952: AGAMB.AGAP011227-PA
0_9953: AGAMB.AGAP011228-PA
0_9954: AGAMB.AGAP011229-PA
0_9955: AGAMB.AGAP011230-PA
0_9956: AGAMB.AGAP011231-PA
0_9957: AGAMB.AGAP011232-PA
0_9958: AGAMB.AGAP011233-PA
0_9959: AGAMB.AGAP011234-PA
0_9960: AGAMB.AGAP028687-PA
0_9961: AGAMB.AGAP011237-PA
0_9962: AGAMB.AGAP011238-PA
0_9963: AGAMB.AGAP011239-PA
0_9964: AGAMB.AGAP028686-PA
0_9965: AGAMB.AGAP028686-PB
0_9966: AGAMB.AGAP028685-PA
0_9967: AGAMB.AGAP011242-PA
0_9968: AGAMB.AGAP011243-PA
0_9969: AGAMB.AGAP011244-PA
0_9970: AGAMB.AGAP011245-PA
0_9971: AGAMB.AGAP011246-PA
0_9972: AGAMB.AGAP011247-PA
0_9973: AGAMB.AGAP011248-PA
0_9974: AGAMB.AGAP011249-PA
0_9975: AGAMB.AGAP011250-PA
0_9976: AGAMB.AGAP011251-PA
0_9977: AGAMB.AGAP011252-PA
0_9978: AGAMB.AGAP011253-PA
0_9979: AGAMB.AGAP011254-PA
0_9980: AGAMB.AGAP011255-PA
0_9981: AGAMB.AGAP011256-PA
0_9982: AGAMB.AGAP011257-PA
0_9983: AGAMB.AGAP011262-PA
0_9984: AGAMB.AGAP011267-PA
0_9985: AGAMB.AGAP011270-PA
0_9986: AGAMB.AGAP011271-PA
0_9987: AGAMB.AGAP028684-PA
0_9988: AGAMB.AGAP011274-PA
0_9989: AGAMB.AGAP011275-PA
0_9990: AGAMB.AGAP011276-PA
0_9991: AGAMB.AGAP011277-PA
0_9992: AGAMB.AGAP011279-PA
0_9993: AGAMB.AGAP011280-PA
0_9994: AGAMB.AGAP011281-PA
0_9995: AGAMB.AGAP011282-PA
0_9996: AGAMB.AGAP011283-PA
0_9997: AGAMB.AGAP011284-PA
0_9998: AGAMB.AGAP011285-PA
0_9999: AGAMB.AGAP011286-PA
0_10000: AGAMB.AGAP011288-PA
0_10001: AGAMB.AGAP011289-PA
0_10002: AGAMB.AGAP011290-PA
0_10003: AGAMB.AGAP011291-PA
0_10004: AGAMB.AGAP011292-PA
0_10005: AGAMB.AGAP011293-PA
0_10006: AGAMB.AGAP011295-PA
0_10007: AGAMB.AGAP011296-PA
0_10008: AGAMB.AGAP011297-PA
0_10009: AGAMB.AGAP011298-PA
0_10010: AGAMB.AGAP011299-PA
0_10011: AGAMB.AGAP011300-PA
0_10012: AGAMB.AGAP011301-PA
0_10013: AGAMB.AGAP011312-PA
0_10014: AGAMB.AGAP011334-PA
0_10015: AGAMB.AGAP011379-PB
0_10016: AGAMB.AGAP011379-PA
0_10017: AGAMB.AGAP011305-PA
0_10018: AGAMB.AGAP011305-PB
0_10019: AGAMB.AGAP011306-PA
0_10020: AGAMB.AGAP011307-PA
0_10021: AGAMB.AGAP011308-PA
0_10022: AGAMB.AGAP011309-PA
0_10023: AGAMB.AGAP011310-PC
0_10024: AGAMB.AGAP011310-PB
0_10025: AGAMB.AGAP011310-PA
0_10026: AGAMB.AGAP010466-PB
0_10027: AGAMB.AGAP010466-PA
0_10028: AGAMB.AGAP010470-PA
0_10029: AGAMB.AGAP011313-PA
0_10030: AGAMB.AGAP011314-PA
0_10031: AGAMB.AGAP011315-PB
0_10032: AGAMB.AGAP011315-PA
0_10033: AGAMB.AGAP011316-PA
0_10034: AGAMB.AGAP011317-PA
0_10035: AGAMB.AGAP011318-PA
0_10036: AGAMB.AGAP011319-PA
0_10037: AGAMB.AGAP011320-PA
0_10038: AGAMB.AGAP011321-PA
0_10039: AGAMB.AGAP011322-PA
0_10040: AGAMB.AGAP011322-PD
0_10041: AGAMB.AGAP011322-PB
0_10042: AGAMB.AGAP011323-PA
0_10043: AGAMB.AGAP011324-PA
0_10044: AGAMB.AGAP005187-PA
0_10045: AGAMB.AGAP011326-PA
0_10046: AGAMB.AGAP028078-PA
0_10047: AGAMB.AGAP011327-PA
0_10048: AGAMB.AGAP011328-PA
0_10049: AGAMB.AGAP011329-PA
0_10050: AGAMB.AGAP011330-PA
0_10051: AGAMB.AGAP011331-PD
0_10052: AGAMB.AGAP011331-PB
0_10053: AGAMB.AGAP011331-PA
0_10054: AGAMB.AGAP011331-PF
0_10055: AGAMB.AGAP011332-PA
0_10056: AGAMB.AGAP011333-PA
0_10057: AGAMB.AGAP011333-PB
0_10058: AGAMB.AGAP028037-PA
0_10059: AGAMB.AGAP028096-PA
0_10060: AGAMB.AGAP011336-PA
0_10061: AGAMB.AGAP011337-PA
0_10062: AGAMB.AGAP011338-PA
0_10063: AGAMB.AGAP011339-PA
0_10064: AGAMB.AGAP011340-PA
0_10065: AGAMB.AGAP011341-PA
0_10066: AGAMB.AGAP011342-PB
0_10067: AGAMB.AGAP011342-PA
0_10068: AGAMB.AGAP011343-PA
0_10069: AGAMB.AGAP011344-PA
0_10070: AGAMB.AGAP011345-PA
0_10071: AGAMB.AGAP011346-PA
0_10072: AGAMB.AGAP011347-PA
0_10073: AGAMB.AGAP011348-PA
0_10074: AGAMB.AGAP011348-PB
0_10075: AGAMB.AGAP011349-PA
0_10076: AGAMB.AGAP011350-PA
0_10077: AGAMB.AGAP011351-PA
0_10078: AGAMB.AGAP011352-PA
0_10079: AGAMB.AGAP011353-PA
0_10080: AGAMB.AGAP011872-PA
0_10081: AGAMB.AGAP011355-PA
0_10082: AGAMB.AGAP011356-PA
0_10083: AGAMB.AGAP011357-PB
0_10084: AGAMB.AGAP011357-PA
0_10085: AGAMB.AGAP011358-PA
0_10086: AGAMB.AGAP011359-PA
0_10087: AGAMB.AGAP011360-PB
0_10088: AGAMB.AGAP011360-PA
0_10089: AGAMB.AGAP028102-PA
0_10090: AGAMB.AGAP011361-PA
0_10091: AGAMB.AGAP011362-PA
0_10092: AGAMB.AGAP011363-PA
0_10093: AGAMB.AGAP011364-PA
0_10094: AGAMB.AGAP011365-PA
0_10095: AGAMB.AGAP011366-PA
0_10096: AGAMB.AGAP011367-PA
0_10097: AGAMB.AGAP027999-PA
0_10098: AGAMB.AGAP011368-PA
0_10099: AGAMB.AGAP028229-PA
0_10100: AGAMB.AGAP011384-PB
0_10101: AGAMB.AGAP011384-PA
0_10102: AGAMB.AGAP011370-PA
0_10103: AGAMB.AGAP011371-PA
0_10104: AGAMB.AGAP011372-PA
0_10105: AGAMB.AGAP011373-PA
0_10106: AGAMB.AGAP011374-PA
0_10107: AGAMB.AGAP011376-PA
0_10108: AGAMB.AGAP011377-PA
0_10109: AGAMB.AGAP011302-PA
0_10110: AGAMB.AGAP011369-PA
0_10111: AGAMB.AGAP028138-PA
0_10112: AGAMB.AGAP028701-PA
0_10113: AGAMB.AGAP011383-PA
0_10114: AGAMB.AGAP028018-PA
0_10115: AGAMB.AGAP028044-PA
0_10116: AGAMB.AGAP011386-PA
0_10117: AGAMB.AGAP011387-PA
0_10118: AGAMB.AGAP011388-PA
0_10119: AGAMB.AGAP011389-PA
0_10120: AGAMB.AGAP011390-PA
0_10121: AGAMB.AGAP011391-PA
0_10122: AGAMB.AGAP011392-PA
0_10123: AGAMB.AGAP011393-PA
0_10124: AGAMB.AGAP011394-PA
0_10125: AGAMB.AGAP011395-PA
0_10126: AGAMB.AGAP011396-PA
0_10127: AGAMB.AGAP011397-PA
0_10128: AGAMB.AGAP011398-PA
0_10129: AGAMB.AGAP011399-PA
0_10130: AGAMB.AGAP011400-PA
0_10131: AGAMB.AGAP011401-PA
0_10132: AGAMB.AGAP011402-PA
0_10133: AGAMB.AGAP028438-PA
0_10134: AGAMB.AGAP011403-PA
0_10135: AGAMB.AGAP011404-PA
0_10136: AGAMB.AGAP011405-PA
0_10137: AGAMB.AGAP028619-PA
0_10138: AGAMB.AGAP011407-PA
0_10139: AGAMB.AGAP011407-PB
0_10140: AGAMB.AGAP011408-PA
0_10141: AGAMB.AGAP011409-PA
0_10142: AGAMB.AGAP028682-PA
0_10143: AGAMB.AGAP028683-PA
0_10144: AGAMB.AGAP011412-PA
0_10145: AGAMB.AGAP011413-PA
0_10146: AGAMB.AGAP011414-PA
0_10147: AGAMB.AGAP011415-PA
0_10148: AGAMB.AGAP011416-PA
0_10149: AGAMB.AGAP011417-PA
0_10150: AGAMB.AGAP011418-PA
0_10151: AGAMB.AGAP011419-PA
0_10152: AGAMB.AGAP011420-PA
0_10153: AGAMB.AGAP011421-PA
0_10154: AGAMB.AGAP011422-PA
0_10155: AGAMB.AGAP011423-PA
0_10156: AGAMB.AGAP011424-PA
0_10157: AGAMB.AGAP011425-PA
0_10158: AGAMB.AGAP011426-PA
0_10159: AGAMB.AGAP011427-PA
0_10160: AGAMB.AGAP011429-PA
0_10161: AGAMB.AGAP011430-PA
0_10162: AGAMB.AGAP011431-PA
0_10163: AGAMB.AGAP011432-PA
0_10164: AGAMB.AGAP011433-PA
0_10165: AGAMB.AGAP011434-PA
0_10166: AGAMB.AGAP011435-PA
0_10167: AGAMB.AGAP011436-PA
0_10168: AGAMB.AGAP011437-PA
0_10169: AGAMB.AGAP011438-PA
0_10170: AGAMB.AGAP011439-PA
0_10171: AGAMB.AGAP011440-PA
0_10172: AGAMB.AGAP011441-PA
0_10173: AGAMB.AGAP011442-PA
0_10174: AGAMB.AGAP011443-PA
0_10175: AGAMB.AGAP011444-PA
0_10176: AGAMB.AGAP011445-PA
0_10177: AGAMB.AGAP011446-PA
0_10178: AGAMB.AGAP011447-PA
0_10179: AGAMB.AGAP011448-PA
0_10180: AGAMB.AGAP011449-PA
0_10181: AGAMB.AGAP011450-PA
0_10182: AGAMB.AGAP011451-PA
0_10183: AGAMB.AGAP011452-PA
0_10184: AGAMB.AGAP011453-PA
0_10185: AGAMB.AGAP011454-PA
0_10186: AGAMB.AGAP011455-PA
0_10187: AGAMB.AGAP011456-PA
0_10188: AGAMB.AGAP011457-PA
0_10189: AGAMB.AGAP011458-PA
0_10190: AGAMB.AGAP011459-PA
0_10191: AGAMB.AGAP011460-PA
0_10192: AGAMB.AGAP011462-PA
0_10193: AGAMB.AGAP011463-PA
0_10194: AGAMB.AGAP011464-PA
0_10195: AGAMB.AGAP028681-PA
0_10196: AGAMB.AGAP028680-PA
0_10197: AGAMB.AGAP011467-PA
0_10198: AGAMB.AGAP011468-PA
0_10199: AGAMB.AGAP011469-PA
0_10200: AGAMB.AGAP011470-PA
0_10201: AGAMB.AGAP011471-PA
0_10202: AGAMB.AGAP011472-PA
0_10203: AGAMB.AGAP011473-PA
0_10204: AGAMB.AGAP011474-PA
0_10205: AGAMB.AGAP011475-PA
0_10206: AGAMB.AGAP011476-PA
0_10207: AGAMB.AGAP011477-PA
0_10208: AGAMB.AGAP011478-PA
0_10209: AGAMB.AGAP011479-PA
0_10210: AGAMB.AGAP011480-PA
0_10211: AGAMB.AGAP011481-PA
0_10212: AGAMB.AGAP011482-PA
0_10213: AGAMB.AGAP011483-PA
0_10214: AGAMB.AGAP011484-PB
0_10215: AGAMB.AGAP011484-PA
0_10216: AGAMB.AGAP011485-PA
0_10217: AGAMB.AGAP011486-PA
0_10218: AGAMB.AGAP011487-PA
0_10219: AGAMB.AGAP028442-PA
0_10220: AGAMB.AGAP011488-PA
0_10221: AGAMB.AGAP011489-PA
0_10222: AGAMB.AGAP011490-PA
0_10223: AGAMB.AGAP011491-PA
0_10224: AGAMB.AGAP011492-PA
0_10225: AGAMB.AGAP011493-PA
0_10226: AGAMB.AGAP011494-PA
0_10227: AGAMB.AGAP011495-PA
0_10228: AGAMB.AGAP011496-PA
0_10229: AGAMB.AGAP011497-PA
0_10230: AGAMB.AGAP011498-PA
0_10231: AGAMB.AGAP011499-PA
0_10232: AGAMB.AGAP011500-PA
0_10233: AGAMB.AGAP011501-PA
0_10234: AGAMB.AGAP011502-PA
0_10235: AGAMB.AGAP011503-PA
0_10236: AGAMB.AGAP011504-PA
0_10237: AGAMB.AGAP011505-PA
0_10238: AGAMB.AGAP011506-PA
0_10239: AGAMB.AGAP011507-PA
0_10240: AGAMB.AGAP011508-PA
0_10241: AGAMB.AGAP011509-PA
0_10242: AGAMB.AGAP011511-PA
0_10243: AGAMB.AGAP011512-PA
0_10244: AGAMB.AGAP011513-PA
0_10245: AGAMB.AGAP011514-PA
0_10246: AGAMB.AGAP011515-PA
0_10247: AGAMB.AGAP011516-PA
0_10248: AGAMB.AGAP028453-PA
0_10249: AGAMB.AGAP011517-PA
0_10250: AGAMB.AGAP011518-PA
0_10251: AGAMB.AGAP011519-PA
0_10252: AGAMB.AGAP011520-PA
0_10253: AGAMB.AGAP011521-PA
0_10254: AGAMB.AGAP011522-PA
0_10255: AGAMB.AGAP011523-PA
0_10256: AGAMB.AGAP011524-PA
0_10257: AGAMB.AGAP028679-PA
0_10258: AGAMB.AGAP028678-PA
0_10259: AGAMB.AGAP028677-PA
0_10260: AGAMB.AGAP028676-PA
0_10261: AGAMB.AGAP011529-PA
0_10262: AGAMB.AGAP011530-PA
0_10263: AGAMB.AGAP011531-PA
0_10264: AGAMB.AGAP011532-PA
0_10265: AGAMB.AGAP011533-PA
0_10266: AGAMB.AGAP011534-PA
0_10267: AGAMB.AGAP011535-PA
0_10268: AGAMB.AGAP011536-PA
0_10269: AGAMB.AGAP011538-PA
0_10270: AGAMB.AGAP011539-PA
0_10271: AGAMB.AGAP011540-PA
0_10272: AGAMB.AGAP011541-PA
0_10273: AGAMB.AGAP011542-PA
0_10274: AGAMB.AGAP011543-PB
0_10275: AGAMB.AGAP011543-PA
0_10276: AGAMB.AGAP011544-PA
0_10277: AGAMB.AGAP011545-PA
0_10278: AGAMB.AGAP011546-PA
0_10279: AGAMB.AGAP011547-PA
0_10280: AGAMB.AGAP011548-PA
0_10281: AGAMB.AGAP011549-PA
0_10282: AGAMB.AGAP011551-PA
0_10283: AGAMB.AGAP011552-PA
0_10284: AGAMB.AGAP011553-PA
0_10285: AGAMB.AGAP011554-PA
0_10286: AGAMB.AGAP011555-PA
0_10287: AGAMB.AGAP011556-PA
0_10288: AGAMB.AGAP011557-PA
0_10289: AGAMB.AGAP011558-PA
0_10290: AGAMB.AGAP011559-PA
0_10291: AGAMB.AGAP011560-PA
0_10292: AGAMB.AGAP011561-PA
0_10293: AGAMB.AGAP011562-PA
0_10294: AGAMB.AGAP011563-PA
0_10295: AGAMB.AGAP011564-PA
0_10296: AGAMB.AGAP011565-PA
0_10297: AGAMB.AGAP011566-PA
0_10298: AGAMB.AGAP011567-PA
0_10299: AGAMB.AGAP011568-PA
0_10300: AGAMB.AGAP011569-PB
0_10301: AGAMB.AGAP011569-PA
0_10302: AGAMB.AGAP011570-PA
0_10303: AGAMB.AGAP011571-PA
0_10304: AGAMB.AGAP011572-PA
0_10305: AGAMB.AGAP011573-PA
0_10306: AGAMB.AGAP011574-PA
0_10307: AGAMB.AGAP011575-PA
0_10308: AGAMB.AGAP011576-PA
0_10309: AGAMB.AGAP011578-PA
0_10310: AGAMB.AGAP011579-PA
0_10311: AGAMB.AGAP011580-PA
0_10312: AGAMB.AGAP028051-PA
0_10313: AGAMB.AGAP011581-PA
0_10314: AGAMB.AGAP011582-PA
0_10315: AGAMB.AGAP027998-PA
0_10316: AGAMB.AGAP011583-PA
0_10317: AGAMB.AGAP011584-PA
0_10318: AGAMB.AGAP011586-PA
0_10319: AGAMB.AGAP011587-PA
0_10320: AGAMB.AGAP011588-PA
0_10321: AGAMB.AGAP011589-PA
0_10322: AGAMB.AGAP011590-PA
0_10323: AGAMB.AGAP011592-PA
0_10324: AGAMB.AGAP011593-PA
0_10325: AGAMB.AGAP011599-PA
0_10326: AGAMB.AGAP011600-PB
0_10327: AGAMB.AGAP011600-PA
0_10328: AGAMB.AGAP011603-PB
0_10329: AGAMB.AGAP011603-PA
0_10330: AGAMB.AGAP011604-PA
0_10331: AGAMB.AGAP028208-PA
0_10332: AGAMB.AGAP027991-PA
0_10333: AGAMB.AGAP011608-PA
0_10334: AGAMB.AGAP011609-PA
0_10335: AGAMB.AGAP011610-PA
0_10336: AGAMB.AGAP011611-PA
0_10337: AGAMB.AGAP011612-PA
0_10338: AGAMB.AGAP011613-PA
0_10339: AGAMB.AGAP011614-PA
0_10340: AGAMB.AGAP011615-PA
0_10341: AGAMB.AGAP011616-PA
0_10342: AGAMB.AGAP011881-PA
0_10343: AGAMB.AGAP011618-PA
0_10344: AGAMB.AGAP011619-PA
0_10345: AGAMB.AGAP011620-PA
0_10346: AGAMB.AGAP011621-PA
0_10347: AGAMB.AGAP011622-PA
0_10348: AGAMB.AGAP011623-PA
0_10349: AGAMB.AGAP011625-PA
0_10350: AGAMB.AGAP011626-PA
0_10351: AGAMB.AGAP028160-PA
0_10352: AGAMB.AGAP028008-PA
0_10353: AGAMB.AGAP011629-PA
0_10354: AGAMB.AGAP011630-PA
0_10355: AGAMB.AGAP011631-PA
0_10356: AGAMB.AGAP028675-PA
0_10357: AGAMB.AGAP011634-PA
0_10358: AGAMB.AGAP011635-PA
0_10359: AGAMB.AGAP011636-PA
0_10360: AGAMB.AGAP011637-PA
0_10361: AGAMB.AGAP011638-PA
0_10362: AGAMB.AGAP011639-PA
0_10363: AGAMB.AGAP011640-PA
0_10364: AGAMB.AGAP011641-PA
0_10365: AGAMB.AGAP011642-PA
0_10366: AGAMB.AGAP011643-PA
0_10367: AGAMB.AGAP011644-PA
0_10368: AGAMB.AGAP011645-PA
0_10369: AGAMB.AGAP011646-PA
0_10370: AGAMB.AGAP011647-PA
0_10371: AGAMB.AGAP011648-PA
0_10372: AGAMB.AGAP011649-PA
0_10373: AGAMB.AGAP011650-PA
0_10374: AGAMB.AGAP011651-PA
0_10375: AGAMB.AGAP011652-PA
0_10376: AGAMB.AGAP011653-PA
0_10377: AGAMB.AGAP011654-PA
0_10378: AGAMB.AGAP011655-PA
0_10379: AGAMB.AGAP011656-PA
0_10380: AGAMB.AGAP011657-PA
0_10381: AGAMB.AGAP011659-PA
0_10382: AGAMB.AGAP011660-PA
0_10383: AGAMB.AGAP011661-PA
0_10384: AGAMB.AGAP011662-PA
0_10385: AGAMB.AGAP011663-PA
0_10386: AGAMB.AGAP011664-PA
0_10387: AGAMB.AGAP011665-PA
0_10388: AGAMB.AGAP011666-PA
0_10389: AGAMB.AGAP011667-PA
0_10390: AGAMB.AGAP011668-PA
0_10391: AGAMB.AGAP011669-PA
0_10392: AGAMB.AGAP011670-PA
0_10393: AGAMB.AGAP028674-PA
0_10394: AGAMB.AGAP028673-PA
0_10395: AGAMB.AGAP011673-PA
0_10396: AGAMB.AGAP011674-PA
0_10397: AGAMB.AGAP011675-PA
0_10398: AGAMB.AGAP011676-PA
0_10399: AGAMB.AGAP011677-PA
0_10400: AGAMB.AGAP011678-PA
0_10401: AGAMB.AGAP011679-PA
0_10402: AGAMB.AGAP011680-PA
0_10403: AGAMB.AGAP011681-PA
0_10404: AGAMB.AGAP011682-PA
0_10405: AGAMB.AGAP011683-PA
0_10406: AGAMB.AGAP011684-PA
0_10407: AGAMB.AGAP011685-PA
0_10408: AGAMB.AGAP011686-PA
0_10409: AGAMB.AGAP011687-PA
0_10410: AGAMB.AGAP011688-PA
0_10411: AGAMB.AGAP011689-PA
0_10412: AGAMB.AGAP011690-PA
0_10413: AGAMB.AGAP011691-PA
0_10414: AGAMB.AGAP011692-PA
0_10415: AGAMB.AGAP011693-PA
0_10416: AGAMB.AGAP011694-PA
0_10417: AGAMB.AGAP011695-PA
0_10418: AGAMB.AGAP011696-PA
0_10419: AGAMB.AGAP011697-PA
0_10420: AGAMB.AGAP011698-PA
0_10421: AGAMB.AGAP011699-PA
0_10422: AGAMB.AGAP011700-PA
0_10423: AGAMB.AGAP011701-PA
0_10424: AGAMB.AGAP011702-PA
0_10425: AGAMB.AGAP011703-PA
0_10426: AGAMB.AGAP011704-PA
0_10427: AGAMB.AGAP011705-PA
0_10428: AGAMB.AGAP011706-PA
0_10429: AGAMB.AGAP011707-PA
0_10430: AGAMB.AGAP011708-PA
0_10431: AGAMB.AGAP011709-PA
0_10432: AGAMB.AGAP011710-PA
0_10433: AGAMB.AGAP011711-PA
0_10434: AGAMB.AGAP011712-PA
0_10435: AGAMB.AGAP011713-PA
0_10436: AGAMB.AGAP011714-PA
0_10437: AGAMB.AGAP011715-PA
0_10438: AGAMB.AGAP011716-PA
0_10439: AGAMB.AGAP011717-PA
0_10440: AGAMB.AGAP011718-PA
0_10441: AGAMB.AGAP011719-PA
0_10442: AGAMB.AGAP011720-PA
0_10443: AGAMB.AGAP011721-PA
0_10444: AGAMB.AGAP011722-PA
0_10445: AGAMB.AGAP011723-PA
0_10446: AGAMB.AGAP011724-PA
0_10447: AGAMB.AGAP011725-PA
0_10448: AGAMB.AGAP011726-PA
0_10449: AGAMB.AGAP011727-PA
0_10450: AGAMB.AGAP011728-PA
0_10451: AGAMB.AGAP011729-PA
0_10452: AGAMB.AGAP011730-PA
0_10453: AGAMB.AGAP011731-PA
0_10454: AGAMB.AGAP011732-PA
0_10455: AGAMB.AGAP011733-PA
0_10456: AGAMB.AGAP011734-PA
0_10457: AGAMB.AGAP011735-PA
0_10458: AGAMB.AGAP011736-PA
0_10459: AGAMB.AGAP011737-PA
0_10460: AGAMB.AGAP011738-PA
0_10461: AGAMB.AGAP011739-PA
0_10462: AGAMB.AGAP011740-PA
0_10463: AGAMB.AGAP011741-PA
0_10464: AGAMB.AGAP011742-PA
0_10465: AGAMB.AGAP011743-PA
0_10466: AGAMB.AGAP011744-PA
0_10467: AGAMB.AGAP011745-PA
0_10468: AGAMB.AGAP011746-PA
0_10469: AGAMB.AGAP011747-PA
0_10470: AGAMB.AGAP011748-PA
0_10471: AGAMB.AGAP011749-PA
0_10472: AGAMB.AGAP011750-PA
0_10473: AGAMB.AGAP011751-PA
0_10474: AGAMB.AGAP011752-PA
0_10475: AGAMB.AGAP011753-PA
0_10476: AGAMB.AGAP011754-PA
0_10477: AGAMB.AGAP011755-PA
0_10478: AGAMB.AGAP011756-PA
0_10479: AGAMB.AGAP011757-PA
0_10480: AGAMB.AGAP011758-PA
0_10481: AGAMB.AGAP011759-PA
0_10482: AGAMB.AGAP011760-PA
0_10483: AGAMB.AGAP011761-PA
0_10484: AGAMB.AGAP011762-PA
0_10485: AGAMB.AGAP011763-PA
0_10486: AGAMB.AGAP011764-PA
0_10487: AGAMB.AGAP011765-PA
0_10488: AGAMB.AGAP011766-PA
0_10489: AGAMB.AGAP011767-PA
0_10490: AGAMB.AGAP011768-PA
0_10491: AGAMB.AGAP011769-PA
0_10492: AGAMB.AGAP011770-PA
0_10493: AGAMB.AGAP011771-PA
0_10494: AGAMB.AGAP011772-PA
0_10495: AGAMB.AGAP011773-PA
0_10496: AGAMB.AGAP011774-PA
0_10497: AGAMB.AGAP011775-PA
0_10498: AGAMB.AGAP011776-PA
0_10499: AGAMB.AGAP011777-PA
0_10500: AGAMB.AGAP011778-PA
0_10501: AGAMB.AGAP011778-PB
0_10502: AGAMB.AGAP011779-PA
0_10503: AGAMB.AGAP011780-PA
0_10504: AGAMB.AGAP011781-PA
0_10505: AGAMB.AGAP011784-PA
0_10506: AGAMB.AGAP011788-PA
0_10507: AGAMB.AGAP011788-PB
0_10508: AGAMB.AGAP011791-PA
0_10509: AGAMB.AGAP011792-PA
0_10510: AGAMB.AGAP011793-PA
0_10511: AGAMB.AGAP011794-PA
0_10512: AGAMB.AGAP011795-PA
0_10513: AGAMB.AGAP011796-PA
0_10514: AGAMB.AGAP011797-PA
0_10515: AGAMB.AGAP011798-PA
0_10516: AGAMB.AGAP011799-PA
0_10517: AGAMB.AGAP011800-PA
0_10518: AGAMB.AGAP011801-PA
0_10519: AGAMB.AGAP011802-PA
0_10520: AGAMB.AGAP011803-PA
0_10521: AGAMB.AGAP011804-PA
0_10522: AGAMB.AGAP011805-PA
0_10523: AGAMB.AGAP011806-PA
0_10524: AGAMB.AGAP011807-PA
0_10525: AGAMB.AGAP011808-PA
0_10526: AGAMB.AGAP011809-PA
0_10527: AGAMB.AGAP011810-PA
0_10528: AGAMB.AGAP011811-PA
0_10529: AGAMB.AGAP011812-PA
0_10530: AGAMB.AGAP011813-PA
0_10531: AGAMB.AGAP011814-PA
0_10532: AGAMB.AGAP011815-PA
0_10533: AGAMB.AGAP011816-PA
0_10534: AGAMB.AGAP011817-PA
0_10535: AGAMB.AGAP011818-PA
0_10536: AGAMB.AGAP011819-PA
0_10537: AGAMB.AGAP011820-PA
0_10538: AGAMB.AGAP011821-PA
0_10539: AGAMB.AGAP011822-PA
0_10540: AGAMB.AGAP011823-PA
0_10541: AGAMB.AGAP011824-PA
0_10542: AGAMB.AGAP011825-PA
0_10543: AGAMB.AGAP011826-PA
0_10544: AGAMB.AGAP011827-PA
0_10545: AGAMB.AGAP011828-PA
0_10546: AGAMB.AGAP011829-PA
0_10547: AGAMB.AGAP011830-PA
0_10548: AGAMB.AGAP011831-PA
0_10549: AGAMB.AGAP011832-PA
0_10550: AGAMB.AGAP011833-PA
0_10551: AGAMB.AGAP011834-PA
0_10552: AGAMB.AGAP011835-PA
0_10553: AGAMB.AGAP011836-PA
0_10554: AGAMB.AGAP011837-PA
0_10555: AGAMB.AGAP011838-PA
0_10556: AGAMB.AGAP011839-PA
0_10557: AGAMB.AGAP011840-PA
0_10558: AGAMB.AGAP011841-PA
0_10559: AGAMB.AGAP011842-PA
0_10560: AGAMB.AGAP011843-PA
0_10561: AGAMB.AGAP011844-PA
0_10562: AGAMB.AGAP011845-PA
0_10563: AGAMB.AGAP011846-PA
0_10564: AGAMB.AGAP011847-PA
0_10565: AGAMB.AGAP011848-PA
0_10566: AGAMB.AGAP011849-PA
0_10567: AGAMB.AGAP011850-PA
0_10568: AGAMB.AGAP011851-PA
0_10569: AGAMB.AGAP011852-PA
0_10570: AGAMB.AGAP011854-PA
0_10571: AGAMB.AGAP011858-PA
0_10572: AGAMB.AGAP011859-PA
0_10573: AGAMB.AGAP028106-PA
0_10574: AGAMB.AGAP012355-PA
0_10575: AGAMB.AGAP011871-PA
0_10576: AGAMB.AGAP028137-PA
0_10577: AGAMB.AGAP028121-PA
0_10578: AGAMB.AGAP011874-PA
0_10579: AGAMB.AGAP011875-PA
0_10580: AGAMB.AGAP011876-PA
0_10581: AGAMB.AGAP011877-PA
0_10582: AGAMB.AGAP011878-PA
0_10583: AGAMB.AGAP011879-PA
0_10584: AGAMB.AGAP011880-PA
0_10585: AGAMB.AGAP011354-PA
0_10586: AGAMB.AGAP011883-PA
0_10587: AGAMB.AGAP011884-PA
0_10588: AGAMB.AGAP011885-PA
0_10589: AGAMB.AGAP011886-PA
0_10590: AGAMB.AGAP011887-PA
0_10591: AGAMB.AGAP011888-PA
0_10592: AGAMB.AGAP011889-PA
0_10593: AGAMB.AGAP011890-PA
0_10594: AGAMB.AGAP011891-PA
0_10595: AGAMB.AGAP011892-PA
0_10596: AGAMB.AGAP028143-PA
0_10597: AGAMB.AGAP011617-PA
0_10598: AGAMB.AGAP011895-PA
0_10599: AGAMB.AGAP011896-PA
0_10600: AGAMB.AGAP011897-PA
0_10601: AGAMB.AGAP011898-PA
0_10602: AGAMB.AGAP011898-PB
0_10603: AGAMB.AGAP011899-PA
0_10604: AGAMB.AGAP011900-PA
0_10605: AGAMB.AGAP011901-PA
0_10606: AGAMB.AGAP011902-PA
0_10607: AGAMB.AGAP028207-PA
0_10608: AGAMB.AGAP013290-PA
0_10609: AGAMB.AGAP011905-PA
0_10610: AGAMB.AGAP011906-PA
0_10611: AGAMB.AGAP011907-PA
0_10612: AGAMB.AGAP011908-PA
0_10613: AGAMB.AGAP011909-PA
0_10614: AGAMB.AGAP011910-PA
0_10615: AGAMB.AGAP011911-PA
0_10616: AGAMB.AGAP011912-PA
0_10617: AGAMB.AGAP011913-PA
0_10618: AGAMB.AGAP011914-PA
0_10619: AGAMB.AGAP011915-PA
0_10620: AGAMB.AGAP028133-PA
0_10621: AGAMB.AGAP011916-PA
0_10622: AGAMB.AGAP011917-PA
0_10623: AGAMB.AGAP011918-PA
0_10624: AGAMB.AGAP011919-PA
0_10625: AGAMB.AGAP011920-PA
0_10626: AGAMB.AGAP011921-PA
0_10627: AGAMB.AGAP011922-PA
0_10628: AGAMB.AGAP011923-PA
0_10629: AGAMB.AGAP011924-PA
0_10630: AGAMB.AGAP011925-PA
0_10631: AGAMB.AGAP011926-PA
0_10632: AGAMB.AGAP011927-PA
0_10633: AGAMB.AGAP028620-PA
0_10634: AGAMB.AGAP011929-PA
0_10635: AGAMB.AGAP011930-PA
0_10636: AGAMB.AGAP011931-PA
0_10637: AGAMB.AGAP011932-PA
0_10638: AGAMB.AGAP011933-PA
0_10639: AGAMB.AGAP011934-PA
0_10640: AGAMB.AGAP011935-PA
0_10641: AGAMB.AGAP011936-PA
0_10642: AGAMB.AGAP011937-PA
0_10643: AGAMB.AGAP011938-PA
0_10644: AGAMB.AGAP011939-PA
0_10645: AGAMB.AGAP028403-PA
0_10646: AGAMB.AGAP011940-PA
0_10647: AGAMB.AGAP028672-PA
0_10648: AGAMB.AGAP028670-PA
0_10649: AGAMB.AGAP028671-PA
0_10650: AGAMB.AGAP011943-PA
0_10651: AGAMB.AGAP011944-PA
0_10652: AGAMB.AGAP011945-PA
0_10653: AGAMB.AGAP011946-PA
0_10654: AGAMB.AGAP011947-PA
0_10655: AGAMB.AGAP011948-PA
0_10656: AGAMB.AGAP027997-PA
0_10657: AGAMB.AGAP011958-PA
0_10658: AGAMB.AGAP011955-PA
0_10659: AGAMB.AGAP011956-PA
0_10660: AGAMB.AGAP011957-PA
0_10661: AGAMB.AGAP011904-PA
0_10662: AGAMB.AGAP011959-PA
0_10663: AGAMB.AGAP027994-PA
0_10664: AGAMB.AGAP011960-PA
0_10665: AGAMB.AGAP011961-PA
0_10666: AGAMB.AGAP011962-PA
0_10667: AGAMB.AGAP011963-PA
0_10668: AGAMB.AGAP011964-PA
0_10669: AGAMB.AGAP011965-PA
0_10670: AGAMB.AGAP011966-PA
0_10671: AGAMB.AGAP011967-PA
0_10672: AGAMB.AGAP011968-PA
0_10673: AGAMB.AGAP011969-PA
0_10674: AGAMB.AGAP011970-PA
0_10675: AGAMB.AGAP011971-PA
0_10676: AGAMB.AGAP011972-PA
0_10677: AGAMB.AGAP011973-PA
0_10678: AGAMB.AGAP011975-PA
0_10679: AGAMB.AGAP011976-PA
0_10680: AGAMB.AGAP011977-PA
0_10681: AGAMB.AGAP011978-PA
0_10682: AGAMB.AGAP028162-PA
0_10683: AGAMB.AGAP011979-PA
0_10684: AGAMB.AGAP028062-PA
0_10685: AGAMB.AGAP011980-PA
0_10686: AGAMB.AGAP011981-PA
0_10687: AGAMB.AGAP011982-PA
0_10688: AGAMB.AGAP011983-PA
0_10689: AGAMB.AGAP011984-PA
0_10690: AGAMB.AGAP011985-PA
0_10691: AGAMB.AGAP011987-PA
0_10692: AGAMB.AGAP011988-PD
0_10693: AGAMB.AGAP011988-PA
0_10694: AGAMB.AGAP011988-PB
0_10695: AGAMB.AGAP011988-PF
0_10696: AGAMB.AGAP011989-PA
0_10697: AGAMB.AGAP011990-PA
0_10698: AGAMB.AGAP011991-PA
0_10699: AGAMB.AGAP028210-PA
0_10700: AGAMB.AGAP011992-PA
0_10701: AGAMB.AGAP011993-PA
0_10702: AGAMB.AGAP011994-PA
0_10703: AGAMB.AGAP011995-PA
0_10704: AGAMB.AGAP011996-PB
0_10705: AGAMB.AGAP011996-PA
0_10706: AGAMB.AGAP011997-PA
0_10707: AGAMB.AGAP028016-PA
0_10708: AGAMB.AGAP012000-PA
0_10709: AGAMB.AGAP012001-PA
0_10710: AGAMB.AGAP012002-PA
0_10711: AGAMB.AGAP012003-PA
0_10712: AGAMB.AGAP012004-PA
0_10713: AGAMB.AGAP012005-PA
0_10714: AGAMB.AGAP012006-PD
0_10715: AGAMB.AGAP012006-PB
0_10716: AGAMB.AGAP012006-PA
0_10717: AGAMB.AGAP012007-PA
0_10718: AGAMB.AGAP012008-PA
0_10719: AGAMB.AGAP012009-PA
0_10720: AGAMB.AGAP012010-PA
0_10721: AGAMB.AGAP012011-PA
0_10722: AGAMB.AGAP012012-PA
0_10723: AGAMB.AGAP012012-PB
0_10724: AGAMB.AGAP012013-PA
0_10725: AGAMB.AGAP012014-PB
0_10726: AGAMB.AGAP012014-PA
0_10727: AGAMB.AGAP012015-PA
0_10728: AGAMB.AGAP012016-PA
0_10729: AGAMB.AGAP012017-PA
0_10730: AGAMB.AGAP012018-PA
0_10731: AGAMB.AGAP012019-PD
0_10732: AGAMB.AGAP012019-PB
0_10733: AGAMB.AGAP012019-PA
0_10734: AGAMB.AGAP012020-PA
0_10735: AGAMB.AGAP005606-PA
0_10736: AGAMB.AGAP005627-PD
0_10737: AGAMB.AGAP005627-PG
0_10738: AGAMB.AGAP005627-PB
0_10739: AGAMB.AGAP005627-PE
0_10740: AGAMB.AGAP005627-PA
0_10741: AGAMB.AGAP005627-PC
0_10742: AGAMB.AGAP012023-PA
0_10743: AGAMB.AGAP012024-PA
0_10744: AGAMB.AGAP028038-PA
0_10745: AGAMB.AGAP012034-PA
0_10746: AGAMB.AGAP010530-PA
0_10747: AGAMB.AGAP012028-PA
0_10748: AGAMB.AGAP012029-PA
0_10749: AGAMB.AGAP012030-PB
0_10750: AGAMB.AGAP012030-PA
0_10751: AGAMB.AGAP012030-PC
0_10752: AGAMB.AGAP012031-PA
0_10753: AGAMB.AGAP012032-PA
0_10754: AGAMB.AGAP012033-PA
0_10755: AGAMB.AGAP012026-PA
0_10756: AGAMB.AGAP012026-PB
0_10757: AGAMB.AGAP011954-PB
0_10758: AGAMB.AGAP011954-PA
0_10759: AGAMB.AGAP028616-PA
0_10760: AGAMB.AGAP012037-PA
0_10761: AGAMB.AGAP028021-PA
0_10762: AGAMB.AGAP012038-PA
0_10763: AGAMB.AGAP012039-PA
0_10764: AGAMB.AGAP012040-PA
0_10765: AGAMB.AGAP012041-PA
0_10766: AGAMB.AGAP012042-PA
0_10767: AGAMB.AGAP012043-PA
0_10768: AGAMB.AGAP012044-PA
0_10769: AGAMB.AGAP012045-PA
0_10770: AGAMB.AGAP012046-PA
0_10771: AGAMB.AGAP012047-PA
0_10772: AGAMB.AGAP012048-PA
0_10773: AGAMB.AGAP012049-PA
0_10774: AGAMB.AGAP012050-PA
0_10775: AGAMB.AGAP012051-PA
0_10776: AGAMB.AGAP012052-PA
0_10777: AGAMB.AGAP012053-PA
0_10778: AGAMB.AGAP012054-PA
0_10779: AGAMB.AGAP012055-PA
0_10780: AGAMB.AGAP012056-PA
0_10781: AGAMB.AGAP012057-PA
0_10782: AGAMB.AGAP012058-PA
0_10783: AGAMB.AGAP012059-PA
0_10784: AGAMB.AGAP012060-PA
0_10785: AGAMB.AGAP012061-PA
0_10786: AGAMB.AGAP012062-PA
0_10787: AGAMB.AGAP012063-PA
0_10788: AGAMB.AGAP012064-PA
0_10789: AGAMB.AGAP012065-PA
0_10790: AGAMB.AGAP012066-PA
0_10791: AGAMB.AGAP012067-PA
0_10792: AGAMB.AGAP012068-PA
0_10793: AGAMB.AGAP012069-PA
0_10794: AGAMB.AGAP012070-PA
0_10795: AGAMB.AGAP012071-PA
0_10796: AGAMB.AGAP012072-PA
0_10797: AGAMB.AGAP012073-PA
0_10798: AGAMB.AGAP012074-PA
0_10799: AGAMB.AGAP012075-PA
0_10800: AGAMB.AGAP012076-PA
0_10801: AGAMB.AGAP012077-PA
0_10802: AGAMB.AGAP012078-PA
0_10803: AGAMB.AGAP012079-PA
0_10804: AGAMB.AGAP012080-PA
0_10805: AGAMB.AGAP012081-PA
0_10806: AGAMB.AGAP012082-PA
0_10807: AGAMB.AGAP012083-PA
0_10808: AGAMB.AGAP012084-PA
0_10809: AGAMB.AGAP012085-PA
0_10810: AGAMB.AGAP012086-PA
0_10811: AGAMB.AGAP012087-PA
0_10812: AGAMB.AGAP012088-PA
0_10813: AGAMB.AGAP012089-PA
0_10814: AGAMB.AGAP012090-PA
0_10815: AGAMB.AGAP012091-PA
0_10816: AGAMB.AGAP012092-PA
0_10817: AGAMB.AGAP012093-PA
0_10818: AGAMB.AGAP012094-PB
0_10819: AGAMB.AGAP012094-PA
0_10820: AGAMB.AGAP012095-PA
0_10821: AGAMB.AGAP012096-PA
0_10822: AGAMB.AGAP012097-PA
0_10823: AGAMB.AGAP012098-PA
0_10824: AGAMB.AGAP012099-PA
0_10825: AGAMB.AGAP012100-PA
0_10826: AGAMB.AGAP012101-PA
0_10827: AGAMB.AGAP012102-PA
0_10828: AGAMB.AGAP012103-PA
0_10829: AGAMB.AGAP012104-PA
0_10830: AGAMB.AGAP012105-PA
0_10831: AGAMB.AGAP012106-PA
0_10832: AGAMB.AGAP012107-PA
0_10833: AGAMB.AGAP012108-PA
0_10834: AGAMB.AGAP012109-PA
0_10835: AGAMB.AGAP012110-PA
0_10836: AGAMB.AGAP012111-PA
0_10837: AGAMB.AGAP012112-PA
0_10838: AGAMB.AGAP012113-PA
0_10839: AGAMB.AGAP012114-PA
0_10840: AGAMB.AGAP012115-PA
0_10841: AGAMB.AGAP012116-PA
0_10842: AGAMB.AGAP012117-PA
0_10843: AGAMB.AGAP012118-PA
0_10844: AGAMB.AGAP012119-PA
0_10845: AGAMB.AGAP012120-PA
0_10846: AGAMB.AGAP012121-PA
0_10847: AGAMB.AGAP012122-PA
0_10848: AGAMB.AGAP012123-PA
0_10849: AGAMB.AGAP012124-PA
0_10850: AGAMB.AGAP012125-PA
0_10851: AGAMB.AGAP012126-PA
0_10852: AGAMB.AGAP012127-PA
0_10853: AGAMB.AGAP012128-PA
0_10854: AGAMB.AGAP012129-PA
0_10855: AGAMB.AGAP012130-PA
0_10856: AGAMB.AGAP012131-PA
0_10857: AGAMB.AGAP012132-PA
0_10858: AGAMB.AGAP012133-PA
0_10859: AGAMB.AGAP012134-PA
0_10860: AGAMB.AGAP012135-PA
0_10861: AGAMB.AGAP012136-PA
0_10862: AGAMB.AGAP012137-PA
0_10863: AGAMB.AGAP012138-PA
0_10864: AGAMB.AGAP012139-PA
0_10865: AGAMB.AGAP012140-PA
0_10866: AGAMB.AGAP012141-PA
0_10867: AGAMB.AGAP012142-PA
0_10868: AGAMB.AGAP012143-PA
0_10869: AGAMB.AGAP012144-PA
0_10870: AGAMB.AGAP012145-PA
0_10871: AGAMB.AGAP012146-PA
0_10872: AGAMB.AGAP012148-PB
0_10873: AGAMB.AGAP012148-PC
0_10874: AGAMB.AGAP012148-PA
0_10875: AGAMB.AGAP012152-PA
0_10876: AGAMB.AGAP012154-PA
0_10877: AGAMB.AGAP012155-PA
0_10878: AGAMB.AGAP012156-PA
0_10879: AGAMB.AGAP028669-PA
0_10880: AGAMB.AGAP028669-PB
0_10881: AGAMB.AGAP028669-PC
0_10882: AGAMB.AGAP012159-PA
0_10883: AGAMB.AGAP012160-PA
0_10884: AGAMB.AGAP012161-PA
0_10885: AGAMB.AGAP012162-PA
0_10886: AGAMB.AGAP012163-PA
0_10887: AGAMB.AGAP012164-PA
0_10888: AGAMB.AGAP012165-PA
0_10889: AGAMB.AGAP012166-PA
0_10890: AGAMB.AGAP012167-PA
0_10891: AGAMB.AGAP012168-PA
0_10892: AGAMB.AGAP028667-PA
0_10893: AGAMB.AGAP028668-PA
0_10894: AGAMB.AGAP028665-PA
0_10895: AGAMB.AGAP028666-PA
0_10896: AGAMB.AGAP012171-PA
0_10897: AGAMB.AGAP012172-PA
0_10898: AGAMB.AGAP012173-PA
0_10899: AGAMB.AGAP012174-PA
0_10900: AGAMB.AGAP012175-PA
0_10901: AGAMB.AGAP012176-PA
0_10902: AGAMB.AGAP012177-PA
0_10903: AGAMB.AGAP012178-PA
0_10904: AGAMB.AGAP012179-PA
0_10905: AGAMB.AGAP012180-PA
0_10906: AGAMB.AGAP012181-PA
0_10907: AGAMB.AGAP012182-PA
0_10908: AGAMB.AGAP012183-PA
0_10909: AGAMB.AGAP012184-PA
0_10910: AGAMB.AGAP012185-PA
0_10911: AGAMB.AGAP012186-PA
0_10912: AGAMB.AGAP012187-PA
0_10913: AGAMB.AGAP012188-PA
0_10914: AGAMB.AGAP012189-PA
0_10915: AGAMB.AGAP012190-PA
0_10916: AGAMB.AGAP012191-PA
0_10917: AGAMB.AGAP012192-PA
0_10918: AGAMB.AGAP012193-PA
0_10919: AGAMB.AGAP012194-PA
0_10920: AGAMB.AGAP012195-PA
0_10921: AGAMB.AGAP012196-PA
0_10922: AGAMB.AGAP012197-PA
0_10923: AGAMB.AGAP012198-PA
0_10924: AGAMB.AGAP012199-PA
0_10925: AGAMB.AGAP012200-PA
0_10926: AGAMB.AGAP012201-PA
0_10927: AGAMB.AGAP012202-PA
0_10928: AGAMB.AGAP012203-PA
0_10929: AGAMB.AGAP028455-PA
0_10930: AGAMB.AGAP012204-PA
0_10931: AGAMB.AGAP028664-PA
0_10932: AGAMB.AGAP012207-PA
0_10933: AGAMB.AGAP012208-PA
0_10934: AGAMB.AGAP012209-PA
0_10935: AGAMB.AGAP028662-PA
0_10936: AGAMB.AGAP028663-PA
0_10937: AGAMB.AGAP028661-PA
0_10938: AGAMB.AGAP028660-PA
0_10939: AGAMB.AGAP028659-PA
0_10940: AGAMB.AGAP012216-PA
0_10941: AGAMB.AGAP012217-PA
0_10942: AGAMB.AGAP012218-PA
0_10943: AGAMB.AGAP012219-PA
0_10944: AGAMB.AGAP012220-PA
0_10945: AGAMB.AGAP012221-PA
0_10946: AGAMB.AGAP012222-PA
0_10947: AGAMB.AGAP012223-PA
0_10948: AGAMB.AGAP012224-PA
0_10949: AGAMB.AGAP012225-PA
0_10950: AGAMB.AGAP012226-PA
0_10951: AGAMB.AGAP012227-PA
0_10952: AGAMB.AGAP012228-PA
0_10953: AGAMB.AGAP012229-PA
0_10954: AGAMB.AGAP012230-PA
0_10955: AGAMB.AGAP012231-PA
0_10956: AGAMB.AGAP028658-PA
0_10957: AGAMB.AGAP028657-PA
0_10958: AGAMB.AGAP028656-PA
0_10959: AGAMB.AGAP012235-PA
0_10960: AGAMB.AGAP012236-PA
0_10961: AGAMB.AGAP012237-PA
0_10962: AGAMB.AGAP012238-PA
0_10963: AGAMB.AGAP012239-PA
0_10964: AGAMB.AGAP012240-PA
0_10965: AGAMB.AGAP012241-PA
0_10966: AGAMB.AGAP028654-PA
0_10967: AGAMB.AGAP028655-PA
0_10968: AGAMB.AGAP012244-PA
0_10969: AGAMB.AGAP012245-PA
0_10970: AGAMB.AGAP012246-PA
0_10971: AGAMB.AGAP012247-PA
0_10972: AGAMB.AGAP012248-PA
0_10973: AGAMB.AGAP012249-PA
0_10974: AGAMB.AGAP012250-PA
0_10975: AGAMB.AGAP012251-PA
0_10976: AGAMB.AGAP012252-PA
0_10977: AGAMB.AGAP028606-PA
0_10978: AGAMB.AGAP028607-PA
0_10979: AGAMB.AGAP012254-PA
0_10980: AGAMB.AGAP012254-PB
0_10981: AGAMB.AGAP012255-PA
0_10982: AGAMB.AGAP012256-PA
0_10983: AGAMB.AGAP012257-PA
0_10984: AGAMB.AGAP012258-PA
0_10985: AGAMB.AGAP012259-PA
0_10986: AGAMB.AGAP012260-PA
0_10987: AGAMB.AGAP012261-PA
0_10988: AGAMB.AGAP012262-PA
0_10989: AGAMB.AGAP012263-PA
0_10990: AGAMB.AGAP012264-PA
0_10991: AGAMB.AGAP012265-PA
0_10992: AGAMB.AGAP012266-PA
0_10993: AGAMB.AGAP012267-PA
0_10994: AGAMB.AGAP012268-PA
0_10995: AGAMB.AGAP028605-PA
0_10996: AGAMB.AGAP012270-PA
0_10997: AGAMB.AGAP012271-PA
0_10998: AGAMB.AGAP012272-PA
0_10999: AGAMB.AGAP012273-PA
0_11000: AGAMB.AGAP012274-PA
0_11001: AGAMB.AGAP012275-PA
0_11002: AGAMB.AGAP028608-PA
0_11003: AGAMB.AGAP028609-PA
0_11004: AGAMB.AGAP012278-PA
0_11005: AGAMB.AGAP012279-PA
0_11006: AGAMB.AGAP012280-PA
0_11007: AGAMB.AGAP012281-PA
0_11008: AGAMB.AGAP012282-PA
0_11009: AGAMB.AGAP012283-PA
0_11010: AGAMB.AGAP012284-PA
0_11011: AGAMB.AGAP012285-PA
0_11012: AGAMB.AGAP012286-PA
0_11013: AGAMB.AGAP012287-PA
0_11014: AGAMB.AGAP012288-PA
0_11015: AGAMB.AGAP012289-PA
0_11016: AGAMB.AGAP012290-PA
0_11017: AGAMB.AGAP012291-PA
0_11018: AGAMB.AGAP012292-PA
0_11019: AGAMB.AGAP012293-PA
0_11020: AGAMB.AGAP012294-PA
0_11021: AGAMB.AGAP012295-PA
0_11022: AGAMB.AGAP012296-PA
0_11023: AGAMB.AGAP012297-PA
0_11024: AGAMB.AGAP012298-PA
0_11025: AGAMB.AGAP012299-PA
0_11026: AGAMB.AGAP012300-PA
0_11027: AGAMB.AGAP012301-PA
0_11028: AGAMB.AGAP012302-PA
0_11029: AGAMB.AGAP012303-PA
0_11030: AGAMB.AGAP012304-PA
0_11031: AGAMB.AGAP012305-PA
0_11032: AGAMB.AGAP012306-PA
0_11033: AGAMB.AGAP012307-PA
0_11034: AGAMB.AGAP012308-PA
0_11035: AGAMB.AGAP012309-PA
0_11036: AGAMB.AGAP012310-PA
0_11037: AGAMB.AGAP028653-PA
0_11038: AGAMB.AGAP012313-PA
0_11039: AGAMB.AGAP012314-PA
0_11040: AGAMB.AGAP012315-PA
0_11041: AGAMB.AGAP012316-PA
0_11042: AGAMB.AGAP012317-PA
0_11043: AGAMB.AGAP012318-PA
0_11044: AGAMB.AGAP012319-PA
0_11045: AGAMB.AGAP012320-PA
0_11046: AGAMB.AGAP012321-PA
0_11047: AGAMB.AGAP012322-PA
0_11048: AGAMB.AGAP012323-PA
0_11049: AGAMB.AGAP012323-PB
0_11050: AGAMB.AGAP012324-PA
0_11051: AGAMB.AGAP012325-PA
0_11052: AGAMB.AGAP012327-PA
0_11053: AGAMB.AGAP012328-PA
0_11054: AGAMB.AGAP012329-PA
0_11055: AGAMB.AGAP012330-PA
0_11056: AGAMB.AGAP012331-PA
0_11057: AGAMB.AGAP012332-PA
0_11058: AGAMB.AGAP012333-PA
0_11059: AGAMB.AGAP012334-PA
0_11060: AGAMB.AGAP012335-PA
0_11061: AGAMB.AGAP012336-PA
0_11062: AGAMB.AGAP028652-PA
0_11063: AGAMB.AGAP028651-PA
0_11064: AGAMB.AGAP012339-PA
0_11065: AGAMB.AGAP012340-PA
0_11066: AGAMB.AGAP012341-PA
0_11067: AGAMB.AGAP012342-PA
0_11068: AGAMB.AGAP012343-PA
0_11069: AGAMB.AGAP012344-PA
0_11070: AGAMB.AGAP012345-PA
0_11071: AGAMB.AGAP012346-PA
0_11072: AGAMB.AGAP028650-PA
0_11073: AGAMB.AGAP012350-PA
0_11074: AGAMB.AGAP012351-PA
0_11075: AGAMB.AGAP012352-PA
0_11076: AGAMB.AGAP012353-PA
0_11077: AGAMB.AGAP012354-PA
0_11078: AGAMB.AGAP011627-PA
0_11079: AGAMB.AGAP012356-PA
0_11080: AGAMB.AGAP012357-PA
0_11081: AGAMB.AGAP012358-PB
0_11082: AGAMB.AGAP012358-PA
0_11083: AGAMB.AGAP012359-PB
0_11084: AGAMB.AGAP012359-PA
0_11085: AGAMB.AGAP012360-PA
0_11086: AGAMB.AGAP012361-PA
0_11087: AGAMB.AGAP012362-PA
0_11088: AGAMB.AGAP012363-PA
0_11089: AGAMB.AGAP012364-PA
0_11090: AGAMB.AGAP012365-PA
0_11091: AGAMB.AGAP012366-PA
0_11092: AGAMB.AGAP012367-PA
0_11093: AGAMB.AGAP012368-PA
0_11094: AGAMB.AGAP012369-PA
0_11095: AGAMB.AGAP012370-PA
0_11096: AGAMB.AGAP012371-PA
0_11097: AGAMB.AGAP012372-PA
0_11098: AGAMB.AGAP012373-PA
0_11099: AGAMB.AGAP012374-PA
0_11100: AGAMB.AGAP012375-PA
0_11101: AGAMB.AGAP012376-PA
0_11102: AGAMB.AGAP012377-PA
0_11103: AGAMB.AGAP012378-PA
0_11104: AGAMB.AGAP012379-PA
0_11105: AGAMB.AGAP012380-PA
0_11106: AGAMB.AGAP012381-PA
0_11107: AGAMB.AGAP012382-PA
0_11108: AGAMB.AGAP012383-PA
0_11109: AGAMB.AGAP012384-PA
0_11110: AGAMB.AGAP012385-PA
0_11111: AGAMB.AGAP012386-PA
0_11112: AGAMB.AGAP012388-PA
0_11113: AGAMB.AGAP012389-PA
0_11114: AGAMB.AGAP012390-PA
0_11115: AGAMB.AGAP012391-PA
0_11116: AGAMB.AGAP012392-PA
0_11117: AGAMB.AGAP012393-PA
0_11118: AGAMB.AGAP012394-PA
0_11119: AGAMB.AGAP012395-PA
0_11120: AGAMB.AGAP012396-PA
0_11121: AGAMB.AGAP012397-PA
0_11122: AGAMB.AGAP012398-PA
0_11123: AGAMB.AGAP012399-PA
0_11124: AGAMB.AGAP012400-PA
0_11125: AGAMB.AGAP012401-PA
0_11126: AGAMB.AGAP012402-PA
0_11127: AGAMB.AGAP012403-PA
0_11128: AGAMB.AGAP012404-PA
0_11129: AGAMB.AGAP012405-PA
0_11130: AGAMB.AGAP012406-PA
0_11131: AGAMB.AGAP012407-PA
0_11132: AGAMB.AGAP012408-PA
0_11133: AGAMB.AGAP012410-PA
0_11134: AGAMB.AGAP012411-PA
0_11135: AGAMB.AGAP012412-PA
0_11136: AGAMB.AGAP012413-PA
0_11137: AGAMB.AGAP012414-PA
0_11138: AGAMB.AGAP012415-PA
0_11139: AGAMB.AGAP012416-PA
0_11140: AGAMB.AGAP012417-PA
0_11141: AGAMB.AGAP012418-PA
0_11142: AGAMB.AGAP012419-PA
0_11143: AGAMB.AGAP012420-PA
0_11144: AGAMB.AGAP012421-PA
0_11145: AGAMB.AGAP012422-PA
0_11146: AGAMB.AGAP012423-PA
0_11147: AGAMB.AGAP012424-PA
0_11148: AGAMB.AGAP012425-PA
0_11149: AGAMB.AGAP012426-PA
0_11150: AGAMB.AGAP012427-PA
0_11151: AGAMB.AGAP011949-PA
0_11152: AGAMB.AGAP028069-PA
0_11153: AGAMB.AGAP011950-PA
0_11154: AGAMB.AGAP028227-PA
0_11155: AGAMB.AGAP011952-PA
0_11156: AGAMB.AGAP028067-PA
0_11157: AGAMB.AGAP011951-PA
0_11158: AGAMB.AGAP028105-PA
0_11159: AGAMB.AGAP010828-PA
0_11160: AGAMB.AGAP010829-PA
0_11161: AGAMB.AGAP010826-PA
0_11162: AGAMB.AGAP010517-PB
0_11163: AGAMB.AGAP010517-PA
0_11164: AGAMB.AGAP028041-PA
0_11165: AGAMB.AGAP011278-PA
0_11166: AGAMB.AGAP011287-PA
0_11167: AGAMB.AGAP012409-PA
0_11168: AGAMB.AGAP011974-PA
0_11169: AGAMB.AGAP028191-PA
0_11170: AGAMB.AGAP010636-PA
0_11171: AGAMB.AGAP010669-PA
0_11172: AGAMB.AGAP012387-PA
0_11173: AGAMB.AGAP012326-PA
0_11174: AGAMB.AGAP011187-PA
0_11175: AGAMB.AGAP011186-PA
0_11176: AGAMB.AGAP011294-PA
0_11177: AGAMB.AGAP010709-PA
0_11178: AGAMB.AGAP010708-PA
0_11179: AGAMB.AGAP010423-PA
0_11180: AGAMB.AGAP013282-PA
0_11181: AGAMB.AGAP010899-PA
0_11182: AGAMB.AGAP010810-PA
0_11183: AGAMB.AGAP013327-PA
0_11184: AGAMB.AGAP011216-PA
0_11185: AGAMB.AGAP011782-PA
0_11186: AGAMB.AGAP011785-PA
0_11187: AGAMB.AGAP011786-PA
0_11188: AGAMB.AGAP010815-PA
0_11189: AGAMB.AGAP010816-PA
0_11190: AGAMB.AGAP010812-PA
0_11191: AGAMB.AGAP010830-PA
0_11192: AGAMB.AGAP010819-PA
0_11193: AGAMB.AGAP010814-PA
0_11194: AGAMB.AGAP011790-PB
0_11195: AGAMB.AGAP011787-PA
0_11196: AGAMB.AGAP011789-PA
0_11197: AGAMB.AGAP010968-PA
0_11198: AGAMB.AGAP011783-PA
0_11199: AGAMB.AGAP010833-PA
0_11200: AGAMB.AGAP011225-PA
0_11201: AGAMB.AGAP010717-PA
0_11202: AGAMB.AGAP007731-PA
0_11203: AGAMB.AGAP007732-PB
0_11204: AGAMB.AGAP007732-PA
0_11205: AGAMB.AGAP007733-PA
0_11206: AGAMB.AGAP007734-PA
0_11207: AGAMB.AGAP007735-PA
0_11208: AGAMB.AGAP007736-PA
0_11209: AGAMB.AGAP007737-PA
0_11210: AGAMB.AGAP007738-PA
0_11211: AGAMB.AGAP007739-PA
0_11212: AGAMB.AGAP007740-PA
0_11213: AGAMB.AGAP007741-PA
0_11214: AGAMB.AGAP007742-PA
0_11215: AGAMB.AGAP007743-PA
0_11216: AGAMB.AGAP007744-PA
0_11217: AGAMB.AGAP007745-PA
0_11218: AGAMB.AGAP007746-PA
0_11219: AGAMB.AGAP007747-PA
0_11220: AGAMB.AGAP007748-PA
0_11221: AGAMB.AGAP007749-PA
0_11222: AGAMB.AGAP028401-PA
0_11223: AGAMB.AGAP007750-PA
0_11224: AGAMB.AGAP007751-PB
0_11225: AGAMB.AGAP007751-PA
0_11226: AGAMB.AGAP007751-PC
0_11227: AGAMB.AGAP007752-PA
0_11228: AGAMB.AGAP007753-PA
0_11229: AGAMB.AGAP007753-PB
0_11230: AGAMB.AGAP007754-PA
0_11231: AGAMB.AGAP007755-PA
0_11232: AGAMB.AGAP007757-PA
0_11233: AGAMB.AGAP013743-PA
0_11234: AGAMB.AGAP008840-PA
0_11235: AGAMB.AGAP007759-PA
0_11236: AGAMB.AGAP007760-PA
0_11237: AGAMB.AGAP007761-PA
0_11238: AGAMB.AGAP007761-PB
0_11239: AGAMB.AGAP007762-PA
0_11240: AGAMB.AGAP007763-PA
0_11241: AGAMB.AGAP007764-PA
0_11242: AGAMB.AGAP007765-PA
0_11243: AGAMB.AGAP007766-PA
0_11244: AGAMB.AGAP007767-PA
0_11245: AGAMB.AGAP007768-PA
0_11246: AGAMB.AGAP007771-PA
0_11247: AGAMB.AGAP007772-PA
0_11248: AGAMB.AGAP007773-PA
0_11249: AGAMB.AGAP007774-PA
0_11250: AGAMB.AGAP007775-PA
0_11251: AGAMB.AGAP007776-PA
0_11252: AGAMB.AGAP007777-PA
0_11253: AGAMB.AGAP007778-PA
0_11254: AGAMB.AGAP007779-PA
0_11255: AGAMB.AGAP007780-PA
0_11256: AGAMB.AGAP007780-PB
0_11257: AGAMB.AGAP007781-PA
0_11258: AGAMB.AGAP007782-PA
0_11259: AGAMB.AGAP007783-PA
0_11260: AGAMB.AGAP007784-PB
0_11261: AGAMB.AGAP007784-PA
0_11262: AGAMB.AGAP007785-PA
0_11263: AGAMB.AGAP007786-PA
0_11264: AGAMB.AGAP007787-PA
0_11265: AGAMB.AGAP007788-PA
0_11266: AGAMB.AGAP007788-PB
0_11267: AGAMB.AGAP007788-PC
0_11268: AGAMB.AGAP007789-PA
0_11269: AGAMB.AGAP007789-PB
0_11270: AGAMB.AGAP007790-PB
0_11271: AGAMB.AGAP007790-PC
0_11272: AGAMB.AGAP007790-PA
0_11273: AGAMB.AGAP007790-PD
0_11274: AGAMB.AGAP007791-PB
0_11275: AGAMB.AGAP007791-PC
0_11276: AGAMB.AGAP007791-PA
0_11277: AGAMB.AGAP007791-PD
0_11278: AGAMB.AGAP007791-PE
0_11279: AGAMB.AGAP007792-PA
0_11280: AGAMB.AGAP007793-PA
0_11281: AGAMB.AGAP007794-PA
0_11282: AGAMB.AGAP007795-PA
0_11283: AGAMB.AGAP007796-PA
0_11284: AGAMB.AGAP007797-PA
0_11285: AGAMB.AGAP013757-PA
0_11286: AGAMB.AGAP007798-PA
0_11287: AGAMB.AGAP007799-PA
0_11288: AGAMB.AGAP007800-PA
0_11289: AGAMB.AGAP007801-PA
0_11290: AGAMB.AGAP007802-PA
0_11291: AGAMB.AGAP007803-PA
0_11292: AGAMB.AGAP007804-PA
0_11293: AGAMB.AGAP007805-PA
0_11294: AGAMB.AGAP007806-PB
0_11295: AGAMB.AGAP007806-PC
0_11296: AGAMB.AGAP007806-PA
0_11297: AGAMB.AGAP007807-PA
0_11298: AGAMB.AGAP008563-PA
0_11299: AGAMB.AGAP007809-PA
0_11300: AGAMB.AGAP007810-PA
0_11301: AGAMB.AGAP007811-PA
0_11302: AGAMB.AGAP007812-PA
0_11303: AGAMB.AGAP007813-PA
0_11304: AGAMB.AGAP007814-PA
0_11305: AGAMB.AGAP007817-PA
0_11306: AGAMB.AGAP008868-PA
0_11307: AGAMB.AGAP007819-PA
0_11308: AGAMB.AGAP007820-PA
0_11309: AGAMB.AGAP007821-PA
0_11310: AGAMB.AGAP007822-PA
0_11311: AGAMB.AGAP007823-PA
0_11312: AGAMB.AGAP007824-PA
0_11313: AGAMB.AGAP007825-PA
0_11314: AGAMB.AGAP007826-PA
0_11315: AGAMB.AGAP007827-PA
0_11316: AGAMB.AGAP007827-PB
0_11317: AGAMB.AGAP007827-PC
0_11318: AGAMB.AGAP007828-PA
0_11319: AGAMB.AGAP007829-PA
0_11320: AGAMB.AGAP007830-PA
0_11321: AGAMB.AGAP007831-PA
0_11322: AGAMB.AGAP007832-PA
0_11323: AGAMB.AGAP007833-PA
0_11324: AGAMB.AGAP007834-PA
0_11325: AGAMB.AGAP007835-PA
0_11326: AGAMB.AGAP007836-PB
0_11327: AGAMB.AGAP007836-PA
0_11328: AGAMB.AGAP007837-PA
0_11329: AGAMB.AGAP007838-PB
0_11330: AGAMB.AGAP007838-PA
0_11331: AGAMB.AGAP007838-PC
0_11332: AGAMB.AGAP007838-PD
0_11333: AGAMB.AGAP011325-PA
0_11334: AGAMB.AGAP028071-PA
0_11335: AGAMB.AGAP007841-PA
0_11336: AGAMB.AGAP007842-PA
0_11337: AGAMB.AGAP007843-PA
0_11338: AGAMB.AGAP007844-PA
0_11339: AGAMB.AGAP007845-PA
0_11340: AGAMB.AGAP007846-PA
0_11341: AGAMB.AGAP007847-PB
0_11342: AGAMB.AGAP007847-PA
0_11343: AGAMB.AGAP007848-PA
0_11344: AGAMB.AGAP010467-PA
0_11345: AGAMB.AGAP027993-PA
0_11346: AGAMB.AGAP007851-PA
0_11347: AGAMB.AGAP007852-PB
0_11348: AGAMB.AGAP007852-PA
0_11349: AGAMB.AGAP007853-PA
0_11350: AGAMB.AGAP007854-PA
0_11351: AGAMB.AGAP007855-PA
0_11352: AGAMB.AGAP007856-PA
0_11353: AGAMB.AGAP007857-PA
0_11354: AGAMB.AGAP007858-PA
0_11355: AGAMB.AGAP007859-PA
0_11356: AGAMB.AGAP007860-PB
0_11357: AGAMB.AGAP007860-PA
0_11358: AGAMB.AGAP007861-PA
0_11359: AGAMB.AGAP007862-PB
0_11360: AGAMB.AGAP007862-PA
0_11361: AGAMB.AGAP007863-PA
0_11362: AGAMB.AGAP007864-PB
0_11363: AGAMB.AGAP007864-PA
0_11364: AGAMB.AGAP007864-PC
0_11365: AGAMB.AGAP007865-PA
0_11366: AGAMB.AGAP007867-PA
0_11367: AGAMB.AGAP007868-PA
0_11368: AGAMB.AGAP007869-PA
0_11369: AGAMB.AGAP007870-PA
0_11370: AGAMB.AGAP007871-PA
0_11371: AGAMB.AGAP007872-PA
0_11372: AGAMB.AGAP007873-PA
0_11373: AGAMB.AGAP007874-PA
0_11374: AGAMB.AGAP007875-PA
0_11375: AGAMB.AGAP007876-PB
0_11376: AGAMB.AGAP007876-PA
0_11377: AGAMB.AGAP007877-PA
0_11378: AGAMB.AGAP007877-PB
0_11379: AGAMB.AGAP007878-PA
0_11380: AGAMB.AGAP007879-PA
0_11381: AGAMB.AGAP007879-PB
0_11382: AGAMB.AGAP007880-PA
0_11383: AGAMB.AGAP007881-PA
0_11384: AGAMB.AGAP007882-PA
0_11385: AGAMB.AGAP007883-PA
0_11386: AGAMB.AGAP007884-PA
0_11387: AGAMB.AGAP007885-PA
0_11388: AGAMB.AGAP007886-PB
0_11389: AGAMB.AGAP007886-PC
0_11390: AGAMB.AGAP007886-PD
0_11391: AGAMB.AGAP007886-PA
0_11392: AGAMB.AGAP007887-PA
0_11393: AGAMB.AGAP007888-PA
0_11394: AGAMB.AGAP007889-PA
0_11395: AGAMB.AGAP007890-PA
0_11396: AGAMB.AGAP007891-PA
0_11397: AGAMB.AGAP007892-PB
0_11398: AGAMB.AGAP007892-PA
0_11399: AGAMB.AGAP007893-PA
0_11400: AGAMB.AGAP007894-PA
0_11401: AGAMB.AGAP007895-PA
0_11402: AGAMB.AGAP007896-PA
0_11403: AGAMB.AGAP007897-PA
0_11404: AGAMB.AGAP007898-PA
0_11405: AGAMB.AGAP007899-PA
0_11406: AGAMB.AGAP007900-PA
0_11407: AGAMB.AGAP007901-PB
0_11408: AGAMB.AGAP007901-PC
0_11409: AGAMB.AGAP007901-PA
0_11410: AGAMB.AGAP007901-PD
0_11411: AGAMB.AGAP007901-PE
0_11412: AGAMB.AGAP007901-PF
0_11413: AGAMB.AGAP007901-PG
0_11414: AGAMB.AGAP007902-PA
0_11415: AGAMB.AGAP007903-PB
0_11416: AGAMB.AGAP007903-PA
0_11417: AGAMB.AGAP007904-PA
0_11418: AGAMB.AGAP007905-PA
0_11419: AGAMB.AGAP007906-PA
0_11420: AGAMB.AGAP007907-PA
0_11421: AGAMB.AGAP007908-PA
0_11422: AGAMB.AGAP007909-PA
0_11423: AGAMB.AGAP007910-PA
0_11424: AGAMB.AGAP007911-PA
0_11425: AGAMB.AGAP007912-PB
0_11426: AGAMB.AGAP007912-PA
0_11427: AGAMB.AGAP007913-PA
0_11428: AGAMB.AGAP007914-PA
0_11429: AGAMB.AGAP007915-PA
0_11430: AGAMB.AGAP007916-PA
0_11431: AGAMB.AGAP007917-PA
0_11432: AGAMB.AGAP007918-PA
0_11433: AGAMB.AGAP007919-PA
0_11434: AGAMB.AGAP008389-PA
0_11435: AGAMB.AGAP007921-PA
0_11436: AGAMB.AGAP007922-PA
0_11437: AGAMB.AGAP007923-PA
0_11438: AGAMB.AGAP007924-PA
0_11439: AGAMB.AGAP007925-PA
0_11440: AGAMB.AGAP007926-PA
0_11441: AGAMB.AGAP007927-PA
0_11442: AGAMB.AGAP007928-PA
0_11443: AGAMB.AGAP007929-PA
0_11444: AGAMB.AGAP007930-PA
0_11445: AGAMB.AGAP007931-PA
0_11446: AGAMB.AGAP007932-PA
0_11447: AGAMB.AGAP007933-PA
0_11448: AGAMB.AGAP007934-PB
0_11449: AGAMB.AGAP007934-PA
0_11450: AGAMB.AGAP007935-PA
0_11451: AGAMB.AGAP007936-PA
0_11452: AGAMB.AGAP007937-PA
0_11453: AGAMB.AGAP007939-PA
0_11454: AGAMB.AGAP007940-PA
0_11455: AGAMB.AGAP007940-PB
0_11456: AGAMB.AGAP007940-PC
0_11457: AGAMB.AGAP007941-PA
0_11458: AGAMB.AGAP007942-PA
0_11459: AGAMB.AGAP007942-PB
0_11460: AGAMB.AGAP007943-PA
0_11461: AGAMB.AGAP007944-PA
0_11462: AGAMB.AGAP007945-PA
0_11463: AGAMB.AGAP007946-PA
0_11464: AGAMB.AGAP007946-PB
0_11465: AGAMB.AGAP007947-PA
0_11466: AGAMB.AGAP007948-PA
0_11467: AGAMB.AGAP007949-PA
0_11468: AGAMB.AGAP007950-PA
0_11469: AGAMB.AGAP007951-PA
0_11470: AGAMB.AGAP007952-PA
0_11471: AGAMB.AGAP007952-PB
0_11472: AGAMB.AGAP007953-PA
0_11473: AGAMB.AGAP007954-PA
0_11474: AGAMB.AGAP007955-PA
0_11475: AGAMB.AGAP007956-PA
0_11476: AGAMB.AGAP007957-PA
0_11477: AGAMB.AGAP007957-PB
0_11478: AGAMB.AGAP007958-PA
0_11479: AGAMB.AGAP007959-PB
0_11480: AGAMB.AGAP007959-PA
0_11481: AGAMB.AGAP007960-PA
0_11482: AGAMB.AGAP007961-PA
0_11483: AGAMB.AGAP007962-PA
0_11484: AGAMB.AGAP013722-PA
0_11485: AGAMB.AGAP013759-PA
0_11486: AGAMB.AGAP007963-PA
0_11487: AGAMB.AGAP007964-PA
0_11488: AGAMB.AGAP007965-PA
0_11489: AGAMB.AGAP007966-PA
0_11490: AGAMB.AGAP007966-PB
0_11491: AGAMB.AGAP007966-PC
0_11492: AGAMB.AGAP007967-PA
0_11493: AGAMB.AGAP007968-PB
0_11494: AGAMB.AGAP007968-PA
0_11495: AGAMB.AGAP007969-PA
0_11496: AGAMB.AGAP007970-PA
0_11497: AGAMB.AGAP008317-PB
0_11498: AGAMB.AGAP008317-PA
0_11499: AGAMB.AGAP007972-PA
0_11500: AGAMB.AGAP013764-PA
0_11501: AGAMB.AGAP007973-PA
0_11502: AGAMB.AGAP013732-PA
0_11503: AGAMB.AGAP007974-PA
0_11504: AGAMB.AGAP013733-PA
0_11505: AGAMB.AGAP007975-PA
0_11506: AGAMB.AGAP007975-PB
0_11507: AGAMB.AGAP008967-PA
0_11508: AGAMB.AGAP007977-PA
0_11509: AGAMB.AGAP007978-PA
0_11510: AGAMB.AGAP007979-PA
0_11511: AGAMB.AGAP007980-PA
0_11512: AGAMB.AGAP007981-PA
0_11513: AGAMB.AGAP007982-PA
0_11514: AGAMB.AGAP013771-PA
0_11515: AGAMB.AGAP007983-PA
0_11516: AGAMB.AGAP007983-PB
0_11517: AGAMB.AGAP007983-PC
0_11518: AGAMB.AGAP007984-PA
0_11519: AGAMB.AGAP007985-PA
0_11520: AGAMB.AGAP007986-PA
0_11521: AGAMB.AGAP007987-PA
0_11522: AGAMB.AGAP007988-PA
0_11523: AGAMB.AGAP007989-PA
0_11524: AGAMB.AGAP007990-PA
0_11525: AGAMB.AGAP008471-PA
0_11526: AGAMB.AGAP007992-PA
0_11527: AGAMB.AGAP007993-PA
0_11528: AGAMB.AGAP007994-PA
0_11529: AGAMB.AGAP007995-PA
0_11530: AGAMB.AGAP028213-PA
0_11531: AGAMB.AGAP007998-PA
0_11532: AGAMB.AGAP007999-PA
0_11533: AGAMB.AGAP008000-PA
0_11534: AGAMB.AGAP008001-PA
0_11535: AGAMB.AGAP008001-PB
0_11536: AGAMB.AGAP008002-PA
0_11537: AGAMB.AGAP008003-PA
0_11538: AGAMB.AGAP008004-PA
0_11539: AGAMB.AGAP008005-PA
0_11540: AGAMB.AGAP008006-PA
0_11541: AGAMB.AGAP008007-PA
0_11542: AGAMB.AGAP008008-PA
0_11543: AGAMB.AGAP013775-PA
0_11544: AGAMB.AGAP008009-PA
0_11545: AGAMB.AGAP008010-PA
0_11546: AGAMB.AGAP008011-PA
0_11547: AGAMB.AGAP008012-PA
0_11548: AGAMB.AGAP008013-PB
0_11549: AGAMB.AGAP008013-PA
0_11550: AGAMB.AGAP008014-PB
0_11551: AGAMB.AGAP008014-PA
0_11552: AGAMB.AGAP008014-PC
0_11553: AGAMB.AGAP008014-PD
0_11554: AGAMB.AGAP008014-PE
0_11555: AGAMB.AGAP008015-PA
0_11556: AGAMB.AGAP008016-PA
0_11557: AGAMB.AGAP008017-PB
0_11558: AGAMB.AGAP008017-PA
0_11559: AGAMB.AGAP008017-PC
0_11560: AGAMB.AGAP008018-PA
0_11561: AGAMB.AGAP008019-PA
0_11562: AGAMB.AGAP028113-PA
0_11563: AGAMB.AGAP028047-PA
0_11564: AGAMB.AGAP008022-PA
0_11565: AGAMB.AGAP008023-PA
0_11566: AGAMB.AGAP013726-PA
0_11567: AGAMB.AGAP008630-PA
0_11568: AGAMB.AGAP008026-PA
0_11569: AGAMB.AGAP008027-PA
0_11570: AGAMB.AGAP008027-PB
0_11571: AGAMB.AGAP008028-PA
0_11572: AGAMB.AGAP028427-PA
0_11573: AGAMB.AGAP028428-PA
0_11574: AGAMB.AGAP028426-PA
0_11575: AGAMB.AGAP008033-PA
0_11576: AGAMB.AGAP008034-PA
0_11577: AGAMB.AGAP008035-PA
0_11578: AGAMB.AGAP008036-PB
0_11579: AGAMB.AGAP008036-PA
0_11580: AGAMB.AGAP008037-PA
0_11581: AGAMB.AGAP028029-PA
0_11582: AGAMB.AGAP028060-PA
0_11583: AGAMB.AGAP008040-PA
0_11584: AGAMB.AGAP008041-PA
0_11585: AGAMB.AGAP008042-PA
0_11586: AGAMB.AGAP008043-PA
0_11587: AGAMB.AGAP008044-PA
0_11588: AGAMB.AGAP008045-PA
0_11589: AGAMB.AGAP008046-PA
0_11590: AGAMB.AGAP008047-PA
0_11591: AGAMB.AGAP008048-PA
0_11592: AGAMB.AGAP008049-PA
0_11593: AGAMB.AGAP008050-PA
0_11594: AGAMB.AGAP008050-PB
0_11595: AGAMB.AGAP008051-PA
0_11596: AGAMB.AGAP013717-PA
0_11597: AGAMB.AGAP008052-PA
0_11598: AGAMB.AGAP008053-PA
0_11599: AGAMB.AGAP008054-PB
0_11600: AGAMB.AGAP008054-PA
0_11601: AGAMB.AGAP008054-PC
0_11602: AGAMB.AGAP008054-PD
0_11603: AGAMB.AGAP008055-PA
0_11604: AGAMB.AGAP008056-PA
0_11605: AGAMB.AGAP008057-PA
0_11606: AGAMB.AGAP008058-PB
0_11607: AGAMB.AGAP008058-PA
0_11608: AGAMB.AGAP008059-PB
0_11609: AGAMB.AGAP008059-PA
0_11610: AGAMB.AGAP008060-PA
0_11611: AGAMB.AGAP008061-PA
0_11612: AGAMB.AGAP008062-PA
0_11613: AGAMB.AGAP008063-PA
0_11614: AGAMB.AGAP008064-PA
0_11615: AGAMB.AGAP008065-PA
0_11616: AGAMB.AGAP008067-PA
0_11617: AGAMB.AGAP008070-PA
0_11618: AGAMB.AGAP028720-PA
0_11619: AGAMB.AGAP008072-PA
0_11620: AGAMB.AGAP008073-PA
0_11621: AGAMB.AGAP008074-PA
0_11622: AGAMB.AGAP008075-PB
0_11623: AGAMB.AGAP008075-PC
0_11624: AGAMB.AGAP008075-PA
0_11625: AGAMB.AGAP028212-PA
0_11626: AGAMB.AGAP009353-PA
0_11627: AGAMB.AGAP008078-PA
0_11628: AGAMB.AGAP028222-PA
0_11629: AGAMB.AGAP027988-PA
0_11630: AGAMB.AGAP008081-PA
0_11631: AGAMB.AGAP008082-PA
0_11632: AGAMB.AGAP008082-PB
0_11633: AGAMB.AGAP008082-PC
0_11634: AGAMB.AGAP008083-PA
0_11635: AGAMB.AGAP008084-PA
0_11636: AGAMB.AGAP008085-PA
0_11637: AGAMB.AGAP008086-PA
0_11638: AGAMB.AGAP008087-PA
0_11639: AGAMB.AGAP008088-PA
0_11640: AGAMB.AGAP008089-PA
0_11641: AGAMB.AGAP008090-PA
0_11642: AGAMB.AGAP008092-PB
0_11643: AGAMB.AGAP008092-PA
0_11644: AGAMB.AGAP008093-PA
0_11645: AGAMB.AGAP008094-PA
0_11646: AGAMB.AGAP008095-PA
0_11647: AGAMB.AGAP008096-PA
0_11648: AGAMB.AGAP008097-PA
0_11649: AGAMB.AGAP008098-PA
0_11650: AGAMB.AGAP008099-PA
0_11651: AGAMB.AGAP008235-PA
0_11652: AGAMB.AGAP028084-PA
0_11653: AGAMB.AGAP008510-PB
0_11654: AGAMB.AGAP008510-PA
0_11655: AGAMB.AGAP008103-PA
0_11656: AGAMB.AGAP008103-PB
0_11657: AGAMB.AGAP008104-PA
0_11658: AGAMB.AGAP008105-PA
0_11659: AGAMB.AGAP008105-PB
0_11660: AGAMB.AGAP008106-PA
0_11661: AGAMB.AGAP008107-PA
0_11662: AGAMB.AGAP008108-PA
0_11663: AGAMB.AGAP008109-PB
0_11664: AGAMB.AGAP008109-PA
0_11665: AGAMB.AGAP008109-PC
0_11666: AGAMB.AGAP008110-PA
0_11667: AGAMB.AGAP008111-PA
0_11668: AGAMB.AGAP008112-PA
0_11669: AGAMB.AGAP008113-PB
0_11670: AGAMB.AGAP008113-PA
0_11671: AGAMB.AGAP008114-PA
0_11672: AGAMB.AGAP013719-PA
0_11673: AGAMB.AGAP008115-PA
0_11674: AGAMB.AGAP008116-PA
0_11675: AGAMB.AGAP008117-PA
0_11676: AGAMB.AGAP008118-PA
0_11677: AGAMB.AGAP008122-PA
0_11678: AGAMB.AGAP008123-PA
0_11679: AGAMB.AGAP008124-PA
0_11680: AGAMB.AGAP008125-PA
0_11681: AGAMB.AGAP008126-PA
0_11682: AGAMB.AGAP008127-PA
0_11683: AGAMB.AGAP008128-PA
0_11684: AGAMB.AGAP008129-PA
0_11685: AGAMB.AGAP008130-PA
0_11686: AGAMB.AGAP008131-PA
0_11687: AGAMB.AGAP008132-PA
0_11688: AGAMB.AGAP008133-PA
0_11689: AGAMB.AGAP008134-PA
0_11690: AGAMB.AGAP008135-PA
0_11691: AGAMB.AGAP008136-PA
0_11692: AGAMB.AGAP008137-PB
0_11693: AGAMB.AGAP008137-PA
0_11694: AGAMB.AGAP008138-PA
0_11695: AGAMB.AGAP008139-PA
0_11696: AGAMB.AGAP008140-PA
0_11697: AGAMB.AGAP008141-PA
0_11698: AGAMB.AGAP008142-PA
0_11699: AGAMB.AGAP008143-PA
0_11700: AGAMB.AGAP010169-PB
0_11701: AGAMB.AGAP010169-PA
0_11702: AGAMB.AGAP028032-PA
0_11703: AGAMB.AGAP008146-PA
0_11704: AGAMB.AGAP008147-PA
0_11705: AGAMB.AGAP008148-PA
0_11706: AGAMB.AGAP008149-PA
0_11707: AGAMB.AGAP008150-PA
0_11708: AGAMB.AGAP008151-PA
0_11709: AGAMB.AGAP008152-PA
0_11710: AGAMB.AGAP008153-PA
0_11711: AGAMB.AGAP008154-PA
0_11712: AGAMB.AGAP008155-PA
0_11713: AGAMB.AGAP008156-PA
0_11714: AGAMB.AGAP008157-PA
0_11715: AGAMB.AGAP008158-PA
0_11716: AGAMB.AGAP008159-PA
0_11717: AGAMB.AGAP008160-PA
0_11718: AGAMB.AGAP008161-PA
0_11719: AGAMB.AGAP008162-PA
0_11720: AGAMB.AGAP008163-PA
0_11721: AGAMB.AGAP008164-PA
0_11722: AGAMB.AGAP008165-PB
0_11723: AGAMB.AGAP008165-PC
0_11724: AGAMB.AGAP008165-PA
0_11725: AGAMB.AGAP008165-PD
0_11726: AGAMB.AGAP008165-PE
0_11727: AGAMB.AGAP008165-PF
0_11728: AGAMB.AGAP008166-PA
0_11729: AGAMB.AGAP008167-PA
0_11730: AGAMB.AGAP008168-PA
0_11731: AGAMB.AGAP008169-PA
0_11732: AGAMB.AGAP008170-PA
0_11733: AGAMB.AGAP028622-PA
0_11734: AGAMB.AGAP028617-PA
0_11735: AGAMB.AGAP008173-PA
0_11736: AGAMB.AGAP008174-PA
0_11737: AGAMB.AGAP008175-PC
0_11738: AGAMB.AGAP008175-PA
0_11739: AGAMB.AGAP008175-PB
0_11740: AGAMB.AGAP008176-PA
0_11741: AGAMB.AGAP008177-PA
0_11742: AGAMB.AGAP008178-PA
0_11743: AGAMB.AGAP008180-PA
0_11744: AGAMB.AGAP008181-PA
0_11745: AGAMB.AGAP008182-PA
0_11746: AGAMB.AGAP008184-PA
0_11747: AGAMB.AGAP008184-PB
0_11748: AGAMB.AGAP008185-PA
0_11749: AGAMB.AGAP008186-PA
0_11750: AGAMB.AGAP008187-PA
0_11751: AGAMB.AGAP008188-PA
0_11752: AGAMB.AGAP008189-PA
0_11753: AGAMB.AGAP008190-PA
0_11754: AGAMB.AGAP008191-PA
0_11755: AGAMB.AGAP008192-PA
0_11756: AGAMB.AGAP008193-PA
0_11757: AGAMB.AGAP008194-PA
0_11758: AGAMB.AGAP008195-PA
0_11759: AGAMB.AGAP008196-PA
0_11760: AGAMB.AGAP008197-PB
0_11761: AGAMB.AGAP008197-PA
0_11762: AGAMB.AGAP008198-PA
0_11763: AGAMB.AGAP008199-PA
0_11764: AGAMB.AGAP008200-PA
0_11765: AGAMB.AGAP008201-PA
0_11766: AGAMB.AGAP008202-PA
0_11767: AGAMB.AGAP008203-PA
0_11768: AGAMB.AGAP008204-PA
0_11769: AGAMB.AGAP008205-PA
0_11770: AGAMB.AGAP008206-PA
0_11771: AGAMB.AGAP008207-PA
0_11772: AGAMB.AGAP008208-PA
0_11773: AGAMB.AGAP008209-PA
0_11774: AGAMB.AGAP008210-PA
0_11775: AGAMB.AGAP008212-PA
0_11776: AGAMB.AGAP008213-PA
0_11777: AGAMB.AGAP008214-PA
0_11778: AGAMB.AGAP008215-PA
0_11779: AGAMB.AGAP008216-PA
0_11780: AGAMB.AGAP008217-PA
0_11781: AGAMB.AGAP008218-PA
0_11782: AGAMB.AGAP008219-PA
0_11783: AGAMB.AGAP013770-PA
0_11784: AGAMB.AGAP008221-PA
0_11785: AGAMB.AGAP008222-PA
0_11786: AGAMB.AGAP013744-PA
0_11787: AGAMB.AGAP008223-PA
0_11788: AGAMB.AGAP008224-PA
0_11789: AGAMB.AGAP008225-PA
0_11790: AGAMB.AGAP008226-PA
0_11791: AGAMB.AGAP008227-PA
0_11792: AGAMB.AGAP008228-PB
0_11793: AGAMB.AGAP008228-PA
0_11794: AGAMB.AGAP008229-PA
0_11795: AGAMB.AGAP008230-PA
0_11796: AGAMB.AGAP008231-PA
0_11797: AGAMB.AGAP008232-PA
0_11798: AGAMB.AGAP008233-PA
0_11799: AGAMB.AGAP008234-PA
0_11800: AGAMB.AGAP007839-PA
0_11801: AGAMB.AGAP008236-PA
0_11802: AGAMB.AGAP008237-PA
0_11803: AGAMB.AGAP008238-PA
0_11804: AGAMB.AGAP008239-PA
0_11805: AGAMB.AGAP008240-PA
0_11806: AGAMB.AGAP008241-PA
0_11807: AGAMB.AGAP008241-PB
0_11808: AGAMB.AGAP008242-PA
0_11809: AGAMB.AGAP008721-PA
0_11810: AGAMB.AGAP008244-PA
0_11811: AGAMB.AGAP028006-PA
0_11812: AGAMB.AGAP008246-PA
0_11813: AGAMB.AGAP028101-PA
0_11814: AGAMB.AGAP009232-PA
0_11815: AGAMB.AGAP008249-PA
0_11816: AGAMB.AGAP008250-PA
0_11817: AGAMB.AGAP008251-PA
0_11818: AGAMB.AGAP008252-PA
0_11819: AGAMB.AGAP008253-PA
0_11820: AGAMB.AGAP008254-PA
0_11821: AGAMB.AGAP008255-PA
0_11822: AGAMB.AGAP008255-PB
0_11823: AGAMB.AGAP008256-PA
0_11824: AGAMB.AGAP008257-PA
0_11825: AGAMB.AGAP008258-PA
0_11826: AGAMB.AGAP008259-PA
0_11827: AGAMB.AGAP008260-PA
0_11828: AGAMB.AGAP008261-PA
0_11829: AGAMB.AGAP008262-PA
0_11830: AGAMB.AGAP008263-PA
0_11831: AGAMB.AGAP008264-PA
0_11832: AGAMB.AGAP008265-PA
0_11833: AGAMB.AGAP008266-PA
0_11834: AGAMB.AGAP008267-PA
0_11835: AGAMB.AGAP008268-PA
0_11836: AGAMB.AGAP008269-PA
0_11837: AGAMB.AGAP008270-PA
0_11838: AGAMB.AGAP008271-PA
0_11839: AGAMB.AGAP008272-PB
0_11840: AGAMB.AGAP008272-PA
0_11841: AGAMB.AGAP008273-PA
0_11842: AGAMB.AGAP008274-PA
0_11843: AGAMB.AGAP008275-PA
0_11844: AGAMB.AGAP008276-PA
0_11845: AGAMB.AGAP008387-PA
0_11846: AGAMB.AGAP008278-PA
0_11847: AGAMB.AGAP008144-PB
0_11848: AGAMB.AGAP008144-PD
0_11849: AGAMB.AGAP008144-PA
0_11850: AGAMB.AGAP008280-PA
0_11851: AGAMB.AGAP008281-PA
0_11852: AGAMB.AGAP008282-PA
0_11853: AGAMB.AGAP008283-PA
0_11854: AGAMB.AGAP008284-PA
0_11855: AGAMB.AGAP008290-PA
0_11856: AGAMB.AGAP013754-PA
0_11857: AGAMB.AGAP008291-PA
0_11858: AGAMB.AGAP013747-PA
0_11859: AGAMB.AGAP013747-PB
0_11860: AGAMB.AGAP008292-PA
0_11861: AGAMB.AGAP013746-PA
0_11862: AGAMB.AGAP008294-PA
0_11863: AGAMB.AGAP008295-PA
0_11864: AGAMB.AGAP008296-PA
0_11865: AGAMB.AGAP028007-PA
0_11866: AGAMB.AGAP008297-PA
0_11867: AGAMB.AGAP008298-PA
0_11868: AGAMB.AGAP008299-PA
0_11869: AGAMB.AGAP008299-PB
0_11870: AGAMB.AGAP008300-PA
0_11871: AGAMB.AGAP008301-PA
0_11872: AGAMB.AGAP008302-PA
0_11873: AGAMB.AGAP008303-PA
0_11874: AGAMB.AGAP008304-PA
0_11875: AGAMB.AGAP008305-PA
0_11876: AGAMB.AGAP008305-PB
0_11877: AGAMB.AGAP008305-PC
0_11878: AGAMB.AGAP008306-PA
0_11879: AGAMB.AGAP008306-PB
0_11880: AGAMB.AGAP008307-PA
0_11881: AGAMB.AGAP008308-PA
0_11882: AGAMB.AGAP028019-PA
0_11883: AGAMB.AGAP008358-PA
0_11884: AGAMB.AGAP008311-PA
0_11885: AGAMB.AGAP008312-PA
0_11886: AGAMB.AGAP008313-PA
0_11887: AGAMB.AGAP008314-PA
0_11888: AGAMB.AGAP008314-PB
0_11889: AGAMB.AGAP008314-PC
0_11890: AGAMB.AGAP008315-PA
0_11891: AGAMB.AGAP008561-PA
0_11892: AGAMB.AGAP028046-PA
0_11893: AGAMB.AGAP008318-PA
0_11894: AGAMB.AGAP008319-PA
0_11895: AGAMB.AGAP008320-PA
0_11896: AGAMB.AGAP008321-PA
0_11897: AGAMB.AGAP008322-PA
0_11898: AGAMB.AGAP008323-PA
0_11899: AGAMB.AGAP008324-PA
0_11900: AGAMB.AGAP008325-PA
0_11901: AGAMB.AGAP008326-PA
0_11902: AGAMB.AGAP008327-PA
0_11903: AGAMB.AGAP008328-PA
0_11904: AGAMB.AGAP008329-PA
0_11905: AGAMB.AGAP008329-PB
0_11906: AGAMB.AGAP008329-PC
0_11907: AGAMB.AGAP008330-PA
0_11908: AGAMB.AGAP008310-PB
0_11909: AGAMB.AGAP008310-PD
0_11910: AGAMB.AGAP008310-PF
0_11911: AGAMB.AGAP008310-PA
0_11912: AGAMB.AGAP008332-PA
0_11913: AGAMB.AGAP008333-PA
0_11914: AGAMB.AGAP013713-PA
0_11915: AGAMB.AGAP008334-PA
0_11916: AGAMB.AGAP008335-PA
0_11917: AGAMB.AGAP008336-PA
0_11918: AGAMB.AGAP008337-PA
0_11919: AGAMB.AGAP008338-PA
0_11920: AGAMB.AGAP008339-PA
0_11921: AGAMB.AGAP008340-PA
0_11922: AGAMB.AGAP008341-PA
0_11923: AGAMB.AGAP008342-PA
0_11924: AGAMB.AGAP008343-PA
0_11925: AGAMB.AGAP008344-PA
0_11926: AGAMB.AGAP008344-PB
0_11927: AGAMB.AGAP008345-PA
0_11928: AGAMB.AGAP008347-PA
0_11929: AGAMB.AGAP028081-PA
0_11930: AGAMB.AGAP008348-PA
0_11931: AGAMB.AGAP008349-PA
0_11932: AGAMB.AGAP028140-PA
0_11933: AGAMB.AGAP008544-PA
0_11934: AGAMB.AGAP008353-PA
0_11935: AGAMB.AGAP008354-PA
0_11936: AGAMB.AGAP008355-PA
0_11937: AGAMB.AGAP008356-PA
0_11938: AGAMB.AGAP008357-PA
0_11939: AGAMB.AGAP008025-PA
0_11940: AGAMB.AGAP008359-PA
0_11941: AGAMB.AGAP028059-PA
0_11942: AGAMB.AGAP028095-PA
0_11943: AGAMB.AGAP028095-PB
0_11944: AGAMB.AGAP028095-PC
0_11945: AGAMB.AGAP028095-PD
0_11946: AGAMB.AGAP008362-PA
0_11947: AGAMB.AGAP008363-PA
0_11948: AGAMB.AGAP008369-PA
0_11949: AGAMB.AGAP008370-PA
0_11950: AGAMB.AGAP008371-PA
0_11951: AGAMB.AGAP008372-PA
0_11952: AGAMB.AGAP008373-PA
0_11953: AGAMB.AGAP008374-PA
0_11954: AGAMB.AGAP028190-PA
0_11955: AGAMB.AGAP008375-PA
0_11956: AGAMB.AGAP008376-PA
0_11957: AGAMB.AGAP008377-PA
0_11958: AGAMB.AGAP008378-PA
0_11959: AGAMB.AGAP008379-PA
0_11960: AGAMB.AGAP008380-PA
0_11961: AGAMB.AGAP008381-PA
0_11962: AGAMB.AGAP008382-PA
0_11963: AGAMB.AGAP008384-PA
0_11964: AGAMB.AGAP008385-PA
0_11965: AGAMB.AGAP028216-PA
0_11966: AGAMB.AGAP009122-PA
0_11967: AGAMB.AGAP008388-PA
0_11968: AGAMB.AGAP028031-PA
0_11969: AGAMB.AGAP008390-PA
0_11970: AGAMB.AGAP008391-PA
0_11971: AGAMB.AGAP008392-PA
0_11972: AGAMB.AGAP008393-PA
0_11973: AGAMB.AGAP008397-PA
0_11974: AGAMB.AGAP008398-PA
0_11975: AGAMB.AGAP028151-PA
0_11976: AGAMB.AGAP008399-PA
0_11977: AGAMB.AGAP008400-PA
0_11978: AGAMB.AGAP007769-PA
0_11979: AGAMB.AGAP008402-PA
0_11980: AGAMB.AGAP008403-PA
0_11981: AGAMB.AGAP008404-PA
0_11982: AGAMB.AGAP008405-PB
0_11983: AGAMB.AGAP008405-PA
0_11984: AGAMB.AGAP008406-PA
0_11985: AGAMB.AGAP008408-PB
0_11986: AGAMB.AGAP008408-PD
0_11987: AGAMB.AGAP008408-PF
0_11988: AGAMB.AGAP008408-PA
0_11989: AGAMB.AGAP008409-PA
0_11990: AGAMB.AGAP008409-PB
0_11991: AGAMB.AGAP008410-PA
0_11992: AGAMB.AGAP008411-PA
0_11993: AGAMB.AGAP008412-PB
0_11994: AGAMB.AGAP008412-PA
0_11995: AGAMB.AGAP008412-PD
0_11996: AGAMB.AGAP008413-PA
0_11997: AGAMB.AGAP008414-PA
0_11998: AGAMB.AGAP008415-PA
0_11999: AGAMB.AGAP008416-PA
0_12000: AGAMB.AGAP008417-PA
0_12001: AGAMB.AGAP008418-PA
0_12002: AGAMB.AGAP008419-PA
0_12003: AGAMB.AGAP008419-PB
0_12004: AGAMB.AGAP008419-PD
0_12005: AGAMB.AGAP008422-PA
0_12006: AGAMB.AGAP008423-PA
0_12007: AGAMB.AGAP008424-PA
0_12008: AGAMB.AGAP008425-PA
0_12009: AGAMB.AGAP008426-PA
0_12010: AGAMB.AGAP008427-PA
0_12011: AGAMB.AGAP008428-PA
0_12012: AGAMB.AGAP008429-PA
0_12013: AGAMB.AGAP008430-PA
0_12014: AGAMB.AGAP008431-PA
0_12015: AGAMB.AGAP008432-PA
0_12016: AGAMB.AGAP008432-PB
0_12017: AGAMB.AGAP008432-PD
0_12018: AGAMB.AGAP008433-PA
0_12019: AGAMB.AGAP008434-PA
0_12020: AGAMB.AGAP008435-PA
0_12021: AGAMB.AGAP008436-PA
0_12022: AGAMB.AGAP008360-PA
0_12023: AGAMB.AGAP008438-PA
0_12024: AGAMB.AGAP008439-PA
0_12025: AGAMB.AGAP008440-PA
0_12026: AGAMB.AGAP008441-PA
0_12027: AGAMB.AGAP008442-PA
0_12028: AGAMB.AGAP008443-PB
0_12029: AGAMB.AGAP008443-PD
0_12030: AGAMB.AGAP008443-PA
0_12031: AGAMB.AGAP008444-PA
0_12032: AGAMB.AGAP008445-PA
0_12033: AGAMB.AGAP008446-PA
0_12034: AGAMB.AGAP008447-PA
0_12035: AGAMB.AGAP008448-PA
0_12036: AGAMB.AGAP008449-PA
0_12037: AGAMB.AGAP008450-PA
0_12038: AGAMB.AGAP008451-PA
0_12039: AGAMB.AGAP008452-PA
0_12040: AGAMB.AGAP008453-PA
0_12041: AGAMB.AGAP008454-PA
0_12042: AGAMB.AGAP028089-PA
0_12043: AGAMB.AGAP008456-PA
0_12044: AGAMB.AGAP008457-PA
0_12045: AGAMB.AGAP008458-PA
0_12046: AGAMB.AGAP008459-PA
0_12047: AGAMB.AGAP008460-PA
0_12048: AGAMB.AGAP008461-PA
0_12049: AGAMB.AGAP008462-PA
0_12050: AGAMB.AGAP008463-PA
0_12051: AGAMB.AGAP028126-PA
0_12052: AGAMB.AGAP008465-PA
0_12053: AGAMB.AGAP028057-PA
0_12054: AGAMB.AGAP008467-PA
0_12055: AGAMB.AGAP008352-PA
0_12056: AGAMB.AGAP008469-PA
0_12057: AGAMB.AGAP028142-PA
0_12058: AGAMB.AGAP009388-PA
0_12059: AGAMB.AGAP009388-PB
0_12060: AGAMB.AGAP008472-PA
0_12061: AGAMB.AGAP008473-PA
0_12062: AGAMB.AGAP008474-PA
0_12063: AGAMB.AGAP008475-PA
0_12064: AGAMB.AGAP008476-PA
0_12065: AGAMB.AGAP008477-PA
0_12066: AGAMB.AGAP008478-PA
0_12067: AGAMB.AGAP008479-PA
0_12068: AGAMB.AGAP028434-PA
0_12069: AGAMB.AGAP008480-PA
0_12070: AGAMB.AGAP008481-PA
0_12071: AGAMB.AGAP008482-PA
0_12072: AGAMB.AGAP008483-PA
0_12073: AGAMB.AGAP008484-PA
0_12074: AGAMB.AGAP008486-PA
0_12075: AGAMB.AGAP008487-PA
0_12076: AGAMB.AGAP008488-PA
0_12077: AGAMB.AGAP008489-PA
0_12078: AGAMB.AGAP008490-PA
0_12079: AGAMB.AGAP008491-PA
0_12080: AGAMB.AGAP008492-PA
0_12081: AGAMB.AGAP008493-PA
0_12082: AGAMB.AGAP008494-PB
0_12083: AGAMB.AGAP008494-PA
0_12084: AGAMB.AGAP008495-PA
0_12085: AGAMB.AGAP008496-PA
0_12086: AGAMB.AGAP008497-PA
0_12087: AGAMB.AGAP028204-PA
0_12088: AGAMB.AGAP008498-PA
0_12089: AGAMB.AGAP008499-PA
0_12090: AGAMB.AGAP008500-PA
0_12091: AGAMB.AGAP008501-PA
0_12092: AGAMB.AGAP008502-PA
0_12093: AGAMB.AGAP008503-PB
0_12094: AGAMB.AGAP008503-PA
0_12095: AGAMB.AGAP008279-PA
0_12096: AGAMB.AGAP028120-PA
0_12097: AGAMB.AGAP008506-PA
0_12098: AGAMB.AGAP008507-PA
0_12099: AGAMB.AGAP008508-PA
0_12100: AGAMB.AGAP008509-PA
0_12101: AGAMB.AGAP007849-PB
0_12102: AGAMB.AGAP007849-PA
0_12103: AGAMB.AGAP008511-PA
0_12104: AGAMB.AGAP008512-PA
0_12105: AGAMB.AGAP008513-PA
0_12106: AGAMB.AGAP008514-PA
0_12107: AGAMB.AGAP008515-PA
0_12108: AGAMB.AGAP008516-PB
0_12109: AGAMB.AGAP008516-PA
0_12110: AGAMB.AGAP008517-PA
0_12111: AGAMB.AGAP008518-PA
0_12112: AGAMB.AGAP008520-PA
0_12113: AGAMB.AGAP008521-PA
0_12114: AGAMB.AGAP008522-PA
0_12115: AGAMB.AGAP008523-PA
0_12116: AGAMB.AGAP008524-PA
0_12117: AGAMB.AGAP008525-PA
0_12118: AGAMB.AGAP008526-PA
0_12119: AGAMB.AGAP008527-PA
0_12120: AGAMB.AGAP008528-PB
0_12121: AGAMB.AGAP008528-PA
0_12122: AGAMB.AGAP008529-PA
0_12123: AGAMB.AGAP008530-PA
0_12124: AGAMB.AGAP008531-PA
0_12125: AGAMB.AGAP008532-PA
0_12126: AGAMB.AGAP008915-PA
0_12127: AGAMB.AGAP028196-PA
0_12128: AGAMB.AGAP008535-PA
0_12129: AGAMB.AGAP008536-PA
0_12130: AGAMB.AGAP008537-PB
0_12131: AGAMB.AGAP008537-PA
0_12132: AGAMB.AGAP008538-PA
0_12133: AGAMB.AGAP008538-PB
0_12134: AGAMB.AGAP008539-PA
0_12135: AGAMB.AGAP008540-PA
0_12136: AGAMB.AGAP008541-PA
0_12137: AGAMB.AGAP008542-PA
0_12138: AGAMB.AGAP008077-PA
0_12139: AGAMB.AGAP008077-PB
0_12140: AGAMB.AGAP008545-PA
0_12141: AGAMB.AGAP008700-PA
0_12142: AGAMB.AGAP028088-PA
0_12143: AGAMB.AGAP008504-PA
0_12144: AGAMB.AGAP008549-PA
0_12145: AGAMB.AGAP008550-PA
0_12146: AGAMB.AGAP008551-PA
0_12147: AGAMB.AGAP008552-PA
0_12148: AGAMB.AGAP008553-PA
0_12149: AGAMB.AGAP008554-PA
0_12150: AGAMB.AGAP008555-PA
0_12151: AGAMB.AGAP008556-PA
0_12152: AGAMB.AGAP008557-PA
0_12153: AGAMB.AGAP008558-PA
0_12154: AGAMB.AGAP008559-PB
0_12155: AGAMB.AGAP008559-PA
0_12156: AGAMB.AGAP008039-PB
0_12157: AGAMB.AGAP008039-PA
0_12158: AGAMB.AGAP008562-PA
0_12159: AGAMB.AGAP028184-PA
0_12160: AGAMB.AGAP008331-PA
0_12161: AGAMB.AGAP028169-PA
0_12162: AGAMB.AGAP008566-PA
0_12163: AGAMB.AGAP008567-PA
0_12164: AGAMB.AGAP008569-PA
0_12165: AGAMB.AGAP008570-PA
0_12166: AGAMB.AGAP008571-PA
0_12167: AGAMB.AGAP008572-PA
0_12168: AGAMB.AGAP007971-PA
0_12169: AGAMB.AGAP028103-PA
0_12170: AGAMB.AGAP008575-PA
0_12171: AGAMB.AGAP008576-PA
0_12172: AGAMB.AGAP008577-PA
0_12173: AGAMB.AGAP008578-PA
0_12174: AGAMB.AGAP008579-PA
0_12175: AGAMB.AGAP008580-PA
0_12176: AGAMB.AGAP008582-PA
0_12177: AGAMB.AGAP008584-PA
0_12178: AGAMB.AGAP008585-PA
0_12179: AGAMB.AGAP008588-PA
0_12180: AGAMB.AGAP008593-PA
0_12181: AGAMB.AGAP008593-PB
0_12182: AGAMB.AGAP008596-PB
0_12183: AGAMB.AGAP008596-PA
0_12184: AGAMB.AGAP008596-PD
0_12185: AGAMB.AGAP008597-PA
0_12186: AGAMB.AGAP008598-PA
0_12187: AGAMB.AGAP008599-PA
0_12188: AGAMB.AGAP008600-PA
0_12189: AGAMB.AGAP008601-PA
0_12190: AGAMB.AGAP008602-PA
0_12191: AGAMB.AGAP008604-PB
0_12192: AGAMB.AGAP008604-PA
0_12193: AGAMB.AGAP008606-PA
0_12194: AGAMB.AGAP008610-PA
0_12195: AGAMB.AGAP008611-PA
0_12196: AGAMB.AGAP008612-PA
0_12197: AGAMB.AGAP008613-PB
0_12198: AGAMB.AGAP008613-PA
0_12199: AGAMB.AGAP008614-PA
0_12200: AGAMB.AGAP008615-PA
0_12201: AGAMB.AGAP008616-PA
0_12202: AGAMB.AGAP008617-PA
0_12203: AGAMB.AGAP008619-PA
0_12204: AGAMB.AGAP008620-PA
0_12205: AGAMB.AGAP008621-PA
0_12206: AGAMB.AGAP008622-PA
0_12207: AGAMB.AGAP008623-PA
0_12208: AGAMB.AGAP008624-PA
0_12209: AGAMB.AGAP008625-PA
0_12210: AGAMB.AGAP008625-PB
0_12211: AGAMB.AGAP008626-PA
0_12212: AGAMB.AGAP008626-PB
0_12213: AGAMB.AGAP008627-PA
0_12214: AGAMB.AGAP008628-PA
0_12215: AGAMB.AGAP008629-PA
0_12216: AGAMB.AGAP013442-PB
0_12217: AGAMB.AGAP013442-PD
0_12218: AGAMB.AGAP013442-PA
0_12219: AGAMB.AGAP008631-PA
0_12220: AGAMB.AGAP008631-PB
0_12221: AGAMB.AGAP008632-PA
0_12222: AGAMB.AGAP008633-PA
0_12223: AGAMB.AGAP008634-PA
0_12224: AGAMB.AGAP008635-PA
0_12225: AGAMB.AGAP008636-PA
0_12226: AGAMB.AGAP008637-PA
0_12227: AGAMB.AGAP028076-PA
0_12228: AGAMB.AGAP008638-PA
0_12229: AGAMB.AGAP008639-PA
0_12230: AGAMB.AGAP008640-PA
0_12231: AGAMB.AGAP008641-PA
0_12232: AGAMB.AGAP008642-PA
0_12233: AGAMB.AGAP008643-PA
0_12234: AGAMB.AGAP008644-PA
0_12235: AGAMB.AGAP028098-PA
0_12236: AGAMB.AGAP008645-PA
0_12237: AGAMB.AGAP008646-PA
0_12238: AGAMB.AGAP008647-PA
0_12239: AGAMB.AGAP008648-PA
0_12240: AGAMB.AGAP008649-PA
0_12241: AGAMB.AGAP008650-PA
0_12242: AGAMB.AGAP008651-PA
0_12243: AGAMB.AGAP008652-PA
0_12244: AGAMB.AGAP008653-PA
0_12245: AGAMB.AGAP008655-PA
0_12246: AGAMB.AGAP008656-PB
0_12247: AGAMB.AGAP008656-PA
0_12248: AGAMB.AGAP008657-PA
0_12249: AGAMB.AGAP008658-PA
0_12250: AGAMB.AGAP008659-PA
0_12251: AGAMB.AGAP008660-PA
0_12252: AGAMB.AGAP008661-PA
0_12253: AGAMB.AGAP008662-PA
0_12254: AGAMB.AGAP008664-PA
0_12255: AGAMB.AGAP008665-PA
0_12256: AGAMB.AGAP008666-PA
0_12257: AGAMB.AGAP008667-PB
0_12258: AGAMB.AGAP008667-PA
0_12259: AGAMB.AGAP008668-PA
0_12260: AGAMB.AGAP008669-PA
0_12261: AGAMB.AGAP008670-PA
0_12262: AGAMB.AGAP008980-PA
0_12263: AGAMB.AGAP008672-PA
0_12264: AGAMB.AGAP008673-PA
0_12265: AGAMB.AGAP008674-PA
0_12266: AGAMB.AGAP008675-PA
0_12267: AGAMB.AGAP028049-PA
0_12268: AGAMB.AGAP008468-PA
0_12269: AGAMB.AGAP008678-PA
0_12270: AGAMB.AGAP008679-PA
0_12271: AGAMB.AGAP008680-PA
0_12272: AGAMB.AGAP008680-PB
0_12273: AGAMB.AGAP008680-PD
0_12274: AGAMB.AGAP008680-PF
0_12275: AGAMB.AGAP008680-PH
0_12276: AGAMB.AGAP008681-PA
0_12277: AGAMB.AGAP008682-PA
0_12278: AGAMB.AGAP008683-PA
0_12279: AGAMB.AGAP008684-PA
0_12280: AGAMB.AGAP008685-PA
0_12281: AGAMB.AGAP008686-PA
0_12282: AGAMB.AGAP008687-PA
0_12283: AGAMB.AGAP008688-PB
0_12284: AGAMB.AGAP008688-PA
0_12285: AGAMB.AGAP008689-PA
0_12286: AGAMB.AGAP008690-PA
0_12287: AGAMB.AGAP008691-PA
0_12288: AGAMB.AGAP008692-PA
0_12289: AGAMB.AGAP008693-PB
0_12290: AGAMB.AGAP008693-PA
0_12291: AGAMB.AGAP008694-PA
0_12292: AGAMB.AGAP008696-PA
0_12293: AGAMB.AGAP008697-PA
0_12294: AGAMB.AGAP008698-PA
0_12295: AGAMB.AGAP008699-PA
0_12296: AGAMB.AGAP008247-PA
0_12297: AGAMB.AGAP008701-PA
0_12298: AGAMB.AGAP008437-PA
0_12299: AGAMB.AGAP027980-PA
0_12300: AGAMB.AGAP028128-PA
0_12301: AGAMB.AGAP008704-PA
0_12302: AGAMB.AGAP008705-PA
0_12303: AGAMB.AGAP008706-PA
0_12304: AGAMB.AGAP008707-PA
0_12305: AGAMB.AGAP008708-PA
0_12306: AGAMB.AGAP008709-PA
0_12307: AGAMB.AGAP008710-PA
0_12308: AGAMB.AGAP008711-PA
0_12309: AGAMB.AGAP008712-PA
0_12310: AGAMB.AGAP008713-PA
0_12311: AGAMB.AGAP008714-PA
0_12312: AGAMB.AGAP008715-PA
0_12313: AGAMB.AGAP008716-PA
0_12314: AGAMB.AGAP008717-PA
0_12315: AGAMB.AGAP008718-PA
0_12316: AGAMB.AGAP008719-PA
0_12317: AGAMB.AGAP008720-PA
0_12318: AGAMB.AGAP008020-PA
0_12319: AGAMB.AGAP008722-PA
0_12320: AGAMB.AGAP008723-PA
0_12321: AGAMB.AGAP008724-PA
0_12322: AGAMB.AGAP008725-PA
0_12323: AGAMB.AGAP008726-PA
0_12324: AGAMB.AGAP008727-PB
0_12325: AGAMB.AGAP008727-PD
0_12326: AGAMB.AGAP008727-PF
0_12327: AGAMB.AGAP008727-PA
0_12328: AGAMB.AGAP008728-PA
0_12329: AGAMB.AGAP008729-PA
0_12330: AGAMB.AGAP008730-PA
0_12331: AGAMB.AGAP008731-PA
0_12332: AGAMB.AGAP028218-PA
0_12333: AGAMB.AGAP008277-PA
0_12334: AGAMB.AGAP008734-PA
0_12335: AGAMB.AGAP008735-PA
0_12336: AGAMB.AGAP008736-PA
0_12337: AGAMB.AGAP008737-PB
0_12338: AGAMB.AGAP008737-PA
0_12339: AGAMB.AGAP008738-PA
0_12340: AGAMB.AGAP008739-PA
0_12341: AGAMB.AGAP008740-PA
0_12342: AGAMB.AGAP028179-PA
0_12343: AGAMB.AGAP028010-PA
0_12344: AGAMB.AGAP027989-PA
0_12345: AGAMB.AGAP007920-PA
0_12346: AGAMB.AGAP008745-PA
0_12347: AGAMB.AGAP008746-PA
0_12348: AGAMB.AGAP008747-PA
0_12349: AGAMB.AGAP008748-PA
0_12350: AGAMB.AGAP008749-PA
0_12351: AGAMB.AGAP008750-PA
0_12352: AGAMB.AGAP008751-PA
0_12353: AGAMB.AGAP008752-PA
0_12354: AGAMB.AGAP008753-PA
0_12355: AGAMB.AGAP008754-PA
0_12356: AGAMB.AGAP008755-PA
0_12357: AGAMB.AGAP008756-PA
0_12358: AGAMB.AGAP008757-PA
0_12359: AGAMB.AGAP008758-PA
0_12360: AGAMB.AGAP008759-PA
0_12361: AGAMB.AGAP008760-PA
0_12362: AGAMB.AGAP008761-PA
0_12363: AGAMB.AGAP008762-PA
0_12364: AGAMB.AGAP008762-PB
0_12365: AGAMB.AGAP008763-PA
0_12366: AGAMB.AGAP008763-PB
0_12367: AGAMB.AGAP008764-PA
0_12368: AGAMB.AGAP008765-PA
0_12369: AGAMB.AGAP008766-PA
0_12370: AGAMB.AGAP008767-PA
0_12371: AGAMB.AGAP008768-PA
0_12372: AGAMB.AGAP008574-PA
0_12373: AGAMB.AGAP008770-PA
0_12374: AGAMB.AGAP008771-PA
0_12375: AGAMB.AGAP008772-PA
0_12376: AGAMB.AGAP008773-PA
0_12377: AGAMB.AGAP008774-PA
0_12378: AGAMB.AGAP008775-PA
0_12379: AGAMB.AGAP008776-PA
0_12380: AGAMB.AGAP028055-PA
0_12381: AGAMB.AGAP007991-PA
0_12382: AGAMB.AGAP008779-PA
0_12383: AGAMB.AGAP008780-PA
0_12384: AGAMB.AGAP008781-PA
0_12385: AGAMB.AGAP008782-PA
0_12386: AGAMB.AGAP008783-PA
0_12387: AGAMB.AGAP008785-PA
0_12388: AGAMB.AGAP008790-PB
0_12389: AGAMB.AGAP008790-PA
0_12390: AGAMB.AGAP008794-PA
0_12391: AGAMB.AGAP028135-PA
0_12392: AGAMB.AGAP008548-PA
0_12393: AGAMB.AGAP008797-PA
0_12394: AGAMB.AGAP008798-PA
0_12395: AGAMB.AGAP008799-PA
0_12396: AGAMB.AGAP008800-PA
0_12397: AGAMB.AGAP008801-PB
0_12398: AGAMB.AGAP008801-PD
0_12399: AGAMB.AGAP008801-PF
0_12400: AGAMB.AGAP008801-PA
0_12401: AGAMB.AGAP008801-PH
0_12402: AGAMB.AGAP008802-PA
0_12403: AGAMB.AGAP008803-PB
0_12404: AGAMB.AGAP008803-PA
0_12405: AGAMB.AGAP008804-PB
0_12406: AGAMB.AGAP008804-PA
0_12407: AGAMB.AGAP008805-PA
0_12408: AGAMB.AGAP008806-PA
0_12409: AGAMB.AGAP008807-PA
0_12410: AGAMB.AGAP008808-PA
0_12411: AGAMB.AGAP028011-PA
0_12412: AGAMB.AGAP009252-PA
0_12413: AGAMB.AGAP008811-PA
0_12414: AGAMB.AGAP028192-PA
0_12415: AGAMB.AGAP008813-PA
0_12416: AGAMB.AGAP008814-PA
0_12417: AGAMB.AGAP008815-PA
0_12418: AGAMB.AGAP008816-PA
0_12419: AGAMB.AGAP008817-PA
0_12420: AGAMB.AGAP008818-PA
0_12421: AGAMB.AGAP008819-PA
0_12422: AGAMB.AGAP028147-PA
0_12423: AGAMB.AGAP008820-PA
0_12424: AGAMB.AGAP008821-PB
0_12425: AGAMB.AGAP008821-PD
0_12426: AGAMB.AGAP008821-PF
0_12427: AGAMB.AGAP008821-PA
0_12428: AGAMB.AGAP008822-PA
0_12429: AGAMB.AGAP008823-PA
0_12430: AGAMB.AGAP008824-PA
0_12431: AGAMB.AGAP008825-PA
0_12432: AGAMB.AGAP008826-PA
0_12433: AGAMB.AGAP008827-PA
0_12434: AGAMB.AGAP008828-PA
0_12435: AGAMB.AGAP008829-PA
0_12436: AGAMB.AGAP008830-PA
0_12437: AGAMB.AGAP008831-PA
0_12438: AGAMB.AGAP008832-PA
0_12439: AGAMB.AGAP008833-PA
0_12440: AGAMB.AGAP008834-PA
0_12441: AGAMB.AGAP008836-PA
0_12442: AGAMB.AGAP008837-PA
0_12443: AGAMB.AGAP008838-PA
0_12444: AGAMB.AGAP008839-PA
0_12445: AGAMB.AGAP028648-PB
0_12446: AGAMB.AGAP028648-PA
0_12447: AGAMB.AGAP009249-PA
0_12448: AGAMB.AGAP008842-PA
0_12449: AGAMB.AGAP028024-PA
0_12450: AGAMB.AGAP008843-PA
0_12451: AGAMB.AGAP008843-PB
0_12452: AGAMB.AGAP008844-PA
0_12453: AGAMB.AGAP008845-PA
0_12454: AGAMB.AGAP008846-PA
0_12455: AGAMB.AGAP008847-PA
0_12456: AGAMB.AGAP008848-PA
0_12457: AGAMB.AGAP008849-PA
0_12458: AGAMB.AGAP008850-PA
0_12459: AGAMB.AGAP008851-PA
0_12460: AGAMB.AGAP008852-PA
0_12461: AGAMB.AGAP008853-PA
0_12462: AGAMB.AGAP008854-PA
0_12463: AGAMB.AGAP008855-PA
0_12464: AGAMB.AGAP008857-PA
0_12465: AGAMB.AGAP008858-PA
0_12466: AGAMB.AGAP008859-PB
0_12467: AGAMB.AGAP008859-PA
0_12468: AGAMB.AGAP008860-PA
0_12469: AGAMB.AGAP008861-PA
0_12470: AGAMB.AGAP008862-PA
0_12471: AGAMB.AGAP008863-PA
0_12472: AGAMB.AGAP008863-PB
0_12473: AGAMB.AGAP008864-PA
0_12474: AGAMB.AGAP008865-PA
0_12475: AGAMB.AGAP028649-PA
0_12476: AGAMB.AGAP008867-PA
0_12477: AGAMB.AGAP010243-PA
0_12478: AGAMB.AGAP008869-PA
0_12479: AGAMB.AGAP008870-PA
0_12480: AGAMB.AGAP008871-PA
0_12481: AGAMB.AGAP028065-PA
0_12482: AGAMB.AGAP008872-PA
0_12483: AGAMB.AGAP008873-PA
0_12484: AGAMB.AGAP008874-PA
0_12485: AGAMB.AGAP008875-PA
0_12486: AGAMB.AGAP008876-PA
0_12487: AGAMB.AGAP008877-PA
0_12488: AGAMB.AGAP008878-PA
0_12489: AGAMB.AGAP008879-PA
0_12490: AGAMB.AGAP008880-PA
0_12491: AGAMB.AGAP008881-PA
0_12492: AGAMB.AGAP008882-PA
0_12493: AGAMB.AGAP008883-PA
0_12494: AGAMB.AGAP008884-PA
0_12495: AGAMB.AGAP008885-PA
0_12496: AGAMB.AGAP008886-PA
0_12497: AGAMB.AGAP008887-PB
0_12498: AGAMB.AGAP008887-PA
0_12499: AGAMB.AGAP008888-PA
0_12500: AGAMB.AGAP008889-PA
0_12501: AGAMB.AGAP008890-PA
0_12502: AGAMB.AGAP008891-PA
0_12503: AGAMB.AGAP008892-PA
0_12504: AGAMB.AGAP008893-PA
0_12505: AGAMB.AGAP008894-PA
0_12506: AGAMB.AGAP008895-PA
0_12507: AGAMB.AGAP008896-PA
0_12508: AGAMB.AGAP008897-PA
0_12509: AGAMB.AGAP008898-PA
0_12510: AGAMB.AGAP008899-PA
0_12511: AGAMB.AGAP008900-PA
0_12512: AGAMB.AGAP008732-PA
0_12513: AGAMB.AGAP008742-PA
0_12514: AGAMB.AGAP008778-PA
0_12515: AGAMB.AGAP008904-PA
0_12516: AGAMB.AGAP008905-PA
0_12517: AGAMB.AGAP008906-PA
0_12518: AGAMB.AGAP008907-PA
0_12519: AGAMB.AGAP008908-PA
0_12520: AGAMB.AGAP008909-PA
0_12521: AGAMB.AGAP008910-PA
0_12522: AGAMB.AGAP008911-PA
0_12523: AGAMB.AGAP008912-PA
0_12524: AGAMB.AGAP008913-PA
0_12525: AGAMB.AGAP008914-PA
0_12526: AGAMB.AGAP008245-PB
0_12527: AGAMB.AGAP008245-PA
0_12528: AGAMB.AGAP008916-PA
0_12529: AGAMB.AGAP008917-PA
0_12530: AGAMB.AGAP008918-PA
0_12531: AGAMB.AGAP008919-PA
0_12532: AGAMB.AGAP008920-PA
0_12533: AGAMB.AGAP008921-PA
0_12534: AGAMB.AGAP008922-PA
0_12535: AGAMB.AGAP008923-PA
0_12536: AGAMB.AGAP008924-PA
0_12537: AGAMB.AGAP008925-PA
0_12538: AGAMB.AGAP008926-PB
0_12539: AGAMB.AGAP008926-PA
0_12540: AGAMB.AGAP008927-PA
0_12541: AGAMB.AGAP008928-PA
0_12542: AGAMB.AGAP008929-PB
0_12543: AGAMB.AGAP008929-PA
0_12544: AGAMB.AGAP008930-PA
0_12545: AGAMB.AGAP008931-PA
0_12546: AGAMB.AGAP008932-PA
0_12547: AGAMB.AGAP008933-PA
0_12548: AGAMB.AGAP008934-PA
0_12549: AGAMB.AGAP008935-PA
0_12550: AGAMB.AGAP008936-PA
0_12551: AGAMB.AGAP008937-PA
0_12552: AGAMB.AGAP008938-PA
0_12553: AGAMB.AGAP008939-PA
0_12554: AGAMB.AGAP008940-PB
0_12555: AGAMB.AGAP008940-PA
0_12556: AGAMB.AGAP008941-PA
0_12557: AGAMB.AGAP008942-PA
0_12558: AGAMB.AGAP008942-PB
0_12559: AGAMB.AGAP008943-PA
0_12560: AGAMB.AGAP008944-PA
0_12561: AGAMB.AGAP008945-PA
0_12562: AGAMB.AGAP008946-PA
0_12563: AGAMB.AGAP008947-PA
0_12564: AGAMB.AGAP008948-PA
0_12565: AGAMB.AGAP027996-PA
0_12566: AGAMB.AGAP008950-PA
0_12567: AGAMB.AGAP008951-PA
0_12568: AGAMB.AGAP008952-PB
0_12569: AGAMB.AGAP008952-PA
0_12570: AGAMB.AGAP008953-PA
0_12571: AGAMB.AGAP008954-PA
0_12572: AGAMB.AGAP008955-PA
0_12573: AGAMB.AGAP008956-PA
0_12574: AGAMB.AGAP008810-PA
0_12575: AGAMB.AGAP008958-PA
0_12576: AGAMB.AGAP008959-PA
0_12577: AGAMB.AGAP008960-PA
0_12578: AGAMB.AGAP008961-PA
0_12579: AGAMB.AGAP008962-PA
0_12580: AGAMB.AGAP008963-PA
0_12581: AGAMB.AGAP008964-PA
0_12582: AGAMB.AGAP008965-PA
0_12583: AGAMB.AGAP028188-PA
0_12584: AGAMB.AGAP028188-PB
0_12585: AGAMB.AGAP028215-PA
0_12586: AGAMB.AGAP008968-PA
0_12587: AGAMB.AGAP008969-PA
0_12588: AGAMB.AGAP008970-PA
0_12589: AGAMB.AGAP008971-PA
0_12590: AGAMB.AGAP008972-PA
0_12591: AGAMB.AGAP008973-PA
0_12592: AGAMB.AGAP008974-PA
0_12593: AGAMB.AGAP008975-PA
0_12594: AGAMB.AGAP008976-PA
0_12595: AGAMB.AGAP008977-PA
0_12596: AGAMB.AGAP008978-PA
0_12597: AGAMB.AGAP008979-PA
0_12598: AGAMB.AGAP007808-PA
0_12599: AGAMB.AGAP007808-PB
0_12600: AGAMB.AGAP028220-PA
0_12601: AGAMB.AGAP008982-PA
0_12602: AGAMB.AGAP008983-PA
0_12603: AGAMB.AGAP008984-PA
0_12604: AGAMB.AGAP008985-PA
0_12605: AGAMB.AGAP008986-PA
0_12606: AGAMB.AGAP008987-PA
0_12607: AGAMB.AGAP008988-PA
0_12608: AGAMB.AGAP008989-PA
0_12609: AGAMB.AGAP008990-PA
0_12610: AGAMB.AGAP008991-PA
0_12611: AGAMB.AGAP008992-PA
0_12612: AGAMB.AGAP008993-PB
0_12613: AGAMB.AGAP008993-PA
0_12614: AGAMB.AGAP008796-PA
0_12615: AGAMB.AGAP028164-PA
0_12616: AGAMB.AGAP008996-PA
0_12617: AGAMB.AGAP008997-PA
0_12618: AGAMB.AGAP028056-PA
0_12619: AGAMB.AGAP008769-PA
0_12620: AGAMB.AGAP009001-PA
0_12621: AGAMB.AGAP009002-PB
0_12622: AGAMB.AGAP009002-PD
0_12623: AGAMB.AGAP009002-PA
0_12624: AGAMB.AGAP009003-PB
0_12625: AGAMB.AGAP009003-PA
0_12626: AGAMB.AGAP009004-PA
0_12627: AGAMB.AGAP009005-PB
0_12628: AGAMB.AGAP009005-PA
0_12629: AGAMB.AGAP009006-PA
0_12630: AGAMB.AGAP009007-PA
0_12631: AGAMB.AGAP028180-PA
0_12632: AGAMB.AGAP009008-PA
0_12633: AGAMB.AGAP009009-PA
0_12634: AGAMB.AGAP009010-PA
0_12635: AGAMB.AGAP009011-PA
0_12636: AGAMB.AGAP009012-PA
0_12637: AGAMB.AGAP009013-PA
0_12638: AGAMB.AGAP009014-PA
0_12639: AGAMB.AGAP028014-PA
0_12640: AGAMB.AGAP008812-PA
0_12641: AGAMB.AGAP009017-PA
0_12642: AGAMB.AGAP009018-PA
0_12643: AGAMB.AGAP009019-PA
0_12644: AGAMB.AGAP009020-PA
0_12645: AGAMB.AGAP009021-PA
0_12646: AGAMB.AGAP009022-PA
0_12647: AGAMB.AGAP009023-PA
0_12648: AGAMB.AGAP028115-PA
0_12649: AGAMB.AGAP028035-PA
0_12650: AGAMB.AGAP009024-PA
0_12651: AGAMB.AGAP009025-PA
0_12652: AGAMB.AGAP009026-PB
0_12653: AGAMB.AGAP009027-PA
0_12654: AGAMB.AGAP009028-PA
0_12655: AGAMB.AGAP009029-PA
0_12656: AGAMB.AGAP028230-PA
0_12657: AGAMB.AGAP009030-PA
0_12658: AGAMB.AGAP009031-PA
0_12659: AGAMB.AGAP028001-PA
0_12660: AGAMB.AGAP009032-PA
0_12661: AGAMB.AGAP009034-PA
0_12662: AGAMB.AGAP009035-PA
0_12663: AGAMB.AGAP009036-PA
0_12664: AGAMB.AGAP009036-PB
0_12665: AGAMB.AGAP009037-PA
0_12666: AGAMB.AGAP028100-PA
0_12667: AGAMB.AGAP028187-PA
0_12668: AGAMB.AGAP009040-PA
0_12669: AGAMB.AGAP009041-PA
0_12670: AGAMB.AGAP009042-PA
0_12671: AGAMB.AGAP009043-PA
0_12672: AGAMB.AGAP009044-PA
0_12673: AGAMB.AGAP009045-PA
0_12674: AGAMB.AGAP009046-PA
0_12675: AGAMB.AGAP009047-PA
0_12676: AGAMB.AGAP009048-PA
0_12677: AGAMB.AGAP009049-PA
0_12678: AGAMB.AGAP009050-PA
0_12679: AGAMB.AGAP009051-PA
0_12680: AGAMB.AGAP009052-PA
0_12681: AGAMB.AGAP009053-PA
0_12682: AGAMB.AGAP009054-PA
0_12683: AGAMB.AGAP008795-PA
0_12684: AGAMB.AGAP009057-PA
0_12685: AGAMB.AGAP009058-PA
0_12686: AGAMB.AGAP009059-PA
0_12687: AGAMB.AGAP009060-PA
0_12688: AGAMB.AGAP009061-PA
0_12689: AGAMB.AGAP009062-PA
0_12690: AGAMB.AGAP009063-PA
0_12691: AGAMB.AGAP009064-PA
0_12692: AGAMB.AGAP009065-PA
0_12693: AGAMB.AGAP009066-PA
0_12694: AGAMB.AGAP009067-PA
0_12695: AGAMB.AGAP009068-PA
0_12696: AGAMB.AGAP009069-PA
0_12697: AGAMB.AGAP009070-PA
0_12698: AGAMB.AGAP009071-PA
0_12699: AGAMB.AGAP009072-PA
0_12700: AGAMB.AGAP009073-PA
0_12701: AGAMB.AGAP009074-PA
0_12702: AGAMB.AGAP009075-PA
0_12703: AGAMB.AGAP009076-PA
0_12704: AGAMB.AGAP009077-PA
0_12705: AGAMB.AGAP009078-PA
0_12706: AGAMB.AGAP009079-PA
0_12707: AGAMB.AGAP009080-PA
0_12708: AGAMB.AGAP009081-PA
0_12709: AGAMB.AGAP009082-PA
0_12710: AGAMB.AGAP009083-PA
0_12711: AGAMB.AGAP009084-PA
0_12712: AGAMB.AGAP009085-PA
0_12713: AGAMB.AGAP009101-PA
0_12714: AGAMB.AGAP028206-PA
0_12715: AGAMB.AGAP009088-PA
0_12716: AGAMB.AGAP009089-PA
0_12717: AGAMB.AGAP009090-PA
0_12718: AGAMB.AGAP009091-PA
0_12719: AGAMB.AGAP009091-PB
0_12720: AGAMB.AGAP009092-PA
0_12721: AGAMB.AGAP009093-PA
0_12722: AGAMB.AGAP009094-PA
0_12723: AGAMB.AGAP009095-PA
0_12724: AGAMB.AGAP009095-PB
0_12725: AGAMB.AGAP009096-PA
0_12726: AGAMB.AGAP009099-PA
0_12727: AGAMB.AGAP009100-PA
0_12728: AGAMB.AGAP008702-PA
0_12729: AGAMB.AGAP009102-PA
0_12730: AGAMB.AGAP009103-PA
0_12731: AGAMB.AGAP009104-PA
0_12732: AGAMB.AGAP009104-PB
0_12733: AGAMB.AGAP009104-PD
0_12734: AGAMB.AGAP009105-PA
0_12735: AGAMB.AGAP009106-PA
0_12736: AGAMB.AGAP009107-PA
0_12737: AGAMB.AGAP009108-PA
0_12738: AGAMB.AGAP009109-PA
0_12739: AGAMB.AGAP009110-PA
0_12740: AGAMB.AGAP009111-PA
0_12741: AGAMB.AGAP009112-PA
0_12742: AGAMB.AGAP009114-PA
0_12743: AGAMB.AGAP009115-PA
0_12744: AGAMB.AGAP009116-PA
0_12745: AGAMB.AGAP009117-PB
0_12746: AGAMB.AGAP009117-PA
0_12747: AGAMB.AGAP009118-PA
0_12748: AGAMB.AGAP009119-PA
0_12749: AGAMB.AGAP009120-PA
0_12750: AGAMB.AGAP009121-PA
0_12751: AGAMB.AGAP008080-PA
0_12752: AGAMB.AGAP009123-PA
0_12753: AGAMB.AGAP009124-PA
0_12754: AGAMB.AGAP009125-PA
0_12755: AGAMB.AGAP009126-PA
0_12756: AGAMB.AGAP009127-PA
0_12757: AGAMB.AGAP009128-PA
0_12758: AGAMB.AGAP009129-PA
0_12759: AGAMB.AGAP009130-PA
0_12760: AGAMB.AGAP009131-PA
0_12761: AGAMB.AGAP009132-PA
0_12762: AGAMB.AGAP009132-PB
0_12763: AGAMB.AGAP009133-PA
0_12764: AGAMB.AGAP009134-PA
0_12765: AGAMB.AGAP009135-PA
0_12766: AGAMB.AGAP009136-PA
0_12767: AGAMB.AGAP009137-PA
0_12768: AGAMB.AGAP009138-PA
0_12769: AGAMB.AGAP009139-PA
0_12770: AGAMB.AGAP009140-PA
0_12771: AGAMB.AGAP009141-PA
0_12772: AGAMB.AGAP028214-PA
0_12773: AGAMB.AGAP028131-PA
0_12774: AGAMB.AGAP009142-PA
0_12775: AGAMB.AGAP009144-PA
0_12776: AGAMB.AGAP009145-PA
0_12777: AGAMB.AGAP009146-PA
0_12778: AGAMB.AGAP009147-PA
0_12779: AGAMB.AGAP009149-PA
0_12780: AGAMB.AGAP009150-PA
0_12781: AGAMB.AGAP009151-PA
0_12782: AGAMB.AGAP009152-PA
0_12783: AGAMB.AGAP009153-PA
0_12784: AGAMB.AGAP009154-PA
0_12785: AGAMB.AGAP028112-PA
0_12786: AGAMB.AGAP009155-PA
0_12787: AGAMB.AGAP009156-PA
0_12788: AGAMB.AGAP008901-PA
0_12789: AGAMB.AGAP028197-PA
0_12790: AGAMB.AGAP009159-PA
0_12791: AGAMB.AGAP009160-PA
0_12792: AGAMB.AGAP009161-PA
0_12793: AGAMB.AGAP009162-PA
0_12794: AGAMB.AGAP009163-PA
0_12795: AGAMB.AGAP009164-PA
0_12796: AGAMB.AGAP009165-PA
0_12797: AGAMB.AGAP009167-PA
0_12798: AGAMB.AGAP009168-PA
0_12799: AGAMB.AGAP009056-PA
0_12800: AGAMB.AGAP028153-PA
0_12801: AGAMB.AGAP009171-PA
0_12802: AGAMB.AGAP009172-PA
0_12803: AGAMB.AGAP009173-PB
0_12804: AGAMB.AGAP009173-PA
0_12805: AGAMB.AGAP009174-PA
0_12806: AGAMB.AGAP009175-PA
0_12807: AGAMB.AGAP009176-PA
0_12808: AGAMB.AGAP009177-PA
0_12809: AGAMB.AGAP009178-PA
0_12810: AGAMB.AGAP009179-PA
0_12811: AGAMB.AGAP009180-PA
0_12812: AGAMB.AGAP009181-PA
0_12813: AGAMB.AGAP009182-PA
0_12814: AGAMB.AGAP009183-PA
0_12815: AGAMB.AGAP009184-PA
0_12816: AGAMB.AGAP028033-PA
0_12817: AGAMB.AGAP028134-PA
0_12818: AGAMB.AGAP009187-PA
0_12819: AGAMB.AGAP009188-PA
0_12820: AGAMB.AGAP009189-PB
0_12821: AGAMB.AGAP009189-PA
0_12822: AGAMB.AGAP009190-PA
0_12823: AGAMB.AGAP028224-PA
0_12824: AGAMB.AGAP009191-PA
0_12825: AGAMB.AGAP028119-PA
0_12826: AGAMB.AGAP009192-PA
0_12827: AGAMB.AGAP009193-PA
0_12828: AGAMB.AGAP027984-PA
0_12829: AGAMB.AGAP009194-PA
0_12830: AGAMB.AGAP028199-PA
0_12831: AGAMB.AGAP009195-PA
0_12832: AGAMB.AGAP028093-PA
0_12833: AGAMB.AGAP009196-PA
0_12834: AGAMB.AGAP009197-PA
0_12835: AGAMB.AGAP028077-PA
0_12836: AGAMB.AGAP009198-PA
0_12837: AGAMB.AGAP009199-PA
0_12838: AGAMB.AGAP009200-PA
0_12839: AGAMB.AGAP009201-PA
0_12840: AGAMB.AGAP009202-PA
0_12841: AGAMB.AGAP009203-PA
0_12842: AGAMB.AGAP009204-PA
0_12843: AGAMB.AGAP028048-PA
0_12844: AGAMB.AGAP009205-PA
0_12845: AGAMB.AGAP009206-PA
0_12846: AGAMB.AGAP009207-PA
0_12847: AGAMB.AGAP009208-PA
0_12848: AGAMB.AGAP009209-PA
0_12849: AGAMB.AGAP027987-PA
0_12850: AGAMB.AGAP009210-PB
0_12851: AGAMB.AGAP009210-PA
0_12852: AGAMB.AGAP009210-PD
0_12853: AGAMB.AGAP009210-PF
0_12854: AGAMB.AGAP009211-PA
0_12855: AGAMB.AGAP009212-PA
0_12856: AGAMB.AGAP009213-PA
0_12857: AGAMB.AGAP009214-PA
0_12858: AGAMB.AGAP009216-PA
0_12859: AGAMB.AGAP009218-PA
0_12860: AGAMB.AGAP009219-PA
0_12861: AGAMB.AGAP009220-PA
0_12862: AGAMB.AGAP009221-PA
0_12863: AGAMB.AGAP009222-PA
0_12864: AGAMB.AGAP009223-PA
0_12865: AGAMB.AGAP009224-PB
0_12866: AGAMB.AGAP009224-PD
0_12867: AGAMB.AGAP009224-PF
0_12868: AGAMB.AGAP009224-PA
0_12869: AGAMB.AGAP009225-PA
0_12870: AGAMB.AGAP009226-PA
0_12871: AGAMB.AGAP009227-PA
0_12872: AGAMB.AGAP009228-PA
0_12873: AGAMB.AGAP009230-PA
0_12874: AGAMB.AGAP028022-PA
0_12875: AGAMB.AGAP028092-PA
0_12876: AGAMB.AGAP028063-PA
0_12877: AGAMB.AGAP009234-PA
0_12878: AGAMB.AGAP009236-PA
0_12879: AGAMB.AGAP009237-PA
0_12880: AGAMB.AGAP009238-PA
0_12881: AGAMB.AGAP009239-PA
0_12882: AGAMB.AGAP009240-PA
0_12883: AGAMB.AGAP009241-PA
0_12884: AGAMB.AGAP009242-PA
0_12885: AGAMB.AGAP009243-PA
0_12886: AGAMB.AGAP009244-PA
0_12887: AGAMB.AGAP009245-PA
0_12888: AGAMB.AGAP009246-PA
0_12889: AGAMB.AGAP009247-PA
0_12890: AGAMB.AGAP009248-PA
0_12891: AGAMB.AGAP008533-PA
0_12892: AGAMB.AGAP009250-PA
0_12893: AGAMB.AGAP028150-PA
0_12894: AGAMB.AGAP009253-PA
0_12895: AGAMB.AGAP009254-PA
0_12896: AGAMB.AGAP009255-PA
0_12897: AGAMB.AGAP009256-PD
0_12898: AGAMB.AGAP009256-PA
0_12899: AGAMB.AGAP009256-PB
0_12900: AGAMB.AGAP009256-PE
0_12901: AGAMB.AGAP009256-PC
0_12902: AGAMB.AGAP009257-PA
0_12903: AGAMB.AGAP009258-PA
0_12904: AGAMB.AGAP009259-PA
0_12905: AGAMB.AGAP009260-PA
0_12906: AGAMB.AGAP009261-PA
0_12907: AGAMB.AGAP009262-PA
0_12908: AGAMB.AGAP009264-PB
0_12909: AGAMB.AGAP009264-PA
0_12910: AGAMB.AGAP009265-PA
0_12911: AGAMB.AGAP009266-PA
0_12912: AGAMB.AGAP009267-PA
0_12913: AGAMB.AGAP009268-PA
0_12914: AGAMB.AGAP009269-PA
0_12915: AGAMB.AGAP009270-PA
0_12916: AGAMB.AGAP009271-PA
0_12917: AGAMB.AGAP028015-PA
0_12918: AGAMB.AGAP009274-PB
0_12919: AGAMB.AGAP009274-PA
0_12920: AGAMB.AGAP009275-PA
0_12921: AGAMB.AGAP009276-PA
0_12922: AGAMB.AGAP009277-PA
0_12923: AGAMB.AGAP009278-PA
0_12924: AGAMB.AGAP009279-PA
0_12925: AGAMB.AGAP009280-PA
0_12926: AGAMB.AGAP009281-PA
0_12927: AGAMB.AGAP009282-PA
0_12928: AGAMB.AGAP009283-PA
0_12929: AGAMB.AGAP009284-PA
0_12930: AGAMB.AGAP009285-PA
0_12931: AGAMB.AGAP009285-PB
0_12932: AGAMB.AGAP009286-PA
0_12933: AGAMB.AGAP009288-PA
0_12934: AGAMB.AGAP009289-PA
0_12935: AGAMB.AGAP009290-PA
0_12936: AGAMB.AGAP009291-PA
0_12937: AGAMB.AGAP028168-PA
0_12938: AGAMB.AGAP009292-PA
0_12939: AGAMB.AGAP007818-PA
0_12940: AGAMB.AGAP028144-PA
0_12941: AGAMB.AGAP028144-PB
0_12942: AGAMB.AGAP009295-PA
0_12943: AGAMB.AGAP009296-PA
0_12944: AGAMB.AGAP009302-PA
0_12945: AGAMB.AGAP009303-PA
0_12946: AGAMB.AGAP009304-PA
0_12947: AGAMB.AGAP009305-PA
0_12948: AGAMB.AGAP009305-PB
0_12949: AGAMB.AGAP013715-PA
0_12950: AGAMB.AGAP013773-PA
0_12951: AGAMB.AGAP009306-PB
0_12952: AGAMB.AGAP009306-PA
0_12953: AGAMB.AGAP009307-PA
0_12954: AGAMB.AGAP009308-PA
0_12955: AGAMB.AGAP009309-PA
0_12956: AGAMB.AGAP009310-PA
0_12957: AGAMB.AGAP009311-PB
0_12958: AGAMB.AGAP009311-PA
0_12959: AGAMB.AGAP009311-PC
0_12960: AGAMB.AGAP009312-PA
0_12961: AGAMB.AGAP009313-PA
0_12962: AGAMB.AGAP009314-PA
0_12963: AGAMB.AGAP009315-PA
0_12964: AGAMB.AGAP009317-PA
0_12965: AGAMB.AGAP009317-PB
0_12966: AGAMB.AGAP009318-PA
0_12967: AGAMB.AGAP009319-PA
0_12968: AGAMB.AGAP009320-PA
0_12969: AGAMB.AGAP009321-PA
0_12970: AGAMB.AGAP009322-PA
0_12971: AGAMB.AGAP009323-PA
0_12972: AGAMB.AGAP009323-PB
0_12973: AGAMB.AGAP009324-PA
0_12974: AGAMB.AGAP009325-PA
0_12975: AGAMB.AGAP009327-PA
0_12976: AGAMB.AGAP009328-PA
0_12977: AGAMB.AGAP009329-PA
0_12978: AGAMB.AGAP009330-PA
0_12979: AGAMB.AGAP009331-PA
0_12980: AGAMB.AGAP009332-PA
0_12981: AGAMB.AGAP009333-PB
0_12982: AGAMB.AGAP009333-PA
0_12983: AGAMB.AGAP009334-PA
0_12984: AGAMB.AGAP009335-PA
0_12985: AGAMB.AGAP009336-PA
0_12986: AGAMB.AGAP009337-PA
0_12987: AGAMB.AGAP009338-PA
0_12988: AGAMB.AGAP009339-PA
0_12989: AGAMB.AGAP009404-PA
0_12990: AGAMB.AGAP028209-PA
0_12991: AGAMB.AGAP009342-PA
0_12992: AGAMB.AGAP013766-PA
0_12993: AGAMB.AGAP009343-PA
0_12994: AGAMB.AGAP009344-PA
0_12995: AGAMB.AGAP009345-PA
0_12996: AGAMB.AGAP009346-PA
0_12997: AGAMB.AGAP009347-PB
0_12998: AGAMB.AGAP009347-PA
0_12999: AGAMB.AGAP009348-PA
0_13000: AGAMB.AGAP009349-PA
0_13001: AGAMB.AGAP009350-PB
0_13002: AGAMB.AGAP009351-PA
0_13003: AGAMB.AGAP009352-PA
0_13004: AGAMB.AGAP007815-PA
0_13005: AGAMB.AGAP009354-PA
0_13006: AGAMB.AGAP009355-PA
0_13007: AGAMB.AGAP009356-PA
0_13008: AGAMB.AGAP009357-PA
0_13009: AGAMB.AGAP009358-PB
0_13010: AGAMB.AGAP009359-PA
0_13011: AGAMB.AGAP009360-PA
0_13012: AGAMB.AGAP009361-PA
0_13013: AGAMB.AGAP009362-PA
0_13014: AGAMB.AGAP009363-PA
0_13015: AGAMB.AGAP009364-PA
0_13016: AGAMB.AGAP009365-PA
0_13017: AGAMB.AGAP009366-PA
0_13018: AGAMB.AGAP009367-PA
0_13019: AGAMB.AGAP009368-PA
0_13020: AGAMB.AGAP009369-PA
0_13021: AGAMB.AGAP009370-PA
0_13022: AGAMB.AGAP009371-PA
0_13023: AGAMB.AGAP009372-PA
0_13024: AGAMB.AGAP009373-PA
0_13025: AGAMB.AGAP009374-PA
0_13026: AGAMB.AGAP009375-PA
0_13027: AGAMB.AGAP009376-PA
0_13028: AGAMB.AGAP009377-PA
0_13029: AGAMB.AGAP009378-PA
0_13030: AGAMB.AGAP009379-PA
0_13031: AGAMB.AGAP009380-PA
0_13032: AGAMB.AGAP009381-PA
0_13033: AGAMB.AGAP009382-PA
0_13034: AGAMB.AGAP009383-PA
0_13035: AGAMB.AGAP009384-PA
0_13036: AGAMB.AGAP009385-PA
0_13037: AGAMB.AGAP009385-PB
0_13038: AGAMB.AGAP009386-PA
0_13039: AGAMB.AGAP009387-PA
0_13040: AGAMB.AGAP008100-PB
0_13041: AGAMB.AGAP008100-PA
0_13042: AGAMB.AGAP009389-PB
0_13043: AGAMB.AGAP009389-PA
0_13044: AGAMB.AGAP009390-PA
0_13045: AGAMB.AGAP013736-PA
0_13046: AGAMB.AGAP009391-PA
0_13047: AGAMB.AGAP009392-PA
0_13048: AGAMB.AGAP009393-PA
0_13049: AGAMB.AGAP013741-PA
0_13050: AGAMB.AGAP009394-PA
0_13051: AGAMB.AGAP013751-PA
0_13052: AGAMB.AGAP009395-PA
0_13053: AGAMB.AGAP009396-PA
0_13054: AGAMB.AGAP013763-PA
0_13055: AGAMB.AGAP009397-PA
0_13056: AGAMB.AGAP013725-PA
0_13057: AGAMB.AGAP009398-PA
0_13058: AGAMB.AGAP013728-PA
0_13059: AGAMB.AGAP009399-PA
0_13060: AGAMB.AGAP009400-PA
0_13061: AGAMB.AGAP009401-PA
0_13062: AGAMB.AGAP009402-PA
0_13063: AGAMB.AGAP013745-PA
0_13064: AGAMB.AGAP009403-PA
0_13065: AGAMB.AGAP008903-PA
0_13066: AGAMB.AGAP009405-PA
0_13067: AGAMB.AGAP009406-PA
0_13068: AGAMB.AGAP009407-PA
0_13069: AGAMB.AGAP009408-PA
0_13070: AGAMB.AGAP009409-PA
0_13071: AGAMB.AGAP009410-PA
0_13072: AGAMB.AGAP009411-PA
0_13073: AGAMB.AGAP009412-PA
0_13074: AGAMB.AGAP009412-PB
0_13075: AGAMB.AGAP009413-PA
0_13076: AGAMB.AGAP009414-PA
0_13077: AGAMB.AGAP009415-PA
0_13078: AGAMB.AGAP009415-PB
0_13079: AGAMB.AGAP009416-PA
0_13080: AGAMB.AGAP009417-PA
0_13081: AGAMB.AGAP009418-PA
0_13082: AGAMB.AGAP009419-PA
0_13083: AGAMB.AGAP009420-PA
0_13084: AGAMB.AGAP007976-PA
0_13085: AGAMB.AGAP028023-PA
0_13086: AGAMB.AGAP008671-PA
0_13087: AGAMB.AGAP009426-PA
0_13088: AGAMB.AGAP009427-PA
0_13089: AGAMB.AGAP009428-PA
0_13090: AGAMB.AGAP009429-PA
0_13091: AGAMB.AGAP009430-PA
0_13092: AGAMB.AGAP009431-PA
0_13093: AGAMB.AGAP009431-PB
0_13094: AGAMB.AGAP009432-PA
0_13095: AGAMB.AGAP009433-PA
0_13096: AGAMB.AGAP009434-PA
0_13097: AGAMB.AGAP009435-PA
0_13098: AGAMB.AGAP009436-PA
0_13099: AGAMB.AGAP009437-PA
0_13100: AGAMB.AGAP009438-PA
0_13101: AGAMB.AGAP009439-PA
0_13102: AGAMB.AGAP009440-PA
0_13103: AGAMB.AGAP009441-PB
0_13104: AGAMB.AGAP009441-PA
0_13105: AGAMB.AGAP009442-PA
0_13106: AGAMB.AGAP009443-PA
0_13107: AGAMB.AGAP009444-PA
0_13108: AGAMB.AGAP009445-PA
0_13109: AGAMB.AGAP009446-PA
0_13110: AGAMB.AGAP009447-PB
0_13111: AGAMB.AGAP009447-PD
0_13112: AGAMB.AGAP009447-PF
0_13113: AGAMB.AGAP009447-PH
0_13114: AGAMB.AGAP009447-PJ
0_13115: AGAMB.AGAP009447-PA
0_13116: AGAMB.AGAP009448-PA
0_13117: AGAMB.AGAP009449-PA
0_13118: AGAMB.AGAP009450-PA
0_13119: AGAMB.AGAP009451-PA
0_13120: AGAMB.AGAP009452-PA
0_13121: AGAMB.AGAP009453-PA
0_13122: AGAMB.AGAP009457-PA
0_13123: AGAMB.AGAP009458-PA
0_13124: AGAMB.AGAP009459-PA
0_13125: AGAMB.AGAP009460-PA
0_13126: AGAMB.AGAP009461-PB
0_13127: AGAMB.AGAP009461-PA
0_13128: AGAMB.AGAP009462-PA
0_13129: AGAMB.AGAP009463-PA
0_13130: AGAMB.AGAP009464-PA
0_13131: AGAMB.AGAP028050-PA
0_13132: AGAMB.AGAP010295-PA
0_13133: AGAMB.AGAP009467-PA
0_13134: AGAMB.AGAP009468-PA
0_13135: AGAMB.AGAP009469-PA
0_13136: AGAMB.AGAP009470-PA
0_13137: AGAMB.AGAP009471-PA
0_13138: AGAMB.AGAP009472-PA
0_13139: AGAMB.AGAP009473-PA
0_13140: AGAMB.AGAP009473-PB
0_13141: AGAMB.AGAP009474-PA
0_13142: AGAMB.AGAP009475-PA
0_13143: AGAMB.AGAP009476-PA
0_13144: AGAMB.AGAP009477-PA
0_13145: AGAMB.AGAP009478-PA
0_13146: AGAMB.AGAP009479-PA
0_13147: AGAMB.AGAP009480-PA
0_13148: AGAMB.AGAP009481-PA
0_13149: AGAMB.AGAP009482-PA
0_13150: AGAMB.AGAP009483-PA
0_13151: AGAMB.AGAP009484-PA
0_13152: AGAMB.AGAP009485-PA
0_13153: AGAMB.AGAP009486-PA
0_13154: AGAMB.AGAP009487-PA
0_13155: AGAMB.AGAP009488-PA
0_13156: AGAMB.AGAP009489-PA
0_13157: AGAMB.AGAP009490-PA
0_13158: AGAMB.AGAP009491-PA
0_13159: AGAMB.AGAP009492-PA
0_13160: AGAMB.AGAP009493-PA
0_13161: AGAMB.AGAP009494-PA
0_13162: AGAMB.AGAP009495-PA
0_13163: AGAMB.AGAP009496-PA
0_13164: AGAMB.AGAP009497-PA
0_13165: AGAMB.AGAP009498-PA
0_13166: AGAMB.AGAP009499-PA
0_13167: AGAMB.AGAP009500-PA
0_13168: AGAMB.AGAP009501-PA
0_13169: AGAMB.AGAP009502-PA
0_13170: AGAMB.AGAP009503-PA
0_13171: AGAMB.AGAP009504-PA
0_13172: AGAMB.AGAP009505-PA
0_13173: AGAMB.AGAP009506-PA
0_13174: AGAMB.AGAP009507-PA
0_13175: AGAMB.AGAP009508-PA
0_13176: AGAMB.AGAP009509-PA
0_13177: AGAMB.AGAP009510-PA
0_13178: AGAMB.AGAP009511-PA
0_13179: AGAMB.AGAP009512-PA
0_13180: AGAMB.AGAP009513-PA
0_13181: AGAMB.AGAP009514-PA
0_13182: AGAMB.AGAP009515-PA
0_13183: AGAMB.AGAP009516-PA
0_13184: AGAMB.AGAP009517-PA
0_13185: AGAMB.AGAP009518-PA
0_13186: AGAMB.AGAP009519-PA
0_13187: AGAMB.AGAP009520-PA
0_13188: AGAMB.AGAP009521-PA
0_13189: AGAMB.AGAP009522-PA
0_13190: AGAMB.AGAP009523-PA
0_13191: AGAMB.AGAP009524-PA
0_13192: AGAMB.AGAP009525-PA
0_13193: AGAMB.AGAP009526-PA
0_13194: AGAMB.AGAP009527-PA
0_13195: AGAMB.AGAP009528-PA
0_13196: AGAMB.AGAP028647-PA
0_13197: AGAMB.AGAP009531-PA
0_13198: AGAMB.AGAP009532-PA
0_13199: AGAMB.AGAP009533-PA
0_13200: AGAMB.AGAP009534-PA
0_13201: AGAMB.AGAP009535-PA
0_13202: AGAMB.AGAP009536-PA
0_13203: AGAMB.AGAP009537-PA
0_13204: AGAMB.AGAP009538-PA
0_13205: AGAMB.AGAP009539-PA
0_13206: AGAMB.AGAP009540-PA
0_13207: AGAMB.AGAP009541-PA
0_13208: AGAMB.AGAP009542-PA
0_13209: AGAMB.AGAP009543-PA
0_13210: AGAMB.AGAP009544-PA
0_13211: AGAMB.AGAP009545-PA
0_13212: AGAMB.AGAP009546-PA
0_13213: AGAMB.AGAP009547-PA
0_13214: AGAMB.AGAP009548-PA
0_13215: AGAMB.AGAP009549-PA
0_13216: AGAMB.AGAP009550-PA
0_13217: AGAMB.AGAP009551-PA
0_13218: AGAMB.AGAP009552-PA
0_13219: AGAMB.AGAP009553-PA
0_13220: AGAMB.AGAP009554-PA
0_13221: AGAMB.AGAP009555-PA
0_13222: AGAMB.AGAP009556-PA
0_13223: AGAMB.AGAP009557-PA
0_13224: AGAMB.AGAP009558-PA
0_13225: AGAMB.AGAP009559-PA
0_13226: AGAMB.AGAP009560-PA
0_13227: AGAMB.AGAP009561-PA
0_13228: AGAMB.AGAP009562-PA
0_13229: AGAMB.AGAP009563-PA
0_13230: AGAMB.AGAP009564-PA
0_13231: AGAMB.AGAP009565-PA
0_13232: AGAMB.AGAP009566-PA
0_13233: AGAMB.AGAP009567-PA
0_13234: AGAMB.AGAP009568-PA
0_13235: AGAMB.AGAP009569-PA
0_13236: AGAMB.AGAP009570-PA
0_13237: AGAMB.AGAP009571-PA
0_13238: AGAMB.AGAP009572-PA
0_13239: AGAMB.AGAP009573-PA
0_13240: AGAMB.AGAP009574-PA
0_13241: AGAMB.AGAP009575-PA
0_13242: AGAMB.AGAP009576-PA
0_13243: AGAMB.AGAP009577-PA
0_13244: AGAMB.AGAP009578-PA
0_13245: AGAMB.AGAP009579-PA
0_13246: AGAMB.AGAP009580-PA
0_13247: AGAMB.AGAP009581-PA
0_13248: AGAMB.AGAP009582-PA
0_13249: AGAMB.AGAP009583-PC
0_13250: AGAMB.AGAP009583-PB
0_13251: AGAMB.AGAP009583-PA
0_13252: AGAMB.AGAP009584-PA
0_13253: AGAMB.AGAP009585-PA
0_13254: AGAMB.AGAP009586-PA
0_13255: AGAMB.AGAP009587-PA
0_13256: AGAMB.AGAP009588-PA
0_13257: AGAMB.AGAP009589-PA
0_13258: AGAMB.AGAP009590-PA
0_13259: AGAMB.AGAP009591-PA
0_13260: AGAMB.AGAP009592-PA
0_13261: AGAMB.AGAP009593-PA
0_13262: AGAMB.AGAP009594-PA
0_13263: AGAMB.AGAP009595-PA
0_13264: AGAMB.AGAP009596-PA
0_13265: AGAMB.AGAP009597-PA
0_13266: AGAMB.AGAP009598-PA
0_13267: AGAMB.AGAP009599-PA
0_13268: AGAMB.AGAP009600-PA
0_13269: AGAMB.AGAP009601-PA
0_13270: AGAMB.AGAP009602-PA
0_13271: AGAMB.AGAP009603-PA
0_13272: AGAMB.AGAP009604-PA
0_13273: AGAMB.AGAP009605-PA
0_13274: AGAMB.AGAP009606-PA
0_13275: AGAMB.AGAP009607-PA
0_13276: AGAMB.AGAP009608-PA
0_13277: AGAMB.AGAP009609-PA
0_13278: AGAMB.AGAP009610-PA
0_13279: AGAMB.AGAP009611-PA
0_13280: AGAMB.AGAP009612-PA
0_13281: AGAMB.AGAP009613-PA
0_13282: AGAMB.AGAP009614-PA
0_13283: AGAMB.AGAP009615-PA
0_13284: AGAMB.AGAP009616-PA
0_13285: AGAMB.AGAP009617-PA
0_13286: AGAMB.AGAP009618-PA
0_13287: AGAMB.AGAP009619-PA
0_13288: AGAMB.AGAP009620-PA
0_13289: AGAMB.AGAP009621-PA
0_13290: AGAMB.AGAP009622-PA
0_13291: AGAMB.AGAP009623-PA
0_13292: AGAMB.AGAP009624-PA
0_13293: AGAMB.AGAP009625-PA
0_13294: AGAMB.AGAP009626-PA
0_13295: AGAMB.AGAP028450-PA
0_13296: AGAMB.AGAP009627-PA
0_13297: AGAMB.AGAP009628-PA
0_13298: AGAMB.AGAP009629-PA
0_13299: AGAMB.AGAP009630-PA
0_13300: AGAMB.AGAP009631-PA
0_13301: AGAMB.AGAP009632-PA
0_13302: AGAMB.AGAP009633-PA
0_13303: AGAMB.AGAP009634-PA
0_13304: AGAMB.AGAP009635-PA
0_13305: AGAMB.AGAP009636-PA
0_13306: AGAMB.AGAP009637-PA
0_13307: AGAMB.AGAP009638-PA
0_13308: AGAMB.AGAP009639-PA
0_13309: AGAMB.AGAP009640-PA
0_13310: AGAMB.AGAP009641-PA
0_13311: AGAMB.AGAP009642-PA
0_13312: AGAMB.AGAP009643-PA
0_13313: AGAMB.AGAP009644-PA
0_13314: AGAMB.AGAP009645-PA
0_13315: AGAMB.AGAP009646-PA
0_13316: AGAMB.AGAP009647-PA
0_13317: AGAMB.AGAP009648-PA
0_13318: AGAMB.AGAP009649-PA
0_13319: AGAMB.AGAP009650-PA
0_13320: AGAMB.AGAP009651-PA
0_13321: AGAMB.AGAP009652-PA
0_13322: AGAMB.AGAP009653-PA
0_13323: AGAMB.AGAP009654-PA
0_13324: AGAMB.AGAP009655-PA
0_13325: AGAMB.AGAP009656-PA
0_13326: AGAMB.AGAP009657-PA
0_13327: AGAMB.AGAP009658-PA
0_13328: AGAMB.AGAP009659-PA
0_13329: AGAMB.AGAP009660-PA
0_13330: AGAMB.AGAP009661-PA
0_13331: AGAMB.AGAP009662-PA
0_13332: AGAMB.AGAP009664-PA
0_13333: AGAMB.AGAP009665-PA
0_13334: AGAMB.AGAP009666-PA
0_13335: AGAMB.AGAP009667-PA
0_13336: AGAMB.AGAP009668-PA
0_13337: AGAMB.AGAP009669-PA
0_13338: AGAMB.AGAP009670-PB
0_13339: AGAMB.AGAP009670-PA
0_13340: AGAMB.AGAP009671-PA
0_13341: AGAMB.AGAP009672-PA
0_13342: AGAMB.AGAP009673-PA
0_13343: AGAMB.AGAP009674-PA
0_13344: AGAMB.AGAP009675-PA
0_13345: AGAMB.AGAP028645-PA
0_13346: AGAMB.AGAP028646-PA
0_13347: AGAMB.AGAP028644-PA
0_13348: AGAMB.AGAP009680-PA
0_13349: AGAMB.AGAP009681-PA
0_13350: AGAMB.AGAP009682-PA
0_13351: AGAMB.AGAP009683-PA
0_13352: AGAMB.AGAP009684-PA
0_13353: AGAMB.AGAP009685-PA
0_13354: AGAMB.AGAP009686-PA
0_13355: AGAMB.AGAP009687-PA
0_13356: AGAMB.AGAP009688-PA
0_13357: AGAMB.AGAP009690-PA
0_13358: AGAMB.AGAP009691-PA
0_13359: AGAMB.AGAP009692-PA
0_13360: AGAMB.AGAP009693-PA
0_13361: AGAMB.AGAP009694-PA
0_13362: AGAMB.AGAP009695-PA
0_13363: AGAMB.AGAP009696-PA
0_13364: AGAMB.AGAP009697-PA
0_13365: AGAMB.AGAP009699-PA
0_13366: AGAMB.AGAP009700-PA
0_13367: AGAMB.AGAP009701-PA
0_13368: AGAMB.AGAP009702-PA
0_13369: AGAMB.AGAP009703-PA
0_13370: AGAMB.AGAP009704-PA
0_13371: AGAMB.AGAP009705-PA
0_13372: AGAMB.AGAP009706-PA
0_13373: AGAMB.AGAP009707-PA
0_13374: AGAMB.AGAP009708-PA
0_13375: AGAMB.AGAP009709-PA
0_13376: AGAMB.AGAP009710-PA
0_13377: AGAMB.AGAP009711-PA
0_13378: AGAMB.AGAP028643-PA
0_13379: AGAMB.AGAP009714-PA
0_13380: AGAMB.AGAP009715-PA
0_13381: AGAMB.AGAP009716-PA
0_13382: AGAMB.AGAP009717-PA
0_13383: AGAMB.AGAP009718-PA
0_13384: AGAMB.AGAP009719-PA
0_13385: AGAMB.AGAP009720-PA
0_13386: AGAMB.AGAP009721-PA
0_13387: AGAMB.AGAP009722-PA
0_13388: AGAMB.AGAP009723-PA
0_13389: AGAMB.AGAP009724-PA
0_13390: AGAMB.AGAP009725-PA
0_13391: AGAMB.AGAP009726-PA
0_13392: AGAMB.AGAP009727-PA
0_13393: AGAMB.AGAP009728-PA
0_13394: AGAMB.AGAP009729-PA
0_13395: AGAMB.AGAP009730-PA
0_13396: AGAMB.AGAP009731-PA
0_13397: AGAMB.AGAP009732-PA
0_13398: AGAMB.AGAP009733-PA
0_13399: AGAMB.AGAP009734-PA
0_13400: AGAMB.AGAP009735-PA
0_13401: AGAMB.AGAP009736-PA
0_13402: AGAMB.AGAP009737-PA
0_13403: AGAMB.AGAP009738-PA
0_13404: AGAMB.AGAP009739-PA
0_13405: AGAMB.AGAP009740-PA
0_13406: AGAMB.AGAP009741-PA
0_13407: AGAMB.AGAP009742-PA
0_13408: AGAMB.AGAP009743-PA
0_13409: AGAMB.AGAP009744-PA
0_13410: AGAMB.AGAP009745-PA
0_13411: AGAMB.AGAP009746-PA
0_13412: AGAMB.AGAP009747-PA
0_13413: AGAMB.AGAP028641-PA
0_13414: AGAMB.AGAP028642-PA
0_13415: AGAMB.AGAP028640-PA
0_13416: AGAMB.AGAP009750-PA
0_13417: AGAMB.AGAP009751-PA
0_13418: AGAMB.AGAP028639-PA
0_13419: AGAMB.AGAP028638-PA
0_13420: AGAMB.AGAP009754-PA
0_13421: AGAMB.AGAP009755-PA
0_13422: AGAMB.AGAP009756-PA
0_13423: AGAMB.AGAP009757-PA
0_13424: AGAMB.AGAP009758-PA
0_13425: AGAMB.AGAP009759-PA
0_13426: AGAMB.AGAP009760-PA
0_13427: AGAMB.AGAP009761-PA
0_13428: AGAMB.AGAP009762-PA
0_13429: AGAMB.AGAP009763-PA
0_13430: AGAMB.AGAP009764-PA
0_13431: AGAMB.AGAP009765-PA
0_13432: AGAMB.AGAP009766-PA
0_13433: AGAMB.AGAP009768-PA
0_13434: AGAMB.AGAP009769-PA
0_13435: AGAMB.AGAP009770-PA
0_13436: AGAMB.AGAP009771-PA
0_13437: AGAMB.AGAP009772-PA
0_13438: AGAMB.AGAP009773-PA
0_13439: AGAMB.AGAP009773-PB
0_13440: AGAMB.AGAP009774-PA
0_13441: AGAMB.AGAP009775-PA
0_13442: AGAMB.AGAP009776-PA
0_13443: AGAMB.AGAP009777-PA
0_13444: AGAMB.AGAP009778-PA
0_13445: AGAMB.AGAP009779-PA
0_13446: AGAMB.AGAP009780-PA
0_13447: AGAMB.AGAP009781-PA
0_13448: AGAMB.AGAP009782-PA
0_13449: AGAMB.AGAP009783-PA
0_13450: AGAMB.AGAP009784-PA
0_13451: AGAMB.AGAP009785-PA
0_13452: AGAMB.AGAP009786-PA
0_13453: AGAMB.AGAP009787-PA
0_13454: AGAMB.AGAP009788-PA
0_13455: AGAMB.AGAP009789-PA
0_13456: AGAMB.AGAP009790-PA
0_13457: AGAMB.AGAP009791-PA
0_13458: AGAMB.AGAP009792-PA
0_13459: AGAMB.AGAP009793-PA
0_13460: AGAMB.AGAP009794-PA
0_13461: AGAMB.AGAP009795-PA
0_13462: AGAMB.AGAP009796-PA
0_13463: AGAMB.AGAP009797-PA
0_13464: AGAMB.AGAP009798-PA
0_13465: AGAMB.AGAP009799-PA
0_13466: AGAMB.AGAP009800-PA
0_13467: AGAMB.AGAP009801-PA
0_13468: AGAMB.AGAP009802-PA
0_13469: AGAMB.AGAP009803-PA
0_13470: AGAMB.AGAP009804-PA
0_13471: AGAMB.AGAP009805-PG
0_13472: AGAMB.AGAP009805-PA
0_13473: AGAMB.AGAP009805-PC
0_13474: AGAMB.AGAP009805-PE
0_13475: AGAMB.AGAP009805-PH
0_13476: AGAMB.AGAP009805-PF
0_13477: AGAMB.AGAP009805-PB
0_13478: AGAMB.AGAP009805-PD
0_13479: AGAMB.AGAP009805-PI
0_13480: AGAMB.AGAP009805-PL
0_13481: AGAMB.AGAP009805-PJ
0_13482: AGAMB.AGAP009805-PK
0_13483: AGAMB.AGAP009805-PM
0_13484: AGAMB.AGAP009806-PA
0_13485: AGAMB.AGAP009807-PA
0_13486: AGAMB.AGAP009808-PA
0_13487: AGAMB.AGAP009809-PA
0_13488: AGAMB.AGAP009810-PA
0_13489: AGAMB.AGAP009811-PA
0_13490: AGAMB.AGAP009812-PA
0_13491: AGAMB.AGAP028637-PA
0_13492: AGAMB.AGAP028636-PA
0_13493: AGAMB.AGAP009815-PA
0_13494: AGAMB.AGAP009816-PA
0_13495: AGAMB.AGAP009817-PA
0_13496: AGAMB.AGAP009818-PA
0_13497: AGAMB.AGAP009819-PA
0_13498: AGAMB.AGAP009820-PA
0_13499: AGAMB.AGAP009821-PA
0_13500: AGAMB.AGAP009822-PA
0_13501: AGAMB.AGAP009823-PA
0_13502: AGAMB.AGAP009824-PA
0_13503: AGAMB.AGAP009825-PA
0_13504: AGAMB.AGAP009826-PA
0_13505: AGAMB.AGAP009827-PA
0_13506: AGAMB.AGAP009828-PA
0_13507: AGAMB.AGAP009829-PA
0_13508: AGAMB.AGAP009830-PA
0_13509: AGAMB.AGAP009831-PA
0_13510: AGAMB.AGAP009833-PA
0_13511: AGAMB.AGAP009834-PA
0_13512: AGAMB.AGAP009835-PA
0_13513: AGAMB.AGAP009836-PA
0_13514: AGAMB.AGAP009837-PA
0_13515: AGAMB.AGAP009838-PA
0_13516: AGAMB.AGAP009839-PA
0_13517: AGAMB.AGAP009840-PA
0_13518: AGAMB.AGAP009841-PA
0_13519: AGAMB.AGAP009842-PA
0_13520: AGAMB.AGAP009843-PA
0_13521: AGAMB.AGAP009845-PA
0_13522: AGAMB.AGAP009846-PA
0_13523: AGAMB.AGAP009847-PA
0_13524: AGAMB.AGAP009848-PA
0_13525: AGAMB.AGAP009849-PA
0_13526: AGAMB.AGAP009850-PA
0_13527: AGAMB.AGAP009851-PA
0_13528: AGAMB.AGAP009852-PA
0_13529: AGAMB.AGAP009853-PA
0_13530: AGAMB.AGAP009854-PA
0_13531: AGAMB.AGAP009856-PA
0_13532: AGAMB.AGAP009857-PA
0_13533: AGAMB.AGAP009858-PA
0_13534: AGAMB.AGAP009859-PA
0_13535: AGAMB.AGAP009860-PA
0_13536: AGAMB.AGAP009861-PA
0_13537: AGAMB.AGAP009862-PA
0_13538: AGAMB.AGAP009863-PA
0_13539: AGAMB.AGAP009864-PA
0_13540: AGAMB.AGAP009865-PA
0_13541: AGAMB.AGAP009866-PA
0_13542: AGAMB.AGAP009867-PA
0_13543: AGAMB.AGAP009868-PA
0_13544: AGAMB.AGAP009869-PA
0_13545: AGAMB.AGAP009871-PA
0_13546: AGAMB.AGAP009872-PA
0_13547: AGAMB.AGAP009874-PA
0_13548: AGAMB.AGAP009875-PA
0_13549: AGAMB.AGAP009876-PA
0_13550: AGAMB.AGAP009878-PA
0_13551: AGAMB.AGAP009879-PA
0_13552: AGAMB.AGAP009880-PA
0_13553: AGAMB.AGAP009881-PA
0_13554: AGAMB.AGAP009882-PA
0_13555: AGAMB.AGAP009883-PA
0_13556: AGAMB.AGAP009884-PA
0_13557: AGAMB.AGAP009885-PA
0_13558: AGAMB.AGAP009886-PA
0_13559: AGAMB.AGAP009887-PA
0_13560: AGAMB.AGAP009888-PA
0_13561: AGAMB.AGAP009889-PA
0_13562: AGAMB.AGAP009890-PA
0_13563: AGAMB.AGAP009891-PA
0_13564: AGAMB.AGAP009893-PA
0_13565: AGAMB.AGAP028635-PA
0_13566: AGAMB.AGAP009896-PA
0_13567: AGAMB.AGAP009897-PA
0_13568: AGAMB.AGAP009898-PA
0_13569: AGAMB.AGAP009899-PA
0_13570: AGAMB.AGAP009901-PA
0_13571: AGAMB.AGAP009902-PA
0_13572: AGAMB.AGAP009903-PA
0_13573: AGAMB.AGAP009904-PA
0_13574: AGAMB.AGAP009905-PA
0_13575: AGAMB.AGAP009906-PA
0_13576: AGAMB.AGAP009907-PA
0_13577: AGAMB.AGAP009908-PA
0_13578: AGAMB.AGAP009909-PA
0_13579: AGAMB.AGAP009909-PB
0_13580: AGAMB.AGAP009910-PA
0_13581: AGAMB.AGAP009911-PA
0_13582: AGAMB.AGAP009912-PA
0_13583: AGAMB.AGAP009913-PA
0_13584: AGAMB.AGAP009914-PA
0_13585: AGAMB.AGAP009915-PA
0_13586: AGAMB.AGAP009916-PB
0_13587: AGAMB.AGAP009916-PA
0_13588: AGAMB.AGAP009917-PA
0_13589: AGAMB.AGAP009918-PA
0_13590: AGAMB.AGAP009919-PA
0_13591: AGAMB.AGAP009920-PA
0_13592: AGAMB.AGAP009921-PA
0_13593: AGAMB.AGAP009922-PA
0_13594: AGAMB.AGAP009923-PA
0_13595: AGAMB.AGAP009924-PA
0_13596: AGAMB.AGAP009925-PA
0_13597: AGAMB.AGAP009926-PA
0_13598: AGAMB.AGAP009927-PA
0_13599: AGAMB.AGAP009928-PA
0_13600: AGAMB.AGAP009929-PA
0_13601: AGAMB.AGAP009930-PA
0_13602: AGAMB.AGAP009931-PA
0_13603: AGAMB.AGAP009932-PA
0_13604: AGAMB.AGAP009933-PA
0_13605: AGAMB.AGAP009934-PA
0_13606: AGAMB.AGAP009935-PA
0_13607: AGAMB.AGAP009936-PA
0_13608: AGAMB.AGAP009937-PA
0_13609: AGAMB.AGAP009938-PA
0_13610: AGAMB.AGAP009939-PA
0_13611: AGAMB.AGAP009940-PA
0_13612: AGAMB.AGAP009941-PA
0_13613: AGAMB.AGAP009942-PA
0_13614: AGAMB.AGAP009943-PA
0_13615: AGAMB.AGAP009944-PA
0_13616: AGAMB.AGAP009945-PA
0_13617: AGAMB.AGAP009946-PA
0_13618: AGAMB.AGAP009947-PA
0_13619: AGAMB.AGAP009948-PA
0_13620: AGAMB.AGAP009949-PA
0_13621: AGAMB.AGAP009950-PA
0_13622: AGAMB.AGAP009951-PA
0_13623: AGAMB.AGAP009952-PA
0_13624: AGAMB.AGAP009953-PA
0_13625: AGAMB.AGAP009954-PA
0_13626: AGAMB.AGAP009955-PA
0_13627: AGAMB.AGAP009956-PA
0_13628: AGAMB.AGAP009957-PA
0_13629: AGAMB.AGAP009958-PA
0_13630: AGAMB.AGAP009959-PA
0_13631: AGAMB.AGAP009960-PA
0_13632: AGAMB.AGAP009961-PA
0_13633: AGAMB.AGAP009962-PA
0_13634: AGAMB.AGAP009963-PA
0_13635: AGAMB.AGAP009964-PA
0_13636: AGAMB.AGAP009965-PA
0_13637: AGAMB.AGAP009966-PA
0_13638: AGAMB.AGAP009967-PA
0_13639: AGAMB.AGAP009968-PA
0_13640: AGAMB.AGAP009969-PA
0_13641: AGAMB.AGAP009970-PA
0_13642: AGAMB.AGAP009971-PA
0_13643: AGAMB.AGAP009972-PA
0_13644: AGAMB.AGAP009973-PA
0_13645: AGAMB.AGAP009974-PA
0_13646: AGAMB.AGAP009975-PA
0_13647: AGAMB.AGAP028634-PA
0_13648: AGAMB.AGAP028633-PA
0_13649: AGAMB.AGAP009979-PA
0_13650: AGAMB.AGAP009980-PA
0_13651: AGAMB.AGAP009981-PA
0_13652: AGAMB.AGAP009982-PA
0_13653: AGAMB.AGAP009983-PA
0_13654: AGAMB.AGAP009984-PA
0_13655: AGAMB.AGAP009985-PA
0_13656: AGAMB.AGAP009986-PB
0_13657: AGAMB.AGAP009986-PA
0_13658: AGAMB.AGAP009987-PA
0_13659: AGAMB.AGAP009988-PA
0_13660: AGAMB.AGAP009989-PA
0_13661: AGAMB.AGAP009990-PA
0_13662: AGAMB.AGAP009991-PA
0_13663: AGAMB.AGAP009992-PA
0_13664: AGAMB.AGAP009993-PA
0_13665: AGAMB.AGAP009994-PA
0_13666: AGAMB.AGAP009995-PA
0_13667: AGAMB.AGAP008071-PA
0_13668: AGAMB.AGAP009996-PA
0_13669: AGAMB.AGAP009997-PA
0_13670: AGAMB.AGAP009998-PA
0_13671: AGAMB.AGAP009999-PA
0_13672: AGAMB.AGAP010000-PA
0_13673: AGAMB.AGAP010001-PA
0_13674: AGAMB.AGAP010002-PA
0_13675: AGAMB.AGAP010003-PA
0_13676: AGAMB.AGAP010004-PA
0_13677: AGAMB.AGAP010005-PA
0_13678: AGAMB.AGAP010006-PA
0_13679: AGAMB.AGAP010007-PA
0_13680: AGAMB.AGAP010008-PA
0_13681: AGAMB.AGAP010009-PA
0_13682: AGAMB.AGAP010010-PA
0_13683: AGAMB.AGAP010011-PA
0_13684: AGAMB.AGAP010012-PA
0_13685: AGAMB.AGAP010013-PA
0_13686: AGAMB.AGAP010014-PA
0_13687: AGAMB.AGAP010015-PA
0_13688: AGAMB.AGAP010016-PA
0_13689: AGAMB.AGAP010017-PA
0_13690: AGAMB.AGAP010018-PA
0_13691: AGAMB.AGAP010019-PA
0_13692: AGAMB.AGAP010020-PA
0_13693: AGAMB.AGAP010021-PA
0_13694: AGAMB.AGAP010022-PA
0_13695: AGAMB.AGAP010023-PA
0_13696: AGAMB.AGAP010024-PA
0_13697: AGAMB.AGAP010025-PA
0_13698: AGAMB.AGAP010026-PA
0_13699: AGAMB.AGAP010027-PA
0_13700: AGAMB.AGAP010028-PA
0_13701: AGAMB.AGAP010029-PA
0_13702: AGAMB.AGAP010030-PA
0_13703: AGAMB.AGAP010031-PA
0_13704: AGAMB.AGAP010032-PA
0_13705: AGAMB.AGAP010033-PA
0_13706: AGAMB.AGAP010034-PA
0_13707: AGAMB.AGAP010035-PA
0_13708: AGAMB.AGAP010036-PA
0_13709: AGAMB.AGAP010037-PA
0_13710: AGAMB.AGAP010038-PA
0_13711: AGAMB.AGAP010038-PB
0_13712: AGAMB.AGAP010039-PA
0_13713: AGAMB.AGAP010040-PA
0_13714: AGAMB.AGAP010041-PA
0_13715: AGAMB.AGAP010042-PA
0_13716: AGAMB.AGAP010043-PA
0_13717: AGAMB.AGAP010044-PA
0_13718: AGAMB.AGAP010045-PA
0_13719: AGAMB.AGAP010046-PA
0_13720: AGAMB.AGAP010047-PA
0_13721: AGAMB.AGAP010048-PA
0_13722: AGAMB.AGAP010049-PA
0_13723: AGAMB.AGAP010050-PA
0_13724: AGAMB.AGAP010051-PA
0_13725: AGAMB.AGAP010052-PA
0_13726: AGAMB.AGAP010053-PA
0_13727: AGAMB.AGAP010054-PA
0_13728: AGAMB.AGAP010055-PA
0_13729: AGAMB.AGAP010056-PA
0_13730: AGAMB.AGAP010057-PA
0_13731: AGAMB.AGAP010058-PA
0_13732: AGAMB.AGAP010059-PA
0_13733: AGAMB.AGAP010060-PA
0_13734: AGAMB.AGAP010061-PA
0_13735: AGAMB.AGAP010062-PA
0_13736: AGAMB.AGAP010063-PA
0_13737: AGAMB.AGAP010064-PA
0_13738: AGAMB.AGAP010065-PA
0_13739: AGAMB.AGAP010066-PA
0_13740: AGAMB.AGAP010067-PA
0_13741: AGAMB.AGAP010068-PA
0_13742: AGAMB.AGAP010069-PB
0_13743: AGAMB.AGAP010069-PA
0_13744: AGAMB.AGAP010070-PA
0_13745: AGAMB.AGAP010071-PA
0_13746: AGAMB.AGAP010072-PA
0_13747: AGAMB.AGAP010073-PA
0_13748: AGAMB.AGAP010074-PA
0_13749: AGAMB.AGAP010075-PA
0_13750: AGAMB.AGAP010076-PA
0_13751: AGAMB.AGAP010077-PA
0_13752: AGAMB.AGAP010078-PA
0_13753: AGAMB.AGAP010079-PA
0_13754: AGAMB.AGAP010080-PA
0_13755: AGAMB.AGAP010081-PA
0_13756: AGAMB.AGAP010082-PA
0_13757: AGAMB.AGAP010084-PA
0_13758: AGAMB.AGAP010085-PA
0_13759: AGAMB.AGAP010086-PA
0_13760: AGAMB.AGAP010087-PA
0_13761: AGAMB.AGAP010088-PA
0_13762: AGAMB.AGAP010089-PA
0_13763: AGAMB.AGAP013760-PA
0_13764: AGAMB.AGAP010286-PB
0_13765: AGAMB.AGAP010286-PA
0_13766: AGAMB.AGAP010286-PD
0_13767: AGAMB.AGAP010268-PA
0_13768: AGAMB.AGAP010263-PA
0_13769: AGAMB.AGAP010184-PA
0_13770: AGAMB.AGAP010094-PA
0_13771: AGAMB.AGAP010095-PA
0_13772: AGAMB.AGAP010096-PA
0_13773: AGAMB.AGAP010097-PA
0_13774: AGAMB.AGAP010098-PA
0_13775: AGAMB.AGAP010099-PA
0_13776: AGAMB.AGAP010100-PA
0_13777: AGAMB.AGAP010101-PA
0_13778: AGAMB.AGAP010103-PA
0_13779: AGAMB.AGAP010104-PA
0_13780: AGAMB.AGAP010105-PA
0_13781: AGAMB.AGAP010106-PA
0_13782: AGAMB.AGAP010107-PA
0_13783: AGAMB.AGAP010108-PA
0_13784: AGAMB.AGAP010109-PA
0_13785: AGAMB.AGAP010110-PA
0_13786: AGAMB.AGAP010111-PA
0_13787: AGAMB.AGAP010112-PA
0_13788: AGAMB.AGAP010113-PA
0_13789: AGAMB.AGAP010114-PA
0_13790: AGAMB.AGAP010115-PA
0_13791: AGAMB.AGAP010116-PA
0_13792: AGAMB.AGAP010117-PA
0_13793: AGAMB.AGAP010118-PA
0_13794: AGAMB.AGAP010119-PB
0_13795: AGAMB.AGAP010120-PA
0_13796: AGAMB.AGAP010121-PA
0_13797: AGAMB.AGAP010122-PA
0_13798: AGAMB.AGAP010123-PA
0_13799: AGAMB.AGAP010124-PA
0_13800: AGAMB.AGAP010125-PA
0_13801: AGAMB.AGAP010126-PA
0_13802: AGAMB.AGAP010127-PA
0_13803: AGAMB.AGAP010128-PA
0_13804: AGAMB.AGAP010129-PA
0_13805: AGAMB.AGAP010130-PB
0_13806: AGAMB.AGAP010130-PA
0_13807: AGAMB.AGAP010131-PA
0_13808: AGAMB.AGAP010131-PB
0_13809: AGAMB.AGAP010133-PA
0_13810: AGAMB.AGAP010134-PA
0_13811: AGAMB.AGAP010135-PA
0_13812: AGAMB.AGAP010136-PA
0_13813: AGAMB.AGAP010137-PA
0_13814: AGAMB.AGAP010138-PA
0_13815: AGAMB.AGAP010139-PA
0_13816: AGAMB.AGAP010139-PB
0_13817: AGAMB.AGAP010139-PC
0_13818: AGAMB.AGAP010139-PD
0_13819: AGAMB.AGAP010140-PA
0_13820: AGAMB.AGAP010141-PA
0_13821: AGAMB.AGAP010142-PB
0_13822: AGAMB.AGAP010142-PA
0_13823: AGAMB.AGAP010143-PB
0_13824: AGAMB.AGAP010143-PA
0_13825: AGAMB.AGAP010144-PA
0_13826: AGAMB.AGAP010145-PA
0_13827: AGAMB.AGAP010146-PA
0_13828: AGAMB.AGAP010147-PB
0_13829: AGAMB.AGAP010147-PC
0_13830: AGAMB.AGAP010147-PD
0_13831: AGAMB.AGAP010147-PE
0_13832: AGAMB.AGAP010147-PA
0_13833: AGAMB.AGAP010147-PF
0_13834: AGAMB.AGAP010147-PG
0_13835: AGAMB.AGAP010147-PH
0_13836: AGAMB.AGAP010147-PI
0_13837: AGAMB.AGAP010147-PJ
0_13838: AGAMB.AGAP010147-PK
0_13839: AGAMB.AGAP010148-PA
0_13840: AGAMB.AGAP010149-PA
0_13841: AGAMB.AGAP010150-PA
0_13842: AGAMB.AGAP010151-PA
0_13843: AGAMB.AGAP009466-PB
0_13844: AGAMB.AGAP009466-PD
0_13845: AGAMB.AGAP009466-PA
0_13846: AGAMB.AGAP009424-PA
0_13847: AGAMB.AGAP009424-PB
0_13848: AGAMB.AGAP009424-PD
0_13849: AGAMB.AGAP009341-PA
0_13850: AGAMB.AGAP009293-PA
0_13851: AGAMB.AGAP010156-PA
0_13852: AGAMB.AGAP010157-PA
0_13853: AGAMB.AGAP010157-PB
0_13854: AGAMB.AGAP010158-PA
0_13855: AGAMB.AGAP010159-PA
0_13856: AGAMB.AGAP010160-PA
0_13857: AGAMB.AGAP010161-PA
0_13858: AGAMB.AGAP010162-PA
0_13859: AGAMB.AGAP010163-PA
0_13860: AGAMB.AGAP013737-PA
0_13861: AGAMB.AGAP010164-PB
0_13862: AGAMB.AGAP010164-PA
0_13863: AGAMB.AGAP010164-PC
0_13864: AGAMB.AGAP010165-PA
0_13865: AGAMB.AGAP010166-PA
0_13866: AGAMB.AGAP010167-PA
0_13867: AGAMB.AGAP010167-PB
0_13868: AGAMB.AGAP010168-PA
0_13869: AGAMB.AGAP007996-PB
0_13870: AGAMB.AGAP007996-PA
0_13871: AGAMB.AGAP010170-PA
0_13872: AGAMB.AGAP010171-PA
0_13873: AGAMB.AGAP010171-PB
0_13874: AGAMB.AGAP010172-PB
0_13875: AGAMB.AGAP010172-PA
0_13876: AGAMB.AGAP010173-PA
0_13877: AGAMB.AGAP010174-PA
0_13878: AGAMB.AGAP010175-PB
0_13879: AGAMB.AGAP010175-PA
0_13880: AGAMB.AGAP010175-PC
0_13881: AGAMB.AGAP010175-PD
0_13882: AGAMB.AGAP010176-PA
0_13883: AGAMB.AGAP010177-PA
0_13884: AGAMB.AGAP010178-PA
0_13885: AGAMB.AGAP010179-PA
0_13886: AGAMB.AGAP010180-PA
0_13887: AGAMB.AGAP010181-PA
0_13888: AGAMB.AGAP010182-PA
0_13889: AGAMB.AGAP010183-PA
0_13890: AGAMB.AGAP009273-PA
0_13891: AGAMB.AGAP009251-PB
0_13892: AGAMB.AGAP009251-PA
0_13893: AGAMB.AGAP010186-PA
0_13894: AGAMB.AGAP010187-PA
0_13895: AGAMB.AGAP010188-PA
0_13896: AGAMB.AGAP010189-PA
0_13897: AGAMB.AGAP010190-PA
0_13898: AGAMB.AGAP010191-PA
0_13899: AGAMB.AGAP010192-PA
0_13900: AGAMB.AGAP010193-PA
0_13901: AGAMB.AGAP010194-PB
0_13902: AGAMB.AGAP010194-PA
0_13903: AGAMB.AGAP010195-PA
0_13904: AGAMB.AGAP013742-PA
0_13905: AGAMB.AGAP010197-PB
0_13906: AGAMB.AGAP010197-PA
0_13907: AGAMB.AGAP010198-PA
0_13908: AGAMB.AGAP010199-PA
0_13909: AGAMB.AGAP010200-PA
0_13910: AGAMB.AGAP010201-PA
0_13911: AGAMB.AGAP010202-PA
0_13912: AGAMB.AGAP010203-PA
0_13913: AGAMB.AGAP010204-PA
0_13914: AGAMB.AGAP010205-PA
0_13915: AGAMB.AGAP010206-PA
0_13916: AGAMB.AGAP010207-PA
0_13917: AGAMB.AGAP010208-PA
0_13918: AGAMB.AGAP010209-PA
0_13919: AGAMB.AGAP010210-PA
0_13920: AGAMB.AGAP010211-PA
0_13921: AGAMB.AGAP010212-PA
0_13922: AGAMB.AGAP010213-PA
0_13923: AGAMB.AGAP010214-PA
0_13924: AGAMB.AGAP010215-PA
0_13925: AGAMB.AGAP010216-PA
0_13926: AGAMB.AGAP010217-PA
0_13927: AGAMB.AGAP010218-PA
0_13928: AGAMB.AGAP010218-PB
0_13929: AGAMB.AGAP010219-PA
0_13930: AGAMB.AGAP013758-PA
0_13931: AGAMB.AGAP010220-PA
0_13932: AGAMB.AGAP010221-PA
0_13933: AGAMB.AGAP010222-PA
0_13934: AGAMB.AGAP010223-PA
0_13935: AGAMB.AGAP010224-PA
0_13936: AGAMB.AGAP010225-PA
0_13937: AGAMB.AGAP010226-PB
0_13938: AGAMB.AGAP010226-PA
0_13939: AGAMB.AGAP010226-PC
0_13940: AGAMB.AGAP010227-PA
0_13941: AGAMB.AGAP010228-PA
0_13942: AGAMB.AGAP010229-PA
0_13943: AGAMB.AGAP010230-PA
0_13944: AGAMB.AGAP010231-PA
0_13945: AGAMB.AGAP010232-PB
0_13946: AGAMB.AGAP010232-PA
0_13947: AGAMB.AGAP010233-PA
0_13948: AGAMB.AGAP010234-PA
0_13949: AGAMB.AGAP010235-PA
0_13950: AGAMB.AGAP010235-PB
0_13951: AGAMB.AGAP010236-PA
0_13952: AGAMB.AGAP010236-PB
0_13953: AGAMB.AGAP010237-PA
0_13954: AGAMB.AGAP010237-PB
0_13955: AGAMB.AGAP010238-PA
0_13956: AGAMB.AGAP010239-PB
0_13957: AGAMB.AGAP010239-PC
0_13958: AGAMB.AGAP010239-PD
0_13959: AGAMB.AGAP010239-PA
0_13960: AGAMB.AGAP010240-PA
0_13961: AGAMB.AGAP010241-PA
0_13962: AGAMB.AGAP010242-PA
0_13963: AGAMB.AGAP008547-PA
0_13964: AGAMB.AGAP010244-PA
0_13965: AGAMB.AGAP010245-PA
0_13966: AGAMB.AGAP010246-PA
0_13967: AGAMB.AGAP010247-PA
0_13968: AGAMB.AGAP010248-PA
0_13969: AGAMB.AGAP010249-PA
0_13970: AGAMB.AGAP010250-PA
0_13971: AGAMB.AGAP010251-PA
0_13972: AGAMB.AGAP010252-PA
0_13973: AGAMB.AGAP010253-PA
0_13974: AGAMB.AGAP010254-PA
0_13975: AGAMB.AGAP010255-PA
0_13976: AGAMB.AGAP010256-PA
0_13977: AGAMB.AGAP010257-PA
0_13978: AGAMB.AGAP010258-PA
0_13979: AGAMB.AGAP010259-PA
0_13980: AGAMB.AGAP010260-PA
0_13981: AGAMB.AGAP010261-PA
0_13982: AGAMB.AGAP010261-PB
0_13983: AGAMB.AGAP009233-PA
0_13984: AGAMB.AGAP009185-PA
0_13985: AGAMB.AGAP010264-PA
0_13986: AGAMB.AGAP010265-PA
0_13987: AGAMB.AGAP010266-PA
0_13988: AGAMB.AGAP010267-PA
0_13989: AGAMB.AGAP009170-PA
0_13990: AGAMB.AGAP010269-PA
0_13991: AGAMB.AGAP009158-PA
0_13992: AGAMB.AGAP010271-PA
0_13993: AGAMB.AGAP010272-PA
0_13994: AGAMB.AGAP010273-PA
0_13995: AGAMB.AGAP010274-PA
0_13996: AGAMB.AGAP010275-PA
0_13997: AGAMB.AGAP010276-PA
0_13998: AGAMB.AGAP010276-PB
0_13999: AGAMB.AGAP010277-PA
0_14000: AGAMB.AGAP010278-PA
0_14001: AGAMB.AGAP010279-PA
0_14002: AGAMB.AGAP010280-PA
0_14003: AGAMB.AGAP010281-PA
0_14004: AGAMB.AGAP013738-PA
0_14005: AGAMB.AGAP010282-PA
0_14006: AGAMB.AGAP010283-PA
0_14007: AGAMB.AGAP009087-PA
0_14008: AGAMB.AGAP009039-PA
0_14009: AGAMB.AGAP009016-PA
0_14010: AGAMB.AGAP010287-PA
0_14011: AGAMB.AGAP010288-PA
0_14012: AGAMB.AGAP010289-PA
0_14013: AGAMB.AGAP010290-PA
0_14014: AGAMB.AGAP010291-PA
0_14015: AGAMB.AGAP010292-PA
0_14016: AGAMB.AGAP010293-PA
0_14017: AGAMB.AGAP010294-PA
0_14018: AGAMB.AGAP009000-PA
0_14019: AGAMB.AGAP008995-PA
0_14020: AGAMB.AGAP010297-PA
0_14021: AGAMB.AGAP028399-PA
0_14022: AGAMB.AGAP028400-PA
0_14023: AGAMB.AGAP010298-PA
0_14024: AGAMB.AGAP010299-PA
0_14025: AGAMB.AGAP010300-PA
0_14026: AGAMB.AGAP010301-PA
0_14027: AGAMB.AGAP010302-PA
0_14028: AGAMB.AGAP010303-PA
0_14029: AGAMB.AGAP010304-PA
0_14030: AGAMB.AGAP010304-PB
0_14031: AGAMB.AGAP010305-PA
0_14032: AGAMB.AGAP010306-PA
0_14033: AGAMB.AGAP010307-PA
0_14034: AGAMB.AGAP010308-PA
0_14035: AGAMB.AGAP010309-PA
0_14036: AGAMB.AGAP008293-PA
0_14037: AGAMB.AGAP008285-PA
0_14038: AGAMB.AGAP008286-PA
0_14039: AGAMB.AGAP008287-PB
0_14040: AGAMB.AGAP008287-PA
0_14041: AGAMB.AGAP008288-PA
0_14042: AGAMB.AGAP008288-PB
0_14043: AGAMB.AGAP008289-PA
0_14044: AGAMB.AGAP009832-PA
0_14045: AGAMB.AGAP008420-PA
0_14046: AGAMB.AGAP009143-PA
0_14047: AGAMB.AGAP010132-PA
0_14048: AGAMB.AGAP008179-PA
0_14049: AGAMB.AGAP009316-PA
0_14050: AGAMB.AGAP010196-PA
0_14051: AGAMB.AGAP009166-PA
0_14052: AGAMB.AGAP010083-PA
0_14053: AGAMB.AGAP007938-PA
0_14054: AGAMB.AGAP009033-PA
0_14055: AGAMB.AGAP009978-PA
0_14056: AGAMB.AGAP008350-PA
0_14057: AGAMB.AGAP008183-PA
0_14058: AGAMB.AGAP008998-PA
0_14059: AGAMB.AGAP008091-PA
0_14060: AGAMB.AGAP007866-PA
0_14061: AGAMB.AGAP008366-PA
0_14062: AGAMB.AGAP008654-PA
0_14063: AGAMB.AGAP008407-PA
0_14064: AGAMB.AGAP008364-PA
0_14065: AGAMB.AGAP008368-PA
0_14066: AGAMB.AGAP009217-PA
0_14067: AGAMB.AGAP009844-PA
0_14068: AGAMB.AGAP009263-PA
0_14069: AGAMB.AGAP009215-PA
0_14070: AGAMB.AGAP008835-PA
0_14071: AGAMB.AGAP009098-PA
0_14072: AGAMB.AGAP013103-PA
0_14073: AGAMB.AGAP010090-PA
0_14074: AGAMB.AGAP010102-PA
0_14075: AGAMB.AGAP009870-PA
0_14076: AGAMB.AGAP009873-PA
0_14077: AGAMB.AGAP010152-PA
0_14078: AGAMB.AGAP010155-PA
0_14079: AGAMB.AGAP009877-PA
0_14080: AGAMB.AGAP009855-PA
0_14081: AGAMB.AGAP007756-PA
0_14082: AGAMB.AGAP013367-PA
0_14083: AGAMB.AGAP012428-PA
0_14084: AGAMB.AGAP012429-PA
0_14085: AGAMB.AGAP012430-PA
0_14086: AGAMB.AGAP012431-PA
0_14087: AGAMB.AGAP012432-PA
0_14088: AGAMB.AGAP012433-PA
0_14089: AGAMB.AGAP012434-PA
0_14090: AGAMB.AGAP012435-PA
0_14091: AGAMB.AGAP012436-PA
0_14092: AGAMB.AGAP012437-PA
0_14093: AGAMB.AGAP012438-PA
0_14094: AGAMB.AGAP012439-PA
0_14095: AGAMB.AGAP012440-PA
0_14096: AGAMB.AGAP012441-PA
0_14097: AGAMB.AGAP012442-PA
0_14098: AGAMB.AGAP012443-PA
0_14099: AGAMB.AGAP012444-PA
0_14100: AGAMB.AGAP012445-PA
0_14101: AGAMB.AGAP012446-PA
0_14102: AGAMB.AGAP012447-PA
0_14103: AGAMB.AGAP012448-PA
0_14104: AGAMB.AGAP012449-PA
0_14105: AGAMB.AGAP012450-PA
0_14106: AGAMB.AGAP012451-PA
0_14107: AGAMB.AGAP012452-PA
0_14108: AGAMB.AGAP012453-PA
0_14109: AGAMB.AGAP012454-PA
0_14110: AGAMB.AGAP012455-PA
0_14111: AGAMB.AGAP012456-PA
0_14112: AGAMB.AGAP012457-PA
0_14113: AGAMB.AGAP012458-PA
0_14114: AGAMB.AGAP012459-PA
0_14115: AGAMB.AGAP012460-PA
0_14116: AGAMB.AGAP012461-PA
0_14117: AGAMB.AGAP012463-PA
0_14118: AGAMB.AGAP012464-PA
0_14119: AGAMB.AGAP012465-PA
0_14120: AGAMB.AGAP012467-PA
0_14121: AGAMB.AGAP012468-PA
0_14122: AGAMB.AGAP012469-PA
0_14123: AGAMB.AGAP012470-PA
0_14124: AGAMB.AGAP012471-PA
0_14125: AGAMB.AGAP012472-PA
0_14126: AGAMB.AGAP012473-PA
0_14127: AGAMB.AGAP012474-PA
0_14128: AGAMB.AGAP012475-PA
0_14129: AGAMB.AGAP012476-PA
0_14130: AGAMB.AGAP012477-PA
0_14131: AGAMB.AGAP012478-PA
0_14132: AGAMB.AGAP028632-PA
0_14133: AGAMB.AGAP012481-PA
0_14134: AGAMB.AGAP012483-PA
0_14135: AGAMB.AGAP012484-PA
0_14136: AGAMB.AGAP012485-PA
0_14137: AGAMB.AGAP012486-PA
0_14138: AGAMB.AGAP012488-PA
0_14139: AGAMB.AGAP012489-PA
0_14140: AGAMB.AGAP012490-PA
0_14141: AGAMB.AGAP028610-PA
0_14142: AGAMB.AGAP012492-PA
0_14143: AGAMB.AGAP012493-PA
0_14144: AGAMB.AGAP012494-PA
0_14145: AGAMB.AGAP012495-PA
0_14146: AGAMB.AGAP012496-PA
0_14147: AGAMB.AGAP012497-PA
0_14148: AGAMB.AGAP012498-PA
0_14149: AGAMB.AGAP012499-PA
0_14150: AGAMB.AGAP012500-PA
0_14151: AGAMB.AGAP012501-PA
0_14152: AGAMB.AGAP012502-PA
0_14153: AGAMB.AGAP012503-PA
0_14154: AGAMB.AGAP012504-PA
0_14155: AGAMB.AGAP012505-PA
0_14156: AGAMB.AGAP012506-PA
0_14157: AGAMB.AGAP012507-PA
0_14158: AGAMB.AGAP012508-PA
0_14159: AGAMB.AGAP012509-PA
0_14160: AGAMB.AGAP012513-PA
0_14161: AGAMB.AGAP012514-PA
0_14162: AGAMB.AGAP012515-PA
0_14163: AGAMB.AGAP012516-PA
0_14164: AGAMB.AGAP012517-PA
0_14165: AGAMB.AGAP012518-PA
0_14166: AGAMB.AGAP012519-PA
0_14167: AGAMB.AGAP012520-PA
0_14168: AGAMB.AGAP012521-PA
0_14169: AGAMB.AGAP012522-PA
0_14170: AGAMB.AGAP012523-PA
0_14171: AGAMB.AGAP012524-PA
0_14172: AGAMB.AGAP012525-PA
0_14173: AGAMB.AGAP012526-PA
0_14174: AGAMB.AGAP012527-PA
0_14175: AGAMB.AGAP012528-PA
[truncated: 15,595,422 more chars]
