# Supplementary material for: Comparative genomics of the tardigrades Hypsibius dujardini and Ramazzottius varieornatus
Source: PLoS Biol. 2017 Jul 27;15(7):e2002266. doi: 10.1371/journal.pbio.2002266 (PMC5531438; doi:10.1371/journal.pbio.2002266)
Supplement: S11 Data — This tarred and gzipped archive contains the input files for KinFin and the output from the<br class = "kix-line-break">analyses. The six input files include two alternative tree hypotheses, a file giving the functional<br class = "kix-line-break">annotation of the proteins, a species classification file and files giving the links between species and sequences. The output files are given for each inflation value applied in OrthoFinder, and include analyses under both hypotheses of tardigrade relationships. (GZ) [file pbio.2002266.s028.tar.gz › S11_Data/nHd.KinFin.SpeciesClassification.txt]

#IDX	PROTEOME	species	taxid	OUT
0	AGAMB	anopheles_gambiae	7165	0
1	AMELL	apis_mellifera	7460	0
2	APISU	acyrthosiphon_pisum	7029	0
3	ASUUM2	ascaris_suum	6253	0
4	BMALA	brugia_malayi	6279	0
5	BXYLO	bursaphelenchus_xylophilus	6326	0
6	CELEG	caenorhabditis_elegans	6239	0
7	CLECT	cimex_lectularius	79782	0
8	CTELE	capitella_teleta	283909	1
9	DPOND	dendroctonus_ponderosae	77166	0
10	DPULE	daphnia_pulex	6669	0
11	HDUJA	hypsibius_dujardini	232323	0
12	ISCAP	ixodes_scapularis	6945	0
13	MHAPL	meloidogyne_hapla	6305	0
14	NVITR	nasonia_vitripennis	7425	0
15	OBIMA	octopus_bimaculoides	37653	1
16	PCAUD	priapulus_caudatus	37621	0
17	PHUMA	pediculus_humanus	121225	0
18	PMURR	plectus_murrayi	538668	0
19	PPACI	pristionchus_pacificus	54126	0
20	PXYLO	plutella_xylostella	51655	0
37	RVARI	ramazzottius_varieornatus	947166	0
22	SINVI	solenopsis_invicta	13686	0
23	SMARI	strigamia_maritima	126957	0
24	TCAST	tribolium_castaneum	7070	0
25	TMURI	trichuris_muris	70415	0
26	TSPIR	trichinella_spiralis	6334	0
27	TURTI	tetranychus_urticae	32264	0
38	DMELA	drosophila_melanogaster	7227	0
