# Supplementary material for: Comparative genomics of the tardigrades Hypsibius dujardini and Ramazzottius varieornatus
Source: PLoS Biol. 2017 Jul 27;15(7):e2002266. doi: 10.1371/journal.pbio.2002266 (PMC5531438; doi:10.1371/journal.pbio.2002266)
Supplement: S11 Data — This tarred and gzipped archive contains the input files for KinFin and the output from the<br class = "kix-line-break">analyses. The six input files include two alternative tree hypotheses, a file giving the functional<br class = "kix-line-break">annotation of the proteins, a species classification file and files giving the links between species and sequences. The output files are given for each inflation value applied in OrthoFinder, and include analyses under both hypotheses of tardigrade relationships. (GZ) [file pbio.2002266.s028.tar.gz › S11_Data/nHd.KinFin.SpeciesIDs.txt]

0: AGAMB.anopheles_gambiae.AgamP4.ENSEMBL.protein.faa
1: AMELL.apis_mellifera.GCA_000002195.ENSEMBLE30.protein.faa
2: APISU.acyrthosiphon_pisum.GCA_000142985_2.ENSEMBL.protein.faa
3: ASUUM2.ascaris_suum.PRJNA80881.WBPS5.protein.faa
4: BMALA.brugia_malayi.PRJNA10729.WBPS5.protein.faa
5: BXYLO.bursaphelenchus_xylophilus.PRJEA64437.WBPS5.protein.faa
6: CELEG.caenorhabditis_elegans.PRJNA13758.WBPS5.protein.faa
7: CLECT.cimex_lectularius.I5K.protein.faa
8: CTELE.capitella_teleta.GCA_000328365_1.ENSEMBL.protein.faa
9: DPOND.dendroctonus_ponderosae.GCA_000355655_1.ENSEMBL.protein.faa
10: DPULE.daphnia_pulex.GCA_000187875.ENSEMBLE30.protein.faa
11: HDUJA.hypsibius_dujardini.JAPAN.protein.faa
12: ISCAP.ixodes_scapularis.IscaW1.ENSEMBL.protein.faa
13: MHAPL.meloidogyne_hapla.PRJNA29083.WBPS5.protein.faa
14: NVITR.nasonia_vitripennis.GCA_000002325_2.ENSEMBL.faa
15: OBIMA.octopus_bimaculoides.PRJNA270931.ENSEMBLE.faa
16: PCAUD.priapulus_caudatus.GCF_000485595.NCBI.protein.faa
17: PHUMA.pediculus_humanus.PhumU2.ENSEMBL.protein.fa
18: PMURR.plectus_murrayi.BLAXTERLAB.protein.faa
19: PPACI.pristionchus_pacificus.PRJNA12644.WBPS5.protein.faa
20: PXYLO.plutella_xylostella.DBM_FJ_v1_1.LEPBASE.protein.faa
22: SINVI.solenopsis_invicta.GCA_000188075_1.ENSEMBL.proteins.faa
23: SMARI.strigamia_maritima.Smar1.ENSEMBLE30.protein.faa
24: TCAST.tribolium_castaneum.Tcas3.ENSEMBLE30.protein.faa
25: TMURI.trichuris_muris.PRJEB126.WBPS5.protein.faa
26: TSPIR.trichinella_spiralis.PRJNA12603.WBPS5.protein.faa
27: TURTI.tetranychus_urticae.GCA_000239435_1.ENSEMBL.protein.faa
37: RVARI.20161124.proteins.faa
38: DMELA.drosophila_melanogaster.r6_09.FLYBASE.protein.fa.longest.clean.fa
