# Supplementary material for: Comparative genomics of the tardigrades Hypsibius dujardini and Ramazzottius varieornatus
Source: PLoS Biol. 2017 Jul 27;15(7):e2002266. doi: 10.1371/journal.pbio.2002266 (PMC5531438; doi:10.1371/journal.pbio.2002266)
Supplement: S12 Data — A tarred and gzipped archive of the protein fasta format files used in orthology analyses, including data from 29 species. In these files only the longest isoform has been retained from groups of sequences derived from the same locus. (GZ) [file pbio.2002266.s029.tar.gz]

Archive with 60 entries (59 files):
- ./._S12_Data
- S12_Data
- S12_Data/._AGAMB.anopheles_gambiae.faa
- S12_Data/AGAMB.anopheles_gambiae.faa
- S12_Data/._AMELL.apis_mellifera.faa
- S12_Data/AMELL.apis_mellifera.faa
- S12_Data/._APISU.acyrthosiphon_pisum.faa
- S12_Data/APISU.acyrthosiphon_pisum.faa
- S12_Data/._ASUUM2.ascaris_suum.faa
- S12_Data/ASUUM2.ascaris_suum.faa
- S12_Data/._BMALA.brugia_malayi.faa
- S12_Data/BMALA.brugia_malayi.faa
- S12_Data/._BXYLO.bursaphelenchus_xylophilus.faa
- S12_Data/BXYLO.bursaphelenchus_xylophilus.faa
- S12_Data/._CELEG.caenorhabditis_elegans.faa
- S12_Data/CELEG.caenorhabditis_elegans.faa
- S12_Data/._CLECT.cimex_lectularius.faa
- S12_Data/CLECT.cimex_lectularius.faa
- S12_Data/._CTELE.capitella_teleta.faa
- S12_Data/CTELE.capitella_teleta.faa
- S12_Data/._DMELA.drosophila_melanogaster.faa
- S12_Data/DMELA.drosophila_melanogaster.faa
- S12_Data/._DPOND.dendroctonus_ponderosae.faa
- S12_Data/DPOND.dendroctonus_ponderosae.faa
- S12_Data/._DPULE.daphnia_pulex.faa
- S12_Data/DPULE.daphnia_pulex.faa
- S12_Data/._HDUJA.hypsibius_dujardini.faa
- S12_Data/HDUJA.hypsibius_dujardini.faa
- S12_Data/._ISCAP.ixodes_scapularis.faa
- S12_Data/ISCAP.ixodes_scapularis.faa
- S12_Data/._MHAPL.meloidogyne_hapla.faa
- S12_Data/MHAPL.meloidogyne_hapla.faa
- S12_Data/._NVITR.nasonia_vitripennis.faa
- S12_Data/NVITR.nasonia_vitripennis.faa
- S12_Data/._OBIMA.octopus_bimaculoides.faa
- S12_Data/OBIMA.octopus_bimaculoides.faa
- S12_Data/._PCAUD.priapulus_caudatus.faa
- S12_Data/PCAUD.priapulus_caudatus.faa
- S12_Data/._PHUMA.pediculus_humanus.faa
- S12_Data/PHUMA.pediculus_humanus.faa
- S12_Data/._PMURR.plectus_murrayi.faa
- S12_Data/PMURR.plectus_murrayi.faa
- S12_Data/._PPACI.pristionchus_pacificus.faa
- S12_Data/PPACI.pristionchus_pacificus.faa
- S12_Data/._PXYLO.plutella_xylostella.faa
- S12_Data/PXYLO.plutella_xylostella.faa
- S12_Data/._RVARI.ramazzottius_varieornatus.faa
- S12_Data/RVARI.ramazzottius_varieornatus.faa
- S12_Data/._SINVI.solenopsis_invicta.faa
- S12_Data/SINVI.solenopsis_invicta.faa
- S12_Data/._SMARI.strigamia_maritima.faa
- S12_Data/SMARI.strigamia_maritima.faa
- S12_Data/._TCAST.tribolium_castaneum.faa
- S12_Data/TCAST.tribolium_castaneum.faa
- S12_Data/._TMURI.trichuris_muris.faa
- S12_Data/TMURI.trichuris_muris.faa
- S12_Data/._TSPIR.trichinella_spiralis.faa
- S12_Data/TSPIR.trichinella_spiralis.faa
- S12_Data/._TURTI.tetranychus_urticae.faa
- S12_Data/TURTI.tetranychus_urticae.faa
